# Supplementary material for: Mathematical model studies of the comprehensive generation of major and minor phyllotactic patterns in plants with a predominant focus on orixate phyllotaxis
Source: PLoS Comput Biol. 2019 Jun 6;15(6):e1007044. doi: 10.1371/journal.pcbi.1007044 (PMC6553687; doi:10.1371/journal.pcbi.1007044)
Supplement: S1 Code — (ZIP) [file pcbi.1007044.s013.zip]

Archive with 87 entries (67 files):
- DC1EDC1/DC1_parallel/
- DC1EDC1/DC1_parallel/.vs/
- DC1EDC1/DC1_parallel/.vs/DC1_parallel/
- DC1EDC1/DC1_parallel/.vs/DC1_parallel/v15/
- DC1EDC1/DC1_parallel/.vs/DC1_parallel/v15/.suo
- DC1EDC1/DC1_parallel/.vs/DC1_parallel/v15/Browse.VC.db
- DC1EDC1/DC1_parallel/.vs/DC1_parallel/v15/ipch/
- DC1EDC1/DC1_parallel/.vs/DC1_parallel/v15/ipch/93ee2c27c1831862.ipch
- DC1EDC1/DC1_parallel/.vs/DC1_parallel/v15/ipch/9646b1c56c408b27.ipch
- DC1EDC1/DC1_parallel/.vs/DC1_parallel/v15/ipch/f93c2cd4dc731ef2.ipch
- DC1EDC1/DC1_parallel/DC1_parallel.sln
- DC1EDC1/DC1_parallel/DC1_parallel/
- DC1EDC1/DC1_parallel/DC1_parallel/bmp.cpp
- DC1EDC1/DC1_parallel/DC1_parallel/bmp.h
- DC1EDC1/DC1_parallel/DC1_parallel/CSVMemory.h
- DC1EDC1/DC1_parallel/DC1_parallel/DC1_parallel.cpp
- DC1EDC1/DC1_parallel/DC1_parallel/DC1_parallel.vcxproj
- DC1EDC1/DC1_parallel/DC1_parallel/DC1_parallel.vcxproj.filters
- DC1EDC1/DC1_parallel/DC1_parallel/DC1_parallel.vcxproj.user
- DC1EDC1/DC1_parallel/DC1_parallel/stdafx.cpp
- DC1EDC1/DC1_parallel/DC1_parallel/stdafx.h
- DC1EDC1/DC1_parallel/DC1_parallel/targetver.h
- DC1EDC1/DC1_parallel/DC1_parallel/x64/
- DC1EDC1/DC1_parallel/DC1_parallel/x64/Release/
- DC1EDC1/DC1_parallel/DC1_parallel/x64/Release/bmp.obj
- DC1EDC1/DC1_parallel/DC1_parallel/x64/Release/DC1_parallel.log
- DC1EDC1/DC1_parallel/DC1_parallel/x64/Release/DC1_parallel.pch
- DC1EDC1/DC1_parallel/DC1_parallel/x64/Release/DC1_parallel.tlog/
- DC1EDC1/DC1_parallel/DC1_parallel/x64/Release/DC1_parallel.tlog/CL.command.1.tlog
- DC1EDC1/DC1_parallel/DC1_parallel/x64/Release/DC1_parallel.tlog/CL.read.1.tlog
- DC1EDC1/DC1_parallel/DC1_parallel/x64/Release/DC1_parallel.tlog/CL.write.1.tlog
- DC1EDC1/DC1_parallel/DC1_parallel/x64/Release/DC1_parallel.tlog/DC1_parallel.lastbuildstate
- DC1EDC1/DC1_parallel/DC1_parallel/x64/Release/DC1_parallel.tlog/DC1_parallel.write.1u.tlog
- DC1EDC1/DC1_parallel/DC1_parallel/x64/Release/DC1_parallel.tlog/link.command.1.tlog
- DC1EDC1/DC1_parallel/DC1_parallel/x64/Release/DC1_parallel.tlog/link.read.1.tlog
- DC1EDC1/DC1_parallel/DC1_parallel/x64/Release/DC1_parallel.tlog/link.write.1.tlog
- DC1EDC1/DC1_parallel/DC1_parallel/x64/Release/DC1_parallel.tlog/unsuccessfulbuild
- DC1EDC1/DC1_parallel/DC1_parallel/x64/Release/stdafx.obj
- DC1EDC1/DC1_parallel/DC1_parallel/x64/Release/vc141.pdb
- DC1EDC1/DC1_parallel/x64/
- DC1EDC1/DC1_parallel/x64/Release/
- DC1EDC1/DC1_parallel/x64/Release/DC1_parallel.exe
- DC1EDC1/DC1_parallel/x64/Release/DC1_parallel.iobj
- DC1EDC1/DC1_parallel/x64/Release/DC1_parallel.ipdb
- DC1EDC1/DC1_parallel/x64/Release/DC1_parallel.pdb
- DC1EDC1/EDC1_parallel/
- DC1EDC1/EDC1_parallel/.vs/
- DC1EDC1/EDC1_parallel/.vs/EDC1_parallel/
- DC1EDC1/EDC1_parallel/.vs/EDC1_parallel/v15/
- DC1EDC1/EDC1_parallel/.vs/EDC1_parallel/v15/.suo
- DC1EDC1/EDC1_parallel/.vs/EDC1_parallel/v15/Browse.VC.db
- DC1EDC1/EDC1_parallel/.vs/EDC1_parallel/v15/ipch/
- DC1EDC1/EDC1_parallel/.vs/EDC1_parallel/v15/ipch/30051f5eaa81dfea.ipch
- DC1EDC1/EDC1_parallel/.vs/EDC1_parallel/v15/ipch/742adc5522f45aaa.ipch
- DC1EDC1/EDC1_parallel/EDC1_parallel.sln
- DC1EDC1/EDC1_parallel/EDC1_parallel/
- DC1EDC1/EDC1_parallel/EDC1_parallel/bmp.cpp
- DC1EDC1/EDC1_parallel/EDC1_parallel/bmp.h
- DC1EDC1/EDC1_parallel/EDC1_parallel/CSVMemory.h
- DC1EDC1/EDC1_parallel/EDC1_parallel/EDC1_parallel.cpp
- DC1EDC1/EDC1_parallel/EDC1_parallel/EDC1_parallel.vcxproj
- DC1EDC1/EDC1_parallel/EDC1_parallel/EDC1_parallel.vcxproj.filters
- DC1EDC1/EDC1_parallel/EDC1_parallel/EDC1_parallel.vcxproj.user
- DC1EDC1/EDC1_parallel/EDC1_parallel/Release/
- DC1EDC1/EDC1_parallel/EDC1_parallel/Release/bmp.obj
- DC1EDC1/EDC1_parallel/EDC1_parallel/Release/EDC1_parallel.log
- DC1EDC1/EDC1_parallel/EDC1_parallel/Release/EDC1_parallel.obj
- DC1EDC1/EDC1_parallel/EDC1_parallel/Release/EDC1_parallel.pch
- DC1EDC1/EDC1_parallel/EDC1_parallel/Release/EDC1_parallel.tlog/
- DC1EDC1/EDC1_parallel/EDC1_parallel/Release/EDC1_parallel.tlog/CL.command.1.tlog
- DC1EDC1/EDC1_parallel/EDC1_parallel/Release/EDC1_parallel.tlog/CL.read.1.tlog
- DC1EDC1/EDC1_parallel/EDC1_parallel/Release/EDC1_parallel.tlog/CL.write.1.tlog
- DC1EDC1/EDC1_parallel/EDC1_parallel/Release/EDC1_parallel.tlog/EDC1_parallel.lastbuildstate
- DC1EDC1/EDC1_parallel/EDC1_parallel/Release/EDC1_parallel.tlog/EDC1_parallel.write.1u.tlog
- DC1EDC1/EDC1_parallel/EDC1_parallel/Release/EDC1_parallel.tlog/link.command.1.tlog
- DC1EDC1/EDC1_parallel/EDC1_parallel/Release/EDC1_parallel.tlog/link.read.1.tlog
- DC1EDC1/EDC1_parallel/EDC1_parallel/Release/EDC1_parallel.tlog/link.write.1.tlog
- DC1EDC1/EDC1_parallel/EDC1_parallel/Release/stdafx.obj
- DC1EDC1/EDC1_parallel/EDC1_parallel/Release/vc141.pdb
- DC1EDC1/EDC1_parallel/EDC1_parallel/stdafx.cpp
- DC1EDC1/EDC1_parallel/EDC1_parallel/stdafx.h
- DC1EDC1/EDC1_parallel/EDC1_parallel/targetver.h
- DC1EDC1/EDC1_parallel/Release/
- DC1EDC1/EDC1_parallel/Release/EDC1_parallel.exe
- DC1EDC1/EDC1_parallel/Release/EDC1_parallel.iobj
- DC1EDC1/EDC1_parallel/Release/EDC1_parallel.ipdb
- DC1EDC1/EDC1_parallel/Release/EDC1_parallel.pdb
