# Supplementary material for: Mathematical model studies of the comprehensive generation of major and minor phyllotactic patterns in plants with a predominant focus on orixate phyllotaxis
Source: PLoS Comput Biol. 2019 Jun 6;15(6):e1007044. doi: 10.1371/journal.pcbi.1007044 (PMC6553687; doi:10.1371/journal.pcbi.1007044)
Supplement: S1 Code — (ZIP) [file pcbi.1007044.s013.zip › DC1EDC1/DC1_parallel/DC1_parallel/bmp.cpp]

#include "stdafx.h"
#include "bmp.h"
#pragma warning ( disable : 4996 )


ImageData::ImageData(int wid, int hei, int dep){
	int byte_per_pixel;

	if (wid < 0 || hei < 0) std::cout << "width or height error" << "\n";
	if (dep != 24) std::cout << "bit number error" << "\n";

	
	byte_per_pixel = dep / 8;
	pixels = malloc(sizeof(BYTE)*byte_per_pixel*wid*hei);
	if (pixels == NULL) std::cout << "Sum of pixels null error" << "\n";
	width = wid;
	height = hei;
	depth = dep;
}


int getPixel(ImageData *img, int x, int y, PixelRGB *pix)
{
	int ret = 1;
	int adr;
	int dep, val;
	BYTE *pixels;

	if (img == NULL) return -1;
	if (img->pixels == NULL) return -1;
	if (x<0) {
		x = 0;
		ret = 0;
	}
	if (x >= img->width) {
		x = img->width - 1;
		ret = 0;
	}
	if (y<0) {
		y = 0;
		ret = 0;
	}
	if (y >= img->height) {
		y = img->height - 1;
		ret = 0;
	}
	dep = img->depth;
	adr = x + y*img->width;
	pixels =(BYTE*)img->pixels;
	if (dep == 8) {
		val = pixels[adr];
		pix->r = val;
		pix->g = val;
		pix->b = val;
	}
	else if (dep == 24) {
		pixels += (adr * 3);
		pix->r = (*pixels);
		pixels++;
		pix->g = (*pixels);
		pixels++;
		pix->b = (*pixels);
	}
	else {
		return -1;
	}
	return ret;
}

int correctValue(int val, int max)
{
	if (val<0) return 0;
	if (val>max) return max;
	return val;
}

int setPixel(ImageData *img, int x, int y, PixelRGB *pix)
{
	int adr;
	int dep, val;
	BYTE *pixels;

	if (img == NULL) return -1;
	if (img->pixels == NULL) return -1;
	if (x<0 || x >= img->width || y<0 || y >= img->height) {
		return 0;
	}
	dep = img->depth;
	adr = x + y*img->width;
	pixels = (BYTE*)img->pixels;
	if (dep == 8) {
		pixels[adr] = correctValue(pix->r, PIXELMAX);
	}
	else if (dep == 24) {
		pixels += (adr * 3);
		(*pixels) = correctValue(pix->r, PIXELMAX);
		pixels++;
		(*pixels) = correctValue(pix->g, PIXELMAX);
		pixels++;
		(*pixels) = correctValue(pix->b, PIXELMAX);
	}
	else {
		return -1;
	}
	return 1;
}


typedef unsigned long       DWORD;
typedef int                 BOOL;
typedef unsigned short      WORD;
typedef unsigned long       LONG;

#define BI_RGB        0L
#define BI_RLE8       1L
#define BI_RLE4       2L
#define BI_BITFIELDS  3L


typedef struct tagBITMAPFILEHEADER {
	WORD    bfType;
	DWORD   bfSize;
	WORD    bfReserved1;
	WORD    bfReserved2;
	DWORD   bfOffBits;
} BITMAPFILEHEADER, *PBITMAPFILEHEADER;

typedef struct tagBITMAPCOREHEADER {
	DWORD   bcSize;
	WORD    bcWidth;
	WORD    bcHeight;
	WORD    bcPlanes;
	WORD    bcBitCount;
} BITMAPCOREHEADER, *PBITMAPCOREHEADER;

typedef struct tagBITMAPINFOHEADER {
	DWORD      biSize;
	LONG       biWidth;
	LONG       biHeight;
	WORD       biPlanes;
	WORD       biBitCount;
	DWORD      biCompression;
	DWORD      biSizeImage;
	LONG       biXPelsPerMeter;
	LONG       biYPelsPerMeter;
	DWORD      biClrUsed;
	DWORD      biClrImportant;
} BITMAPINFOHEADER, *PBITMAPINFOHEADER;

#define MAXCOLORS 256

int fwriteWORD(WORD val, FILE *fp)
{
	int i, c;

	c = val;
	for (i = 0; i<2; i++) {
		fputc(c % 256, fp);
		c /= 256;
	}
	return TRUE;
}

int fwriteDWORD(DWORD val, FILE *fp)
{
	int i, c;

	c = val;
	for (i = 0; i<4; i++) {
		fputc(c % 256, fp);
		c /= 256;
	}
	return TRUE;
}

int freadWORD(WORD *res, FILE *fp)
{
	int i, c;
	int val[2];

	for (i = 0; i<2; i++) {
		c = fgetc(fp);
		if (c == EOF) return FALSE;
		val[i] = c;
	}
	*res = val[1] * 256 + val[0];
	return TRUE;
}

int  freadDWORD(DWORD *res, FILE *fp)
{
	int i, c;
	int val[4];
	DWORD tmp = 0;

	for (i = 0; i<4; i++) {
		c = fgetc(fp);
		if (c == EOF) return FALSE;
		val[i] = c;
	}
	tmp = 0;
	for (i = 3; i >= 0; i--) {
		tmp *= 256;
		tmp += val[i];
	}
	*res = tmp;
	return TRUE;
}

//FALSE@OS/2
//TRUE   WIndows`®
static BOOL	IsWinDIB(BITMAPINFOHEADER* pBIH)
{
	if (((BITMAPCOREHEADER*)pBIH)->bcSize == sizeof(BITMAPCOREHEADER)) {
		return FALSE;
	}
	return TRUE;
}

int countOfDIBColorEntries(int iBitCount)
{
	int	iColors;

	switch (iBitCount) {
	case 1:
		iColors = 2;
		break;
	case 4:
		iColors = 16;
		break;
	case 8:
		iColors = 256;
		break;
	default:
		iColors = 0;
		break;
	}

	return iColors;
}

int getDIBxmax(int mx, int dep)
{
	switch (dep) {
	case 32:
		return mx * 4;
	case 24:
		//return mx;
		return ((mx * 3) + 3) / 4 * 4;
		break;
	case 16:
		return (mx + 1) / 2 * 2;
		break;
	case 8:
		return (mx + 3) / 4 * 4;
		break;
	case 4:
		return (((mx + 1) / 2) + 3) / 4 * 4;
		break;
	case 1:
		return (((mx + 7) / 8) + 3) / 4 * 4;
	}
	return mx;
}


int writeBMPfile(char *fname, ImageData *img)
{
	FILE *fp;
	BITMAPFILEHEADER bfn;
	int w, h, rw;
	int mxb, pad;
	int depth;
	int x, y, i;
	int saveloop, saverest;
	int	iBytes;
	unsigned int wsize;
	PixelRGB pix;

	w = img->width;
	h = img->height;
	depth = img->depth;

	if (depth != 24) {
		goto $abort1;
	}
	
	rw = getDIBxmax(w, depth);
	bfn.bfType = 0x4d42;
	bfn.bfSize = 14 + 40 + rw*h;
	bfn.bfReserved1 = 0;
	bfn.bfReserved2 = 0;
	bfn.bfOffBits = 14 + 40;

	if ((fp = fopen(fname, "wb")) == NULL) {
		goto $abort1;
	}
	// wb_Ì«oµ
	fwriteWORD(bfn.bfType, fp);
	fwriteDWORD(bfn.bfSize, fp);
	fwriteWORD(bfn.bfReserved1, fp);
	fwriteWORD(bfn.bfReserved2, fp);
	fwriteDWORD(bfn.bfOffBits, fp);
	fwriteDWORD(40/*sizeof(BITMAPINFOHEADER)*/, fp);	//biSize
	fwriteDWORD(w, fp);		// biWidth
	fwriteDWORD(h, fp);		// biHeight
	fwriteWORD(1, fp);		// biPlanes
	fwriteWORD(depth, fp);	// biBitCount
	fwriteDWORD(BI_RGB, fp);	// biCompression
	fwriteDWORD(0, fp);	// biSizeImage
	fwriteDWORD(300, fp);	// biXPelsPerMeter
	fwriteDWORD(300, fp);	// biYPelsPerMeter
	fwriteDWORD(0, fp);		// biClrUsed
	fwriteDWORD(0, fp);		// biClrImportant

	
	pad = rw - w*depth / 8;
	for (y = h - 1; y >= 0; y--) {
		for (x = 0; x<w; x++) {
			getPixel(img, x, y, &pix);
			fputc(pix.b, fp);
			fputc(pix.g, fp);
			fputc(pix.r, fp);
		}
		for (i = 0; i<pad; i++) {
			fputc(0, fp);
		}
	}
	fclose(fp);
	return 0;
$abort1:
	return 1;
$abort2:
	fclose(fp);
	return 1;
}

int writeBMPfile(const char *fname, ImageData *img)
{
	FILE *fp;
	BITMAPFILEHEADER bfn;
	int w, h, rw;
	int mxb, pad;
	int depth;
	int x, y, i;
	int saveloop, saverest;
	int	iBytes;
	unsigned int wsize;
	PixelRGB pix;

	w = img->width;
	h = img->height;
	depth = img->depth;

	if (depth != 24) {
		goto $abort1;
	}

	rw = getDIBxmax(w, depth);
	bfn.bfType = 0x4d42;
	bfn.bfSize = 14 + 40 + rw * h;
	bfn.bfReserved1 = 0;
	bfn.bfReserved2 = 0;
	bfn.bfOffBits = 14 + 40;

	if ((fp = fopen(fname, "wb")) == NULL) {
		goto $abort1;
	}
	// wb_Ì«oµ
	fwriteWORD(bfn.bfType, fp);
	fwriteDWORD(bfn.bfSize, fp);
	fwriteWORD(bfn.bfReserved1, fp);
	fwriteWORD(bfn.bfReserved2, fp);
	fwriteDWORD(bfn.bfOffBits, fp);
	fwriteDWORD(40/*sizeof(BITMAPINFOHEADER)*/, fp);	//biSize
	fwriteDWORD(w, fp);		// biWidth
	fwriteDWORD(h, fp);		// biHeight
	fwriteWORD(1, fp);		// biPlanes
	fwriteWORD(depth, fp);	// biBitCount
	fwriteDWORD(BI_RGB, fp);	// biCompression
	fwriteDWORD(0, fp);	// biSizeImage
	fwriteDWORD(300, fp);	// biXPelsPerMeter
	fwriteDWORD(300, fp);	// biYPelsPerMeter
	fwriteDWORD(0, fp);		// biClrUsed
	fwriteDWORD(0, fp);		// biClrImportant

	
	pad = rw - w * depth / 8;
	
	for (y = h - 1; y >= 0; y--) {
		for (x = 0; x<w; x++) {
			getPixel(img, x, y, &pix);
			fputc(pix.b, fp);
			fputc(pix.g, fp);
			fputc(pix.r, fp);
		}
		for (i = 0; i<pad; i++) {
			fputc(0, fp);
		}
	}
	fclose(fp);
	return 0;
$abort1:
	return 1;
$abort2:
	fclose(fp);
	return 1;
}

PixelRGB ConvertHSLtoRGB(PixelHSLd pixhsl) {
	double h = (&pixhsl)->h;
	double s = (&pixhsl)->s;
	double l = (&pixhsl)->l;
	PixelRGB pixrgb;
	double max;
	double min;
	if (l <= 49) {
		max = 2.55*(l + l*(s / 100));
		min = 2.55*(l - l*(s / 100));
	}
	else {
		max = 2.55*(l + (100 - l)*(s / 100));
		min = 2.55*(l - (100 - l)*(s / 100));
	}

	if (h >= 0 && h <= 60) {
		(&pixrgb)->r = max;
		(&pixrgb)->g = (h / 60)*(max - min) + min;
		(&pixrgb)->b = min;
	}
	else if (h <= 120) {
		(&pixrgb)->r = ((120 - h) / 60)*(max - min) + min;
		(&pixrgb)->g = max;
		(&pixrgb)->b = min;
	}
	else if (h <= 180) {
		(&pixrgb)->r = min;
		(&pixrgb)->g = max;
		(&pixrgb)->b = ((h - 120) / 60)*(max - min) + min;
	}
	else if (h <= 240) {
		(&pixrgb)->r = min;
		(&pixrgb)->g = ((240 - h) / 60)*(max - min) + min;
		(&pixrgb)->b = max;
	}
	else if (h <= 300) {
		(&pixrgb)->r = ((h - 240) / 60)*(max - min) + min;
		(&pixrgb)->g = min;
		(&pixrgb)->b = max;
	}
	else if (h <= 360) {
		(&pixrgb)->r = max;
		(&pixrgb)->g = min;
		(&pixrgb)->b = ((360 - h) / 60)*(max - min) + min;
	}
	return pixrgb;
}

bool SamePixelRGB(PixelRGB *pix1, PixelRGB *pix2) {
	if (pix1->b == pix2->b&&pix1->g == pix2->g&&pix1->r == pix2->r)return true;
	else return false;
}
