# Supplementary material for: Mathematical model studies of the comprehensive generation of major and minor phyllotactic patterns in plants with a predominant focus on orixate phyllotaxis
Source: PLoS Comput Biol. 2019 Jun 6;15(6):e1007044. doi: 10.1371/journal.pcbi.1007044 (PMC6553687; doi:10.1371/journal.pcbi.1007044)
Supplement: S1 Code — (ZIP) [file pcbi.1007044.s013.zip › DC1EDC1/DC1_parallel/DC1_parallel/bmp.h]

#pragma once
#pragma warning ( disable : 4996 )

#include <cstdio>
#include <cstdlib>
#include<iostream>

#define TRUE 1
#define FALSE 0

typedef unsigned char BYTE;

class ImageData;
class PixelRGB;
class PixelHSLd;

class ImageData{
	friend class PixelRGB;

public:
	int width;
	int height;
	int depth;
	void* pixels;
	
	ImageData(void) {
		width = 100;
		height = 100;
		depth = 24;
		pixels = malloc(sizeof(BYTE)*width*height*depth / 8);
	};
	ImageData(int wid, int hei, int dep);
};

#define PIXELMAX 255
class PixelRGB{
public:
	int r, g, b;
	PixelRGB(void) {
		r = 0;
		g = 0;
		b = 0;
	}
	PixelRGB(int red, int green, int blue) {
		r = red;
		g = green;
		b = blue;
	}
};

class PixelHSLd {
public:
	double h, s, l;
	PixelHSLd(void) {
		h = 0;
		s = 0;
		l = 0;
	}
	PixelHSLd(double hue, double saturation, double luminance) {
		h = hue;
		s = saturation;
		l = luminance;
	}
};

PixelRGB ConvertHSLtoRGB(PixelHSLd pixhsl);

int writeBMPfile(char *fname, ImageData *img);
int writeBMPfile(const char *fname, ImageData *img);
int getPixel(ImageData *img, int x, int y, PixelRGB *pix);
int setPixel(ImageData *img, int x, int y, PixelRGB *pix);

bool SamePixelRGB(PixelRGB *pix1, PixelRGB *pix2);
