# Supplementary material for: Mathematical model studies of the comprehensive generation of major and minor phyllotactic patterns in plants with a predominant focus on orixate phyllotaxis
Source: PLoS Comput Biol. 2019 Jun 6;15(6):e1007044. doi: 10.1371/journal.pcbi.1007044 (PMC6553687; doi:10.1371/journal.pcbi.1007044)
Supplement: S1 Code — (ZIP) [file pcbi.1007044.s013.zip › DC1EDC1/DC1_parallel/DC1_parallel/CSVMemory.h]

#pragma once


class DivergenceAngleMemory;
class PlastochronMemory;


class DivergenceAngleMemory {
public:
	double angle[99];

	DivergenceAngleMemory(void) {
		for (int i = 0; i < 99; i++) {
			angle[i] = 0;
		}
	}
	DivergenceAngleMemory(double u[], int s) {
		for (int i = 0; i < 99; i++) {
			angle[98 - i] = u[s - 1 - i];
		}
	}
};

class PlastochronMemory {
public:
	double plastochron[99];

	PlastochronMemory(void) {
		for (int i = 0; i < 99; i++) {
			plastochron[i] = 0;
		}
	}
	PlastochronMemory(double u[], int s) {
		for (int i = 0; i < 99; i++) {
			plastochron[98 - i] = u[s - 1 - i];
		}
	}
};
