# Supplementary material for: Mathematical model studies of the comprehensive generation of major and minor phyllotactic patterns in plants with a predominant focus on orixate phyllotaxis
Source: PLoS Comput Biol. 2019 Jun 6;15(6):e1007044. doi: 10.1371/journal.pcbi.1007044 (PMC6553687; doi:10.1371/journal.pcbi.1007044)
Supplement: S1 Code — (ZIP) [file pcbi.1007044.s013.zip › DC1EDC1/DC1_parallel/DC1_parallel/stdafx.h]

#pragma once

#include "targetver.h"

#include <stdio.h>
#include <tchar.h>

#include <stdio.h>
#include <stdlib.h>
#define _USE_MATH_DEFINES
#include <math.h>
#include"CSVMemory.h"
#include"bmp.h"
