# Supplementary material for: Mathematical model studies of the comprehensive generation of major and minor phyllotactic patterns in plants with a predominant focus on orixate phyllotaxis
Source: PLoS Comput Biol. 2019 Jun 6;15(6):e1007044. doi: 10.1371/journal.pcbi.1007044 (PMC6553687; doi:10.1371/journal.pcbi.1007044)
Supplement: S1 Code — (ZIP) [file pcbi.1007044.s013.zip › DC1EDC1/DC1_parallel/DC1_parallel/targetver.h]

#pragma once

// SDKDDKVer.h ðCN[h·éÆApÅ«éÅàãÊÌ Windows vbgtH[ªè`³êÜ·B

// ÈOÌ Windows vbgtH[pÉAvP[Vðrh·éêÍAWinSDKVer.h ðCN[hµA
// SDKDDKVer.h ðCN[h·éOÉAT|[gÎÛÆ·évbgtH[ð¦·æ¤É _WIN32_WINNT }NðÝèµÜ·B

#include <SDKDDKVer.h>
