# Supplementary material for: Mathematical model studies of the comprehensive generation of major and minor phyllotactic patterns in plants with a predominant focus on orixate phyllotaxis
Source: PLoS Comput Biol. 2019 Jun 6;15(6):e1007044. doi: 10.1371/journal.pcbi.1007044 (PMC6553687; doi:10.1371/journal.pcbi.1007044)
Supplement: S1 Code — (ZIP) [file pcbi.1007044.s013.zip › DC1EDC1/DC1_parallel/DC1_parallel/x64/Release/DC1_parallel.log]

  DC1_parallel.cpp
c1xx : warning C4199: 2 フェーズの名前参照は、C++/CLI、C++/CX、OpenMP ではサポートされていません。/Zc:twoPhase- を使用します
c:\users\takaaki yonekura\documents\visual studio 2015\projects\orixate2019\dc1_parallel\dc1_parallel\dc1_parallel.cpp(54): error C3048: '#pragma omp atomic' の後の式は、正しくない形式を含んでいます
c:\users\takaaki yonekura\documents\visual studio 2015\projects\orixate2019\dc1_parallel\dc1_parallel\dc1_parallel.cpp(54): fatal error C1903: 直前のエラーを修復できません。コンパイルを中止します。
