# Supplementary material for: Mathematical model studies of the comprehensive generation of major and minor phyllotactic patterns in plants with a predominant focus on orixate phyllotaxis
Source: PLoS Comput Biol. 2019 Jun 6;15(6):e1007044. doi: 10.1371/journal.pcbi.1007044 (PMC6553687; doi:10.1371/journal.pcbi.1007044)
Supplement: S1 Code — (ZIP) [file pcbi.1007044.s013.zip › DC1EDC1/EDC1_parallel/EDC1_parallel.sln]

Microsoft Visual Studio Solution File, Format Version 12.00
# Visual Studio 15
VisualStudioVersion = 15.0.27703.2035
MinimumVisualStudioVersion = 10.0.40219.1
Project("{8BC9CEB8-8B4A-11D0-8D11-00A0C91BC942}") = "EDC1_parallel", "EDC1_parallel\EDC1_parallel.vcxproj", "{23CCB193-0524-45A5-895D-FCCC7A963DD8}"
EndProject
Global
	GlobalSection(SolutionConfigurationPlatforms) = preSolution
		Debug|x64 = Debug|x64
		Debug|x86 = Debug|x86
		Release|x64 = Release|x64
		Release|x86 = Release|x86
	EndGlobalSection
	GlobalSection(ProjectConfigurationPlatforms) = postSolution
		{23CCB193-0524-45A5-895D-FCCC7A963DD8}.Debug|x64.ActiveCfg = Debug|x64
		{23CCB193-0524-45A5-895D-FCCC7A963DD8}.Debug|x64.Build.0 = Debug|x64
		{23CCB193-0524-45A5-895D-FCCC7A963DD8}.Debug|x86.ActiveCfg = Debug|Win32
		{23CCB193-0524-45A5-895D-FCCC7A963DD8}.Debug|x86.Build.0 = Debug|Win32
		{23CCB193-0524-45A5-895D-FCCC7A963DD8}.Release|x64.ActiveCfg = Release|x64
		{23CCB193-0524-45A5-895D-FCCC7A963DD8}.Release|x64.Build.0 = Release|x64
		{23CCB193-0524-45A5-895D-FCCC7A963DD8}.Release|x86.ActiveCfg = Release|Win32
		{23CCB193-0524-45A5-895D-FCCC7A963DD8}.Release|x86.Build.0 = Release|Win32
	EndGlobalSection
	GlobalSection(SolutionProperties) = preSolution
		HideSolutionNode = FALSE
	EndGlobalSection
	GlobalSection(ExtensibilityGlobals) = postSolution
		SolutionGuid = {67263AD4-30F6-45D7-BD6A-E4AB5643C0D7}
	EndGlobalSection
EndGlobal
