# Supplementary material for: Mathematical model studies of the comprehensive generation of major and minor phyllotactic patterns in plants with a predominant focus on orixate phyllotaxis
Source: PLoS Comput Biol. 2019 Jun 6;15(6):e1007044. doi: 10.1371/journal.pcbi.1007044 (PMC6553687; doi:10.1371/journal.pcbi.1007044)
Supplement: S1 Code — (ZIP) [file pcbi.1007044.s013.zip › DC1EDC1/EDC1_parallel/EDC1_parallel/Release/EDC1_parallel.tlog/EDC1_parallel.lastbuildstate]

#TargetFrameworkVersion=v4.0:PlatformToolSet=v141:EnableManagedIncrementalBuild=false:VCToolArchitecture=Native32Bit:WindowsTargetPlatformVersion=10.0.17134.0
Release|Win32|C:\Users\Takaaki Yonekura\Documents\Visual Studio 2015\Projects\Orixate2019\EDC1_parallel\|
