# Supplementary material for: Mathematical model studies of the comprehensive generation of major and minor phyllotactic patterns in plants with a predominant focus on orixate phyllotaxis
Source: PLoS Comput Biol. 2019 Jun 6;15(6):e1007044. doi: 10.1371/journal.pcbi.1007044 (PMC6553687; doi:10.1371/journal.pcbi.1007044)
Supplement: S2 Code — (ZIP) [file pcbi.1007044.s014.zip]

Archive with 185 entries (143 files):
- DC2EDC2/DC2_parallel/
- DC2EDC2/DC2_parallel/.vs/
- DC2EDC2/DC2_parallel/.vs/DC2_parallel/
- DC2EDC2/DC2_parallel/.vs/DC2_parallel/v15/
- DC2EDC2/DC2_parallel/.vs/DC2_parallel/v15/.suo
- DC2EDC2/DC2_parallel/.vs/DC2_parallel/v15/Browse.VC.db
- DC2EDC2/DC2_parallel/.vs/DC2_parallel/v15/ipch/
- DC2EDC2/DC2_parallel/.vs/DC2_parallel/v15/ipch/12d3e411e4bfab67.ipch
- DC2EDC2/DC2_parallel/.vs/DC2_parallel/v15/ipch/73b380b40261f0a2.ipch
- DC2EDC2/DC2_parallel/.vs/DC2_parallel/v15/ipch/88b835b2efe02.ipch
- DC2EDC2/DC2_parallel/DC2_parallel.sln
- DC2EDC2/DC2_parallel/DC2_parallel/
- DC2EDC2/DC2_parallel/DC2_parallel/CSVMemory.h
- DC2EDC2/DC2_parallel/DC2_parallel/DC2_parallel.cpp
- DC2EDC2/DC2_parallel/DC2_parallel/DC2_parallel.vcxproj
- DC2EDC2/DC2_parallel/DC2_parallel/DC2_parallel.vcxproj.filters
- DC2EDC2/DC2_parallel/DC2_parallel/DC2_parallel.vcxproj.user
- DC2EDC2/DC2_parallel/DC2_parallel/stdafx.cpp
- DC2EDC2/DC2_parallel/DC2_parallel/stdafx.h
- DC2EDC2/DC2_parallel/DC2_parallel/targetver.h
- DC2EDC2/DC2_parallel/DC2_parallel/x64/
- DC2EDC2/DC2_parallel/DC2_parallel/x64/Release/
- DC2EDC2/DC2_parallel/DC2_parallel/x64/Release/DC2_parallel.log
- DC2EDC2/DC2_parallel/DC2_parallel/x64/Release/DC2_parallel.obj
- DC2EDC2/DC2_parallel/DC2_parallel/x64/Release/DC2_parallel.pch
- DC2EDC2/DC2_parallel/DC2_parallel/x64/Release/DC2_parallel.tlog/
- DC2EDC2/DC2_parallel/DC2_parallel/x64/Release/DC2_parallel.tlog/CL.command.1.tlog
- DC2EDC2/DC2_parallel/DC2_parallel/x64/Release/DC2_parallel.tlog/CL.read.1.tlog
- DC2EDC2/DC2_parallel/DC2_parallel/x64/Release/DC2_parallel.tlog/CL.write.1.tlog
- DC2EDC2/DC2_parallel/DC2_parallel/x64/Release/DC2_parallel.tlog/DC2_parallel.lastbuildstate
- DC2EDC2/DC2_parallel/DC2_parallel/x64/Release/DC2_parallel.tlog/DC2_parallel.write.1u.tlog
- DC2EDC2/DC2_parallel/DC2_parallel/x64/Release/DC2_parallel.tlog/link.command.1.tlog
- DC2EDC2/DC2_parallel/DC2_parallel/x64/Release/DC2_parallel.tlog/link.read.1.tlog
- DC2EDC2/DC2_parallel/DC2_parallel/x64/Release/DC2_parallel.tlog/link.write.1.tlog
- DC2EDC2/DC2_parallel/DC2_parallel/x64/Release/stdafx.obj
- DC2EDC2/DC2_parallel/DC2_parallel/x64/Release/vc141.pdb
- DC2EDC2/DC2_parallel/x64/
- DC2EDC2/DC2_parallel/x64/Release/
- DC2EDC2/DC2_parallel/x64/Release/DC2_parallel.exe
- DC2EDC2/DC2_parallel/x64/Release/DC2_parallel.iobj
- DC2EDC2/DC2_parallel/x64/Release/DC2_parallel.ipdb
- DC2EDC2/DC2_parallel/x64/Release/DC2_parallel.pdb
- DC2EDC2/EDC2_contour/
- DC2EDC2/EDC2_contour/.vs/
- DC2EDC2/EDC2_contour/.vs/EDC2_contour/
- DC2EDC2/EDC2_contour/.vs/EDC2_contour/v15/
- DC2EDC2/EDC2_contour/.vs/EDC2_contour/v15/.suo
- DC2EDC2/EDC2_contour/.vs/EDC2_contour/v15/Browse.VC.db
- DC2EDC2/EDC2_contour/.vs/EDC2_contour/v15/ipch/
- DC2EDC2/EDC2_contour/.vs/EDC2_contour/v15/ipch/5009500443c40392.ipch
- DC2EDC2/EDC2_contour/.vs/EDC2_contour/v15/ipch/7d04a38ffdf685f2.ipch
- DC2EDC2/EDC2_contour/.vs/EDC2_contour/v15/ipch/b52e156ab1bbc24a.ipch
- DC2EDC2/EDC2_contour/EDC2_contour.sln
- DC2EDC2/EDC2_contour/EDC2_contour/
- DC2EDC2/EDC2_contour/EDC2_contour/bmp.cpp
- DC2EDC2/EDC2_contour/EDC2_contour/bmp.h
- DC2EDC2/EDC2_contour/EDC2_contour/DCEDCModelGraphics.h
- DC2EDC2/EDC2_contour/EDC2_contour/EDC2_contour.cpp
- DC2EDC2/EDC2_contour/EDC2_contour/EDC2_contour.vcxproj
- DC2EDC2/EDC2_contour/EDC2_contour/EDC2_contour.vcxproj.filters
- DC2EDC2/EDC2_contour/EDC2_contour/EDC2_contour.vcxproj.user
- DC2EDC2/EDC2_contour/EDC2_contour/stdafx.cpp
- DC2EDC2/EDC2_contour/EDC2_contour/stdafx.h
- DC2EDC2/EDC2_contour/EDC2_contour/targetver.h
- DC2EDC2/EDC2_diagram/
- DC2EDC2/EDC2_diagram/.vs/
- DC2EDC2/EDC2_diagram/.vs/EDC2_diagram/
- DC2EDC2/EDC2_diagram/.vs/EDC2_diagram/v15/
- DC2EDC2/EDC2_diagram/.vs/EDC2_diagram/v15/.suo
- DC2EDC2/EDC2_diagram/.vs/EDC2_diagram/v15/Browse.VC.db
- DC2EDC2/EDC2_diagram/.vs/EDC2_diagram/v15/ipch/
- DC2EDC2/EDC2_diagram/.vs/EDC2_diagram/v15/ipch/47f0688b15a6a837.ipch
- DC2EDC2/EDC2_diagram/.vs/EDC2_diagram/v15/ipch/55bc34486821c77f.ipch
- DC2EDC2/EDC2_diagram/.vs/EDC2_diagram/v15/ipch/9228c5e7885a16e2.ipch
- DC2EDC2/EDC2_diagram/.vs/EDC2_diagram/v15/ipch/a0c6e6cffc475652.ipch
- DC2EDC2/EDC2_diagram/Debug/
- DC2EDC2/EDC2_diagram/Debug/EDC2_diagram.exe
- DC2EDC2/EDC2_diagram/Debug/EDC2_diagram.ilk
- DC2EDC2/EDC2_diagram/Debug/EDC2_diagram.pdb
- DC2EDC2/EDC2_diagram/EDC2_diagram.sln
- DC2EDC2/EDC2_diagram/EDC2_diagram/
- DC2EDC2/EDC2_diagram/EDC2_diagram/bmp.cpp
- DC2EDC2/EDC2_diagram/EDC2_diagram/bmp.h
- DC2EDC2/EDC2_diagram/EDC2_diagram/CSVMemory.cpp
- DC2EDC2/EDC2_diagram/EDC2_diagram/CSVMemory.h
- DC2EDC2/EDC2_diagram/EDC2_diagram/Debug/
- DC2EDC2/EDC2_diagram/EDC2_diagram/Debug/bmp.obj
- DC2EDC2/EDC2_diagram/EDC2_diagram/Debug/CSVMemory.obj
- DC2EDC2/EDC2_diagram/EDC2_diagram/Debug/EDC2_diagram.log
- DC2EDC2/EDC2_diagram/EDC2_diagram/Debug/EDC2_diagram.obj
- DC2EDC2/EDC2_diagram/EDC2_diagram/Debug/EDC2_diagram.pch
- DC2EDC2/EDC2_diagram/EDC2_diagram/Debug/EDC2_diagram.tlog/
- DC2EDC2/EDC2_diagram/EDC2_diagram/Debug/EDC2_diagram.tlog/CL.command.1.tlog
- DC2EDC2/EDC2_diagram/EDC2_diagram/Debug/EDC2_diagram.tlog/CL.read.1.tlog
- DC2EDC2/EDC2_diagram/EDC2_diagram/Debug/EDC2_diagram.tlog/CL.write.1.tlog
- DC2EDC2/EDC2_diagram/EDC2_diagram/Debug/EDC2_diagram.tlog/EDC2_diagram.lastbuildstate
- DC2EDC2/EDC2_diagram/EDC2_diagram/Debug/EDC2_diagram.tlog/link.command.1.tlog
- DC2EDC2/EDC2_diagram/EDC2_diagram/Debug/EDC2_diagram.tlog/link.read.1.tlog
- DC2EDC2/EDC2_diagram/EDC2_diagram/Debug/EDC2_diagram.tlog/link.write.1.tlog
- DC2EDC2/EDC2_diagram/EDC2_diagram/Debug/ExcelReader.obj
- DC2EDC2/EDC2_diagram/EDC2_diagram/Debug/FunctionForDCModels.obj
- DC2EDC2/EDC2_diagram/EDC2_diagram/Debug/stdafx.obj
- DC2EDC2/EDC2_diagram/EDC2_diagram/Debug/vc141.idb
- DC2EDC2/EDC2_diagram/EDC2_diagram/Debug/vc141.pdb
- DC2EDC2/EDC2_diagram/EDC2_diagram/EDC2_diagram.cpp
- DC2EDC2/EDC2_diagram/EDC2_diagram/EDC2_diagram.vcxproj
- DC2EDC2/EDC2_diagram/EDC2_diagram/EDC2_diagram.vcxproj.filters
- DC2EDC2/EDC2_diagram/EDC2_diagram/EDC2_diagram.vcxproj.user
- DC2EDC2/EDC2_diagram/EDC2_diagram/ExcelReader.cpp
- DC2EDC2/EDC2_diagram/EDC2_diagram/ExcelReader.h
- DC2EDC2/EDC2_diagram/EDC2_diagram/FunctionForDCModels.cpp
- DC2EDC2/EDC2_diagram/EDC2_diagram/FunctionForDCModels.h
- DC2EDC2/EDC2_diagram/EDC2_diagram/stdafx.cpp
- DC2EDC2/EDC2_diagram/EDC2_diagram/stdafx.h
- DC2EDC2/EDC2_diagram/EDC2_diagram/targetver.h
- DC2EDC2/EDC2_diagram/EDC2_diagram/x64/
- DC2EDC2/EDC2_diagram/EDC2_diagram/x64/Release/
- DC2EDC2/EDC2_diagram/EDC2_diagram/x64/Release/bmp.obj
- DC2EDC2/EDC2_diagram/EDC2_diagram/x64/Release/CSVMemory.obj
- DC2EDC2/EDC2_diagram/EDC2_diagram/x64/Release/EDC2_diagram.log
- DC2EDC2/EDC2_diagram/EDC2_diagram/x64/Release/EDC2_diagram.obj
- DC2EDC2/EDC2_diagram/EDC2_diagram/x64/Release/EDC2_diagram.pch
- DC2EDC2/EDC2_diagram/EDC2_diagram/x64/Release/EDC2_diagram.tlog/
- DC2EDC2/EDC2_diagram/EDC2_diagram/x64/Release/EDC2_diagram.tlog/CL.command.1.tlog
- DC2EDC2/EDC2_diagram/EDC2_diagram/x64/Release/EDC2_diagram.tlog/CL.read.1.tlog
- DC2EDC2/EDC2_diagram/EDC2_diagram/x64/Release/EDC2_diagram.tlog/CL.write.1.tlog
- DC2EDC2/EDC2_diagram/EDC2_diagram/x64/Release/EDC2_diagram.tlog/EDC2_diagram.lastbuildstate
- DC2EDC2/EDC2_diagram/EDC2_diagram/x64/Release/EDC2_diagram.tlog/EDC2_diagram.write.1u.tlog
- DC2EDC2/EDC2_diagram/EDC2_diagram/x64/Release/EDC2_diagram.tlog/link.command.1.tlog
- DC2EDC2/EDC2_diagram/EDC2_diagram/x64/Release/EDC2_diagram.tlog/link.read.1.tlog
- DC2EDC2/EDC2_diagram/EDC2_diagram/x64/Release/EDC2_diagram.tlog/link.write.1.tlog
- DC2EDC2/EDC2_diagram/EDC2_diagram/x64/Release/ExcelReader.obj
- DC2EDC2/EDC2_diagram/EDC2_diagram/x64/Release/FunctionForDCModels.obj
- DC2EDC2/EDC2_diagram/EDC2_diagram/x64/Release/stdafx.obj
- DC2EDC2/EDC2_diagram/EDC2_diagram/x64/Release/vc141.pdb
- DC2EDC2/EDC2_diagram/x64/
- DC2EDC2/EDC2_diagram/x64/Release/
- DC2EDC2/EDC2_diagram/x64/Release/EDC2_diagram.exe
- DC2EDC2/EDC2_diagram/x64/Release/EDC2_diagram.iobj
- DC2EDC2/EDC2_diagram/x64/Release/EDC2_diagram.ipdb
- DC2EDC2/EDC2_diagram/x64/Release/EDC2_diagram.pdb
- DC2EDC2/EDC2_parallel/
- DC2EDC2/EDC2_parallel/.vs/
- DC2EDC2/EDC2_parallel/.vs/EDC2_parallel/
- DC2EDC2/EDC2_parallel/.vs/EDC2_parallel/v15/
- DC2EDC2/EDC2_parallel/.vs/EDC2_parallel/v15/.suo
- DC2EDC2/EDC2_parallel/.vs/EDC2_parallel/v15/Browse.VC.db
- DC2EDC2/EDC2_parallel/.vs/EDC2_parallel/v15/ipch/
- DC2EDC2/EDC2_parallel/.vs/EDC2_parallel/v15/ipch/12baf7543b2880ba.ipch
- DC2EDC2/EDC2_parallel/.vs/EDC2_parallel/v15/ipch/2ec42ad20169a8aa.ipch
- DC2EDC2/EDC2_parallel/.vs/EDC2_parallel/v15/ipch/ad128b2c43ed9eef.ipch
- DC2EDC2/EDC2_parallel/.vs/EDC2_parallel/v15/ipch/c47209996e30d967.ipch
- DC2EDC2/EDC2_parallel/EDC2_parallel.sln
- DC2EDC2/EDC2_parallel/EDC2_parallel/
- DC2EDC2/EDC2_parallel/EDC2_parallel/CSVMemory.h
- DC2EDC2/EDC2_parallel/EDC2_parallel/EDC2_parallel.cpp
- DC2EDC2/EDC2_parallel/EDC2_parallel/EDC2_parallel.vcxproj
- DC2EDC2/EDC2_parallel/EDC2_parallel/EDC2_parallel.vcxproj.filters
- DC2EDC2/EDC2_parallel/EDC2_parallel/EDC2_parallel.vcxproj.user
- DC2EDC2/EDC2_parallel/EDC2_parallel/stdafx.cpp
- DC2EDC2/EDC2_parallel/EDC2_parallel/stdafx.h
- DC2EDC2/EDC2_parallel/EDC2_parallel/targetver.h
- DC2EDC2/EDC2_parallel/EDC2_parallel/x64/
- DC2EDC2/EDC2_parallel/EDC2_parallel/x64/Release/
- DC2EDC2/EDC2_parallel/EDC2_parallel/x64/Release/bmp.obj
- DC2EDC2/EDC2_parallel/EDC2_parallel/x64/Release/EDC2_parallel.log
- DC2EDC2/EDC2_parallel/EDC2_parallel/x64/Release/EDC2_parallel.obj
- DC2EDC2/EDC2_parallel/EDC2_parallel/x64/Release/EDC2_parallel.pch
- DC2EDC2/EDC2_parallel/EDC2_parallel/x64/Release/EDC2_parallel.tlog/
- DC2EDC2/EDC2_parallel/EDC2_parallel/x64/Release/EDC2_parallel.tlog/CL.command.1.tlog
- DC2EDC2/EDC2_parallel/EDC2_parallel/x64/Release/EDC2_parallel.tlog/CL.read.1.tlog
- DC2EDC2/EDC2_parallel/EDC2_parallel/x64/Release/EDC2_parallel.tlog/CL.write.1.tlog
- DC2EDC2/EDC2_parallel/EDC2_parallel/x64/Release/EDC2_parallel.tlog/EDC2_parallel.lastbuildstate
- DC2EDC2/EDC2_parallel/EDC2_parallel/x64/Release/EDC2_parallel.tlog/EDC2_parallel.write.1u.tlog
- DC2EDC2/EDC2_parallel/EDC2_parallel/x64/Release/EDC2_parallel.tlog/link.command.1.tlog
- DC2EDC2/EDC2_parallel/EDC2_parallel/x64/Release/EDC2_parallel.tlog/link.read.1.tlog
- DC2EDC2/EDC2_parallel/EDC2_parallel/x64/Release/EDC2_parallel.tlog/link.write.1.tlog
- DC2EDC2/EDC2_parallel/EDC2_parallel/x64/Release/stdafx.obj
- DC2EDC2/EDC2_parallel/EDC2_parallel/x64/Release/vc141.pdb
- DC2EDC2/EDC2_parallel/x64/
- DC2EDC2/EDC2_parallel/x64/Release/
- DC2EDC2/EDC2_parallel/x64/Release/EDC2_parallel.exe
- DC2EDC2/EDC2_parallel/x64/Release/EDC2_parallel.iobj
- DC2EDC2/EDC2_parallel/x64/Release/EDC2_parallel.ipdb
- DC2EDC2/EDC2_parallel/x64/Release/EDC2_parallel.pdb
