# Supplementary material for: Mathematical model studies of the comprehensive generation of major and minor phyllotactic patterns in plants with a predominant focus on orixate phyllotaxis
Source: PLoS Comput Biol. 2019 Jun 6;15(6):e1007044. doi: 10.1371/journal.pcbi.1007044 (PMC6553687; doi:10.1371/journal.pcbi.1007044)
Supplement: S2 Code — (ZIP) [file pcbi.1007044.s014.zip › DC2EDC2/DC2_parallel/DC2_parallel.sln]

Microsoft Visual Studio Solution File, Format Version 12.00
# Visual Studio 15
VisualStudioVersion = 15.0.27703.2035
MinimumVisualStudioVersion = 10.0.40219.1
Project("{8BC9CEB8-8B4A-11D0-8D11-00A0C91BC942}") = "DC2_parallel", "DC2_parallel\DC2_parallel.vcxproj", "{752A6605-4E31-4C02-B93D-4F9E8E3D3EF4}"
EndProject
Global
	GlobalSection(SolutionConfigurationPlatforms) = preSolution
		Debug|x64 = Debug|x64
		Debug|x86 = Debug|x86
		Release|x64 = Release|x64
		Release|x86 = Release|x86
	EndGlobalSection
	GlobalSection(ProjectConfigurationPlatforms) = postSolution
		{752A6605-4E31-4C02-B93D-4F9E8E3D3EF4}.Debug|x64.ActiveCfg = Debug|x64
		{752A6605-4E31-4C02-B93D-4F9E8E3D3EF4}.Debug|x64.Build.0 = Debug|x64
		{752A6605-4E31-4C02-B93D-4F9E8E3D3EF4}.Debug|x86.ActiveCfg = Debug|Win32
		{752A6605-4E31-4C02-B93D-4F9E8E3D3EF4}.Debug|x86.Build.0 = Debug|Win32
		{752A6605-4E31-4C02-B93D-4F9E8E3D3EF4}.Release|x64.ActiveCfg = Release|x64
		{752A6605-4E31-4C02-B93D-4F9E8E3D3EF4}.Release|x64.Build.0 = Release|x64
		{752A6605-4E31-4C02-B93D-4F9E8E3D3EF4}.Release|x86.ActiveCfg = Release|Win32
		{752A6605-4E31-4C02-B93D-4F9E8E3D3EF4}.Release|x86.Build.0 = Release|Win32
	EndGlobalSection
	GlobalSection(SolutionProperties) = preSolution
		HideSolutionNode = FALSE
	EndGlobalSection
	GlobalSection(ExtensibilityGlobals) = postSolution
		SolutionGuid = {885B87FE-90A3-439E-8439-62960D338EA2}
	EndGlobalSection
EndGlobal
