# Supplementary material for: Mathematical model studies of the comprehensive generation of major and minor phyllotactic patterns in plants with a predominant focus on orixate phyllotaxis
Source: PLoS Comput Biol. 2019 Jun 6;15(6):e1007044. doi: 10.1371/journal.pcbi.1007044 (PMC6553687; doi:10.1371/journal.pcbi.1007044)
Supplement: S2 Code — (ZIP) [file pcbi.1007044.s014.zip › DC2EDC2/DC2_parallel/DC2_parallel/x64/Release/DC2_parallel.log]

  DC2_parallel.cpp
c1xx : warning C4199: 2 フェーズの名前参照は、C++/CLI、C++/CX、OpenMP ではサポートされていません。/Zc:twoPhase- を使用します
c:\users\takaaki yonekura\documents\visual studio 2015\projects\orixate2019\dc2_parallel\dc2_parallel\dc2_parallel.cpp(21): warning C4101: 'type': ローカル変数は 1 度も使われていません。
  コード生成しています。
  2 of 13 functions (15.4%) were compiled, the rest were copied from previous compilation.
    0 functions were new in current compilation
    0 functions had inline decision re-evaluated but remain unchanged
  コード生成が終了しました。
  DC2_parallel.vcxproj -> C:\Users\Takaaki Yonekura\Documents\Visual Studio 2015\Projects\Orixate2019\DC2_parallel\x64\Release\DC2_parallel.exe
