# Supplementary material for: Mathematical model studies of the comprehensive generation of major and minor phyllotactic patterns in plants with a predominant focus on orixate phyllotaxis
Source: PLoS Comput Biol. 2019 Jun 6;15(6):e1007044. doi: 10.1371/journal.pcbi.1007044 (PMC6553687; doi:10.1371/journal.pcbi.1007044)
Supplement: S2 Code — (ZIP) [file pcbi.1007044.s014.zip › DC2EDC2/EDC2_contour/EDC2_contour/DCEDCModelGraphics.h]

#pragma once

class DCPrimordia {
public:
	double time;
	double theta;
	DCPrimordia(double t, double th) {
		time = t;
		theta = th;
	}
};
