# Supplementary material for: Mathematical model studies of the comprehensive generation of major and minor phyllotactic patterns in plants with a predominant focus on orixate phyllotaxis
Source: PLoS Comput Biol. 2019 Jun 6;15(6):e1007044. doi: 10.1371/journal.pcbi.1007044 (PMC6553687; doi:10.1371/journal.pcbi.1007044)
Supplement: S2 Code — (ZIP) [file pcbi.1007044.s014.zip › DC2EDC2/EDC2_diagram/EDC2_diagram.sln]

Microsoft Visual Studio Solution File, Format Version 12.00
# Visual Studio 15
VisualStudioVersion = 15.0.27703.2035
MinimumVisualStudioVersion = 10.0.40219.1
Project("{8BC9CEB8-8B4A-11D0-8D11-00A0C91BC942}") = "EDC2_diagram", "EDC2_diagram\EDC2_diagram.vcxproj", "{97B0FC92-E610-41D2-B50E-1330EB073501}"
EndProject
Global
	GlobalSection(SolutionConfigurationPlatforms) = preSolution
		Debug|x64 = Debug|x64
		Debug|x86 = Debug|x86
		Release|x64 = Release|x64
		Release|x86 = Release|x86
	EndGlobalSection
	GlobalSection(ProjectConfigurationPlatforms) = postSolution
		{97B0FC92-E610-41D2-B50E-1330EB073501}.Debug|x64.ActiveCfg = Debug|x64
		{97B0FC92-E610-41D2-B50E-1330EB073501}.Debug|x64.Build.0 = Debug|x64
		{97B0FC92-E610-41D2-B50E-1330EB073501}.Debug|x86.ActiveCfg = Debug|Win32
		{97B0FC92-E610-41D2-B50E-1330EB073501}.Debug|x86.Build.0 = Debug|Win32
		{97B0FC92-E610-41D2-B50E-1330EB073501}.Release|x64.ActiveCfg = Release|x64
		{97B0FC92-E610-41D2-B50E-1330EB073501}.Release|x64.Build.0 = Release|x64
		{97B0FC92-E610-41D2-B50E-1330EB073501}.Release|x86.ActiveCfg = Release|Win32
		{97B0FC92-E610-41D2-B50E-1330EB073501}.Release|x86.Build.0 = Release|Win32
	EndGlobalSection
	GlobalSection(SolutionProperties) = preSolution
		HideSolutionNode = FALSE
	EndGlobalSection
	GlobalSection(ExtensibilityGlobals) = postSolution
		SolutionGuid = {353FACC6-E6FD-4863-9C0E-1AD24C2C8675}
	EndGlobalSection
EndGlobal
