# Supplementary material for: Mathematical model studies of the comprehensive generation of major and minor phyllotactic patterns in plants with a predominant focus on orixate phyllotaxis
Source: PLoS Comput Biol. 2019 Jun 6;15(6):e1007044. doi: 10.1371/journal.pcbi.1007044 (PMC6553687; doi:10.1371/journal.pcbi.1007044)
Supplement: S2 Code — (ZIP) [file pcbi.1007044.s014.zip › DC2EDC2/EDC2_diagram/EDC2_diagram/CSVMemory.cpp]

#include"stdafx.h"
#include"CSVMemory.h"
#include<cmath>

void PhyllotaxisMemory::PhyllotaxisClassification(void) {
	int s = DAM.angle.size();
	double u[8];
	int i, Eone, Etwo, Ethree;
	for (i = 0; i < 8; i++) {
		u[i] = circleangle(DAM.angle[s - i - 1]);
	}
	std::vector<double>& gtgap = PCM.plastochron;
	std::vector<double>& ytgap = DAM.angle;
	PixelHSLd& pix = TYPE;
	//Whorled.
	if (gtgap[s - 1] < 0.01 || gtgap[s - 2] < 0.01) {
		Eone = s - 1;
		while (gtgap[Eone] < 0.01&&Eone>0)Eone--;
		Etwo = Eone - 1;
		while (gtgap[Etwo] < 0.01&&Etwo>0)Etwo--;
		Ethree = Etwo - 1;
		while (gtgap[Ethree] < 0.01&Ethree>0)Ethree--;
		if (Eone + Ethree == Etwo + Etwo) {
			int z = Eone - Etwo;
			if (z == 2) {
				pix.h = 180 - ave(fabs(ytgap[s - 1]), fabs(ytgap[s - 2]), fabs(ytgap[s - 3]), fabs(ytgap[s - 4]), fabs(ytgap[s - 5]), fabs(ytgap[s - 6]), fabs(ytgap[s - 7]), fabs(ytgap[s - 8]));
				double da1 = avelittle(fabs(ytgap[s - 1]), fabs(ytgap[s - 3]), fabs(ytgap[s - 5]), fabs(ytgap[s - 7]));
				double da2 = avelittle(fabs(ytgap[s - 2]), fabs(ytgap[s - 4]), fabs(ytgap[s - 6]), fabs(ytgap[s - 8]));
				double dar;
				if (da1 > da2)dar = da2 / da1;
				else dar = da1 / da2;
				pix.s = 100 * dar;
				double g1 = fabs(avelittle(gtgap[s - 1], gtgap[s - 3], gtgap[s - 5], gtgap[s - 7]));
				double g2 = fabs(avelittle(gtgap[s - 2], gtgap[s - 4], gtgap[s - 6], gtgap[s - 8]));
				double gr;
				if (g1 > g2)gr = g2 / g1;
				else gr = g1 / g2;
				pix.l = 100 - 50 * sqrt(2 * gr - gr * gr);
			}
			else if (z == 3) {
				pix.h = 200;
				pix.s = 100;
				pix.l = 50;
			}
			else if (z >= 4) {
				pix.h = 240;
				pix.s = 100;
				pix.l = 50;
			}
			else {
				pix.h = 0;
				pix.s = 0;
				pix.l = 0;
			}
		}
		else {
			pix.h = 0;
			pix.s = 0;
			pix.l = 0;
		}
	}
	//Alternate.
	//Spiral and small oscillation.
	else if (div(ytgap[s - 1], ytgap[s - 2], ytgap[s - 3], ytgap[s - 4], ytgap[s - 5], ytgap[s - 6], ytgap[s - 7], ytgap[s - 8]) < 10) {
		pix.h = 180 - fabs(ave(ytgap[s - 1], ytgap[s - 2], ytgap[s - 3], ytgap[s - 4], ytgap[s - 5], ytgap[s - 6], ytgap[s - 7], ytgap[s - 8]));
		double da1 = fabs(avelittle(ytgap[s - 1], ytgap[s - 3], ytgap[s - 5], ytgap[s - 7]));
		double da2 = fabs(avelittle(ytgap[s - 2], ytgap[s - 4], ytgap[s - 6], ytgap[s - 8]));
		double dar;
		if (da1 > da2)dar = da2 / da1;
		else dar = da1 / da2;
		pix.s = 100 * dar;
		double g1 = fabs(avelittle(gtgap[s - 1], gtgap[s - 3], gtgap[s - 5], gtgap[s - 7]));
		double g2 = fabs(avelittle(gtgap[s - 2], gtgap[s - 4], gtgap[s - 6], gtgap[s - 8]));
		double gr;
		if (g1 > g2)gr = g2 / g1;
		else gr = g1 / g2;
		pix.l = 100 - 50 * sqrt(2 * gr - gr * gr);
	}
	else if (div(u[0], u[1], u[2], u[3], u[4], u[5], u[6], u[7]) < 10) {
		pix.h = 180 - fabs(modcircle(ave(u[0], u[1], u[2], u[3], u[4], u[5], u[6], u[7])));
		double da1 = fabs(avelittle(u[0], u[2], u[4], u[6]));
		double da2 = fabs(avelittle(u[1], u[3], u[5], u[7]));
		double dar;
		if (da1 > da2)dar = da2 / da1;
		else dar = da1 / da2;
		pix.s = 100 * dar;
		double g1 = fabs(avelittle(gtgap[s - 1], gtgap[s - 3], gtgap[s - 5], gtgap[s - 7]));
		double g2 = fabs(avelittle(gtgap[s - 2], gtgap[s - 4], gtgap[s - 6], gtgap[s - 8]));
		double gr;
		if (g1 > g2)gr = g2 / g1;
		else gr = g1 / g2;
		pix.l = 100 - 50 * sqrt(2 * gr - gr * gr);
	}
	//Tetrastichous.
	else if (divlittle(u[0], u[2], u[4], u[6]) < 5 && divlittle(ytgap[s - 2], -ytgap[s - 4], ytgap[s - 6], -ytgap[s - 8]) < 5) {
		pix.h = 300;
		double da1 = fabs(modcircle(avelittle(u[0], u[2], u[4], u[6])));
		double da2 = fabs(avelittle(ytgap[s - 2], -ytgap[s - 4], ytgap[s - 6], -ytgap[s - 8]));
		double dar;
		if (da1 > da2)dar = da2 / da1;
		else dar = da1 / da2;
		pix.s = 100 * dar;
		double g1 = fabs(avelittle(gtgap[s - 1], gtgap[s - 3], gtgap[s - 5], gtgap[s - 7]));
		double g2 = fabs(avelittle(gtgap[s - 2], gtgap[s - 4], gtgap[s - 6], gtgap[s - 8]));
		double gr;
		if (g1 > g2)gr = g2 / g1;
		else gr = g1 / g2;
		pix.l = 100 - 50 * sqrt(2 * gr - gr * gr);
	}
	else if (divlittle(ytgap[s - 1], -ytgap[s - 3], ytgap[s - 5], -ytgap[s - 7]) < 5 && divlittle(u[1], u[3], u[5], u[7]) < 5) {
		pix.h = 300;
		double da1 = fabs(modcircle(avelittle(u[1], u[3], u[5], u[7])));
		double da2 = fabs(avelittle(ytgap[s - 1], -ytgap[s - 3], ytgap[s - 5], -ytgap[s - 7]));
		double dar;
		if (da1 > da2)dar = da2 / da1;
		else dar = da1 / da2;
		pix.s = 100 * dar;
		double g1 = fabs(avelittle(gtgap[s - 1], gtgap[s - 3], gtgap[s - 5], gtgap[s - 7]));
		double g2 = fabs(avelittle(gtgap[s - 2], gtgap[s - 4], gtgap[s - 6], gtgap[s - 8]));
		double gr;
		if (g1 > g2)gr = g2 / g1;
		else gr = g1 / g2;
		pix.l = 100 - 50 * sqrt(2 * gr - gr * gr);
	}
	else if (divlittle(ytgap[s - 1], ytgap[s - 3], ytgap[s - 5], ytgap[s - 7]) < 5 && divlittle(ytgap[s - 2], -ytgap[s - 4], ytgap[s - 6], -ytgap[s - 8]) < 5) {
		pix.h = 300;
		double da1 = fabs(modcircle(avelittle(ytgap[s - 1], ytgap[s - 3], ytgap[s - 5], ytgap[s - 7])));
		double da2 = fabs(avelittle(ytgap[s - 2], -ytgap[s - 4], ytgap[s - 6], -ytgap[s - 8]));
		double dar;
		if (da1 > da2)dar = da2 / da1;
		else dar = da1 / da2;
		pix.s = 100 * dar;
		double g1 = fabs(avelittle(gtgap[s - 1], gtgap[s - 3], gtgap[s - 5], gtgap[s - 7]));
		double g2 = fabs(avelittle(gtgap[s - 2], gtgap[s - 4], gtgap[s - 6], gtgap[s - 8]));
		double gr;
		if (g1 > g2)gr = g2 / g1;
		else gr = g1 / g2;
		pix.l = 100 - 50 * sqrt(2 * gr - gr * gr);
	}
	else if (divlittle(ytgap[s - 1], -ytgap[s - 3], ytgap[s - 5], -ytgap[s - 7]) < 5 && divlittle(ytgap[s - 2], ytgap[s - 4], ytgap[s - 6], ytgap[s - 8]) < 5) {
		pix.h = 300;
		double da1 = fabs(modcircle(avelittle(ytgap[s - 2], ytgap[s - 4], ytgap[s - 6], ytgap[s - 8])));
		double da2 = fabs(avelittle(ytgap[s - 1], -ytgap[s - 3], ytgap[s - 5], -ytgap[s - 7]));
		double dar;
		if (da1 > da2)dar = da2 / da1;
		else dar = da1 / da2;
		pix.s = 100 * dar;
		double g1 = fabs(avelittle(gtgap[s - 1], gtgap[s - 3], gtgap[s - 5], gtgap[s - 7]));
		double g2 = fabs(avelittle(gtgap[s - 2], gtgap[s - 4], gtgap[s - 6], gtgap[s - 8]));
		double gr;
		if (g1 > g2)gr = g2 / g1;
		else gr = g1 / g2;
		pix.l = 100 - 50 * sqrt(2 * gr - gr * gr);
	}
	else if (divlittle(ytgap[s - 1], -ytgap[s - 3], ytgap[s - 5], -ytgap[s - 7]) < 5 && divlittle(ytgap[s - 2], -ytgap[s - 4], ytgap[s - 6], -ytgap[s - 8]) < 5) {
		(&pix)->h = 300;
		double da1 = fabs(modcircle(avelittle(ytgap[s - 1], -ytgap[s - 3], ytgap[s - 5], -ytgap[s - 7])));
		double da2 = fabs(avelittle(ytgap[s - 2], -ytgap[s - 4], ytgap[s - 6], -ytgap[s - 8]));
		double dar;
		if (da1 > da2)dar = da2 / da1;
		else dar = da1 / da2;
		pix.s = 100 * dar;
		double g1 = fabs(avelittle(gtgap[s - 1], gtgap[s - 3], gtgap[s - 5], gtgap[s - 7]));
		double g2 = fabs(avelittle(gtgap[s - 2], gtgap[s - 4], gtgap[s - 6], gtgap[s - 8]));
		double gr;
		if (g1 > g2)gr = g2 / g1;
		else gr = g1 / g2;
		pix.l = 100 - 50 * sqrt(2 * gr - gr * gr);
	}
	else if (divlittle(ytgap[s - 1], -ytgap[s - 3], ytgap[s - 5], -ytgap[s - 7]) < 5 && divlittle(ytgap[s - 2], -ytgap[s - 4], ytgap[s - 6], -ytgap[s - 8]) < 5) {
		(&pix)->h = 300;
		double da1 = fabs(modcircle(avelittle(ytgap[s - 2], -ytgap[s - 4], ytgap[s - 6], -ytgap[s - 8])));
		double da2 = fabs(avelittle(ytgap[s - 1], -ytgap[s - 3], ytgap[s - 5], -ytgap[s - 7]));
		double dar;
		if (da1 > da2)dar = da2 / da1;
		else dar = da1 / da2;
		pix.s = 100 * dar;
		double g1 = fabs(avelittle(gtgap[s - 1], gtgap[s - 3], gtgap[s - 5], gtgap[s - 7]));
		double g2 = fabs(avelittle(gtgap[s - 2], gtgap[s - 4], gtgap[s - 6], gtgap[s - 8]));
		double gr;
		if (g1 > g2)gr = g2 / g1;
		else gr = g1 / g2;
		pix.l = 100 - 50 * sqrt(2 * gr - gr * gr);
	}
	//Oscillated phyllotaxis.
	else if (divlittle(ytgap[s - 1], ytgap[s - 3], ytgap[s - 5], ytgap[s - 7]) < 5 && divlittle(ytgap[s - 2], ytgap[s - 4], ytgap[s - 6], ytgap[s - 8]) < 5) {
		pix.h = 180 - fabs(ave(ytgap[s - 1], ytgap[s - 2], ytgap[s - 3], ytgap[s - 4], ytgap[s - 5], ytgap[s - 6], ytgap[s - 7], ytgap[s - 8]));
		double da1 = fabs(avelittle(ytgap[s - 1], ytgap[s - 3], ytgap[s - 5], ytgap[s - 7]));
		double da2 = fabs(avelittle(ytgap[s - 2], ytgap[s - 4], ytgap[s - 6], ytgap[s - 8]));
		double dar;
		if (da1 > da2)dar = da2 / da1;
		else dar = da1 / da2;
		pix.s = 100 * dar;
		double g1 = fabs(avelittle(gtgap[s - 1], gtgap[s - 3], gtgap[s - 5], gtgap[s - 7]));
		double g2 = fabs(avelittle(gtgap[s - 2], gtgap[s - 4], gtgap[s - 6], gtgap[s - 8]));
		double gr;
		if (g1 > g2)gr = g2 / g1;
		else gr = g1 / g2;
		pix.l = 100 - 50 * sqrt(2 * gr - gr * gr);
	}
	else if (divlittle(u[1], u[3], u[5], u[7]) < 5 && divlittle(u[0], u[2], u[4], u[6]) < 5) {
		pix.h = 180 - fabs(modcircle(ave(u[0], u[1], u[2], u[3], u[4], u[5], u[6], u[7])));
		double da1 = fabs(modcircle(avelittle(u[0], u[2], u[4], u[6])));
		double da2 = fabs(modcircle(avelittle(u[1], u[3], u[5], u[7])));
		double dar;
		if (da1 > da2)dar = da2 / da1;
		else dar = da1 / da2;
		pix.s = 100 * dar;
		double g1 = fabs(avelittle(gtgap[s - 1], gtgap[s - 3], gtgap[s - 5], gtgap[s - 7]));
		double g2 = fabs(avelittle(gtgap[s - 2], gtgap[s - 4], gtgap[s - 6], gtgap[s - 8]));
		double gr;
		if (g1 > g2)gr = g2 / g1;
		else gr = g1 / g2;
		pix.l = 100 - 50 * sqrt(2 * gr - gr * gr);
	}
	//Others.
	else {
		pix.h = 0;
		pix.s = 0;
		pix.l = 0;
	}
}
