# Supplementary material for: Mathematical model studies of the comprehensive generation of major and minor phyllotactic patterns in plants with a predominant focus on orixate phyllotaxis
Source: PLoS Comput Biol. 2019 Jun 6;15(6):e1007044. doi: 10.1371/journal.pcbi.1007044 (PMC6553687; doi:10.1371/journal.pcbi.1007044)
Supplement: S2 Code — (ZIP) [file pcbi.1007044.s014.zip › DC2EDC2/EDC2_diagram/EDC2_diagram/CSVMemory.h]

#pragma once

#include"stdafx.h"
#include<vector>
#include"bmp.h"
#include"FunctionForDCModels.h"

class DivergenceAngleMemory;
class PlastochronMemory;
class PhyllotaxisMemory;


class DivergenceAngleMemory {
	friend class PhyllotaxisMemory;
public:
	std::vector<double> angle;

	DivergenceAngleMemory(void) {}
	DivergenceAngleMemory(double u[], int s) {
		for (int i = 0; i < s; i++) {
			angle.push_back(u[i]);
		}
	}
	DivergenceAngleMemory(std::vector<double> a) {
		for (double x : a) {
			angle.push_back(x);
		}
	}
};

class PlastochronMemory {
	friend class PhyllotaxisMemory;
public:
	std::vector<double> plastochron;

	PlastochronMemory(void) {}
	PlastochronMemory(double u[], int s) {
		for (int i = 0; i < s; i++) {
			plastochron.push_back(u[i]);
		}
	}
	PlastochronMemory(std::vector<double> p) {
		for (double x : p) {
			plastochron.push_back(x);
		}
	}
};

class PhyllotaxisMemory {
public:
	DivergenceAngleMemory DAM;
	PlastochronMemory PCM;
	PixelHSLd TYPE;

	PhyllotaxisMemory(void) {}
	void PhyllotaxisClassification(void);
	PhyllotaxisMemory(std::vector<double> a, std::vector<double> p) {
		DAM = DivergenceAngleMemory(a);
		PCM = PlastochronMemory(p);

	}
};
