# Supplementary material for: Mathematical model studies of the comprehensive generation of major and minor phyllotactic patterns in plants with a predominant focus on orixate phyllotaxis
Source: PLoS Comput Biol. 2019 Jun 6;15(6):e1007044. doi: 10.1371/journal.pcbi.1007044 (PMC6553687; doi:10.1371/journal.pcbi.1007044)
Supplement: S2 Code — (ZIP) [file pcbi.1007044.s014.zip › DC2EDC2/EDC2_diagram/EDC2_diagram/Debug/EDC2_diagram.log]

  bmp.cpp
c:\users\takaaki yonekura\documents\visual studio 2015\projects\orixate2019\edc2_diagram\edc2_diagram\bmp.cpp(80): warning C4101: 'val': ローカル変数は 1 度も使われていません。
c:\users\takaaki yonekura\documents\visual studio 2015\projects\orixate2019\edc2_diagram\edc2_diagram\bmp.cpp(336): warning C4102: '$abort2': ラベルは 1 度も参照されません。
c:\users\takaaki yonekura\documents\visual studio 2015\projects\orixate2019\edc2_diagram\edc2_diagram\bmp.cpp(273): warning C4101: 'mxb': ローカル変数は 1 度も使われていません。
c:\users\takaaki yonekura\documents\visual studio 2015\projects\orixate2019\edc2_diagram\edc2_diagram\bmp.cpp(278): warning C4101: 'wsize': ローカル変数は 1 度も使われていません。
c:\users\takaaki yonekura\documents\visual studio 2015\projects\orixate2019\edc2_diagram\edc2_diagram\bmp.cpp(277): warning C4101: 'iBytes': ローカル変数は 1 度も使われていません。
c:\users\takaaki yonekura\documents\visual studio 2015\projects\orixate2019\edc2_diagram\edc2_diagram\bmp.cpp(276): warning C4101: 'saverest': ローカル変数は 1 度も使われていません。
c:\users\takaaki yonekura\documents\visual studio 2015\projects\orixate2019\edc2_diagram\edc2_diagram\bmp.cpp(276): warning C4101: 'saveloop': ローカル変数は 1 度も使われていません。
c:\users\takaaki yonekura\documents\visual studio 2015\projects\orixate2019\edc2_diagram\edc2_diagram\bmp.cpp(358): warning C4244: '=': 'double' から 'int' への変換です。データが失われる可能性があります。
c:\users\takaaki yonekura\documents\visual studio 2015\projects\orixate2019\edc2_diagram\edc2_diagram\bmp.cpp(359): warning C4244: '=': 'double' から 'int' への変換です。データが失われる可能性があります。
c:\users\takaaki yonekura\documents\visual studio 2015\projects\orixate2019\edc2_diagram\edc2_diagram\bmp.cpp(360): warning C4244: '=': 'double' から 'int' への変換です。データが失われる可能性があります。
c:\users\takaaki yonekura\documents\visual studio 2015\projects\orixate2019\edc2_diagram\edc2_diagram\bmp.cpp(363): warning C4244: '=': 'double' から 'int' への変換です。データが失われる可能性があります。
c:\users\takaaki yonekura\documents\visual studio 2015\projects\orixate2019\edc2_diagram\edc2_diagram\bmp.cpp(364): warning C4244: '=': 'double' から 'int' への変換です。データが失われる可能性があります。
c:\users\takaaki yonekura\documents\visual studio 2015\projects\orixate2019\edc2_diagram\edc2_diagram\bmp.cpp(365): warning C4244: '=': 'double' から 'int' への変換です。データが失われる可能性があります。
c:\users\takaaki yonekura\documents\visual studio 2015\projects\orixate2019\edc2_diagram\edc2_diagram\bmp.cpp(368): warning C4244: '=': 'double' から 'int' への変換です。データが失われる可能性があります。
c:\users\takaaki yonekura\documents\visual studio 2015\projects\orixate2019\edc2_diagram\edc2_diagram\bmp.cpp(369): warning C4244: '=': 'double' から 'int' への変換です。データが失われる可能性があります。
c:\users\takaaki yonekura\documents\visual studio 2015\projects\orixate2019\edc2_diagram\edc2_diagram\bmp.cpp(370): warning C4244: '=': 'double' から 'int' への変換です。データが失われる可能性があります。
c:\users\takaaki yonekura\documents\visual studio 2015\projects\orixate2019\edc2_diagram\edc2_diagram\bmp.cpp(373): warning C4244: '=': 'double' から 'int' への変換です。データが失われる可能性があります。
c:\users\takaaki yonekura\documents\visual studio 2015\projects\orixate2019\edc2_diagram\edc2_diagram\bmp.cpp(374): warning C4244: '=': 'double' から 'int' への変換です。データが失われる可能性があります。
c:\users\takaaki yonekura\documents\visual studio 2015\projects\orixate2019\edc2_diagram\edc2_diagram\bmp.cpp(375): warning C4244: '=': 'double' から 'int' への変換です。データが失われる可能性があります。
c:\users\takaaki yonekura\documents\visual studio 2015\projects\orixate2019\edc2_diagram\edc2_diagram\bmp.cpp(378): warning C4244: '=': 'double' から 'int' への変換です。データが失われる可能性があります。
c:\users\takaaki yonekura\documents\visual studio 2015\projects\orixate2019\edc2_diagram\edc2_diagram\bmp.cpp(379): warning C4244: '=': 'double' から 'int' への変換です。データが失われる可能性があります。
c:\users\takaaki yonekura\documents\visual studio 2015\projects\orixate2019\edc2_diagram\edc2_diagram\bmp.cpp(380): warning C4244: '=': 'double' から 'int' への変換です。データが失われる可能性があります。
c:\users\takaaki yonekura\documents\visual studio 2015\projects\orixate2019\edc2_diagram\edc2_diagram\bmp.cpp(383): warning C4244: '=': 'double' から 'int' への変換です。データが失われる可能性があります。
c:\users\takaaki yonekura\documents\visual studio 2015\projects\orixate2019\edc2_diagram\edc2_diagram\bmp.cpp(384): warning C4244: '=': 'double' から 'int' への変換です。データが失われる可能性があります。
c:\users\takaaki yonekura\documents\visual studio 2015\projects\orixate2019\edc2_diagram\edc2_diagram\bmp.cpp(385): warning C4244: '=': 'double' から 'int' への変換です。データが失われる可能性があります。
  EDC2_diagram.vcxproj -> C:\Users\Takaaki Yonekura\Documents\Visual Studio 2015\Projects\Orixate2019\EDC2_diagram\Debug\EDC2_diagram.exe
