# Supplementary material for: Mathematical model studies of the comprehensive generation of major and minor phyllotactic patterns in plants with a predominant focus on orixate phyllotaxis
Source: PLoS Comput Biol. 2019 Jun 6;15(6):e1007044. doi: 10.1371/journal.pcbi.1007044 (PMC6553687; doi:10.1371/journal.pcbi.1007044)
Supplement: S2 Code — (ZIP) [file pcbi.1007044.s014.zip › DC2EDC2/EDC2_diagram/EDC2_diagram/EDC2_diagram.vcxproj.filters]

<?xml version="1.0" encoding="utf-8"?>
<Project ToolsVersion="4.0" xmlns="http://schemas.microsoft.com/developer/msbuild/2003">
  <ItemGroup>
    <Filter Include="ソース ファイル">
      <UniqueIdentifier>{4FC737F1-C7A5-4376-A066-2A32D752A2FF}</UniqueIdentifier>
      <Extensions>cpp;c;cc;cxx;def;odl;idl;hpj;bat;asm;asmx</Extensions>
    </Filter>
    <Filter Include="ヘッダー ファイル">
      <UniqueIdentifier>{93995380-89BD-4b04-88EB-625FBE52EBFB}</UniqueIdentifier>
      <Extensions>h;hh;hpp;hxx;hm;inl;inc;ipp;xsd</Extensions>
    </Filter>
    <Filter Include="リソース ファイル">
      <UniqueIdentifier>{67DA6AB6-F800-4c08-8B7A-83BB121AAD01}</UniqueIdentifier>
      <Extensions>rc;ico;cur;bmp;dlg;rc2;rct;bin;rgs;gif;jpg;jpeg;jpe;resx;tiff;tif;png;wav;mfcribbon-ms</Extensions>
    </Filter>
  </ItemGroup>
  <ItemGroup>
    <ClInclude Include="stdafx.h">
      <Filter>ヘッダー ファイル</Filter>
    </ClInclude>
    <ClInclude Include="targetver.h">
      <Filter>ヘッダー ファイル</Filter>
    </ClInclude>
    <ClInclude Include="bmp.h">
      <Filter>ヘッダー ファイル</Filter>
    </ClInclude>
    <ClInclude Include="CSVMemory.h">
      <Filter>ヘッダー ファイル</Filter>
    </ClInclude>
    <ClInclude Include="ExcelReader.h">
      <Filter>ヘッダー ファイル</Filter>
    </ClInclude>
    <ClInclude Include="FunctionForDCModels.h">
      <Filter>ヘッダー ファイル</Filter>
    </ClInclude>
  </ItemGroup>
  <ItemGroup>
    <ClCompile Include="stdafx.cpp">
      <Filter>ソース ファイル</Filter>
    </ClCompile>
    <ClCompile Include="EDC2_diagram.cpp">
      <Filter>ソース ファイル</Filter>
    </ClCompile>
    <ClCompile Include="bmp.cpp">
      <Filter>ソース ファイル</Filter>
    </ClCompile>
    <ClCompile Include="CSVMemory.cpp">
      <Filter>ソース ファイル</Filter>
    </ClCompile>
    <ClCompile Include="ExcelReader.cpp">
      <Filter>ソース ファイル</Filter>
    </ClCompile>
    <ClCompile Include="FunctionForDCModels.cpp">
      <Filter>ソース ファイル</Filter>
    </ClCompile>
  </ItemGroup>
</Project>
