# Supplementary material for: Mathematical model studies of the comprehensive generation of major and minor phyllotactic patterns in plants with a predominant focus on orixate phyllotaxis
Source: PLoS Comput Biol. 2019 Jun 6;15(6):e1007044. doi: 10.1371/journal.pcbi.1007044 (PMC6553687; doi:10.1371/journal.pcbi.1007044)
Supplement: S2 Code — (ZIP) [file pcbi.1007044.s014.zip › DC2EDC2/EDC2_diagram/EDC2_diagram/ExcelReader.cpp]

#include "stdafx.h"
#include<fstream>
#include<sstream>
#include<iostream>
#include"ExcelReader.h"

void PhyllotaxisMemoryMatrix::PMMMaking(std::string csv, int s, int x, int y) {
	
	std::ifstream ifs(csv);
	std::vector<std::vector<double>> allcell;
	
	for (int i = 0; i < y; i++) {
		
		std::string strline;
		for (int k = 0; k < s; k++) {
			std::getline(ifs, strline);
			std::istringstream istr(strline);
			std::vector<double>* temp = new std::vector<double>();
			for (int j = 0; j < 2 * x; j++) {
				std::string field;
				std::getline(istr, field, ',');
				(*temp).push_back(std::stod(field));
			}
			allcell.push_back(*temp);
		}
		std::getline(ifs, strline);
	}	

	for (int i = 0; i < y; i++) {
		PhyllotaxisMemoryColumn *PMC = new PhyllotaxisMemoryColumn();
		for (int j = 0; j < x; j++) {
			std::vector<double> divergenceangle(s);
			std::vector<double> plastochron(s);
			for (int k = 0; k < s; k++) {
				divergenceangle.push_back(allcell[i * s + k][2 * j]);
				plastochron.push_back(allcell[i * s + k][2 * j + 1]);
			}
			(*PMC).pmc.push_back(new PhyllotaxisMemory(divergenceangle, plastochron));
			(*(*PMC).pmc.back()).PhyllotaxisClassification();
		}
		pmm.push_back(PMC);
	}

}
