# Supplementary material for: Mathematical model studies of the comprehensive generation of major and minor phyllotactic patterns in plants with a predominant focus on orixate phyllotaxis
Source: PLoS Comput Biol. 2019 Jun 6;15(6):e1007044. doi: 10.1371/journal.pcbi.1007044 (PMC6553687; doi:10.1371/journal.pcbi.1007044)
Supplement: S2 Code — (ZIP) [file pcbi.1007044.s014.zip › DC2EDC2/EDC2_diagram/EDC2_diagram/ExcelReader.h]

#pragma once

#include"stdafx.h"
#include"CSVMemory.h"

class PhyllotaxisMemoryColumn;
class PhyllotaxisMemoryMatrix;

class PhyllotaxisMemoryColumn {
public:
	std::vector<PhyllotaxisMemory*> pmc;
	PhyllotaxisMemoryColumn(void) {}
};

class PhyllotaxisMemoryMatrix {
public:
	std::vector<PhyllotaxisMemoryColumn*> pmm;
	PhyllotaxisMemoryMatrix(void) {}
	void PMMMaking(std::string csv, int s, int x, int y);
};
