# Supplementary material for: Mathematical model studies of the comprehensive generation of major and minor phyllotactic patterns in plants with a predominant focus on orixate phyllotaxis
Source: PLoS Comput Biol. 2019 Jun 6;15(6):e1007044. doi: 10.1371/journal.pcbi.1007044 (PMC6553687; doi:10.1371/journal.pcbi.1007044)
Supplement: S2 Code — (ZIP) [file pcbi.1007044.s014.zip › DC2EDC2/EDC2_diagram/EDC2_diagram/FunctionForDCModels.cpp]

#include "stdafx.h"
#include"FunctionForDCModels.h"

double potential(double x, double y) {
	double z = (exp(2 * x) - 1) / (exp(2 * x*y) - 1);
	return z;
}

double gamma(double gi, double gf, double t, double ti, double tau) {
	double z = (gi + gf) / 2 - (gi - gf) / 2 * tanh((t - ti) / tau);
	return z;
}

double changingfactor(double A, double B, double C, double D, double t, double gt) {
	double z = 1 / (1 + exp(-A * (t - gt - B))) - 1 / (1 + exp(-C * (t - gt - D)));
	return z;
}

double changingfactorinclining(double A, double B, double t, double gt) {
	double z = 1 / (1 + exp(-A * (t - gt - B)));
	return z;
}

double changingfactordeclining(double C, double D, double t, double gt) {
	double z = 1 - 1 / (1 + exp(-C * (t - gt - D)));
	return z;
}

double circleangle(double x) {
	double z = x;
	while (z >= 360)z = z - 360;
	while (z < 0)z = z + 360;
	return z;
}

double modcircle(double x) {
	double z = x;
	while (z >= 180)z = z - 360;
	while (z<-180)z = z + 360;
	return z;
}

double ave(double A, double B, double C, double D, double E, double F, double G, double H) {
	double z = (A + B + C + D + E + F + G + H) / 8;
	return z;
}

double avelittle(double A, double B, double C, double D) {
	double z = (A + B + C + D) / 4;
	return z;
}

double div(double A, double B, double C, double D, double E, double F, double G, double H) {
	double y, z;
	y = (A + B + C + D + E + F + G + H) / 8;
	z = sqrt(((y - A)*(y - A) + (y - B)*(y - B) + (y - C)*(y - C) + (y - D)*(y - D) + (y - E)*(y - E) + (y - F)*(y - F) + (y - G)*(y - G) + (y - H)*(y - H)) / 8);
	return z;
}

double divlittle(double A, double B, double C, double D) {
	double y, z;
	y = (A + B + C + D) / 4;
	z = sqrt(((y - A)*(y - A) + (y - B)*(y - B) + (y - C)*(y - C) + (y - D)*(y - D)) / 4);
	return z;
}


PixelHSLd classifycolor(double gtgap[], double ytgap[], int s) {
	PixelHSLd pix;
	double u[8], v[8];
	int i, Eone, Etwo, Ethree;
	for (i = 0; i<8; i++) {
		u[i] = circleangle(ytgap[s - i - 1]);
		v[i] = fabs(ytgap[s - i - 1]);
	}
	//Whorled.
	if (gtgap[s - 1] < 0.01 || gtgap[s - 2] < 0.01) {
		Eone = s - 1;
		while (gtgap[Eone] < 0.01)Eone--;
		Etwo = Eone - 1;
		while (gtgap[Etwo] < 0.01)Etwo--;
		Ethree = Etwo - 1;
		while (gtgap[Ethree] < 0.01)Ethree--;
		if (Eone + Ethree == Etwo + Etwo) {
			int z = Eone - Etwo;
			if (z == 2) {
				pix.h = 180 - ave(fabs(ytgap[s - 1]), fabs(ytgap[s - 2]), fabs(ytgap[s - 3]), fabs(ytgap[s - 4]), fabs(ytgap[s - 5]), fabs(ytgap[s - 6]), fabs(ytgap[s - 7]), fabs(ytgap[s - 8]));
				double da1 = avelittle(fabs(ytgap[s - 1]), fabs(ytgap[s - 3]), fabs(ytgap[s - 5]), fabs(ytgap[s - 7]));
				double da2 = avelittle(fabs(ytgap[s - 2]), fabs(ytgap[s - 4]), fabs(ytgap[s - 6]), fabs(ytgap[s - 8]));
				double dar;
				if (da1 > da2)dar = da2 / da1;
				else dar = da1 / da2;
				pix.s = 100 * dar;
				double g1 = fabs(avelittle(gtgap[s - 1], gtgap[s - 3], gtgap[s - 5], gtgap[s - 7]));
				double g2 = fabs(avelittle(gtgap[s - 2], gtgap[s - 4], gtgap[s - 6], gtgap[s - 8]));
				double gr;
				if (g1 > g2)gr = g2 / g1;
				else gr = g1 / g2;
				pix.l = 100 - 50 * sqrt(2 * gr - gr * gr);
			}
			else if (z == 3) {
				pix.h = 200;
				pix.s = 100;
				pix.l = 50;
			}
			else if (z >= 4) {
				pix.h = 240;
				pix.s = 100;
				pix.l = 50;
			}
			else {
				pix.h = 0;
				pix.s = 0;
				pix.l = 0;
			}
		}
		else {
			pix.h = 0;
			pix.s = 0;
			pix.l = 0;
		}
	}
	//Alternate.
	//Spiral and small oscillation.
	else if (div(ytgap[s - 1], ytgap[s - 2], ytgap[s - 3], ytgap[s - 4], ytgap[s - 5], ytgap[s - 6], ytgap[s - 7], ytgap[s - 8]) < 10) {
		pix.h = 180 - fabs(ave(ytgap[s - 1], ytgap[s - 2], ytgap[s - 3], ytgap[s - 4], ytgap[s - 5], ytgap[s - 6], ytgap[s - 7], ytgap[s - 8]));
		double da1 = fabs(avelittle(ytgap[s - 1], ytgap[s - 3], ytgap[s - 5], ytgap[s - 7]));
		double da2 = fabs(avelittle(ytgap[s - 2], ytgap[s - 4], ytgap[s - 6], ytgap[s - 8]));
		double dar;
		if (da1 > da2)dar = da2 / da1;
		else dar = da1 / da2;
		pix.s = 100 * dar;
		double g1 = fabs(avelittle(gtgap[s - 1], gtgap[s - 3], gtgap[s - 5], gtgap[s - 7]));
		double g2 = fabs(avelittle(gtgap[s - 2], gtgap[s - 4], gtgap[s - 6], gtgap[s - 8]));
		double gr;
		if (g1 > g2)gr = g2 / g1;
		else gr = g1 / g2;
		pix.l = 100 - 50 * sqrt(2 * gr - gr * gr);
	}
	else if (div(u[0], u[1], u[2], u[3], u[4], u[5], u[6], u[7]) < 10) {
		pix.h = 180 - fabs(modcircle(ave(u[0], u[1], u[2], u[3], u[4], u[5], u[6], u[7])));
		double da1 = fabs(avelittle(u[0], u[2], u[4], u[6]));
		double da2 = fabs(avelittle(u[1], u[3], u[5], u[7]));
		double dar;
		if (da1 > da2)dar = da2 / da1;
		else dar = da1 / da2;
		pix.s = 100 * dar;
		double g1 = fabs(avelittle(gtgap[s - 1], gtgap[s - 3], gtgap[s - 5], gtgap[s - 7]));
		double g2 = fabs(avelittle(gtgap[s - 2], gtgap[s - 4], gtgap[s - 6], gtgap[s - 8]));
		double gr;
		if (g1 > g2)gr = g2 / g1;
		else gr = g1 / g2;
		pix.l = 100 - 50 * sqrt(2 * gr - gr * gr);
	}
	//Tetrastichous.
	else if (divlittle(u[0], u[2], u[4], u[6]) < 5 && divlittle(ytgap[s - 2], -ytgap[s - 4], ytgap[s - 6], -ytgap[s - 8]) < 5) {
		pix.h = 300;
		double da1 = fabs(modcircle(avelittle(u[0], u[2], u[4], u[6])));
		double da2 = fabs(avelittle(ytgap[s - 2], -ytgap[s - 4], ytgap[s - 6], -ytgap[s - 8]));
		double dar;
		if (da1 > da2)dar = da2 / da1;
		else dar = da1 / da2;
		pix.s = 100 * dar;
		double g1 = fabs(avelittle(gtgap[s - 1], gtgap[s - 3], gtgap[s - 5], gtgap[s - 7]));
		double g2 = fabs(avelittle(gtgap[s - 2], gtgap[s - 4], gtgap[s - 6], gtgap[s - 8]));
		double gr;
		if (g1 > g2)gr = g2 / g1;
		else gr = g1 / g2;
		pix.l = 100 - 50 * sqrt(2 * gr - gr * gr);
	}
	else if (divlittle(ytgap[s - 1], -ytgap[s - 3], ytgap[s - 5], -ytgap[s - 7]) < 5 && divlittle(u[1], u[3], u[5], u[7]) < 5) {
		pix.h = 300;
		double da1 = fabs(modcircle(avelittle(u[1], u[3], u[5], u[7])));
		double da2 = fabs(avelittle(ytgap[s - 1], -ytgap[s - 3], ytgap[s - 5], -ytgap[s - 7]));
		double dar;
		if (da1 > da2)dar = da2 / da1;
		else dar = da1 / da2;
		pix.s = 100 * dar;
		double g1 = fabs(avelittle(gtgap[s - 1], gtgap[s - 3], gtgap[s - 5], gtgap[s - 7]));
		double g2 = fabs(avelittle(gtgap[s - 2], gtgap[s - 4], gtgap[s - 6], gtgap[s - 8]));
		double gr;
		if (g1 > g2)gr = g2 / g1;
		else gr = g1 / g2;
		pix.l = 100 - 50 * sqrt(2 * gr - gr * gr);
	}
	else if (divlittle(ytgap[s - 1], ytgap[s - 3], ytgap[s - 5], ytgap[s - 7]) < 5 && divlittle(ytgap[s - 2], -ytgap[s - 4], ytgap[s - 6], -ytgap[s - 8]) < 5) {
		pix.h = 300;
		double da1 = fabs(modcircle(avelittle(ytgap[s - 1], ytgap[s - 3], ytgap[s - 5], ytgap[s - 7])));
		double da2 = fabs(avelittle(ytgap[s - 2], -ytgap[s - 4], ytgap[s - 6], -ytgap[s - 8]));
		double dar;
		if (da1 > da2)dar = da2 / da1;
		else dar = da1 / da2;
		pix.s = 100 * dar;
		double g1 = fabs(avelittle(gtgap[s - 1], gtgap[s - 3], gtgap[s - 5], gtgap[s - 7]));
		double g2 = fabs(avelittle(gtgap[s - 2], gtgap[s - 4], gtgap[s - 6], gtgap[s - 8]));
		double gr;
		if (g1 > g2)gr = g2 / g1;
		else gr = g1 / g2;
		pix.l = 100 - 50 * sqrt(2 * gr - gr * gr);
	}
	else if (divlittle(ytgap[s - 1], -ytgap[s - 3], ytgap[s - 5], -ytgap[s - 7]) < 5 && divlittle(ytgap[s - 2], ytgap[s - 4], ytgap[s - 6], ytgap[s - 8]) < 5) {
		pix.h = 300;
		double da1 = fabs(modcircle(avelittle(ytgap[s - 2], ytgap[s - 4], ytgap[s - 6], ytgap[s - 8])));
		double da2 = fabs(avelittle(ytgap[s - 1], -ytgap[s - 3], ytgap[s - 5], -ytgap[s - 7]));
		double dar;
		if (da1 > da2)dar = da2 / da1;
		else dar = da1 / da2;
		pix.s = 100 * dar;
		double g1 = fabs(avelittle(gtgap[s - 1], gtgap[s - 3], gtgap[s - 5], gtgap[s - 7]));
		double g2 = fabs(avelittle(gtgap[s - 2], gtgap[s - 4], gtgap[s - 6], gtgap[s - 8]));
		double gr;
		if (g1 > g2)gr = g2 / g1;
		else gr = g1 / g2;
		pix.l = 100 - 50 * sqrt(2 * gr - gr * gr);
	}
	else if (divlittle(ytgap[s - 1], -ytgap[s - 3], ytgap[s - 5], -ytgap[s - 7]) < 5 && divlittle(ytgap[s - 2], -ytgap[s - 4], ytgap[s - 6], -ytgap[s - 8]) < 5) {
		(&pix)->h = 300;
		double da1 = fabs(modcircle(avelittle(ytgap[s - 1], -ytgap[s - 3], ytgap[s - 5], -ytgap[s - 7])));
		double da2 = fabs(avelittle(ytgap[s - 2], -ytgap[s - 4], ytgap[s - 6], -ytgap[s - 8]));
		double dar;
		if (da1 > da2)dar = da2 / da1;
		else dar = da1 / da2;
		pix.s = 100 * dar;
		double g1 = fabs(avelittle(gtgap[s - 1], gtgap[s - 3], gtgap[s - 5], gtgap[s - 7]));
		double g2 = fabs(avelittle(gtgap[s - 2], gtgap[s - 4], gtgap[s - 6], gtgap[s - 8]));
		double gr;
		if (g1 > g2)gr = g2 / g1;
		else gr = g1 / g2;
		pix.l = 100 - 50 * sqrt(2 * gr - gr * gr);
	}
	else if (divlittle(ytgap[s - 1], -ytgap[s - 3], ytgap[s - 5], -ytgap[s - 7]) < 5 && divlittle(ytgap[s - 2], -ytgap[s - 4], ytgap[s - 6], -ytgap[s - 8]) < 5) {
		(&pix)->h = 300;
		double da1 = fabs(modcircle(avelittle(ytgap[s - 2], -ytgap[s - 4], ytgap[s - 6], -ytgap[s - 8])));
		double da2 = fabs(avelittle(ytgap[s - 1], -ytgap[s - 3], ytgap[s - 5], -ytgap[s - 7]));
		double dar;
		if (da1 > da2)dar = da2 / da1;
		else dar = da1 / da2;
		pix.s = 100 * dar;
		double g1 = fabs(avelittle(gtgap[s - 1], gtgap[s - 3], gtgap[s - 5], gtgap[s - 7]));
		double g2 = fabs(avelittle(gtgap[s - 2], gtgap[s - 4], gtgap[s - 6], gtgap[s - 8]));
		double gr;
		if (g1 > g2)gr = g2 / g1;
		else gr = g1 / g2;
		pix.l = 100 - 50 * sqrt(2 * gr - gr * gr);
	}
	//Oscillated phyllotaxis.
	else if (divlittle(ytgap[s - 1], ytgap[s - 3], ytgap[s - 5], ytgap[s - 7]) < 5 && divlittle(ytgap[s - 2], ytgap[s - 4], ytgap[s - 6], ytgap[s - 8]) < 5) {
		pix.h = 180 - fabs(ave(ytgap[s - 1], ytgap[s - 2], ytgap[s - 3], ytgap[s - 4], ytgap[s - 5], ytgap[s - 6], ytgap[s - 7], ytgap[s - 8]));
		double da1 = fabs(avelittle(ytgap[s - 1], ytgap[s - 3], ytgap[s - 5], ytgap[s - 7]));
		double da2 = fabs(avelittle(ytgap[s - 2], ytgap[s - 4], ytgap[s - 6], ytgap[s - 8]));
		double dar;
		if (da1 > da2)dar = da2 / da1;
		else dar = da1 / da2;
		pix.s = 100 * dar;
		double g1 = fabs(avelittle(gtgap[s - 1], gtgap[s - 3], gtgap[s - 5], gtgap[s - 7]));
		double g2 = fabs(avelittle(gtgap[s - 2], gtgap[s - 4], gtgap[s - 6], gtgap[s - 8]));
		double gr;
		if (g1 > g2)gr = g2 / g1;
		else gr = g1 / g2;
		pix.l = 100 - 50 * sqrt(2 * gr - gr * gr);
	}
	else if (divlittle(u[1], u[3], u[5], u[7]) < 5 && divlittle(u[0], u[2], u[4], u[6]) < 5) {
		pix.h = 180 - fabs(modcircle(ave(u[0], u[1], u[2], u[3], u[4], u[5], u[6], u[7])));
		double da1 = fabs(modcircle(avelittle(u[0], u[2], u[4], u[6])));
		double da2 = fabs(modcircle(avelittle(u[1], u[3], u[5], u[7])));
		double dar;
		if (da1 > da2)dar = da2 / da1;
		else dar = da1 / da2;
		pix.s = 100 * dar;
		double g1 = fabs(avelittle(gtgap[s - 1], gtgap[s - 3], gtgap[s - 5], gtgap[s - 7]));
		double g2 = fabs(avelittle(gtgap[s - 2], gtgap[s - 4], gtgap[s - 6], gtgap[s - 8]));
		double gr;
		if (g1 > g2)gr = g2 / g1;
		else gr = g1 / g2;
		pix.l = 100 - 50 * sqrt(2 * gr - gr * gr);
	}
	//Others.
	else {
		pix.h = 0;
		pix.s = 0;
		pix.l = 0;
	}
	return pix;
}
