# Supplementary material for: Mathematical model studies of the comprehensive generation of major and minor phyllotactic patterns in plants with a predominant focus on orixate phyllotaxis
Source: PLoS Comput Biol. 2019 Jun 6;15(6):e1007044. doi: 10.1371/journal.pcbi.1007044 (PMC6553687; doi:10.1371/journal.pcbi.1007044)
Supplement: S2 Code — (ZIP) [file pcbi.1007044.s014.zip › DC2EDC2/EDC2_diagram/EDC2_diagram/FunctionForDCModels.h]

#pragma once

#include "stdafx.h"
#include<cmath>
#include"bmp.h"

double potential(double x, double y);
double gamma(double gi, double gf, double t, double ti, double tau); 
double changingfactor(double A, double B, double C, double D, double t, double gt);
double changingfactorinclining(double A, double B, double t, double gt);
double changingfactordeclining(double C, double D, double t, double gt);
double circleangle(double x);
double modcircle(double x);
double ave(double A, double B, double C, double D, double E, double F, double G, double H);
double avelittle(double A, double B, double C, double D);
double div(double A, double B, double C, double D, double E, double F, double G, double H);
double divlittle(double A, double B, double C, double D);
PixelHSLd classifycolor(double gtgap[], double ytgap[], int s);
