# Supplementary material for: Mathematical model studies of the comprehensive generation of major and minor phyllotactic patterns in plants with a predominant focus on orixate phyllotaxis
Source: PLoS Comput Biol. 2019 Jun 6;15(6):e1007044. doi: 10.1371/journal.pcbi.1007044 (PMC6553687; doi:10.1371/journal.pcbi.1007044)
Supplement: S2 Code — (ZIP) [file pcbi.1007044.s014.zip › DC2EDC2/EDC2_diagram/EDC2_diagram/x64/Release/EDC2_diagram.log]

  bmp.cpp
c:\users\takaaki yonekura\documents\visual studio 2015\projects\orixate2019\edc2_diagram\edc2_diagram\bmp.cpp(80): warning C4101: 'val': ローカル変数は 1 度も使われていません。
c:\users\takaaki yonekura\documents\visual studio 2015\projects\orixate2019\edc2_diagram\edc2_diagram\bmp.cpp(334): warning C4102: '$abort2': ラベルは 1 度も参照されません。
c:\users\takaaki yonekura\documents\visual studio 2015\projects\orixate2019\edc2_diagram\edc2_diagram\bmp.cpp(273): warning C4101: 'mxb': ローカル変数は 1 度も使われていません。
c:\users\takaaki yonekura\documents\visual studio 2015\projects\orixate2019\edc2_diagram\edc2_diagram\bmp.cpp(278): warning C4101: 'wsize': ローカル変数は 1 度も使われていません。
c:\users\takaaki yonekura\documents\visual studio 2015\projects\orixate2019\edc2_diagram\edc2_diagram\bmp.cpp(277): warning C4101: 'iBytes': ローカル変数は 1 度も使われていません。
c:\users\takaaki yonekura\documents\visual studio 2015\projects\orixate2019\edc2_diagram\edc2_diagram\bmp.cpp(276): warning C4101: 'saverest': ローカル変数は 1 度も使われていません。
c:\users\takaaki yonekura\documents\visual studio 2015\projects\orixate2019\edc2_diagram\edc2_diagram\bmp.cpp(276): warning C4101: 'saveloop': ローカル変数は 1 度も使われていません。
c:\users\takaaki yonekura\documents\visual studio 2015\projects\orixate2019\edc2_diagram\edc2_diagram\bmp.cpp(406): warning C4102: '$abort2': ラベルは 1 度も参照されません。
c:\users\takaaki yonekura\documents\visual studio 2015\projects\orixate2019\edc2_diagram\edc2_diagram\bmp.cpp(344): warning C4101: 'mxb': ローカル変数は 1 度も使われていません。
c:\users\takaaki yonekura\documents\visual studio 2015\projects\orixate2019\edc2_diagram\edc2_diagram\bmp.cpp(349): warning C4101: 'wsize': ローカル変数は 1 度も使われていません。
c:\users\takaaki yonekura\documents\visual studio 2015\projects\orixate2019\edc2_diagram\edc2_diagram\bmp.cpp(348): warning C4101: 'iBytes': ローカル変数は 1 度も使われていません。
c:\users\takaaki yonekura\documents\visual studio 2015\projects\orixate2019\edc2_diagram\edc2_diagram\bmp.cpp(347): warning C4101: 'saverest': ローカル変数は 1 度も使われていません。
c:\users\takaaki yonekura\documents\visual studio 2015\projects\orixate2019\edc2_diagram\edc2_diagram\bmp.cpp(347): warning C4101: 'saveloop': ローカル変数は 1 度も使われていません。
c:\users\takaaki yonekura\documents\visual studio 2015\projects\orixate2019\edc2_diagram\edc2_diagram\bmp.cpp(428): warning C4244: '=': 'double' から 'int' への変換です。データが失われる可能性があります。
c:\users\takaaki yonekura\documents\visual studio 2015\projects\orixate2019\edc2_diagram\edc2_diagram\bmp.cpp(429): warning C4244: '=': 'double' から 'int' への変換です。データが失われる可能性があります。
c:\users\takaaki yonekura\documents\visual studio 2015\projects\orixate2019\edc2_diagram\edc2_diagram\bmp.cpp(430): warning C4244: '=': 'double' から 'int' への変換です。データが失われる可能性があります。
c:\users\takaaki yonekura\documents\visual studio 2015\projects\orixate2019\edc2_diagram\edc2_diagram\bmp.cpp(433): warning C4244: '=': 'double' から 'int' への変換です。データが失われる可能性があります。
c:\users\takaaki yonekura\documents\visual studio 2015\projects\orixate2019\edc2_diagram\edc2_diagram\bmp.cpp(434): warning C4244: '=': 'double' から 'int' への変換です。データが失われる可能性があります。
c:\users\takaaki yonekura\documents\visual studio 2015\projects\orixate2019\edc2_diagram\edc2_diagram\bmp.cpp(435): warning C4244: '=': 'double' から 'int' への変換です。データが失われる可能性があります。
c:\users\takaaki yonekura\documents\visual studio 2015\projects\orixate2019\edc2_diagram\edc2_diagram\bmp.cpp(438): warning C4244: '=': 'double' から 'int' への変換です。データが失われる可能性があります。
c:\users\takaaki yonekura\documents\visual studio 2015\projects\orixate2019\edc2_diagram\edc2_diagram\bmp.cpp(439): warning C4244: '=': 'double' から 'int' への変換です。データが失われる可能性があります。
c:\users\takaaki yonekura\documents\visual studio 2015\projects\orixate2019\edc2_diagram\edc2_diagram\bmp.cpp(440): warning C4244: '=': 'double' から 'int' への変換です。データが失われる可能性があります。
c:\users\takaaki yonekura\documents\visual studio 2015\projects\orixate2019\edc2_diagram\edc2_diagram\bmp.cpp(443): warning C4244: '=': 'double' から 'int' への変換です。データが失われる可能性があります。
c:\users\takaaki yonekura\documents\visual studio 2015\projects\orixate2019\edc2_diagram\edc2_diagram\bmp.cpp(444): warning C4244: '=': 'double' から 'int' への変換です。データが失われる可能性があります。
c:\users\takaaki yonekura\documents\visual studio 2015\projects\orixate2019\edc2_diagram\edc2_diagram\bmp.cpp(445): warning C4244: '=': 'double' から 'int' への変換です。データが失われる可能性があります。
c:\users\takaaki yonekura\documents\visual studio 2015\projects\orixate2019\edc2_diagram\edc2_diagram\bmp.cpp(448): warning C4244: '=': 'double' から 'int' への変換です。データが失われる可能性があります。
c:\users\takaaki yonekura\documents\visual studio 2015\projects\orixate2019\edc2_diagram\edc2_diagram\bmp.cpp(449): warning C4244: '=': 'double' から 'int' への変換です。データが失われる可能性があります。
c:\users\takaaki yonekura\documents\visual studio 2015\projects\orixate2019\edc2_diagram\edc2_diagram\bmp.cpp(450): warning C4244: '=': 'double' から 'int' への変換です。データが失われる可能性があります。
c:\users\takaaki yonekura\documents\visual studio 2015\projects\orixate2019\edc2_diagram\edc2_diagram\bmp.cpp(453): warning C4244: '=': 'double' から 'int' への変換です。データが失われる可能性があります。
c:\users\takaaki yonekura\documents\visual studio 2015\projects\orixate2019\edc2_diagram\edc2_diagram\bmp.cpp(454): warning C4244: '=': 'double' から 'int' への変換です。データが失われる可能性があります。
c:\users\takaaki yonekura\documents\visual studio 2015\projects\orixate2019\edc2_diagram\edc2_diagram\bmp.cpp(455): warning C4244: '=': 'double' から 'int' への変換です。データが失われる可能性があります。
  コード生成しています。
  1 of 515 functions ( 0.2%) were compiled, the rest were copied from previous compilation.
    0 functions were new in current compilation
    2 functions had inline decision re-evaluated but remain unchanged
  コード生成が終了しました。
  EDC2_diagram.vcxproj -> C:\Users\Takaaki Yonekura\Documents\Visual Studio 2015\Projects\Orixate2019\EDC2_diagram\x64\Release\EDC2_diagram.exe
