# Supplementary material for: Mathematical model studies of the comprehensive generation of major and minor phyllotactic patterns in plants with a predominant focus on orixate phyllotaxis
Source: PLoS Comput Biol. 2019 Jun 6;15(6):e1007044. doi: 10.1371/journal.pcbi.1007044 (PMC6553687; doi:10.1371/journal.pcbi.1007044)
Supplement: S2 Code — (ZIP) [file pcbi.1007044.s014.zip › DC2EDC2/EDC2_parallel/EDC2_parallel/x64/Release/EDC2_parallel.log]

  stdafx.cpp
c1xx : warning C4199: 2 フェーズの名前参照は、C++/CLI、C++/CX、OpenMP ではサポートされていません。/Zc:twoPhase- を使用します
  EDC2_parallel.cpp
c1xx : warning C4199: 2 フェーズの名前参照は、C++/CLI、C++/CX、OpenMP ではサポートされていません。/Zc:twoPhase- を使用します
  コード生成しています。
  2 of 14 functions (14.3%) were compiled, the rest were copied from previous compilation.
    0 functions were new in current compilation
    0 functions had inline decision re-evaluated but remain unchanged
  コード生成が終了しました。
  EDC2_parallel.vcxproj -> C:\Users\Takaaki Yonekura\Documents\Visual Studio 2015\Projects\Orixate2019\EDC2_parallel\x64\Release\EDC2_parallel.exe
