# Supplementary material for: Mathematical model studies of the comprehensive generation of major and minor phyllotactic patterns in plants with a predominant focus on orixate phyllotaxis
Source: PLoS Comput Biol. 2019 Jun 6;15(6):e1007044. doi: 10.1371/journal.pcbi.1007044 (PMC6553687; doi:10.1371/journal.pcbi.1007044)
Supplement: S1 Dataset — (ZIP) [file pcbi.1007044.s015.zip › DC1/DC1.csv]

-101.500000	-101.700000	-78.300000	-101.600000	-101.500000	-101.300000	-101.200000	-101.000000	-100.800000	-100.700000	-100.500000	-100.500000	140.400000	140.300000	140.100000	139.800000	139.600000	139.200000	138.900000	138.600000	138.400000	138.000000	137.700000	137.400000	137.100000	136.800000	136.600000	136.400000	136.200000	136.100000	136.000000	136.100000	136.200000	136.300000	136.600000	136.800000	137.100000	137.500000	137.900000	138.400000	138.900000	139.400000	140.000000	140.600000	141.200000	141.900000	142.600000	143.300000	144.000000	144.800000
-101.500000	-101.700000	-76.800000	-101.500000	-101.400000	-101.300000	-101.100000	-100.900000	-100.800000	-100.600000	-100.500000	-100.500000	140.400000	140.200000	140.000000	139.800000	139.500000	139.300000	139.000000	138.700000	138.300000	138.000000	137.700000	137.400000	137.100000	136.900000	136.600000	136.400000	136.200000	136.100000	136.100000	136.100000	136.200000	136.300000	136.500000	136.800000	137.200000	137.500000	138.000000	138.400000	138.900000	139.500000	140.000000	140.600000	141.300000	141.900000	142.600000	143.300000	144.100000	144.800000
-101.400000	-101.600000	-151.500000	-101.600000	-101.400000	-101.300000	-101.100000	-101.000000	-100.800000	-100.600000	-100.500000	-100.400000	140.400000	140.200000	140.000000	139.800000	139.500000	139.200000	138.900000	138.600000	138.400000	138.100000	137.700000	137.400000	137.100000	136.800000	136.600000	136.400000	136.200000	136.100000	136.100000	136.100000	136.100000	136.300000	136.600000	136.800000	137.100000	137.500000	137.900000	138.400000	138.900000	139.400000	140.000000	140.600000	141.200000	141.900000	142.600000	143.300000	144.000000	144.800000
-101.500000	-101.700000	66.800000	-101.600000	-101.500000	-101.300000	-101.100000	-101.000000	-100.800000	-100.700000	-100.600000	-100.400000	140.400000	140.300000	140.100000	139.800000	139.600000	139.300000	139.000000	138.700000	138.300000	138.000000	137.700000	137.400000	137.100000	136.900000	136.600000	136.400000	136.200000	136.100000	136.000000	136.100000	136.200000	136.300000	136.500000	136.800000	137.200000	137.500000	138.000000	138.400000	138.900000	139.500000	140.000000	140.600000	141.300000	141.900000	142.600000	143.300000	144.100000	144.800000
-101.500000	-101.700000	-154.100000	-101.600000	-101.500000	-101.300000	-101.200000	-100.900000	-100.800000	-100.600000	-100.500000	-100.500000	140.400000	140.200000	140.000000	139.800000	139.500000	139.200000	138.900000	138.600000	138.400000	138.000000	137.700000	137.400000	137.100000	136.800000	136.600000	136.400000	136.200000	136.100000	136.100000	136.100000	136.200000	136.300000	136.600000	136.800000	137.100000	137.500000	137.900000	138.400000	138.900000	139.400000	140.000000	140.600000	141.200000	141.900000	142.600000	143.300000	144.000000	144.800000
-101.400000	-101.700000	-78.300000	-101.500000	-101.400000	-101.300000	-101.100000	-101.000000	-100.800000	-100.600000	-100.500000	-100.500000	140.400000	140.200000	140.000000	139.800000	139.500000	139.300000	139.000000	138.700000	138.300000	138.100000	137.700000	137.400000	137.100000	136.900000	136.600000	136.400000	136.200000	136.100000	136.100000	136.100000	136.100000	136.300000	136.500000	136.800000	137.200000	137.500000	138.000000	138.400000	138.900000	139.500000	140.000000	140.600000	141.300000	141.900000	142.600000	143.300000	144.100000	144.800000
-101.500000	-101.600000	-76.800000	-101.600000	-101.400000	-101.300000	-101.100000	-101.000000	-100.800000	-100.700000	-100.500000	-100.400000	140.400000	140.300000	140.100000	139.800000	139.600000	139.200000	138.900000	138.600000	138.400000	138.000000	137.700000	137.400000	137.100000	136.800000	136.600000	136.400000	136.200000	136.100000	136.000000	136.100000	136.200000	136.300000	136.600000	136.800000	137.100000	137.500000	137.900000	138.400000	138.900000	139.400000	140.000000	140.600000	141.200000	141.900000	142.600000	143.300000	144.000000	144.800000
-101.500000	-101.700000	-151.500000	-101.600000	-101.500000	-101.300000	-101.100000	-100.900000	-100.800000	-100.600000	-100.600000	-100.400000	140.400000	140.200000	140.000000	139.800000	139.500000	139.300000	139.000000	138.700000	138.300000	138.000000	137.700000	137.400000	137.100000	136.900000	136.600000	136.400000	136.200000	136.100000	136.100000	136.100000	136.200000	136.300000	136.500000	136.800000	137.200000	137.500000	138.000000	138.400000	138.900000	139.500000	140.000000	140.600000	141.300000	141.900000	142.600000	143.300000	144.100000	144.800000
-80.000000	-101.700000	-78.400000	-101.600000	-101.500000	-101.300000	-101.200000	-101.000000	-100.800000	-100.700000	-100.600000	-100.500000	140.400000	140.300000	140.000000	139.800000	139.600000	139.200000	139.000000	138.700000	138.400000	138.000000	137.800000	137.400000	137.200000	136.800000	136.600000	136.400000	136.300000	136.100000	136.100000	136.100000	136.200000	136.300000	136.500000	136.800000	137.100000	137.400000	137.900000	138.400000	138.900000	139.400000	140.000000	140.600000	141.200000	141.800000	142.500000	143.200000	144.000000	144.700000
-150.400000	-101.700000	-76.800000	-101.500000	-101.400000	-101.300000	-101.100000	-101.000000	-100.800000	-100.600000	-100.600000	-100.400000	140.400000	140.200000	140.000000	139.800000	139.500000	139.300000	138.900000	138.600000	138.300000	138.100000	137.700000	137.400000	137.100000	136.900000	136.600000	136.400000	136.200000	136.100000	136.100000	136.100000	136.200000	136.300000	136.500000	136.800000	137.100000	137.600000	137.900000	138.400000	138.900000	139.400000	140.000000	140.600000	141.200000	141.900000	142.600000	143.300000	144.000000	144.800000
-80.200000	-101.600000	-151.400000	-101.600000	-101.400000	-101.300000	-101.100000	-100.900000	-100.800000	-100.600000	-100.400000	-100.500000	140.400000	140.300000	140.100000	139.800000	139.500000	139.200000	139.000000	138.700000	138.400000	138.000000	137.700000	137.400000	137.100000	136.800000	136.600000	136.400000	136.200000	136.100000	136.100000	136.100000	136.100000	136.300000	136.500000	136.800000	137.100000	137.400000	137.900000	138.400000	138.900000	139.400000	140.000000	140.600000	141.200000	141.800000	142.500000	143.200000	144.000000	144.700000
137.800000	-101.700000	66.700000	-101.600000	-101.500000	-101.300000	-101.200000	-101.000000	-100.800000	-100.700000	-100.600000	-100.500000	140.400000	140.200000	140.000000	139.800000	139.600000	139.300000	139.000000	138.600000	138.300000	138.100000	137.800000	137.400000	137.200000	136.900000	136.600000	136.400000	136.300000	136.100000	136.100000	136.100000	136.200000	136.300000	136.500000	136.800000	137.100000	137.600000	137.900000	138.400000	138.900000	139.400000	140.000000	140.600000	141.200000	141.900000	142.600000	143.300000	144.000000	144.800000
136.500000	-101.700000	-154.000000	-101.600000	-101.500000	-101.300000	-101.100000	-101.000000	-100.800000	-100.700000	-100.600000	-100.400000	140.400000	140.300000	140.000000	139.800000	139.500000	139.200000	138.900000	138.700000	138.400000	138.000000	137.700000	137.400000	137.100000	136.800000	136.600000	136.400000	136.200000	136.100000	136.100000	136.100000	136.200000	136.300000	136.500000	136.800000	137.100000	137.400000	137.900000	138.400000	138.900000	139.400000	140.000000	140.600000	141.200000	141.800000	142.500000	143.200000	144.000000	144.700000
-80.000000	-101.700000	-78.400000	-101.500000	-101.400000	-101.300000	-101.100000	-100.900000	-100.800000	-100.600000	-100.400000	-100.500000	140.400000	140.200000	140.100000	139.800000	139.500000	139.300000	139.000000	138.600000	138.300000	138.100000	137.700000	137.400000	137.100000	136.900000	136.600000	136.400000	136.200000	136.100000	136.100000	136.100000	136.100000	136.300000	136.500000	136.800000	137.100000	137.600000	137.900000	138.400000	138.900000	139.400000	140.000000	140.600000	141.200000	141.900000	142.600000	143.300000	144.000000	144.800000
-150.400000	-101.600000	-76.800000	-101.600000	-101.400000	-101.300000	-101.200000	-101.000000	-100.800000	-100.600000	-100.600000	-100.500000	140.400000	140.300000	140.000000	139.800000	139.600000	139.200000	139.000000	138.700000	138.400000	138.000000	137.800000	137.400000	137.200000	136.800000	136.600000	136.400000	136.300000	136.100000	136.100000	136.100000	136.200000	136.300000	136.500000	136.800000	137.100000	137.400000	137.900000	138.400000	138.900000	139.400000	140.000000	140.600000	141.200000	141.800000	142.500000	143.200000	144.000000	144.700000
-80.200000	-101.700000	-151.400000	-101.600000	-101.500000	-101.300000	-101.100000	-101.000000	-100.800000	-100.700000	-100.600000	-100.400000	140.400000	140.200000	140.000000	139.800000	139.500000	139.300000	138.900000	138.600000	138.300000	138.100000	137.700000	137.400000	137.100000	136.900000	136.600000	136.400000	136.200000	136.100000	136.100000	136.100000	136.200000	136.300000	136.500000	136.800000	137.100000	137.600000	137.900000	138.400000	138.900000	139.400000	140.000000	140.600000	141.200000	141.900000	142.600000	143.300000	144.000000	144.800000
-79.900000	-101.700000	-78.300000	-101.600000	-101.500000	-101.300000	-101.100000	-101.000000	-100.800000	-100.700000	-100.600000	-100.500000	140.400000	140.300000	140.000000	139.800000	139.600000	139.200000	139.000000	138.700000	138.400000	138.100000	137.700000	137.400000	137.100000	136.900000	136.600000	136.400000	136.300000	136.100000	136.100000	136.100000	136.200000	136.300000	136.500000	136.800000	137.100000	137.500000	137.900000	138.300000	138.800000	139.400000	139.900000	140.500000	141.200000	141.800000	142.500000	143.200000	143.900000	144.700000
-150.500000	-101.700000	-76.800000	-101.500000	-101.400000	-101.300000	-101.200000	-101.000000	-100.800000	-100.700000	-100.500000	-100.400000	140.400000	140.200000	140.000000	139.800000	139.500000	139.300000	138.900000	138.600000	138.300000	138.000000	137.800000	137.400000	137.200000	136.800000	136.600000	136.400000	136.200000	136.200000	136.100000	136.100000	136.200000	136.300000	136.500000	136.800000	137.100000	137.500000	137.900000	138.400000	138.900000	139.400000	140.000000	140.600000	141.200000	141.800000	142.500000	143.200000	144.000000	144.700000
-80.200000	-101.600000	-151.400000	-101.600000	-101.400000	-101.300000	-101.100000	-100.900000	-100.800000	-100.600000	-100.500000	-100.500000	140.400000	140.300000	140.100000	139.800000	139.500000	139.200000	139.000000	138.700000	138.400000	138.100000	137.700000	137.500000	137.100000	136.900000	136.600000	136.400000	136.300000	136.100000	136.100000	136.100000	136.200000	136.300000	136.500000	136.800000	137.100000	137.500000	137.900000	138.300000	138.800000	139.400000	139.900000	140.500000	141.200000	141.800000	142.500000	143.200000	143.900000	144.700000
137.900000	-101.700000	66.700000	-101.600000	-101.500000	-101.300000	-101.100000	-101.000000	-100.800000	-100.700000	-100.600000	-100.500000	140.400000	140.200000	140.000000	139.800000	139.600000	139.300000	139.000000	138.700000	138.300000	138.000000	137.800000	137.400000	137.200000	136.900000	136.600000	136.400000	136.200000	136.200000	136.100000	136.100000	136.200000	136.300000	136.500000	136.800000	137.100000	137.500000	137.900000	138.400000	138.900000	139.400000	140.000000	140.600000	141.200000	141.800000	142.500000	143.200000	144.000000	144.700000
136.400000	-101.700000	-154.100000	-101.600000	-101.500000	-101.300000	-101.200000	-101.000000	-100.800000	-100.700000	-100.500000	-100.400000	140.400000	140.300000	140.000000	139.800000	139.500000	139.200000	138.900000	138.600000	138.400000	138.100000	137.700000	137.400000	137.100000	136.800000	136.600000	136.400000	136.300000	136.100000	136.100000	136.100000	136.200000	136.300000	136.500000	136.800000	137.100000	137.500000	137.900000	138.300000	138.800000	139.400000	139.900000	140.500000	141.200000	141.800000	142.500000	143.200000	143.900000	144.700000
-79.900000	-101.700000	-78.300000	-101.500000	-101.400000	-101.300000	-101.100000	-100.900000	-100.800000	-100.600000	-100.500000	-100.500000	140.400000	140.200000	140.100000	139.800000	139.500000	139.300000	139.000000	138.700000	138.300000	138.000000	137.800000	137.500000	137.200000	136.900000	136.600000	136.400000	136.200000	136.200000	136.100000	136.100000	136.200000	136.300000	136.500000	136.800000	137.100000	137.500000	137.900000	138.400000	138.900000	139.400000	140.000000	140.600000	141.200000	141.800000	142.500000	143.200000	144.000000	144.700000
-150.500000	-101.600000	-76.800000	-101.600000	-101.400000	-101.300000	-101.100000	-101.000000	-100.800000	-100.700000	-100.600000	-100.500000	140.400000	140.300000	140.000000	139.800000	139.600000	139.200000	139.000000	138.700000	138.400000	138.100000	137.700000	137.400000	137.100000	136.900000	136.600000	136.400000	136.300000	136.100000	136.100000	136.100000	136.200000	136.300000	136.500000	136.800000	137.100000	137.500000	137.900000	138.300000	138.800000	139.400000	139.900000	140.500000	141.200000	141.800000	142.500000	143.200000	143.900000	144.700000
-80.200000	-101.700000	-151.400000	-101.600000	-101.500000	-101.300000	-101.200000	-101.000000	-100.800000	-100.700000	-100.500000	-100.400000	140.400000	140.200000	140.000000	139.800000	139.500000	139.300000	138.900000	138.600000	138.300000	138.000000	137.800000	137.400000	137.200000	136.800000	136.600000	136.400000	136.200000	136.200000	136.100000	136.100000	136.200000	136.300000	136.500000	136.800000	137.100000	137.500000	137.900000	138.400000	138.900000	139.400000	140.000000	140.600000	141.200000	141.800000	142.500000	143.200000	144.000000	144.700000
-101.500000	-101.700000	-78.400000	-101.600000	-101.500000	-101.200000	-101.200000	-100.900000	-100.800000	-100.700000	-100.600000	-100.500000	140.400000	140.300000	140.100000	139.800000	139.500000	139.300000	139.000000	138.700000	138.400000	138.100000	137.800000	137.500000	137.100000	136.900000	136.600000	136.400000	136.300000	136.200000	136.100000	136.100000	136.200000	136.300000	136.500000	136.800000	137.000000	137.500000	137.900000	138.300000	138.800000	139.300000	139.900000	140.500000	141.100000	141.800000	142.400000	143.100000	143.900000	144.600000
-101.400000	-101.800000	-76.700000	-101.600000	-101.400000	-101.300000	-101.100000	-100.900000	-100.800000	-100.700000	-100.500000	-100.400000	140.400000	140.200000	140.000000	139.800000	139.600000	139.200000	138.900000	138.600000	138.300000	138.000000	137.700000	137.400000	137.200000	136.900000	136.600000	136.400000	136.200000	136.100000	136.100000	136.100000	136.200000	136.300000	136.500000	136.800000	137.200000	137.500000	137.900000	138.400000	138.800000	139.400000	139.900000	140.500000	141.100000	141.800000	142.500000	143.200000	143.900000	144.700000
-101.400000	-101.600000	-151.400000	-101.500000	-101.400000	-101.400000	-101.100000	-101.100000	-100.800000	-100.600000	-100.500000	-100.500000	140.400000	140.300000	140.000000	139.800000	139.500000	139.300000	139.000000	138.700000	138.400000	138.100000	137.800000	137.500000	137.100000	136.900000	136.700000	136.400000	136.300000	136.200000	136.100000	136.100000	136.200000	136.300000	136.500000	136.800000	137.000000	137.500000	137.900000	138.300000	138.800000	139.300000	139.900000	140.500000	141.100000	141.800000	142.400000	143.100000	143.900000	144.600000
-101.500000	-101.600000	66.800000	-101.600000	-101.500000	-101.200000	-101.200000	-100.900000	-100.800000	-100.700000	-100.600000	-100.500000	140.400000	140.200000	140.100000	139.800000	139.600000	139.300000	139.000000	138.700000	138.400000	138.000000	137.700000	137.400000	137.200000	136.900000	136.600000	136.400000	136.200000	136.100000	136.100000	136.100000	136.200000	136.300000	136.500000	136.800000	137.200000	137.500000	137.900000	138.400000	138.800000	139.400000	139.900000	140.500000	141.100000	141.800000	142.500000	143.200000	143.900000	144.700000
-101.500000	-101.700000	-154.200000	-101.600000	-101.500000	-101.300000	-101.100000	-100.900000	-100.800000	-100.700000	-100.500000	-100.400000	140.400000	140.300000	140.000000	139.800000	139.500000	139.200000	138.900000	138.600000	138.300000	138.100000	137.800000	137.500000	137.100000	136.900000	136.600000	136.400000	136.300000	136.200000	136.100000	136.100000	136.200000	136.300000	136.500000	136.800000	137.000000	137.500000	137.900000	138.300000	138.800000	139.300000	139.900000	140.500000	141.100000	141.800000	142.400000	143.100000	143.900000	144.600000
-101.400000	-101.800000	-78.400000	-101.600000	-101.400000	-101.400000	-101.100000	-101.100000	-100.800000	-100.600000	-100.500000	-100.500000	140.400000	140.200000	140.000000	139.800000	139.600000	139.300000	139.000000	138.700000	138.400000	138.000000	137.700000	137.400000	137.200000	136.900000	136.700000	136.400000	136.200000	136.100000	136.100000	136.100000	136.200000	136.300000	136.500000	136.800000	137.200000	137.500000	137.900000	138.400000	138.800000	139.400000	139.900000	140.500000	141.100000	141.800000	142.500000	143.200000	143.900000	144.700000
-101.400000	-101.600000	-76.700000	-101.500000	-101.400000	-101.200000	-101.200000	-100.900000	-100.800000	-100.700000	-100.600000	-100.500000	140.400000	140.300000	140.100000	139.800000	139.500000	139.300000	139.000000	138.700000	138.400000	138.100000	137.800000	137.500000	137.100000	136.900000	136.600000	136.400000	136.300000	136.200000	136.100000	136.100000	136.200000	136.300000	136.500000	136.800000	137.000000	137.500000	137.900000	138.300000	138.800000	139.300000	139.900000	140.500000	141.100000	141.800000	142.400000	143.100000	143.900000	144.600000
-101.500000	-101.600000	-151.400000	-101.600000	-101.500000	-101.300000	-101.100000	-100.900000	-100.800000	-100.700000	-100.500000	-100.400000	140.400000	140.200000	140.000000	139.800000	139.600000	139.200000	138.900000	138.600000	138.300000	138.000000	137.700000	137.400000	137.200000	136.900000	136.600000	136.400000	136.200000	136.100000	136.100000	136.100000	136.200000	136.300000	136.500000	136.800000	137.200000	137.500000	137.900000	138.400000	138.800000	139.400000	139.900000	140.500000	141.100000	141.800000	142.500000	143.200000	143.900000	144.700000
-79.900000	-101.700000	-78.300000	-101.600000	-101.500000	-101.300000	-101.200000	-101.000000	-100.800000	-100.600000	-100.600000	-100.500000	140.400000	140.300000	140.100000	139.800000	139.500000	139.300000	139.000000	138.700000	138.400000	138.100000	137.800000	137.400000	137.200000	136.900000	136.700000	136.500000	136.200000	136.100000	136.100000	136.100000	136.200000	136.300000	136.500000	136.800000	137.100000	137.400000	137.800000	138.300000	138.800000	139.300000	139.900000	140.500000	141.100000	141.700000	142.400000	143.100000	143.800000	144.600000
-150.500000	-101.800000	-76.700000	-101.600000	-101.400000	-101.300000	-101.100000	-101.000000	-100.800000	-100.700000	-100.500000	-100.500000	140.400000	140.200000	140.000000	139.800000	139.600000	139.200000	139.000000	138.700000	138.400000	138.000000	137.700000	137.500000	137.100000	136.900000	136.600000	136.400000	136.300000	136.200000	136.100000	136.100000	136.200000	136.300000	136.500000	136.800000	137.100000	137.500000	137.900000	138.300000	138.800000	139.300000	139.900000	140.500000	141.100000	141.800000	142.400000	143.100000	143.900000	144.600000
-80.200000	-101.600000	-151.500000	-101.500000	-101.400000	-101.300000	-101.100000	-100.900000	-100.800000	-100.700000	-100.500000	-100.400000	140.400000	140.300000	140.000000	139.800000	139.500000	139.300000	139.000000	138.700000	138.400000	138.100000	137.800000	137.400000	137.200000	136.900000	136.700000	136.500000	136.300000	136.100000	136.100000	136.100000	136.200000	136.300000	136.500000	136.800000	137.100000	137.400000	137.800000	138.300000	138.800000	139.300000	139.900000	140.500000	141.100000	141.700000	142.400000	143.100000	143.800000	144.600000
137.900000	-101.600000	66.900000	-101.600000	-101.500000	-101.300000	-101.200000	-101.000000	-100.800000	-100.600000	-100.600000	-100.500000	140.400000	140.200000	140.100000	139.800000	139.600000	139.300000	139.000000	138.700000	138.400000	138.100000	137.700000	137.500000	137.200000	136.900000	136.600000	136.400000	136.200000	136.200000	136.100000	136.100000	136.200000	136.300000	136.500000	136.800000	137.100000	137.500000	137.900000	138.300000	138.800000	139.300000	139.900000	140.500000	141.100000	141.800000	142.400000	143.100000	143.900000	144.600000
136.400000	-101.700000	-154.300000	-101.600000	-101.500000	-101.300000	-101.100000	-101.000000	-100.800000	-100.700000	-100.600000	-100.500000	140.400000	140.300000	140.000000	139.800000	139.500000	139.200000	139.000000	138.700000	138.400000	138.000000	137.800000	137.400000	137.100000	136.900000	136.700000	136.500000	136.300000	136.100000	136.100000	136.100000	136.200000	136.300000	136.500000	136.800000	137.100000	137.400000	137.800000	138.300000	138.800000	139.300000	139.900000	140.500000	141.100000	141.700000	142.400000	143.100000	143.800000	144.600000
-79.900000	-101.800000	-78.300000	-101.600000	-101.400000	-101.300000	-101.100000	-101.000000	-100.800000	-100.700000	-100.500000	-100.500000	140.400000	140.200000	140.000000	139.800000	139.600000	139.300000	139.000000	138.700000	138.400000	138.100000	137.700000	137.500000	137.200000	136.900000	136.600000	136.400000	136.300000	136.200000	136.100000	136.100000	136.200000	136.300000	136.500000	136.800000	137.100000	137.500000	137.900000	138.300000	138.800000	139.300000	139.900000	140.500000	141.100000	141.800000	142.400000	143.100000	143.900000	144.600000
-150.500000	-101.600000	-76.700000	-101.500000	-101.400000	-101.300000	-101.200000	-100.900000	-100.800000	-100.600000	-100.500000	-100.400000	140.400000	140.300000	140.100000	139.800000	139.500000	139.300000	139.000000	138.700000	138.400000	138.100000	137.800000	137.400000	137.200000	136.900000	136.700000	136.500000	136.200000	136.100000	136.100000	136.100000	136.200000	136.300000	136.500000	136.800000	137.100000	137.400000	137.800000	138.300000	138.800000	139.300000	139.900000	140.500000	141.100000	141.700000	142.400000	143.100000	143.800000	144.600000
-80.200000	-101.600000	-151.500000	-101.600000	-101.500000	-101.300000	-101.100000	-101.000000	-100.800000	-100.700000	-100.600000	-100.500000	140.400000	140.200000	140.000000	139.800000	139.600000	139.200000	139.000000	138.700000	138.400000	138.000000	137.700000	137.500000	137.100000	136.900000	136.600000	136.400000	136.300000	136.200000	136.100000	136.100000	136.200000	136.300000	136.500000	136.800000	137.100000	137.500000	137.900000	138.300000	138.800000	139.300000	139.900000	140.500000	141.100000	141.800000	142.400000	143.100000	143.900000	144.600000
-79.900000	-101.700000	-78.400000	-101.600000	-101.500000	-101.300000	-101.200000	-101.000000	-100.800000	-100.700000	-100.600000	-100.500000	140.400000	140.200000	140.000000	139.800000	139.500000	139.300000	139.000000	138.700000	138.400000	138.100000	137.700000	137.500000	137.200000	136.900000	136.600000	136.500000	136.300000	136.100000	136.100000	136.100000	136.200000	136.300000	136.500000	136.800000	137.100000	137.400000	137.800000	138.300000	138.800000	139.300000	139.800000	140.400000	141.000000	141.700000	142.400000	143.000000	143.800000	144.500000
-150.500000	-101.700000	-76.700000	-101.500000	-101.400000	-101.300000	-101.200000	-101.000000	-100.800000	-100.600000	-100.600000	-100.500000	140.400000	140.300000	140.100000	139.800000	139.600000	139.300000	139.000000	138.700000	138.400000	138.100000	137.800000	137.400000	137.200000	136.900000	136.700000	136.400000	136.300000	136.200000	136.100000	136.100000	136.200000	136.300000	136.500000	136.800000	137.100000	137.500000	137.900000	138.300000	138.800000	139.300000	139.900000	140.500000	141.100000	141.700000	142.400000	143.100000	143.800000	144.600000
-80.200000	-101.600000	-151.400000	-101.600000	-101.400000	-101.300000	-101.100000	-100.900000	-100.800000	-100.700000	-100.500000	-100.500000	140.400000	140.200000	140.000000	139.800000	139.500000	139.300000	139.000000	138.700000	138.400000	138.100000	137.800000	137.500000	137.200000	136.900000	136.600000	136.500000	136.300000	136.200000	136.100000	136.100000	136.200000	136.300000	136.500000	136.700000	137.100000	137.400000	137.800000	138.300000	138.800000	139.300000	139.800000	140.400000	141.000000	141.700000	142.400000	143.100000	143.800000	144.500000
137.900000	-101.700000	66.800000	-101.600000	-101.500000	-101.300000	-101.100000	-101.000000	-100.900000	-100.700000	-100.600000	-100.500000	140.400000	140.300000	140.100000	139.800000	139.600000	139.300000	139.000000	138.700000	138.400000	138.100000	137.700000	137.500000	137.200000	136.900000	136.700000	136.400000	136.300000	136.100000	136.100000	136.100000	136.200000	136.300000	136.500000	136.800000	137.100000	137.500000	137.900000	138.300000	138.800000	139.300000	139.900000	140.500000	141.100000	141.700000	142.400000	143.000000	143.800000	144.600000
136.400000	-101.700000	-154.200000	-101.600000	-101.500000	-101.300000	-101.200000	-101.000000	-100.800000	-100.700000	-100.600000	-100.500000	140.400000	140.200000	140.000000	139.800000	139.500000	139.300000	139.000000	138.700000	138.400000	138.100000	137.800000	137.400000	137.200000	136.900000	136.600000	136.500000	136.300000	136.200000	136.100000	136.100000	136.200000	136.300000	136.500000	136.800000	137.100000	137.400000	137.800000	138.300000	138.800000	139.300000	139.800000	140.400000	141.000000	141.700000	142.400000	143.100000	143.800000	144.500000
-79.900000	-101.700000	-78.400000	-101.500000	-101.400000	-101.300000	-101.200000	-101.000000	-100.800000	-100.600000	-100.500000	-100.500000	140.400000	140.300000	140.100000	139.800000	139.600000	139.300000	139.000000	138.700000	138.400000	138.100000	137.800000	137.500000	137.200000	136.900000	136.700000	136.400000	136.300000	136.200000	136.100000	136.100000	136.200000	136.300000	136.500000	136.700000	137.100000	137.500000	137.900000	138.300000	138.800000	139.300000	139.900000	140.500000	141.100000	141.700000	142.400000	143.100000	143.800000	144.600000
-150.500000	-101.600000	-76.700000	-101.600000	-101.400000	-101.300000	-101.100000	-100.900000	-100.800000	-100.700000	-100.600000	-100.500000	140.400000	140.200000	140.000000	139.800000	139.500000	139.300000	139.000000	138.700000	138.400000	138.100000	137.700000	137.500000	137.200000	136.900000	136.600000	136.500000	136.300000	136.100000	136.100000	136.100000	136.200000	136.300000	136.500000	136.800000	137.100000	137.400000	137.800000	138.300000	138.800000	139.300000	139.800000	140.400000	141.000000	141.700000	142.400000	143.000000	143.800000	144.500000
-80.200000	-101.700000	-151.400000	-101.600000	-101.500000	-101.300000	-101.100000	-101.000000	-100.900000	-100.700000	-100.600000	-100.500000	140.400000	140.300000	140.100000	139.800000	139.600000	139.300000	139.000000	138.700000	138.400000	138.100000	137.800000	137.400000	137.200000	136.900000	136.700000	136.400000	136.300000	136.200000	136.100000	136.100000	136.200000	136.300000	136.500000	136.800000	137.100000	137.500000	137.900000	138.300000	138.800000	139.300000	139.900000	140.500000	141.100000	141.700000	142.400000	143.100000	143.800000	144.600000
-79.900000	-101.700000	-78.400000	-101.600000	-101.500000	-101.300000	-101.200000	-101.000000	-100.900000	-100.700000	-100.600000	-100.500000	140.400000	140.200000	140.000000	139.800000	139.600000	139.300000	139.000000	138.700000	138.500000	138.100000	137.800000	137.500000	137.200000	136.900000	136.700000	136.500000	136.300000	136.200000	136.100000	136.100000	136.200000	136.300000	136.500000	136.700000	137.100000	137.400000	137.800000	138.300000	138.700000	139.300000	139.800000	140.400000	141.000000	141.600000	142.300000	143.000000	143.700000	144.500000
-150.500000	-101.700000	-76.700000	-101.600000	-101.500000	-101.300000	-101.100000	-101.000000	-100.800000	-100.700000	-100.600000	-100.400000	140.400000	140.300000	140.100000	139.800000	139.500000	139.300000	139.000000	138.700000	138.300000	138.100000	137.800000	137.500000	137.200000	136.900000	136.600000	136.400000	136.300000	136.200000	136.100000	136.100000	136.200000	136.300000	136.500000	136.800000	137.100000	137.400000	137.800000	138.300000	138.800000	139.300000	139.800000	140.400000	141.000000	141.700000	142.300000	143.000000	143.800000	144.500000
-80.200000	-101.700000	-151.400000	-101.500000	-101.400000	-101.300000	-101.100000	-101.000000	-100.800000	-100.600000	-100.500000	-100.600000	140.400000	140.200000	140.000000	139.800000	139.600000	139.300000	139.000000	138.700000	138.500000	138.100000	137.800000	137.500000	137.200000	136.900000	136.700000	136.500000	136.300000	136.200000	136.100000	136.100000	136.200000	136.300000	136.500000	136.700000	137.000000	137.400000	137.800000	138.300000	138.700000	139.300000	139.800000	140.400000	141.000000	141.600000	142.300000	143.000000	143.700000	144.500000
137.900000	-101.600000	66.900000	-101.600000	-101.400000	-101.300000	-101.200000	-100.900000	-100.800000	-100.700000	-100.600000	-100.500000	140.400000	140.300000	140.100000	139.800000	139.500000	139.300000	139.000000	138.700000	138.300000	138.100000	137.800000	137.500000	137.200000	136.900000	136.700000	136.400000	136.300000	136.200000	136.100000	136.100000	136.200000	136.300000	136.500000	136.800000	137.100000	137.400000	137.800000	138.300000	138.800000	139.300000	139.800000	140.400000	141.000000	141.700000	142.300000	143.000000	143.800000	144.500000
136.400000	-101.700000	-154.300000	-101.600000	-101.500000	-101.300000	-101.200000	-101.000000	-100.900000	-100.700000	-100.600000	-100.400000	140.400000	140.200000	140.000000	139.800000	139.600000	139.300000	139.000000	138.700000	138.500000	138.100000	137.800000	137.500000	137.200000	136.900000	136.600000	136.500000	136.300000	136.200000	136.100000	136.100000	136.200000	136.300000	136.500000	136.700000	137.100000	137.400000	137.800000	138.300000	138.700000	139.300000	139.800000	140.400000	141.000000	141.600000	142.300000	143.000000	143.700000	144.500000
-79.900000	-101.700000	-78.400000	-101.600000	-101.500000	-101.300000	-101.100000	-101.000000	-100.800000	-100.700000	-100.500000	-100.600000	140.400000	140.300000	140.100000	139.800000	139.500000	139.300000	139.000000	138.700000	138.300000	138.100000	137.800000	137.500000	137.200000	136.900000	136.700000	136.400000	136.300000	136.200000	136.100000	136.100000	136.200000	136.300000	136.500000	136.800000	137.000000	137.400000	137.800000	138.300000	138.800000	139.300000	139.800000	140.400000	141.000000	141.700000	142.300000	143.000000	143.800000	144.500000
-150.500000	-101.700000	-76.700000	-101.500000	-101.400000	-101.300000	-101.100000	-101.000000	-100.800000	-100.600000	-100.600000	-100.500000	140.400000	140.200000	140.000000	139.800000	139.600000	139.300000	139.000000	138.700000	138.500000	138.100000	137.800000	137.500000	137.200000	136.900000	136.700000	136.500000	136.300000	136.200000	136.100000	136.100000	136.200000	136.300000	136.500000	136.700000	137.100000	137.400000	137.800000	138.300000	138.700000	139.300000	139.800000	140.400000	141.000000	141.600000	142.300000	143.000000	143.700000	144.500000
-80.200000	-101.600000	-151.400000	-101.600000	-101.400000	-101.300000	-101.200000	-100.900000	-100.800000	-100.700000	-100.600000	-100.400000	140.400000	140.300000	140.100000	139.800000	139.500000	139.300000	139.000000	138.700000	138.300000	138.100000	137.800000	137.500000	137.200000	136.900000	136.600000	136.400000	136.300000	136.200000	136.100000	136.100000	136.200000	136.300000	136.500000	136.800000	137.100000	137.400000	137.800000	138.300000	138.800000	139.300000	139.800000	140.400000	141.000000	141.700000	142.300000	143.000000	143.800000	144.500000
-79.900000	-101.700000	-78.400000	-101.600000	-101.500000	-101.300000	-101.200000	-101.000000	-100.800000	-100.700000	-100.600000	-100.500000	140.400000	140.300000	140.100000	139.800000	139.600000	139.300000	139.000000	138.700000	138.400000	138.100000	137.800000	137.500000	137.200000	136.900000	136.700000	136.500000	136.300000	136.200000	136.100000	136.100000	136.200000	136.300000	136.500000	136.700000	137.000000	137.400000	137.800000	138.200000	138.700000	139.200000	139.800000	140.400000	141.000000	141.600000	142.300000	143.000000	143.700000	144.400000
-150.500000	-101.700000	-76.700000	-101.600000	-101.400000	-101.300000	-101.100000	-101.000000	-100.900000	-100.700000	-100.500000	-100.500000	140.400000	140.200000	140.000000	139.800000	139.500000	139.300000	139.000000	138.700000	138.400000	138.100000	137.800000	137.500000	137.200000	136.900000	136.700000	136.500000	136.300000	136.200000	136.200000	136.100000	136.200000	136.300000	136.500000	136.800000	137.100000	137.400000	137.800000	138.300000	138.700000	139.300000	139.800000	140.400000	141.000000	141.600000	142.300000	143.000000	143.700000	144.500000
-80.200000	-101.700000	-151.400000	-101.500000	-101.500000	-101.300000	-101.100000	-101.000000	-100.800000	-100.700000	-100.600000	-100.500000	140.400000	140.300000	140.100000	139.800000	139.600000	139.300000	139.000000	138.700000	138.400000	138.100000	137.800000	137.500000	137.200000	137.000000	136.700000	136.500000	136.300000	136.200000	136.100000	136.100000	136.200000	136.300000	136.500000	136.700000	137.000000	137.400000	137.800000	138.200000	138.700000	139.200000	139.800000	140.400000	141.000000	141.600000	142.300000	143.000000	143.700000	144.400000
138.000000	-101.600000	66.900000	-101.600000	-101.500000	-101.300000	-101.200000	-101.000000	-100.800000	-100.700000	-100.600000	-100.500000	140.400000	140.200000	140.000000	139.800000	139.600000	139.300000	139.000000	138.700000	138.400000	138.100000	137.800000	137.500000	137.200000	136.900000	136.700000	136.500000	136.300000	136.200000	136.100000	136.100000	136.200000	136.300000	136.500000	136.800000	137.100000	137.400000	137.800000	138.300000	138.700000	139.300000	139.800000	140.400000	141.000000	141.600000	142.300000	143.000000	143.700000	144.500000
136.300000	-101.700000	-154.300000	-101.600000	-101.400000	-101.300000	-101.200000	-101.000000	-100.900000	-100.700000	-100.600000	-100.500000	140.400000	140.300000	140.100000	139.800000	139.500000	139.300000	139.000000	138.700000	138.400000	138.100000	137.800000	137.500000	137.200000	136.900000	136.700000	136.500000	136.300000	136.200000	136.100000	136.100000	136.200000	136.300000	136.500000	136.700000	137.000000	137.400000	137.800000	138.200000	138.700000	139.200000	139.800000	140.400000	141.000000	141.600000	142.300000	143.000000	143.700000	144.400000
-79.900000	-101.700000	-78.400000	-101.600000	-101.500000	-101.300000	-101.100000	-101.000000	-100.800000	-100.700000	-100.500000	-100.500000	140.400000	140.200000	140.000000	139.800000	139.600000	139.300000	139.000000	138.700000	138.400000	138.100000	137.800000	137.500000	137.200000	137.000000	136.700000	136.500000	136.300000	136.200000	136.200000	136.100000	136.200000	136.300000	136.500000	136.800000	137.100000	137.400000	137.800000	138.300000	138.700000	139.300000	139.800000	140.400000	141.000000	141.600000	142.300000	143.000000	143.700000	144.500000
-150.500000	-101.700000	-76.700000	-101.500000	-101.500000	-101.300000	-101.100000	-101.000000	-100.800000	-100.700000	-100.600000	-100.500000	140.400000	140.300000	140.100000	139.800000	139.600000	139.300000	139.000000	138.700000	138.400000	138.100000	137.800000	137.500000	137.200000	136.900000	136.700000	136.500000	136.300000	136.200000	136.100000	136.100000	136.200000	136.300000	136.500000	136.700000	137.000000	137.400000	137.800000	138.200000	138.700000	139.200000	139.800000	140.400000	141.000000	141.600000	142.300000	143.000000	143.700000	144.400000
-80.200000	-101.600000	-151.400000	-101.600000	-101.400000	-101.300000	-101.200000	-101.000000	-100.900000	-100.700000	-100.600000	-100.500000	140.400000	140.200000	140.000000	139.800000	139.500000	139.300000	139.000000	138.700000	138.400000	138.100000	137.800000	137.500000	137.200000	136.900000	136.700000	136.500000	136.300000	136.200000	136.100000	136.100000	136.200000	136.300000	136.500000	136.800000	137.100000	137.400000	137.800000	138.300000	138.700000	139.300000	139.800000	140.400000	141.000000	141.600000	142.300000	143.000000	143.700000	144.500000
-79.900000	-101.700000	-78.400000	-101.600000	-101.500000	-101.300000	-101.200000	-101.000000	-100.800000	-100.700000	-100.600000	-100.500000	140.400000	140.300000	140.000000	139.900000	139.600000	139.300000	139.000000	138.800000	138.400000	138.100000	137.800000	137.500000	137.200000	137.000000	136.700000	136.500000	136.300000	136.200000	136.100000	136.200000	136.200000	136.300000	136.500000	136.700000	137.000000	137.400000	137.800000	138.200000	138.700000	139.200000	139.700000	140.300000	140.900000	141.600000	142.200000	142.900000	143.600000	144.400000
-150.500000	-101.700000	-76.700000	-101.600000	-101.400000	-101.300000	-101.200000	-101.000000	-100.900000	-100.700000	-100.600000	-100.500000	140.400000	140.200000	140.100000	139.800000	139.500000	139.300000	139.000000	138.700000	138.400000	138.100000	137.800000	137.500000	137.200000	136.900000	136.700000	136.500000	136.300000	136.200000	136.200000	136.100000	136.200000	136.300000	136.500000	136.800000	137.100000	137.400000	137.800000	138.200000	138.700000	139.200000	139.800000	140.400000	141.000000	141.600000	142.300000	142.900000	143.700000	144.400000
-80.200000	-101.700000	-151.400000	-101.500000	-101.500000	-101.300000	-101.100000	-101.000000	-100.800000	-100.700000	-100.600000	-100.500000	140.400000	140.300000	140.000000	139.800000	139.600000	139.300000	139.000000	138.700000	138.400000	138.100000	137.800000	137.500000	137.200000	137.000000	136.700000	136.500000	136.300000	136.200000	136.100000	136.200000	136.200000	136.300000	136.500000	136.700000	137.000000	137.400000	137.800000	138.200000	138.700000	139.200000	139.700000	140.300000	140.900000	141.600000	142.200000	142.900000	143.600000	144.400000
138.000000	-101.600000	66.900000	-101.600000	-101.500000	-101.300000	-101.100000	-101.000000	-100.800000	-100.700000	-100.600000	-100.500000	140.400000	140.200000	140.100000	139.900000	139.600000	139.300000	139.000000	138.800000	138.400000	138.100000	137.800000	137.500000	137.200000	136.900000	136.700000	136.500000	136.300000	136.200000	136.200000	136.100000	136.200000	136.300000	136.500000	136.800000	137.100000	137.400000	137.800000	138.200000	138.700000	139.200000	139.800000	140.300000	141.000000	141.600000	142.300000	142.900000	143.700000	144.400000
136.300000	-101.700000	-154.300000	-101.600000	-101.400000	-101.300000	-101.200000	-101.000000	-100.900000	-100.700000	-100.600000	-100.500000	140.400000	140.300000	140.000000	139.800000	139.500000	139.300000	139.000000	138.700000	138.400000	138.100000	137.800000	137.500000	137.200000	137.000000	136.700000	136.500000	136.300000	136.200000	136.100000	136.200000	136.200000	136.300000	136.500000	136.700000	137.000000	137.400000	137.800000	138.200000	138.700000	139.200000	139.700000	140.400000	140.900000	141.600000	142.200000	142.900000	143.600000	144.400000
-79.800000	-101.700000	-78.400000	-101.600000	-101.500000	-101.300000	-101.200000	-101.000000	-100.800000	-100.700000	-100.600000	-100.500000	140.400000	140.200000	140.100000	139.800000	139.600000	139.300000	139.000000	138.700000	138.400000	138.100000	137.800000	137.500000	137.200000	136.900000	136.700000	136.500000	136.300000	136.200000	136.200000	136.100000	136.200000	136.300000	136.500000	136.800000	137.100000	137.400000	137.800000	138.200000	138.700000	139.200000	139.800000	140.300000	141.000000	141.600000	142.300000	142.900000	143.700000	144.400000
-150.600000	-101.700000	-76.700000	-101.500000	-101.500000	-101.300000	-101.100000	-101.000000	-100.800000	-100.700000	-100.600000	-100.500000	140.400000	140.300000	140.000000	139.900000	139.600000	139.300000	139.000000	138.800000	138.400000	138.100000	137.800000	137.500000	137.200000	137.000000	136.700000	136.500000	136.300000	136.200000	136.100000	136.200000	136.200000	136.300000	136.500000	136.700000	137.000000	137.400000	137.800000	138.200000	138.700000	139.200000	139.700000	140.300000	140.900000	141.600000	142.200000	142.900000	143.600000	144.400000
-80.200000	-101.600000	-151.400000	-101.600000	-101.400000	-101.300000	-101.100000	-101.000000	-100.900000	-100.700000	-100.600000	-100.500000	140.400000	140.200000	140.100000	139.800000	139.500000	139.300000	139.000000	138.700000	138.400000	138.100000	137.800000	137.500000	137.200000	136.900000	136.700000	136.500000	136.300000	136.200000	136.200000	136.100000	136.200000	136.300000	136.500000	136.800000	137.100000	137.400000	137.800000	138.200000	138.700000	139.200000	139.800000	140.400000	141.000000	141.600000	142.300000	142.900000	143.700000	144.400000
-79.800000	-101.700000	-78.300000	-101.500000	-101.500000	-101.400000	-101.200000	-101.000000	-100.900000	-100.700000	-100.600000	-100.600000	140.400000	140.300000	140.000000	139.900000	139.600000	139.300000	139.100000	138.700000	138.500000	138.200000	137.800000	137.500000	137.300000	136.900000	136.700000	136.500000	136.400000	136.200000	136.100000	136.100000	136.200000	136.300000	136.400000	136.700000	137.000000	137.400000	137.800000	138.200000	138.700000	139.200000	139.700000	140.300000	140.900000	141.500000	142.200000	142.900000	143.600000	144.300000
-150.600000	-101.700000	-76.600000	-101.600000	-101.500000	-101.300000	-101.100000	-100.900000	-100.800000	-100.700000	-100.600000	-100.500000	140.400000	140.200000	140.100000	139.800000	139.500000	139.300000	139.000000	138.700000	138.400000	138.100000	137.800000	137.500000	137.200000	137.000000	136.700000	136.500000	136.300000	136.200000	136.200000	136.200000	136.200000	136.300000	136.600000	136.800000	137.100000	137.400000	137.800000	138.200000	138.700000	139.200000	139.700000	140.300000	140.900000	141.500000	142.200000	142.900000	143.600000	144.400000
-80.200000	-101.700000	-151.500000	-101.600000	-101.400000	-101.300000	-101.200000	-101.100000	-100.800000	-100.700000	-100.600000	-100.500000	140.400000	140.300000	140.000000	139.800000	139.600000	139.300000	139.000000	138.800000	138.400000	138.100000	137.800000	137.500000	137.200000	136.900000	136.700000	136.500000	136.300000	136.200000	136.100000	136.100000	136.200000	136.300000	136.400000	136.700000	137.000000	137.400000	137.800000	138.200000	138.700000	139.200000	139.700000	140.300000	140.900000	141.500000	142.200000	142.900000	143.600000	144.300000
138.000000	-101.600000	67.000000	-101.600000	-101.500000	-101.300000	-101.200000	-101.000000	-100.900000	-100.700000	-100.600000	-100.500000	140.400000	140.200000	140.100000	139.900000	139.600000	139.300000	139.100000	138.700000	138.500000	138.200000	137.800000	137.500000	137.300000	137.000000	136.700000	136.500000	136.400000	136.200000	136.200000	136.200000	136.200000	136.300000	136.600000	136.800000	137.100000	137.400000	137.800000	138.200000	138.700000	139.200000	139.700000	140.300000	140.900000	141.500000	142.200000	142.900000	143.600000	144.400000
136.400000	-101.700000	-154.500000	-101.500000	-101.500000	-101.400000	-101.100000	-100.900000	-100.800000	-100.700000	-100.600000	-100.600000	140.400000	140.300000	140.000000	139.800000	139.500000	139.300000	139.000000	138.700000	138.400000	138.100000	137.800000	137.500000	137.200000	136.900000	136.700000	136.500000	136.300000	136.200000	136.100000	136.100000	136.200000	136.300000	136.400000	136.700000	137.000000	137.400000	137.800000	138.200000	138.700000	139.200000	139.700000	140.300000	140.900000	141.500000	142.200000	142.900000	143.600000	144.300000
-79.900000	-101.700000	-78.300000	-101.600000	-101.400000	-101.300000	-101.200000	-101.100000	-100.800000	-100.700000	-100.600000	-100.500000	140.400000	140.200000	140.100000	139.800000	139.600000	139.300000	139.000000	138.800000	138.400000	138.100000	137.800000	137.500000	137.200000	137.000000	136.700000	136.500000	136.300000	136.200000	136.200000	136.200000	136.200000	136.300000	136.600000	136.800000	137.100000	137.400000	137.800000	138.200000	138.700000	139.200000	139.700000	140.300000	140.900000	141.500000	142.200000	142.900000	143.600000	144.400000
-150.600000	-101.700000	-76.600000	-101.600000	-101.500000	-101.300000	-101.200000	-101.000000	-100.900000	-100.700000	-100.600000	-100.500000	140.400000	140.300000	140.000000	139.900000	139.600000	139.300000	139.100000	138.700000	138.500000	138.200000	137.800000	137.500000	137.300000	136.900000	136.700000	136.500000	136.400000	136.200000	136.100000	136.100000	136.200000	136.300000	136.400000	136.700000	137.000000	137.400000	137.800000	138.200000	138.700000	139.200000	139.700000	140.300000	140.900000	141.500000	142.200000	142.900000	143.600000	144.300000
-80.100000	-101.600000	-151.500000	-101.600000	-101.500000	-101.300000	-101.100000	-100.900000	-100.800000	-100.700000	-100.600000	-100.500000	140.400000	140.200000	140.100000	139.800000	139.500000	139.300000	139.000000	138.700000	138.400000	138.100000	137.800000	137.500000	137.200000	137.000000	136.700000	136.500000	136.300000	136.200000	136.200000	136.200000	136.200000	136.300000	136.600000	136.800000	137.100000	137.400000	137.800000	138.200000	138.700000	139.200000	139.700000	140.300000	140.900000	141.500000	142.200000	142.900000	143.600000	144.400000
-79.800000	-101.700000	-78.300000	-101.600000	-101.500000	-101.400000	-101.200000	-101.000000	-100.900000	-100.700000	-100.700000	-100.600000	140.400000	140.300000	140.100000	139.900000	139.600000	139.300000	139.100000	138.800000	138.500000	138.100000	137.800000	137.600000	137.200000	137.000000	136.700000	136.500000	136.400000	136.200000	136.100000	136.100000	136.200000	136.300000	136.500000	136.700000	137.000000	137.300000	137.700000	138.200000	138.600000	139.100000	139.700000	140.200000	140.800000	141.500000	142.100000	142.800000	143.500000	144.300000
-150.700000	-101.700000	-76.600000	-101.600000	-101.500000	-101.300000	-101.200000	-101.000000	-100.800000	-100.700000	-100.600000	-100.500000	140.400000	140.200000	140.100000	139.800000	139.600000	139.300000	139.000000	138.700000	138.400000	138.200000	137.800000	137.500000	137.300000	137.000000	136.700000	136.500000	136.300000	136.200000	136.200000	136.200000	136.200000	136.300000	136.500000	136.800000	137.000000	137.400000	137.800000	138.200000	138.700000	139.200000	139.700000	140.300000	140.900000	141.500000	142.200000	142.800000	143.600000	144.300000
-80.100000	-101.700000	-151.500000	-101.600000	-101.400000	-101.300000	-101.100000	-101.000000	-100.800000	-100.700000	-100.500000	-100.500000	140.400000	140.300000	140.000000	139.800000	139.600000	139.300000	139.000000	138.800000	138.500000	138.100000	137.900000	137.500000	137.200000	137.000000	136.800000	136.500000	136.400000	136.200000	136.100000	136.100000	136.200000	136.300000	136.500000	136.700000	137.000000	137.300000	137.700000	138.200000	138.600000	139.100000	139.700000	140.200000	140.800000	141.500000	142.100000	142.800000	143.500000	144.300000
138.000000	-101.600000	67.000000	-101.600000	-101.500000	-101.300000	-101.200000	-101.000000	-100.900000	-100.700000	-100.700000	-100.600000	140.400000	140.200000	140.100000	139.900000	139.600000	139.300000	139.100000	138.700000	138.400000	138.200000	137.800000	137.600000	137.300000	137.000000	136.700000	136.500000	136.300000	136.200000	136.200000	136.200000	136.200000	136.300000	136.500000	136.800000	137.000000	137.400000	137.800000	138.200000	138.700000	139.200000	139.700000	140.300000	140.900000	141.500000	142.200000	142.800000	143.600000	144.300000
136.400000	-101.700000	-154.500000	-101.600000	-101.500000	-101.400000	-101.200000	-101.000000	-100.900000	-100.700000	-100.600000	-100.500000	140.400000	140.300000	140.100000	139.800000	139.600000	139.300000	139.000000	138.800000	138.500000	138.100000	137.800000	137.500000	137.200000	137.000000	136.700000	136.500000	136.400000	136.200000	136.100000	136.100000	136.200000	136.300000	136.500000	136.700000	137.000000	137.300000	137.700000	138.200000	138.600000	139.100000	139.700000	140.200000	140.800000	141.500000	142.100000	142.800000	143.500000	144.300000
-79.900000	-101.700000	-78.300000	-101.600000	-101.400000	-101.300000	-101.100000	-101.000000	-100.800000	-100.700000	-100.500000	-100.500000	140.400000	140.200000	140.000000	139.800000	139.600000	139.300000	139.000000	138.700000	138.400000	138.200000	137.900000	137.500000	137.300000	137.000000	136.800000	136.500000	136.300000	136.200000	136.200000	136.200000	136.200000	136.300000	136.500000	136.800000	137.000000	137.400000	137.800000	138.200000	138.700000	139.200000	139.700000	140.300000	140.900000	141.500000	142.200000	142.800000	143.600000	144.300000
-150.600000	-101.700000	-76.600000	-101.600000	-101.500000	-101.300000	-101.200000	-101.000000	-100.800000	-100.700000	-100.700000	-100.600000	140.400000	140.300000	140.100000	139.900000	139.600000	139.300000	139.100000	138.800000	138.500000	138.100000	137.800000	137.600000	137.200000	137.000000	136.700000	136.500000	136.400000	136.200000	136.100000	136.100000	136.200000	136.300000	136.500000	136.700000	137.000000	137.300000	137.700000	138.200000	138.600000	139.100000	139.700000	140.200000	140.800000	141.500000	142.100000	142.800000	143.500000	144.300000
-80.100000	-101.600000	-151.500000	-101.600000	-101.500000	-101.300000	-101.200000	-101.000000	-100.900000	-100.700000	-100.600000	-100.500000	140.400000	140.200000	140.100000	139.800000	139.600000	139.300000	139.000000	138.700000	138.400000	138.200000	137.800000	137.500000	137.300000	137.000000	136.700000	136.500000	136.300000	136.200000	136.200000	136.200000	136.200000	136.300000	136.500000	136.800000	137.000000	137.400000	137.800000	138.200000	138.700000	139.200000	139.700000	140.300000	140.900000	141.500000	142.200000	142.800000	143.600000	144.300000
-79.800000	-101.700000	-78.300000	-101.600000	-101.500000	-101.400000	-101.200000	-101.000000	-100.800000	-100.700000	-100.600000	-100.600000	140.400000	140.300000	140.100000	139.800000	139.600000	139.400000	139.000000	138.800000	138.500000	138.200000	137.800000	137.500000	137.200000	137.000000	136.800000	136.500000	136.400000	136.200000	136.100000	136.100000	136.200000	136.300000	136.500000	136.700000	137.000000	137.300000	137.700000	138.100000	138.600000	139.100000	139.600000	140.200000	140.800000	141.400000	142.100000	142.800000	143.500000	144.200000
-150.700000	-101.700000	-76.600000	-101.600000	-101.400000	-101.300000	-101.100000	-101.000000	-100.900000	-100.700000	-100.600000	-100.500000	140.500000	140.200000	140.000000	139.800000	139.600000	139.300000	139.100000	138.700000	138.400000	138.100000	137.900000	137.600000	137.300000	137.000000	136.700000	136.500000	136.300000	136.300000	136.200000	136.200000	136.200000	136.300000	136.500000	136.700000	137.000000	137.400000	137.800000	138.200000	138.600000	139.100000	139.700000	140.200000	140.800000	141.500000	142.100000	142.800000	143.500000	144.200000
-80.100000	-101.700000	-151.500000	-101.600000	-101.500000	-101.300000	-101.200000	-101.000000	-100.800000	-100.700000	-100.600000	-100.500000	140.400000	140.300000	140.100000	139.900000	139.600000	139.300000	139.000000	138.800000	138.500000	138.200000	137.800000	137.500000	137.200000	137.000000	136.800000	136.600000	136.400000	136.200000	136.200000	136.100000	136.200000	136.300000	136.500000	136.700000	137.000000	137.300000	137.700000	138.100000	138.600000	139.100000	139.600000	140.200000	140.800000	141.400000	142.100000	142.800000	143.500000	144.200000
138.000000	-101.600000	67.000000	-101.600000	-101.500000	-101.300000	-101.200000	-101.000000	-100.900000	-100.800000	-100.600000	-100.600000	140.400000	140.300000	140.100000	139.800000	139.600000	139.400000	139.100000	138.700000	138.400000	138.100000	137.900000	137.600000	137.300000	137.000000	136.700000	136.500000	136.300000	136.300000	136.100000	136.200000	136.200000	136.300000	136.500000	136.700000	137.000000	137.400000	137.800000	138.200000	138.600000	139.100000	139.700000	140.200000	140.800000	141.500000	142.100000	142.800000	143.500000	144.200000
136.400000	-101.700000	-154.500000	-101.600000	-101.400000	-101.400000	-101.100000	-101.000000	-100.900000	-100.700000	-100.600000	-100.500000	140.500000	140.200000	140.000000	139.800000	139.600000	139.300000	139.000000	138.800000	138.500000	138.200000	137.800000	137.500000	137.200000	137.000000	136.800000	136.500000	136.400000	136.200000	136.200000	136.100000	136.200000	136.300000	136.500000	136.700000	137.000000	137.300000	137.700000	138.100000	138.600000	139.100000	139.600000	140.200000	140.800000	141.400000	142.100000	142.800000	143.500000	144.200000
-79.900000	-101.700000	-78.300000	-101.600000	-101.500000	-101.300000	-101.200000	-101.000000	-100.800000	-100.700000	-100.600000	-100.500000	140.400000	140.300000	140.100000	139.900000	139.600000	139.300000	139.100000	138.700000	138.400000	138.100000	137.900000	137.600000	137.300000	137.000000	136.700000	136.600000	136.300000	136.300000	136.200000	136.200000	136.200000	136.300000	136.500000	136.700000	137.000000	137.400000	137.800000	138.200000	138.600000	139.100000	139.700000	140.200000	140.800000	141.500000	142.100000	142.800000	143.500000	144.200000
-150.600000	-101.700000	-76.600000	-101.600000	-101.500000	-101.300000	-101.200000	-101.000000	-100.900000	-100.700000	-100.600000	-100.600000	140.400000	140.300000	140.100000	139.800000	139.600000	139.400000	139.000000	138.800000	138.500000	138.200000	137.800000	137.500000	137.200000	137.000000	136.800000	136.500000	136.400000	136.200000	136.100000	136.100000	136.200000	136.300000	136.500000	136.700000	137.000000	137.300000	137.700000	138.100000	138.600000	139.100000	139.600000	140.200000	140.800000	141.400000	142.100000	142.800000	143.500000	144.200000
-80.100000	-101.600000	-151.500000	-101.600000	-101.400000	-101.300000	-101.100000	-101.000000	-100.800000	-100.800000	-100.600000	-100.500000	140.500000	140.200000	140.000000	139.800000	139.600000	139.300000	139.100000	138.700000	138.400000	138.100000	137.900000	137.600000	137.300000	137.000000	136.700000	136.500000	136.300000	136.300000	136.200000	136.200000	136.200000	136.300000	136.500000	136.700000	137.000000	137.400000	137.800000	138.200000	138.600000	139.100000	139.700000	140.200000	140.800000	141.500000	142.100000	142.800000	143.500000	144.200000
-79.800000	-101.600000	-78.300000	-101.600000	-101.500000	-101.400000	-101.100000	-101.000000	-100.900000	-100.700000	-100.600000	-100.600000	140.500000	140.300000	140.100000	139.800000	139.600000	139.400000	139.100000	138.800000	138.500000	138.200000	137.900000	137.600000	137.300000	137.000000	136.700000	136.600000	136.400000	136.200000	136.200000	136.100000	136.200000	136.300000	136.500000	136.700000	137.000000	137.300000	137.700000	138.100000	138.600000	139.100000	139.600000	140.200000	140.800000	141.400000	142.000000	142.700000	143.400000	144.200000
-150.600000	-101.700000	-76.600000	-101.600000	-101.400000	-101.300000	-101.100000	-101.000000	-100.900000	-100.700000	-100.600000	-100.600000	140.400000	140.200000	140.000000	139.900000	139.600000	139.300000	139.000000	138.700000	138.400000	138.100000	137.800000	137.500000	137.300000	137.000000	136.800000	136.500000	136.400000	136.300000	136.200000	136.200000	136.200000	136.300000	136.500000	136.700000	137.000000	137.400000	137.700000	138.200000	138.600000	139.100000	139.600000	140.200000	140.800000	141.400000	142.100000	142.700000	143.500000	144.200000
-80.200000	-101.700000	-151.500000	-101.600000	-101.500000	-101.300000	-101.300000	-101.000000	-100.800000	-100.700000	-100.600000	-100.500000	140.400000	140.300000	140.100000	139.800000	139.600000	139.300000	139.100000	138.800000	138.500000	138.200000	137.900000	137.600000	137.300000	137.000000	136.700000	136.600000	136.400000	136.200000	136.200000	136.100000	136.200000	136.300000	136.500000	136.700000	137.000000	137.300000	137.700000	138.100000	138.600000	139.100000	139.600000	140.200000	140.800000	141.400000	142.000000	142.700000	143.400000	144.200000
138.100000	-101.600000	67.000000	-101.600000	-101.500000	-101.300000	-101.100000	-101.000000	-100.900000	-100.800000	-100.600000	-100.500000	140.500000	140.300000	140.100000	139.900000	139.600000	139.400000	139.000000	138.700000	138.500000	138.100000	137.800000	137.600000	137.300000	137.000000	136.800000	136.500000	136.400000	136.300000	136.200000	136.200000	136.200000	136.300000	136.500000	136.700000	137.000000	137.400000	137.700000	138.200000	138.600000	139.100000	139.600000	140.200000	140.800000	141.400000	142.100000	142.700000	143.500000	144.200000
136.300000	-101.700000	-154.500000	-101.600000	-101.400000	-101.400000	-101.100000	-101.000000	-100.900000	-100.700000	-100.600000	-100.600000	140.400000	140.200000	140.000000	139.800000	139.600000	139.300000	139.100000	138.800000	138.400000	138.200000	137.900000	137.500000	137.300000	137.000000	136.700000	136.600000	136.400000	136.200000	136.200000	136.100000	136.200000	136.300000	136.500000	136.700000	137.000000	137.300000	137.700000	138.100000	138.600000	139.100000	139.600000	140.200000	140.800000	141.400000	142.000000	142.700000	143.400000	144.200000
-79.800000	-101.700000	-78.400000	-101.600000	-101.500000	-101.300000	-101.300000	-101.000000	-100.800000	-100.700000	-100.600000	-100.600000	140.400000	140.300000	140.100000	139.900000	139.600000	139.300000	139.000000	138.700000	138.500000	138.100000	137.800000	137.600000	137.300000	137.000000	136.800000	136.500000	136.400000	136.300000	136.200000	136.200000	136.200000	136.300000	136.500000	136.700000	137.000000	137.400000	137.700000	138.200000	138.600000	139.100000	139.600000	140.200000	140.800000	141.400000	142.100000	142.700000	143.500000	144.200000
-150.700000	-101.600000	-76.600000	-101.600000	-101.500000	-101.300000	-101.100000	-101.000000	-100.900000	-100.700000	-100.600000	-100.500000	140.500000	140.300000	140.100000	139.800000	139.600000	139.400000	139.100000	138.800000	138.500000	138.200000	137.900000	137.600000	137.300000	137.000000	136.700000	136.600000	136.400000	136.200000	136.200000	136.100000	136.200000	136.300000	136.500000	136.700000	137.000000	137.300000	137.700000	138.100000	138.600000	139.100000	139.600000	140.200000	140.800000	141.400000	142.000000	142.700000	143.400000	144.200000
-80.100000	-101.700000	-151.400000	-101.600000	-101.400000	-101.300000	-101.100000	-101.000000	-100.900000	-100.800000	-100.600000	-100.500000	140.400000	140.200000	140.000000	139.900000	139.600000	139.300000	139.000000	138.700000	138.400000	138.100000	137.800000	137.500000	137.300000	137.000000	136.800000	136.500000	136.400000	136.300000	136.200000	136.200000	136.200000	136.300000	136.500000	136.700000	137.000000	137.400000	137.700000	138.200000	138.600000	139.100000	139.600000	140.200000	140.800000	141.400000	142.100000	142.700000	143.500000	144.200000
-79.800000	-101.600000	-78.400000	-101.600000	-101.500000	-101.300000	-101.200000	-101.100000	-100.800000	-100.700000	-100.700000	-100.600000	140.500000	140.300000	140.100000	139.800000	139.600000	139.300000	139.100000	138.800000	138.500000	138.200000	137.900000	137.600000	137.300000	137.000000	136.800000	136.600000	136.400000	136.300000	136.200000	136.200000	136.200000	136.300000	136.500000	136.700000	137.000000	137.300000	137.700000	138.100000	138.600000	139.100000	139.600000	140.100000	140.700000	141.300000	142.000000	142.700000	143.400000	144.100000
-150.700000	-101.700000	-76.500000	-101.600000	-101.400000	-101.300000	-101.100000	-101.000000	-100.900000	-100.800000	-100.600000	-100.500000	140.400000	140.200000	140.000000	139.900000	139.600000	139.300000	139.000000	138.700000	138.400000	138.100000	137.800000	137.600000	137.300000	137.000000	136.800000	136.500000	136.400000	136.200000	136.200000	136.200000	136.200000	136.300000	136.500000	136.700000	137.000000	137.300000	137.700000	138.100000	138.600000	139.100000	139.600000	140.200000	140.800000	141.400000	142.000000	142.700000	143.400000	144.100000
-80.100000	-101.700000	-151.500000	-101.600000	-101.500000	-101.400000	-101.200000	-101.000000	-100.900000	-100.700000	-100.600000	-100.600000	140.400000	140.300000	140.100000	139.800000	139.600000	139.400000	139.100000	138.800000	138.500000	138.200000	137.900000	137.500000	137.300000	137.000000	136.800000	136.600000	136.400000	136.300000	136.200000	136.200000	136.200000	136.300000	136.500000	136.700000	137.000000	137.300000	137.700000	138.100000	138.600000	139.000000	139.600000	140.100000	140.700000	141.300000	142.000000	142.700000	143.400000	144.100000
138.100000	-101.600000	67.100000	-101.600000	-101.500000	-101.300000	-101.200000	-101.000000	-100.800000	-100.700000	-100.600000	-100.600000	140.500000	140.300000	140.100000	139.900000	139.600000	139.300000	139.000000	138.800000	138.500000	138.200000	137.900000	137.600000	137.300000	137.000000	136.800000	136.500000	136.400000	136.200000	136.200000	136.200000	136.200000	136.300000	136.500000	136.700000	137.000000	137.300000	137.700000	138.100000	138.600000	139.100000	139.600000	140.200000	140.800000	141.400000	142.000000	142.700000	143.400000	144.100000
136.300000	-101.700000	-154.700000	-101.600000	-101.400000	-101.300000	-101.200000	-101.100000	-100.900000	-100.800000	-100.700000	-100.500000	140.400000	140.200000	140.000000	139.800000	139.600000	139.300000	139.100000	138.700000	138.400000	138.100000	137.800000	137.600000	137.300000	137.000000	136.800000	136.600000	136.400000	136.300000	136.200000	136.200000	136.200000	136.300000	136.500000	136.700000	137.000000	137.300000	137.700000	138.100000	138.600000	139.100000	139.600000	140.100000	140.700000	141.300000	142.000000	142.700000	143.400000	144.100000
-79.800000	-101.700000	-78.300000	-101.600000	-101.500000	-101.400000	-101.100000	-101.000000	-100.900000	-100.700000	-100.600000	-100.600000	140.400000	140.300000	140.100000	139.900000	139.600000	139.400000	139.000000	138.800000	138.500000	138.200000	137.900000	137.500000	137.300000	137.000000	136.800000	136.500000	136.400000	136.200000	136.200000	136.200000	136.200000	136.300000	136.500000	136.700000	137.000000	137.300000	137.700000	138.100000	138.600000	139.000000	139.600000	140.200000	140.800000	141.400000	142.000000	142.700000	143.400000	144.100000
-150.700000	-101.600000	-76.500000	-101.600000	-101.500000	-101.300000	-101.200000	-101.000000	-100.800000	-100.700000	-100.600000	-100.600000	140.500000	140.300000	140.100000	139.800000	139.600000	139.300000	139.100000	138.800000	138.500000	138.200000	137.900000	137.600000	137.300000	137.000000	136.800000	136.600000	136.400000	136.300000	136.200000	136.200000	136.200000	136.300000	136.500000	136.700000	137.000000	137.300000	137.700000	138.100000	138.600000	139.100000	139.600000	140.100000	140.700000	141.300000	142.000000	142.700000	143.400000	144.100000
-80.100000	-101.700000	-151.600000	-101.600000	-101.400000	-101.300000	-101.200000	-101.000000	-100.900000	-100.800000	-100.600000	-100.500000	140.400000	140.200000	140.000000	139.900000	139.600000	139.300000	139.000000	138.700000	138.400000	138.100000	137.800000	137.600000	137.300000	137.000000	136.800000	136.500000	136.400000	136.200000	136.200000	136.200000	136.200000	136.300000	136.500000	136.700000	137.000000	137.300000	137.700000	138.100000	138.600000	139.100000	139.600000	140.200000	140.800000	141.400000	142.000000	142.700000	143.400000	144.100000
-79.800000	-101.700000	-78.300000	-101.600000	-101.500000	-101.400000	-101.200000	-101.100000	-100.900000	-100.700000	-100.600000	-100.600000	140.500000	140.300000	140.100000	139.800000	139.600000	139.300000	139.100000	138.800000	138.500000	138.200000	137.900000	137.600000	137.300000	137.100000	136.800000	136.600000	136.400000	136.300000	136.200000	136.200000	136.200000	136.300000	136.500000	136.700000	137.000000	137.300000	137.700000	138.100000	138.500000	139.000000	139.500000	140.100000	140.700000	141.300000	141.900000	142.600000	143.300000	144.000000
-150.700000	-101.700000	-76.600000	-101.600000	-101.500000	-101.300000	-101.200000	-101.000000	-100.800000	-100.800000	-100.700000	-100.500000	140.400000	140.200000	140.000000	139.900000	139.600000	139.400000	139.000000	138.800000	138.500000	138.200000	137.900000	137.600000	137.300000	137.000000	136.800000	136.600000	136.400000	136.300000	136.200000	136.200000	136.200000	136.300000	136.500000	136.700000	137.000000	137.300000	137.700000	138.100000	138.600000	139.100000	139.600000	140.100000	140.700000	141.300000	142.000000	142.600000	143.300000	144.100000
-80.100000	-101.600000	-151.500000	-101.600000	-101.400000	-101.300000	-101.100000	-101.000000	-100.900000	-100.700000	-100.600000	-100.600000	140.400000	140.300000	140.100000	139.800000	139.600000	139.300000	139.100000	138.800000	138.500000	138.200000	137.900000	137.600000	137.300000	137.100000	136.800000	136.600000	136.400000	136.300000	136.200000	136.200000	136.200000	136.300000	136.500000	136.700000	137.000000	137.300000	137.700000	138.100000	138.500000	139.000000	139.500000	140.100000	140.700000	141.300000	141.900000	142.600000	143.300000	144.000000
138.100000	-101.700000	67.100000	-101.600000	-101.500000	-101.400000	-101.200000	-101.000000	-100.900000	-100.700000	-100.600000	-100.600000	140.500000	140.300000	140.100000	139.900000	139.600000	139.400000	139.100000	138.800000	138.500000	138.200000	137.900000	137.600000	137.300000	137.000000	136.800000	136.600000	136.400000	136.300000	136.200000	136.200000	136.200000	136.300000	136.500000	136.700000	137.000000	137.300000	137.700000	138.100000	138.600000	139.100000	139.600000	140.100000	140.700000	141.300000	142.000000	142.600000	143.300000	144.100000
136.300000	-101.700000	-154.600000	-101.600000	-101.500000	-101.300000	-101.200000	-101.100000	-100.900000	-100.800000	-100.700000	-100.500000	140.400000	140.200000	140.000000	139.800000	139.600000	139.300000	139.000000	138.800000	138.500000	138.200000	137.900000	137.600000	137.300000	137.100000	136.800000	136.600000	136.400000	136.300000	136.200000	136.200000	136.200000	136.300000	136.500000	136.700000	137.000000	137.300000	137.700000	138.100000	138.500000	139.000000	139.500000	140.100000	140.700000	141.300000	141.900000	142.600000	143.300000	144.000000
-79.800000	-101.600000	-78.400000	-101.600000	-101.500000	-101.300000	-101.200000	-101.000000	-100.800000	-100.700000	-100.600000	-100.600000	140.400000	140.300000	140.100000	139.900000	139.600000	139.400000	139.100000	138.800000	138.500000	138.200000	137.900000	137.600000	137.300000	137.000000	136.800000	136.600000	136.400000	136.300000	136.200000	136.200000	136.200000	136.300000	136.500000	136.700000	137.000000	137.300000	137.700000	138.100000	138.600000	139.100000	139.600000	140.100000	140.700000	141.300000	142.000000	142.600000	143.300000	144.100000
-150.700000	-101.700000	-76.500000	-101.600000	-101.400000	-101.400000	-101.100000	-101.000000	-100.900000	-100.700000	-100.600000	-100.600000	140.500000	140.300000	140.100000	139.800000	139.600000	139.300000	139.100000	138.800000	138.500000	138.200000	137.900000	137.600000	137.300000	137.100000	136.800000	136.600000	136.400000	136.300000	136.200000	136.200000	136.200000	136.300000	136.500000	136.700000	137.000000	137.300000	137.700000	138.100000	138.500000	139.000000	139.500000	140.100000	140.700000	141.300000	141.900000	142.600000	143.300000	144.000000
-80.100000	-101.700000	-151.500000	-101.600000	-101.500000	-101.300000	-101.200000	-101.000000	-100.900000	-100.800000	-100.700000	-100.500000	140.400000	140.200000	140.000000	139.900000	139.600000	139.400000	139.000000	138.800000	138.500000	138.200000	137.900000	137.600000	137.300000	137.000000	136.800000	136.600000	136.400000	136.300000	136.200000	136.200000	136.200000	136.300000	136.500000	136.700000	137.000000	137.300000	137.700000	138.100000	138.600000	139.100000	139.600000	140.100000	140.700000	141.300000	142.000000	142.600000	143.300000	144.100000
-79.700000	-101.600000	-78.400000	-101.600000	-101.500000	-101.400000	-101.200000	-101.100000	-100.900000	-100.800000	-100.700000	-100.600000	140.500000	140.300000	140.100000	139.800000	139.600000	139.300000	139.100000	138.800000	138.500000	138.200000	137.900000	137.600000	137.300000	137.000000	136.800000	136.600000	136.400000	136.300000	136.200000	136.200000	136.300000	136.400000	136.500000	136.700000	137.000000	137.300000	137.600000	138.100000	138.500000	139.000000	139.500000	140.100000	140.600000	141.300000	141.900000	142.600000	143.300000	144.000000
-150.800000	-101.700000	-76.500000	-101.600000	-101.500000	-101.300000	-101.200000	-101.000000	-100.900000	-100.700000	-100.600000	-100.600000	140.400000	140.200000	140.000000	139.900000	139.600000	139.400000	139.000000	138.800000	138.500000	138.200000	137.900000	137.600000	137.300000	137.100000	136.800000	136.600000	136.400000	136.300000	136.200000	136.200000	136.200000	136.300000	136.500000	136.700000	137.000000	137.300000	137.700000	138.100000	138.500000	139.000000	139.500000	140.100000	140.700000	141.300000	141.900000	142.600000	143.300000	144.000000
-80.100000	-101.700000	-151.400000	-101.600000	-101.400000	-101.300000	-101.100000	-101.000000	-100.800000	-100.700000	-100.600000	-100.500000	140.400000	140.300000	140.100000	139.800000	139.600000	139.300000	139.100000	138.800000	138.500000	138.200000	137.900000	137.600000	137.300000	137.000000	136.800000	136.600000	136.400000	136.300000	136.200000	136.200000	136.200000	136.300000	136.500000	136.700000	137.000000	137.300000	137.600000	138.100000	138.500000	139.000000	139.500000	140.100000	140.600000	141.300000	141.900000	142.600000	143.300000	144.000000
138.200000	-101.600000	67.100000	-101.600000	-101.500000	-101.400000	-101.200000	-101.100000	-100.900000	-100.800000	-100.700000	-100.600000	140.500000	140.300000	140.100000	139.900000	139.600000	139.400000	139.100000	138.800000	138.500000	138.200000	137.900000	137.600000	137.300000	137.100000	136.800000	136.600000	136.400000	136.300000	136.200000	136.200000	136.300000	136.400000	136.500000	136.700000	137.000000	137.300000	137.700000	138.100000	138.500000	139.000000	139.500000	140.100000	140.700000	141.300000	141.900000	142.600000	143.300000	144.000000
136.200000	-101.700000	-154.800000	-101.600000	-101.500000	-101.300000	-101.200000	-101.000000	-100.900000	-100.800000	-100.600000	-100.600000	140.400000	140.200000	140.000000	139.800000	139.600000	139.300000	139.000000	138.800000	138.500000	138.200000	137.900000	137.600000	137.300000	137.000000	136.800000	136.600000	136.400000	136.300000	136.200000	136.200000	136.200000	136.300000	136.500000	136.700000	137.000000	137.300000	137.600000	138.100000	138.500000	139.000000	139.500000	140.100000	140.600000	141.300000	141.900000	142.600000	143.300000	144.000000
-79.700000	-101.700000	-78.300000	-101.600000	-101.500000	-101.300000	-101.200000	-101.000000	-100.900000	-100.700000	-100.600000	-100.600000	140.400000	140.300000	140.100000	139.900000	139.600000	139.400000	139.100000	138.800000	138.500000	138.200000	137.900000	137.600000	137.300000	137.100000	136.800000	136.600000	136.400000	136.300000	136.200000	136.200000	136.200000	136.300000	136.500000	136.700000	137.000000	137.300000	137.700000	138.100000	138.500000	139.000000	139.500000	140.100000	140.700000	141.300000	141.900000	142.600000	143.300000	144.000000
-150.800000	-101.600000	-76.500000	-101.600000	-101.400000	-101.400000	-101.100000	-101.100000	-100.800000	-100.700000	-100.700000	-100.500000	140.500000	140.300000	140.100000	139.800000	139.600000	139.300000	139.100000	138.800000	138.500000	138.200000	137.900000	137.600000	137.300000	137.000000	136.800000	136.600000	136.400000	136.300000	136.200000	136.200000	136.300000	136.400000	136.500000	136.700000	137.000000	137.300000	137.600000	138.100000	138.500000	139.000000	139.500000	140.100000	140.600000	141.300000	141.900000	142.600000	143.300000	144.000000
-80.100000	-101.700000	-151.500000	-101.600000	-101.500000	-101.300000	-101.200000	-101.000000	-100.900000	-100.800000	-100.600000	-100.600000	140.400000	140.200000	140.000000	139.900000	139.600000	139.400000	139.000000	138.800000	138.500000	138.200000	137.900000	137.600000	137.300000	137.100000	136.800000	136.600000	136.400000	136.300000	136.200000	136.200000	136.200000	136.300000	136.500000	136.700000	137.000000	137.300000	137.700000	138.100000	138.500000	139.000000	139.500000	140.100000	140.700000	141.300000	141.900000	142.600000	143.300000	144.000000
-79.700000	-101.600000	-78.400000	-101.600000	-101.500000	-101.400000	-101.200000	-101.100000	-100.900000	-100.800000	-100.700000	-100.600000	140.500000	140.300000	140.100000	139.900000	139.600000	139.400000	139.100000	138.900000	138.500000	138.200000	137.900000	137.600000	137.300000	137.100000	136.800000	136.600000	136.400000	136.300000	136.200000	136.200000	136.300000	136.300000	136.500000	136.600000	137.000000	137.300000	137.600000	138.000000	138.500000	139.000000	139.500000	140.000000	140.600000	141.200000	141.900000	142.500000	143.200000	143.900000
-150.800000	-101.700000	-76.500000	-101.600000	-101.500000	-101.300000	-101.200000	-101.000000	-100.900000	-100.800000	-100.600000	-100.600000	140.400000	140.200000	140.100000	139.900000	139.600000	139.300000	139.100000	138.700000	138.500000	138.200000	137.900000	137.600000	137.300000	137.000000	136.800000	136.600000	136.400000	136.300000	136.200000	136.200000	136.200000	136.400000	136.500000	136.800000	136.900000	137.300000	137.700000	138.100000	138.500000	139.000000	139.500000	140.100000	140.600000	141.200000	141.900000	142.500000	143.200000	144.000000
-80.100000	-101.700000	-151.400000	-101.600000	-101.400000	-101.300000	-101.200000	-101.000000	-100.900000	-100.700000	-100.600000	-100.600000	140.400000	140.300000	140.100000	139.800000	139.600000	139.400000	139.100000	138.900000	138.500000	138.200000	137.900000	137.600000	137.400000	137.100000	136.800000	136.600000	136.500000	136.300000	136.200000	136.200000	136.300000	136.300000	136.500000	136.600000	137.000000	137.300000	137.600000	138.000000	138.500000	139.000000	139.500000	140.000000	140.600000	141.200000	141.900000	142.500000	143.200000	143.900000
138.200000	-101.600000	67.100000	-101.600000	-101.500000	-101.400000	-101.200000	-101.100000	-100.900000	-100.800000	-100.700000	-100.600000	140.500000	140.300000	140.100000	139.900000	139.600000	139.300000	139.100000	138.700000	138.500000	138.200000	137.900000	137.600000	137.300000	137.100000	136.800000	136.600000	136.400000	136.300000	136.200000	136.200000	136.200000	136.300000	136.500000	136.800000	137.000000	137.300000	137.700000	138.100000	138.500000	139.000000	139.500000	140.100000	140.600000	141.200000	141.900000	142.500000	143.200000	144.000000
136.200000	-101.700000	-154.800000	-101.600000	-101.500000	-101.300000	-101.200000	-101.000000	-100.900000	-100.800000	-100.700000	-100.600000	140.400000	140.200000	140.100000	139.900000	139.600000	139.400000	139.100000	138.900000	138.500000	138.200000	137.900000	137.600000	137.300000	137.000000	136.800000	136.600000	136.400000	136.300000	136.200000	136.200000	136.300000	136.400000	136.500000	136.600000	136.900000	137.300000	137.600000	138.000000	138.500000	139.000000	139.500000	140.000000	140.600000	141.200000	141.900000	142.500000	143.200000	143.900000
-79.700000	-101.700000	-78.400000	-101.600000	-101.500000	-101.300000	-101.200000	-101.000000	-100.900000	-100.700000	-100.600000	-100.600000	140.400000	140.300000	140.100000	139.800000	139.600000	139.300000	139.100000	138.700000	138.500000	138.200000	137.900000	137.600000	137.400000	137.100000	136.800000	136.600000	136.500000	136.300000	136.200000	136.200000	136.200000	136.300000	136.500000	136.800000	137.000000	137.300000	137.700000	138.100000	138.500000	139.000000	139.500000	140.100000	140.600000	141.200000	141.900000	142.500000	143.200000	144.000000
-150.800000	-101.600000	-76.400000	-101.600000	-101.400000	-101.400000	-101.200000	-101.100000	-100.900000	-100.800000	-100.600000	-100.600000	140.500000	140.300000	140.100000	139.900000	139.600000	139.400000	139.100000	138.900000	138.500000	138.200000	137.900000	137.600000	137.300000	137.100000	136.800000	136.600000	136.400000	136.300000	136.200000	136.200000	136.300000	136.300000	136.500000	136.600000	137.000000	137.300000	137.600000	138.000000	138.500000	139.000000	139.500000	140.000000	140.600000	141.200000	141.900000	142.500000	143.200000	143.900000
-80.100000	-101.700000	-151.500000	-101.600000	-101.500000	-101.300000	-101.200000	-101.000000	-100.900000	-100.800000	-100.700000	-100.600000	140.400000	140.200000	140.100000	139.900000	139.600000	139.300000	139.100000	138.700000	138.500000	138.200000	137.900000	137.600000	137.300000	137.000000	136.800000	136.600000	136.400000	136.300000	136.200000	136.200000	136.200000	136.400000	136.500000	136.800000	136.900000	137.300000	137.700000	138.100000	138.500000	139.000000	139.500000	140.100000	140.600000	141.200000	141.900000	142.500000	143.200000	144.000000
-79.700000	-101.600000	-78.300000	-101.600000	-101.500000	-101.300000	-101.200000	-101.100000	-100.900000	-100.800000	-100.700000	-100.700000	140.500000	140.300000	140.100000	139.900000	139.700000	139.400000	139.100000	138.800000	138.500000	138.300000	137.900000	137.700000	137.300000	137.100000	136.900000	136.600000	136.500000	136.300000	136.200000	136.200000	136.200000	136.400000	136.500000	136.700000	136.900000	137.300000	137.600000	138.000000	138.500000	138.900000	139.400000	140.000000	140.600000	141.200000	141.800000	142.500000	143.200000	143.900000
-150.900000	-101.700000	-76.500000	-101.600000	-101.500000	-101.300000	-101.200000	-101.000000	-100.900000	-100.800000	-100.700000	-100.500000	140.400000	140.200000	140.100000	139.900000	139.600000	139.300000	139.100000	138.800000	138.500000	138.200000	137.900000	137.600000	137.400000	137.100000	136.800000	136.600000	136.400000	136.300000	136.300000	136.200000	136.300000	136.300000	136.500000	136.700000	137.000000	137.300000	137.600000	138.000000	138.500000	139.000000	139.500000	140.000000	140.600000	141.200000	141.800000	142.500000	143.200000	143.900000
-80.100000	-101.700000	-151.500000	-101.600000	-101.400000	-101.400000	-101.200000	-101.000000	-100.900000	-100.700000	-100.600000	-100.600000	140.400000	140.300000	140.100000	139.800000	139.600000	139.400000	139.100000	138.800000	138.500000	138.200000	138.000000	137.600000	137.300000	137.100000	136.900000	136.600000	136.500000	136.300000	136.200000	136.200000	136.200000	136.400000	136.500000	136.700000	136.900000	137.300000	137.600000	138.000000	138.500000	138.900000	139.400000	140.000000	140.600000	141.200000	141.800000	142.500000	143.200000	143.900000
138.300000	-101.600000	67.100000	-101.600000	-101.500000	-101.300000	-101.200000	-101.100000	-100.900000	-100.800000	-100.700000	-100.700000	140.500000	140.300000	140.100000	139.900000	139.700000	139.400000	139.100000	138.800000	138.500000	138.300000	137.900000	137.700000	137.400000	137.100000	136.800000	136.600000	136.400000	136.300000	136.200000	136.200000	136.300000	136.300000	136.500000	136.700000	137.000000	137.300000	137.600000	138.000000	138.500000	139.000000	139.500000	140.000000	140.600000	141.200000	141.800000	142.500000	143.200000	143.900000
136.200000	-101.700000	-154.700000	-101.600000	-101.500000	-101.300000	-101.200000	-101.000000	-100.900000	-100.800000	-100.700000	-100.500000	140.400000	140.200000	140.100000	139.900000	139.600000	139.300000	139.100000	138.800000	138.500000	138.200000	137.900000	137.600000	137.300000	137.100000	136.900000	136.600000	136.500000	136.300000	136.300000	136.200000	136.200000	136.400000	136.500000	136.700000	136.900000	137.300000	137.600000	138.000000	138.500000	138.900000	139.400000	140.000000	140.600000	141.200000	141.800000	142.500000	143.200000	143.900000
-79.700000	-101.700000	-78.400000	-101.600000	-101.500000	-101.400000	-101.200000	-101.000000	-100.900000	-100.700000	-100.600000	-100.600000	140.400000	140.300000	140.100000	139.800000	139.600000	139.400000	139.100000	138.800000	138.500000	138.200000	138.000000	137.600000	137.400000	137.100000	136.800000	136.600000	136.400000	136.300000	136.200000	136.200000	136.300000	136.300000	136.500000	136.700000	137.000000	137.300000	137.600000	138.000000	138.500000	139.000000	139.500000	140.000000	140.600000	141.200000	141.800000	142.500000	143.200000	143.900000
-150.900000	-101.600000	-76.500000	-101.600000	-101.400000	-101.300000	-101.200000	-101.100000	-100.900000	-100.800000	-100.700000	-100.700000	140.500000	140.300000	140.100000	139.900000	139.700000	139.400000	139.100000	138.800000	138.500000	138.300000	137.900000	137.700000	137.300000	137.100000	136.900000	136.600000	136.500000	136.300000	136.200000	136.200000	136.200000	136.400000	136.500000	136.700000	136.900000	137.300000	137.600000	138.000000	138.500000	138.900000	139.400000	140.000000	140.600000	141.200000	141.800000	142.500000	143.200000	143.900000
-80.100000	-101.700000	-151.400000	-101.600000	-101.500000	-101.300000	-101.200000	-101.000000	-100.900000	-100.800000	-100.700000	-100.500000	140.400000	140.200000	140.100000	139.900000	139.600000	139.300000	139.100000	138.800000	138.500000	138.200000	137.900000	137.600000	137.400000	137.100000	136.800000	136.600000	136.400000	136.300000	136.300000	136.200000	136.300000	136.300000	136.500000	136.700000	137.000000	137.300000	137.600000	138.000000	138.500000	139.000000	139.500000	140.000000	140.600000	141.200000	141.800000	142.500000	143.200000	143.900000
-79.600000	-101.700000	-78.300000	-101.600000	-101.500000	-101.400000	-101.200000	-101.100000	-101.000000	-100.900000	-100.800000	-100.600000	140.500000	140.300000	140.100000	139.900000	139.700000	139.400000	139.100000	138.800000	138.600000	138.200000	137.900000	137.600000	137.400000	137.100000	136.800000	136.700000	136.400000	136.300000	136.200000	136.200000	136.200000	136.300000	136.500000	136.700000	136.900000	137.200000	137.600000	138.000000	138.400000	138.900000	139.400000	140.000000	140.500000	141.100000	141.800000	142.400000	143.100000	143.800000
-150.900000	-101.700000	-76.500000	-101.600000	-101.500000	-101.400000	-101.200000	-101.100000	-100.900000	-100.700000	-100.600000	-100.600000	140.400000	140.300000	140.100000	139.800000	139.600000	139.300000	139.100000	138.800000	138.500000	138.200000	138.000000	137.700000	137.300000	137.100000	136.900000	136.600000	136.500000	136.400000	136.300000	136.200000	136.300000	136.400000	136.500000	136.700000	137.000000	137.300000	137.600000	138.000000	138.500000	138.900000	139.400000	140.000000	140.600000	141.200000	141.800000	142.400000	143.100000	143.900000
-80.200000	-101.600000	-151.500000	-101.600000	-101.400000	-101.300000	-101.200000	-101.000000	-100.800000	-100.700000	-100.600000	-100.600000	140.400000	140.200000	140.100000	139.900000	139.600000	139.400000	139.100000	138.800000	138.500000	138.300000	137.900000	137.600000	137.400000	137.100000	136.800000	136.700000	136.400000	136.300000	136.200000	136.200000	136.200000	136.300000	136.500000	136.700000	136.900000	137.200000	137.600000	138.000000	138.400000	138.900000	139.400000	140.000000	140.500000	141.100000	141.800000	142.400000	143.100000	143.800000
138.400000	-101.700000	67.200000	-101.600000	-101.500000	-101.300000	-101.200000	-101.000000	-101.000000	-100.900000	-100.800000	-100.600000	140.500000	140.300000	140.100000	139.900000	139.700000	139.400000	139.100000	138.800000	138.600000	138.200000	138.000000	137.700000	137.400000	137.100000	136.900000	136.600000	136.500000	136.300000	136.300000	136.200000	136.300000	136.400000	136.500000	136.700000	137.000000	137.300000	137.600000	138.000000	138.500000	138.900000	139.400000	140.000000	140.600000	141.200000	141.800000	142.400000	143.100000	143.900000
136.100000	-101.700000	-154.900000	-101.600000	-101.500000	-101.400000	-101.200000	-101.100000	-100.900000	-100.700000	-100.600000	-100.600000	140.400000	140.300000	140.100000	139.800000	139.600000	139.300000	139.100000	138.800000	138.500000	138.200000	137.900000	137.600000	137.300000	137.100000	136.800000	136.700000	136.400000	136.400000	136.200000	136.200000	136.200000	136.300000	136.500000	136.700000	136.900000	137.200000	137.600000	138.000000	138.400000	138.900000	139.400000	140.000000	140.500000	141.100000	141.800000	142.400000	143.100000	143.800000
-79.600000	-101.600000	-78.300000	-101.600000	-101.500000	-101.400000	-101.200000	-101.100000	-100.800000	-100.700000	-100.600000	-100.600000	140.400000	140.200000	140.100000	139.900000	139.600000	139.400000	139.100000	138.800000	138.500000	138.300000	138.000000	137.700000	137.400000	137.100000	136.900000	136.600000	136.500000	136.300000	136.300000	136.200000	136.300000	136.400000	136.500000	136.700000	137.000000	137.300000	137.600000	138.000000	138.500000	138.900000	139.400000	140.000000	140.600000	141.200000	141.800000	142.400000	143.100000	143.900000
-150.900000	-101.700000	-76.500000	-101.600000	-101.400000	-101.300000	-101.200000	-101.000000	-101.000000	-100.900000	-100.800000	-100.600000	140.500000	140.300000	140.100000	139.900000	139.700000	139.400000	139.100000	138.800000	138.600000	138.200000	137.900000	137.600000	137.400000	137.100000	136.800000	136.700000	136.400000	136.300000	136.200000	136.200000	136.200000	136.300000	136.500000	136.700000	136.900000	137.200000	137.600000	138.000000	138.400000	138.900000	139.400000	140.000000	140.500000	141.100000	141.800000	142.400000	143.100000	143.800000
-80.200000	-101.700000	-151.500000	-101.600000	-101.500000	-101.300000	-101.200000	-101.000000	-100.900000	-100.700000	-100.600000	-100.600000	140.400000	140.300000	140.100000	139.800000	139.600000	139.300000	139.100000	138.800000	138.500000	138.200000	138.000000	137.700000	137.300000	137.100000	136.900000	136.600000	136.500000	136.400000	136.300000	136.200000	136.300000	136.400000	136.500000	136.700000	137.000000	137.300000	137.600000	138.000000	138.500000	138.900000	139.400000	140.000000	140.600000	141.200000	141.800000	142.400000	143.100000	143.900000
-79.600000	-101.700000	-78.400000	-101.600000	-101.400000	-101.400000	-101.200000	-101.100000	-100.900000	-100.800000	-100.700000	-100.700000	140.500000	140.300000	140.100000	139.900000	139.600000	139.400000	139.100000	138.900000	138.500000	138.300000	137.900000	137.600000	137.400000	137.100000	136.800000	136.700000	136.500000	136.300000	136.200000	136.200000	136.200000	136.300000	136.500000	136.700000	136.900000	137.200000	137.600000	138.000000	138.400000	138.900000	139.400000	139.900000	140.500000	141.100000	141.700000	142.400000	143.100000	143.800000
-151.000000	-101.700000	-76.400000	-101.600000	-101.500000	-101.400000	-101.200000	-101.100000	-100.900000	-100.700000	-100.700000	-100.600000	140.400000	140.300000	140.100000	139.800000	139.700000	139.400000	139.100000	138.800000	138.600000	138.200000	138.000000	137.700000	137.400000	137.100000	136.900000	136.600000	136.500000	136.400000	136.300000	136.200000	136.300000	136.400000	136.500000	136.700000	137.000000	137.300000	137.600000	138.000000	138.400000	138.900000	139.400000	140.000000	140.500000	141.100000	141.700000	142.400000	143.000000	143.800000
-80.100000	-101.600000	-151.500000	-101.600000	-101.500000	-101.300000	-101.200000	-101.000000	-100.900000	-100.800000	-100.600000	-100.600000	140.400000	140.200000	140.100000	139.900000	139.600000	139.400000	139.100000	138.800000	138.500000	138.300000	137.900000	137.600000	137.400000	137.100000	136.900000	136.700000	136.500000	136.300000	136.200000	136.200000	136.200000	136.300000	136.500000	136.700000	136.900000	137.200000	137.600000	138.000000	138.400000	138.900000	139.400000	139.900000	140.500000	141.100000	141.700000	142.400000	143.100000	143.800000
138.400000	-101.700000	67.200000	-101.600000	-101.500000	-101.300000	-101.200000	-101.000000	-100.900000	-100.800000	-100.700000	-100.600000	140.500000	140.300000	140.100000	139.900000	139.700000	139.400000	139.100000	138.900000	138.600000	138.200000	138.000000	137.700000	137.400000	137.100000	136.800000	136.600000	136.500000	136.400000	136.300000	136.200000	136.300000	136.400000	136.500000	136.700000	137.000000	137.300000	137.600000	138.000000	138.400000	138.900000	139.400000	139.900000	140.500000	141.100000	141.700000	142.400000	143.000000	143.800000
136.100000	-101.700000	-154.900000	-101.600000	-101.400000	-101.400000	-101.200000	-101.100000	-100.900000	-100.800000	-100.700000	-100.700000	140.400000	140.300000	140.100000	139.800000	139.600000	139.400000	139.100000	138.800000	138.500000	138.300000	137.900000	137.600000	137.400000	137.100000	136.900000	136.700000	136.500000	136.300000	136.200000	136.200000	136.200000	136.300000	136.500000	136.700000	136.900000	137.200000	137.600000	138.000000	138.400000	138.900000	139.400000	140.000000	140.500000	141.100000	141.700000	142.400000	143.100000	143.800000
-79.600000	-101.600000	-78.400000	-101.600000	-101.500000	-101.400000	-101.200000	-101.100000	-100.900000	-100.700000	-100.700000	-100.600000	140.400000	140.200000	140.100000	139.900000	139.700000	139.400000	139.100000	138.800000	138.600000	138.200000	138.000000	137.700000	137.400000	137.100000	136.900000	136.600000	136.500000	136.400000	136.300000	136.200000	136.300000	136.400000	136.500000	136.700000	137.000000	137.300000	137.600000	138.000000	138.400000	138.900000	139.400000	139.900000	140.500000	141.100000	141.700000	142.400000	143.000000	143.800000
-151.000000	-101.700000	-76.400000	-101.600000	-101.500000	-101.300000	-101.200000	-101.000000	-100.900000	-100.800000	-100.600000	-100.600000	140.500000	140.300000	140.100000	139.900000	139.600000	139.400000	139.100000	138.900000	138.500000	138.300000	137.900000	137.600000	137.400000	137.100000	136.800000	136.700000	136.500000	136.300000	136.200000	136.200000	136.200000	136.300000	136.500000	136.700000	136.900000	137.200000	137.600000	138.000000	138.400000	138.900000	139.400000	139.900000	140.500000	141.100000	141.700000	142.400000	143.100000	143.800000
-80.100000	-101.700000	-151.500000	-101.600000	-101.500000	-101.300000	-101.200000	-101.000000	-100.900000	-100.800000	-100.700000	-100.600000	140.400000	140.300000	140.100000	139.800000	139.700000	139.400000	139.100000	138.800000	138.600000	138.200000	138.000000	137.700000	137.400000	137.100000	136.900000	136.600000	136.500000	136.400000	136.300000	136.200000	136.300000	136.400000	136.500000	136.700000	137.000000	137.300000	137.600000	138.000000	138.400000	138.900000	139.400000	140.000000	140.500000	141.100000	141.700000	142.400000	143.000000	143.800000
-79.600000	-101.700000	-78.400000	-101.600000	-101.500000	-101.400000	-101.200000	-101.000000	-100.900000	-100.800000	-100.700000	-100.700000	140.500000	140.300000	140.100000	139.900000	139.600000	139.400000	139.200000	138.800000	138.600000	138.300000	138.000000	137.700000	137.400000	137.100000	136.900000	136.700000	136.500000	136.300000	136.200000	136.200000	136.200000	136.300000	136.500000	136.700000	137.000000	137.300000	137.600000	138.000000	138.400000	138.800000	139.300000	139.900000	140.400000	141.000000	141.700000	142.300000	143.000000	143.700000
-151.000000	-101.700000	-76.400000	-101.600000	-101.500000	-101.300000	-101.200000	-101.100000	-100.900000	-100.800000	-100.700000	-100.600000	140.400000	140.300000	140.100000	139.900000	139.700000	139.400000	139.100000	138.900000	138.500000	138.200000	137.900000	137.700000	137.400000	137.100000	136.900000	136.600000	136.500000	136.400000	136.300000	136.300000	136.300000	136.400000	136.500000	136.700000	136.900000	137.200000	137.600000	138.000000	138.400000	138.900000	139.400000	139.900000	140.500000	141.100000	141.700000	142.300000	143.000000	143.700000
-80.100000	-101.600000	-151.500000	-101.600000	-101.500000	-101.300000	-101.200000	-101.100000	-100.900000	-100.800000	-100.700000	-100.600000	140.400000	140.300000	140.100000	139.900000	139.600000	139.400000	139.100000	138.800000	138.600000	138.300000	138.000000	137.700000	137.400000	137.200000	136.900000	136.700000	136.500000	136.300000	136.300000	136.200000	136.200000	136.300000	136.500000	136.700000	136.900000	137.200000	137.600000	137.900000	138.400000	138.800000	139.300000	139.900000	140.400000	141.000000	141.700000	142.300000	143.000000	143.700000
138.400000	-101.700000	67.200000	-101.600000	-101.500000	-101.400000	-101.200000	-101.000000	-100.900000	-100.800000	-100.700000	-100.700000	140.500000	140.300000	140.100000	139.900000	139.700000	139.400000	139.200000	138.900000	138.500000	138.200000	138.000000	137.700000	137.400000	137.100000	136.900000	136.700000	136.500000	136.400000	136.200000	136.300000	136.300000	136.400000	136.500000	136.700000	137.000000	137.300000	137.600000	138.000000	138.400000	138.900000	139.400000	139.900000	140.500000	141.100000	141.700000	142.300000	143.000000	143.700000
136.100000	-101.700000	-154.900000	-101.600000	-101.500000	-101.400000	-101.200000	-101.100000	-100.900000	-100.800000	-100.700000	-100.600000	140.400000	140.300000	140.100000	139.900000	139.600000	139.400000	139.100000	138.800000	138.600000	138.300000	137.900000	137.700000	137.400000	137.100000	136.900000	136.600000	136.500000	136.300000	136.300000	136.200000	136.200000	136.300000	136.500000	136.700000	136.900000	137.200000	137.600000	138.000000	138.400000	138.800000	139.300000	139.900000	140.400000	141.000000	141.700000	142.300000	143.000000	143.700000
-79.600000	-101.600000	-78.400000	-101.600000	-101.500000	-101.300000	-101.200000	-101.100000	-100.900000	-100.800000	-100.700000	-100.600000	140.400000	140.300000	140.100000	139.900000	139.700000	139.400000	139.100000	138.900000	138.500000	138.200000	138.000000	137.700000	137.400000	137.200000	136.900000	136.700000	136.500000	136.400000	136.300000	136.300000	136.300000	136.400000	136.500000	136.700000	136.900000	137.200000	137.600000	137.900000	138.400000	138.900000	139.400000	139.900000	140.500000	141.100000	141.700000	142.300000	143.000000	143.700000
-151.000000	-101.700000	-76.400000	-101.600000	-101.500000	-101.300000	-101.200000	-101.000000	-100.900000	-100.800000	-100.700000	-100.700000	140.500000	140.300000	140.100000	139.900000	139.600000	139.400000	139.200000	138.800000	138.600000	138.300000	138.000000	137.700000	137.400000	137.100000	136.900000	136.700000	136.500000	136.300000	136.200000	136.200000	136.200000	136.300000	136.500000	136.700000	137.000000	137.300000	137.600000	138.000000	138.400000	138.800000	139.300000	139.900000	140.400000	141.000000	141.700000	142.300000	143.000000	143.700000
-80.100000	-101.700000	-151.500000	-101.600000	-101.500000	-101.400000	-101.200000	-101.100000	-100.900000	-100.800000	-100.700000	-100.600000	140.400000	140.300000	140.100000	139.900000	139.700000	139.400000	139.100000	138.900000	138.500000	138.200000	137.900000	137.700000	137.400000	137.100000	136.900000	136.600000	136.500000	136.400000	136.300000	136.300000	136.300000	136.400000	136.500000	136.700000	136.900000	137.200000	137.600000	138.000000	138.400000	138.900000	139.400000	139.900000	140.500000	141.100000	141.700000	142.300000	143.000000	143.700000
-79.600000	-101.700000	-78.300000	-101.600000	-101.500000	-101.300000	-101.200000	-101.100000	-100.900000	-100.800000	-100.800000	-100.700000	140.500000	140.300000	140.100000	139.900000	139.600000	139.400000	139.100000	138.900000	138.600000	138.200000	138.000000	137.700000	137.400000	137.100000	136.900000	136.700000	136.500000	136.300000	136.300000	136.200000	136.300000	136.300000	136.500000	136.700000	136.900000	137.200000	137.500000	137.900000	138.400000	138.800000	139.300000	139.800000	140.400000	141.000000	141.600000	142.300000	142.900000	143.600000
-151.000000	-101.700000	-76.400000	-101.600000	-101.500000	-101.400000	-101.200000	-101.000000	-100.900000	-100.800000	-100.600000	-100.600000	140.400000	140.300000	140.100000	139.900000	139.700000	139.400000	139.100000	138.800000	138.600000	138.300000	138.000000	137.700000	137.400000	137.200000	136.900000	136.700000	136.500000	136.400000	136.300000	136.300000	136.300000	136.400000	136.500000	136.700000	136.900000	137.200000	137.600000	138.000000	138.400000	138.900000	139.300000	139.900000	140.400000	141.000000	141.600000	142.300000	143.000000	143.700000
-80.100000	-101.600000	-151.500000	-101.600000	-101.500000	-101.400000	-101.200000	-101.100000	-100.900000	-100.800000	-100.700000	-100.600000	140.400000	140.300000	140.100000	139.900000	139.600000	139.400000	139.200000	138.900000	138.500000	138.300000	138.000000	137.700000	137.400000	137.100000	136.900000	136.700000	136.500000	136.400000	136.300000	136.200000	136.200000	136.300000	136.500000	136.700000	136.900000	137.200000	137.500000	137.900000	138.400000	138.800000	139.300000	139.800000	140.400000	141.000000	141.600000	142.300000	142.900000	143.600000
138.400000	-101.700000	67.300000	-101.600000	-101.500000	-101.300000	-101.200000	-101.100000	-101.000000	-100.800000	-100.800000	-100.700000	140.500000	140.300000	140.100000	139.900000	139.700000	139.400000	139.100000	138.800000	138.600000	138.200000	138.000000	137.700000	137.400000	137.200000	136.900000	136.700000	136.500000	136.300000	136.300000	136.300000	136.300000	136.400000	136.500000	136.700000	136.900000	137.200000	137.600000	138.000000	138.400000	138.900000	139.300000	139.900000	140.400000	141.000000	141.600000	142.300000	143.000000	143.700000
136.100000	-101.700000	-155.100000	-101.600000	-101.500000	-101.400000	-101.200000	-101.000000	-100.900000	-100.800000	-100.600000	-100.600000	140.400000	140.300000	140.100000	139.900000	139.600000	139.400000	139.100000	138.900000	138.600000	138.300000	138.000000	137.700000	137.400000	137.100000	136.900000	136.700000	136.500000	136.400000	136.300000	136.200000	136.300000	136.300000	136.500000	136.700000	136.900000	137.200000	137.500000	137.900000	138.400000	138.800000	139.300000	139.800000	140.400000	141.000000	141.600000	142.300000	142.900000	143.600000
-79.600000	-101.600000	-78.300000	-101.600000	-101.500000	-101.400000	-101.200000	-101.100000	-100.900000	-100.800000	-100.700000	-100.600000	140.400000	140.300000	140.100000	139.900000	139.700000	139.400000	139.200000	138.800000	138.500000	138.300000	138.000000	137.700000	137.400000	137.200000	136.900000	136.700000	136.500000	136.400000	136.300000	136.300000	136.200000	136.400000	136.500000	136.700000	136.900000	137.200000	137.600000	138.000000	138.400000	138.900000	139.300000	139.900000	140.400000	141.000000	141.600000	142.300000	143.000000	143.700000
-151.000000	-101.700000	-76.400000	-101.600000	-101.500000	-101.300000	-101.200000	-101.100000	-100.900000	-100.800000	-100.800000	-100.700000	140.500000	140.300000	140.100000	139.900000	139.600000	139.400000	139.100000	138.900000	138.600000	138.200000	138.000000	137.700000	137.400000	137.100000	136.900000	136.700000	136.500000	136.300000	136.300000	136.200000	136.300000	136.300000	136.500000	136.700000	136.900000	137.200000	137.500000	137.900000	138.400000	138.800000	139.300000	139.800000	140.400000	141.000000	141.600000	142.300000	142.900000	143.600000
-80.100000	-101.700000	-151.500000	-101.600000	-101.500000	-101.400000	-101.200000	-101.000000	-101.000000	-100.800000	-100.600000	-100.600000	140.400000	140.300000	140.100000	139.900000	139.700000	139.400000	139.100000	138.800000	138.600000	138.300000	138.000000	137.700000	137.400000	137.200000	136.900000	136.700000	136.500000	136.400000	136.300000	136.300000	136.300000	136.400000	136.500000	136.700000	136.900000	137.200000	137.600000	138.000000	138.400000	138.900000	139.300000	139.900000	140.400000	141.000000	141.600000	142.300000	143.000000	143.700000
-79.600000	-101.600000	101.700000	-101.600000	-101.500000	-101.400000	-101.300000	-101.000000	-100.900000	-100.800000	-100.700000	-100.600000	140.500000	140.300000	140.100000	139.900000	139.700000	139.400000	139.100000	138.900000	138.600000	138.300000	138.000000	137.700000	137.400000	137.200000	136.900000	136.700000	136.500000	136.400000	136.300000	136.200000	136.300000	136.300000	136.500000	136.700000	136.900000	137.200000	137.500000	137.900000	138.300000	138.800000	139.300000	139.800000	140.400000	140.900000	141.600000	142.200000	142.900000	143.600000
-151.000000	-101.700000	101.700000	-101.600000	-101.500000	-101.300000	-101.200000	-101.000000	-101.000000	-100.800000	-100.700000	-100.700000	140.400000	140.300000	140.100000	139.900000	139.600000	139.400000	139.200000	138.900000	138.600000	138.300000	138.000000	137.700000	137.400000	137.100000	136.900000	136.700000	136.500000	136.400000	136.300000	136.300000	136.300000	136.400000	136.500000	136.700000	136.900000	137.200000	137.600000	137.900000	138.400000	138.800000	139.300000	139.800000	140.400000	141.000000	141.600000	142.200000	142.900000	143.600000
-80.100000	-101.700000	101.600000	-101.600000	-101.500000	-101.400000	-101.200000	-101.200000	-100.900000	-100.800000	-100.700000	-100.600000	140.400000	140.300000	140.100000	139.900000	139.700000	139.400000	139.100000	138.800000	138.600000	138.300000	138.000000	137.700000	137.500000	137.200000	136.900000	136.700000	136.500000	136.400000	136.300000	136.200000	136.300000	136.300000	136.500000	136.700000	136.900000	137.200000	137.500000	137.900000	138.300000	138.800000	139.300000	139.800000	140.400000	141.000000	141.600000	142.200000	142.900000	143.600000
138.400000	-101.600000	101.700000	-101.600000	-101.500000	-101.400000	-101.200000	-101.000000	-100.900000	-100.800000	-100.700000	-100.700000	140.500000	140.300000	140.100000	139.900000	139.600000	139.400000	139.200000	138.900000	138.600000	138.300000	138.000000	137.700000	137.400000	137.200000	136.900000	136.700000	136.500000	136.400000	136.300000	136.300000	136.300000	136.400000	136.500000	136.700000	136.900000	137.200000	137.600000	137.900000	138.400000	138.800000	139.300000	139.800000	140.400000	140.900000	141.600000	142.200000	142.900000	143.600000
136.100000	-101.700000	101.700000	-101.600000	-101.500000	-101.300000	-101.300000	-101.000000	-101.000000	-100.800000	-100.700000	-100.600000	140.400000	140.300000	140.100000	139.900000	139.700000	139.400000	139.100000	138.900000	138.600000	138.300000	138.000000	137.700000	137.400000	137.100000	136.900000	136.700000	136.500000	136.400000	136.300000	136.200000	136.300000	136.300000	136.500000	136.700000	136.900000	137.200000	137.500000	137.900000	138.300000	138.800000	139.300000	139.800000	140.400000	141.000000	141.600000	142.200000	142.900000	143.600000
-79.600000	-101.700000	101.700000	-101.600000	-101.500000	-101.400000	-101.200000	-101.200000	-100.900000	-100.800000	-100.700000	-100.700000	140.400000	140.300000	140.100000	139.900000	139.600000	139.400000	139.200000	138.800000	138.600000	138.300000	138.000000	137.700000	137.500000	137.200000	136.900000	136.700000	136.500000	136.400000	136.300000	136.300000	136.300000	136.400000	136.500000	136.700000	136.900000	137.200000	137.600000	137.900000	138.400000	138.800000	139.300000	139.800000	140.400000	141.000000	141.600000	142.200000	142.900000	143.600000
-151.000000	-101.600000	101.600000	-101.600000	-101.500000	-101.400000	-101.200000	-101.000000	-100.900000	-100.800000	-100.700000	-100.600000	140.500000	140.300000	140.100000	139.900000	139.700000	139.400000	139.100000	138.900000	138.600000	138.300000	138.000000	137.700000	137.400000	137.200000	136.900000	136.700000	136.500000	136.400000	136.300000	136.200000	136.300000	136.300000	136.500000	136.700000	136.900000	137.200000	137.500000	137.900000	138.300000	138.800000	139.300000	139.800000	140.400000	140.900000	141.600000	142.200000	142.900000	143.600000
-80.100000	-101.700000	101.700000	-101.600000	-101.500000	-101.300000	-101.200000	-101.000000	-101.000000	-100.800000	-100.700000	-100.700000	140.400000	140.300000	140.100000	139.900000	139.600000	139.400000	139.200000	138.900000	138.600000	138.300000	138.000000	137.700000	137.400000	137.100000	136.900000	136.700000	136.500000	136.400000	136.300000	136.300000	136.300000	136.400000	136.500000	136.700000	136.900000	137.200000	137.600000	137.900000	138.400000	138.800000	139.300000	139.800000	140.400000	141.000000	141.600000	142.200000	142.900000	143.600000
-79.600000	-101.600000	101.700000	-101.600000	-101.500000	-101.400000	-101.200000	-101.100000	-100.900000	-100.800000	-100.800000	-100.700000	140.500000	140.300000	140.100000	139.900000	139.700000	139.400000	139.200000	138.900000	138.600000	138.300000	138.000000	137.700000	137.400000	137.200000	137.000000	136.700000	136.600000	136.400000	136.300000	136.300000	136.300000	136.300000	136.500000	136.700000	136.900000	137.200000	137.500000	137.900000	138.300000	138.800000	139.200000	139.800000	140.300000	140.900000	141.500000	142.200000	142.800000	143.500000
-151.000000	-101.700000	101.700000	-101.600000	-101.500000	-101.300000	-101.300000	-101.000000	-101.000000	-100.800000	-100.700000	-100.600000	140.400000	140.300000	140.100000	139.900000	139.600000	139.400000	139.100000	138.800000	138.600000	138.300000	138.000000	137.700000	137.500000	137.200000	136.900000	136.700000	136.500000	136.400000	136.300000	136.300000	136.300000	136.400000	136.500000	136.700000	136.900000	137.200000	137.500000	137.900000	138.300000	138.800000	139.300000	139.800000	140.400000	140.900000	141.600000	142.200000	142.900000	143.600000
-80.100000	-101.700000	101.600000	-101.600000	-101.500000	-101.400000	-101.200000	-101.100000	-100.900000	-100.800000	-100.700000	-100.700000	140.400000	140.300000	140.100000	139.900000	139.700000	139.400000	139.200000	138.900000	138.600000	138.300000	138.000000	137.800000	137.400000	137.200000	137.000000	136.700000	136.600000	136.400000	136.300000	136.200000	136.300000	136.300000	136.500000	136.700000	136.900000	137.200000	137.500000	137.900000	138.300000	138.800000	139.200000	139.800000	140.300000	140.900000	141.500000	142.200000	142.800000	143.500000
138.400000	-101.600000	101.700000	-101.600000	-101.500000	-101.400000	-101.200000	-101.100000	-100.900000	-100.800000	-100.700000	-100.700000	140.500000	140.300000	140.100000	139.900000	139.700000	139.400000	139.100000	138.900000	138.600000	138.300000	138.000000	137.700000	137.500000	137.200000	136.900000	136.700000	136.500000	136.400000	136.300000	136.300000	136.300000	136.400000	136.500000	136.700000	136.900000	137.200000	137.500000	137.900000	138.300000	138.800000	139.300000	139.800000	140.400000	140.900000	141.500000	142.200000	142.900000	143.600000
136.100000	-101.700000	101.700000	-101.600000	-101.500000	-101.300000	-101.200000	-101.100000	-101.000000	-100.800000	-100.800000	-100.600000	140.400000	140.300000	140.100000	139.900000	139.600000	139.400000	139.200000	138.800000	138.600000	138.300000	138.000000	137.700000	137.400000	137.200000	137.000000	136.700000	136.600000	136.400000	136.300000	136.300000	136.300000	136.300000	136.500000	136.700000	136.900000	137.200000	137.500000	137.900000	138.300000	138.800000	139.200000	139.800000	140.300000	140.900000	141.600000	142.200000	142.800000	143.500000
-79.600000	-101.700000	101.700000	-101.600000	-101.500000	-101.400000	-101.300000	-101.000000	-100.900000	-100.800000	-100.700000	-100.700000	140.400000	140.300000	140.100000	139.900000	139.700000	139.400000	139.100000	138.900000	138.600000	138.300000	138.000000	137.800000	137.500000	137.200000	136.900000	136.700000	136.500000	136.400000	136.300000	136.200000	136.300000	136.400000	136.500000	136.700000	136.900000	137.200000	137.500000	137.900000	138.300000	138.800000	139.300000	139.800000	140.400000	140.900000	141.500000	142.200000	142.900000	143.600000
-151.000000	-101.600000	101.600000	-101.600000	-101.500000	-101.400000	-101.200000	-101.100000	-100.900000	-100.800000	-100.700000	-100.700000	140.500000	140.300000	140.100000	139.900000	139.700000	139.400000	139.200000	138.900000	138.600000	138.300000	138.000000	137.700000	137.400000	137.200000	137.000000	136.700000	136.600000	136.400000	136.300000	136.300000	136.300000	136.300000	136.500000	136.700000	136.900000	137.200000	137.500000	137.900000	138.300000	138.800000	139.200000	139.800000	140.300000	140.900000	141.500000	142.200000	142.800000	143.500000
-80.100000	-101.700000	101.700000	-101.600000	-101.500000	-101.300000	-101.200000	-101.100000	-101.000000	-100.800000	-100.700000	-100.600000	140.400000	140.300000	140.100000	139.900000	139.600000	139.400000	139.100000	138.800000	138.600000	138.300000	138.000000	137.700000	137.500000	137.200000	136.900000	136.700000	136.500000	136.400000	136.300000	136.300000	136.300000	136.400000	136.500000	136.700000	136.900000	137.200000	137.500000	137.900000	138.300000	138.800000	139.300000	139.800000	140.400000	140.900000	141.600000	142.200000	142.900000	143.600000
-79.600000	-101.600000	101.700000	-101.600000	-101.500000	-101.400000	-101.200000	-101.100000	-101.000000	-100.900000	-100.800000	-100.700000	140.500000	140.300000	140.100000	139.900000	139.700000	139.500000	139.200000	138.900000	138.600000	138.300000	138.000000	137.700000	137.400000	137.200000	136.900000	136.800000	136.600000	136.400000	136.300000	136.300000	136.300000	136.300000	136.500000	136.700000	136.900000	137.200000	137.500000	137.900000	138.300000	138.700000	139.200000	139.700000	140.300000	140.900000	141.500000	142.100000	142.800000	143.500000
-151.100000	-101.700000	101.700000	-101.600000	-101.500000	-101.300000	-101.200000	-101.100000	-100.900000	-100.800000	-100.700000	-100.700000	140.400000	140.300000	140.100000	139.900000	139.600000	139.400000	139.100000	138.900000	138.600000	138.300000	138.000000	137.800000	137.500000	137.200000	137.000000	136.700000	136.500000	136.400000	136.300000	136.300000	136.300000	136.400000	136.500000	136.700000	136.900000	137.200000	137.500000	137.900000	138.300000	138.800000	139.200000	139.800000	140.300000	140.900000	141.500000	142.100000	142.800000	143.500000
-80.000000	-101.700000	101.600000	-101.600000	-101.500000	-101.400000	-101.300000	-101.000000	-100.900000	-100.800000	-100.700000	-100.700000	140.400000	140.300000	140.100000	139.900000	139.700000	139.400000	139.200000	138.900000	138.600000	138.300000	138.100000	137.700000	137.400000	137.200000	136.900000	136.800000	136.600000	136.400000	136.300000	136.300000	136.300000	136.300000	136.500000	136.600000	136.900000	137.200000	137.500000	137.900000	138.300000	138.700000	139.200000	139.700000	140.300000	140.900000	141.500000	142.100000	142.800000	143.500000
138.400000	-101.600000	101.700000	-101.600000	-101.500000	-101.400000	-101.200000	-101.100000	-101.000000	-100.800000	-100.800000	-100.600000	140.500000	140.300000	140.100000	139.900000	139.700000	139.500000	139.100000	138.900000	138.600000	138.300000	138.000000	137.800000	137.500000	137.200000	137.000000	136.700000	136.500000	136.400000	136.300000	136.300000	136.300000	136.400000	136.500000	136.700000	136.900000	137.200000	137.500000	137.900000	138.300000	138.800000	139.200000	139.800000	140.300000	140.900000	141.500000	142.100000	142.800000	143.500000
136.100000	-101.700000	101.700000	-101.600000	-101.500000	-101.300000	-101.200000	-101.100000	-101.000000	-100.900000	-100.700000	-100.700000	140.400000	140.300000	140.100000	139.900000	139.600000	139.400000	139.200000	138.900000	138.600000	138.300000	138.000000	137.700000	137.400000	137.200000	136.900000	136.800000	136.600000	136.400000	136.300000	136.300000	136.300000	136.300000	136.500000	136.700000	136.900000	137.200000	137.500000	137.900000	138.300000	138.700000	139.200000	139.700000	140.300000	140.900000	141.500000	142.100000	142.800000	143.500000
-79.600000	-101.700000	101.700000	-101.600000	-101.500000	-101.400000	-101.300000	-101.100000	-100.900000	-100.800000	-100.700000	-100.700000	140.400000	140.300000	140.100000	139.900000	139.700000	139.400000	139.100000	138.900000	138.600000	138.300000	138.100000	137.800000	137.500000	137.200000	137.000000	136.700000	136.500000	136.400000	136.300000	136.300000	136.300000	136.400000	136.500000	136.600000	136.900000	137.200000	137.500000	137.900000	138.300000	138.800000	139.200000	139.800000	140.300000	140.900000	141.500000	142.100000	142.800000	143.500000
-151.000000	-101.600000	101.600000	-101.600000	-101.500000	-101.400000	-101.200000	-101.000000	-100.900000	-100.800000	-100.800000	-100.700000	140.500000	140.300000	140.100000	139.900000	139.700000	139.500000	139.200000	138.900000	138.600000	138.300000	138.000000	137.700000	137.400000	137.200000	136.900000	136.800000	136.600000	136.400000	136.300000	136.300000	136.300000	136.300000	136.500000	136.700000	136.900000	137.200000	137.500000	137.900000	138.300000	138.700000	139.200000	139.700000	140.300000	140.900000	141.500000	142.100000	142.800000	143.500000
-80.100000	-101.700000	101.700000	-101.600000	-101.500000	-101.300000	-101.200000	-101.100000	-101.000000	-100.800000	-100.700000	-100.600000	140.400000	140.300000	140.100000	139.900000	139.600000	139.400000	139.100000	138.900000	138.600000	138.300000	138.000000	137.800000	137.500000	137.200000	137.000000	136.700000	136.500000	136.400000	136.300000	136.300000	136.300000	136.400000	136.500000	136.700000	136.900000	137.200000	137.500000	137.900000	138.300000	138.800000	139.200000	139.800000	140.300000	140.900000	141.500000	142.100000	142.800000	143.500000
-79.600000	-101.600000	101.700000	-101.600000	-101.500000	-101.400000	-101.300000	-101.100000	-101.000000	-100.800000	-100.800000	-100.700000	140.500000	140.300000	140.100000	139.900000	139.700000	139.400000	139.200000	138.900000	138.600000	138.400000	138.000000	137.700000	137.500000	137.200000	137.000000	136.800000	136.600000	136.400000	136.300000	136.300000	136.300000	136.400000	136.500000	136.700000	136.900000	137.200000	137.500000	137.800000	138.300000	138.700000	139.200000	139.700000	140.200000	140.800000	141.400000	142.100000	142.700000	143.400000
-151.100000	-101.700000	101.700000	-101.600000	-101.500000	-101.400000	-101.200000	-101.100000	-100.900000	-100.900000	-100.700000	-100.700000	140.400000	140.300000	140.100000	139.900000	139.700000	139.400000	139.100000	138.900000	138.600000	138.300000	138.100000	137.800000	137.500000	137.200000	136.900000	136.700000	136.600000	136.500000	136.400000	136.300000	136.300000	136.400000	136.500000	136.700000	136.900000	137.200000	137.500000	137.900000	138.300000	138.700000	139.200000	139.700000	140.300000	140.800000	141.500000	142.100000	142.700000	143.400000
-80.100000	-101.700000	101.600000	-101.600000	-101.500000	-101.400000	-101.200000	-101.100000	-100.900000	-100.800000	-100.700000	-100.700000	140.400000	140.300000	140.100000	139.900000	139.700000	139.500000	139.200000	138.900000	138.600000	138.300000	138.000000	137.700000	137.500000	137.200000	137.000000	136.800000	136.600000	136.400000	136.300000	136.300000	136.300000	136.300000	136.500000	136.600000	136.900000	137.200000	137.500000	137.800000	138.300000	138.700000	139.200000	139.700000	140.200000	140.800000	141.400000	142.100000	142.700000	143.400000
138.500000	-101.600000	101.700000	-101.600000	-101.500000	-101.300000	-101.300000	-101.100000	-101.000000	-100.800000	-100.800000	-100.700000	140.500000	140.300000	140.100000	139.900000	139.700000	139.400000	139.200000	138.900000	138.600000	138.400000	138.100000	137.800000	137.500000	137.200000	137.000000	136.700000	136.600000	136.400000	136.400000	136.300000	136.300000	136.400000	136.500000	136.700000	136.900000	137.200000	137.500000	137.900000	138.300000	138.700000	139.200000	139.700000	140.300000	140.800000	141.500000	142.100000	142.700000	143.400000
136.100000	-101.700000	101.700000	-101.600000	-101.500000	-101.400000	-101.200000	-101.100000	-101.000000	-100.900000	-100.700000	-100.700000	140.400000	140.300000	140.100000	139.900000	139.700000	139.400000	139.100000	138.900000	138.600000	138.300000	138.000000	137.700000	137.500000	137.200000	136.900000	136.800000	136.600000	136.500000	136.300000	136.300000	136.300000	136.400000	136.500000	136.700000	136.900000	137.200000	137.500000	137.800000	138.300000	138.700000	139.200000	139.700000	140.200000	140.800000	141.400000	142.100000	142.700000	143.400000
-79.600000	-101.700000	101.700000	-101.600000	-101.500000	-101.400000	-101.200000	-101.100000	-100.900000	-100.800000	-100.700000	-100.700000	140.400000	140.300000	140.100000	139.900000	139.700000	139.500000	139.200000	138.900000	138.600000	138.300000	138.100000	137.800000	137.500000	137.200000	137.000000	136.700000	136.600000	136.400000	136.400000	136.300000	136.300000	136.300000	136.500000	136.600000	136.900000	137.200000	137.500000	137.900000	138.300000	138.700000	139.200000	139.700000	140.300000	140.800000	141.500000	142.100000	142.700000	143.400000
-151.100000	-101.600000	101.600000	-101.600000	-101.500000	-101.400000	-101.300000	-101.100000	-100.900000	-100.800000	-100.800000	-100.700000	140.500000	140.300000	140.100000	139.900000	139.700000	139.400000	139.200000	138.900000	138.600000	138.400000	138.000000	137.700000	137.500000	137.200000	137.000000	136.800000	136.600000	136.400000	136.300000	136.300000	136.300000	136.400000	136.500000	136.700000	136.900000	137.200000	137.500000	137.800000	138.300000	138.700000	139.200000	139.700000	140.200000	140.800000	141.400000	142.100000	142.700000	143.400000
-80.100000	-101.700000	101.700000	-101.600000	-101.500000	-101.300000	-101.200000	-101.100000	-101.000000	-100.900000	-100.700000	-100.700000	140.400000	140.300000	140.100000	139.900000	139.700000	139.400000	139.100000	138.900000	138.600000	138.300000	138.100000	137.800000	137.500000	137.200000	136.900000	136.700000	136.600000	136.500000	136.400000	136.300000	136.300000	136.400000	136.500000	136.700000	136.900000	137.200000	137.500000	137.900000	138.300000	138.700000	139.200000	139.700000	140.300000	140.800000	141.500000	142.100000	142.700000	143.400000
-79.600000	-101.600000	101.700000	-101.600000	-101.500000	-101.400000	-101.300000	-101.100000	-101.000000	-100.900000	-100.800000	-100.700000	140.500000	140.300000	140.100000	139.900000	139.700000	139.400000	139.200000	138.900000	138.700000	138.300000	138.000000	137.800000	137.500000	137.200000	137.000000	136.800000	136.600000	136.400000	136.300000	136.300000	136.300000	136.400000	136.500000	136.600000	136.900000	137.100000	137.500000	137.800000	138.200000	138.700000	139.100000	139.700000	140.200000	140.800000	141.400000	142.000000	142.700000	143.300000
-151.200000	-101.700000	101.700000	-101.600000	-101.500000	-101.400000	-101.200000	-101.100000	-101.000000	-100.800000	-100.700000	-100.600000	140.400000	140.300000	140.200000	139.900000	139.700000	139.500000	139.200000	138.900000	138.600000	138.400000	138.100000	137.700000	137.500000	137.200000	137.000000	136.800000	136.600000	136.500000	136.400000	136.300000	136.300000	136.400000	136.500000	136.700000	136.900000	137.200000	137.500000	137.900000	138.300000	138.700000	139.200000	139.700000	140.200000	140.800000	141.400000	142.000000	142.700000	143.400000
-80.000000	-101.700000	101.600000	-101.600000	-101.500000	-101.300000	-101.200000	-101.100000	-100.900000	-100.800000	-100.700000	-100.800000	140.400000	140.300000	140.100000	139.900000	139.700000	139.400000	139.200000	138.900000	138.600000	138.300000	138.000000	137.800000	137.500000	137.300000	137.000000	136.800000	136.600000	136.400000	136.300000	136.300000	136.300000	136.400000	136.500000	136.600000	136.900000	137.100000	137.500000	137.800000	138.200000	138.700000	139.100000	139.700000	140.200000	140.800000	141.400000	142.000000	142.700000	143.300000
138.500000	-101.600000	101.700000	-101.600000	-101.500000	-101.400000	-101.300000	-101.100000	-101.000000	-100.900000	-100.800000	-100.700000	140.500000	140.300000	140.100000	139.900000	139.700000	139.500000	139.200000	138.900000	138.700000	138.400000	138.100000	137.800000	137.500000	137.200000	137.000000	136.800000	136.600000	136.500000	136.400000	136.300000	136.300000	136.400000	136.500000	136.700000	136.900000	137.200000	137.500000	137.900000	138.300000	138.700000	139.200000	139.700000	140.200000	140.800000	141.400000	142.000000	142.700000	143.400000
136.100000	-101.700000	101.700000	-101.600000	-101.500000	-101.400000	-101.200000	-101.100000	-101.000000	-100.800000	-100.800000	-100.600000	140.400000	140.300000	140.200000	139.900000	139.700000	139.400000	139.200000	138.900000	138.600000	138.300000	138.000000	137.700000	137.500000	137.200000	137.000000	136.800000	136.600000	136.400000	136.300000	136.300000	136.300000	136.400000	136.500000	136.600000	136.900000	137.100000	137.500000	137.800000	138.200000	138.700000	139.100000	139.700000	140.200000	140.800000	141.400000	142.000000	142.700000	143.300000
-79.600000	-101.700000	101.700000	-101.600000	-101.500000	-101.400000	-101.200000	-101.100000	-100.900000	-100.800000	-100.700000	-100.800000	140.400000	140.300000	140.100000	139.900000	139.700000	139.500000	139.200000	138.900000	138.600000	138.400000	138.100000	137.800000	137.500000	137.300000	137.000000	136.800000	136.600000	136.500000	136.400000	136.300000	136.300000	136.400000	136.500000	136.700000	136.900000	137.200000	137.500000	137.900000	138.300000	138.700000	139.200000	139.700000	140.200000	140.800000	141.400000	142.000000	142.700000	143.400000
-151.100000	-101.600000	101.600000	-101.600000	-101.500000	-101.300000	-101.300000	-101.100000	-101.000000	-100.900000	-100.700000	-100.700000	140.500000	140.300000	140.100000	139.900000	139.700000	139.400000	139.200000	138.900000	138.700000	138.300000	138.000000	137.800000	137.500000	137.200000	137.000000	136.800000	136.600000	136.400000	136.300000	136.300000	136.300000	136.400000	136.500000	136.600000	136.900000	137.100000	137.500000	137.800000	138.200000	138.700000	139.100000	139.700000	140.200000	140.800000	141.400000	142.000000	142.700000	143.300000
-80.100000	-101.700000	101.700000	-101.600000	-101.500000	-101.400000	-101.200000	-101.100000	-101.000000	-100.800000	-100.800000	-100.600000	140.400000	140.300000	140.200000	139.900000	139.700000	139.500000	139.200000	138.900000	138.600000	138.400000	138.100000	137.700000	137.500000	137.200000	137.000000	136.800000	136.600000	136.500000	136.400000	136.300000	136.300000	136.400000	136.500000	136.700000	136.900000	137.200000	137.500000	137.900000	138.300000	138.700000	139.200000	139.700000	140.200000	140.800000	141.400000	142.000000	142.700000	143.400000
-79.500000	-101.600000	101.700000	-101.600000	-101.500000	-101.400000	-101.200000	-101.100000	-101.000000	-100.900000	-100.800000	-100.700000	140.500000	140.300000	140.200000	140.000000	139.700000	139.400000	139.200000	138.900000	138.600000	138.400000	138.100000	137.800000	137.500000	137.200000	137.000000	136.800000	136.600000	136.500000	136.400000	136.300000	136.300000	136.400000	136.500000	136.600000	136.900000	137.100000	137.500000	137.800000	138.200000	138.600000	139.100000	139.600000	140.200000	140.700000	141.300000	141.900000	142.600000	143.300000
-151.200000	-101.700000	101.700000	-101.600000	-101.500000	-101.400000	-101.300000	-101.100000	-101.000000	-100.800000	-100.800000	-100.700000	140.400000	140.300000	140.100000	139.900000	139.700000	139.500000	139.200000	138.900000	138.700000	138.300000	138.000000	137.800000	137.500000	137.300000	137.000000	136.800000	136.600000	136.400000	136.400000	136.300000	136.300000	136.400000	136.500000	136.700000	136.900000	137.200000	137.500000	137.800000	138.200000	138.700000	139.100000	139.700000	140.200000	140.800000	141.400000	142.000000	142.600000	143.300000
-80.100000	-101.700000	101.600000	-101.600000	-101.500000	-101.300000	-101.300000	-101.100000	-100.900000	-100.800000	-100.700000	-100.700000	140.400000	140.300000	140.100000	139.900000	139.700000	139.400000	139.200000	138.900000	138.600000	138.400000	138.100000	137.800000	137.500000	137.200000	137.000000	136.800000	136.600000	136.500000	136.300000	136.300000	136.300000	136.400000	136.500000	136.600000	136.900000	137.100000	137.400000	137.800000	138.200000	138.600000	139.100000	139.600000	140.200000	140.700000	141.300000	141.900000	142.600000	143.300000
138.600000	-101.600000	101.700000	-101.600000	-101.500000	-101.400000	-101.200000	-101.100000	-101.000000	-100.900000	-100.800000	-100.700000	140.500000	140.300000	140.200000	140.000000	139.700000	139.500000	139.200000	138.900000	138.700000	138.300000	138.100000	137.800000	137.500000	137.300000	137.000000	136.800000	136.600000	136.400000	136.400000	136.300000	136.300000	136.400000	136.500000	136.700000	136.900000	137.200000	137.500000	137.800000	138.200000	138.700000	139.100000	139.700000	140.200000	140.800000	141.400000	142.000000	142.600000	143.300000
136.100000	-101.700000	101.700000	-101.600000	-101.500000	-101.400000	-101.200000	-101.100000	-101.000000	-100.900000	-100.800000	-100.700000	140.400000	140.300000	140.100000	139.900000	139.700000	139.400000	139.200000	138.900000	138.600000	138.400000	138.000000	137.800000	137.500000	137.200000	137.000000	136.800000	136.600000	136.500000	136.400000	136.300000	136.300000	136.400000	136.500000	136.600000	136.900000	137.100000	137.500000	137.800000	138.200000	138.600000	139.100000	139.600000	140.200000	140.700000	141.300000	141.900000	142.600000	143.300000
-79.500000	-101.700000	101.700000	-101.600000	-101.500000	-101.400000	-101.300000	-101.100000	-100.900000	-100.800000	-100.700000	-100.700000	140.400000	140.300000	140.100000	139.900000	139.700000	139.500000	139.200000	138.900000	138.700000	138.300000	138.100000	137.800000	137.500000	137.300000	137.000000	136.800000	136.600000	136.400000	136.300000	136.300000	136.300000	136.400000	136.500000	136.700000	136.900000	137.200000	137.400000	137.800000	138.200000	138.700000	139.100000	139.700000	140.200000	140.800000	141.400000	142.000000	142.600000	143.300000
-151.300000	-101.600000	101.600000	-101.600000	-101.500000	-101.300000	-101.300000	-101.100000	-101.000000	-100.800000	-100.800000	-100.700000	140.500000	140.300000	140.200000	140.000000	139.700000	139.400000	139.200000	138.900000	138.600000	138.400000	138.100000	137.800000	137.500000	137.200000	137.000000	136.800000	136.600000	136.500000	136.400000	136.300000	136.300000	136.400000	136.500000	136.600000	136.900000	137.100000	137.500000	137.800000	138.200000	138.600000	139.100000	139.600000	140.200000	140.700000	141.300000	141.900000	142.600000	143.300000
-80.000000	-101.700000	101.700000	-101.600000	-101.500000	-101.400000	-101.200000	-101.100000	-101.000000	-100.900000	-100.800000	-100.700000	140.400000	140.300000	140.100000	139.900000	139.700000	139.500000	139.200000	138.900000	138.700000	138.300000	138.000000	137.800000	137.500000	137.300000	137.000000	136.800000	136.600000	136.400000	136.400000	136.300000	136.300000	136.400000	136.500000	136.700000	136.900000	137.200000	137.500000	137.800000	138.200000	138.700000	139.100000	139.700000	140.200000	140.800000	141.400000	142.000000	142.600000	143.300000
-79.500000	-101.600000	101.700000	-101.600000	-101.500000	-101.400000	-101.300000	-101.100000	-101.000000	-100.900000	-100.900000	-100.800000	140.500000	140.300000	140.200000	140.000000	139.700000	139.500000	139.200000	139.000000	138.700000	138.400000	138.100000	137.800000	137.500000	137.300000	137.000000	136.800000	136.600000	136.500000	136.400000	136.400000	136.400000	136.400000	136.500000	136.600000	136.900000	137.100000	137.400000	137.800000	138.200000	138.600000	139.100000	139.600000	140.100000	140.700000	141.300000	141.900000	142.500000	143.200000
-151.300000	-101.700000	101.700000	-101.700000	-101.500000	-101.400000	-101.200000	-101.100000	-101.000000	-100.900000	-100.700000	-100.700000	140.400000	140.300000	140.100000	139.900000	139.700000	139.400000	139.200000	138.900000	138.600000	138.300000	138.100000	137.800000	137.500000	137.200000	137.000000	136.800000	136.700000	136.500000	136.400000	136.300000	136.300000	136.400000	136.500000	136.700000	136.900000	137.200000	137.500000	137.800000	138.200000	138.600000	139.100000	139.600000	140.100000	140.700000	141.300000	141.900000	142.600000	143.300000
-80.000000	-101.700000	101.600000	-101.600000	-101.500000	-101.400000	-101.200000	-101.100000	-100.900000	-100.800000	-100.700000	-100.700000	140.400000	140.300000	140.100000	139.900000	139.700000	139.500000	139.200000	138.900000	138.700000	138.400000	138.100000	137.800000	137.600000	137.300000	137.100000	136.800000	136.600000	136.500000	136.400000	136.300000	136.300000	136.400000	136.500000	136.600000	136.900000	137.100000	137.400000	137.800000	138.200000	138.600000	139.100000	139.600000	140.100000	140.700000	141.300000	141.900000	142.500000	143.200000
138.600000	-101.600000	101.700000	-101.600000	-101.500000	-101.400000	-101.300000	-101.100000	-101.000000	-100.900000	-100.900000	-100.700000	140.500000	140.300000	140.200000	140.000000	139.700000	139.400000	139.200000	139.000000	138.600000	138.400000	138.100000	137.800000	137.500000	137.300000	137.000000	136.800000	136.600000	136.500000	136.400000	136.400000	136.400000	136.400000	136.500000	136.700000	136.900000	137.200000	137.500000	137.800000	138.200000	138.600000	139.100000	139.600000	140.100000	140.700000	141.300000	141.900000	142.600000	143.300000
136.100000	-101.700000	101.700000	-101.600000	-101.500000	-101.400000	-101.300000	-101.100000	-101.000000	-100.900000	-100.700000	-100.800000	140.400000	140.300000	140.100000	139.900000	139.700000	139.500000	139.200000	138.900000	138.700000	138.300000	138.100000	137.800000	137.500000	137.200000	137.000000	136.800000	136.700000	136.500000	136.400000	136.300000	136.300000	136.400000	136.500000	136.600000	136.900000	137.100000	137.400000	137.800000	138.200000	138.600000	139.100000	139.600000	140.100000	140.700000	141.300000	141.900000	142.500000	143.200000
-79.500000	-101.700000	101.700000	-101.700000	-101.500000	-101.400000	-101.200000	-101.100000	-101.000000	-100.800000	-100.700000	-100.700000	140.400000	140.300000	140.100000	139.900000	139.700000	139.400000	139.200000	138.900000	138.600000	138.400000	138.100000	137.800000	137.600000	137.300000	137.100000	136.800000	136.600000	136.500000	136.400000	136.300000	136.300000	136.400000	136.500000	136.700000	136.900000	137.200000	137.500000	137.800000	138.200000	138.600000	139.100000	139.600000	140.100000	140.700000	141.300000	141.900000	142.600000	143.300000
-151.300000	-101.600000	101.600000	-101.600000	-101.500000	-101.400000	-101.200000	-101.100000	-100.900000	-100.900000	-100.900000	-100.700000	140.500000	140.300000	140.200000	140.000000	139.700000	139.500000	139.200000	139.000000	138.700000	138.400000	138.100000	137.800000	137.500000	137.300000	137.000000	136.800000	136.600000	136.500000	136.400000	136.400000	136.400000	136.400000	136.500000	136.600000	136.900000	137.100000	137.400000	137.800000	138.200000	138.600000	139.100000	139.600000	140.100000	140.700000	141.300000	141.900000	142.500000	143.200000
-80.000000	-101.700000	101.700000	-101.600000	-101.500000	-101.400000	-101.300000	-101.100000	-101.000000	-100.900000	-100.700000	-100.700000	140.400000	140.300000	140.100000	139.900000	139.700000	139.400000	139.200000	138.900000	138.600000	138.300000	138.100000	137.800000	137.500000	137.200000	137.000000	136.800000	136.700000	136.500000	136.400000	136.300000	136.300000	136.400000	136.500000	136.700000	136.900000	137.200000	137.500000	137.800000	138.200000	138.600000	139.100000	139.600000	140.100000	140.700000	141.300000	141.900000	142.600000	143.300000
-79.500000	-101.600000	101.700000	-101.600000	-101.500000	-101.400000	-101.300000	-101.100000	-101.000000	-101.000000	-100.800000	-100.800000	140.500000	140.300000	140.200000	140.000000	139.700000	139.500000	139.200000	139.000000	138.700000	138.400000	138.100000	137.800000	137.500000	137.300000	137.100000	136.900000	136.700000	136.500000	136.400000	136.300000	136.300000	136.400000	136.500000	136.600000	136.900000	137.100000	137.400000	137.800000	138.200000	138.600000	139.100000	139.500000	140.100000	140.600000	141.200000	141.800000	142.500000	143.200000
-151.300000	-101.700000	101.700000	-101.700000	-101.500000	-101.400000	-101.300000	-101.200000	-101.000000	-100.800000	-100.700000	-100.700000	140.400000	140.300000	140.100000	139.900000	139.700000	139.400000	139.200000	138.900000	138.600000	138.400000	138.100000	137.800000	137.600000	137.300000	137.000000	136.800000	136.600000	136.500000	136.400000	136.400000	136.400000	136.400000	136.500000	136.700000	136.900000	137.100000	137.500000	137.800000	138.200000	138.600000	139.100000	139.600000	140.100000	140.700000	141.300000	141.900000	142.500000	143.200000
-80.000000	-101.700000	101.600000	-101.600000	-101.600000	-101.400000	-101.200000	-101.100000	-101.000000	-100.800000	-100.800000	-100.700000	140.400000	140.300000	140.100000	139.900000	139.700000	139.500000	139.200000	139.000000	138.700000	138.400000	138.100000	137.800000	137.500000	137.300000	137.100000	136.800000	136.700000	136.500000	136.400000	136.300000	136.300000	136.400000	136.500000	136.600000	136.900000	137.100000	137.400000	137.800000	138.200000	138.600000	139.000000	139.500000	140.100000	140.600000	141.200000	141.800000	142.500000	143.200000
138.600000	-101.600000	101.700000	-101.600000	-101.500000	-101.400000	-101.200000	-101.100000	-101.000000	-101.000000	-100.800000	-100.800000	140.500000	140.300000	140.200000	140.000000	139.700000	139.500000	139.200000	138.900000	138.700000	138.400000	138.100000	137.800000	137.600000	137.300000	137.000000	136.900000	136.600000	136.500000	136.400000	136.400000	136.400000	136.400000	136.500000	136.700000	136.900000	137.200000	137.500000	137.800000	138.200000	138.600000	139.100000	139.600000	140.100000	140.700000	141.300000	141.900000	142.500000	143.200000
136.100000	-101.700000	101.700000	-101.600000	-101.500000	-101.400000	-101.300000	-101.100000	-101.000000	-100.800000	-100.800000	-100.700000	140.400000	140.300000	140.100000	139.900000	139.700000	139.400000	139.200000	139.000000	138.600000	138.400000	138.100000	137.800000	137.500000	137.300000	137.100000	136.800000	136.700000	136.500000	136.400000	136.300000	136.300000	136.400000	136.500000	136.600000	136.900000	137.100000	137.400000	137.800000	138.200000	138.600000	139.100000	139.500000	140.100000	140.600000	141.200000	141.800000	142.500000	143.200000
-79.500000	-101.700000	101.700000	-101.700000	-101.500000	-101.400000	-101.300000	-101.200000	-101.000000	-100.800000	-100.700000	-100.700000	140.400000	140.300000	140.100000	139.900000	139.700000	139.500000	139.200000	138.900000	138.700000	138.400000	138.100000	137.800000	137.600000	137.300000	137.000000	136.800000	136.600000	136.500000	136.400000	136.400000	136.400000	136.400000	136.500000	136.700000	136.900000	137.100000	137.500000	137.800000	138.200000	138.600000	139.000000	139.600000	140.100000	140.700000	141.300000	141.900000	142.500000	143.200000
-151.300000	-101.600000	101.600000	-101.600000	-101.600000	-101.400000	-101.200000	-101.100000	-101.000000	-101.000000	-100.800000	-100.800000	140.500000	140.300000	140.200000	140.000000	139.700000	139.500000	139.200000	139.000000	138.700000	138.400000	138.100000	137.800000	137.500000	137.300000	137.100000	136.900000	136.700000	136.500000	136.400000	136.300000	136.300000	136.400000	136.500000	136.600000	136.900000	137.100000	137.400000	137.800000	138.200000	138.600000	139.100000	139.500000	140.100000	140.600000	141.200000	141.800000	142.500000	143.200000
-80.000000	-101.700000	101.700000	-101.600000	-101.500000	-101.400000	-101.200000	-101.100000	-101.000000	-100.800000	-100.800000	-100.700000	140.400000	140.300000	140.100000	139.900000	139.700000	139.400000	139.200000	138.900000	138.600000	138.400000	138.100000	137.800000	137.600000	137.300000	137.000000	136.800000	136.600000	136.500000	136.400000	136.400000	136.400000	136.400000	136.500000	136.700000	136.900000	137.200000	137.500000	137.800000	138.200000	138.600000	139.100000	139.600000	140.100000	140.700000	141.300000	141.900000	142.500000	143.200000
-79.400000	-101.600000	101.700000	-101.600000	-101.600000	-101.400000	-101.300000	-101.100000	-101.000000	-100.900000	-100.800000	-100.800000	140.500000	140.300000	140.200000	139.900000	139.700000	139.500000	139.300000	139.000000	138.700000	138.400000	138.100000	137.800000	137.600000	137.300000	137.100000	136.900000	136.700000	136.500000	136.400000	136.300000	136.300000	136.400000	136.400000	136.600000	136.800000	137.100000	137.400000	137.800000	138.100000	138.600000	139.000000	139.500000	140.000000	140.600000	141.200000	141.800000	142.400000	143.100000
-151.400000	-101.700000	101.700000	-101.700000	-101.500000	-101.400000	-101.200000	-101.200000	-101.000000	-100.800000	-100.800000	-100.700000	140.400000	140.300000	140.100000	140.000000	139.700000	139.400000	139.200000	138.900000	138.700000	138.400000	138.100000	137.900000	137.500000	137.300000	137.000000	136.800000	136.600000	136.500000	136.400000	136.400000	136.400000	136.400000	136.600000	136.700000	136.900000	137.100000	137.400000	137.800000	138.200000	138.600000	139.100000	139.500000	140.100000	140.600000	141.200000	141.800000	142.500000	143.100000
-80.000000	-101.700000	101.600000	-101.600000	-101.500000	-101.400000	-101.300000	-101.100000	-101.000000	-100.900000	-100.800000	-100.700000	140.400000	140.300000	140.100000	139.900000	139.700000	139.500000	139.200000	139.000000	138.700000	138.400000	138.100000	137.800000	137.600000	137.300000	137.100000	136.900000	136.700000	136.500000	136.400000	136.300000	136.300000	136.400000	136.400000	136.600000	136.800000	137.100000	137.400000	137.700000	138.100000	138.600000	139.000000	139.500000	140.000000	140.600000	141.200000	141.800000	142.400000	143.100000
138.700000	-101.600000	101.700000	-101.600000	-101.500000	-101.400000	-101.300000	-101.100000	-101.000000	-100.900000	-100.800000	-100.800000	140.500000	140.300000	140.200000	140.000000	139.700000	139.500000	139.300000	138.900000	138.700000	138.400000	138.100000	137.900000	137.600000	137.300000	137.100000	136.800000	136.600000	136.500000	136.400000	136.400000	136.400000	136.400000	136.600000	136.700000	136.900000	137.100000	137.400000	137.800000	138.200000	138.600000	139.100000	139.500000	140.100000	140.600000	141.200000	141.800000	142.500000	143.100000
136.000000	-101.700000	101.700000	-101.600000	-101.600000	-101.400000	-101.200000	-101.100000	-101.000000	-100.900000	-100.800000	-100.700000	140.400000	140.300000	140.100000	139.900000	139.700000	139.400000	139.200000	139.000000	138.700000	138.400000	138.100000	137.800000	137.500000	137.300000	137.000000	136.900000	136.700000	136.500000	136.400000	136.300000	136.300000	136.400000	136.400000	136.600000	136.800000	137.100000	137.400000	137.800000	138.100000	138.600000	139.000000	139.500000	140.000000	140.600000	141.200000	141.800000	142.400000	143.100000
-79.400000	-101.700000	101.700000	-101.700000	-101.500000	-101.400000	-101.300000	-101.200000	-101.000000	-100.800000	-100.800000	-100.700000	140.400000	140.300000	140.100000	140.000000	139.700000	139.500000	139.200000	138.900000	138.700000	138.400000	138.100000	137.900000	137.600000	137.300000	137.100000	136.800000	136.600000	136.500000	136.400000	136.400000	136.400000	136.400000	136.600000	136.700000	136.900000	137.100000	137.400000	137.700000	138.200000	138.600000	139.100000	139.500000	140.100000	140.600000	141.200000	141.800000	142.500000	143.100000
-151.400000	-101.600000	101.600000	-101.600000	-101.500000	-101.400000	-101.300000	-101.100000	-101.000000	-100.900000	-100.800000	-100.800000	140.500000	140.300000	140.200000	139.900000	139.700000	139.500000	139.300000	139.000000	138.700000	138.400000	138.100000	137.800000	137.600000	137.300000	137.100000	136.900000	136.700000	136.500000	136.400000	136.300000	136.300000	136.400000	136.400000	136.600000	136.800000	137.100000	137.400000	137.800000	138.100000	138.600000	139.000000	139.500000	140.000000	140.600000	141.200000	141.800000	142.400000	143.100000
-80.000000	-101.700000	101.700000	-101.600000	-101.500000	-101.400000	-101.200000	-101.100000	-101.000000	-100.900000	-100.800000	-100.700000	140.400000	140.300000	140.100000	140.000000	139.700000	139.400000	139.200000	138.900000	138.700000	138.400000	138.100000	137.900000	137.500000	137.300000	137.000000	136.800000	136.600000	136.500000	136.400000	136.400000	136.400000	136.400000	136.600000	136.700000	136.900000	137.100000	137.400000	137.800000	138.200000	138.600000	139.100000	139.500000	140.100000	140.600000	141.200000	141.800000	142.500000	143.100000
-79.400000	-101.700000	101.600000	-101.600000	-101.600000	-101.400000	-101.300000	-101.100000	-101.000000	-100.900000	-100.800000	-100.800000	140.500000	140.300000	140.200000	139.900000	139.800000	139.500000	139.300000	139.000000	138.700000	138.400000	138.100000	137.800000	137.600000	137.400000	137.100000	136.900000	136.700000	136.500000	136.400000	136.400000	136.300000	136.400000	136.500000	136.600000	136.800000	137.100000	137.400000	137.700000	138.100000	138.500000	139.000000	139.500000	140.000000	140.500000	141.100000	141.700000	142.400000	143.000000
-151.500000	-101.600000	101.700000	-101.700000	-101.500000	-101.300000	-101.200000	-101.100000	-101.000000	-100.900000	-100.800000	-100.700000	140.400000	140.300000	140.100000	140.000000	139.700000	139.500000	139.200000	138.900000	138.700000	138.400000	138.100000	137.900000	137.600000	137.300000	137.100000	136.800000	136.700000	136.600000	136.400000	136.400000	136.400000	136.400000	136.500000	136.700000	136.900000	137.100000	137.400000	137.800000	138.100000	138.600000	139.000000	139.500000	140.000000	140.600000	141.200000	141.800000	142.400000	143.100000
-80.000000	-101.700000	101.700000	-101.600000	-101.500000	-101.500000	-101.300000	-101.200000	-101.000000	-100.900000	-100.800000	-100.800000	140.400000	140.300000	140.200000	139.900000	139.700000	139.500000	139.200000	139.000000	138.700000	138.400000	138.200000	137.800000	137.600000	137.300000	137.100000	136.900000	136.700000	136.500000	136.400000	136.300000	136.300000	136.400000	136.500000	136.600000	136.800000	137.100000	137.400000	137.700000	138.100000	138.500000	139.000000	139.500000	140.000000	140.500000	141.100000	141.700000	142.400000	143.000000
138.800000	-101.700000	101.700000	-101.600000	-101.500000	-101.400000	-101.300000	-101.100000	-101.000000	-100.900000	-100.800000	-100.800000	140.500000	140.300000	140.100000	140.000000	139.800000	139.500000	139.300000	139.000000	138.700000	138.400000	138.100000	137.900000	137.600000	137.400000	137.100000	136.900000	136.700000	136.500000	136.500000	136.400000	136.400000	136.400000	136.500000	136.700000	136.900000	137.100000	137.400000	137.800000	138.100000	138.600000	139.000000	139.500000	140.000000	140.600000	141.200000	141.800000	142.400000	143.100000
136.000000	-101.600000	101.600000	-101.600000	-101.600000	-101.300000	-101.200000	-101.100000	-101.000000	-100.900000	-100.800000	-100.700000	140.400000	140.300000	140.200000	139.900000	139.700000	139.500000	139.200000	138.900000	138.700000	138.400000	138.100000	137.800000	137.600000	137.300000	137.100000	136.800000	136.700000	136.600000	136.400000	136.400000	136.300000	136.400000	136.500000	136.600000	136.800000	137.100000	137.400000	137.700000	138.100000	138.500000	139.000000	139.500000	140.000000	140.500000	141.100000	141.700000	142.400000	143.000000
-79.400000	-101.700000	101.700000	-101.700000	-101.500000	-101.500000	-101.300000	-101.200000	-101.000000	-100.900000	-100.800000	-100.800000	140.400000	140.300000	140.100000	140.000000	139.700000	139.500000	139.200000	139.000000	138.700000	138.400000	138.200000	137.900000	137.600000	137.300000	137.100000	136.900000	136.700000	136.500000	136.400000	136.300000	136.400000	136.400000	136.500000	136.700000	136.900000	137.100000	137.400000	137.800000	138.100000	138.600000	139.000000	139.500000	140.000000	140.600000	141.200000	141.800000	142.400000	143.100000
-151.500000	-101.700000	101.700000	-101.600000	-101.500000	-101.400000	-101.300000	-101.100000	-101.000000	-100.900000	-100.800000	-100.800000	140.500000	140.300000	140.200000	139.900000	139.800000	139.500000	139.300000	139.000000	138.700000	138.400000	138.100000	137.800000	137.600000	137.400000	137.100000	136.900000	136.700000	136.500000	136.400000	136.400000	136.300000	136.400000	136.500000	136.600000	136.800000	137.100000	137.400000	137.700000	138.100000	138.500000	139.000000	139.500000	140.000000	140.500000	141.100000	141.700000	142.400000	143.000000
-80.000000	-101.600000	101.700000	-101.600000	-101.500000	-101.300000	-101.200000	-101.100000	-101.000000	-100.900000	-100.800000	-100.700000	140.400000	140.300000	140.100000	140.000000	139.700000	139.500000	139.200000	138.900000	138.700000	138.400000	138.100000	137.900000	137.600000	137.300000	137.100000	136.800000	136.700000	136.600000	136.500000	136.400000	136.400000	136.400000	136.500000	136.700000	136.900000	137.100000	137.400000	137.800000	138.100000	138.600000	139.000000	139.500000	140.000000	140.600000	141.200000	141.800000	142.400000	143.100000
-79.400000	-101.600000	101.600000	-101.600000	-101.500000	-101.400000	-101.300000	-101.200000	-101.000000	-101.000000	-100.800000	-100.800000	140.500000	140.300000	140.200000	139.900000	139.800000	139.500000	139.200000	139.000000	138.700000	138.500000	138.100000	137.900000	137.500000	137.300000	137.100000	136.900000	136.700000	136.500000	136.400000	136.400000	136.400000	136.400000	136.500000	136.600000	136.800000	137.100000	137.400000	137.700000	138.100000	138.500000	139.000000	139.400000	140.000000	140.500000	141.100000	141.700000	142.300000	143.000000
-151.500000	-101.700000	101.700000	-101.700000	-101.600000	-101.400000	-101.300000	-101.100000	-101.000000	-100.800000	-100.800000	-100.700000	140.400000	140.300000	140.100000	140.000000	139.700000	139.500000	139.300000	139.000000	138.700000	138.400000	138.200000	137.800000	137.700000	137.400000	137.100000	136.900000	136.700000	136.600000	136.500000	136.400000	136.400000	136.400000	136.500000	136.700000	136.900000	137.100000	137.400000	137.700000	138.100000	138.500000	139.000000	139.500000	140.000000	140.500000	141.100000	141.700000	142.300000	143.000000
-80.000000	-101.700000	101.800000	-101.600000	-101.500000	-101.400000	-101.300000	-101.100000	-101.000000	-100.900000	-100.800000	-100.800000	140.400000	140.300000	140.200000	139.900000	139.700000	139.500000	139.200000	139.000000	138.700000	138.400000	138.100000	137.900000	137.500000	137.300000	137.100000	136.900000	136.700000	136.500000	136.400000	136.400000	136.400000	136.400000	136.500000	136.600000	136.800000	137.100000	137.400000	137.700000	138.100000	138.500000	139.000000	139.400000	140.000000	140.500000	141.100000	141.700000	142.300000	143.000000
138.800000	-101.600000	101.600000	-101.600000	-101.500000	-101.400000	-101.200000	-101.200000	-101.000000	-101.000000	-100.800000	-100.800000	140.500000	140.300000	140.100000	140.000000	139.800000	139.500000	139.300000	139.000000	138.700000	138.500000	138.200000	137.900000	137.700000	137.400000	137.100000	136.900000	136.700000	136.600000	136.500000	136.400000	136.400000	136.400000	136.500000	136.700000	136.900000	137.100000	137.400000	137.700000	138.100000	138.500000	139.000000	139.500000	140.000000	140.500000	141.100000	141.700000	142.300000	143.000000
136.000000	-101.700000	101.600000	-101.600000	-101.500000	-101.400000	-101.300000	-101.100000	-101.000000	-100.800000	-100.800000	-100.700000	140.400000	140.300000	140.200000	139.900000	139.700000	139.500000	139.200000	139.000000	138.700000	138.400000	138.100000	137.800000	137.500000	137.300000	137.100000	136.900000	136.700000	136.500000	136.400000	136.400000	136.400000	136.400000	136.500000	136.600000	136.800000	137.100000	137.400000	137.700000	138.100000	138.500000	139.000000	139.400000	140.000000	140.500000	141.100000	141.700000	142.300000	143.000000
-79.400000	-101.700000	101.800000	-101.700000	-101.600000	-101.400000	-101.300000	-101.100000	-101.000000	-100.900000	-100.800000	-100.800000	140.400000	140.300000	140.100000	140.000000	139.700000	139.500000	139.300000	139.000000	138.700000	138.400000	138.200000	137.900000	137.700000	137.400000	137.100000	136.900000	136.700000	136.600000	136.500000	136.400000	136.400000	136.400000	136.500000	136.700000	136.900000	137.100000	137.400000	137.700000	138.100000	138.500000	139.000000	139.500000	140.000000	140.500000	141.100000	141.700000	142.300000	143.000000
-151.500000	-101.600000	101.700000	-101.600000	-101.500000	-101.400000	-101.300000	-101.200000	-101.000000	-101.000000	-100.800000	-100.800000	140.500000	140.300000	140.200000	139.900000	139.800000	139.500000	139.200000	139.000000	138.700000	138.500000	138.100000	137.900000	137.500000	137.300000	137.100000	136.900000	136.700000	136.500000	136.400000	136.400000	136.400000	136.400000	136.500000	136.600000	136.800000	137.100000	137.400000	137.700000	138.100000	138.500000	139.000000	139.400000	140.000000	140.500000	141.100000	141.700000	142.300000	143.000000
-80.000000	-101.700000	101.600000	-101.600000	-101.500000	-101.400000	-101.200000	-101.100000	-101.000000	-100.800000	-100.800000	-100.700000	140.400000	140.300000	140.100000	140.000000	139.700000	139.500000	139.300000	139.000000	138.700000	138.400000	138.200000	137.800000	137.700000	137.400000	137.100000	136.900000	136.700000	136.600000	136.500000	136.400000	136.400000	136.400000	136.500000	136.700000	136.900000	137.100000	137.400000	137.700000	138.100000	138.500000	139.000000	139.500000	140.000000	140.500000	141.100000	141.700000	142.300000	143.000000
-79.400000	-101.700000	101.600000	-101.600000	-101.500000	-101.400000	-101.300000	-101.200000	-101.100000	-100.900000	-100.900000	-100.800000	140.500000	140.300000	140.200000	140.000000	139.700000	139.500000	139.300000	139.000000	138.700000	138.500000	138.200000	137.900000	137.600000	137.400000	137.100000	136.900000	136.700000	136.500000	136.400000	136.400000	136.400000	136.400000	136.500000	136.600000	136.800000	137.100000	137.400000	137.700000	138.100000	138.500000	138.900000	139.400000	139.900000	140.500000	141.000000	141.600000	142.300000	142.900000
-151.600000	-101.600000	101.700000	-101.700000	-101.500000	-101.400000	-101.300000	-101.200000	-101.000000	-100.900000	-100.700000	-100.800000	140.400000	140.300000	140.100000	139.900000	139.800000	139.500000	139.200000	139.000000	138.700000	138.400000	138.100000	137.900000	137.600000	137.300000	137.100000	136.900000	136.700000	136.600000	136.500000	136.400000	136.400000	136.400000	136.500000	136.700000	136.900000	137.100000	137.400000	137.700000	138.100000	138.500000	139.000000	139.400000	139.900000	140.500000	141.100000	141.700000	142.300000	142.900000
-79.900000	-101.700000	101.800000	-101.600000	-101.600000	-101.400000	-101.200000	-101.100000	-101.000000	-100.900000	-100.900000	-100.800000	140.400000	140.300000	140.200000	140.000000	139.700000	139.500000	139.300000	139.000000	138.700000	138.500000	138.200000	137.900000	137.600000	137.400000	137.100000	136.900000	136.700000	136.600000	136.400000	136.400000	136.400000	136.400000	136.500000	136.600000	136.800000	137.100000	137.400000	137.700000	138.100000	138.500000	138.900000	139.400000	139.900000	140.500000	141.000000	141.600000	142.300000	142.900000
138.800000	-101.700000	101.600000	-101.600000	-101.500000	-101.400000	-101.300000	-101.100000	-101.000000	-100.900000	-100.900000	-100.800000	140.500000	140.300000	140.100000	139.900000	139.800000	139.500000	139.200000	139.000000	138.700000	138.400000	138.200000	137.900000	137.600000	137.300000	137.100000	136.900000	136.700000	136.500000	136.500000	136.400000	136.400000	136.400000	136.500000	136.700000	136.900000	137.100000	137.400000	137.700000	138.100000	138.500000	139.000000	139.400000	139.900000	140.500000	141.100000	141.700000	142.300000	142.900000
136.000000	-101.600000	101.700000	-101.600000	-101.500000	-101.400000	-101.300000	-101.200000	-101.100000	-100.900000	-100.700000	-100.800000	140.400000	140.300000	140.200000	140.000000	139.700000	139.500000	139.300000	139.000000	138.700000	138.500000	138.100000	137.900000	137.600000	137.400000	137.100000	136.900000	136.700000	136.600000	136.400000	136.400000	136.400000	136.400000	136.500000	136.600000	136.800000	137.100000	137.400000	137.700000	138.100000	138.500000	138.900000	139.400000	139.900000	140.500000	141.000000	141.600000	142.300000	142.900000
-79.400000	-101.700000	101.700000	-101.700000	-101.600000	-101.400000	-101.300000	-101.200000	-101.000000	-100.900000	-100.900000	-100.800000	140.400000	140.300000	140.100000	139.900000	139.800000	139.500000	139.200000	139.000000	138.700000	138.400000	138.200000	137.900000	137.600000	137.300000	137.100000	136.900000	136.700000	136.600000	136.500000	136.400000	136.400000	136.400000	136.500000	136.700000	136.900000	137.100000	137.400000	137.700000	138.100000	138.500000	139.000000	139.400000	139.900000	140.500000	141.100000	141.700000	142.300000	142.900000
-151.600000	-101.700000	101.700000	-101.600000	-101.500000	-101.400000	-101.200000	-101.100000	-101.000000	-100.900000	-100.900000	-100.800000	140.500000	140.300000	140.200000	140.000000	139.700000	139.500000	139.300000	139.000000	138.700000	138.500000	138.200000	137.900000	137.600000	137.400000	137.100000	136.900000	136.700000	136.500000	136.400000	136.400000	136.400000	136.400000	136.500000	136.600000	136.800000	137.100000	137.400000	137.700000	138.100000	138.500000	138.900000	139.400000	139.900000	140.500000	141.000000	141.600000	142.300000	142.900000
-79.900000	-101.600000	101.700000	-101.600000	-101.500000	-101.400000	-101.300000	-101.100000	-101.000000	-100.900000	-100.700000	-100.800000	140.400000	140.300000	140.100000	139.900000	139.800000	139.500000	139.200000	139.000000	138.700000	138.400000	138.100000	137.900000	137.600000	137.300000	137.100000	136.900000	136.700000	136.600000	136.500000	136.400000	136.400000	136.400000	136.500000	136.700000	136.900000	137.100000	137.400000	137.700000	138.100000	138.500000	139.000000	139.400000	139.900000	140.500000	141.100000	141.700000	142.300000	142.900000
-79.400000	-101.700000	101.700000	-101.600000	-101.600000	-101.400000	-101.300000	-101.100000	-101.100000	-100.900000	-100.900000	-100.800000	140.500000	140.300000	140.100000	140.000000	139.700000	139.500000	139.300000	139.000000	138.800000	138.500000	138.200000	137.900000	137.600000	137.400000	137.200000	137.000000	136.800000	136.600000	136.500000	136.400000	136.400000	136.500000	136.500000	136.600000	136.800000	137.100000	137.400000	137.700000	138.000000	138.400000	138.900000	139.400000	139.900000	140.400000	141.000000	141.600000	142.200000	142.800000
-151.600000	-101.600000	101.700000	-101.600000	-101.500000	-101.400000	-101.300000	-101.200000	-101.000000	-101.000000	-100.800000	-100.800000	140.400000	140.300000	140.200000	140.000000	139.800000	139.500000	139.200000	139.000000	138.700000	138.400000	138.200000	137.900000	137.700000	137.400000	137.100000	136.900000	136.700000	136.600000	136.500000	136.400000	136.400000	136.400000	136.500000	136.700000	136.900000	137.100000	137.400000	137.700000	138.100000	138.500000	138.900000	139.400000	139.900000	140.400000	141.000000	141.600000	142.200000	142.900000
-79.900000	-101.700000	101.700000	-101.700000	-101.500000	-101.400000	-101.300000	-101.100000	-101.000000	-100.900000	-100.800000	-100.800000	140.400000	140.300000	140.100000	139.900000	139.700000	139.500000	139.300000	139.000000	138.700000	138.500000	138.200000	137.900000	137.600000	137.400000	137.200000	136.900000	136.800000	136.600000	136.500000	136.400000	136.400000	136.400000	136.500000	136.600000	136.800000	137.100000	137.300000	137.700000	138.000000	138.400000	138.900000	139.400000	139.900000	140.400000	141.000000	141.600000	142.200000	142.900000
138.800000	-101.700000	101.700000	-101.600000	-101.600000	-101.400000	-101.300000	-101.200000	-101.100000	-100.900000	-100.900000	-100.800000	140.500000	140.300000	140.200000	140.000000	139.800000	139.500000	139.300000	139.000000	138.800000	138.400000	138.200000	137.900000	137.700000	137.400000	137.100000	137.000000	136.700000	136.600000	136.500000	136.400000	136.400000	136.500000	136.500000	136.700000	136.900000	137.100000	137.400000	137.700000	138.100000	138.500000	138.900000	139.400000	139.900000	140.400000	141.000000	141.600000	142.200000	142.800000
136.000000	-101.600000	101.700000	-101.600000	-101.500000	-101.400000	-101.300000	-101.100000	-101.000000	-100.900000	-100.800000	-100.800000	140.400000	140.300000	140.100000	140.000000	139.700000	139.500000	139.200000	139.000000	138.700000	138.500000	138.200000	137.900000	137.600000	137.400000	137.200000	136.900000	136.800000	136.600000	136.500000	136.400000	136.400000	136.400000	136.500000	136.600000	136.800000	137.100000	137.400000	137.700000	138.000000	138.400000	138.900000	139.400000	139.900000	140.400000	141.000000	141.600000	142.200000	142.900000
-79.400000	-101.700000	101.700000	-101.700000	-101.500000	-101.400000	-101.300000	-101.200000	-101.000000	-101.000000	-100.800000	-100.800000	140.400000	140.300000	140.200000	139.900000	139.800000	139.500000	139.300000	139.000000	138.700000	138.400000	138.200000	137.900000	137.700000	137.400000	137.100000	136.900000	136.700000	136.600000	136.500000	136.400000	136.400000	136.400000	136.500000	136.700000	136.900000	137.100000	137.300000	137.700000	138.100000	138.500000	138.900000	139.400000	139.900000	140.400000	141.000000	141.600000	142.200000	142.900000
-151.600000	-101.700000	101.700000	-101.600000	-101.600000	-101.400000	-101.300000	-101.100000	-101.100000	-100.900000	-100.900000	-100.800000	140.500000	140.300000	140.100000	140.000000	139.700000	139.500000	139.300000	139.000000	138.800000	138.500000	138.200000	137.900000	137.600000	137.400000	137.200000	137.000000	136.800000	136.600000	136.500000	136.400000	136.400000	136.500000	136.500000	136.600000	136.800000	137.100000	137.400000	137.700000	138.000000	138.400000	138.900000	139.400000	139.900000	140.400000	141.000000	141.600000	142.200000	142.800000
-79.900000	-101.600000	101.700000	-101.600000	-101.500000	-101.400000	-101.300000	-101.200000	-101.000000	-100.900000	-100.800000	-100.800000	140.400000	140.300000	140.200000	140.000000	139.800000	139.500000	139.200000	139.000000	138.700000	138.400000	138.200000	137.900000	137.700000	137.400000	137.100000	136.900000	136.700000	136.600000	136.500000	136.400000	136.400000	136.400000	136.500000	136.700000	136.900000	137.100000	137.400000	137.700000	138.100000	138.500000	138.900000	139.400000	139.900000	140.400000	141.000000	141.600000	142.200000	142.900000
-79.300000	-101.600000	101.700000	-101.700000	-101.600000	-101.400000	-101.300000	-101.200000	-101.000000	-101.000000	-100.900000	-100.800000	140.500000	140.300000	140.200000	140.000000	139.800000	139.600000	139.300000	139.000000	138.800000	138.500000	138.100000	138.000000	137.600000	137.400000	137.100000	137.000000	136.800000	136.600000	136.500000	136.400000	136.400000	136.400000	136.500000	136.600000	136.800000	137.100000	137.300000	137.700000	138.000000	138.400000	138.900000	139.300000	139.800000	140.400000	140.900000	141.500000	142.100000	142.800000
-151.600000	-101.700000	101.700000	-101.600000	-101.500000	-101.500000	-101.300000	-101.100000	-101.100000	-100.900000	-100.800000	-100.800000	140.400000	140.300000	140.200000	140.000000	139.700000	139.500000	139.200000	139.000000	138.700000	138.400000	138.300000	137.900000	137.700000	137.400000	137.200000	136.900000	136.700000	136.600000	136.500000	136.400000	136.400000	136.500000	136.500000	136.700000	136.900000	137.100000	137.400000	137.700000	138.100000	138.500000	138.900000	139.400000	139.900000	140.400000	141.000000	141.500000	142.200000	142.800000
-80.000000	-101.700000	101.700000	-101.600000	-101.500000	-101.400000	-101.300000	-101.200000	-101.000000	-100.900000	-100.800000	-100.800000	140.400000	140.300000	140.100000	139.900000	139.800000	139.500000	139.300000	139.000000	138.800000	138.500000	138.100000	137.900000	137.600000	137.400000	137.100000	137.000000	136.800000	136.600000	136.500000	136.400000	136.400000	136.400000	136.500000	136.600000	136.800000	137.100000	137.300000	137.700000	138.000000	138.400000	138.900000	139.300000	139.800000	140.400000	140.900000	141.500000	142.100000	142.800000
138.900000	-101.600000	101.700000	-101.700000	-101.600000	-101.400000	-101.300000	-101.200000	-101.000000	-101.000000	-100.900000	-100.800000	140.500000	140.300000	140.200000	140.000000	139.700000	139.600000	139.300000	139.000000	138.700000	138.500000	138.300000	138.000000	137.700000	137.400000	137.200000	136.900000	136.700000	136.600000	136.500000	136.400000	136.400000	136.500000	136.500000	136.700000	136.900000	137.100000	137.400000	137.700000	138.100000	138.500000	138.900000	139.400000	139.900000	140.400000	141.000000	141.500000	142.200000	142.800000
135.900000	-101.700000	101.700000	-101.600000	-101.500000	-101.400000	-101.300000	-101.100000	-101.100000	-100.900000	-100.900000	-100.800000	140.400000	140.300000	140.200000	140.000000	139.800000	139.500000	139.200000	139.000000	138.800000	138.400000	138.100000	137.900000	137.600000	137.400000	137.100000	137.000000	136.800000	136.600000	136.500000	136.400000	136.400000	136.400000	136.500000	136.600000	136.800000	137.100000	137.300000	137.700000	138.000000	138.400000	138.900000	139.300000	139.800000	140.400000	140.900000	141.500000	142.100000	142.800000
-79.300000	-101.700000	101.700000	-101.600000	-101.500000	-101.500000	-101.300000	-101.200000	-101.000000	-100.900000	-100.800000	-100.800000	140.400000	140.300000	140.100000	139.900000	139.700000	139.500000	139.300000	139.000000	138.700000	138.500000	138.300000	137.900000	137.700000	137.400000	137.200000	136.900000	136.700000	136.600000	136.500000	136.400000	136.400000	136.500000	136.500000	136.700000	136.900000	137.100000	137.400000	137.700000	138.100000	138.500000	138.900000	139.400000	139.900000	140.400000	141.000000	141.500000	142.200000	142.800000
-151.600000	-101.600000	101.700000	-101.700000	-101.600000	-101.400000	-101.300000	-101.200000	-101.000000	-101.000000	-100.800000	-100.800000	140.500000	140.300000	140.200000	140.000000	139.800000	139.600000	139.300000	139.000000	138.800000	138.500000	138.100000	138.000000	137.600000	137.400000	137.100000	137.000000	136.800000	136.600000	136.500000	136.400000	136.400000	136.400000	136.500000	136.600000	136.800000	137.100000	137.300000	137.700000	138.000000	138.400000	138.900000	139.300000	139.800000	140.400000	140.900000	141.500000	142.100000	142.800000
-80.000000	-101.700000	101.700000	-101.600000	-101.500000	-101.400000	-101.300000	-101.100000	-101.100000	-100.900000	-100.900000	-100.800000	140.400000	140.300000	140.200000	140.000000	139.700000	139.500000	139.200000	139.000000	138.700000	138.400000	138.300000	137.900000	137.700000	137.400000	137.200000	136.900000	136.700000	136.600000	136.500000	136.400000	136.400000	136.500000	136.500000	136.700000	136.900000	137.100000	137.400000	137.700000	138.100000	138.500000	138.900000	139.400000	139.900000	140.400000	141.000000	141.500000	142.200000	142.800000
-79.300000	-101.600000	101.700000	-101.700000	-101.500000	-101.400000	-101.300000	-101.100000	-101.100000	-101.000000	-100.900000	-100.900000	140.500000	140.300000	140.200000	140.000000	139.800000	139.600000	139.300000	139.100000	138.800000	138.500000	138.200000	137.900000	137.700000	137.400000	137.200000	137.000000	136.800000	136.600000	136.500000	136.400000	136.400000	136.400000	136.500000	136.600000	136.800000	137.100000	137.300000	137.600000	138.000000	138.400000	138.800000	139.300000	139.800000	140.300000	140.900000	141.500000	142.100000	142.700000
-151.600000	-101.700000	101.700000	-101.600000	-101.500000	-101.500000	-101.300000	-101.100000	-101.100000	-100.900000	-100.800000	-100.800000	140.400000	140.400000	140.100000	140.000000	139.700000	139.500000	139.300000	139.000000	138.800000	138.500000	138.200000	138.000000	137.700000	137.400000	137.200000	136.900000	136.800000	136.600000	136.500000	136.500000	136.400000	136.500000	136.500000	136.700000	136.900000	137.100000	137.400000	137.700000	138.000000	138.400000	138.900000	139.300000	139.800000	140.300000	140.900000	141.500000	142.100000	142.800000
-80.000000	-101.700000	101.700000	-101.600000	-101.600000	-101.400000	-101.300000	-101.300000	-101.000000	-100.900000	-100.900000	-100.800000	140.400000	140.300000	140.200000	139.900000	139.800000	139.500000	139.300000	139.000000	138.700000	138.500000	138.200000	137.900000	137.700000	137.400000	137.200000	137.000000	136.800000	136.600000	136.500000	136.400000	136.400000	136.400000	136.500000	136.600000	136.800000	137.000000	137.300000	137.600000	138.000000	138.400000	138.800000	139.300000	139.800000	140.300000	140.900000	141.500000	142.100000	142.700000
139.000000	-101.600000	101.700000	-101.700000	-101.500000	-101.400000	-101.300000	-101.100000	-101.000000	-101.000000	-100.900000	-100.800000	140.500000	140.300000	140.200000	140.000000	139.800000	139.600000	139.300000	139.100000	138.800000	138.500000	138.200000	138.000000	137.700000	137.400000	137.200000	137.000000	136.800000	136.600000	136.500000	136.500000	136.400000	136.500000	136.600000	136.700000	136.900000	137.100000	137.400000	137.700000	138.000000	138.400000	138.900000	139.300000	139.800000	140.300000	140.900000	141.500000	142.100000	142.800000
135.800000	-101.700000	101.700000	-101.600000	-101.500000	-101.400000	-101.300000	-101.100000	-101.100000	-100.900000	-100.800000	-100.900000	140.400000	140.400000	140.100000	140.000000	139.700000	139.500000	139.300000	139.000000	138.800000	138.500000	138.200000	137.900000	137.700000	137.400000	137.200000	136.900000	136.800000	136.600000	136.500000	136.400000	136.400000	136.400000	136.500000	136.600000	136.800000	137.100000	137.300000	137.600000	138.000000	138.400000	138.800000	139.300000	139.800000	140.300000	140.900000	141.500000	142.100000	142.700000
-79.300000	-101.700000	101.700000	-101.600000	-101.600000	-101.500000	-101.300000	-101.300000	-101.100000	-100.900000	-100.900000	-100.800000	140.400000	140.300000	140.200000	139.900000	139.800000	139.500000	139.300000	139.000000	138.700000	138.500000	138.200000	138.000000	137.700000	137.400000	137.200000	137.000000	136.800000	136.600000	136.500000	136.500000	136.400000	136.500000	136.500000	136.700000	136.900000	137.100000	137.400000	137.700000	138.000000	138.400000	138.900000	139.300000	139.800000	140.300000	140.900000	141.500000	142.100000	142.800000
-151.600000	-101.600000	101.700000	-101.700000	-101.500000	-101.400000	-101.300000	-101.100000	-101.000000	-101.000000	-100.900000	-100.800000	140.500000	140.300000	140.200000	140.000000	139.800000	139.600000	139.300000	139.100000	138.800000	138.500000	138.200000	137.900000	137.700000	137.400000	137.200000	137.000000	136.800000	136.600000	136.500000	136.400000	136.400000	136.400000	136.500000	136.600000	136.800000	137.000000	137.300000	137.600000	138.000000	138.400000	138.800000	139.300000	139.800000	140.300000	140.900000	141.500000	142.100000	142.700000
-80.000000	-101.700000	101.700000	-101.600000	-101.500000	-101.400000	-101.300000	-101.100000	-101.000000	-100.900000	-100.800000	-100.800000	140.400000	140.400000	140.100000	140.000000	139.700000	139.500000	139.300000	139.000000	138.800000	138.500000	138.200000	138.000000	137.700000	137.400000	137.200000	136.900000	136.800000	136.600000	136.500000	136.500000	136.400000	136.500000	136.600000	136.700000	136.900000	137.100000	137.400000	137.700000	138.000000	138.400000	138.900000	139.300000	139.800000	140.300000	140.900000	141.500000	142.100000	142.800000
-79.300000	-101.600000	101.700000	-101.700000	-101.600000	-101.400000	-101.300000	-101.200000	-101.100000	-101.000000	-100.900000	-100.900000	140.500000	140.400000	140.200000	140.000000	139.800000	139.500000	139.300000	139.100000	138.800000	138.500000	138.300000	138.000000	137.700000	137.500000	137.200000	137.000000	136.800000	136.600000	136.500000	136.400000	136.400000	136.400000	136.600000	136.600000	136.800000	137.000000	137.300000	137.600000	138.000000	138.400000	138.800000	139.300000	139.700000	140.300000	140.800000	141.400000	142.000000	142.700000
-151.600000	-101.700000	101.700000	-101.600000	-101.600000	-101.400000	-101.300000	-101.200000	-101.000000	-100.900000	-100.900000	-100.800000	140.400000	140.300000	140.200000	140.000000	139.700000	139.600000	139.300000	139.000000	138.800000	138.500000	138.200000	137.900000	137.700000	137.400000	137.200000	137.000000	136.800000	136.700000	136.600000	136.500000	136.500000	136.500000	136.500000	136.700000	136.900000	137.100000	137.300000	137.700000	138.000000	138.400000	138.800000	139.300000	139.800000	140.300000	140.900000	141.400000	142.000000	142.700000
-80.000000	-101.700000	101.700000	-101.600000	-101.500000	-101.500000	-101.300000	-101.100000	-101.100000	-100.900000	-100.900000	-100.800000	140.400000	140.300000	140.100000	140.000000	139.800000	139.500000	139.300000	139.100000	138.800000	138.500000	138.200000	138.000000	137.700000	137.500000	137.200000	137.000000	136.800000	136.600000	136.500000	136.400000	136.400000	136.400000	136.600000	136.600000	136.800000	137.000000	137.300000	137.600000	138.000000	138.400000	138.800000	139.300000	139.700000	140.300000	140.800000	141.400000	142.000000	142.700000
139.000000	-101.600000	101.700000	-101.700000	-101.500000	-101.400000	-101.300000	-101.200000	-101.100000	-101.000000	-100.800000	-100.900000	140.500000	140.400000	140.200000	140.000000	139.800000	139.600000	139.300000	139.000000	138.800000	138.500000	138.300000	138.000000	137.700000	137.400000	137.200000	137.000000	136.800000	136.700000	136.500000	136.500000	136.400000	136.500000	136.500000	136.700000	136.900000	137.100000	137.300000	137.700000	138.000000	138.400000	138.800000	139.300000	139.800000	140.300000	140.900000	141.400000	142.000000	142.700000
135.800000	-101.700000	101.700000	-101.600000	-101.600000	-101.400000	-101.300000	-101.200000	-101.000000	-101.000000	-100.900000	-100.800000	140.400000	140.300000	140.200000	140.000000	139.700000	139.500000	139.300000	139.100000	138.800000	138.500000	138.200000	137.900000	137.700000	137.500000	137.200000	137.000000	136.800000	136.600000	136.600000	136.400000	136.500000	136.400000	136.600000	136.600000	136.800000	137.000000	137.300000	137.600000	138.000000	138.400000	138.800000	139.300000	139.700000	140.300000	140.800000	141.400000	142.000000	142.700000
-79.300000	-101.700000	101.700000	-101.600000	-101.600000	-101.500000	-101.300000	-101.200000	-101.100000	-100.900000	-100.900000	-100.800000	140.400000	140.300000	140.100000	140.000000	139.800000	139.600000	139.300000	139.000000	138.800000	138.500000	138.200000	138.000000	137.700000	137.400000	137.200000	137.000000	136.800000	136.700000	136.500000	136.500000	136.400000	136.500000	136.500000	136.700000	136.900000	137.100000	137.300000	137.700000	138.000000	138.400000	138.800000	139.300000	139.800000	140.300000	140.900000	141.400000	142.000000	142.700000
-151.600000	-101.600000	101.700000	-101.700000	-101.500000	-101.400000	-101.300000	-101.100000	-101.100000	-100.900000	-100.900000	-100.900000	140.500000	140.400000	140.200000	140.000000	139.800000	139.500000	139.300000	139.100000	138.800000	138.500000	138.300000	138.000000	137.700000	137.500000	137.200000	137.000000	136.800000	136.600000	136.500000	136.400000	136.400000	136.400000	136.600000	136.600000	136.800000	137.000000	137.300000	137.600000	138.000000	138.400000	138.800000	139.300000	139.700000	140.300000	140.800000	141.400000	142.000000	142.700000
-80.000000	-101.700000	101.700000	-101.600000	-101.500000	-101.400000	-101.300000	-101.200000	-101.000000	-101.000000	-100.800000	-100.800000	140.400000	140.300000	140.200000	140.000000	139.700000	139.600000	139.300000	139.000000	138.800000	138.500000	138.200000	137.900000	137.700000	137.400000	137.200000	137.000000	136.800000	136.700000	136.600000	136.500000	136.500000	136.500000	136.500000	136.700000	136.900000	137.100000	137.300000	137.700000	138.000000	138.400000	138.800000	139.300000	139.800000	140.300000	140.900000	141.400000	142.000000	142.700000
-79.300000	-101.600000	101.700000	-101.700000	-101.600000	-101.500000	-101.300000	-101.200000	-101.000000	-101.000000	-100.900000	-100.900000	140.400000	140.400000	140.200000	140.000000	139.800000	139.500000	139.300000	139.100000	138.800000	138.500000	138.200000	138.000000	137.700000	137.500000	137.200000	137.000000	136.800000	136.700000	136.500000	136.500000	136.400000	136.500000	136.500000	136.600000	136.900000	137.000000	137.300000	137.600000	138.000000	138.300000	138.800000	139.200000	139.700000	140.200000	140.800000	141.400000	142.000000	142.600000
-151.700000	-101.700000	101.700000	-101.600000	-101.600000	-101.400000	-101.300000	-101.200000	-101.100000	-100.900000	-100.900000	-100.800000	140.500000	140.300000	140.200000	140.000000	139.800000	139.600000	139.300000	139.000000	138.800000	138.500000	138.300000	138.000000	137.700000	137.400000	137.200000	137.000000	136.800000	136.600000	136.600000	136.500000	136.500000	136.500000	136.600000	136.700000	136.800000	137.100000	137.300000	137.600000	138.000000	138.400000	138.800000	139.200000	139.700000	140.300000	140.800000	141.300000	142.000000	142.600000
-79.900000	-101.700000	101.700000	-101.600000	-101.500000	-101.400000	-101.300000	-101.200000	-101.100000	-101.000000	-100.900000	-100.800000	140.400000	140.300000	140.100000	140.000000	139.800000	139.500000	139.300000	139.100000	138.800000	138.600000	138.200000	138.000000	137.700000	137.500000	137.300000	137.000000	136.800000	136.700000	136.500000	136.500000	136.400000	136.400000	136.500000	136.600000	136.900000	137.000000	137.300000	137.600000	138.000000	138.300000	138.800000	139.200000	139.700000	140.200000	140.800000	141.400000	142.000000	142.600000
139.000000	-101.600000	101.700000	-101.700000	-101.500000	-101.500000	-101.300000	-101.200000	-101.000000	-101.000000	-100.900000	-100.900000	140.400000	140.400000	140.200000	140.000000	139.800000	139.600000	139.300000	139.000000	138.800000	138.500000	138.300000	138.000000	137.700000	137.500000	137.200000	137.000000	136.800000	136.600000	136.600000	136.500000	136.500000	136.500000	136.600000	136.700000	136.800000	137.100000	137.300000	137.600000	138.000000	138.400000	138.800000	139.200000	139.700000	140.300000	140.800000	141.300000	142.000000	142.600000
135.800000	-101.700000	101.700000	-101.600000	-101.600000	-101.400000	-101.300000	-101.200000	-101.100000	-100.900000	-100.900000	-100.900000	140.500000	140.300000	140.200000	140.000000	139.800000	139.500000	139.300000	139.100000	138.800000	138.500000	138.200000	138.000000	137.700000	137.400000	137.200000	137.000000	136.800000	136.700000	136.500000	136.500000	136.400000	136.500000	136.500000	136.600000	136.900000	137.000000	137.300000	137.600000	138.000000	138.300000	138.800000	139.200000	139.700000	140.200000	140.800000	141.400000	142.000000	142.600000
-79.300000	-101.700000	101.700000	-101.600000	-101.600000	-101.400000	-101.300000	-101.200000	-101.100000	-101.000000	-100.900000	-100.800000	140.400000	140.300000	140.100000	140.000000	139.800000	139.600000	139.300000	139.000000	138.800000	138.600000	138.300000	138.000000	137.700000	137.500000	137.300000	137.000000	136.800000	136.600000	136.600000	136.500000	136.500000	136.400000	136.600000	136.700000	136.800000	137.100000	137.300000	137.600000	138.000000	138.400000	138.800000	139.200000	139.700000	140.300000	140.800000	141.300000	142.000000	142.600000
-151.600000	-101.600000	101.700000	-101.700000	-101.500000	-101.500000	-101.300000	-101.200000	-101.000000	-101.000000	-100.900000	-100.800000	140.400000	140.400000	140.200000	140.000000	139.800000	139.500000	139.300000	139.100000	138.800000	138.500000	138.200000	138.000000	137.700000	137.500000	137.200000	137.000000	136.800000	136.700000	136.500000	136.500000	136.400000	136.500000	136.500000	136.600000	136.900000	137.000000	137.300000	137.600000	138.000000	138.300000	138.800000	139.200000	139.700000	140.200000	140.800000	141.400000	142.000000	142.600000
-80.000000	-101.700000	101.700000	-101.600000	-101.500000	-101.400000	-101.300000	-101.200000	-101.100000	-100.900000	-100.900000	-100.900000	140.500000	140.300000	140.200000	140.000000	139.800000	139.600000	139.300000	139.000000	138.800000	138.500000	138.300000	138.000000	137.700000	137.400000	137.200000	137.000000	136.800000	136.600000	136.600000	136.500000	136.500000	136.500000	136.600000	136.700000	136.800000	137.100000	137.300000	137.600000	138.000000	138.400000	138.800000	139.200000	139.700000	140.300000	140.800000	141.300000	142.000000	142.600000
-79.300000	-101.600000	-101.700000	-101.600000	-101.600000	-101.500000	-101.300000	-101.200000	-101.100000	-101.000000	-100.900000	-100.900000	140.400000	140.400000	140.200000	140.000000	139.800000	139.600000	139.400000	139.100000	138.800000	138.500000	138.300000	137.900000	137.700000	137.500000	137.300000	137.100000	136.900000	136.700000	136.600000	136.500000	136.400000	136.500000	136.500000	136.700000	136.900000	137.000000	137.300000	137.600000	137.900000	138.300000	138.700000	139.200000	139.700000	140.200000	140.700000	141.300000	141.900000	142.500000
-151.700000	-101.700000	-101.700000	-101.700000	-101.600000	-101.400000	-101.400000	-101.200000	-101.100000	-101.000000	-100.800000	-100.800000	140.500000	140.300000	140.200000	140.000000	139.800000	139.500000	139.300000	139.000000	138.800000	138.600000	138.200000	138.100000	137.800000	137.500000	137.200000	137.000000	136.800000	136.700000	136.600000	136.500000	136.500000	136.500000	136.600000	136.700000	136.800000	137.100000	137.300000	137.600000	138.000000	138.300000	138.800000	139.200000	139.700000	140.200000	140.800000	141.300000	141.900000	142.600000
-80.000000	-101.700000	-101.700000	-101.700000	-101.500000	-101.400000	-101.300000	-101.200000	-101.000000	-100.900000	-101.000000	-100.900000	140.400000	140.300000	140.100000	140.000000	139.800000	139.600000	139.300000	139.100000	138.800000	138.500000	138.300000	137.900000	137.700000	137.500000	137.300000	137.000000	136.900000	136.700000	136.500000	136.500000	136.400000	136.500000	136.500000	136.600000	136.900000	137.000000	137.300000	137.600000	137.900000	138.300000	138.700000	139.200000	139.700000	140.200000	140.700000	141.300000	141.900000	142.500000
139.100000	-101.600000	-101.700000	-101.600000	-101.500000	-101.500000	-101.300000	-101.200000	-101.100000	-101.000000	-100.900000	-100.900000	140.400000	140.400000	140.200000	140.000000	139.800000	139.600000	139.400000	139.100000	138.800000	138.600000	138.300000	138.100000	137.800000	137.500000	137.200000	137.100000	136.800000	136.700000	136.600000	136.500000	136.500000	136.500000	136.600000	136.700000	136.800000	137.100000	137.300000	137.600000	138.000000	138.300000	138.800000	139.200000	139.700000	140.200000	140.800000	141.300000	141.900000	142.600000
135.800000	-101.700000	-101.700000	-101.600000	-101.600000	-101.400000	-101.300000	-101.200000	-101.100000	-101.000000	-100.800000	-100.800000	140.500000	140.300000	140.200000	140.000000	139.800000	139.500000	139.300000	139.000000	138.800000	138.500000	138.200000	137.900000	137.700000	137.500000	137.300000	137.000000	136.900000	136.700000	136.600000	136.500000	136.400000	136.500000	136.500000	136.700000	136.900000	137.000000	137.300000	137.600000	137.900000	138.300000	138.700000	139.200000	139.700000	140.200000	140.700000	141.300000	141.900000	142.500000
-79.300000	-101.700000	-101.700000	-101.700000	-101.600000	-101.400000	-101.400000	-101.200000	-101.100000	-101.000000	-101.000000	-100.900000	140.400000	140.300000	140.100000	140.000000	139.800000	139.600000	139.300000	139.100000	138.800000	138.600000	138.300000	138.100000	137.800000	137.500000	137.200000	137.000000	136.800000	136.700000	136.500000	136.500000	136.500000	136.500000	136.600000	136.600000	136.800000	137.100000	137.300000	137.600000	138.000000	138.300000	138.800000	139.200000	139.700000	140.200000	140.800000	141.300000	141.900000	142.600000
-151.700000	-101.600000	-101.700000	-101.700000	-101.500000	-101.500000	-101.300000	-101.200000	-101.000000	-100.900000	-100.900000	-100.900000	140.400000	140.400000	140.200000	140.000000	139.800000	139.600000	139.400000	139.100000	138.800000	138.500000	138.300000	137.900000	137.700000	137.500000	137.300000	137.100000	136.900000	136.700000	136.600000	136.500000	136.400000	136.500000	136.500000	136.700000	136.900000	137.000000	137.300000	137.600000	137.900000	138.300000	138.700000	139.200000	139.700000	140.200000	140.700000	141.300000	141.900000	142.500000
-80.000000	-101.700000	-101.700000	-101.600000	-101.500000	-101.400000	-101.300000	-101.200000	-101.100000	-101.000000	-100.800000	-100.800000	140.500000	140.300000	140.200000	140.000000	139.800000	139.500000	139.300000	139.000000	138.800000	138.600000	138.200000	138.100000	137.800000	137.500000	137.200000	137.000000	136.800000	136.700000	136.600000	136.500000	136.500000	136.500000	136.600000	136.700000	136.800000	137.100000	137.300000	137.600000	138.000000	138.300000	138.800000	139.200000	139.700000	140.200000	140.800000	141.300000	141.900000	142.600000
-79.200000	-101.600000	-101.700000	-101.600000	-101.600000	-101.500000	-101.300000	-101.200000	-101.100000	-101.000000	-100.900000	-100.900000	140.400000	140.400000	140.200000	140.000000	139.800000	139.600000	139.400000	139.100000	138.900000	138.500000	138.300000	138.000000	137.700000	137.500000	137.200000	137.100000	136.800000	136.700000	136.600000	136.500000	136.500000	136.500000	136.500000	136.700000	136.900000	137.000000	137.300000	137.600000	137.900000	138.300000	138.700000	139.100000	139.600000	140.100000	140.700000	141.200000	141.800000	142.500000
-151.800000	-101.700000	-101.700000	-101.700000	-101.500000	-101.500000	-101.400000	-101.200000	-101.100000	-101.000000	-100.900000	-100.900000	140.500000	140.300000	140.200000	140.000000	139.800000	139.600000	139.300000	139.100000	138.800000	138.600000	138.300000	138.000000	137.800000	137.500000	137.300000	137.000000	136.900000	136.700000	136.600000	136.500000	136.500000	136.500000	136.600000	136.700000	136.800000	137.100000	137.300000	137.600000	137.900000	138.300000	138.700000	139.200000	139.700000	140.200000	140.700000	141.300000	141.900000	142.500000
-80.000000	-101.700000	-101.700000	-101.700000	-101.600000	-101.400000	-101.300000	-101.200000	-101.100000	-101.000000	-100.900000	-100.800000	140.400000	140.300000	140.200000	140.000000	139.800000	139.500000	139.300000	139.100000	138.800000	138.500000	138.300000	138.000000	137.700000	137.500000	137.300000	137.100000	136.800000	136.700000	136.600000	136.500000	136.500000	136.500000	136.500000	136.600000	136.800000	137.000000	137.300000	137.600000	137.900000	138.300000	138.700000	139.100000	139.600000	140.100000	140.700000	141.200000	141.800000	142.500000
139.200000	-101.600000	-101.700000	-101.600000	-101.600000	-101.400000	-101.300000	-101.200000	-101.100000	-101.000000	-100.900000	-100.900000	140.400000	140.400000	140.200000	140.000000	139.800000	139.600000	139.400000	139.100000	138.900000	138.600000	138.300000	138.000000	137.800000	137.500000	137.200000	137.000000	136.900000	136.700000	136.600000	136.500000	136.500000	136.500000	136.600000	136.700000	136.900000	137.100000	137.300000	137.600000	137.900000	138.300000	138.700000	139.200000	139.700000	140.200000	140.700000	141.300000	141.900000	142.500000
135.700000	-101.700000	-101.700000	-101.600000	-101.500000	-101.500000	-101.300000	-101.200000	-101.100000	-101.000000	-100.900000	-100.900000	140.500000	140.300000	140.200000	140.000000	139.800000	139.600000	139.300000	139.100000	138.800000	138.500000	138.300000	138.000000	137.700000	137.500000	137.300000	137.100000	136.800000	136.700000	136.600000	136.500000	136.500000	136.500000	136.500000	136.700000	136.800000	137.000000	137.300000	137.600000	137.900000	138.300000	138.700000	139.100000	139.600000	140.100000	140.700000	141.200000	141.800000	142.500000
-79.200000	-101.700000	-101.700000	-101.700000	-101.600000	-101.500000	-101.400000	-101.200000	-101.100000	-101.000000	-100.900000	-100.900000	140.400000	140.300000	140.200000	140.000000	139.800000	139.500000	139.300000	139.100000	138.800000	138.600000	138.300000	138.000000	137.800000	137.500000	137.300000	137.000000	136.900000	136.700000	136.600000	136.500000	136.500000	136.500000	136.600000	136.700000	136.800000	137.100000	137.300000	137.600000	137.900000	138.300000	138.700000	139.200000	139.700000	140.200000	140.700000	141.300000	141.900000	142.500000
-151.800000	-101.600000	-101.700000	-101.700000	-101.600000	-101.400000	-101.300000	-101.200000	-101.100000	-101.000000	-100.900000	-100.800000	140.400000	140.400000	140.200000	140.000000	139.800000	139.600000	139.400000	139.100000	138.900000	138.500000	138.300000	138.000000	137.700000	137.500000	137.200000	137.100000	136.800000	136.700000	136.600000	136.500000	136.500000	136.500000	136.500000	136.600000	136.900000	137.000000	137.300000	137.600000	137.900000	138.300000	138.700000	139.100000	139.600000	140.100000	140.700000	141.200000	141.800000	142.500000
-80.000000	-101.700000	-101.700000	-101.600000	-101.500000	-101.400000	-101.300000	-101.200000	-101.100000	-101.000000	-100.900000	-100.900000	140.500000	140.300000	140.200000	140.000000	139.800000	139.600000	139.300000	139.100000	138.800000	138.600000	138.300000	138.000000	137.800000	137.500000	137.300000	137.000000	136.900000	136.700000	136.600000	136.500000	136.500000	136.500000	136.600000	136.700000	136.800000	137.100000	137.300000	137.600000	137.900000	138.300000	138.700000	139.200000	139.700000	140.200000	140.700000	141.300000	141.900000	142.500000
-79.200000	-101.600000	-101.700000	-101.700000	-101.600000	-101.500000	-101.400000	-101.200000	-101.200000	-101.100000	-101.000000	-100.900000	140.400000	140.300000	140.200000	140.000000	139.800000	139.600000	139.400000	139.100000	138.900000	138.600000	138.300000	138.000000	137.800000	137.500000	137.300000	137.100000	136.900000	136.700000	136.600000	136.500000	136.500000	136.400000	136.500000	136.700000	136.900000	137.100000	137.300000	137.600000	137.900000	138.300000	138.700000	139.100000	139.600000	140.100000	140.600000	141.200000	141.800000	142.400000
-151.900000	-101.700000	-101.800000	-101.700000	-101.500000	-101.500000	-101.300000	-101.200000	-101.100000	-100.900000	-100.800000	-100.900000	140.500000	140.400000	140.200000	140.000000	139.800000	139.600000	139.300000	139.100000	138.800000	138.500000	138.300000	138.100000	137.800000	137.500000	137.300000	137.100000	136.900000	136.800000	136.600000	136.500000	136.500000	136.600000	136.600000	136.700000	136.800000	137.000000	137.300000	137.600000	137.900000	138.300000	138.700000	139.100000	139.600000	140.100000	140.700000	141.200000	141.800000	142.400000
-79.900000	-101.700000	-101.700000	-101.600000	-101.600000	-101.400000	-101.300000	-101.200000	-101.000000	-101.000000	-101.000000	-100.900000	140.400000	140.300000	140.200000	140.000000	139.800000	139.600000	139.400000	139.100000	138.900000	138.600000	138.300000	138.000000	137.800000	137.600000	137.300000	137.100000	136.900000	136.700000	136.600000	136.500000	136.500000	136.400000	136.500000	136.700000	136.800000	137.100000	137.300000	137.600000	137.900000	138.300000	138.700000	139.100000	139.600000	140.100000	140.600000	141.200000	141.800000	142.400000
139.200000	-101.600000	-101.600000	-101.600000	-101.600000	-101.400000	-101.400000	-101.200000	-101.200000	-101.100000	-101.000000	-100.900000	140.400000	140.300000	140.200000	140.000000	139.800000	139.600000	139.300000	139.100000	138.800000	138.600000	138.300000	138.100000	137.800000	137.500000	137.300000	137.100000	136.900000	136.700000	136.600000	136.500000	136.500000	136.600000	136.600000	136.700000	136.900000	137.000000	137.300000	137.600000	137.900000	138.300000	138.700000	139.100000	139.600000	140.100000	140.600000	141.200000	141.800000	142.400000
135.700000	-101.700000	-101.700000	-101.700000	-101.500000	-101.500000	-101.300000	-101.200000	-101.100000	-100.900000	-100.800000	-100.900000	140.500000	140.400000	140.200000	140.000000	139.800000	139.600000	139.400000	139.100000	138.900000	138.500000	138.300000	138.000000	137.800000	137.500000	137.300000	137.100000	136.900000	136.700000	136.600000	136.500000	136.500000	136.400000	136.500000	136.700000	136.800000	137.100000	137.300000	137.600000	137.900000	138.300000	138.700000	139.100000	139.600000	140.100000	140.700000	141.200000	141.800000	142.400000
-79.200000	-101.700000	-101.800000	-101.700000	-101.600000	-101.500000	-101.300000	-101.200000	-101.000000	-101.000000	-101.000000	-100.900000	140.400000	140.300000	140.200000	140.000000	139.800000	139.600000	139.300000	139.100000	138.800000	138.600000	138.300000	138.100000	137.800000	137.600000	137.300000	137.100000	136.900000	136.800000	136.600000	136.500000	136.500000	136.600000	136.600000	136.700000	136.800000	137.000000	137.300000	137.600000	137.900000	138.300000	138.700000	139.100000	139.600000	140.100000	140.600000	141.200000	141.800000	142.400000
-151.800000	-101.600000	-101.700000	-101.600000	-101.600000	-101.400000	-101.400000	-101.200000	-101.200000	-101.100000	-101.000000	-100.900000	140.400000	140.300000	140.200000	140.000000	139.800000	139.600000	139.400000	139.100000	138.900000	138.600000	138.300000	138.000000	137.800000	137.500000	137.300000	137.100000	136.900000	136.700000	136.600000	136.500000	136.500000	136.400000	136.500000	136.700000	136.900000	137.100000	137.300000	137.600000	137.900000	138.300000	138.700000	139.100000	139.600000	140.100000	140.600000	141.200000	141.800000	142.400000
-80.000000	-101.700000	-101.600000	-101.600000	-101.500000	-101.400000	-101.300000	-101.200000	-101.100000	-100.900000	-100.800000	-100.900000	140.500000	140.400000	140.200000	140.000000	139.800000	139.600000	139.300000	139.100000	138.800000	138.500000	138.300000	138.100000	137.800000	137.500000	137.300000	137.100000	136.900000	136.700000	136.600000	136.500000	136.500000	136.600000	136.600000	136.700000	136.800000	137.000000	137.300000	137.600000	137.900000	138.300000	138.700000	139.100000	139.600000	140.100000	140.700000	141.200000	141.800000	142.400000
-79.100000	-101.600000	-101.700000	-101.700000	-101.600000	-101.400000	-101.300000	-101.300000	-101.100000	-101.000000	-101.000000	-100.900000	140.400000	140.300000	140.200000	140.000000	139.800000	139.600000	139.400000	139.100000	138.900000	138.600000	138.300000	138.000000	137.800000	137.600000	137.300000	137.200000	136.900000	136.700000	136.600000	136.500000	136.500000	136.500000	136.600000	136.700000	136.900000	137.000000	137.300000	137.500000	137.900000	138.200000	138.600000	139.100000	139.500000	140.000000	140.600000	141.100000	141.700000	142.300000
-151.900000	-101.700000	-101.800000	-101.700000	-101.500000	-101.500000	-101.300000	-101.200000	-101.100000	-101.000000	-100.900000	-100.900000	140.500000	140.400000	140.200000	140.000000	139.800000	139.600000	139.300000	139.100000	138.800000	138.600000	138.300000	138.100000	137.800000	137.500000	137.300000	137.000000	136.900000	136.800000	136.600000	136.600000	136.500000	136.500000	136.600000	136.700000	136.800000	137.000000	137.300000	137.600000	137.900000	138.300000	138.700000	139.100000	139.600000	140.100000	140.600000	141.200000	141.700000	142.400000
-80.000000	-101.700000	-101.700000	-101.600000	-101.600000	-101.500000	-101.400000	-101.200000	-101.100000	-101.000000	-100.900000	-100.900000	140.400000	140.300000	140.200000	140.000000	139.800000	139.600000	139.400000	139.100000	138.900000	138.600000	138.400000	138.000000	137.800000	137.600000	137.300000	137.200000	136.900000	136.700000	136.600000	136.500000	136.500000	136.500000	136.600000	136.700000	136.800000	137.000000	137.300000	137.500000	137.900000	138.200000	138.600000	139.100000	139.500000	140.000000	140.600000	141.100000	141.700000	142.300000
139.300000	-101.600000	-101.600000	-101.600000	-101.600000	-101.400000	-101.300000	-101.200000	-101.100000	-101.000000	-101.000000	-100.900000	140.400000	140.300000	140.200000	140.000000	139.800000	139.600000	139.300000	139.100000	138.800000	138.600000	138.300000	138.100000	137.800000	137.500000	137.300000	137.000000	136.900000	136.800000	136.600000	136.600000	136.500000	136.500000	136.600000	136.700000	136.900000	137.000000	137.300000	137.600000	137.900000	138.300000	138.700000	139.100000	139.600000	140.100000	140.600000	141.200000	141.700000	142.400000
135.700000	-101.700000	-101.700000	-101.700000	-101.500000	-101.500000	-101.300000	-101.300000	-101.100000	-101.000000	-100.900000	-100.900000	140.500000	140.400000	140.200000	140.000000	139.800000	139.600000	139.400000	139.100000	138.900000	138.600000	138.300000	138.000000	137.800000	137.600000	137.300000	137.200000	136.900000	136.700000	136.600000	136.500000	136.500000	136.500000	136.600000	136.700000	136.800000	137.000000	137.300000	137.500000	137.900000	138.200000	138.600000	139.100000	139.500000	140.000000	140.600000	141.100000	141.700000	142.300000
-79.200000	-101.700000	-101.800000	-101.700000	-101.600000	-101.500000	-101.400000	-101.200000	-101.100000	-101.000000	-100.900000	-100.900000	140.400000	140.300000	140.200000	140.000000	139.800000	139.600000	139.300000	139.100000	138.800000	138.600000	138.400000	138.100000	137.800000	137.500000	137.300000	137.000000	136.900000	136.800000	136.600000	136.600000	136.500000	136.500000	136.600000	136.700000	136.800000	137.000000	137.300000	137.600000	137.900000	138.300000	138.700000	139.100000	139.600000	140.100000	140.600000	141.200000	141.700000	142.400000
-151.900000	-101.600000	-101.700000	-101.600000	-101.600000	-101.400000	-101.300000	-101.200000	-101.100000	-101.000000	-101.000000	-100.900000	140.400000	140.300000	140.200000	140.000000	139.800000	139.600000	139.400000	139.100000	138.900000	138.600000	138.300000	138.000000	137.800000	137.600000	137.300000	137.200000	136.900000	136.700000	136.600000	136.500000	136.500000	136.500000	136.600000	136.700000	136.900000	137.000000	137.300000	137.500000	137.900000	138.200000	138.600000	139.100000	139.500000	140.000000	140.600000	141.100000	141.700000	142.300000
-79.900000	-101.700000	-101.600000	-101.600000	-101.500000	-101.500000	-101.300000	-101.200000	-101.100000	-101.000000	-100.900000	-100.900000	140.500000	140.400000	140.200000	140.000000	139.800000	139.600000	139.300000	139.100000	138.800000	138.600000	138.300000	138.100000	137.800000	137.500000	137.300000	137.000000	136.900000	136.800000	136.600000	136.600000	136.500000	136.500000	136.600000	136.700000	136.800000	137.000000	137.300000	137.600000	137.900000	138.300000	138.700000	139.100000	139.600000	140.100000	140.600000	141.200000	141.700000	142.400000
-79.100000	-101.600000	-101.700000	-164.800000	-101.500000	-101.500000	-101.400000	-101.200000	-101.200000	-101.000000	-101.000000	-101.000000	140.400000	140.300000	140.200000	140.100000	139.900000	139.600000	139.400000	139.200000	138.900000	138.600000	138.300000	138.100000	137.800000	137.600000	137.400000	137.100000	136.900000	136.800000	136.600000	136.500000	136.500000	136.500000	136.600000	136.700000	136.800000	137.000000	137.200000	137.500000	137.900000	138.200000	138.600000	139.000000	139.500000	140.000000	140.500000	141.100000	141.700000	142.300000
-152.000000	-101.700000	-101.700000	99.600000	-101.600000	-101.500000	-101.400000	-101.200000	-101.100000	-101.000000	-100.900000	-100.900000	140.500000	140.400000	140.200000	140.000000	139.800000	139.600000	139.400000	139.100000	138.900000	138.600000	138.400000	138.100000	137.800000	137.500000	137.300000	137.100000	137.000000	136.800000	136.700000	136.600000	136.500000	136.500000	136.600000	136.700000	136.800000	137.000000	137.300000	137.600000	137.900000	138.200000	138.600000	139.100000	139.500000	140.000000	140.500000	141.100000	141.700000	142.300000
-79.900000	-101.700000	-101.700000	-168.000000	-101.600000	-101.400000	-101.300000	-101.300000	-101.100000	-101.000000	-101.000000	-100.900000	140.400000	140.300000	140.200000	140.000000	139.800000	139.600000	139.300000	139.100000	138.800000	138.600000	138.300000	138.100000	137.800000	137.600000	137.400000	137.100000	136.900000	136.700000	136.600000	136.500000	136.500000	136.500000	136.600000	136.700000	136.900000	137.000000	137.200000	137.500000	137.800000	138.200000	138.600000	139.000000	139.500000	140.000000	140.500000	141.100000	141.700000	142.300000
139.300000	-101.600000	-101.700000	-82.000000	-101.500000	-101.500000	-101.300000	-101.200000	-101.100000	-101.100000	-100.900000	-100.900000	140.400000	140.300000	140.200000	140.100000	139.900000	139.600000	139.400000	139.200000	138.900000	138.600000	138.400000	138.100000	137.800000	137.600000	137.300000	137.100000	136.900000	136.800000	136.700000	136.600000	136.500000	136.500000	136.600000	136.700000	136.800000	137.000000	137.300000	137.600000	137.900000	138.200000	138.600000	139.100000	139.500000	140.000000	140.500000	141.100000	141.700000	142.300000
135.700000	-101.700000	-101.700000	-164.800000	-101.600000	-101.500000	-101.400000	-101.200000	-101.200000	-101.000000	-101.000000	-101.000000	140.500000	140.400000	140.200000	140.000000	139.800000	139.600000	139.400000	139.100000	138.900000	138.600000	138.300000	138.100000	137.800000	137.500000	137.400000	137.100000	137.000000	136.800000	136.600000	136.500000	136.500000	136.500000	136.600000	136.700000	136.800000	137.000000	137.200000	137.500000	137.900000	138.200000	138.600000	139.000000	139.500000	140.000000	140.500000	141.100000	141.700000	142.300000
-79.100000	-101.700000	-101.700000	99.600000	-101.600000	-101.400000	-101.400000	-101.300000	-101.100000	-101.000000	-100.900000	-100.900000	140.400000	140.300000	140.200000	140.000000	139.800000	139.600000	139.300000	139.100000	138.800000	138.600000	138.400000	138.100000	137.800000	137.600000	137.300000	137.100000	136.900000	136.700000	136.700000	136.600000	136.500000	136.500000	136.600000	136.700000	136.900000	137.000000	137.300000	137.600000	137.800000	138.200000	138.600000	139.100000	139.500000	140.000000	140.500000	141.100000	141.700000	142.300000
-152.000000	-101.600000	-101.700000	-168.000000	-101.500000	-101.500000	-101.300000	-101.200000	-101.100000	-101.000000	-101.000000	-100.900000	140.400000	140.300000	140.200000	140.100000	139.900000	139.600000	139.400000	139.200000	138.900000	138.600000	138.300000	138.100000	137.800000	137.600000	137.400000	137.100000	136.900000	136.800000	136.600000	136.500000	136.500000	136.500000	136.600000	136.700000	136.800000	137.000000	137.200000	137.500000	137.900000	138.200000	138.600000	139.000000	139.500000	140.000000	140.500000	141.100000	141.700000	142.300000
-79.900000	-101.700000	-101.700000	-82.000000	-101.600000	-101.500000	-101.300000	-101.200000	-101.100000	-101.100000	-100.900000	-100.900000	140.500000	140.400000	140.200000	140.000000	139.800000	139.600000	139.400000	139.100000	138.900000	138.600000	138.400000	138.100000	137.800000	137.500000	137.300000	137.100000	137.000000	136.800000	136.700000	136.600000	136.500000	136.500000	136.600000	136.700000	136.800000	137.000000	137.300000	137.600000	137.900000	138.200000	138.600000	139.100000	139.500000	140.000000	140.500000	141.100000	141.700000	142.300000
-79.100000	-101.600000	-101.700000	-164.700000	-101.600000	-101.400000	-101.300000	-101.300000	-101.200000	-101.100000	-101.000000	-101.000000	140.400000	140.400000	140.200000	140.100000	139.900000	139.600000	139.400000	139.200000	138.900000	138.600000	138.400000	138.000000	137.800000	137.600000	137.400000	137.200000	137.000000	136.800000	136.700000	136.600000	136.600000	136.500000	136.600000	136.700000	136.900000	137.000000	137.200000	137.500000	137.800000	138.200000	138.600000	139.000000	139.500000	139.900000	140.500000	141.000000	141.600000	142.200000
-152.000000	-101.700000	-101.700000	99.500000	-101.600000	-101.500000	-101.400000	-101.200000	-101.100000	-101.000000	-100.900000	-100.900000	140.500000	140.300000	140.200000	140.000000	139.800000	139.600000	139.400000	139.100000	138.900000	138.600000	138.300000	138.200000	137.900000	137.600000	137.300000	137.100000	136.900000	136.800000	136.700000	136.600000	136.500000	136.600000	136.600000	136.700000	136.800000	137.000000	137.300000	137.500000	137.900000	138.200000	138.600000	139.000000	139.500000	140.000000	140.500000	141.000000	141.600000	142.200000
-79.900000	-101.700000	-101.700000	-167.900000	-101.500000	-101.500000	-101.400000	-101.200000	-101.100000	-101.000000	-101.000000	-100.900000	140.400000	140.400000	140.200000	140.000000	139.800000	139.600000	139.400000	139.200000	138.900000	138.700000	138.400000	138.000000	137.800000	137.600000	137.400000	137.200000	137.000000	136.800000	136.600000	136.600000	136.600000	136.500000	136.600000	136.700000	136.800000	137.000000	137.200000	137.500000	137.800000	138.200000	138.600000	139.000000	139.500000	139.900000	140.500000	141.000000	141.600000	142.200000
139.300000	-101.600000	-101.700000	-82.100000	-101.600000	-101.400000	-101.300000	-101.300000	-101.200000	-101.100000	-101.000000	-101.000000	140.500000	140.300000	140.200000	140.100000	139.900000	139.600000	139.400000	139.100000	138.900000	138.600000	138.400000	138.200000	137.900000	137.600000	137.300000	137.100000	136.900000	136.800000	136.700000	136.600000	136.500000	136.600000	136.600000	136.700000	136.900000	137.000000	137.300000	137.500000	137.900000	138.200000	138.600000	139.000000	139.500000	140.000000	140.500000	141.000000	141.600000	142.200000
135.700000	-101.700000	-101.700000	-164.700000	-101.600000	-101.500000	-101.400000	-101.200000	-101.100000	-101.000000	-100.900000	-100.900000	140.400000	140.400000	140.200000	140.000000	139.800000	139.600000	139.400000	139.200000	138.900000	138.600000	138.300000	138.000000	137.800000	137.600000	137.400000	137.200000	137.000000	136.800000	136.700000	136.600000	136.600000	136.500000	136.600000	136.700000	136.800000	137.000000	137.200000	137.500000	137.800000	138.200000	138.600000	139.000000	139.500000	139.900000	140.500000	141.000000	141.600000	142.200000
-79.100000	-101.700000	-101.700000	99.500000	-101.600000	-101.500000	-101.400000	-101.200000	-101.100000	-101.000000	-101.000000	-100.900000	140.500000	140.300000	140.200000	140.000000	139.800000	139.600000	139.400000	139.100000	138.900000	138.700000	138.400000	138.200000	137.900000	137.600000	137.300000	137.100000	136.900000	136.800000	136.600000	136.600000	136.500000	136.600000	136.600000	136.700000	136.800000	137.000000	137.300000	137.500000	137.900000	138.200000	138.600000	139.000000	139.500000	140.000000	140.500000	141.000000	141.600000	142.200000
-152.000000	-101.600000	-101.700000	-167.900000	-101.500000	-101.400000	-101.300000	-101.300000	-101.200000	-101.100000	-101.000000	-101.000000	140.400000	140.400000	140.200000	140.100000	139.900000	139.600000	139.400000	139.200000	138.900000	138.600000	138.400000	138.000000	137.800000	137.600000	137.400000	137.200000	137.000000	136.800000	136.700000	136.600000	136.600000	136.500000	136.600000	136.700000	136.900000	137.000000	137.200000	137.500000	137.800000	138.200000	138.600000	139.000000	139.500000	139.900000	140.500000	141.000000	141.600000	142.200000
-79.900000	-101.700000	-101.700000	-82.100000	-101.600000	-101.500000	-101.400000	-101.200000	-101.100000	-101.000000	-100.900000	-100.900000	140.500000	140.300000	140.200000	140.000000	139.800000	139.600000	139.400000	139.100000	138.900000	138.600000	138.300000	138.200000	137.900000	137.600000	137.300000	137.100000	136.900000	136.800000	136.700000	136.600000	136.500000	136.600000	136.600000	136.700000	136.800000	137.000000	137.300000	137.500000	137.900000	138.200000	138.600000	139.000000	139.500000	140.000000	140.500000	141.000000	141.600000	142.200000
-79.100000	-101.700000	-101.700000	-164.700000	-101.600000	-101.500000	-101.400000	-101.300000	-101.200000	-101.100000	-101.000000	-101.000000	140.400000	140.400000	140.200000	140.000000	139.800000	139.700000	139.400000	139.200000	138.900000	138.700000	138.400000	138.100000	137.900000	137.600000	137.400000	137.200000	137.000000	136.800000	136.700000	136.600000	136.500000	136.500000	136.600000	136.700000	136.900000	137.000000	137.200000	137.500000	137.800000	138.200000	138.500000	139.000000	139.400000	139.900000	140.400000	141.000000	141.500000	142.100000
-152.100000	-101.600000	-101.700000	99.400000	-101.600000	-101.500000	-101.300000	-101.200000	-101.100000	-101.100000	-100.900000	-101.000000	140.500000	140.300000	140.200000	140.100000	139.900000	139.600000	139.400000	139.100000	138.900000	138.600000	138.400000	138.100000	137.800000	137.600000	137.400000	137.100000	137.000000	136.800000	136.700000	136.600000	136.600000	136.600000	136.600000	136.700000	136.800000	137.000000	137.300000	137.500000	137.800000	138.200000	138.600000	139.000000	139.500000	139.900000	140.400000	141.000000	141.600000	142.200000
-79.800000	-101.700000	-101.700000	-167.800000	-101.500000	-101.500000	-101.400000	-101.200000	-101.100000	-101.000000	-101.000000	-100.900000	140.400000	140.400000	140.200000	140.000000	139.800000	139.600000	139.400000	139.200000	138.900000	138.700000	138.400000	138.100000	137.900000	137.600000	137.400000	137.200000	137.000000	136.800000	136.700000	136.600000	136.500000	136.500000	136.600000	136.700000	136.800000	137.000000	137.200000	137.500000	137.800000	138.200000	138.500000	139.000000	139.400000	139.900000	140.400000	141.000000	141.500000	142.100000
139.300000	-101.700000	-101.700000	-82.100000	-101.600000	-101.400000	-101.400000	-101.300000	-101.200000	-101.000000	-101.000000	-100.900000	140.500000	140.300000	140.200000	140.000000	139.900000	139.700000	139.400000	139.100000	138.900000	138.600000	138.400000	138.100000	137.900000	137.600000	137.400000	137.200000	137.000000	136.800000	136.700000	136.600000	136.600000	136.600000	136.600000	136.700000	136.900000	137.000000	137.300000	137.500000	137.800000	138.200000	138.600000	139.000000	139.400000	139.900000	140.400000	141.000000	141.600000	142.200000
135.700000	-101.600000	-101.700000	-164.800000	-101.600000	-101.500000	-101.300000	-101.300000	-101.100000	-101.100000	-101.000000	-101.000000	140.400000	140.400000	140.200000	140.100000	139.800000	139.600000	139.400000	139.200000	138.900000	138.700000	138.400000	138.100000	137.800000	137.600000	137.400000	137.100000	137.000000	136.800000	136.700000	136.600000	136.500000	136.500000	136.600000	136.700000	136.800000	137.000000	137.200000	137.500000	137.800000	138.200000	138.500000	139.000000	139.500000	139.900000	140.400000	141.000000	141.500000	142.100000
-79.100000	-101.700000	-101.700000	99.500000	-101.600000	-101.500000	-101.400000	-101.200000	-101.100000	-101.100000	-100.900000	-101.000000	140.500000	140.300000	140.200000	140.000000	139.900000	139.600000	139.400000	139.100000	138.900000	138.600000	138.400000	138.100000	137.900000	137.600000	137.400000	137.200000	137.000000	136.800000	136.700000	136.600000	136.600000	136.600000	136.600000	136.700000	136.800000	137.000000	137.300000	137.500000	137.800000	138.200000	138.600000	139.000000	139.400000	139.900000	140.400000	141.000000	141.600000	142.200000
-152.100000	-101.700000	-101.700000	-167.900000	-101.500000	-101.500000	-101.400000	-101.200000	-101.200000	-101.000000	-101.000000	-100.900000	140.400000	140.400000	140.200000	140.000000	139.800000	139.700000	139.400000	139.200000	138.900000	138.700000	138.400000	138.100000	137.900000	137.600000	137.400000	137.200000	137.000000	136.800000	136.700000	136.600000	136.500000	136.500000	136.600000	136.700000	136.900000	137.000000	137.200000	137.500000	137.800000	138.200000	138.500000	139.000000	139.400000	139.900000	140.400000	141.000000	141.500000	142.100000
-79.800000	-101.600000	-101.700000	-82.100000	-101.600000	-101.400000	-101.300000	-101.300000	-101.100000	-101.000000	-101.000000	-100.900000	140.500000	140.300000	140.200000	140.100000	139.900000	139.600000	139.400000	139.100000	138.900000	138.600000	138.400000	138.100000	137.800000	137.600000	137.400000	137.100000	137.000000	136.800000	136.700000	136.600000	136.600000	136.600000	136.600000	136.700000	136.800000	137.000000	137.300000	137.500000	137.800000	138.200000	138.600000	139.000000	139.500000	139.900000	140.400000	141.000000	141.600000	142.200000
-79.000000	-101.600000	-101.700000	-101.600000	-101.600000	-101.500000	-101.400000	-101.300000	-101.200000	-101.100000	-101.000000	-101.000000	140.400000	140.400000	140.200000	140.000000	139.800000	139.700000	139.400000	139.200000	138.900000	138.600000	138.400000	138.100000	137.900000	137.700000	137.400000	137.200000	137.000000	136.800000	136.700000	136.600000	136.600000	136.600000	136.600000	136.700000	136.800000	137.000000	137.200000	137.500000	137.800000	138.100000	138.500000	138.900000	139.400000	139.900000	140.400000	140.900000	141.500000	142.100000
-152.100000	-101.700000	-101.700000	-101.700000	-101.600000	-101.500000	-101.400000	-101.200000	-101.100000	-101.100000	-101.000000	-100.900000	140.500000	140.300000	140.200000	140.100000	139.900000	139.600000	139.400000	139.200000	138.900000	138.700000	138.400000	138.200000	137.900000	137.600000	137.400000	137.200000	137.000000	136.900000	136.700000	136.600000	136.600000	136.600000	136.600000	136.700000	136.900000	137.000000	137.300000	137.500000	137.800000	138.200000	138.600000	139.000000	139.400000	139.900000	140.400000	140.900000	141.500000	142.100000
-79.900000	-101.700000	-101.700000	-101.700000	-101.600000	-101.500000	-101.400000	-101.300000	-101.100000	-101.000000	-101.000000	-101.000000	140.400000	140.400000	140.200000	140.000000	139.800000	139.600000	139.400000	139.100000	138.900000	138.600000	138.400000	138.100000	137.900000	137.700000	137.400000	137.200000	137.000000	136.800000	136.700000	136.600000	136.500000	136.500000	136.600000	136.700000	136.800000	137.000000	137.200000	137.500000	137.800000	138.100000	138.500000	138.900000	139.400000	139.900000	140.400000	140.900000	141.500000	142.100000
139.500000	-101.700000	-101.700000	-101.600000	-101.600000	-101.500000	-101.300000	-101.300000	-101.200000	-101.100000	-101.000000	-101.000000	140.500000	140.300000	140.200000	140.100000	139.900000	139.700000	139.400000	139.200000	138.900000	138.700000	138.400000	138.200000	137.900000	137.600000	137.400000	137.200000	137.000000	136.900000	136.700000	136.600000	136.600000	136.600000	136.600000	136.700000	136.800000	137.000000	137.300000	137.500000	137.800000	138.200000	138.500000	139.000000	139.400000	139.900000	140.400000	140.900000	141.500000	142.100000
135.500000	-101.600000	-101.700000	-101.700000	-101.600000	-101.500000	-101.400000	-101.200000	-101.200000	-101.100000	-101.000000	-100.900000	140.400000	140.400000	140.200000	140.000000	139.800000	139.600000	139.400000	139.200000	138.900000	138.600000	138.400000	138.100000	137.900000	137.700000	137.400000	137.200000	137.000000	136.800000	136.700000	136.600000	136.600000	136.600000	136.600000	136.700000	136.900000	137.000000	137.200000	137.500000	137.800000	138.100000	138.500000	138.900000	139.400000	139.900000	140.400000	140.900000	141.500000	142.100000
-79.000000	-101.700000	-101.700000	-101.700000	-101.600000	-101.500000	-101.400000	-101.300000	-101.100000	-101.000000	-101.000000	-101.000000	140.500000	140.300000	140.200000	140.100000	139.900000	139.600000	139.400000	139.100000	138.900000	138.700000	138.400000	138.200000	137.900000	137.600000	137.400000	137.200000	137.000000	136.900000	136.700000	136.600000	136.500000	136.500000	136.600000	136.700000	136.800000	137.000000	137.300000	137.500000	137.800000	138.200000	138.600000	139.000000	139.400000	139.900000	140.400000	140.900000	141.500000	142.100000
-152.100000	-101.700000	-101.700000	-101.600000	-101.600000	-101.500000	-101.400000	-101.300000	-101.100000	-101.100000	-101.000000	-101.000000	140.400000	140.400000	140.200000	140.000000	139.800000	139.700000	139.400000	139.200000	138.900000	138.600000	138.400000	138.100000	137.900000	137.700000	137.400000	137.200000	137.000000	136.800000	136.700000	136.600000	136.600000	136.600000	136.600000	136.700000	136.800000	137.000000	137.200000	137.500000	137.800000	138.100000	138.500000	138.900000	139.400000	139.900000	140.400000	140.900000	141.500000	142.100000
-79.900000	-101.700000	-101.700000	-101.700000	-101.600000	-101.500000	-101.300000	-101.200000	-101.200000	-101.100000	-101.000000	-100.900000	140.500000	140.300000	140.200000	140.100000	139.900000	139.600000	139.400000	139.200000	138.900000	138.700000	138.400000	138.200000	137.900000	137.600000	137.400000	137.200000	137.000000	136.900000	136.700000	136.600000	136.600000	136.600000	136.600000	136.700000	136.900000	137.000000	137.300000	137.500000	137.800000	138.200000	138.500000	139.000000	139.400000	139.900000	140.400000	140.900000	141.500000	142.100000
-79.000000	-101.600000	-101.700000	-101.700000	-101.600000	-101.500000	-101.400000	-101.200000	-101.200000	-101.100000	-101.000000	-101.000000	140.500000	140.400000	140.200000	140.000000	139.800000	139.600000	139.500000	139.200000	139.000000	138.700000	138.400000	138.200000	137.900000	137.600000	137.400000	137.200000	137.000000	136.800000	136.700000	136.700000	136.600000	136.600000	136.600000	136.700000	136.900000	137.000000	137.200000	137.500000	137.800000	138.100000	138.500000	138.900000	139.300000	139.800000	140.300000	140.800000	141.400000	142.000000
-152.200000	-101.700000	-101.600000	-101.700000	-101.600000	-101.500000	-101.400000	-101.200000	-101.100000	-101.100000	-101.000000	-101.000000	140.400000	140.300000	140.200000	140.100000	139.900000	139.700000	139.400000	139.200000	138.900000	138.700000	138.400000	138.100000	137.900000	137.700000	137.400000	137.200000	137.000000	136.900000	136.800000	136.600000	136.600000	136.600000	136.600000	136.700000	136.800000	137.000000	137.200000	137.500000	137.800000	138.100000	138.500000	138.900000	139.400000	139.800000	140.300000	140.900000	141.400000	142.000000
-79.900000	-101.700000	-101.800000	-101.700000	-101.600000	-101.500000	-101.300000	-101.400000	-101.200000	-101.100000	-101.000000	-101.000000	140.500000	140.400000	140.200000	140.000000	139.800000	139.600000	139.400000	139.200000	138.900000	138.700000	138.400000	138.200000	137.900000	137.600000	137.500000	137.200000	137.000000	136.800000	136.700000	136.700000	136.600000	136.600000	136.600000	136.700000	136.900000	137.000000	137.200000	137.500000	137.800000	138.100000	138.500000	138.900000	139.300000	139.800000	140.300000	140.800000	141.400000	142.000000
139.500000	-101.700000	-101.800000	-101.600000	-101.600000	-101.500000	-101.400000	-101.200000	-101.200000	-101.000000	-101.000000	-101.000000	140.400000	140.300000	140.200000	140.100000	139.900000	139.700000	139.500000	139.200000	139.000000	138.700000	138.400000	138.200000	137.900000	137.700000	137.400000	137.200000	137.000000	136.900000	136.700000	136.600000	136.600000	136.600000	136.600000	136.700000	136.800000	137.000000	137.200000	137.500000	137.800000	138.100000	138.500000	138.900000	139.400000	139.800000	140.300000	140.900000	141.400000	142.000000
135.600000	-101.600000	-101.600000	-101.700000	-101.600000	-101.500000	-101.400000	-101.200000	-101.100000	-101.100000	-101.000000	-101.000000	140.500000	140.400000	140.200000	140.000000	139.800000	139.600000	139.400000	139.200000	138.900000	138.700000	138.400000	138.100000	137.900000	137.600000	137.400000	137.200000	137.000000	136.800000	136.800000	136.700000	136.600000	136.600000	136.600000	136.700000	136.900000	137.000000	137.200000	137.500000	137.800000	138.100000	138.500000	138.900000	139.300000	139.800000	140.300000	140.800000	141.400000	142.000000
-79.000000	-101.700000	-101.700000	-101.700000	-101.600000	-101.500000	-101.400000	-101.400000	-101.200000	-101.100000	-101.000000	-101.000000	140.400000	140.300000	140.200000	140.100000	139.900000	139.700000	139.400000	139.200000	138.900000	138.700000	138.400000	138.200000	137.900000	137.700000	137.500000	137.200000	137.000000	136.900000	136.700000	136.600000	136.600000	136.600000	136.600000	136.700000	136.800000	137.000000	137.200000	137.500000	137.800000	138.100000	138.500000	138.900000	139.400000	139.800000	140.300000	140.900000	141.400000	142.000000
-152.200000	-101.700000	-101.800000	-101.700000	-101.600000	-101.500000	-101.300000	-101.200000	-101.200000	-101.100000	-101.000000	-101.000000	140.500000	140.400000	140.200000	140.000000	139.800000	139.600000	139.500000	139.200000	139.000000	138.700000	138.400000	138.200000	137.900000	137.600000	137.400000	137.200000	137.000000	136.800000	136.700000	136.700000	136.600000	136.600000	136.600000	136.700000	136.900000	137.000000	137.200000	137.500000	137.800000	138.100000	138.500000	138.900000	139.300000	139.800000	140.300000	140.800000	141.400000	142.000000
-79.900000	-101.700000	-101.700000	-101.600000	-101.600000	-101.500000	-101.400000	-101.200000	-101.100000	-101.000000	-101.000000	-101.000000	140.400000	140.300000	140.200000	140.100000	139.900000	139.700000	139.400000	139.200000	138.900000	138.700000	138.400000	138.100000	137.900000	137.700000	137.400000	137.200000	137.000000	136.900000	136.800000	136.600000	136.600000	136.600000	136.600000	136.700000	136.800000	137.000000	137.200000	137.500000	137.800000	138.100000	138.500000	138.900000	139.400000	139.800000	140.300000	140.900000	141.400000	142.000000
-79.000000	-101.600000	-101.700000	-101.700000	-101.600000	-101.400000	-101.400000	-101.300000	-101.200000	-101.100000	-101.000000	-101.100000	140.500000	140.400000	140.200000	140.100000	139.900000	139.600000	139.500000	139.200000	139.000000	138.700000	138.400000	138.200000	137.900000	137.700000	137.400000	137.300000	137.000000	136.900000	136.700000	136.600000	136.600000	136.600000	136.600000	136.700000	136.800000	137.000000	137.200000	137.500000	137.800000	138.100000	138.500000	138.900000	139.300000	139.800000	140.300000	140.800000	141.300000	141.900000
-152.300000	-101.700000	-101.700000	-101.700000	-101.600000	-101.500000	-101.400000	-101.300000	-101.200000	-101.100000	-101.000000	-100.900000	140.400000	140.300000	140.300000	140.000000	139.800000	139.700000	139.400000	139.200000	138.900000	138.700000	138.500000	138.200000	137.900000	137.700000	137.500000	137.200000	137.100000	136.900000	136.800000	136.700000	136.600000	136.600000	136.700000	136.700000	136.900000	137.000000	137.200000	137.500000	137.800000	138.100000	138.500000	138.900000	139.300000	139.800000	140.300000	140.800000	141.400000	142.000000
-79.900000	-101.700000	-101.800000	-101.700000	-101.600000	-101.600000	-101.400000	-101.200000	-101.100000	-101.100000	-101.100000	-101.000000	140.500000	140.400000	140.200000	140.100000	139.900000	139.600000	139.400000	139.200000	139.000000	138.700000	138.400000	138.200000	138.000000	137.700000	137.400000	137.300000	137.000000	136.900000	136.700000	136.600000	136.600000	136.600000	136.600000	136.700000	136.800000	137.000000	137.200000	137.500000	137.800000	138.100000	138.500000	138.900000	139.300000	139.800000	140.300000	140.800000	141.300000	141.900000
139.600000	-101.700000	-101.700000	-101.600000	-101.600000	-101.400000	-101.400000	-101.300000	-101.200000	-101.100000	-101.000000	-101.100000	140.400000	140.300000	140.200000	140.000000	139.900000	139.700000	139.500000	139.200000	138.900000	138.700000	138.500000	138.200000	137.900000	137.700000	137.500000	137.200000	137.100000	136.900000	136.800000	136.700000	136.600000	136.600000	136.600000	136.700000	136.900000	137.000000	137.200000	137.500000	137.800000	138.100000	138.500000	138.900000	139.300000	139.800000	140.300000	140.800000	141.400000	142.000000
135.600000	-101.600000	-101.700000	-101.700000	-101.600000	-101.500000	-101.400000	-101.300000	-101.200000	-101.100000	-101.000000	-100.900000	140.500000	140.400000	140.300000	140.100000	139.800000	139.600000	139.400000	139.200000	139.000000	138.700000	138.400000	138.200000	137.900000	137.700000	137.400000	137.300000	137.000000	136.900000	136.700000	136.600000	136.600000	136.600000	136.700000	136.700000	136.800000	137.000000	137.200000	137.500000	137.800000	138.100000	138.500000	138.900000	139.300000	139.800000	140.300000	140.800000	141.300000	141.900000
-79.000000	-101.700000	-101.700000	-101.700000	-101.600000	-101.600000	-101.400000	-101.300000	-101.200000	-101.100000	-101.100000	-101.000000	140.400000	140.300000	140.200000	140.000000	139.900000	139.700000	139.400000	139.200000	138.900000	138.700000	138.500000	138.200000	138.000000	137.700000	137.500000	137.200000	137.100000	136.900000	136.800000	136.700000	136.600000	136.600000	136.600000	136.700000	136.900000	137.000000	137.200000	137.500000	137.800000	138.100000	138.500000	138.900000	139.300000	139.800000	140.300000	140.800000	141.400000	142.000000
-152.300000	-101.700000	-101.800000	-101.700000	-101.600000	-101.400000	-101.400000	-101.200000	-101.100000	-101.100000	-101.000000	-101.100000	140.500000	140.400000	140.200000	140.100000	139.900000	139.600000	139.500000	139.200000	139.000000	138.700000	138.400000	138.200000	137.900000	137.700000	137.400000	137.300000	137.000000	136.900000	136.700000	136.600000	136.600000	136.600000	136.600000	136.700000	136.800000	137.000000	137.200000	137.500000	137.800000	138.100000	138.500000	138.900000	139.300000	139.800000	140.300000	140.800000	141.300000	141.900000
-79.900000	-101.700000	-101.700000	-101.600000	-101.600000	-101.500000	-101.400000	-101.300000	-101.200000	-101.100000	-101.000000	-100.900000	140.400000	140.300000	140.300000	140.000000	139.800000	139.700000	139.400000	139.200000	138.900000	138.700000	138.500000	138.200000	137.900000	137.700000	137.500000	137.200000	137.100000	136.900000	136.800000	136.700000	136.600000	136.600000	136.700000	136.700000	136.900000	137.000000	137.200000	137.500000	137.800000	138.100000	138.500000	138.900000	139.300000	139.800000	140.300000	140.800000	141.400000	142.000000
-79.000000	-101.600000	-101.700000	-101.700000	-101.600000	-101.500000	-101.400000	-101.300000	-101.200000	-101.100000	-101.000000	-101.000000	140.500000	140.400000	140.300000	140.100000	139.900000	139.700000	139.500000	139.200000	139.000000	138.700000	138.400000	138.200000	137.900000	137.700000	137.500000	137.300000	137.100000	136.900000	136.800000	136.700000	136.600000	136.600000	136.600000	136.700000	136.800000	137.000000	137.200000	137.400000	137.700000	138.100000	138.400000	138.800000	139.300000	139.700000	140.200000	140.700000	141.300000	141.900000
-152.300000	-101.700000	-101.800000	-101.700000	-101.600000	-101.500000	-101.300000	-101.300000	-101.200000	-101.100000	-101.000000	-101.000000	140.400000	140.300000	140.200000	140.100000	139.900000	139.600000	139.400000	139.200000	138.900000	138.700000	138.500000	138.200000	138.000000	137.700000	137.500000	137.300000	137.000000	136.900000	136.800000	136.700000	136.600000	136.600000	136.700000	136.700000	136.900000	137.000000	137.200000	137.500000	137.800000	138.100000	138.500000	138.900000	139.300000	139.800000	140.200000	140.800000	141.300000	141.900000
-79.900000	-101.700000	-101.700000	-101.600000	-101.600000	-101.500000	-101.500000	-101.300000	-101.200000	-101.100000	-101.100000	-101.000000	140.500000	140.400000	140.200000	140.000000	139.900000	139.700000	139.500000	139.200000	139.000000	138.700000	138.400000	138.200000	137.900000	137.700000	137.500000	137.200000	137.100000	136.900000	136.800000	136.700000	136.600000	136.600000	136.600000	136.700000	136.800000	137.000000	137.200000	137.400000	137.700000	138.100000	138.400000	138.800000	139.300000	139.700000	140.200000	140.700000	141.300000	141.900000
139.600000	-101.700000	-101.700000	-101.700000	-101.600000	-101.500000	-101.400000	-101.300000	-101.200000	-101.100000	-101.000000	-101.000000	140.400000	140.300000	140.300000	140.100000	139.900000	139.700000	139.400000	139.200000	139.000000	138.700000	138.500000	138.200000	138.000000	137.700000	137.500000	137.300000	137.100000	136.900000	136.800000	136.700000	136.600000	136.600000	136.700000	136.700000	136.900000	137.000000	137.200000	137.500000	137.800000	138.100000	138.500000	138.900000	139.300000	139.800000	140.200000	140.800000	141.300000	141.900000
135.600000	-101.600000	-101.700000	-101.700000	-101.600000	-101.500000	-101.300000	-101.300000	-101.200000	-101.100000	-101.000000	-101.000000	140.500000	140.400000	140.200000	140.100000	139.900000	139.600000	139.500000	139.200000	138.900000	138.700000	138.400000	138.200000	137.900000	137.700000	137.500000	137.300000	137.000000	136.900000	136.800000	136.700000	136.600000	136.600000	136.600000	136.700000	136.800000	137.000000	137.200000	137.400000	137.700000	138.100000	138.400000	138.800000	139.300000	139.700000	140.200000	140.700000	141.300000	141.900000
-79.000000	-101.700000	-101.800000	-101.700000	-101.600000	-101.500000	-101.500000	-101.300000	-101.200000	-101.100000	-101.100000	-101.000000	140.400000	140.300000	140.200000	140.000000	139.900000	139.700000	139.400000	139.200000	139.000000	138.700000	138.500000	138.200000	138.000000	137.700000	137.500000	137.200000	137.100000	136.900000	136.800000	136.700000	136.600000	136.600000	136.700000	136.700000	136.900000	137.000000	137.200000	137.500000	137.800000	138.100000	138.500000	138.900000	139.300000	139.800000	140.200000	140.800000	141.300000	141.900000
-152.300000	-101.700000	-101.700000	-101.600000	-101.600000	-101.500000	-101.400000	-101.300000	-101.200000	-101.100000	-101.000000	-101.000000	140.500000	140.400000	140.300000	140.100000	139.900000	139.700000	139.500000	139.200000	139.000000	138.700000	138.400000	138.200000	137.900000	137.700000	137.500000	137.300000	137.100000	136.900000	136.800000	136.700000	136.600000	136.600000	136.600000	136.700000	136.800000	137.000000	137.200000	137.400000	137.700000	138.100000	138.400000	138.800000	139.300000	139.700000	140.200000	140.700000	141.300000	141.900000
-79.900000	-101.700000	-101.700000	-101.700000	-101.600000	-101.500000	-101.300000	-101.300000	-101.200000	-101.100000	-101.000000	-101.000000	140.400000	140.300000	140.200000	140.100000	139.900000	139.600000	139.400000	139.200000	138.900000	138.700000	138.500000	138.200000	138.000000	137.700000	137.500000	137.300000	137.000000	136.900000	136.800000	136.700000	136.600000	136.600000	136.700000	136.700000	136.900000	137.000000	137.200000	137.500000	137.800000	138.100000	138.500000	138.900000	139.300000	139.800000	140.200000	140.800000	141.300000	141.900000
-79.000000	-101.600000	-101.700000	-101.700000	-101.600000	-101.500000	-101.400000	-101.300000	-101.200000	-101.100000	-101.100000	-101.100000	140.400000	140.400000	140.200000	140.100000	139.900000	139.700000	139.500000	139.300000	139.000000	138.700000	138.500000	138.200000	138.000000	137.700000	137.500000	137.300000	137.100000	136.900000	136.800000	136.600000	136.600000	136.600000	136.600000	136.700000	136.800000	137.000000	137.200000	137.400000	137.700000	138.000000	138.400000	138.800000	139.200000	139.700000	140.200000	140.700000	141.200000	141.800000
-152.300000	-101.700000	-101.700000	-101.700000	-101.600000	-101.500000	-101.400000	-101.300000	-101.200000	-101.200000	-101.000000	-101.000000	140.500000	140.400000	140.300000	140.100000	139.900000	139.700000	139.500000	139.200000	139.000000	138.700000	138.500000	138.200000	138.000000	137.800000	137.500000	137.300000	137.100000	137.000000	136.800000	136.800000	136.700000	136.600000	136.700000	136.700000	136.900000	137.000000	137.200000	137.500000	137.800000	138.100000	138.400000	138.800000	139.300000	139.700000	140.200000	140.700000	141.300000	141.800000
-79.900000	-101.700000	-101.800000	-101.700000	-101.600000	-101.500000	-101.400000	-101.300000	-101.200000	-101.100000	-101.100000	-101.000000	140.400000	140.300000	140.200000	140.000000	139.900000	139.700000	139.400000	139.200000	139.000000	138.800000	138.500000	138.300000	138.000000	137.700000	137.500000	137.300000	137.100000	136.900000	136.800000	136.600000	136.600000	136.600000	136.600000	136.700000	136.800000	137.000000	137.200000	137.400000	137.700000	138.000000	138.400000	138.800000	139.200000	139.700000	140.200000	140.700000	141.200000	141.800000
139.700000	-101.700000	-101.700000	-101.700000	-101.600000	-101.500000	-101.400000	-101.300000	-101.200000	-101.100000	-101.100000	-101.100000	140.500000	140.400000	140.200000	140.100000	139.900000	139.700000	139.500000	139.300000	139.000000	138.700000	138.500000	138.200000	138.000000	137.700000	137.500000	137.300000	137.100000	136.900000	136.800000	136.800000	136.700000	136.600000	136.700000	136.700000	136.900000	137.000000	137.200000	137.500000	137.800000	138.100000	138.400000	138.800000	139.300000	139.700000	140.200000	140.700000	141.300000	141.800000
135.500000	-101.600000	-101.700000	-101.700000	-101.600000	-101.500000	-101.400000	-101.300000	-101.200000	-101.100000	-101.000000	-101.000000	140.400000	140.400000	140.300000	140.100000	139.900000	139.700000	139.500000	139.200000	139.000000	138.700000	138.500000	138.200000	138.000000	137.800000	137.500000	137.300000	137.100000	137.000000	136.800000	136.600000	136.600000	136.600000	136.600000	136.700000	136.800000	137.000000	137.200000	137.400000	137.700000	138.000000	138.400000	138.800000	139.200000	139.700000	140.200000	140.700000	141.200000	141.800000
-79.000000	-101.700000	-101.700000	-101.700000	-101.600000	-101.500000	-101.400000	-101.300000	-101.200000	-101.200000	-101.100000	-101.000000	140.500000	140.300000	140.200000	140.000000	139.900000	139.700000	139.400000	139.200000	139.000000	138.800000	138.500000	138.300000	138.000000	137.700000	137.500000	137.300000	137.100000	136.900000	136.800000	136.800000	136.700000	136.600000	136.700000	136.700000	136.900000	137.000000	137.200000	137.500000	137.800000	138.100000	138.400000	138.800000	139.300000	139.700000	140.200000	140.700000	141.300000	141.800000
-152.300000	-101.700000	-101.800000	-101.700000	-101.600000	-101.500000	-101.400000	-101.300000	-101.200000	-101.100000	-101.100000	-101.100000	140.400000	140.400000	140.200000	140.100000	139.900000	139.700000	139.500000	139.300000	139.000000	138.700000	138.500000	138.200000	138.000000	137.700000	137.500000	137.300000	137.100000	136.900000	136.800000	136.600000	136.600000	136.600000	136.600000	136.700000	136.800000	137.000000	137.200000	137.400000	137.700000	138.000000	138.400000	138.800000	139.200000	139.700000	140.200000	140.700000	141.200000	141.800000
-79.900000	-101.700000	-101.700000	-101.700000	-101.600000	-101.500000	-101.400000	-101.300000	-101.200000	-101.100000	-101.000000	-101.000000	140.500000	140.400000	140.300000	140.100000	139.900000	139.700000	139.500000	139.200000	139.000000	138.700000	138.500000	138.200000	138.000000	137.800000	137.500000	137.300000	137.100000	137.000000	136.800000	136.800000	136.700000	136.600000	136.700000	136.700000	136.900000	137.000000	137.200000	137.500000	137.800000	138.100000	138.400000	138.800000	139.300000	139.700000	140.200000	140.700000	141.300000	141.800000
-78.900000	-101.600000	-101.700000	-101.700000	-101.600000	-101.500000	-101.400000	-101.300000	-101.200000	-101.200000	-101.100000	-101.100000	140.400000	140.400000	140.200000	140.100000	139.900000	139.700000	139.500000	139.300000	139.000000	138.700000	138.500000	138.300000	138.000000	137.700000	137.600000	137.300000	137.100000	136.900000	136.800000	136.700000	136.600000	136.600000	136.700000	136.700000	136.800000	137.000000	137.200000	137.400000	137.700000	138.000000	138.400000	138.800000	139.200000	139.600000	140.100000	140.600000	141.200000	141.700000
-152.300000	-101.700000	-101.700000	-101.700000	-101.700000	-101.600000	-101.500000	-101.300000	-101.200000	-101.100000	-101.000000	-101.100000	140.500000	140.400000	140.300000	140.100000	139.900000	139.700000	139.500000	139.200000	139.000000	138.800000	138.500000	138.200000	138.000000	137.800000	137.500000	137.300000	137.100000	137.000000	136.800000	136.700000	136.700000	136.700000	136.700000	136.800000	136.900000	137.000000	137.200000	137.500000	137.700000	138.100000	138.400000	138.800000	139.200000	139.700000	140.100000	140.700000	141.200000	141.800000
-79.900000	-101.700000	-101.800000	-101.700000	-101.600000	-101.500000	-101.400000	-101.300000	-101.200000	-101.100000	-101.100000	-101.000000	140.400000	140.300000	140.200000	140.100000	139.900000	139.700000	139.400000	139.300000	139.000000	138.700000	138.500000	138.300000	138.000000	137.700000	137.500000	137.300000	137.100000	136.900000	136.800000	136.700000	136.600000	136.600000	136.600000	136.700000	136.800000	137.000000	137.200000	137.400000	137.700000	138.000000	138.400000	138.800000	139.200000	139.600000	140.100000	140.600000	141.200000	141.700000
139.800000	-101.700000	-101.700000	-101.700000	-101.600000	-101.500000	-101.400000	-101.300000	-101.200000	-101.200000	-101.100000	-101.000000	140.500000	140.400000	140.300000	140.100000	139.900000	139.700000	139.500000	139.200000	139.000000	138.800000	138.500000	138.200000	138.000000	137.800000	137.600000	137.300000	137.100000	137.000000	136.800000	136.700000	136.700000	136.700000	136.700000	136.800000	136.900000	137.000000	137.200000	137.500000	137.700000	138.100000	138.400000	138.800000	139.200000	139.700000	140.100000	140.700000	141.200000	141.800000
135.300000	-101.600000	-101.700000	-101.700000	-101.600000	-101.500000	-101.400000	-101.300000	-101.200000	-101.100000	-101.000000	-101.100000	140.400000	140.400000	140.200000	140.100000	139.900000	139.700000	139.500000	139.300000	139.000000	138.700000	138.500000	138.300000	138.000000	137.700000	137.500000	137.300000	137.100000	136.900000	136.800000	136.700000	136.600000	136.600000	136.700000	136.700000	136.800000	137.000000	137.200000	137.400000	137.700000	138.000000	138.400000	138.800000	139.200000	139.600000	140.100000	140.600000	141.200000	141.700000
-78.900000	-101.700000	-101.700000	-101.700000	-101.700000	-101.600000	-101.500000	-101.300000	-101.200000	-101.100000	-101.100000	-101.100000	140.500000	140.300000	140.300000	140.100000	139.900000	139.700000	139.400000	139.200000	139.000000	138.800000	138.500000	138.200000	138.000000	137.800000	137.500000	137.300000	137.100000	137.000000	136.800000	136.700000	136.700000	136.700000	136.600000	136.800000	136.900000	137.000000	137.200000	137.500000	137.700000	138.100000	138.400000	138.800000	139.200000	139.700000	140.100000	140.700000	141.200000	141.800000
-152.300000	-101.700000	-101.800000	-101.700000	-101.600000	-101.500000	-101.400000	-101.300000	-101.200000	-101.200000	-101.100000	-101.000000	140.400000	140.400000	140.200000	140.100000	139.900000	139.700000	139.500000	139.300000	139.000000	138.700000	138.500000	138.300000	138.000000	137.700000	137.600000	137.300000	137.100000	136.900000	136.800000	136.700000	136.600000	136.600000	136.700000	136.700000	136.800000	137.000000	137.200000	137.400000	137.700000	138.000000	138.400000	138.800000	139.200000	139.600000	140.100000	140.600000	141.200000	141.700000
-79.900000	-101.700000	-101.700000	-101.700000	-101.600000	-101.500000	-101.400000	-101.300000	-101.200000	-101.100000	-101.000000	-101.000000	140.500000	140.400000	140.300000	140.100000	139.900000	139.700000	139.500000	139.200000	139.000000	138.800000	138.500000	138.200000	138.000000	137.800000	137.500000	137.300000	137.100000	137.000000	136.800000	136.700000	136.700000	136.700000	136.700000	136.800000	136.900000	137.000000	137.200000	137.500000	137.700000	138.100000	138.400000	138.800000	139.200000	139.700000	140.100000	140.700000	141.200000	141.800000
167.200000	-101.600000	-101.700000	-101.700000	-101.600000	-101.500000	-101.400000	-101.300000	-101.200000	-101.200000	-101.100000	-101.100000	140.400000	140.400000	140.300000	140.100000	139.900000	139.700000	139.500000	139.300000	139.000000	138.800000	138.600000	138.300000	138.100000	137.800000	137.500000	137.400000	137.100000	137.000000	136.800000	136.700000	136.700000	136.600000	136.700000	136.700000	136.800000	137.000000	137.200000	137.400000	137.700000	138.000000	138.300000	138.700000	139.100000	139.600000	140.100000	140.600000	141.100000	141.700000
80.800000	-101.700000	-101.700000	-101.700000	-101.700000	-101.500000	-101.400000	-101.400000	-101.200000	-101.100000	-101.100000	-101.000000	140.500000	140.400000	140.200000	140.100000	139.900000	139.700000	139.500000	139.200000	139.000000	138.800000	138.500000	138.200000	138.000000	137.800000	137.600000	137.300000	137.200000	137.000000	136.900000	136.800000	136.700000	136.700000	136.700000	136.800000	136.900000	137.000000	137.200000	137.500000	137.700000	138.000000	138.400000	138.800000	139.200000	139.600000	140.100000	140.600000	141.100000	141.700000
165.000000	-101.700000	-101.800000	-101.700000	-101.600000	-101.600000	-101.500000	-101.300000	-101.300000	-101.200000	-101.100000	-101.100000	140.400000	140.300000	140.300000	140.100000	139.900000	139.700000	139.500000	139.300000	139.000000	138.700000	138.500000	138.300000	138.000000	137.800000	137.500000	137.400000	137.100000	137.000000	136.800000	136.700000	136.700000	136.600000	136.700000	136.700000	136.800000	137.000000	137.200000	137.400000	137.700000	138.000000	138.300000	138.700000	139.100000	139.600000	140.100000	140.600000	141.100000	141.700000
-96.100000	-101.700000	-101.700000	-101.700000	-101.600000	-101.500000	-101.400000	-101.300000	-101.200000	-101.100000	-101.100000	-101.100000	140.500000	140.400000	140.200000	140.100000	139.900000	139.700000	139.500000	139.200000	139.000000	138.800000	138.600000	138.300000	138.100000	137.800000	137.600000	137.300000	137.200000	137.000000	136.900000	136.800000	136.700000	136.700000	136.700000	136.800000	136.900000	137.000000	137.200000	137.400000	137.700000	138.000000	138.400000	138.800000	139.200000	139.600000	140.100000	140.600000	141.100000	141.700000
167.200000	-101.600000	-101.700000	-101.700000	-101.600000	-101.500000	-101.400000	-101.300000	-101.200000	-101.200000	-101.100000	-101.000000	140.400000	140.400000	140.300000	140.100000	139.900000	139.700000	139.500000	139.300000	139.000000	138.800000	138.500000	138.200000	138.000000	137.800000	137.500000	137.400000	137.100000	137.000000	136.800000	136.700000	136.700000	136.600000	136.700000	136.700000	136.800000	137.000000	137.200000	137.500000	137.700000	138.000000	138.300000	138.700000	139.100000	139.600000	140.100000	140.600000	141.100000	141.700000
80.800000	-101.700000	-101.700000	-101.700000	-101.700000	-101.600000	-101.500000	-101.400000	-101.300000	-101.100000	-101.100000	-101.100000	140.500000	140.300000	140.200000	140.100000	139.900000	139.700000	139.500000	139.200000	139.000000	138.700000	138.500000	138.300000	138.000000	137.800000	137.600000	137.300000	137.200000	137.000000	136.900000	136.800000	136.700000	136.700000	136.700000	136.800000	136.900000	137.000000	137.200000	137.400000	137.700000	138.000000	138.400000	138.800000	139.200000	139.600000	140.100000	140.600000	141.100000	141.700000
165.000000	-101.700000	-101.800000	-101.700000	-101.600000	-101.500000	-101.400000	-101.300000	-101.200000	-101.200000	-101.100000	-101.100000	140.400000	140.400000	140.300000	140.100000	139.900000	139.700000	139.500000	139.300000	139.000000	138.800000	138.600000	138.300000	138.100000	137.800000	137.500000	137.400000	137.100000	137.000000	136.800000	136.700000	136.700000	136.600000	136.700000	136.700000	136.800000	137.000000	137.200000	137.400000	137.700000	138.000000	138.300000	138.700000	139.100000	139.600000	140.100000	140.600000	141.100000	141.700000
-96.100000	-101.700000	-101.700000	-101.700000	-101.600000	-101.500000	-101.400000	-101.300000	-101.200000	-101.100000	-101.100000	-101.000000	140.500000	140.400000	140.200000	140.100000	139.900000	139.700000	139.500000	139.200000	139.000000	138.800000	138.500000	138.200000	138.000000	137.800000	137.600000	137.300000	137.200000	137.000000	136.900000	136.800000	136.700000	136.700000	136.700000	136.800000	136.900000	137.000000	137.200000	137.500000	137.700000	138.000000	138.400000	138.800000	139.200000	139.600000	140.100000	140.600000	141.100000	141.700000
167.300000	-101.600000	-101.800000	-101.700000	-101.600000	-101.500000	-101.400000	-101.300000	-101.300000	-101.200000	-101.100000	-101.100000	140.400000	140.400000	140.200000	140.100000	139.900000	139.700000	139.500000	139.300000	139.000000	138.800000	138.500000	138.300000	138.100000	137.800000	137.600000	137.300000	137.200000	137.000000	136.900000	136.800000	136.700000	136.700000	136.700000	136.700000	136.800000	137.000000	137.200000	137.400000	137.700000	138.000000	138.300000	138.700000	139.100000	139.500000	140.000000	140.500000	141.000000	141.600000
80.700000	-101.700000	-101.700000	-101.700000	-101.600000	-101.500000	-101.400000	-101.300000	-101.200000	-101.200000	-101.100000	-101.100000	140.500000	140.400000	140.300000	140.100000	139.900000	139.700000	139.500000	139.300000	139.100000	138.800000	138.600000	138.300000	138.000000	137.800000	137.600000	137.400000	137.200000	137.000000	136.900000	136.800000	136.700000	136.700000	136.700000	136.800000	136.900000	137.000000	137.200000	137.400000	137.700000	138.000000	138.400000	138.700000	139.100000	139.600000	140.000000	140.500000	141.100000	141.600000
165.100000	-101.700000	-101.700000	-101.700000	-101.700000	-101.600000	-101.500000	-101.400000	-101.200000	-101.100000	-101.100000	-101.100000	140.400000	140.300000	140.200000	140.100000	139.900000	139.700000	139.500000	139.200000	139.000000	138.800000	138.500000	138.300000	138.100000	137.800000	137.600000	137.400000	137.200000	137.000000	136.900000	136.700000	136.700000	136.700000	136.700000	136.700000	136.800000	137.000000	137.200000	137.400000	137.700000	138.000000	138.300000	138.700000	139.100000	139.500000	140.000000	140.500000	141.000000	141.600000
-96.200000	-101.700000	-101.800000	-101.700000	-101.600000	-101.500000	-101.400000	-101.300000	-101.300000	-101.200000	-101.100000	-101.100000	140.500000	140.400000	140.300000	140.100000	139.900000	139.700000	139.500000	139.300000	139.100000	138.800000	138.600000	138.300000	138.000000	137.800000	137.600000	137.300000	137.200000	137.000000	136.900000	136.800000	136.700000	136.700000	136.700000	136.800000	136.900000	137.000000	137.200000	137.400000	137.700000	138.000000	138.400000	138.700000	139.100000	139.600000	140.000000	140.500000	141.100000	141.600000
167.300000	-101.600000	-101.700000	-101.700000	-101.600000	-101.500000	-101.400000	-101.300000	-101.200000	-101.200000	-101.100000	-101.100000	140.400000	140.400000	140.200000	140.100000	139.900000	139.700000	139.500000	139.300000	139.000000	138.800000	138.500000	138.300000	138.100000	137.800000	137.600000	137.400000	137.200000	137.000000	136.900000	136.800000	136.700000	136.700000	136.700000	136.700000	136.800000	137.000000	137.200000	137.400000	137.700000	138.000000	138.300000	138.700000	139.100000	139.500000	140.000000	140.500000	141.000000	141.600000
80.700000	-101.700000	-101.700000	-101.700000	-101.700000	-101.600000	-101.500000	-101.400000	-101.200000	-101.100000	-101.100000	-101.100000	140.500000	140.300000	140.300000	140.100000	139.900000	139.700000	139.500000	139.200000	139.100000	138.800000	138.600000	138.300000	138.000000	137.800000	137.600000	137.400000	137.200000	137.000000	136.900000	136.700000	136.700000	136.700000	136.700000	136.800000	136.900000	137.000000	137.200000	137.400000	137.700000	138.000000	138.400000	138.700000	139.100000	139.600000	140.000000	140.500000	141.100000	141.600000
165.100000	-101.700000	-101.800000	-101.700000	-101.600000	-101.500000	-101.400000	-101.300000	-101.300000	-101.200000	-101.100000	-101.100000	140.400000	140.400000	140.200000	140.100000	139.900000	139.700000	139.500000	139.300000	139.000000	138.800000	138.500000	138.300000	138.100000	137.800000	137.600000	137.300000	137.200000	137.000000	136.900000	136.800000	136.700000	136.700000	136.700000	136.700000	136.800000	137.000000	137.200000	137.400000	137.700000	138.000000	138.300000	138.700000	139.100000	139.500000	140.000000	140.500000	141.000000	141.600000
-96.200000	-101.700000	-101.700000	-101.700000	-101.600000	-101.500000	-101.400000	-101.300000	-101.200000	-101.200000	-101.100000	-101.100000	140.500000	140.400000	140.300000	140.100000	139.900000	139.700000	139.500000	139.300000	139.100000	138.800000	138.600000	138.300000	138.000000	137.800000	137.600000	137.400000	137.200000	137.000000	136.900000	136.800000	136.700000	136.700000	136.700000	136.800000	136.900000	137.000000	137.200000	137.400000	137.700000	138.000000	138.400000	138.700000	139.100000	139.600000	140.000000	140.500000	141.100000	141.600000
167.200000	-101.600000	-101.800000	-101.700000	-101.600000	-101.600000	-101.400000	-101.400000	-101.300000	-101.200000	-101.200000	-101.100000	140.400000	140.400000	140.200000	140.100000	140.000000	139.800000	139.500000	139.300000	139.100000	138.800000	138.600000	138.300000	138.100000	137.800000	137.600000	137.400000	137.200000	137.000000	136.900000	136.800000	136.700000	136.700000	136.700000	136.700000	136.800000	137.000000	137.200000	137.400000	137.700000	138.000000	138.300000	138.700000	139.100000	139.500000	140.000000	140.500000	141.000000	141.500000
80.800000	-101.700000	-101.700000	-101.700000	-101.600000	-101.600000	-101.500000	-101.400000	-101.200000	-101.200000	-101.100000	-101.100000	140.500000	140.400000	140.300000	140.100000	139.900000	139.700000	139.500000	139.300000	139.000000	138.800000	138.600000	138.300000	138.000000	137.900000	137.600000	137.400000	137.200000	137.100000	136.900000	136.800000	136.700000	136.700000	136.700000	136.800000	136.900000	137.000000	137.200000	137.400000	137.700000	138.000000	138.300000	138.700000	139.100000	139.500000	140.000000	140.500000	141.000000	141.600000
165.000000	-101.700000	-101.700000	-101.700000	-101.700000	-101.500000	-101.500000	-101.300000	-101.200000	-101.100000	-101.100000	-101.100000	140.400000	140.300000	140.200000	140.100000	139.900000	139.700000	139.500000	139.300000	139.100000	138.800000	138.500000	138.300000	138.100000	137.800000	137.600000	137.400000	137.200000	137.000000	136.900000	136.800000	136.700000	136.700000	136.700000	136.700000	136.800000	137.000000	137.200000	137.400000	137.700000	138.000000	138.300000	138.700000	139.100000	139.500000	140.000000	140.500000	141.000000	141.500000
-96.100000	-101.700000	-101.800000	-101.700000	-101.600000	-101.500000	-101.400000	-101.300000	-101.300000	-101.200000	-101.100000	-101.100000	140.500000	140.400000	140.300000	140.100000	140.000000	139.800000	139.500000	139.300000	139.000000	138.800000	138.600000	138.300000	138.100000	137.900000	137.600000	137.400000	137.200000	137.100000	136.900000	136.800000	136.700000	136.700000	136.700000	136.800000	136.900000	137.000000	137.200000	137.400000	137.700000	138.000000	138.300000	138.700000	139.100000	139.500000	140.000000	140.500000	141.000000	141.600000
167.200000	-101.600000	-101.700000	-101.700000	-101.600000	-101.600000	-101.400000	-101.400000	-101.300000	-101.200000	-101.200000	-101.100000	140.400000	140.400000	140.200000	140.100000	139.900000	139.700000	139.500000	139.300000	139.100000	138.800000	138.600000	138.300000	138.000000	137.800000	137.600000	137.400000	137.200000	137.000000	136.900000	136.800000	136.700000	136.700000	136.700000	136.700000	136.800000	137.000000	137.200000	137.400000	137.700000	138.000000	138.300000	138.700000	139.100000	139.500000	140.000000	140.500000	141.000000	141.500000
80.800000	-101.700000	-101.700000	-101.700000	-101.700000	-101.600000	-101.500000	-101.400000	-101.200000	-101.200000	-101.100000	-101.100000	140.500000	140.300000	140.300000	140.100000	139.900000	139.700000	139.500000	139.300000	139.000000	138.800000	138.500000	138.300000	138.100000	137.900000	137.600000	137.400000	137.200000	137.100000	136.900000	136.800000	136.700000	136.700000	136.700000	136.800000	136.900000	137.000000	137.200000	137.400000	137.700000	138.000000	138.300000	138.700000	139.100000	139.500000	140.000000	140.500000	141.000000	141.600000
165.000000	-101.700000	-101.800000	-101.700000	-101.600000	-101.500000	-101.500000	-101.300000	-101.200000	-101.100000	-101.100000	-101.100000	140.400000	140.400000	140.200000	140.100000	140.000000	139.800000	139.500000	139.300000	139.100000	138.800000	138.600000	138.300000	138.100000	137.800000	137.600000	137.400000	137.200000	137.000000	136.900000	136.800000	136.700000	136.700000	136.700000	136.700000	136.800000	137.000000	137.200000	137.400000	137.700000	138.000000	138.300000	138.700000	139.100000	139.500000	140.000000	140.500000	141.000000	141.500000
-96.100000	-101.700000	-101.700000	-101.700000	-101.600000	-101.500000	-101.400000	-101.300000	-101.300000	-101.200000	-101.100000	-101.100000	140.500000	140.400000	140.300000	140.100000	139.900000	139.700000	139.500000	139.300000	139.000000	138.800000	138.600000	138.300000	138.000000	137.900000	137.600000	137.400000	137.200000	137.100000	136.900000	136.800000	136.700000	136.700000	136.700000	136.800000	136.900000	137.000000	137.200000	137.400000	137.700000	138.000000	138.300000	138.700000	139.100000	139.500000	140.000000	140.500000	141.000000	141.600000
167.300000	-101.600000	-101.700000	-101.700000	-101.600000	-101.500000	-101.500000	-101.400000	-101.300000	-101.200000	-101.100000	-101.100000	140.400000	140.300000	140.300000	140.100000	139.900000	139.700000	139.500000	139.300000	139.100000	138.900000	138.600000	138.300000	138.100000	137.900000	137.600000	137.400000	137.200000	137.000000	136.900000	136.800000	136.700000	136.700000	136.700000	136.800000	136.900000	137.000000	137.200000	137.400000	137.600000	137.900000	138.300000	138.600000	139.000000	139.500000	139.900000	140.400000	140.900000	141.500000
80.700000	-101.700000	-101.800000	-101.700000	-101.600000	-101.600000	-101.400000	-101.300000	-101.200000	-101.200000	-101.100000	-101.200000	140.500000	140.400000	140.300000	140.100000	139.900000	139.800000	139.600000	139.300000	139.100000	138.800000	138.600000	138.400000	138.100000	137.800000	137.700000	137.400000	137.300000	137.100000	136.900000	136.800000	136.800000	136.700000	136.700000	136.800000	136.900000	137.000000	137.200000	137.400000	137.700000	138.000000	138.300000	138.700000	139.100000	139.500000	139.900000	140.400000	140.900000	141.500000
165.100000	-101.700000	-101.700000	-101.700000	-101.700000	-101.500000	-101.500000	-101.400000	-101.300000	-101.200000	-101.200000	-101.100000	140.400000	140.400000	140.200000	140.100000	140.000000	139.700000	139.500000	139.300000	139.000000	138.800000	138.600000	138.300000	138.100000	137.900000	137.600000	137.400000	137.200000	137.000000	136.900000	136.800000	136.700000	136.700000	136.700000	136.800000	136.900000	137.000000	137.200000	137.400000	137.600000	137.900000	138.300000	138.600000	139.000000	139.500000	139.900000	140.400000	140.900000	141.500000
-96.200000	-101.700000	-101.700000	-101.700000	-101.700000	-101.600000	-101.500000	-101.400000	-101.300000	-101.200000	-101.100000	-101.100000	140.500000	140.300000	140.300000	140.100000	139.900000	139.800000	139.500000	139.300000	139.100000	138.900000	138.600000	138.400000	138.100000	137.800000	137.700000	137.400000	137.200000	137.100000	136.900000	136.800000	136.800000	136.700000	136.700000	136.800000	136.900000	137.000000	137.200000	137.400000	137.700000	138.000000	138.300000	138.700000	139.100000	139.500000	139.900000	140.400000	140.900000	141.500000
167.300000	-101.600000	-101.800000	-101.700000	-101.600000	-101.500000	-101.400000	-101.300000	-101.200000	-101.200000	-101.100000	-101.100000	140.400000	140.400000	140.300000	140.100000	139.900000	139.700000	139.600000	139.300000	139.100000	138.800000	138.600000	138.300000	138.100000	137.900000	137.600000	137.400000	137.300000	137.000000	136.900000	136.800000	136.700000	136.700000	136.700000	136.800000	136.900000	137.000000	137.200000	137.400000	137.600000	137.900000	138.300000	138.600000	139.000000	139.500000	139.900000	140.400000	140.900000	141.500000
80.800000	-101.700000	-101.700000	-101.700000	-101.600000	-101.600000	-101.500000	-101.400000	-101.300000	-101.200000	-101.200000	-101.200000	140.500000	140.400000	140.200000	140.100000	140.000000	139.800000	139.500000	139.300000	139.000000	138.800000	138.600000	138.400000	138.100000	137.800000	137.700000	137.400000	137.200000	137.100000	136.900000	136.800000	136.800000	136.700000	136.700000	136.800000	136.900000	137.000000	137.200000	137.400000	137.700000	138.000000	138.300000	138.700000	139.100000	139.500000	139.900000	140.400000	140.900000	141.500000
165.000000	-101.700000	-101.700000	-101.700000	-101.700000	-101.500000	-101.500000	-101.400000	-101.300000	-101.200000	-101.100000	-101.100000	140.400000	140.300000	140.300000	140.100000	139.900000	139.700000	139.500000	139.300000	139.100000	138.900000	138.600000	138.300000	138.100000	137.900000	137.600000	137.400000	137.200000	137.000000	136.900000	136.800000	136.700000	136.700000	136.700000	136.800000	136.900000	137.000000	137.200000	137.400000	137.600000	137.900000	138.300000	138.600000	139.000000	139.500000	139.900000	140.400000	140.900000	141.500000
-96.200000	-101.700000	-101.800000	-101.700000	-101.700000	-101.600000	-101.400000	-101.300000	-101.200000	-101.200000	-101.100000	-101.100000	140.500000	140.400000	140.300000	140.100000	139.900000	139.800000	139.600000	139.300000	139.100000	138.800000	138.600000	138.400000	138.100000	137.800000	137.700000	137.400000	137.300000	137.100000	136.900000	136.800000	136.800000	136.700000	136.700000	136.800000	136.900000	137.000000	137.200000	137.400000	137.700000	138.000000	138.300000	138.700000	139.100000	139.500000	139.900000	140.400000	140.900000	141.500000
167.400000	-101.600000	-101.700000	-101.700000	-101.600000	-101.500000	-101.400000	-101.300000	-101.300000	-101.200000	-101.200000	-101.100000	140.400000	140.400000	140.300000	140.100000	139.900000	139.800000	139.600000	139.400000	139.100000	138.800000	138.600000	138.400000	138.100000	137.900000	137.700000	137.400000	137.300000	137.100000	136.900000	136.800000	136.800000	136.800000	136.700000	136.800000	136.900000	137.000000	137.200000	137.400000	137.600000	137.900000	138.200000	138.600000	139.000000	139.400000	139.900000	140.300000	140.900000	141.400000
80.800000	-101.800000	-101.700000	-101.800000	-101.700000	-101.600000	-101.500000	-101.300000	-101.300000	-101.200000	-101.100000	-101.100000	140.500000	140.400000	140.200000	140.100000	140.000000	139.700000	139.500000	139.300000	139.100000	138.900000	138.600000	138.300000	138.100000	137.900000	137.600000	137.500000	137.200000	137.100000	137.000000	136.900000	136.800000	136.700000	136.800000	136.800000	136.900000	137.000000	137.200000	137.400000	137.700000	138.000000	138.300000	138.600000	139.000000	139.400000	139.900000	140.400000	140.900000	141.400000
164.900000	-101.600000	-101.800000	-101.700000	-101.700000	-101.600000	-101.500000	-101.500000	-101.200000	-101.200000	-101.200000	-101.200000	140.400000	140.400000	140.300000	140.100000	139.900000	139.800000	139.600000	139.300000	139.100000	138.800000	138.600000	138.400000	138.200000	137.900000	137.700000	137.400000	137.300000	137.100000	136.900000	136.800000	136.700000	136.800000	136.700000	136.800000	136.900000	137.000000	137.200000	137.400000	137.600000	137.900000	138.200000	138.600000	139.000000	139.400000	139.900000	140.300000	140.900000	141.400000
-96.100000	-101.700000	-101.800000	-101.700000	-101.600000	-101.500000	-101.400000	-101.300000	-101.300000	-101.200000	-101.200000	-101.100000	140.500000	140.400000	140.300000	140.100000	140.000000	139.700000	139.500000	139.400000	139.100000	138.900000	138.600000	138.400000	138.100000	137.900000	137.600000	137.500000	137.200000	137.100000	137.000000	136.900000	136.800000	136.700000	136.800000	136.800000	136.900000	137.000000	137.200000	137.400000	137.700000	138.000000	138.300000	138.600000	139.000000	139.400000	139.900000	140.400000	140.900000	141.400000
167.300000	-101.700000	-101.700000	-101.700000	-101.600000	-101.600000	-101.500000	-101.300000	-101.300000	-101.200000	-101.100000	-101.100000	140.400000	140.400000	140.200000	140.100000	139.900000	139.800000	139.600000	139.300000	139.100000	138.800000	138.600000	138.300000	138.100000	137.900000	137.700000	137.400000	137.300000	137.100000	136.900000	136.800000	136.800000	136.800000	136.700000	136.800000	136.900000	137.000000	137.200000	137.400000	137.600000	137.900000	138.200000	138.600000	139.000000	139.400000	139.900000	140.300000	140.900000	141.400000
80.900000	-101.700000	-101.700000	-101.800000	-101.700000	-101.600000	-101.500000	-101.500000	-101.300000	-101.200000	-101.200000	-101.200000	140.500000	140.400000	140.300000	140.100000	140.000000	139.700000	139.500000	139.300000	139.100000	138.900000	138.600000	138.400000	138.200000	137.900000	137.600000	137.500000	137.200000	137.100000	137.000000	136.900000	136.700000	136.700000	136.800000	136.800000	136.900000	137.000000	137.200000	137.400000	137.700000	138.000000	138.300000	138.600000	139.000000	139.400000	139.900000	140.400000	140.900000	141.400000
164.900000	-101.600000	-101.800000	-101.700000	-101.700000	-101.500000	-101.400000	-101.300000	-101.200000	-101.200000	-101.200000	-101.100000	140.400000	140.400000	140.300000	140.100000	139.900000	139.800000	139.600000	139.400000	139.100000	138.800000	138.600000	138.400000	138.100000	137.900000	137.700000	137.400000	137.300000	137.100000	136.900000	136.800000	136.800000	136.800000	136.700000	136.800000	136.900000	137.000000	137.200000	137.400000	137.600000	137.900000	138.200000	138.600000	139.000000	139.400000	139.900000	140.300000	140.900000	141.400000
-96.100000	-101.800000	-101.800000	-101.700000	-101.600000	-101.600000	-101.500000	-101.300000	-101.300000	-101.200000	-101.100000	-101.100000	140.500000	140.400000	140.200000	140.100000	140.000000	139.700000	139.500000	139.300000	139.100000	138.900000	138.600000	138.300000	138.100000	137.900000	137.600000	137.500000	137.200000	137.100000	137.000000	136.900000	136.800000	136.700000	136.800000	136.800000	136.900000	137.000000	137.200000	137.400000	137.700000	138.000000	138.300000	138.600000	139.000000	139.400000	139.900000	140.400000	140.900000	141.400000
167.300000	-101.700000	-101.700000	-101.700000	-101.700000	-101.500000	-101.500000	-101.300000	-101.300000	-101.300000	-101.100000	-101.200000	140.400000	140.400000	140.300000	140.100000	139.900000	139.800000	139.600000	139.400000	139.100000	138.900000	138.700000	138.400000	138.100000	137.900000	137.700000	137.500000	137.300000	137.100000	137.000000	136.900000	136.800000	136.700000	136.700000	136.800000	136.900000	137.000000	137.200000	137.400000	137.600000	137.900000	138.300000	138.600000	139.000000	139.400000	139.800000	140.300000	140.800000	141.300000
80.800000	-101.800000	-101.700000	-101.800000	-101.600000	-101.600000	-101.500000	-101.400000	-101.300000	-101.200000	-101.200000	-101.100000	140.500000	140.400000	140.300000	140.200000	140.000000	139.800000	139.500000	139.300000	139.100000	138.800000	138.600000	138.400000	138.200000	137.900000	137.700000	137.500000	137.300000	137.100000	137.000000	136.900000	136.800000	136.800000	136.800000	136.800000	136.900000	137.000000	137.200000	137.400000	137.700000	137.900000	138.200000	138.600000	139.000000	139.400000	139.800000	140.300000	140.800000	141.400000
165.000000	-101.600000	-101.800000	-101.700000	-101.700000	-101.600000	-101.500000	-101.400000	-101.300000	-101.200000	-101.200000	-101.200000	140.400000	140.400000	140.200000	140.100000	139.900000	139.700000	139.600000	139.400000	139.100000	138.900000	138.600000	138.400000	138.100000	137.900000	137.700000	137.500000	137.300000	137.100000	137.000000	136.800000	136.800000	136.700000	136.700000	136.800000	136.900000	137.000000	137.200000	137.400000	137.600000	137.900000	138.200000	138.600000	139.000000	139.400000	139.800000	140.300000	140.800000	141.300000
-96.100000	-101.700000	-101.800000	-101.700000	-101.700000	-101.500000	-101.400000	-101.400000	-101.300000	-101.200000	-101.100000	-101.200000	140.500000	140.400000	140.300000	140.100000	140.000000	139.800000	139.500000	139.300000	139.100000	138.900000	138.700000	138.400000	138.200000	137.900000	137.700000	137.500000	137.300000	137.100000	137.000000	136.900000	136.800000	136.800000	136.800000	136.800000	136.900000	137.000000	137.200000	137.400000	137.700000	137.900000	138.300000	138.600000	139.000000	139.400000	139.800000	140.300000	140.800000	141.400000
167.300000	-101.700000	-101.700000	-101.700000	-101.600000	-101.600000	-101.500000	-101.300000	-101.300000	-101.300000	-101.200000	-101.100000	140.400000	140.400000	140.300000	140.200000	139.900000	139.800000	139.600000	139.400000	139.100000	138.800000	138.600000	138.400000	138.100000	137.900000	137.700000	137.500000	137.300000	137.100000	137.000000	136.900000	136.800000	136.700000	136.700000	136.800000	136.900000	137.000000	137.200000	137.400000	137.600000	137.900000	138.200000	138.600000	139.000000	139.400000	139.800000	140.300000	140.800000	141.300000
80.800000	-101.700000	-101.700000	-101.800000	-101.700000	-101.600000	-101.500000	-101.400000	-101.300000	-101.200000	-101.200000	-101.200000	140.500000	140.400000	140.200000	140.100000	140.000000	139.700000	139.500000	139.300000	139.100000	138.900000	138.600000	138.400000	138.200000	137.900000	137.700000	137.500000	137.300000	137.100000	137.000000	136.800000	136.800000	136.800000	136.800000	136.800000	136.900000	137.000000	137.200000	137.400000	137.700000	137.900000	138.200000	138.600000	139.000000	139.400000	139.800000	140.300000	140.800000	141.400000
165.000000	-101.700000	-101.800000	-101.700000	-101.700000	-101.500000	-101.500000	-101.400000	-101.300000	-101.200000	-101.100000	-101.200000	140.400000	140.400000	140.300000	140.100000	139.900000	139.800000	139.600000	139.400000	139.100000	138.900000	138.700000	138.400000	138.100000	137.900000	137.700000	137.500000	137.300000	137.100000	137.000000	136.900000	136.800000	136.700000	136.700000	136.800000	136.900000	137.000000	137.200000	137.400000	137.600000	137.900000	138.300000	138.600000	139.000000	139.400000	139.800000	140.300000	140.800000	141.300000
-96.200000	-101.700000	-101.800000	-101.700000	-101.600000	-101.600000	-101.400000	-101.400000	-101.300000	-101.200000	-101.200000	-101.100000	140.500000	140.400000	140.300000	140.200000	140.000000	139.800000	139.500000	139.300000	139.100000	138.800000	138.600000	138.400000	138.200000	137.900000	137.700000	137.500000	137.300000	137.100000	137.000000	136.900000	136.800000	136.800000	136.800000	136.800000	136.900000	137.000000	137.200000	137.400000	137.700000	137.900000	138.200000	138.600000	139.000000	139.400000	139.800000	140.300000	140.800000	141.400000
167.400000	-101.700000	-101.800000	-101.700000	-101.600000	-101.600000	-101.500000	-101.400000	-101.300000	-101.200000	-101.200000	-101.200000	140.400000	140.400000	140.200000	140.100000	140.000000	139.800000	139.600000	139.400000	139.200000	138.900000	138.600000	138.400000	138.200000	138.000000	137.700000	137.500000	137.300000	137.100000	137.000000	136.900000	136.800000	136.800000	136.800000	136.800000	136.900000	137.000000	137.200000	137.400000	137.600000	137.900000	138.200000	138.500000	138.900000	139.300000	139.800000	140.200000	140.700000	141.300000
80.800000	-101.700000	-101.700000	-101.800000	-101.700000	-101.600000	-101.500000	-101.400000	-101.300000	-101.200000	-101.200000	-101.200000	140.500000	140.400000	140.300000	140.200000	140.000000	139.800000	139.600000	139.300000	139.100000	138.900000	138.700000	138.400000	138.200000	137.900000	137.700000	137.500000	137.300000	137.200000	137.000000	136.900000	136.800000	136.800000	136.800000	136.800000	136.900000	137.000000	137.200000	137.400000	137.600000	137.900000	138.200000	138.600000	139.000000	139.400000	139.800000	140.300000	140.800000	141.300000
164.900000	-101.700000	-101.800000	-101.700000	-101.700000	-101.600000	-101.500000	-101.400000	-101.300000	-101.300000	-101.200000	-101.100000	140.400000	140.400000	140.300000	140.100000	139.900000	139.800000	139.500000	139.400000	139.100000	138.900000	138.600000	138.400000	138.200000	138.000000	137.700000	137.500000	137.300000	137.100000	137.000000	136.900000	136.800000	136.800000	136.800000	136.800000	136.900000	137.000000	137.200000	137.400000	137.600000	137.900000	138.200000	138.500000	138.900000	139.300000	139.800000	140.200000	140.700000	141.300000
-96.100000	-101.700000	-101.700000	-101.700000	-101.600000	-101.500000	-101.500000	-101.400000	-101.300000	-101.200000	-101.200000	-101.200000	140.500000	140.400000	140.200000	140.100000	140.000000	139.800000	139.600000	139.300000	139.200000	138.900000	138.700000	138.400000	138.200000	137.900000	137.700000	137.500000	137.300000	137.200000	137.000000	136.900000	136.800000	136.800000	136.800000	136.800000	136.900000	137.000000	137.200000	137.400000	137.600000	137.900000	138.200000	138.600000	138.900000	139.400000	139.800000	140.300000	140.800000	141.300000
167.400000	-101.700000	-101.800000	-101.800000	-101.700000	-101.600000	-101.500000	-101.400000	-101.300000	-101.200000	-101.200000	-101.200000	140.400000	140.400000	140.300000	140.200000	140.000000	139.800000	139.600000	139.400000	139.100000	138.900000	138.600000	138.400000	138.200000	138.000000	137.700000	137.500000	137.300000	137.100000	137.000000	136.900000	136.800000	136.800000	136.800000	136.800000	136.900000	137.000000	137.200000	137.400000	137.600000	137.900000	138.200000	138.500000	138.900000	139.300000	139.800000	140.200000	140.700000	141.300000
80.800000	-101.700000	-101.700000	-101.700000	-101.700000	-101.600000	-101.500000	-101.400000	-101.300000	-101.300000	-101.200000	-101.200000	140.500000	140.400000	140.300000	140.100000	139.900000	139.800000	139.500000	139.300000	139.100000	138.900000	138.700000	138.400000	138.200000	137.900000	137.700000	137.500000	137.300000	137.200000	137.000000	136.900000	136.800000	136.800000	136.800000	136.800000	136.900000	137.000000	137.200000	137.400000	137.600000	137.900000	138.200000	138.600000	139.000000	139.400000	139.800000	140.300000	140.800000	141.300000
164.900000	-101.700000	-101.800000	-101.700000	-101.600000	-101.600000	-101.500000	-101.400000	-101.300000	-101.200000	-101.200000	-101.100000	140.400000	140.400000	140.200000	140.100000	140.000000	139.800000	139.600000	139.400000	139.200000	138.900000	138.600000	138.400000	138.200000	138.000000	137.700000	137.500000	137.300000	137.100000	137.000000	136.900000	136.800000	136.800000	136.800000	136.800000	136.900000	137.000000	137.200000	137.400000	137.600000	137.900000	138.200000	138.500000	138.900000	139.300000	139.800000	140.200000	140.700000	141.300000
-96.100000	-101.700000	-101.700000	-101.800000	-101.700000	-101.500000	-101.500000	-101.400000	-101.300000	-101.200000	-101.200000	-101.200000	140.500000	140.400000	140.300000	140.200000	140.000000	139.800000	139.600000	139.300000	139.100000	138.900000	138.700000	138.400000	138.200000	137.900000	137.700000	137.500000	137.300000	137.200000	137.000000	136.900000	136.800000	136.800000	136.800000	136.800000	136.900000	137.000000	137.200000	137.400000	137.600000	137.900000	138.200000	138.600000	138.900000	139.400000	139.800000	140.300000	140.800000	141.300000
167.500000	-101.600000	-101.800000	-101.700000	-101.600000	-101.600000	-101.400000	-101.400000	-101.300000	-101.300000	-101.200000	-101.200000	140.400000	140.400000	140.300000	140.100000	140.000000	139.800000	139.600000	139.400000	139.200000	138.900000	138.700000	138.500000	138.200000	138.000000	137.700000	137.500000	137.300000	137.200000	137.000000	136.900000	136.800000	136.800000	136.800000	136.800000	136.900000	137.000000	137.200000	137.400000	137.600000	137.900000	138.200000	138.500000	138.900000	139.300000	139.700000	140.200000	140.700000	141.200000
80.800000	-101.800000	-101.700000	-101.700000	-101.700000	-101.600000	-101.500000	-101.400000	-101.300000	-101.200000	-101.200000	-101.200000	140.500000	140.400000	140.300000	140.200000	140.000000	139.800000	139.600000	139.400000	139.100000	138.900000	138.700000	138.400000	138.200000	138.000000	137.800000	137.600000	137.400000	137.200000	137.100000	136.900000	136.900000	136.800000	136.800000	136.800000	136.900000	137.000000	137.200000	137.400000	137.600000	137.900000	138.200000	138.500000	138.900000	139.300000	139.800000	140.200000	140.700000	141.200000
164.900000	-101.700000	-101.700000	-101.800000	-101.700000	-101.600000	-101.600000	-101.400000	-101.300000	-101.300000	-101.200000	-101.200000	140.400000	140.400000	140.300000	140.100000	140.000000	139.800000	139.600000	139.300000	139.200000	138.900000	138.700000	138.500000	138.200000	137.900000	137.700000	137.500000	137.300000	137.200000	137.000000	136.900000	136.800000	136.800000	136.800000	136.800000	136.900000	137.000000	137.200000	137.400000	137.600000	137.900000	138.200000	138.500000	138.900000	139.300000	139.700000	140.200000	140.700000	141.200000
-96.200000	-101.700000	-101.800000	-101.700000	-101.700000	-101.600000	-101.400000	-101.400000	-101.400000	-101.300000	-101.200000	-101.200000	140.500000	140.400000	140.300000	140.200000	140.000000	139.800000	139.600000	139.400000	139.100000	138.900000	138.700000	138.400000	138.200000	138.000000	137.800000	137.600000	137.400000	137.200000	137.000000	136.900000	136.900000	136.800000	136.800000	136.800000	136.900000	137.000000	137.200000	137.400000	137.600000	137.900000	138.200000	138.500000	138.900000	139.300000	139.700000	140.200000	140.700000	141.200000
167.500000	-101.600000	-101.800000	-101.700000	-101.600000	-101.600000	-101.500000	-101.400000	-101.300000	-101.200000	-101.200000	-101.200000	140.400000	140.400000	140.300000	140.100000	140.000000	139.800000	139.600000	139.400000	139.200000	138.900000	138.700000	138.500000	138.200000	138.000000	137.700000	137.500000	137.300000	137.200000	137.100000	136.900000	136.800000	136.800000	136.800000	136.800000	136.900000	137.000000	137.200000	137.400000	137.600000	137.900000	138.200000	138.500000	138.900000	139.300000	139.800000	140.200000	140.700000	141.200000
80.800000	-101.800000	-101.700000	-101.800000	-101.700000	-101.600000	-101.600000	-101.400000	-101.300000	-101.300000	-101.200000	-101.200000	140.500000	140.400000	140.300000	140.200000	140.000000	139.800000	139.600000	139.300000	139.100000	138.900000	138.700000	138.400000	138.200000	137.900000	137.800000	137.600000	137.400000	137.200000	137.000000	136.900000	136.900000	136.800000	136.800000	136.800000	136.900000	137.000000	137.200000	137.400000	137.600000	137.900000	138.200000	138.500000	138.900000	139.300000	139.700000	140.200000	140.700000	141.200000
164.900000	-101.700000	-101.700000	-101.700000	-101.700000	-101.600000	-101.400000	-101.400000	-101.300000	-101.300000	-101.200000	-101.200000	140.400000	140.400000	140.300000	140.100000	140.000000	139.800000	139.600000	139.400000	139.200000	138.900000	138.700000	138.500000	138.200000	138.000000	137.700000	137.500000	137.300000	137.200000	137.000000	136.900000	136.800000	136.800000	136.800000	136.800000	136.900000	137.000000	137.200000	137.400000	137.600000	137.900000	138.200000	138.500000	138.900000	139.300000	139.700000	140.200000	140.700000	141.200000
-96.200000	-101.700000	-101.800000	-101.700000	-101.700000	-101.600000	-101.500000	-101.400000	-101.400000	-101.200000	-101.200000	-101.200000	140.500000	140.400000	140.300000	140.200000	140.000000	139.800000	139.600000	139.400000	139.100000	138.900000	138.700000	138.400000	138.200000	138.000000	137.800000	137.600000	137.400000	137.200000	137.100000	136.900000	136.900000	136.800000	136.800000	136.800000	136.900000	137.000000	137.200000	137.400000	137.600000	137.900000	138.200000	138.500000	138.900000	139.300000	139.800000	140.200000	140.700000	141.200000
167.400000	-101.600000	-101.800000	-101.700000	-101.700000	-101.500000	-101.500000	-101.400000	-101.300000	-101.300000	-101.300000	-101.200000	140.400000	140.400000	140.300000	140.100000	140.000000	139.800000	139.600000	139.400000	139.200000	138.900000	138.700000	138.500000	138.300000	138.000000	137.800000	137.500000	137.400000	137.200000	137.100000	136.900000	136.900000	136.800000	136.800000	136.800000	136.900000	137.000000	137.200000	137.400000	137.600000	137.800000	138.100000	138.500000	138.800000	139.200000	139.700000	140.100000	140.600000	141.100000
80.900000	-101.800000	-101.800000	-101.700000	-101.700000	-101.600000	-101.500000	-101.500000	-101.300000	-101.200000	-101.100000	-101.200000	140.500000	140.400000	140.300000	140.200000	140.000000	139.800000	139.600000	139.400000	139.200000	139.000000	138.700000	138.500000	138.200000	138.000000	137.800000	137.600000	137.400000	137.200000	137.000000	137.000000	136.800000	136.800000	136.800000	136.900000	136.900000	137.000000	137.200000	137.400000	137.600000	137.900000	138.200000	138.500000	138.900000	139.300000	139.700000	140.200000	140.600000	141.200000
164.800000	-101.700000	-101.700000	-101.800000	-101.700000	-101.700000	-101.500000	-101.400000	-101.400000	-101.300000	-101.300000	-101.200000	140.400000	140.400000	140.300000	140.100000	140.000000	139.800000	139.600000	139.400000	139.100000	138.900000	138.700000	138.400000	138.200000	138.000000	137.800000	137.600000	137.400000	137.200000	137.100000	136.900000	136.900000	136.800000	136.800000	136.800000	136.900000	137.000000	137.200000	137.400000	137.600000	137.800000	138.100000	138.500000	138.800000	139.200000	139.700000	140.100000	140.600000	141.100000
-96.100000	-101.700000	-101.800000	-101.700000	-101.600000	-101.500000	-101.500000	-101.400000	-101.300000	-101.300000	-101.300000	-101.200000	140.500000	140.400000	140.300000	140.200000	140.000000	139.800000	139.600000	139.400000	139.200000	139.000000	138.700000	138.500000	138.300000	138.000000	137.800000	137.500000	137.400000	137.200000	137.000000	137.000000	136.800000	136.800000	136.800000	136.900000	136.900000	137.000000	137.200000	137.400000	137.600000	137.900000	138.200000	138.500000	138.900000	139.300000	139.700000	140.200000	140.600000	141.200000
167.500000	-101.600000	-101.800000	-101.700000	-101.700000	-101.600000	-101.500000	-101.400000	-101.300000	-101.200000	-101.100000	-101.200000	140.400000	140.400000	140.300000	140.100000	140.000000	139.800000	139.600000	139.400000	139.200000	138.900000	138.700000	138.500000	138.200000	138.000000	137.800000	137.600000	137.400000	137.200000	137.100000	136.900000	136.900000	136.800000	136.800000	136.800000	136.900000	137.000000	137.200000	137.400000	137.600000	137.800000	138.100000	138.500000	138.800000	139.200000	139.700000	140.100000	140.600000	141.100000
80.800000	-101.800000	-101.700000	-101.800000	-101.700000	-101.700000	-101.500000	-101.500000	-101.400000	-101.300000	-101.300000	-101.200000	140.500000	140.400000	140.300000	140.200000	140.000000	139.800000	139.600000	139.400000	139.100000	139.000000	138.700000	138.400000	138.200000	138.000000	137.800000	137.600000	137.400000	137.200000	137.000000	137.000000	136.800000	136.800000	136.800000	136.900000	136.900000	137.000000	137.200000	137.400000	137.600000	137.900000	138.200000	138.500000	138.900000	139.300000	139.700000	140.200000	140.600000	141.200000
164.800000	-101.700000	-101.800000	-101.700000	-101.700000	-101.500000	-101.500000	-101.400000	-101.300000	-101.300000	-101.300000	-101.200000	140.400000	140.400000	140.300000	140.100000	140.000000	139.800000	139.600000	139.400000	139.200000	138.900000	138.700000	138.500000	138.300000	138.000000	137.800000	137.500000	137.400000	137.200000	137.100000	136.900000	136.900000	136.800000	136.800000	136.800000	136.900000	137.000000	137.200000	137.400000	137.600000	137.800000	138.100000	138.500000	138.800000	139.200000	139.700000	140.100000	140.600000	141.100000
-96.100000	-101.700000	-101.800000	-101.700000	-101.600000	-101.600000	-101.500000	-101.400000	-101.300000	-101.200000	-101.100000	-101.200000	140.500000	140.400000	140.300000	140.200000	140.000000	139.800000	139.600000	139.400000	139.200000	139.000000	138.700000	138.500000	138.200000	138.000000	137.800000	137.600000	137.400000	137.200000	137.000000	137.000000	136.800000	136.800000	136.800000	136.900000	136.900000	137.000000	137.200000	137.400000	137.600000	137.900000	138.200000	138.500000	138.900000	139.300000	139.700000	140.200000	140.600000	141.200000
167.400000	-101.600000	-101.800000	-101.700000	-101.700000	-101.600000	-101.500000	-101.400000	-101.400000	-101.300000	-101.300000	-101.200000	140.400000	140.400000	140.300000	140.200000	140.000000	139.800000	139.700000	139.400000	-90.300000	139.000000	138.700000	138.500000	138.200000	138.100000	137.800000	137.500000	137.400000	137.300000	137.100000	137.000000	136.900000	136.800000	136.900000	136.800000	136.900000	137.000000	137.200000	137.400000	137.600000	137.800000	138.100000	138.500000	138.800000	139.200000	139.600000	140.100000	140.600000	141.100000
80.900000	-101.700000	-101.700000	-101.800000	-101.700000	-101.600000	-101.600000	-101.500000	-101.300000	-101.300000	-101.200000	-101.200000	140.500000	140.400000	140.300000	140.200000	140.000000	139.800000	139.600000	139.400000	-161.500000	138.900000	138.800000	138.500000	138.300000	138.000000	137.800000	137.700000	137.400000	137.200000	137.100000	137.000000	136.900000	136.900000	136.800000	136.900000	136.900000	137.100000	137.200000	137.400000	137.600000	137.900000	138.200000	138.500000	138.800000	139.200000	139.700000	140.100000	140.600000	141.100000
164.800000	-101.700000	-101.800000	-101.800000	-101.700000	-101.600000	-101.500000	-101.400000	-101.400000	-101.300000	-101.300000	-101.300000	140.400000	140.400000	140.300000	140.100000	140.000000	139.800000	139.600000	139.400000	90.400000	139.000000	138.700000	138.500000	138.200000	138.000000	137.800000	137.500000	137.400000	137.300000	137.100000	137.000000	136.900000	136.800000	136.800000	136.800000	136.900000	137.000000	137.200000	137.300000	137.600000	137.800000	138.100000	138.500000	138.800000	139.200000	139.600000	140.100000	140.600000	141.100000
-96.100000	-101.800000	-101.800000	-101.700000	-101.700000	-101.600000	-101.500000	-101.400000	-101.400000	-101.300000	-101.200000	-101.200000	140.500000	140.400000	140.300000	140.200000	140.000000	139.800000	139.600000	139.400000	161.500000	138.900000	138.700000	138.500000	138.300000	138.100000	137.800000	137.700000	137.400000	137.200000	137.100000	137.000000	136.900000	136.900000	136.900000	136.900000	136.900000	137.100000	137.200000	137.400000	137.600000	137.900000	138.200000	138.500000	138.800000	139.200000	139.700000	140.100000	140.600000	141.100000
167.500000	-101.600000	-101.700000	-101.700000	-101.700000	-101.600000	-101.500000	-101.500000	-101.300000	-101.300000	-101.300000	-101.200000	140.400000	140.400000	140.300000	140.200000	140.000000	139.800000	139.700000	139.400000	-90.400000	139.000000	138.800000	138.500000	138.200000	138.000000	137.800000	137.500000	137.400000	137.300000	137.100000	137.000000	136.900000	136.800000	136.800000	136.800000	136.900000	137.000000	137.200000	137.400000	137.600000	137.800000	138.100000	138.500000	138.800000	139.200000	139.600000	140.100000	140.600000	141.100000
80.800000	-101.700000	-101.800000	-101.800000	-101.700000	-101.600000	-101.600000	-101.400000	-101.400000	-101.300000	-101.200000	-101.300000	140.500000	140.400000	140.300000	140.100000	140.000000	139.800000	139.600000	139.400000	-161.400000	138.900000	138.700000	138.500000	138.300000	138.000000	137.800000	137.700000	137.400000	137.200000	137.100000	137.000000	136.900000	136.900000	136.800000	136.900000	136.900000	137.100000	137.200000	137.300000	137.600000	137.900000	138.200000	138.500000	138.800000	139.200000	139.700000	140.100000	140.600000	141.100000
164.800000	-101.700000	-101.800000	-101.800000	-101.700000	-101.600000	-101.500000	-101.400000	-101.400000	-101.300000	-101.300000	-101.200000	140.400000	140.400000	140.300000	140.200000	140.000000	139.800000	139.600000	139.400000	90.300000	139.000000	138.700000	138.500000	138.200000	138.100000	137.800000	137.500000	137.400000	137.300000	137.100000	137.000000	136.900000	136.800000	136.900000	136.800000	136.900000	137.000000	137.200000	137.400000	137.600000	137.800000	138.100000	138.500000	138.800000	139.200000	139.600000	140.100000	140.600000	141.100000
-96.100000	-101.800000	-101.700000	-101.700000	-101.700000	-101.600000	-101.500000	-101.500000	-101.300000	-101.300000	-101.200000	-101.200000	140.500000	140.400000	140.300000	140.200000	140.000000	139.800000	139.600000	139.400000	161.500000	138.900000	138.800000	138.500000	138.300000	138.000000	137.800000	137.700000	137.400000	137.200000	137.100000	137.000000	136.900000	136.900000	136.800000	136.900000	136.900000	137.100000	137.200000	137.400000	137.600000	137.900000	138.200000	138.500000	138.800000	139.200000	139.700000	140.100000	140.600000	141.100000
167.500000	-101.700000	-101.800000	-101.700000	-101.700000	-101.600000	-101.500000	-101.400000	-101.400000	-101.300000	-101.200000	-101.300000	140.400000	140.400000	140.300000	140.200000	140.000000	139.900000	139.600000	139.500000	-90.400000	139.000000	138.700000	138.500000	138.300000	138.100000	137.900000	137.600000	137.500000	137.300000	137.100000	136.900000	136.900000	136.900000	136.800000	136.900000	136.900000	137.000000	137.200000	137.300000	137.600000	137.800000	138.100000	138.400000	138.800000	139.200000	139.600000	140.000000	140.500000	141.000000
80.900000	-101.700000	-101.700000	-101.700000	-101.700000	-101.700000	-101.500000	-101.500000	-101.300000	-101.300000	-101.300000	-101.200000	140.500000	140.400000	140.300000	140.200000	140.000000	139.800000	139.700000	139.400000	-161.500000	139.000000	138.800000	138.500000	138.300000	138.000000	137.800000	137.700000	137.400000	137.300000	137.100000	137.100000	136.900000	136.900000	136.900000	136.900000	137.000000	137.100000	137.200000	137.400000	137.600000	137.900000	138.100000	138.500000	138.800000	139.200000	139.600000	140.100000	140.500000	141.000000
164.800000	-101.700000	-101.800000	-101.800000	-101.700000	-101.600000	-101.600000	-101.500000	-101.400000	-101.300000	-101.300000	-101.300000	140.400000	140.400000	140.300000	140.100000	140.000000	139.800000	139.600000	139.400000	90.400000	139.000000	138.700000	138.500000	138.300000	138.100000	137.900000	137.600000	137.500000	137.200000	137.100000	136.900000	136.900000	136.800000	136.800000	136.900000	136.900000	137.000000	137.200000	137.300000	137.600000	137.800000	138.100000	138.400000	138.800000	139.200000	139.600000	140.000000	140.500000	141.000000
-96.100000	-101.700000	-101.800000	-101.800000	-101.700000	-101.600000	-101.500000	-101.400000	-101.400000	-101.300000	-101.200000	-101.300000	140.500000	140.400000	140.300000	140.200000	140.000000	139.900000	139.600000	139.500000	161.600000	139.000000	138.800000	138.500000	138.300000	138.000000	137.800000	137.600000	137.400000	137.300000	137.100000	137.100000	136.900000	136.900000	136.900000	136.900000	137.000000	137.100000	137.200000	137.400000	137.600000	137.800000	138.100000	138.500000	138.800000	139.200000	139.600000	140.100000	140.500000	141.000000
167.500000	-101.700000	-101.800000	-101.700000	-101.700000	-101.600000	-101.500000	-101.400000	-101.300000	-101.300000	-101.300000	-101.200000	140.400000	140.400000	140.300000	140.200000	140.000000	139.800000	139.700000	139.400000	-90.400000	139.000000	138.700000	138.500000	138.300000	138.100000	137.900000	137.700000	137.500000	137.300000	137.100000	136.900000	136.900000	136.900000	136.800000	136.900000	136.900000	137.000000	137.200000	137.300000	137.600000	137.800000	138.100000	138.400000	138.800000	139.200000	139.600000	140.000000	140.500000	141.000000
80.900000	-101.700000	-101.700000	-101.700000	-101.700000	-101.700000	-101.600000	-101.500000	-101.400000	-101.300000	-101.300000	-101.300000	140.500000	140.400000	140.300000	140.100000	140.000000	139.800000	139.600000	139.400000	-161.500000	139.000000	138.800000	138.500000	138.300000	138.000000	137.800000	137.600000	137.400000	137.200000	137.100000	137.100000	136.900000	136.800000	136.900000	136.900000	137.000000	137.100000	137.200000	137.400000	137.600000	137.900000	138.100000	138.500000	138.800000	139.200000	139.600000	140.100000	140.500000	141.000000
164.800000	-101.700000	-101.800000	-101.800000	-101.700000	-101.600000	-101.500000	-101.500000	-101.400000	-101.300000	-101.200000	-101.300000	140.400000	140.400000	140.300000	140.200000	140.000000	139.900000	139.600000	139.500000	90.400000	139.000000	138.700000	138.500000	138.300000	138.100000	137.900000	137.600000	137.500000	137.300000	137.100000	136.900000	136.900000	136.900000	136.800000	136.900000	136.900000	137.000000	137.200000	137.300000	137.600000	137.800000	138.100000	138.400000	138.800000	139.200000	139.600000	140.000000	140.500000	141.000000
-96.100000	-101.700000	-101.800000	-101.800000	-101.700000	-101.600000	-101.500000	-101.400000	-101.300000	-101.300000	-101.300000	-101.200000	140.500000	140.400000	140.300000	140.200000	140.000000	139.800000	139.700000	139.400000	161.600000	139.000000	138.800000	138.500000	138.300000	138.000000	137.800000	137.700000	137.400000	137.300000	137.100000	137.100000	136.900000	136.900000	136.900000	136.900000	137.000000	137.100000	137.200000	137.400000	137.600000	137.800000	138.100000	138.500000	138.800000	139.200000	139.600000	140.100000	140.500000	141.000000
167.500000	-101.800000	-101.800000	-101.700000	-101.700000	-101.600000	-101.500000	-101.400000	-101.400000	-101.300000	-101.300000	-101.300000	140.400000	140.400000	140.300000	140.200000	140.000000	139.800000	139.600000	139.500000	-90.400000	139.000000	138.800000	138.500000	138.300000	138.100000	137.900000	137.600000	137.500000	137.300000	137.100000	137.100000	136.900000	136.900000	136.900000	136.900000	136.900000	137.000000	137.200000	137.300000	137.600000	137.800000	138.100000	138.400000	138.700000	139.100000	139.500000	140.000000	140.400000	140.900000
81.000000	-101.700000	-101.700000	-101.800000	-101.700000	-101.700000	-101.600000	-101.500000	-101.400000	-101.300000	-101.300000	-101.200000	140.500000	140.400000	140.300000	140.200000	140.100000	139.900000	139.700000	139.400000	-161.700000	139.000000	138.800000	138.600000	138.300000	138.100000	137.900000	137.700000	137.500000	137.300000	137.200000	137.000000	137.000000	136.900000	136.900000	136.900000	137.000000	137.100000	137.200000	137.400000	137.600000	137.800000	138.100000	138.400000	138.800000	139.200000	139.600000	140.000000	140.500000	141.000000
164.600000	-101.600000	-101.800000	-101.800000	-101.700000	-101.600000	-101.600000	-101.500000	-101.400000	-101.400000	-101.300000	-101.300000	140.500000	140.400000	140.300000	140.200000	140.000000	139.800000	139.600000	139.500000	90.400000	139.000000	138.700000	138.500000	138.300000	138.100000	137.800000	137.600000	137.400000	137.300000	137.100000	137.000000	136.900000	136.900000	136.900000	136.900000	136.900000	137.000000	137.200000	137.300000	137.600000	137.800000	138.100000	138.400000	138.700000	139.100000	139.500000	140.000000	140.400000	140.900000
-96.000000	-101.800000	-101.800000	-101.700000	-101.700000	-101.600000	-101.500000	-101.400000	-101.400000	-101.300000	-101.300000	-101.300000	140.400000	140.400000	140.300000	140.100000	140.000000	139.900000	139.700000	139.400000	161.600000	139.000000	138.800000	138.600000	138.300000	138.100000	137.900000	137.700000	137.500000	137.300000	137.200000	137.100000	137.000000	136.900000	136.900000	136.900000	137.000000	137.100000	137.200000	137.400000	137.600000	137.800000	138.100000	138.400000	138.800000	139.200000	139.600000	140.000000	140.500000	141.000000
167.500000	-101.700000	-101.800000	-101.800000	-101.700000	-101.700000	-101.500000	-101.500000	-101.400000	-101.300000	-101.300000	-101.300000	140.500000	140.400000	140.300000	140.200000	140.100000	139.800000	139.600000	139.500000	-90.400000	139.000000	138.800000	138.500000	138.300000	138.100000	137.900000	137.600000	137.500000	137.300000	137.100000	137.000000	136.900000	136.900000	136.900000	136.900000	136.900000	137.000000	137.200000	137.300000	137.600000	137.800000	138.100000	138.400000	138.700000	139.100000	139.500000	140.000000	140.400000	140.900000
81.000000	-101.700000	-101.700000	-101.800000	-101.700000	-101.600000	-101.600000	-101.500000	-101.400000	-101.400000	-101.300000	-101.200000	140.500000	140.400000	140.300000	140.200000	140.000000	139.900000	139.700000	139.400000	-161.700000	139.000000	138.700000	138.600000	138.300000	138.100000	137.800000	137.700000	137.400000	137.300000	137.200000	137.000000	137.000000	136.900000	136.900000	136.900000	137.000000	137.100000	137.200000	137.400000	137.600000	137.800000	138.100000	138.400000	138.800000	139.200000	139.600000	140.000000	140.500000	141.000000
164.600000	-101.700000	-101.800000	-101.700000	-101.700000	-101.600000	-101.600000	-101.400000	-101.400000	-101.300000	-101.300000	-101.300000	140.400000	140.400000	140.300000	140.200000	140.000000	139.800000	139.600000	139.500000	90.400000	139.000000	138.800000	138.500000	138.300000	138.100000	137.900000	137.600000	137.500000	137.300000	137.100000	137.100000	136.900000	136.900000	136.900000	136.900000	136.900000	137.000000	137.200000	137.300000	137.600000	137.800000	138.100000	138.400000	138.700000	139.100000	139.500000	140.000000	140.400000	140.900000
-96.000000	-101.700000	-101.800000	-101.800000	-101.700000	-101.700000	-101.500000	-101.500000	-101.400000	-101.300000	-101.300000	-101.300000	140.500000	140.400000	140.300000	140.100000	140.100000	139.900000	139.700000	139.400000	161.600000	139.000000	138.800000	138.600000	138.300000	138.100000	137.900000	137.700000	137.500000	137.300000	137.200000	137.000000	137.000000	136.900000	136.900000	136.900000	137.000000	137.100000	137.200000	137.400000	137.600000	137.800000	138.100000	138.400000	138.800000	139.200000	139.600000	140.000000	140.500000	141.000000
167.600000	-101.700000	-101.800000	-101.700000	-101.700000	-101.600000	-101.500000	-101.400000	-101.400000	-101.300000	-101.300000	-101.300000	140.400000	140.400000	140.300000	140.200000	140.000000	139.800000	139.700000	139.500000	-90.400000	139.100000	138.800000	138.600000	138.300000	138.100000	137.900000	137.700000	137.500000	137.300000	137.200000	137.000000	137.000000	136.900000	136.900000	136.900000	136.900000	137.000000	137.200000	137.300000	137.500000	137.800000	138.100000	138.400000	138.700000	139.100000	139.500000	139.900000	140.400000	140.900000
81.000000	-101.800000	-101.700000	-101.800000	-101.700000	-101.700000	-101.600000	-101.500000	-101.400000	-101.300000	-101.300000	-101.200000	140.500000	140.400000	140.300000	140.200000	140.100000	139.900000	139.700000	139.500000	-161.700000	139.000000	138.800000	138.600000	138.400000	138.100000	137.900000	137.700000	137.500000	137.400000	137.200000	137.100000	137.000000	136.900000	136.900000	136.900000	137.000000	137.100000	137.200000	137.400000	137.600000	137.800000	138.100000	138.400000	138.700000	139.100000	139.500000	139.900000	140.400000	140.900000
164.600000	-101.600000	-101.800000	-101.800000	-101.700000	-101.600000	-101.600000	-101.500000	-101.400000	-101.400000	-101.300000	-101.400000	140.500000	140.400000	140.300000	140.200000	140.000000	139.800000	139.600000	139.400000	90.400000	139.000000	138.800000	138.500000	138.300000	138.100000	137.900000	137.700000	137.500000	137.300000	137.200000	137.000000	137.000000	136.900000	136.900000	136.900000	136.900000	137.000000	137.200000	137.300000	137.500000	137.800000	138.100000	138.400000	138.700000	139.100000	139.500000	139.900000	140.400000	140.900000
-96.100000	-101.800000	-101.800000	-101.800000	-101.800000	-101.600000	-101.500000	-101.500000	-101.400000	-101.300000	-101.300000	-101.300000	140.400000	140.400000	140.300000	140.200000	140.000000	139.900000	139.700000	139.500000	161.800000	139.100000	138.800000	138.600000	138.400000	138.100000	137.900000	137.700000	137.500000	137.300000	137.200000	137.100000	137.000000	136.900000	136.900000	136.900000	137.000000	137.100000	137.200000	137.400000	137.600000	137.800000	138.100000	138.400000	138.700000	139.100000	139.500000	139.900000	140.400000	140.900000
167.600000	-101.700000	-101.800000	-101.700000	-101.700000	-101.700000	-101.600000	-101.400000	-101.400000	-101.300000	-101.300000	-101.200000	140.500000	140.400000	140.300000	140.200000	140.100000	139.800000	139.700000	139.500000	-90.400000	139.000000	138.800000	138.600000	138.300000	138.100000	137.900000	137.700000	137.500000	137.400000	137.200000	137.000000	137.000000	136.900000	136.900000	136.900000	136.900000	137.000000	137.200000	137.300000	137.500000	137.800000	138.100000	138.400000	138.700000	139.100000	139.500000	139.900000	140.400000	140.900000
81.000000	-101.700000	-101.700000	-101.800000	-101.700000	-101.600000	-101.600000	-101.500000	-101.400000	-101.400000	-101.300000	-101.400000	140.500000	140.400000	140.300000	140.200000	140.000000	139.900000	139.600000	139.400000	-161.700000	139.000000	138.800000	138.500000	138.400000	138.100000	137.900000	137.700000	137.500000	137.300000	137.200000	137.100000	137.000000	136.900000	136.900000	136.900000	137.000000	137.100000	137.200000	137.400000	137.600000	137.800000	138.100000	138.400000	138.700000	139.100000	139.500000	139.900000	140.400000	140.900000
164.600000	-101.700000	-101.800000	-101.800000	-101.700000	-101.600000	-101.500000	-101.500000	-101.400000	-101.300000	-101.300000	-101.300000	140.400000	140.400000	140.300000	140.200000	140.000000	139.800000	139.700000	139.500000	90.400000	139.100000	138.800000	138.600000	138.300000	138.100000	137.900000	137.700000	137.500000	137.300000	137.200000	137.000000	137.000000	136.900000	136.900000	136.900000	136.900000	137.000000	137.200000	137.300000	137.500000	137.800000	138.100000	138.400000	138.700000	139.100000	139.500000	139.900000	140.400000	140.900000
-96.100000	-101.800000	-101.800000	-101.800000	-101.800000	-101.700000	-101.600000	-101.500000	-101.400000	-101.300000	-101.300000	-101.200000	140.500000	140.400000	140.300000	140.200000	140.100000	139.900000	139.700000	139.500000	161.800000	139.000000	138.800000	138.600000	138.400000	138.100000	137.900000	137.700000	137.500000	137.400000	137.200000	137.100000	137.000000	136.900000	136.900000	136.900000	137.000000	137.100000	137.200000	137.400000	137.600000	137.800000	138.100000	138.400000	138.700000	139.100000	139.500000	139.900000	140.400000	140.900000
167.700000	-101.700000	-101.800000	-101.700000	-101.700000	-101.700000	-101.600000	-101.500000	-101.400000	-101.400000	-101.300000	-101.400000	140.400000	140.400000	140.300000	140.200000	140.000000	139.900000	139.700000	139.500000	-90.500000	-90.600000	138.800000	138.600000	138.400000	138.100000	137.900000	137.700000	137.500000	137.400000	137.200000	137.100000	137.000000	136.900000	136.900000	136.900000	137.000000	137.100000	137.200000	137.300000	137.500000	137.800000	138.000000	138.300000	138.700000	139.000000	139.400000	139.900000	140.300000	140.800000
80.900000	-101.800000	-101.800000	-101.800000	-101.800000	-101.600000	-101.600000	-101.500000	-101.500000	-101.300000	-101.300000	-101.300000	140.500000	140.400000	140.400000	140.200000	140.100000	139.900000	139.700000	139.500000	-161.800000	-161.100000	138.900000	138.600000	138.400000	138.200000	138.000000	137.700000	137.600000	137.300000	137.200000	137.100000	137.000000	137.000000	136.900000	136.900000	137.000000	137.000000	137.200000	137.400000	137.600000	137.800000	138.100000	138.400000	138.700000	139.100000	139.500000	139.900000	140.300000	140.800000
164.600000	-101.700000	-101.800000	-101.800000	-101.700000	-101.700000	-101.500000	-101.500000	-101.400000	-101.400000	-101.400000	-101.300000	140.500000	140.400000	140.300000	140.200000	140.000000	139.800000	139.700000	139.500000	90.400000	90.600000	138.800000	138.600000	138.300000	138.100000	137.900000	137.700000	137.500000	137.400000	137.200000	137.100000	137.000000	136.900000	136.900000	136.900000	137.000000	137.100000	137.200000	137.300000	137.500000	137.800000	138.000000	138.300000	138.700000	139.000000	139.400000	139.900000	140.300000	140.800000
-96.100000	-101.700000	-101.800000	-101.800000	-101.700000	-101.600000	-101.600000	-101.500000	-101.400000	-101.400000	-101.300000	-101.300000	140.400000	140.400000	140.300000	140.200000	140.100000	139.900000	139.700000	139.500000	161.800000	161.100000	138.800000	138.600000	138.400000	138.200000	137.900000	137.700000	137.500000	137.300000	137.200000	137.100000	137.000000	137.000000	136.900000	136.900000	137.000000	137.100000	137.200000	137.400000	137.600000	137.800000	138.100000	138.400000	138.700000	139.100000	139.500000	139.900000	140.300000	140.800000
167.700000	-101.700000	-101.800000	-101.700000	-101.800000	-101.700000	-101.600000	-101.500000	-101.400000	-101.300000	-101.300000	-101.400000	140.500000	140.400000	140.400000	140.200000	140.000000	139.900000	139.700000	139.500000	-90.400000	-90.600000	138.900000	138.600000	138.400000	138.100000	138.000000	137.700000	137.600000	137.400000	137.200000	137.100000	137.000000	136.900000	136.900000	136.900000	137.000000	137.000000	137.200000	137.300000	137.500000	137.800000	138.000000	138.300000	138.700000	139.000000	139.400000	139.900000	140.300000	140.800000
80.900000	-101.800000	-101.800000	-101.800000	-101.700000	-101.600000	-101.600000	-101.500000	-101.500000	-101.400000	-101.400000	-101.300000	140.500000	140.400000	140.300000	140.200000	140.100000	139.800000	139.700000	139.500000	-161.900000	-161.100000	138.800000	138.600000	138.300000	138.200000	137.900000	137.700000	137.500000	137.300000	137.200000	137.100000	137.000000	137.000000	136.900000	136.900000	137.000000	137.100000	137.200000	137.400000	137.600000	137.800000	138.100000	138.400000	138.700000	139.100000	139.500000	139.900000	140.300000	140.800000
164.600000	-101.700000	-101.800000	-101.800000	-101.700000	-101.700000	-101.500000	-101.500000	-101.400000	-101.400000	-101.300000	-101.300000	140.400000	140.400000	140.300000	140.200000	140.000000	139.900000	139.700000	139.500000	90.500000	90.600000	138.800000	138.600000	138.400000	138.100000	137.900000	137.700000	137.500000	137.400000	137.200000	137.100000	137.000000	136.900000	136.900000	136.900000	137.000000	137.100000	137.200000	137.300000	137.500000	137.800000	138.000000	138.300000	138.700000	139.000000	139.400000	139.900000	140.300000	140.800000
-96.100000	-101.700000	-101.800000	-101.800000	-101.800000	-101.600000	-101.600000	-101.500000	-101.400000	-101.300000	-101.300000	-101.300000	140.500000	140.400000	140.400000	140.200000	140.100000	139.900000	139.700000	139.500000	161.800000	161.100000	138.900000	138.600000	138.400000	138.200000	138.000000	137.700000	137.600000	137.300000	137.200000	137.100000	137.000000	137.000000	136.900000	136.900000	137.000000	137.000000	137.200000	137.400000	137.600000	137.800000	138.100000	138.400000	138.700000	139.100000	139.500000	139.900000	140.300000	140.800000
167.800000	-101.700000	-101.800000	-101.800000	-101.700000	-101.600000	-101.600000	-101.500000	-101.400000	-101.300000	-101.400000	-101.300000	140.400000	140.400000	140.300000	140.200000	140.000000	139.900000	139.700000	139.500000	-90.400000	139.100000	138.800000	138.600000	138.400000	138.200000	137.900000	137.700000	137.600000	137.400000	137.200000	137.100000	137.000000	137.000000	136.900000	136.900000	137.000000	137.100000	137.100000	137.300000	137.500000	137.800000	138.000000	138.300000	138.600000	139.000000	139.400000	139.800000	140.300000	140.700000
80.900000	-101.700000	-101.700000	-101.800000	-101.700000	-101.700000	-101.600000	-101.500000	-101.400000	-101.400000	-101.400000	-101.400000	140.500000	140.400000	140.400000	140.200000	140.100000	139.900000	139.700000	139.500000	-162.000000	139.100000	138.900000	138.600000	138.400000	138.200000	138.000000	137.800000	137.600000	137.400000	137.300000	137.100000	137.000000	136.900000	137.000000	137.000000	137.000000	137.100000	137.300000	137.400000	137.600000	137.800000	138.100000	138.400000	138.700000	139.000000	139.400000	139.800000	140.300000	140.800000
164.600000	-101.700000	-101.800000	-101.800000	-101.800000	-101.700000	-101.600000	-101.500000	-101.500000	-101.400000	-101.300000	-101.300000	140.500000	140.400000	140.300000	140.200000	140.000000	139.900000	139.700000	139.500000	90.500000	139.000000	138.800000	138.600000	138.400000	138.200000	137.900000	137.700000	137.500000	137.400000	137.200000	137.100000	137.100000	137.000000	136.900000	136.900000	137.000000	137.100000	137.100000	137.300000	137.500000	137.800000	138.000000	138.300000	138.600000	139.000000	139.400000	139.800000	140.300000	140.700000
-96.100000	-101.800000	-101.900000	-101.800000	-101.700000	-101.600000	-101.600000	-101.500000	-101.400000	-101.400000	-101.300000	-101.300000	140.400000	140.400000	140.300000	140.200000	140.100000	139.900000	139.700000	139.500000	161.900000	139.100000	138.900000	138.600000	138.400000	138.200000	138.000000	137.800000	137.600000	137.400000	137.300000	137.100000	137.000000	137.000000	137.000000	137.000000	137.000000	137.100000	137.300000	137.400000	137.600000	137.800000	138.100000	138.400000	138.700000	139.000000	139.400000	139.800000	140.300000	140.800000
167.800000	-101.700000	-101.800000	-101.800000	-101.700000	-101.700000	-101.600000	-101.500000	-101.400000	-101.400000	-101.400000	-101.400000	140.500000	140.400000	140.400000	140.200000	140.000000	139.900000	139.700000	139.500000	-90.400000	139.100000	138.800000	138.600000	138.400000	138.200000	137.900000	137.700000	137.600000	137.400000	137.200000	137.100000	137.000000	136.900000	136.900000	136.900000	137.000000	137.100000	137.100000	137.300000	137.500000	137.800000	138.000000	138.300000	138.600000	139.000000	139.400000	139.800000	140.300000	140.700000
80.900000	-101.700000	-101.700000	-101.800000	-101.800000	-101.700000	-101.600000	-101.500000	-101.500000	-101.400000	-101.400000	-101.300000	140.500000	140.400000	140.300000	140.200000	140.100000	139.900000	139.700000	139.500000	-161.900000	139.000000	138.900000	138.600000	138.400000	138.200000	138.000000	137.800000	137.500000	137.400000	137.300000	137.100000	137.100000	137.000000	137.000000	137.000000	137.000000	137.100000	137.300000	137.400000	137.600000	137.800000	138.100000	138.400000	138.700000	139.000000	139.400000	139.800000	140.300000	140.800000
164.600000	-101.700000	-101.800000	-101.800000	-101.700000	-101.600000	-101.600000	-101.500000	-101.400000	-101.300000	-101.300000	-101.300000	140.400000	140.400000	140.300000	140.200000	140.000000	139.900000	139.700000	139.500000	90.400000	139.100000	138.800000	138.600000	138.400000	138.200000	137.900000	137.700000	137.600000	137.400000	137.200000	137.100000	137.000000	137.000000	136.900000	136.900000	137.000000	137.100000	137.100000	137.300000	137.500000	137.800000	138.000000	138.300000	138.600000	139.000000	139.400000	139.800000	140.300000	140.700000
-96.100000	-101.800000	-101.900000	-101.800000	-101.700000	-101.700000	-101.600000	-101.500000	-101.400000	-101.400000	-101.300000	-101.400000	140.500000	140.400000	140.400000	140.200000	140.100000	139.900000	139.700000	139.500000	162.000000	139.100000	138.900000	138.600000	138.400000	138.200000	138.000000	137.800000	137.600000	137.400000	137.300000	137.100000	137.000000	136.900000	137.000000	137.000000	137.000000	137.100000	137.300000	137.400000	137.600000	137.800000	138.100000	138.400000	138.700000	139.000000	139.400000	139.800000	140.300000	140.800000
167.800000	-101.600000	-101.800000	-101.800000	-101.700000	-101.700000	-101.600000	-101.500000	-101.500000	-101.400000	-101.400000	-101.400000	140.400000	140.400000	140.300000	140.200000	140.100000	139.900000	139.700000	139.500000	-90.500000	-90.600000	138.900000	138.700000	138.400000	138.200000	138.000000	137.800000	137.600000	137.500000	137.300000	137.100000	137.000000	137.000000	137.000000	136.900000	137.000000	137.100000	137.200000	137.300000	137.500000	137.800000	138.000000	138.300000	138.600000	139.000000	139.400000	139.800000	140.200000	140.700000
81.000000	-101.800000	-101.800000	-101.800000	-101.800000	-101.700000	-101.600000	-101.600000	-101.400000	-101.400000	-101.300000	-101.300000	140.500000	140.500000	140.400000	140.200000	140.100000	139.900000	139.700000	139.500000	-162.000000	-161.300000	138.900000	138.600000	138.500000	138.200000	138.000000	137.800000	137.600000	137.400000	137.300000	137.200000	137.100000	137.000000	136.900000	137.000000	137.000000	137.100000	137.200000	137.400000	137.600000	137.800000	138.000000	138.300000	138.600000	139.000000	139.400000	139.800000	140.200000	140.700000
164.500000	-101.700000	-101.800000	-101.800000	-101.700000	-101.700000	-101.600000	-101.500000	-101.500000	-101.400000	-101.400000	-101.400000	140.500000	140.400000	140.300000	140.200000	140.000000	139.900000	139.700000	139.500000	90.500000	90.600000	138.800000	138.700000	138.400000	138.200000	138.000000	137.800000	137.600000	137.400000	137.300000	137.100000	137.000000	137.000000	137.000000	137.000000	137.000000	137.100000	137.200000	137.300000	137.500000	137.700000	138.000000	138.300000	138.700000	139.000000	139.400000	139.800000	140.200000	140.700000
-96.100000	-101.800000	-101.800000	-101.800000	-101.800000	-101.600000	-101.600000	-101.500000	-101.500000	-101.400000	-101.400000	-101.400000	140.400000	140.400000	140.300000	140.200000	140.100000	139.900000	139.700000	139.500000	161.900000	161.300000	138.900000	138.600000	138.400000	138.200000	138.000000	137.800000	137.600000	137.500000	137.300000	137.200000	137.100000	137.000000	136.900000	137.000000	137.000000	137.100000	137.200000	137.400000	137.600000	137.800000	138.000000	138.300000	138.600000	139.000000	139.400000	139.800000	140.200000	140.700000
167.800000	-101.600000	-101.800000	-101.800000	-101.700000	-101.700000	-101.600000	-101.600000	-101.400000	-101.400000	-101.300000	-101.300000	140.500000	140.500000	140.400000	140.200000	140.100000	139.900000	139.700000	139.500000	-90.400000	-90.600000	138.900000	138.700000	138.500000	138.200000	138.000000	137.800000	137.600000	137.400000	137.300000	137.100000	137.000000	137.000000	137.000000	136.900000	137.000000	137.100000	137.200000	137.300000	137.500000	137.800000	138.000000	138.300000	138.600000	139.000000	139.400000	139.800000	140.200000	140.700000
81.000000	-101.800000	-101.800000	-101.800000	-101.800000	-101.700000	-101.600000	-101.500000	-101.500000	-101.400000	-101.400000	-101.400000	140.500000	140.400000	140.300000	140.200000	140.000000	139.900000	139.700000	139.500000	-162.000000	-161.300000	138.800000	138.600000	138.400000	138.200000	138.000000	137.800000	137.600000	137.400000	137.300000	137.200000	137.100000	137.000000	136.900000	137.000000	137.000000	137.100000	137.200000	137.400000	137.600000	137.700000	138.000000	138.300000	138.700000	139.000000	139.400000	139.800000	140.200000	140.700000
164.500000	-101.700000	-101.800000	-101.800000	-101.700000	-101.700000	-101.600000	-101.500000	-101.500000	-101.400000	-101.400000	-101.400000	140.400000	140.400000	140.300000	140.200000	140.100000	139.900000	139.700000	139.500000	90.400000	90.600000	138.900000	138.700000	138.400000	138.200000	138.000000	137.800000	137.600000	137.500000	137.300000	137.100000	137.000000	137.000000	137.000000	137.000000	137.000000	137.100000	137.200000	137.300000	137.500000	137.800000	138.000000	138.300000	138.600000	139.000000	139.400000	139.800000	140.200000	140.700000
-96.100000	-101.800000	-101.800000	-101.800000	-101.800000	-101.600000	-101.600000	-101.600000	-101.400000	-101.400000	-101.300000	-101.300000	140.500000	140.500000	140.400000	140.200000	140.100000	139.900000	139.700000	139.500000	162.100000	161.300000	138.900000	138.600000	138.500000	138.200000	138.000000	137.800000	137.600000	137.400000	137.300000	137.200000	137.100000	137.000000	136.900000	137.000000	137.000000	137.100000	137.200000	137.400000	137.600000	137.800000	138.000000	138.300000	138.600000	139.000000	139.400000	139.800000	140.200000	140.700000
167.900000	-101.700000	-101.800000	-101.800000	-101.800000	-101.700000	-101.600000	-101.500000	-101.500000	-101.400000	-101.400000	-101.400000	140.400000	140.400000	140.400000	140.200000	140.100000	139.900000	139.800000	139.500000	-90.400000	-90.600000	138.900000	138.700000	138.400000	138.200000	138.000000	137.800000	137.600000	137.400000	137.300000	137.200000	137.100000	137.000000	137.000000	137.000000	137.000000	137.100000	137.200000	137.300000	137.500000	137.700000	138.000000	138.300000	138.600000	138.900000	139.300000	139.700000	140.100000	140.600000
81.000000	-101.700000	-101.900000	-101.800000	-101.800000	-101.700000	-101.600000	-101.600000	-101.400000	-101.500000	-101.400000	-101.400000	140.500000	140.500000	140.300000	140.300000	140.100000	139.900000	139.700000	139.600000	-162.100000	-161.400000	138.900000	138.700000	138.500000	138.300000	138.100000	137.800000	137.700000	137.500000	137.300000	137.200000	137.100000	137.000000	137.000000	137.000000	137.000000	137.100000	137.200000	137.400000	137.600000	137.800000	138.000000	138.300000	138.600000	139.000000	139.300000	139.700000	140.200000	140.600000
164.400000	-101.800000	-101.700000	-101.800000	-101.700000	-101.700000	-101.700000	-101.500000	-101.500000	-101.400000	-101.400000	-101.400000	140.500000	140.400000	140.400000	140.200000	140.100000	139.900000	139.700000	139.500000	90.500000	90.600000	138.900000	138.700000	138.400000	138.200000	138.000000	137.800000	137.600000	137.400000	137.300000	137.200000	137.100000	137.000000	137.000000	137.000000	137.000000	137.100000	137.200000	137.300000	137.500000	137.700000	138.000000	138.300000	138.600000	138.900000	139.300000	139.700000	140.100000	140.600000
-96.100000	-101.700000	-101.800000	-101.800000	-101.700000	-101.700000	-101.600000	-101.500000	-101.500000	-101.400000	-101.400000	-101.400000	140.400000	140.400000	140.300000	140.200000	140.100000	139.900000	139.800000	139.600000	162.100000	161.400000	138.900000	138.700000	138.500000	138.300000	138.000000	137.800000	137.600000	137.500000	137.300000	137.200000	137.100000	137.000000	137.000000	137.000000	137.000000	137.100000	137.200000	137.400000	137.600000	137.800000	138.000000	138.300000	138.600000	139.000000	139.300000	139.700000	140.200000	140.600000
167.900000	-101.700000	-101.900000	-101.800000	-101.800000	-101.700000	-101.600000	-101.600000	-101.500000	-101.400000	-101.400000	-101.400000	140.500000	140.500000	140.400000	140.300000	140.100000	139.900000	139.700000	139.500000	-90.500000	-90.600000	138.900000	138.700000	138.400000	138.200000	138.000000	137.800000	137.700000	137.400000	137.300000	137.200000	137.100000	137.000000	137.000000	137.000000	137.000000	137.100000	137.200000	137.300000	137.500000	137.700000	138.000000	138.300000	138.600000	138.900000	139.300000	139.700000	140.100000	140.600000
81.000000	-101.800000	-101.800000	-101.800000	-101.800000	-101.700000	-101.600000	-101.500000	-101.400000	-101.500000	-101.400000	-101.400000	140.500000	140.400000	140.300000	140.200000	140.100000	139.900000	139.700000	139.600000	-162.000000	-161.400000	138.900000	138.700000	138.500000	138.300000	138.100000	137.800000	137.600000	137.500000	137.300000	137.200000	137.100000	137.000000	137.000000	137.000000	137.000000	137.100000	137.200000	137.400000	137.600000	137.800000	138.000000	138.300000	138.600000	139.000000	139.300000	139.700000	140.200000	140.600000
164.400000	-101.700000	-101.700000	-101.800000	-101.700000	-101.700000	-101.700000	-101.500000	-101.500000	-101.400000	-101.400000	-101.400000	140.400000	140.400000	140.400000	140.200000	140.100000	139.900000	139.800000	139.500000	90.400000	90.600000	138.900000	138.700000	138.400000	138.200000	138.000000	137.800000	137.600000	137.400000	137.300000	137.200000	137.100000	137.000000	137.000000	137.000000	137.000000	137.100000	137.200000	137.300000	137.500000	137.700000	138.000000	138.300000	138.600000	138.900000	139.300000	139.700000	140.100000	140.600000
-96.100000	-101.700000	-101.900000	-101.800000	-101.800000	-101.700000	-101.600000	-101.600000	-101.500000	-101.400000	-101.400000	-101.400000	140.500000	140.500000	140.300000	140.300000	140.100000	139.900000	139.700000	139.600000	162.100000	161.400000	138.900000	138.700000	138.500000	138.300000	138.000000	137.800000	137.700000	137.500000	137.300000	137.200000	137.100000	137.000000	137.000000	137.000000	137.000000	137.100000	137.200000	137.400000	137.600000	137.800000	138.000000	138.300000	138.600000	139.000000	139.300000	139.700000	140.200000	140.600000
168.100000	-101.800000	-101.800000	-101.800000	-101.700000	-101.700000	-101.600000	-101.600000	-101.500000	-101.400000	-101.400000	-101.400000	140.400000	140.400000	140.400000	140.200000	140.100000	140.000000	139.700000	139.600000	-90.400000	-90.600000	138.900000	138.700000	138.500000	138.300000	138.000000	137.800000	137.700000	137.500000	137.300000	137.200000	137.100000	137.000000	137.000000	137.000000	137.000000	137.100000	137.200000	137.300000	137.500000	137.700000	138.000000	138.300000	138.600000	138.900000	139.300000	139.700000	140.100000	140.500000
80.900000	-101.800000	-101.800000	-101.800000	-101.800000	-101.700000	-101.700000	-101.600000	-101.500000	-101.400000	-101.400000	-101.400000	140.500000	140.500000	140.300000	140.300000	140.100000	139.900000	139.800000	139.500000	-162.200000	-161.600000	139.000000	138.700000	138.500000	138.300000	138.100000	137.900000	137.700000	137.500000	137.400000	137.200000	137.100000	137.100000	137.000000	137.000000	137.100000	137.100000	137.200000	137.400000	137.600000	137.800000	138.000000	138.300000	138.600000	138.900000	139.300000	139.700000	140.100000	140.600000
164.400000	-101.700000	-101.900000	-101.900000	-101.800000	-101.700000	-101.600000	-101.500000	-101.500000	-101.500000	-101.400000	-101.400000	140.500000	140.400000	140.400000	140.200000	140.100000	139.900000	139.700000	139.600000	90.500000	90.700000	138.900000	138.700000	138.500000	138.200000	138.000000	137.800000	137.600000	137.500000	137.300000	137.200000	137.100000	137.000000	137.000000	137.000000	137.000000	137.100000	137.200000	137.300000	137.500000	137.700000	138.000000	138.300000	138.600000	138.900000	139.300000	139.700000	140.100000	140.500000
-96.100000	-101.700000	-101.800000	-101.700000	-101.700000	-101.700000	-101.600000	-101.600000	-101.500000	-101.400000	-101.400000	-101.400000	140.400000	140.400000	140.300000	140.200000	140.100000	140.000000	139.800000	139.500000	162.300000	161.500000	138.900000	138.700000	138.500000	138.300000	138.100000	137.900000	137.700000	137.500000	137.400000	137.200000	137.100000	137.100000	137.000000	137.000000	137.100000	137.100000	137.200000	137.400000	137.600000	137.800000	138.000000	138.300000	138.600000	138.900000	139.300000	139.700000	140.100000	140.600000
168.000000	-101.800000	-101.800000	-101.800000	-101.800000	-101.700000	-101.700000	-101.600000	-101.500000	-101.400000	-101.400000	-101.400000	140.500000	140.500000	140.400000	140.300000	140.100000	139.900000	139.700000	139.600000	-90.500000	-90.600000	139.000000	138.700000	138.500000	138.300000	138.000000	137.800000	137.700000	137.500000	137.300000	137.200000	137.100000	137.000000	137.000000	137.000000	137.000000	137.100000	137.200000	137.300000	137.500000	137.700000	138.000000	138.300000	138.600000	138.900000	139.300000	139.700000	140.100000	140.500000
81.000000	-101.800000	-101.800000	-101.900000	-101.800000	-101.700000	-101.600000	-101.500000	-101.500000	-101.500000	-101.400000	-101.400000	140.500000	140.400000	140.300000	140.200000	140.100000	139.900000	139.800000	139.500000	-162.100000	-161.500000	138.900000	138.700000	138.500000	138.200000	138.100000	137.900000	137.600000	137.500000	137.400000	137.200000	137.100000	137.100000	137.000000	137.000000	137.100000	137.100000	137.200000	137.400000	137.600000	137.800000	138.000000	138.300000	138.600000	138.900000	139.300000	139.700000	140.100000	140.600000
164.400000	-101.700000	-101.900000	-101.800000	-101.700000	-101.700000	-101.600000	-101.600000	-101.500000	-101.400000	-101.400000	-101.400000	140.400000	140.400000	140.400000	140.200000	140.100000	140.000000	139.700000	139.600000	90.400000	90.600000	138.900000	138.700000	138.500000	138.300000	138.000000	137.800000	137.700000	137.500000	137.300000	137.200000	137.100000	137.000000	137.000000	137.000000	137.000000	137.100000	137.200000	137.300000	137.500000	137.700000	138.000000	138.300000	138.600000	138.900000	139.300000	139.700000	140.100000	140.500000
-96.100000	-101.700000	-101.800000	-101.800000	-101.800000	-101.700000	-101.700000	-101.600000	-101.500000	-101.400000	-101.400000	-101.400000	140.500000	140.500000	140.300000	140.300000	140.100000	139.900000	139.800000	139.500000	162.200000	161.600000	139.000000	138.700000	138.500000	138.300000	138.100000	137.900000	137.700000	137.500000	137.400000	137.200000	137.100000	137.100000	137.000000	137.000000	137.100000	137.100000	137.200000	137.400000	137.600000	137.800000	138.000000	138.300000	138.600000	138.900000	139.300000	139.700000	140.100000	140.600000
168.100000	-101.800000	-101.800000	-101.800000	-101.700000	-101.700000	-101.600000	-101.600000	-101.500000	-101.400000	-101.400000	-101.400000	140.400000	140.400000	140.400000	140.200000	140.100000	139.900000	139.800000	139.600000	-90.500000	-90.600000	139.000000	138.700000	138.500000	138.300000	138.100000	137.900000	137.700000	137.500000	137.400000	137.200000	137.100000	137.100000	137.000000	137.000000	137.000000	137.100000	137.200000	137.300000	137.500000	137.700000	138.000000	138.200000	138.500000	138.900000	139.200000	139.600000	140.000000	140.500000
81.000000	-101.700000	-101.800000	-101.800000	-101.800000	-101.700000	-101.700000	-101.600000	-101.500000	-101.500000	-101.400000	-101.400000	140.500000	140.500000	140.300000	140.300000	140.100000	140.000000	139.800000	139.600000	-162.300000	-161.700000	138.900000	138.800000	138.500000	138.300000	138.100000	137.900000	137.700000	137.500000	137.400000	137.300000	137.200000	137.100000	137.100000	137.100000	137.100000	137.100000	137.200000	137.400000	137.600000	137.800000	138.000000	138.300000	138.600000	138.900000	139.300000	139.600000	140.100000	140.500000
164.300000	-101.700000	-101.800000	-101.800000	-101.800000	-101.700000	-101.600000	-101.500000	-101.500000	-101.500000	-101.500000	-101.500000	140.500000	140.400000	140.400000	140.200000	140.100000	139.900000	139.700000	139.600000	90.500000	90.700000	139.000000	138.700000	138.500000	138.300000	138.100000	137.900000	137.700000	137.600000	137.400000	137.200000	137.100000	137.100000	137.000000	137.000000	137.000000	137.100000	137.200000	137.300000	137.500000	137.700000	138.000000	138.200000	138.500000	138.900000	139.200000	139.600000	140.000000	140.500000
-96.100000	-101.800000	-101.900000	-101.900000	-101.800000	-101.800000	-101.700000	-101.600000	-101.500000	-101.400000	-101.400000	-101.400000	140.400000	140.400000	140.300000	140.300000	140.100000	140.000000	139.800000	139.600000	162.300000	161.600000	138.900000	138.700000	138.500000	138.300000	138.100000	137.900000	137.700000	137.500000	137.400000	137.300000	137.200000	137.100000	137.100000	137.100000	137.100000	137.100000	137.200000	137.400000	137.600000	137.800000	138.000000	138.300000	138.600000	138.900000	139.300000	139.600000	140.100000	140.500000
168.100000	-101.800000	-101.800000	-101.800000	-101.700000	-101.700000	-101.600000	-101.600000	-101.500000	-101.500000	-101.400000	-101.400000	140.500000	140.500000	140.400000	140.200000	140.100000	139.900000	139.800000	139.600000	-90.500000	-90.700000	139.000000	138.800000	138.500000	138.300000	138.100000	137.900000	137.700000	137.500000	137.400000	137.200000	137.100000	137.100000	137.000000	137.000000	137.000000	137.100000	137.200000	137.300000	137.500000	137.700000	138.000000	138.200000	138.500000	138.900000	139.200000	139.600000	140.000000	140.500000
81.000000	-101.700000	-101.800000	-101.800000	-101.800000	-101.700000	-101.700000	-101.600000	-101.500000	-101.500000	-101.500000	-101.500000	140.500000	140.400000	140.300000	140.300000	140.100000	140.000000	139.700000	139.600000	-162.300000	-161.500000	138.900000	138.700000	138.500000	138.300000	138.100000	137.900000	137.700000	137.600000	137.400000	137.300000	137.200000	137.100000	137.100000	137.100000	137.100000	137.100000	137.200000	137.400000	137.600000	137.800000	138.000000	138.300000	138.600000	138.900000	139.300000	139.600000	140.100000	140.500000
164.300000	-101.700000	-101.800000	-101.800000	-101.800000	-101.700000	-101.600000	-101.500000	-101.500000	-101.400000	-101.400000	-101.400000	140.400000	140.400000	140.400000	140.200000	140.100000	139.900000	139.800000	139.600000	90.500000	90.600000	139.000000	138.700000	138.500000	138.300000	138.100000	137.900000	137.700000	137.500000	137.400000	137.200000	137.100000	137.100000	137.000000	137.000000	137.000000	137.100000	137.200000	137.300000	137.500000	137.700000	138.000000	138.200000	138.500000	138.900000	139.200000	139.600000	140.000000	140.500000
-96.100000	-101.800000	-101.900000	-101.900000	-101.800000	-101.800000	-101.700000	-101.600000	-101.500000	-101.500000	-101.400000	-101.400000	140.500000	140.500000	140.300000	140.300000	140.100000	140.000000	139.800000	139.600000	162.300000	161.600000	138.900000	138.800000	138.500000	138.300000	138.100000	137.900000	137.700000	137.500000	137.400000	137.300000	137.200000	137.100000	137.100000	137.100000	137.100000	137.100000	137.200000	137.400000	137.600000	137.800000	138.000000	138.300000	138.600000	138.900000	139.300000	139.600000	140.100000	140.500000
168.100000	-101.800000	-101.800000	-101.800000	-101.800000	-101.700000	-101.600000	-101.600000	-101.500000	-101.500000	-101.400000	-101.400000	140.400000	140.400000	140.300000	140.300000	140.100000	140.000000	139.800000	139.600000	-90.500000	-90.700000	139.000000	138.800000	138.500000	138.400000	138.200000	137.900000	137.700000	137.600000	137.400000	137.300000	137.200000	137.100000	137.000000	137.000000	137.100000	137.100000	137.200000	137.400000	137.500000	137.700000	137.900000	138.200000	138.500000	138.800000	139.200000	139.600000	140.000000	140.400000
81.000000	-101.800000	-101.800000	-101.800000	-101.800000	-101.800000	-101.700000	-101.600000	-101.500000	-101.500000	-101.500000	-101.500000	140.500000	140.500000	140.400000	140.200000	140.100000	139.900000	139.800000	139.600000	-162.400000	-161.700000	139.000000	138.800000	138.600000	138.300000	138.100000	137.900000	137.800000	137.500000	137.400000	137.300000	137.200000	137.100000	137.100000	137.100000	137.100000	137.200000	137.300000	137.400000	137.500000	137.700000	138.000000	138.200000	138.500000	138.900000	139.200000	139.600000	140.000000	140.400000
164.300000	-101.800000	-101.900000	-101.900000	-101.800000	-101.700000	-101.700000	-101.600000	-101.600000	-101.500000	-101.500000	-101.500000	140.500000	140.400000	140.400000	140.300000	140.100000	140.000000	139.800000	139.600000	90.500000	90.700000	139.000000	138.700000	138.500000	138.300000	138.100000	138.000000	137.700000	137.600000	137.400000	137.300000	137.200000	137.100000	137.100000	137.000000	137.100000	137.100000	137.200000	137.400000	137.600000	137.700000	137.900000	138.200000	138.500000	138.800000	139.200000	139.600000	140.000000	140.400000
-96.100000	-101.600000	-101.800000	-101.800000	-101.800000	-101.700000	-101.600000	-101.600000	-101.500000	-101.500000	-101.400000	-101.400000	140.400000	140.400000	140.300000	140.200000	140.100000	139.900000	139.800000	139.600000	162.400000	161.700000	139.000000	138.800000	138.600000	138.400000	138.200000	137.900000	137.800000	137.600000	137.400000	137.300000	137.200000	137.100000	137.100000	137.100000	137.100000	137.200000	137.300000	137.400000	137.500000	137.700000	138.000000	138.200000	138.500000	138.900000	139.200000	139.600000	140.000000	140.400000
168.100000	-101.800000	-101.800000	-101.800000	-101.800000	-101.800000	-101.700000	-101.600000	-101.500000	-101.500000	-101.500000	-101.500000	140.500000	140.500000	140.400000	140.300000	140.100000	140.000000	139.800000	139.600000	-90.500000	-90.700000	139.000000	138.800000	138.500000	138.300000	138.100000	137.900000	137.700000	137.500000	137.400000	137.300000	137.200000	137.100000	137.000000	137.000000	137.100000	137.100000	137.200000	137.400000	137.500000	137.700000	137.900000	138.200000	138.500000	138.800000	139.200000	139.600000	140.000000	140.400000
81.000000	-101.800000	-101.900000	-101.900000	-101.800000	-101.700000	-101.700000	-101.600000	-101.600000	-101.500000	-101.500000	-101.500000	140.500000	140.400000	140.400000	140.200000	140.100000	139.900000	139.800000	139.600000	-162.400000	-161.700000	139.000000	138.700000	138.600000	138.300000	138.100000	138.000000	137.800000	137.600000	137.400000	137.300000	137.200000	137.100000	137.100000	137.100000	137.100000	137.200000	137.300000	137.400000	137.600000	137.700000	138.000000	138.200000	138.500000	138.900000	139.200000	139.600000	140.000000	140.400000
164.300000	-101.800000	-101.800000	-101.800000	-101.800000	-101.700000	-101.600000	-101.600000	-101.500000	-101.500000	-101.400000	-101.400000	140.400000	140.400000	140.300000	140.300000	140.100000	140.000000	139.800000	139.600000	90.500000	90.700000	139.000000	138.800000	138.500000	138.400000	138.200000	137.900000	137.700000	137.600000	137.400000	137.300000	137.200000	137.100000	137.100000	137.000000	137.100000	137.100000	137.200000	137.400000	137.500000	137.700000	137.900000	138.200000	138.500000	138.800000	139.200000	139.600000	140.000000	140.400000
-96.100000	-101.600000	-101.800000	-101.800000	-101.800000	-101.800000	-101.700000	-101.600000	-101.500000	-101.500000	-101.500000	-101.500000	140.500000	140.500000	140.400000	140.200000	140.100000	139.900000	139.800000	139.600000	162.400000	161.700000	139.000000	138.800000	138.600000	138.300000	138.100000	137.900000	137.800000	137.500000	137.400000	137.300000	137.200000	137.100000	137.100000	137.100000	137.100000	137.200000	137.300000	137.400000	137.500000	137.700000	138.000000	138.200000	138.500000	138.900000	139.200000	139.600000	140.000000	140.400000
168.200000	-101.700000	-101.800000	-101.900000	-101.800000	-101.700000	-101.700000	-101.600000	-101.500000	-101.500000	-101.500000	-101.500000	140.400000	140.400000	140.300000	140.300000	140.200000	139.900000	139.800000	139.600000	-90.500000	-90.700000	139.000000	138.800000	138.600000	138.400000	138.100000	137.900000	137.800000	137.600000	137.400000	137.300000	137.200000	137.100000	137.000000	137.100000	137.100000	137.100000	137.200000	137.400000	137.600000	137.700000	137.900000	138.200000	138.500000	138.800000	139.100000	139.500000	139.900000	140.400000
81.000000	-101.800000	-101.900000	-101.800000	-101.800000	-101.700000	-101.700000	-101.600000	-101.600000	-101.500000	-101.500000	-101.500000	140.500000	140.500000	140.400000	140.300000	140.100000	140.000000	139.800000	139.600000	-162.500000	-161.800000	139.000000	138.800000	138.600000	138.400000	138.200000	138.000000	137.800000	137.600000	137.500000	137.300000	137.200000	137.200000	137.200000	137.100000	137.100000	137.200000	137.300000	137.400000	137.500000	137.700000	138.000000	138.200000	138.500000	138.800000	139.200000	139.500000	140.000000	140.400000
164.200000	-101.800000	-101.800000	-101.800000	-101.800000	-101.800000	-101.700000	-101.600000	-101.500000	-101.500000	-101.500000	-101.500000	140.500000	140.400000	140.400000	140.200000	140.100000	140.000000	139.800000	139.600000	90.500000	90.700000	139.000000	138.800000	138.600000	138.300000	138.100000	137.900000	137.800000	137.600000	137.400000	137.300000	137.200000	137.100000	137.000000	137.100000	137.100000	137.100000	137.200000	137.400000	137.500000	137.700000	137.900000	138.200000	138.500000	138.800000	139.100000	139.500000	139.900000	140.400000
-96.100000	-101.700000	-101.900000	-101.900000	-101.800000	-101.800000	-101.600000	-101.600000	-101.600000	-101.500000	-101.500000	-101.500000	140.400000	140.500000	140.300000	140.300000	140.200000	139.900000	139.800000	139.600000	162.500000	161.800000	139.000000	138.800000	138.600000	138.400000	138.200000	138.000000	137.800000	137.600000	137.500000	137.300000	137.200000	137.200000	137.200000	137.100000	137.100000	137.200000	137.300000	137.400000	137.600000	137.700000	138.000000	138.200000	138.500000	138.800000	139.200000	139.500000	140.000000	140.400000
168.200000	-101.800000	-101.800000	-101.900000	-101.800000	-101.700000	-101.700000	-101.600000	-101.500000	-101.500000	-101.500000	-101.500000	140.500000	140.400000	140.400000	140.300000	140.100000	140.000000	139.800000	139.600000	-90.500000	-90.700000	139.000000	138.800000	138.600000	138.400000	138.100000	137.900000	137.800000	137.600000	137.400000	137.300000	137.200000	137.100000	137.000000	137.100000	137.100000	137.100000	137.200000	137.400000	137.500000	137.700000	137.900000	138.200000	138.500000	138.800000	139.100000	139.500000	139.900000	140.400000
81.000000	-101.800000	-101.900000	-101.800000	-101.800000	-101.700000	-101.700000	-101.600000	-101.600000	-101.500000	-101.500000	-101.500000	140.500000	140.500000	140.400000	140.200000	140.100000	140.000000	139.800000	139.600000	-162.500000	-161.800000	139.000000	138.800000	138.600000	138.300000	138.200000	138.000000	137.800000	137.600000	137.500000	137.300000	137.200000	137.200000	137.200000	137.100000	137.100000	137.200000	137.300000	137.400000	137.500000	137.700000	138.000000	138.200000	138.500000	138.800000	139.200000	139.500000	140.000000	140.400000
164.200000	-101.700000	-101.800000	-101.800000	-101.800000	-101.800000	-101.700000	-101.600000	-101.500000	-101.500000	-101.500000	-101.500000	140.400000	140.400000	140.300000	140.300000	140.200000	139.900000	139.800000	139.600000	90.500000	90.700000	139.000000	138.800000	138.600000	138.400000	138.100000	137.900000	137.800000	137.600000	137.400000	137.300000	137.200000	137.100000	137.000000	137.100000	137.100000	137.100000	137.200000	137.400000	137.600000	137.700000	137.900000	138.200000	138.500000	138.800000	139.100000	139.500000	139.900000	140.400000
-96.100000	-101.800000	-101.900000	-101.900000	-101.800000	-101.800000	-101.600000	-101.600000	-101.600000	-101.500000	-101.500000	-101.500000	140.500000	140.500000	140.400000	140.300000	140.100000	140.000000	139.800000	139.600000	162.500000	161.800000	139.000000	138.800000	138.600000	138.400000	138.200000	138.000000	137.800000	137.600000	137.500000	137.300000	137.200000	137.200000	137.200000	137.100000	137.100000	137.200000	137.300000	137.400000	137.500000	137.700000	138.000000	138.200000	138.500000	138.800000	139.200000	139.500000	140.000000	140.400000
168.200000	-101.800000	-101.900000	-101.900000	-101.800000	-101.800000	-101.700000	-101.600000	-101.600000	-101.500000	-101.500000	-101.500000	140.400000	140.500000	140.300000	140.200000	140.100000	140.000000	139.800000	139.600000	-90.500000	-90.700000	139.000000	138.800000	138.600000	138.400000	138.200000	138.000000	137.800000	137.600000	137.500000	137.300000	137.200000	137.200000	137.100000	137.100000	137.100000	137.200000	137.200000	137.400000	137.500000	137.700000	137.900000	138.200000	138.500000	138.800000	139.100000	139.500000	139.900000	140.300000
81.100000	-101.800000	-101.900000	-101.800000	-101.800000	-101.800000	-101.700000	-101.700000	-101.600000	-101.500000	-101.500000	-101.500000	140.500000	140.400000	140.400000	140.300000	140.200000	140.000000	139.900000	139.700000	-162.600000	-161.900000	139.000000	138.800000	138.600000	138.400000	138.200000	138.000000	137.800000	137.700000	137.500000	137.400000	137.300000	137.200000	137.100000	137.100000	137.100000	137.200000	137.300000	137.400000	137.600000	137.700000	138.000000	138.200000	138.500000	138.800000	139.100000	139.500000	139.900000	140.300000
164.200000	-101.800000	-101.800000	-101.800000	-101.800000	-101.700000	-101.700000	-101.600000	-101.600000	-101.600000	-101.500000	-101.500000	140.500000	140.500000	140.400000	140.300000	140.100000	140.000000	139.800000	139.600000	90.500000	90.700000	139.100000	138.800000	138.600000	138.400000	138.200000	138.000000	137.800000	137.600000	137.500000	137.300000	137.200000	137.200000	137.100000	137.100000	137.100000	137.200000	137.200000	137.400000	137.500000	137.700000	137.900000	138.200000	138.500000	138.800000	139.100000	139.500000	139.900000	140.300000
-96.200000	-101.700000	-101.800000	-101.900000	-101.900000	-101.800000	-101.700000	-101.600000	-101.500000	-101.500000	-101.500000	-101.500000	140.400000	140.400000	140.300000	140.200000	140.200000	140.000000	139.800000	139.700000	162.600000	161.900000	139.000000	138.900000	138.600000	138.400000	138.200000	138.000000	137.800000	137.700000	137.500000	137.400000	137.300000	137.200000	137.100000	137.100000	137.100000	137.200000	137.300000	137.400000	137.600000	137.700000	138.000000	138.200000	138.500000	138.800000	139.100000	139.500000	139.900000	140.300000
168.300000	-101.800000	-101.900000	-101.900000	-101.800000	-101.800000	-101.700000	-101.700000	-101.600000	-101.500000	-101.500000	-101.500000	140.500000	140.500000	140.400000	140.300000	140.100000	140.000000	139.900000	139.600000	-90.500000	-90.700000	139.000000	138.800000	138.600000	138.400000	138.200000	138.000000	137.800000	137.600000	137.500000	137.300000	137.200000	137.200000	137.100000	137.100000	137.100000	137.200000	137.200000	137.400000	137.500000	137.700000	137.900000	138.200000	138.500000	138.800000	139.100000	139.500000	139.900000	140.300000
81.000000	-101.800000	-101.900000	-101.800000	-101.800000	-101.700000	-101.700000	-101.600000	-101.600000	-101.600000	-101.500000	-101.500000	140.500000	140.400000	140.400000	140.300000	140.200000	140.000000	139.800000	139.700000	-162.600000	-161.900000	139.100000	138.800000	138.600000	138.400000	138.200000	138.000000	137.800000	137.700000	137.500000	137.400000	137.300000	137.200000	137.100000	137.100000	137.100000	137.200000	137.300000	137.400000	137.600000	137.700000	138.000000	138.200000	138.500000	138.800000	139.100000	139.500000	139.900000	140.300000
164.200000	-101.800000	-101.800000	-101.800000	-101.800000	-101.800000	-101.700000	-101.600000	-101.600000	-101.500000	-101.500000	-101.500000	140.400000	140.500000	140.300000	140.200000	140.100000	140.000000	139.800000	139.600000	90.500000	90.700000	139.000000	138.800000	138.600000	138.400000	138.200000	138.000000	137.800000	137.600000	137.500000	137.300000	137.200000	137.200000	137.100000	137.100000	137.100000	137.200000	137.200000	137.400000	137.500000	137.700000	137.900000	138.200000	138.500000	138.800000	139.100000	139.500000	139.900000	140.300000
-96.100000	-101.700000	-101.800000	-101.900000	-101.900000	-101.800000	-101.700000	-101.700000	-101.500000	-101.500000	-101.500000	-101.500000	140.500000	140.400000	140.400000	140.300000	140.200000	140.000000	139.900000	139.700000	162.600000	161.900000	139.000000	138.900000	138.600000	138.400000	138.200000	138.000000	137.800000	137.700000	137.500000	137.400000	137.300000	137.200000	137.100000	137.100000	137.100000	137.200000	137.300000	137.400000	137.600000	137.700000	138.000000	138.200000	138.500000	138.800000	139.100000	139.500000	139.900000	140.300000
168.400000	-101.800000	-101.800000	-101.800000	-101.800000	-101.800000	-101.700000	-101.700000	-101.600000	-101.500000	-101.500000	-101.500000	140.400000	140.400000	140.400000	140.300000	140.200000	140.000000	139.800000	139.700000	-90.500000	-90.700000	139.100000	138.900000	138.700000	138.400000	138.300000	138.000000	137.800000	137.700000	137.500000	137.300000	137.300000	137.200000	137.100000	137.100000	137.100000	137.200000	137.300000	137.400000	137.500000	137.700000	137.900000	138.200000	138.400000	138.700000	139.100000	139.400000	139.800000	140.200000
81.000000	-101.800000	-101.900000	-101.900000	-101.900000	-101.700000	-101.700000	-101.700000	-101.600000	-101.600000	-101.600000	-101.500000	140.500000	140.500000	140.400000	140.300000	140.100000	140.000000	139.900000	139.600000	-162.700000	-162.000000	139.100000	138.800000	138.600000	138.500000	138.200000	138.100000	137.900000	137.700000	137.500000	137.500000	137.300000	137.200000	137.200000	137.200000	137.200000	137.200000	137.300000	137.400000	137.600000	137.700000	137.900000	138.200000	138.500000	138.800000	139.100000	139.500000	139.800000	140.300000
164.100000	-101.800000	-101.900000	-101.900000	-101.800000	-101.800000	-101.700000	-101.600000	-101.600000	-101.500000	-101.500000	-101.600000	140.500000	140.400000	140.400000	140.300000	140.200000	140.000000	139.800000	139.700000	90.500000	90.700000	139.000000	138.900000	138.700000	138.400000	138.200000	138.000000	137.800000	137.700000	137.600000	137.300000	137.300000	137.200000	137.100000	137.100000	137.100000	137.200000	137.300000	137.400000	137.500000	137.700000	137.900000	138.200000	138.400000	138.700000	139.100000	139.400000	139.800000	140.200000
-96.100000	-101.700000	-101.800000	-101.800000	-101.800000	-101.800000	-101.700000	-101.600000	-101.600000	-101.600000	-101.500000	-101.500000	140.400000	140.500000	140.400000	140.300000	140.100000	140.000000	139.900000	139.600000	162.800000	162.000000	139.100000	138.800000	138.600000	138.400000	138.300000	138.100000	137.900000	137.700000	137.500000	137.500000	137.300000	137.200000	137.200000	137.200000	137.200000	137.200000	137.300000	137.400000	137.600000	137.700000	137.900000	138.200000	138.500000	138.800000	139.100000	139.500000	139.800000	140.300000
168.400000	-101.800000	-101.900000	-101.900000	-101.900000	-101.800000	-101.700000	-101.700000	-101.600000	-101.600000	-101.600000	-101.500000	140.500000	140.400000	140.400000	140.300000	140.200000	140.000000	139.800000	139.700000	-90.600000	-90.700000	139.100000	138.900000	138.700000	138.500000	138.200000	138.000000	137.800000	137.700000	137.500000	137.300000	137.300000	137.200000	137.100000	137.100000	137.100000	137.200000	137.300000	137.400000	137.500000	137.700000	137.900000	138.200000	138.400000	138.700000	139.100000	139.400000	139.800000	140.200000
81.000000	-101.800000	-101.900000	-101.900000	-101.800000	-101.700000	-101.700000	-101.700000	-101.600000	-101.500000	-101.500000	-101.600000	140.500000	140.500000	140.400000	140.300000	140.100000	140.000000	139.900000	139.600000	-162.700000	-162.000000	139.000000	138.800000	138.600000	138.400000	138.200000	138.100000	137.900000	137.700000	137.600000	137.500000	137.300000	137.200000	137.200000	137.200000	137.200000	137.200000	137.300000	137.400000	137.600000	137.700000	137.900000	138.200000	138.500000	138.800000	139.100000	139.500000	139.800000	140.300000
164.100000	-101.800000	-101.800000	-101.800000	-101.800000	-101.800000	-101.700000	-101.600000	-101.600000	-101.600000	-101.500000	-101.500000	140.400000	140.400000	140.400000	140.300000	140.200000	140.000000	139.800000	139.700000	90.500000	90.700000	139.100000	138.900000	138.700000	138.400000	138.300000	138.000000	137.800000	137.700000	137.500000	137.300000	137.300000	137.200000	137.100000	137.100000	137.100000	137.200000	137.300000	137.400000	137.500000	137.700000	137.900000	138.200000	138.400000	138.700000	139.100000	139.400000	139.800000	140.200000
-96.100000	-101.700000	-101.900000	-101.900000	-101.900000	-101.800000	-101.700000	-101.600000	-101.600000	-101.500000	-101.600000	-101.500000	140.500000	140.500000	140.400000	140.300000	140.100000	140.000000	139.900000	139.600000	162.700000	162.000000	139.100000	138.800000	138.600000	138.500000	138.200000	138.100000	137.900000	137.700000	137.500000	137.500000	137.300000	137.200000	137.200000	137.200000	137.200000	137.200000	137.300000	137.400000	137.600000	137.700000	137.900000	138.200000	138.500000	138.800000	139.100000	139.500000	139.800000	140.300000
168.500000	-101.800000	-101.900000	-101.800000	-101.900000	-101.800000	-101.800000	-101.700000	-101.600000	-101.600000	-101.500000	-101.500000	140.400000	140.500000	140.400000	140.300000	140.200000	140.000000	139.900000	139.700000	-90.600000	-90.700000	139.100000	138.900000	138.700000	138.500000	138.300000	138.100000	137.900000	137.700000	137.600000	137.400000	137.300000	137.200000	137.200000	137.100000	137.200000	137.200000	137.300000	137.400000	137.500000	137.700000	137.900000	138.100000	138.400000	138.700000	139.000000	139.400000	139.800000	140.200000
81.100000	-101.700000	-101.900000	-101.900000	-101.800000	-101.800000	-101.700000	-101.700000	-101.700000	-101.600000	-101.600000	-101.600000	140.500000	140.400000	140.400000	140.300000	140.200000	140.000000	139.800000	139.700000	-162.800000	-162.100000	139.100000	138.900000	138.700000	138.500000	138.300000	138.100000	137.900000	137.700000	137.500000	137.500000	137.300000	137.300000	137.200000	137.200000	137.200000	137.200000	137.300000	137.400000	137.600000	137.700000	137.900000	138.200000	138.400000	138.700000	139.100000	139.400000	139.800000	140.200000
163.900000	-101.900000	-101.800000	-101.900000	-101.800000	-101.800000	-101.700000	-101.600000	-101.600000	-101.600000	-101.600000	-101.600000	140.500000	140.500000	140.400000	140.300000	140.100000	140.100000	139.900000	139.700000	90.600000	90.700000	139.100000	138.900000	138.700000	138.400000	138.200000	138.000000	137.900000	137.700000	137.600000	137.400000	137.300000	137.200000	137.200000	137.200000	137.200000	137.200000	137.300000	137.400000	137.500000	137.700000	137.900000	138.100000	138.400000	138.700000	139.000000	139.400000	139.800000	140.200000
-96.100000	-101.800000	-101.900000	-101.900000	-101.900000	-101.800000	-101.800000	-101.700000	-101.600000	-101.500000	-101.500000	-101.500000	140.400000	140.400000	140.400000	140.300000	140.200000	140.000000	139.800000	139.700000	162.700000	162.100000	139.100000	138.900000	138.700000	138.500000	138.300000	138.100000	137.900000	137.700000	137.600000	137.500000	137.300000	137.300000	137.200000	137.100000	137.200000	137.200000	137.300000	137.400000	137.600000	137.700000	137.900000	138.200000	138.400000	138.700000	139.100000	139.400000	139.800000	140.200000
168.500000	-101.700000	-101.900000	-101.800000	-101.900000	-101.800000	-101.700000	-101.700000	-101.600000	-101.600000	-101.600000	-101.600000	140.500000	140.500000	140.400000	140.300000	140.200000	140.000000	139.900000	139.700000	-90.500000	-90.700000	139.100000	138.900000	138.700000	138.500000	138.300000	138.100000	137.900000	137.700000	137.500000	137.400000	137.300000	137.200000	137.200000	137.200000	137.200000	137.200000	137.300000	137.400000	137.500000	137.700000	137.900000	138.100000	138.400000	138.700000	139.000000	139.400000	139.800000	140.200000
81.100000	-101.800000	-101.900000	-101.900000	-101.800000	-101.800000	-101.700000	-101.600000	-101.600000	-101.600000	-101.600000	-101.600000	140.500000	140.400000	140.400000	140.300000	140.100000	140.100000	139.800000	139.700000	-162.800000	-162.100000	139.100000	138.900000	138.700000	138.400000	138.200000	138.000000	137.900000	137.700000	137.600000	137.500000	137.300000	137.300000	137.200000	137.200000	137.200000	137.200000	137.300000	137.400000	137.600000	137.700000	137.900000	138.200000	138.400000	138.700000	139.100000	139.400000	139.800000	140.200000
163.900000	-101.900000	-101.800000	-101.900000	-101.800000	-101.800000	-101.800000	-101.700000	-101.600000	-101.600000	-101.500000	-101.500000	140.400000	140.500000	140.400000	140.300000	140.200000	140.000000	139.900000	139.700000	90.500000	90.700000	139.100000	138.900000	138.700000	138.500000	138.300000	138.100000	137.900000	137.700000	137.600000	137.400000	137.300000	137.200000	137.200000	137.100000	137.200000	137.200000	137.300000	137.400000	137.500000	137.700000	137.900000	138.100000	138.400000	138.700000	139.000000	139.400000	139.800000	140.200000
-96.100000	-101.700000	-101.900000	-101.900000	-101.900000	-101.800000	-101.700000	-101.700000	-101.700000	-101.500000	-101.600000	-101.600000	140.500000	140.400000	140.400000	140.300000	140.200000	140.000000	139.800000	139.700000	162.900000	162.100000	139.100000	138.900000	138.700000	138.500000	138.300000	138.100000	137.900000	137.700000	137.500000	137.500000	137.300000	137.300000	137.200000	137.200000	137.200000	137.200000	137.300000	137.400000	137.600000	137.700000	137.900000	138.200000	138.400000	138.700000	139.100000	139.400000	139.800000	140.200000
-101.600000	-101.800000	-101.900000	-101.900000	-101.800000	-101.800000	-101.800000	-101.700000	-101.600000	-101.600000	-101.600000	-101.600000	140.400000	140.500000	140.400000	140.300000	140.200000	140.100000	139.900000	139.700000	-90.600000	-90.700000	139.100000	138.900000	138.700000	138.500000	138.300000	138.100000	137.900000	137.700000	137.600000	137.500000	137.300000	137.300000	137.200000	137.200000	137.100000	137.200000	137.300000	137.400000	137.500000	137.700000	137.900000	138.100000	138.400000	138.700000	139.000000	139.300000	139.700000	140.100000
-101.600000	-101.900000	-102.000000	-101.900000	-101.900000	-101.800000	-101.700000	-101.700000	-101.700000	-101.600000	-101.600000	-101.600000	140.500000	140.400000	140.400000	140.300000	140.200000	140.000000	139.900000	139.700000	-163.000000	-162.300000	139.100000	138.900000	138.700000	138.500000	138.300000	138.100000	137.900000	137.800000	137.600000	137.500000	137.400000	137.300000	137.200000	137.200000	137.300000	137.300000	137.300000	137.400000	137.600000	137.700000	137.900000	138.200000	138.400000	138.700000	139.000000	139.400000	139.700000	140.100000
-101.400000	-101.800000	-101.800000	-101.900000	-101.900000	-101.800000	-101.700000	-101.700000	-101.600000	-101.600000	-101.600000	-101.600000	140.500000	140.500000	140.400000	140.300000	140.200000	140.100000	139.900000	139.700000	90.600000	90.700000	139.100000	138.900000	138.700000	138.500000	138.300000	138.100000	138.000000	137.700000	137.600000	137.500000	137.300000	137.300000	137.200000	137.200000	137.100000	137.200000	137.300000	137.400000	137.500000	137.700000	137.900000	138.100000	138.400000	138.700000	139.000000	139.300000	139.700000	140.100000
-101.400000	-101.700000	-101.900000	-101.900000	-101.800000	-101.800000	-101.800000	-101.700000	-101.600000	-101.600000	-101.600000	-101.600000	140.400000	140.400000	140.400000	140.300000	140.200000	140.000000	139.900000	139.700000	162.800000	162.300000	139.100000	138.900000	138.700000	138.500000	138.300000	138.100000	137.900000	137.800000	137.600000	137.500000	137.400000	137.300000	137.200000	137.200000	137.300000	137.300000	137.300000	137.400000	137.600000	137.700000	137.900000	138.200000	138.400000	138.700000	139.000000	139.400000	139.700000	140.100000
-101.600000	-101.800000	-101.900000	-101.900000	-101.900000	-101.800000	-101.800000	-101.700000	-101.700000	-101.600000	-101.600000	-101.600000	140.500000	140.500000	140.400000	140.300000	140.200000	140.100000	139.900000	139.700000	-90.500000	-90.800000	139.100000	138.900000	138.700000	138.500000	138.300000	138.100000	137.900000	137.700000	137.600000	137.500000	137.300000	137.300000	137.200000	137.200000	137.100000	137.200000	137.300000	137.400000	137.500000	137.700000	137.900000	138.100000	138.400000	138.700000	139.000000	139.300000	139.700000	140.100000
-101.600000	-101.900000	-101.900000	-101.900000	-101.800000	-101.800000	-101.700000	-101.700000	-101.600000	-101.600000	-101.600000	-101.600000	140.500000	140.400000	140.400000	140.300000	140.200000	140.000000	139.900000	139.700000	-162.900000	-162.200000	139.100000	138.900000	138.700000	138.500000	138.300000	138.100000	138.000000	137.800000	137.600000	137.500000	137.400000	137.300000	137.200000	137.200000	137.300000	137.300000	137.300000	137.400000	137.600000	137.700000	137.900000	138.200000	138.400000	138.700000	139.000000	139.400000	139.700000	140.100000
-101.400000	-101.800000	-101.900000	-101.900000	-101.900000	-101.800000	-101.700000	-101.700000	-101.600000	-101.600000	-101.600000	-101.600000	140.400000	140.500000	140.400000	140.300000	140.200000	140.100000	139.900000	139.700000	90.500000	90.700000	139.100000	138.900000	138.700000	138.500000	138.300000	138.100000	137.900000	137.700000	137.600000	137.500000	137.300000	137.300000	137.200000	137.200000	137.100000	137.200000	137.300000	137.400000	137.500000	137.700000	137.900000	138.100000	138.400000	138.700000	139.000000	139.300000	139.700000	140.100000
-101.400000	-101.700000	-101.900000	-101.900000	-101.900000	-101.800000	-101.800000	-101.700000	-101.700000	-101.600000	-101.600000	-101.600000	140.500000	140.400000	140.400000	140.300000	140.200000	140.000000	139.900000	139.700000	163.000000	162.200000	139.100000	138.900000	138.700000	138.500000	138.300000	138.100000	137.900000	137.800000	137.600000	137.500000	137.400000	137.300000	137.200000	137.200000	137.300000	137.300000	137.300000	137.400000	137.600000	137.700000	137.900000	138.200000	138.400000	138.700000	139.000000	139.400000	139.700000	140.100000
-101.500000	-101.800000	-101.900000	-101.900000	-101.900000	-101.900000	-101.800000	-101.700000	-101.600000	-101.600000	-101.600000	-101.600000	140.400000	140.400000	140.400000	140.300000	140.200000	140.100000	139.900000	139.800000	-90.600000	-90.700000	139.200000	138.900000	138.700000	138.500000	138.300000	138.100000	138.000000	137.700000	137.600000	137.500000	137.300000	137.300000	137.200000	137.200000	137.200000	137.200000	137.300000	137.400000	137.500000	137.700000	137.900000	138.100000	138.400000	138.600000	139.000000	139.300000	139.700000	140.100000
-101.600000	-101.800000	-101.900000	-101.900000	-101.900000	-101.800000	-101.700000	-101.700000	-101.700000	-101.600000	-101.600000	-101.700000	140.500000	140.500000	140.400000	140.300000	140.200000	140.000000	139.900000	139.700000	-163.000000	-162.400000	139.100000	139.000000	138.800000	138.600000	138.400000	138.200000	137.900000	137.900000	137.700000	137.500000	137.500000	137.300000	137.300000	137.200000	137.200000	137.300000	137.300000	137.400000	137.600000	137.700000	137.900000	138.100000	138.400000	138.700000	139.000000	139.300000	139.700000	140.100000
-101.500000	-101.900000	-101.900000	-101.900000	-101.800000	-101.800000	-101.800000	-101.700000	-101.700000	-101.700000	-101.600000	-101.600000	140.500000	140.500000	140.400000	140.300000	140.200000	140.100000	139.900000	139.700000	90.600000	90.700000	139.200000	138.900000	138.700000	138.500000	138.300000	138.100000	138.000000	137.700000	137.600000	137.500000	137.300000	137.300000	137.200000	137.200000	137.200000	137.200000	137.300000	137.400000	137.500000	137.700000	137.900000	138.100000	138.400000	138.600000	139.000000	139.300000	139.700000	140.100000
-101.400000	-101.700000	-101.900000	-101.900000	-101.900000	-101.800000	-101.800000	-101.700000	-101.600000	-101.600000	-101.600000	-101.600000	140.400000	140.400000	140.400000	140.300000	140.200000	140.000000	139.900000	139.800000	163.000000	162.400000	139.100000	139.000000	138.800000	138.600000	138.400000	138.200000	138.000000	137.900000	137.700000	137.500000	137.500000	137.300000	137.300000	137.200000	137.200000	137.300000	137.300000	137.400000	137.600000	137.700000	137.900000	138.100000	138.400000	138.700000	139.000000	139.300000	139.700000	140.100000
-101.500000	-101.800000	-101.900000	-101.900000	-101.900000	-101.900000	-101.700000	-101.700000	-101.700000	-101.600000	-101.600000	-101.700000	140.500000	140.500000	140.400000	140.300000	140.200000	140.100000	139.900000	139.700000	-90.600000	-90.800000	139.200000	138.900000	138.700000	138.500000	138.300000	138.100000	137.900000	137.700000	137.600000	137.500000	137.300000	137.300000	137.200000	137.200000	137.200000	137.200000	137.300000	137.400000	137.500000	137.700000	137.900000	138.100000	138.400000	138.600000	139.000000	139.300000	139.700000	140.100000
-101.600000	-101.900000	-101.900000	-101.900000	-101.800000	-101.800000	-101.800000	-101.700000	-101.700000	-101.700000	-101.600000	-101.600000	140.500000	140.500000	140.400000	140.300000	140.200000	140.000000	139.900000	139.700000	-163.000000	-162.300000	139.100000	139.000000	138.800000	138.600000	138.400000	138.200000	138.000000	137.900000	137.700000	137.500000	137.500000	137.300000	137.300000	137.200000	137.200000	137.300000	137.300000	137.400000	137.600000	137.700000	137.900000	138.100000	138.400000	138.700000	139.000000	139.300000	139.700000	140.100000
-101.500000	-101.800000	-101.900000	-101.900000	-101.900000	-101.800000	-101.800000	-101.700000	-101.600000	-101.600000	-101.600000	-101.600000	140.400000	140.400000	140.400000	140.300000	140.200000	140.100000	139.900000	139.800000	90.600000	90.700000	139.200000	138.900000	138.700000	138.500000	138.300000	138.100000	138.000000	137.700000	137.600000	137.500000	137.300000	137.300000	137.200000	137.200000	137.200000	137.200000	137.300000	137.400000	137.500000	137.700000	137.900000	138.100000	138.400000	138.600000	139.000000	139.300000	139.700000	140.100000
-101.400000	-101.700000	-101.900000	-101.900000	-101.900000	-101.800000	-101.700000	-101.700000	-101.700000	-101.600000	-101.600000	-101.700000	140.500000	140.500000	140.400000	140.300000	140.200000	140.000000	139.900000	139.700000	163.000000	162.300000	139.100000	139.000000	138.800000	138.600000	138.400000	138.200000	137.900000	137.900000	137.700000	137.500000	137.500000	137.300000	137.300000	137.200000	137.200000	137.300000	137.300000	137.400000	137.600000	137.700000	137.900000	138.100000	138.400000	138.700000	139.000000	139.300000	139.700000	140.100000
-101.600000	-96.700000	-101.900000	-102.000000	-101.900000	-101.900000	-101.800000	-101.800000	-101.700000	-101.600000	-101.600000	-101.600000	140.400000	140.400000	140.400000	140.300000	140.200000	140.100000	139.900000	139.800000	-90.600000	-90.700000	139.200000	139.000000	138.800000	138.600000	138.400000	138.200000	138.000000	137.800000	137.700000	137.500000	137.400000	137.300000	137.300000	137.200000	137.200000	137.300000	137.300000	137.400000	137.500000	137.700000	137.900000	138.100000	138.300000	138.600000	138.900000	139.300000	139.600000	140.000000
-101.600000	169.000000	-102.000000	-101.900000	-101.900000	-101.800000	-101.800000	-101.700000	-101.700000	-101.700000	-101.600000	-101.700000	140.500000	140.500000	140.400000	140.400000	140.200000	140.100000	139.900000	139.700000	-163.100000	-162.500000	139.200000	139.000000	138.800000	138.600000	138.400000	138.200000	138.000000	137.900000	137.700000	137.600000	137.500000	137.400000	137.300000	137.300000	137.300000	137.300000	137.400000	137.400000	137.600000	137.700000	137.900000	138.100000	138.400000	138.600000	139.000000	139.300000	139.600000	140.000000
-101.500000	81.900000	-101.900000	-101.900000	-101.900000	-101.800000	-101.800000	-101.700000	-101.700000	-101.600000	-101.700000	-101.700000	140.500000	140.500000	140.400000	140.300000	140.200000	140.000000	139.900000	139.800000	90.600000	90.800000	139.200000	139.000000	138.800000	138.600000	138.400000	138.200000	138.000000	137.800000	137.700000	137.500000	137.400000	137.300000	137.300000	137.200000	137.200000	137.300000	137.300000	137.500000	137.500000	137.700000	137.900000	138.100000	138.300000	138.600000	138.900000	139.300000	139.600000	140.000000
-101.400000	162.600000	-101.800000	-101.900000	-101.900000	-101.900000	-101.800000	-101.800000	-101.700000	-101.700000	-101.600000	-101.600000	140.400000	140.400000	140.400000	140.300000	140.200000	140.100000	139.900000	139.700000	163.100000	162.500000	139.200000	139.000000	138.800000	138.600000	138.400000	138.200000	138.000000	137.900000	137.700000	137.600000	137.500000	137.400000	137.300000	137.300000	137.300000	137.300000	137.400000	137.400000	137.600000	137.700000	137.900000	138.100000	138.400000	138.700000	139.000000	139.300000	139.600000	140.000000
-101.600000	-96.600000	-102.000000	-102.000000	-101.900000	-101.800000	-101.800000	-101.700000	-101.700000	-101.600000	-101.600000	-101.700000	140.500000	140.500000	140.400000	140.400000	140.200000	140.100000	139.900000	139.800000	-90.600000	-90.800000	139.200000	139.000000	138.800000	138.600000	138.400000	138.200000	138.000000	137.800000	137.700000	137.500000	137.400000	137.300000	137.300000	137.200000	137.200000	137.300000	137.300000	137.400000	137.500000	137.700000	137.900000	138.100000	138.300000	138.600000	138.900000	139.300000	139.600000	140.000000
-101.600000	169.000000	-101.900000	-101.900000	-101.900000	-101.800000	-101.800000	-101.700000	-101.700000	-101.700000	-101.700000	-101.700000	140.500000	140.500000	140.400000	140.300000	140.200000	140.000000	139.900000	139.700000	-163.100000	-162.400000	139.200000	139.000000	138.800000	138.600000	138.400000	138.200000	138.000000	137.900000	137.700000	137.600000	137.500000	137.400000	137.300000	137.300000	137.300000	137.300000	137.400000	137.500000	137.600000	137.700000	137.900000	138.100000	138.400000	138.600000	139.000000	139.300000	139.600000	140.000000
-101.500000	81.900000	-101.900000	-101.900000	-101.900000	-101.900000	-101.800000	-101.800000	-101.700000	-101.600000	-101.600000	-101.600000	140.400000	140.400000	140.400000	140.300000	140.200000	140.100000	139.900000	139.800000	90.600000	90.700000	139.200000	139.000000	138.800000	138.600000	138.400000	138.200000	138.000000	137.800000	137.700000	137.500000	137.400000	137.300000	137.300000	137.200000	137.200000	137.300000	137.300000	137.400000	137.500000	137.700000	137.900000	138.100000	138.300000	138.600000	138.900000	139.300000	139.600000	140.000000
-101.400000	162.600000	-101.900000	-101.900000	-101.900000	-101.800000	-101.800000	-101.700000	-101.700000	-101.700000	-101.600000	-101.700000	140.500000	140.500000	140.400000	140.400000	140.200000	140.100000	139.900000	139.700000	163.100000	162.500000	139.200000	139.000000	138.800000	138.600000	138.400000	138.200000	138.000000	137.900000	137.700000	137.600000	137.500000	137.400000	137.300000	137.300000	137.300000	137.300000	137.400000	137.400000	137.600000	137.700000	137.900000	138.100000	138.400000	138.700000	139.000000	139.300000	139.600000	140.000000
-101.500000	-96.700000	-101.900000	-101.900000	-101.900000	-101.900000	-101.800000	-101.700000	-101.700000	-101.700000	-101.600000	-101.700000	140.500000	140.500000	140.400000	140.300000	140.200000	140.100000	139.900000	139.800000	-90.600000	-90.700000	139.200000	139.000000	138.800000	138.600000	138.400000	138.200000	138.000000	137.900000	137.700000	137.600000	137.500000	137.400000	137.300000	137.300000	137.300000	137.300000	137.300000	137.400000	137.500000	137.700000	137.900000	138.100000	138.300000	138.600000	138.900000	139.200000	139.600000	139.900000
-101.700000	169.200000	-102.000000	-101.900000	-101.900000	-101.800000	-101.800000	-101.800000	-101.700000	-101.600000	-101.800000	-101.700000	140.400000	140.400000	140.400000	140.400000	140.300000	140.100000	140.000000	139.800000	-163.200000	-162.700000	139.200000	139.000000	138.800000	138.600000	138.400000	138.200000	138.100000	137.900000	137.700000	137.600000	137.500000	137.400000	137.300000	137.300000	137.300000	137.300000	137.400000	137.500000	137.600000	137.700000	137.900000	138.100000	138.400000	138.600000	138.900000	139.200000	139.600000	140.000000
-101.500000	81.900000	-101.900000	-102.000000	-101.900000	-101.900000	-101.800000	-101.700000	-101.700000	-101.700000	-101.600000	-101.700000	140.600000	140.500000	140.500000	140.300000	140.200000	140.100000	139.900000	139.700000	90.600000	90.800000	139.200000	139.000000	138.800000	138.600000	138.400000	138.300000	138.000000	137.900000	137.800000	137.600000	137.500000	137.400000	137.300000	137.300000	137.300000	137.300000	137.300000	137.400000	137.500000	137.700000	137.900000	138.100000	138.300000	138.600000	138.900000	139.200000	139.600000	139.900000
-101.400000	162.500000	-101.900000	-101.900000	-101.900000	-101.900000	-101.800000	-101.800000	-101.700000	-101.700000	-101.600000	-101.700000	140.400000	140.500000	140.400000	140.300000	140.200000	140.100000	139.900000	139.800000	163.300000	162.600000	139.200000	139.000000	138.800000	138.600000	138.400000	138.200000	138.100000	137.900000	137.700000	137.600000	137.500000	137.400000	137.300000	137.300000	137.300000	137.300000	137.400000	137.500000	137.600000	137.700000	137.900000	138.100000	138.400000	138.600000	138.900000	139.200000	139.600000	140.000000
-101.500000	-96.700000	-102.000000	-101.900000	-101.900000	-101.800000	-101.800000	-101.700000	-101.700000	-101.700000	-101.800000	-101.700000	140.500000	140.400000	140.400000	140.400000	140.300000	140.100000	140.000000	139.800000	-90.600000	-90.800000	139.200000	139.000000	138.800000	138.600000	138.400000	138.200000	138.000000	137.900000	137.700000	137.600000	137.500000	137.400000	137.300000	137.300000	137.300000	137.300000	137.300000	137.400000	137.500000	137.700000	137.900000	138.100000	138.300000	138.600000	138.900000	139.200000	139.600000	139.900000
-101.700000	169.200000	-101.900000	-102.000000	-101.900000	-101.900000	-101.800000	-101.800000	-101.700000	-101.600000	-101.600000	-101.700000	140.500000	140.500000	140.500000	140.300000	140.200000	140.100000	139.900000	139.700000	-163.200000	-162.500000	139.200000	139.000000	138.800000	138.600000	138.400000	138.300000	138.100000	137.900000	137.800000	137.600000	137.500000	137.400000	137.300000	137.300000	137.300000	137.300000	137.400000	137.500000	137.600000	137.700000	137.900000	138.100000	138.400000	138.600000	138.900000	139.200000	139.600000	140.000000
-101.500000	81.900000	-101.900000	-101.900000	-101.900000	-101.900000	-101.800000	-101.700000	-101.700000	-101.700000	-101.600000	-101.700000	140.500000	140.500000	140.400000	140.300000	140.200000	140.100000	139.900000	139.800000	90.600000	90.700000	139.200000	139.000000	138.800000	138.600000	138.400000	138.200000	138.000000	137.900000	137.700000	137.600000	137.500000	137.400000	137.300000	137.300000	137.300000	137.300000	137.300000	137.400000	137.500000	137.700000	137.900000	138.100000	138.300000	138.600000	138.900000	139.200000	139.600000	139.900000
-101.400000	162.500000	-102.000000	-101.900000	-101.900000	-101.800000	-101.800000	-101.800000	-101.700000	-101.700000	-101.800000	-101.700000	140.400000	140.400000	140.400000	140.400000	140.300000	140.100000	140.000000	139.800000	163.300000	162.600000	139.200000	139.000000	138.800000	138.600000	138.400000	138.200000	138.100000	137.900000	137.700000	137.600000	137.500000	137.400000	137.300000	137.300000	137.300000	137.300000	137.400000	137.500000	137.600000	137.700000	137.900000	138.100000	138.400000	138.600000	138.900000	139.200000	139.600000	140.000000
-101.500000	-96.600000	-102.000000	-102.000000	-101.900000	-101.900000	-101.800000	-101.800000	-101.700000	-101.700000	-101.600000	-101.700000	140.500000	140.500000	140.400000	140.300000	140.300000	140.100000	140.000000	139.800000	-90.600000	-90.800000	-90.900000	139.000000	138.800000	138.600000	138.400000	138.300000	138.100000	137.900000	137.800000	137.600000	137.500000	137.500000	137.300000	137.300000	137.300000	137.300000	137.400000	137.400000	137.600000	137.700000	137.900000	138.100000	138.300000	138.600000	138.900000	139.200000	139.500000	139.900000
-101.700000	169.200000	-101.900000	-101.900000	-102.000000	-101.900000	-101.800000	-101.800000	-101.800000	-101.700000	-101.800000	-101.700000	140.500000	140.500000	140.500000	140.400000	140.200000	140.100000	139.900000	139.800000	-163.400000	-162.700000	-162.100000	139.100000	138.900000	138.700000	138.500000	138.200000	138.100000	137.900000	137.800000	137.700000	137.500000	137.400000	137.400000	137.300000	137.300000	137.300000	137.400000	137.500000	137.600000	137.700000	137.900000	138.100000	138.300000	138.600000	138.900000	139.200000	139.500000	139.900000
-101.500000	81.900000	-101.900000	-101.900000	-101.900000	-101.800000	-101.800000	-101.700000	-101.700000	-101.700000	-101.700000	-101.700000	140.500000	140.500000	140.400000	140.300000	140.300000	140.100000	140.000000	139.800000	90.600000	90.800000	91.000000	139.000000	138.800000	138.600000	138.400000	138.300000	138.100000	137.900000	137.700000	137.600000	137.500000	137.400000	137.300000	137.300000	137.300000	137.400000	137.400000	137.400000	137.600000	137.700000	137.900000	138.100000	138.300000	138.600000	138.900000	139.200000	139.500000	139.900000
-101.400000	162.500000	-102.000000	-102.000000	-101.900000	-101.900000	-101.900000	-101.800000	-101.700000	-101.700000	-101.600000	-101.700000	140.500000	140.500000	140.400000	140.400000	140.200000	140.100000	139.900000	139.800000	163.400000	162.700000	162.000000	139.100000	138.900000	138.700000	138.500000	138.300000	138.100000	137.900000	137.800000	137.700000	137.500000	137.500000	137.400000	137.300000	137.300000	137.300000	137.400000	137.500000	137.600000	137.700000	137.900000	138.100000	138.300000	138.600000	138.900000	139.200000	139.500000	139.900000
-101.600000	-96.700000	-101.900000	-102.000000	-101.900000	-101.900000	-101.800000	-101.800000	-101.800000	-101.700000	-101.800000	-101.700000	140.500000	140.500000	140.500000	140.300000	140.300000	140.100000	140.000000	139.800000	-90.600000	-90.800000	-90.900000	139.000000	138.800000	138.600000	138.400000	138.200000	138.100000	137.900000	137.800000	137.600000	137.500000	137.400000	137.300000	137.300000	137.300000	137.300000	137.400000	137.400000	137.600000	137.700000	137.900000	138.100000	138.300000	138.600000	138.900000	139.200000	139.500000	139.900000
-101.600000	169.200000	-101.900000	-101.900000	-102.000000	-101.900000	-101.800000	-101.800000	-101.700000	-101.700000	-101.700000	-101.700000	140.500000	140.500000	140.400000	140.400000	140.200000	140.100000	139.900000	139.800000	-163.400000	-162.700000	-162.000000	139.100000	138.900000	138.700000	138.500000	138.300000	138.100000	137.900000	137.700000	137.700000	137.500000	137.400000	137.400000	137.300000	137.300000	137.400000	137.400000	137.500000	137.600000	137.700000	137.900000	138.100000	138.300000	138.600000	138.900000	139.200000	139.500000	139.900000
-101.500000	81.900000	-102.000000	-101.900000	-101.900000	-101.800000	-101.800000	-101.700000	-101.700000	-101.700000	-101.600000	-101.700000	140.500000	140.500000	140.400000	140.300000	140.300000	140.100000	140.000000	139.800000	90.600000	90.800000	90.900000	139.000000	138.800000	138.600000	138.400000	138.300000	138.100000	137.900000	137.800000	137.600000	137.500000	137.500000	137.300000	137.300000	137.300000	137.300000	137.400000	137.400000	137.600000	137.700000	137.900000	138.100000	138.300000	138.600000	138.900000	139.200000	139.500000	139.900000
-101.500000	162.500000	-101.900000	-102.000000	-101.900000	-101.900000	-101.900000	-101.800000	-101.800000	-101.700000	-101.800000	-101.700000	140.500000	140.500000	140.500000	140.400000	140.200000	140.100000	139.900000	139.800000	163.400000	162.700000	162.100000	139.100000	138.900000	138.700000	138.500000	138.200000	138.100000	137.900000	137.800000	137.700000	137.500000	137.400000	137.400000	137.300000	137.300000	137.300000	137.400000	137.500000	137.600000	137.700000	137.900000	138.100000	138.300000	138.600000	138.900000	139.200000	139.500000	139.900000
-101.500000	-96.700000	-97.600000	-102.000000	-101.900000	-101.900000	-101.800000	-101.900000	-101.800000	-101.700000	-101.700000	-101.800000	140.500000	140.500000	140.500000	140.300000	140.200000	140.100000	140.000000	139.800000	-90.600000	-90.800000	-90.900000	139.100000	138.900000	138.700000	138.400000	138.300000	138.100000	137.900000	137.800000	137.700000	137.500000	137.500000	137.300000	137.300000	137.300000	137.300000	137.400000	137.500000	137.600000	137.700000	137.900000	138.100000	138.300000	138.500000	138.800000	139.100000	139.500000	139.800000
-101.600000	169.400000	170.000000	-101.900000	-102.000000	-101.900000	-101.900000	-101.800000	-101.800000	-101.800000	-101.800000	-101.700000	140.500000	140.500000	140.400000	140.400000	140.300000	140.200000	140.000000	139.800000	-163.400000	-162.800000	-162.200000	139.100000	138.900000	138.700000	138.600000	138.300000	138.200000	138.000000	137.800000	137.700000	137.600000	137.500000	137.500000	137.400000	137.400000	137.400000	137.400000	137.500000	137.600000	137.700000	137.900000	138.100000	138.300000	138.600000	138.900000	139.200000	139.500000	139.900000
-101.600000	81.900000	82.400000	-102.000000	-101.900000	-101.900000	-101.800000	-101.700000	-101.700000	-101.700000	-101.700000	-101.800000	140.500000	140.500000	140.500000	140.400000	140.200000	140.100000	140.000000	139.800000	90.600000	90.800000	90.900000	139.100000	138.900000	138.700000	138.400000	138.300000	138.100000	138.000000	137.800000	137.700000	137.500000	137.400000	137.300000	137.300000	137.300000	137.300000	137.400000	137.500000	137.600000	137.700000	137.900000	138.100000	138.300000	138.500000	138.800000	139.100000	139.500000	139.800000
-101.500000	162.400000	161.800000	-102.000000	-101.900000	-101.900000	-101.900000	-101.900000	-101.800000	-101.700000	-101.700000	-101.700000	140.500000	140.500000	140.400000	140.300000	140.300000	140.100000	140.000000	139.800000	163.600000	162.800000	162.200000	139.100000	138.900000	138.700000	138.600000	138.300000	138.100000	137.900000	137.800000	137.700000	137.600000	137.500000	137.500000	137.400000	137.400000	137.400000	137.400000	137.500000	137.600000	137.700000	137.900000	138.100000	138.300000	138.600000	138.900000	139.200000	139.500000	139.900000
-101.500000	-96.700000	-97.600000	-101.900000	-102.000000	-101.900000	-101.800000	-101.800000	-101.800000	-101.800000	-101.800000	-101.800000	140.500000	140.500000	140.500000	140.400000	140.200000	140.200000	140.000000	139.800000	-90.700000	-90.800000	-91.000000	139.100000	138.900000	138.700000	138.400000	138.300000	138.200000	138.000000	137.800000	137.700000	137.500000	137.500000	137.300000	137.300000	137.300000	137.300000	137.400000	137.500000	137.600000	137.700000	137.900000	138.100000	138.300000	138.500000	138.800000	139.100000	139.500000	139.800000
-101.600000	169.400000	170.000000	-102.000000	-101.900000	-101.900000	-101.900000	-101.700000	-101.700000	-101.700000	-101.700000	-101.700000	140.500000	140.500000	140.400000	140.400000	140.300000	140.100000	140.000000	139.800000	-163.400000	-162.800000	-162.200000	139.100000	138.900000	138.700000	138.600000	138.300000	138.100000	138.000000	137.800000	137.700000	137.600000	137.400000	137.500000	137.400000	137.400000	137.400000	137.400000	137.500000	137.600000	137.700000	137.900000	138.100000	138.300000	138.600000	138.900000	139.200000	139.500000	139.900000
-101.600000	81.900000	82.400000	-102.000000	-101.900000	-101.900000	-101.800000	-101.900000	-101.800000	-101.700000	-101.700000	-101.800000	140.500000	140.500000	140.500000	140.300000	140.200000	140.100000	140.000000	139.800000	90.600000	90.800000	91.000000	139.100000	138.900000	138.700000	138.400000	138.300000	138.100000	137.900000	137.800000	137.700000	137.500000	137.500000	137.300000	137.300000	137.300000	137.300000	137.400000	137.500000	137.600000	137.700000	137.900000	138.100000	138.300000	138.500000	138.800000	139.100000	139.500000	139.800000
-101.500000	162.400000	161.800000	-101.900000	-102.000000	-101.900000	-101.900000	-101.800000	-101.800000	-101.800000	-101.800000	-101.700000	140.500000	140.500000	140.400000	140.400000	140.300000	140.200000	140.000000	139.800000	163.400000	162.800000	162.100000	139.100000	138.900000	138.700000	138.600000	138.300000	138.200000	138.000000	137.800000	137.700000	137.600000	137.500000	137.500000	137.400000	137.400000	137.400000	137.400000	137.500000	137.600000	137.700000	137.900000	138.100000	138.300000	138.600000	138.900000	139.200000	139.500000	139.900000
-101.500000	-96.700000	-97.600000	-102.000000	-101.900000	-101.900000	-101.900000	-101.900000	-101.800000	-101.800000	-101.700000	140.400000	140.500000	140.400000	140.400000	140.300000	140.200000	140.100000	140.000000	-90.500000	-90.600000	-90.800000	-90.900000	139.100000	138.900000	138.800000	138.600000	138.300000	138.200000	138.000000	137.800000	137.700000	137.600000	137.500000	137.400000	137.400000	137.400000	137.400000	137.400000	137.500000	137.600000	137.700000	137.900000	138.100000	138.300000	138.500000	138.800000	139.100000	139.400000	139.800000
-101.500000	169.500000	170.100000	-102.000000	-101.900000	-101.900000	-101.900000	-101.800000	-101.800000	-101.800000	-101.800000	140.400000	140.500000	140.600000	140.500000	140.400000	140.300000	140.200000	140.000000	-164.200000	-163.600000	-163.000000	-162.300000	139.100000	138.900000	138.700000	138.500000	138.400000	138.200000	138.000000	137.900000	137.700000	137.600000	137.500000	137.500000	137.400000	137.400000	137.400000	137.400000	137.500000	137.600000	137.700000	137.900000	138.100000	138.300000	138.600000	138.800000	139.100000	139.500000	139.800000
-101.700000	81.900000	82.300000	-101.900000	-102.000000	-101.900000	-101.800000	-101.800000	-101.800000	-101.700000	-101.800000	140.500000	140.500000	140.500000	140.400000	140.400000	140.300000	140.100000	140.000000	90.500000	90.600000	90.800000	90.900000	139.100000	138.900000	138.700000	138.600000	138.300000	138.200000	138.000000	137.800000	137.700000	137.600000	137.500000	137.400000	137.400000	137.400000	137.400000	137.400000	137.500000	137.600000	137.700000	137.900000	138.100000	138.300000	138.500000	138.800000	139.100000	139.400000	139.800000
-101.600000	162.300000	161.800000	-102.000000	-102.000000	-102.000000	-101.900000	-101.800000	-101.800000	-101.800000	-101.700000	140.400000	140.500000	140.400000	140.500000	140.300000	140.200000	140.200000	140.000000	164.300000	163.700000	162.900000	162.400000	139.100000	138.900000	138.800000	138.500000	138.400000	138.200000	138.000000	137.900000	137.700000	137.600000	137.500000	137.500000	137.400000	137.400000	137.400000	137.400000	137.500000	137.600000	137.700000	137.900000	138.100000	138.300000	138.600000	138.800000	139.100000	139.500000	139.800000
-101.400000	-96.700000	-97.600000	-102.000000	-101.900000	-101.900000	-101.900000	-101.900000	-101.800000	-101.800000	-101.800000	140.400000	140.500000	140.600000	140.400000	140.400000	140.300000	140.100000	140.000000	-90.500000	-90.700000	-90.800000	-91.000000	139.100000	138.900000	138.700000	138.600000	138.300000	138.200000	138.000000	137.800000	137.700000	137.600000	137.500000	137.400000	137.400000	137.400000	137.400000	137.400000	137.500000	137.600000	137.700000	137.900000	138.100000	138.300000	138.500000	138.800000	139.100000	139.400000	139.800000
-101.600000	169.500000	170.100000	-102.000000	-101.900000	-101.900000	-101.800000	-101.800000	-101.800000	-101.700000	-101.800000	140.500000	140.500000	140.500000	140.500000	140.400000	140.300000	140.200000	140.000000	-164.200000	-163.600000	-162.900000	-162.300000	139.100000	138.900000	138.700000	138.500000	138.400000	138.200000	138.000000	137.900000	137.700000	137.600000	137.500000	137.500000	137.400000	137.400000	137.400000	137.400000	137.500000	137.600000	137.700000	137.900000	138.100000	138.300000	138.600000	138.800000	139.100000	139.500000	139.800000
-101.700000	81.900000	82.400000	-101.900000	-102.000000	-101.900000	-101.900000	-101.800000	-101.800000	-101.800000	-101.700000	140.400000	140.500000	140.400000	140.400000	140.300000	140.200000	140.100000	140.000000	90.500000	90.600000	90.800000	91.000000	139.100000	138.900000	138.800000	138.600000	138.300000	138.200000	138.000000	137.800000	137.700000	137.600000	137.500000	137.400000	137.400000	137.400000	137.400000	137.400000	137.500000	137.600000	137.700000	137.900000	138.100000	138.300000	138.500000	138.800000	139.100000	139.400000	139.800000
-101.500000	162.300000	161.700000	-102.000000	-102.000000	-101.900000	-101.900000	-101.800000	-101.800000	-101.800000	-101.800000	140.400000	140.500000	140.600000	140.500000	140.400000	140.300000	140.200000	140.000000	164.300000	163.600000	162.900000	162.200000	139.100000	138.900000	138.700000	138.500000	138.400000	138.200000	138.000000	137.900000	137.700000	137.600000	137.500000	137.500000	137.400000	137.400000	137.400000	137.400000	137.500000	137.600000	137.700000	137.900000	138.100000	138.300000	138.600000	138.800000	139.100000	139.500000	139.800000
-101.500000	-96.700000	-97.600000	-102.000000	-101.900000	-102.000000	-101.900000	-101.900000	-101.800000	-101.800000	-101.800000	140.400000	140.500000	140.400000	140.400000	140.400000	140.300000	140.100000	140.000000	-90.600000	-90.600000	-90.800000	-91.000000	139.100000	138.900000	138.800000	138.600000	138.400000	138.200000	138.000000	137.800000	137.700000	137.600000	137.500000	137.500000	137.400000	137.400000	137.400000	137.400000	137.500000	137.600000	137.700000	137.900000	138.100000	138.300000	138.500000	138.800000	139.100000	139.400000	139.700000
-101.600000	169.700000	170.300000	-102.000000	-102.000000	-101.900000	-101.900000	-101.800000	-101.800000	-101.800000	-101.800000	140.400000	140.500000	140.500000	140.500000	140.400000	140.300000	140.200000	140.000000	-164.300000	-163.700000	-163.100000	-162.400000	139.200000	139.000000	138.700000	138.600000	138.400000	138.200000	138.100000	138.000000	137.800000	137.700000	137.600000	137.500000	137.400000	137.400000	137.400000	137.500000	137.500000	137.600000	137.800000	137.900000	138.100000	138.300000	138.500000	138.800000	139.100000	139.400000	139.800000
-101.700000	81.900000	82.300000	-102.000000	-102.000000	-101.900000	-101.900000	-101.900000	-101.800000	-101.800000	-101.800000	140.500000	140.500000	140.600000	140.500000	140.400000	140.300000	140.200000	140.100000	90.500000	90.600000	90.800000	90.900000	139.100000	138.900000	138.800000	138.600000	138.400000	138.200000	138.000000	137.800000	137.800000	137.600000	137.500000	137.500000	137.500000	137.400000	137.400000	137.400000	137.500000	137.600000	137.700000	137.900000	138.100000	138.300000	138.500000	138.800000	139.100000	139.400000	139.700000
-101.500000	162.200000	161.700000	-102.000000	-102.000000	-102.000000	-101.900000	-101.800000	-101.800000	-101.800000	-101.800000	140.400000	140.500000	140.400000	140.400000	140.400000	140.300000	140.100000	140.000000	164.300000	163.800000	163.100000	162.500000	139.200000	139.000000	138.800000	138.600000	138.400000	138.200000	138.100000	138.000000	137.700000	137.700000	137.600000	137.500000	137.400000	137.400000	137.400000	137.500000	137.500000	137.600000	137.800000	137.900000	138.100000	138.300000	138.500000	138.800000	139.100000	139.400000	139.800000
-101.500000	-96.700000	-97.600000	-102.000000	-101.900000	-101.900000	-101.900000	-101.900000	-101.800000	-101.800000	-101.800000	140.400000	140.500000	140.500000	140.500000	140.400000	140.300000	140.200000	140.000000	-90.500000	-90.700000	-90.800000	-91.000000	139.100000	138.900000	138.700000	138.600000	138.400000	138.200000	138.000000	137.800000	137.800000	137.600000	137.500000	137.500000	137.400000	137.400000	137.400000	137.400000	137.500000	137.600000	137.700000	137.900000	138.100000	138.300000	138.500000	138.800000	139.100000	139.400000	139.700000
-101.600000	169.700000	170.300000	-102.000000	-102.000000	-101.900000	-101.900000	-101.800000	-101.800000	-101.800000	-101.800000	140.500000	140.500000	140.600000	140.500000	140.400000	140.300000	140.200000	140.000000	-164.500000	-163.700000	-163.100000	-162.400000	139.200000	139.000000	138.800000	138.600000	138.400000	138.200000	138.100000	138.000000	137.800000	137.700000	137.600000	137.500000	137.500000	137.400000	137.400000	137.500000	137.500000	137.600000	137.800000	137.900000	138.100000	138.300000	138.500000	138.800000	139.100000	139.400000	139.800000
-101.700000	81.900000	82.300000	-102.000000	-102.000000	-102.000000	-101.900000	-101.900000	-101.800000	-101.800000	-101.800000	140.400000	140.500000	140.400000	140.400000	140.400000	140.300000	140.100000	140.100000	90.600000	90.600000	90.800000	91.000000	139.100000	138.900000	138.800000	138.600000	138.400000	138.200000	138.000000	137.800000	137.700000	137.600000	137.500000	137.500000	137.400000	137.400000	137.400000	137.400000	137.500000	137.600000	137.700000	137.900000	138.100000	138.300000	138.500000	138.800000	139.100000	139.400000	139.700000
-101.500000	162.200000	161.700000	-102.000000	-102.000000	-101.900000	-101.900000	-101.800000	-101.800000	-101.800000	-101.800000	140.400000	140.500000	140.500000	140.500000	140.400000	140.300000	140.200000	140.000000	164.300000	163.700000	163.100000	162.400000	139.200000	139.000000	138.700000	138.600000	138.400000	138.200000	138.100000	138.000000	137.800000	137.700000	137.600000	137.500000	137.400000	137.400000	137.400000	137.500000	137.500000	137.600000	137.800000	137.900000	138.100000	138.300000	138.500000	138.800000	139.100000	139.400000	139.800000
-101.500000	-96.700000	-97.600000	-98.300000	-102.000000	-102.000000	-101.900000	-101.900000	-101.900000	-101.900000	-101.900000	140.400000	140.500000	140.500000	140.400000	140.400000	140.300000	140.200000	140.100000	-90.600000	-90.700000	-90.800000	-90.900000	139.200000	139.000000	138.800000	138.600000	138.400000	138.300000	138.000000	137.900000	137.800000	137.700000	137.500000	137.500000	137.500000	137.400000	137.400000	137.500000	137.500000	137.600000	137.700000	137.900000	138.100000	138.300000	138.500000	138.700000	139.000000	139.300000	139.700000
-101.600000	169.800000	170.400000	170.800000	-102.000000	-102.000000	-101.900000	-101.800000	-101.800000	-101.800000	-101.800000	140.400000	140.500000	140.500000	140.500000	140.400000	140.300000	140.200000	140.000000	-164.400000	-163.800000	-163.200000	-162.600000	139.200000	139.000000	138.800000	138.600000	138.500000	138.300000	138.200000	138.000000	137.800000	137.700000	137.700000	137.500000	137.500000	137.500000	137.500000	137.500000	137.600000	137.600000	137.800000	137.900000	138.100000	138.300000	138.500000	138.800000	139.100000	139.400000	139.700000
-101.700000	81.900000	82.300000	82.500000	-102.000000	-101.900000	-101.900000	-101.900000	-101.800000	-101.800000	-101.800000	140.500000	140.500000	140.500000	140.500000	140.400000	140.300000	140.200000	140.100000	90.500000	90.600000	90.800000	91.000000	139.200000	139.000000	138.800000	138.600000	138.400000	138.200000	138.000000	137.900000	137.800000	137.700000	137.500000	137.500000	137.500000	137.400000	137.400000	137.500000	137.500000	137.600000	137.700000	137.900000	138.100000	138.300000	138.500000	138.700000	139.000000	139.300000	139.700000
-101.600000	162.100000	161.600000	161.600000	-102.000000	-102.000000	-101.900000	-101.900000	-101.900000	-101.800000	-101.800000	140.400000	140.500000	140.500000	140.400000	140.400000	140.300000	140.200000	140.000000	164.500000	163.900000	163.200000	162.600000	139.200000	139.000000	138.800000	138.600000	138.500000	138.300000	138.200000	138.000000	137.800000	137.700000	137.700000	137.500000	137.500000	137.500000	137.500000	137.500000	137.600000	137.600000	137.800000	137.900000	138.100000	138.300000	138.500000	138.800000	139.100000	139.400000	139.700000
-101.500000	-96.700000	-97.600000	-98.300000	-102.000000	-101.900000	-101.900000	-101.800000	-101.800000	-101.900000	-101.900000	140.400000	140.500000	140.500000	140.500000	140.400000	140.300000	140.200000	140.100000	-90.500000	-90.700000	-90.800000	-91.000000	139.200000	139.000000	138.800000	138.600000	138.400000	138.300000	138.000000	137.900000	137.800000	137.700000	137.500000	137.500000	137.500000	137.400000	137.400000	137.500000	137.500000	137.600000	137.700000	137.900000	138.100000	138.300000	138.500000	138.700000	139.000000	139.300000	139.700000
-101.600000	169.800000	170.400000	170.800000	-102.000000	-102.000000	-101.900000	-101.900000	-101.800000	-101.800000	-101.800000	140.500000	140.500000	140.500000	140.500000	140.400000	140.300000	140.200000	140.000000	-164.600000	-163.900000	-163.200000	-162.500000	139.200000	139.000000	138.800000	138.600000	138.500000	138.200000	138.200000	138.000000	137.800000	137.700000	137.700000	137.500000	137.500000	137.500000	137.500000	137.500000	137.600000	137.600000	137.800000	137.900000	138.100000	138.300000	138.500000	138.800000	139.100000	139.400000	139.700000
-101.700000	81.900000	82.300000	82.500000	-102.000000	-102.000000	-101.900000	-101.900000	-101.900000	-101.800000	-101.800000	140.400000	140.500000	140.500000	140.400000	140.400000	140.300000	140.200000	140.100000	90.600000	90.700000	90.800000	90.900000	139.200000	139.000000	138.800000	138.600000	138.400000	138.300000	138.000000	137.900000	137.800000	137.700000	137.500000	137.500000	137.500000	137.400000	137.400000	137.500000	137.500000	137.600000	137.700000	137.900000	138.100000	138.300000	138.500000	138.700000	139.000000	139.300000	139.700000
-101.600000	162.100000	161.600000	161.600000	-102.000000	-101.900000	-101.900000	-101.800000	-101.800000	-101.800000	-101.800000	140.400000	140.500000	140.500000	140.500000	140.400000	140.300000	140.200000	140.000000	164.400000	163.800000	163.200000	162.600000	139.200000	139.000000	138.800000	138.600000	138.500000	138.300000	138.200000	138.000000	137.800000	137.700000	137.700000	137.500000	137.500000	137.500000	137.500000	137.500000	137.600000	137.600000	137.800000	137.900000	138.100000	138.300000	138.500000	138.800000	139.100000	139.400000	139.700000
-101.500000	-96.700000	-97.600000	-98.300000	-102.000000	-138.400000	-102.000000	-101.900000	-101.800000	-101.900000	-101.900000	140.400000	140.500000	140.500000	140.500000	140.400000	140.300000	140.200000	140.000000	139.900000	-90.700000	-90.800000	-91.000000	139.200000	139.000000	138.800000	138.600000	138.500000	138.300000	138.100000	137.900000	137.800000	137.700000	137.600000	137.500000	137.500000	137.500000	137.500000	137.500000	137.500000	137.600000	137.700000	137.900000	138.000000	138.200000	138.500000	138.700000	139.000000	139.300000	139.600000
-101.600000	170.000000	170.600000	171.000000	-102.000000	-138.500000	-101.900000	-101.900000	-101.900000	-101.800000	-101.900000	140.400000	140.500000	140.500000	140.500000	140.400000	140.300000	140.200000	140.100000	139.900000	-163.900000	-163.400000	-162.700000	139.200000	139.000000	138.900000	138.700000	138.500000	138.300000	138.200000	138.100000	137.900000	137.800000	137.700000	137.600000	137.500000	137.500000	137.500000	137.500000	137.600000	137.700000	137.800000	137.900000	138.100000	138.300000	138.500000	138.800000	139.000000	139.300000	139.700000
-101.700000	81.900000	82.300000	82.500000	-102.000000	-138.300000	-101.900000	-101.900000	-101.900000	-101.900000	-101.800000	140.500000	140.500000	140.500000	140.500000	140.400000	140.300000	140.200000	140.100000	139.900000	90.600000	90.800000	91.000000	139.200000	139.100000	138.800000	138.600000	138.500000	138.300000	138.100000	137.900000	137.800000	137.700000	137.600000	137.500000	137.500000	137.500000	137.500000	137.500000	137.500000	137.600000	137.700000	137.900000	138.000000	138.200000	138.500000	138.700000	139.000000	139.300000	139.600000
-101.600000	161.900000	161.500000	161.400000	-102.100000	-138.400000	-102.000000	-101.900000	-101.800000	-101.800000	-101.900000	140.400000	140.500000	140.500000	140.500000	140.400000	140.300000	140.200000	140.000000	139.900000	164.000000	163.400000	162.700000	139.200000	139.000000	138.900000	138.700000	138.500000	138.300000	138.200000	138.100000	137.900000	137.800000	137.700000	137.600000	137.500000	137.500000	137.500000	137.500000	137.600000	137.700000	137.800000	137.900000	138.100000	138.300000	138.500000	138.800000	139.000000	139.300000	139.700000
-101.600000	-96.600000	-97.600000	-98.200000	-101.900000	-138.500000	-101.900000	-101.900000	-101.900000	-101.900000	-101.900000	140.400000	140.500000	140.500000	140.500000	140.400000	140.300000	140.200000	140.100000	139.900000	-90.700000	-90.900000	-91.000000	139.200000	139.000000	138.800000	138.600000	138.500000	138.300000	138.100000	137.900000	137.800000	137.700000	137.600000	137.500000	137.500000	137.500000	137.500000	137.500000	137.500000	137.600000	137.700000	137.900000	138.000000	138.200000	138.500000	138.700000	139.000000	139.300000	139.600000
-101.600000	169.900000	170.600000	170.900000	-102.000000	-138.300000	-101.900000	-101.900000	-101.900000	-101.800000	-101.800000	140.500000	140.500000	140.500000	140.500000	140.400000	140.300000	140.200000	140.100000	139.900000	-164.000000	-163.300000	-162.700000	139.200000	139.100000	138.900000	138.700000	138.500000	138.300000	138.200000	138.100000	137.900000	137.800000	137.700000	137.600000	137.500000	137.500000	137.500000	137.500000	137.600000	137.700000	137.800000	137.900000	138.100000	138.300000	138.500000	138.800000	139.000000	139.300000	139.700000
-101.600000	81.900000	82.300000	82.600000	-102.100000	-138.400000	-102.000000	-101.900000	-101.800000	-101.900000	-101.900000	140.400000	140.500000	140.500000	140.500000	140.400000	140.300000	140.200000	140.000000	139.900000	90.700000	90.800000	91.000000	139.200000	139.000000	138.800000	138.600000	138.500000	138.300000	138.100000	137.900000	137.800000	137.700000	137.600000	137.500000	137.500000	137.500000	137.500000	137.500000	137.500000	137.600000	137.700000	137.900000	138.000000	138.200000	138.500000	138.700000	139.000000	139.300000	139.600000
-101.700000	162.000000	161.500000	161.400000	-102.000000	-138.500000	-101.900000	-101.900000	-101.900000	-101.800000	-101.900000	140.400000	140.500000	140.500000	140.500000	140.400000	140.300000	140.200000	140.100000	139.900000	163.900000	163.300000	162.700000	139.200000	139.000000	138.900000	138.700000	138.500000	138.300000	138.200000	138.100000	137.900000	137.800000	137.700000	137.600000	137.500000	137.500000	137.500000	137.500000	137.600000	137.700000	137.800000	137.900000	138.100000	138.300000	138.500000	138.800000	139.000000	139.300000	139.700000
-101.500000	-96.800000	-97.600000	-98.300000	-98.700000	-138.300000	-102.000000	-102.000000	-101.900000	-101.900000	-101.900000	140.400000	140.400000	140.500000	140.500000	140.400000	140.300000	140.200000	140.100000	-90.600000	-90.700000	-90.800000	-91.000000	139.200000	139.100000	138.900000	138.700000	138.500000	138.300000	138.200000	138.000000	137.900000	137.800000	137.700000	137.600000	137.500000	137.500000	137.500000	137.500000	137.600000	137.600000	137.800000	137.900000	138.000000	138.200000	138.500000	138.700000	139.000000	139.300000	139.600000
-101.600000	170.300000	170.700000	171.200000	171.500000	-138.500000	-102.000000	-101.900000	-101.900000	-101.900000	-101.900000	140.400000	140.500000	140.500000	140.500000	140.500000	140.400000	140.300000	140.100000	-164.600000	-164.100000	-163.500000	-162.800000	139.300000	139.100000	138.900000	138.700000	138.500000	138.400000	138.200000	138.100000	137.900000	137.800000	137.700000	137.600000	137.600000	137.500000	137.500000	137.600000	137.600000	137.700000	137.800000	137.900000	138.100000	138.300000	138.500000	138.700000	139.000000	139.300000	139.600000
-101.800000	81.800000	82.300000	82.500000	82.500000	-138.400000	-101.900000	-101.900000	-101.900000	-101.900000	-101.900000	140.500000	140.600000	140.600000	140.500000	140.400000	140.300000	140.200000	140.100000	90.500000	90.700000	90.800000	91.000000	139.200000	139.000000	138.900000	138.700000	138.600000	138.300000	138.200000	138.000000	137.900000	137.800000	137.700000	137.600000	137.500000	137.500000	137.500000	137.500000	137.600000	137.600000	137.800000	137.900000	138.000000	138.200000	138.500000	138.700000	139.000000	139.300000	139.600000
-101.600000	161.900000	161.400000	161.300000	161.500000	-138.300000	-102.000000	-101.900000	-101.900000	-101.900000	-101.900000	140.400000	140.400000	140.500000	140.500000	140.400000	140.300000	140.200000	140.100000	164.800000	164.100000	163.500000	162.800000	139.300000	139.100000	138.900000	138.700000	138.500000	138.400000	138.200000	138.100000	137.900000	137.800000	137.700000	137.600000	137.600000	137.500000	137.500000	137.600000	137.600000	137.700000	137.800000	137.900000	138.100000	138.300000	138.500000	138.700000	139.000000	139.300000	139.600000
-101.500000	-96.800000	-97.600000	-98.300000	-98.700000	-138.500000	-102.000000	-102.000000	-101.900000	-101.900000	-101.900000	140.400000	140.500000	140.500000	140.500000	140.500000	140.400000	140.200000	140.100000	-90.600000	-90.700000	-90.800000	-91.000000	139.200000	139.100000	138.900000	138.700000	138.500000	138.300000	138.200000	138.000000	137.900000	137.800000	137.700000	137.600000	137.500000	137.500000	137.500000	137.500000	137.600000	137.600000	137.800000	137.900000	138.000000	138.200000	138.500000	138.700000	139.000000	139.300000	139.600000
-101.600000	170.300000	170.700000	171.200000	171.500000	-138.400000	-101.900000	-101.900000	-101.900000	-101.900000	-101.900000	140.500000	140.600000	140.600000	140.500000	140.400000	140.300000	140.300000	140.100000	-164.800000	-164.100000	-163.500000	-162.800000	139.300000	139.000000	138.900000	138.700000	138.600000	138.400000	138.200000	138.100000	137.900000	137.800000	137.700000	137.600000	137.600000	137.500000	137.500000	137.600000	137.600000	137.700000	137.800000	137.900000	138.100000	138.300000	138.500000	138.700000	139.000000	139.300000	139.600000
-101.800000	81.800000	82.300000	82.500000	82.600000	-138.300000	-102.000000	-101.900000	-101.900000	-101.900000	-101.900000	140.400000	140.400000	140.500000	140.500000	140.400000	140.300000	140.200000	140.100000	90.600000	90.700000	90.800000	91.000000	139.200000	139.100000	138.900000	138.700000	138.500000	138.300000	138.200000	138.000000	137.900000	137.800000	137.700000	137.600000	137.500000	137.500000	137.500000	137.500000	137.600000	137.600000	137.800000	137.900000	138.000000	138.200000	138.500000	138.700000	139.000000	139.300000	139.600000
-101.600000	161.900000	161.400000	161.300000	161.400000	-138.500000	-102.000000	-101.900000	-101.900000	-101.900000	-101.900000	140.400000	140.500000	140.500000	140.500000	140.500000	140.400000	140.200000	140.100000	164.600000	164.100000	163.500000	162.800000	139.300000	139.100000	138.900000	138.700000	138.500000	138.400000	138.200000	138.100000	137.900000	137.800000	137.700000	137.600000	137.600000	137.500000	137.500000	137.600000	137.600000	137.700000	137.800000	137.900000	138.100000	138.300000	138.500000	138.700000	139.000000	139.300000	139.600000
-101.500000	-96.800000	-97.600000	-98.200000	-98.700000	-138.300000	-102.000000	-102.000000	-102.000000	-102.000000	-101.900000	140.400000	140.400000	140.500000	140.500000	140.500000	140.300000	140.200000	140.100000	-90.600000	-90.700000	-90.900000	-91.000000	139.300000	139.100000	138.900000	138.700000	138.600000	138.400000	138.200000	138.100000	137.900000	137.800000	137.700000	137.600000	137.600000	137.500000	137.500000	137.500000	137.600000	137.700000	137.800000	137.900000	138.100000	138.200000	138.400000	138.700000	138.900000	139.200000	139.500000
-101.700000	170.400000	170.900000	171.300000	171.700000	-138.500000	-102.000000	-102.000000	-101.900000	-101.900000	-102.000000	140.400000	140.500000	140.500000	140.500000	140.400000	140.400000	140.300000	140.100000	-164.900000	-164.200000	-163.600000	-163.000000	139.300000	139.100000	139.000000	138.800000	138.600000	138.400000	138.300000	138.100000	138.000000	137.900000	137.800000	137.700000	137.600000	137.600000	137.600000	137.600000	137.600000	137.700000	137.800000	137.900000	138.100000	138.300000	138.500000	138.700000	139.000000	139.300000	139.600000
-101.800000	81.900000	82.300000	82.500000	82.500000	-138.400000	-102.000000	-101.900000	-101.900000	-101.900000	-101.900000	140.500000	140.600000	140.600000	140.500000	140.500000	140.300000	140.200000	140.100000	90.600000	90.700000	90.800000	91.000000	139.300000	139.100000	138.900000	138.700000	138.500000	138.400000	138.200000	138.100000	137.900000	137.800000	137.700000	137.600000	137.600000	137.500000	137.500000	137.600000	137.600000	137.700000	137.800000	137.900000	138.000000	138.200000	138.400000	138.700000	138.900000	139.200000	139.500000
-101.600000	161.700000	161.300000	161.200000	161.400000	-138.300000	-102.000000	-102.000000	-102.000000	-101.900000	-101.900000	140.400000	140.400000	140.500000	140.500000	140.400000	140.400000	140.300000	140.100000	164.800000	164.300000	163.600000	163.000000	139.300000	139.100000	138.900000	138.800000	138.600000	138.400000	138.300000	138.100000	138.000000	137.900000	137.800000	137.700000	137.600000	137.600000	137.600000	137.500000	137.600000	137.700000	137.800000	137.900000	138.100000	138.300000	138.500000	138.700000	139.000000	139.300000	139.600000
-101.500000	-96.700000	-97.600000	-98.300000	-98.700000	-138.500000	-102.000000	-102.000000	-101.900000	-101.900000	-101.900000	140.400000	140.500000	140.500000	140.500000	140.500000	140.300000	140.200000	140.100000	-90.600000	-90.700000	-90.800000	-91.000000	139.300000	139.100000	139.000000	138.700000	138.600000	138.400000	138.200000	138.100000	137.900000	137.800000	137.700000	137.600000	137.600000	137.500000	137.500000	137.600000	137.600000	137.700000	137.800000	137.900000	138.100000	138.200000	138.400000	138.700000	138.900000	139.200000	139.500000
-101.700000	170.300000	170.900000	171.400000	171.700000	-138.400000	-102.000000	-101.900000	-101.900000	-101.900000	-102.000000	140.500000	140.600000	140.600000	140.500000	140.400000	140.400000	140.300000	140.100000	-164.900000	-164.200000	-163.700000	-163.000000	139.300000	139.100000	138.900000	138.800000	138.600000	138.400000	138.300000	138.100000	138.000000	137.900000	137.800000	137.700000	137.600000	137.600000	137.600000	137.600000	137.600000	137.700000	137.800000	137.900000	138.100000	138.300000	138.500000	138.700000	139.000000	139.300000	139.600000
-101.800000	81.900000	82.300000	82.500000	82.500000	-138.300000	-102.000000	-102.000000	-102.000000	-102.000000	-101.900000	140.400000	140.400000	140.500000	140.500000	140.500000	140.300000	140.200000	140.100000	90.600000	90.700000	90.900000	91.000000	139.300000	139.100000	138.900000	138.700000	138.500000	138.400000	138.200000	138.100000	137.900000	137.800000	137.700000	137.600000	137.600000	137.500000	137.500000	137.500000	137.600000	137.700000	137.800000	137.900000	138.000000	138.200000	138.400000	138.700000	138.900000	139.200000	139.500000
-101.600000	161.800000	161.300000	161.100000	161.400000	-138.500000	-102.000000	-102.000000	-101.900000	-101.900000	-101.900000	140.400000	140.500000	140.500000	140.500000	140.400000	140.400000	140.300000	140.100000	164.800000	164.200000	163.600000	163.000000	139.300000	139.100000	139.000000	138.800000	138.600000	138.400000	138.300000	138.100000	138.000000	137.900000	137.800000	137.700000	137.600000	137.600000	137.600000	137.600000	137.600000	137.700000	137.800000	137.900000	138.100000	138.300000	138.500000	138.700000	139.000000	139.300000	139.600000
-101.500000	-96.800000	-97.700000	-98.300000	-98.600000	-138.400000	-102.000000	-102.000000	-102.000000	-101.900000	-101.900000	140.400000	140.500000	140.600000	140.500000	140.400000	140.300000	140.200000	140.100000	-90.700000	-90.700000	-90.900000	-91.000000	-139.300000	139.100000	139.000000	138.700000	138.600000	138.400000	138.300000	138.100000	138.000000	137.900000	137.800000	137.600000	137.600000	137.500000	137.600000	137.500000	137.600000	137.700000	137.700000	137.900000	138.100000	138.200000	138.400000	138.700000	138.900000	139.200000	139.500000
-101.700000	170.600000	171.200000	171.600000	171.800000	-138.400000	-102.000000	-102.000000	-102.000000	-102.000000	-102.000000	140.400000	140.500000	140.500000	140.500000	140.500000	140.400000	140.300000	140.200000	-164.900000	-164.400000	-163.700000	-163.100000	-139.400000	139.200000	138.900000	138.900000	138.600000	138.500000	138.300000	138.200000	138.000000	137.900000	137.800000	137.800000	137.700000	137.700000	137.600000	137.700000	137.700000	137.700000	137.900000	137.900000	138.100000	138.300000	138.500000	138.700000	138.900000	139.200000	139.500000
[truncated: 102 more rows]
[truncated: 51 more columns]
