# Supplementary material for: Mathematical model studies of the comprehensive generation of major and minor phyllotactic patterns in plants with a predominant focus on orixate phyllotaxis
Source: PLoS Comput Biol. 2019 Jun 6;15(6):e1007044. doi: 10.1371/journal.pcbi.1007044 (PMC6553687; doi:10.1371/journal.pcbi.1007044)
Supplement: S1 Dataset — (ZIP) [file pcbi.1007044.s015.zip › DC1/layout.txt]

Divergence angles are shown.
Data of L92~L93 to L99~L100.
Column A: G=0.1, Column B: G=0.11, Column C: G=0.12, and so on.
Row 1~8: ƒÅ=6, Row 10~17: ƒÅ=5.95: Row 19~26: ƒÅ=5.9, and so on.
