# Supplementary material for: Mathematical model studies of the comprehensive generation of major and minor phyllotactic patterns in plants with a predominant focus on orixate phyllotaxis
Source: PLoS Comput Biol. 2019 Jun 6;15(6):e1007044. doi: 10.1371/journal.pcbi.1007044 (PMC6553687; doi:10.1371/journal.pcbi.1007044)
Supplement: S2 Dataset — (ZIP) [file pcbi.1007044.s016.zip]

Archive with 4 entries (4 files):
- EDC1/G=0.1.csv
- EDC1/G=0.5.csv
- EDC1/G=1.0.csv
- EDC1/layout.txt
