# Supplementary material for: Mathematical model studies of the comprehensive generation of major and minor phyllotactic patterns in plants with a predominant focus on orixate phyllotaxis
Source: PLoS Comput Biol. 2019 Jun 6;15(6):e1007044. doi: 10.1371/journal.pcbi.1007044 (PMC6553687; doi:10.1371/journal.pcbi.1007044)
Supplement: S2 Dataset — (ZIP) [file pcbi.1007044.s016.zip › EDC1/G=0.1.csv]

180.000000	180.000000	180.000000	180.000000	180.000000	180.000000	180.000000	180.000000	180.000000	180.000000	180.000000	180.000000	180.000000	180.000000	180.000000	180.000000	180.000000	180.000000	180.000000	180.000000	180.000000	180.000000	180.000000	180.000000	180.000000	180.000000	180.000000	180.000000	180.000000	180.000000	180.000000	180.000000	180.000000	180.000000	180.000000	180.000000	180.000000	180.000000	180.000000	180.000000	180.000000	180.000000	180.000000	180.000000	180.000000	180.000000	180.000000	180.000000	180.000000	180.000000
91.900000	91.900000	91.900000	91.900000	91.800000	91.800000	91.600000	91.200000	90.000000	87.300000	81.900000	73.100000	62.200000	51.100000	41.000000	32.400000	25.400000	19.700000	15.400000	12.100000	10.000000	8.700000	8.200000	7.900000	7.800000	7.800000	7.800000	7.800000	7.800000	7.800000	7.800000	7.800000	7.800000	7.800000	7.800000	7.800000	7.800000	7.800000	7.800000	7.800000	7.800000	7.800000	7.800000	7.800000	7.800000	7.800000	7.800000	7.800000	7.800000	7.800000
176.200000	176.200000	176.200000	176.200000	176.300000	176.300000	176.500000	176.800000	177.900000	-179.500000	-174.300000	-165.600000	-154.700000	-143.400000	-133.300000	-124.500000	-117.400000	-111.200000	-105.700000	-99.700000	-92.000000	-81.800000	-70.200000	-58.500000	-47.900000	-38.900000	-31.400000	-25.000000	-19.700000	-14.900000	-9.500000	-7.800000	-7.800000	-7.800000	-7.800000	-7.800000	-7.800000	-7.800000	-7.800000	-7.800000	-7.800000	-7.800000	-7.800000	-7.800000	-7.800000	-7.800000	-7.800000	-7.800000	-7.800000	-7.800000
-127.200000	-127.200000	-127.200000	-127.200000	-127.300000	-127.300000	-127.400000	-127.500000	-128.000000	-129.200000	-44.500000	-39.500000	-33.500000	-27.600000	-22.300000	-18.000000	-14.600000	-12.400000	-11.500000	-12.500000	-16.000000	-22.700000	-32.100000	-42.600000	-52.700000	-61.400000	-68.700000	-74.600000	-78.700000	-80.700000	-80.300000	-72.800000	-61.400000	-49.500000	-38.500000	-28.800000	-20.200000	-11.900000	0.000000	0.000000	0.000000	0.000000	0.000000	0.000000	0.000000	0.000000	0.000000	0.000000	0.000000	0.000000
178.100000	178.100000	178.100000	178.100000	178.200000	178.200000	178.300000	178.400000	179.000000	-179.800000	-88.000000	-96.500000	-107.300000	-118.200000	-127.800000	-135.700000	-141.700000	-146.300000	-149.700000	-152.100000	-154.400000	-156.700000	-158.500000	-13.300000	-11.300000	-10.900000	-10.900000	-11.100000	-11.700000	-13.300000	-16.900000	-23.600000	-33.200000	-44.100000	-54.600000	-64.100000	-72.500000	-80.300000	-90.900000	-88.000000	-82.000000	-72.400000	-60.500000	-48.000000	-36.100000	-25.100000	-14.000000	0.000000	0.000000	0.000000
85.300000	85.300000	85.300000	85.300000	85.200000	85.200000	85.100000	84.800000	84.000000	-102.900000	-173.100000	-169.400000	-164.500000	-22.400000	-18.700000	-15.100000	-11.800000	-8.900000	-6.200000	-3.600000	-0.700000	0.700000	1.600000	-143.700000	-145.300000	-145.100000	-144.600000	-144.300000	-144.600000	-11.300000	-10.600000	-10.800000	-11.000000	-11.200000	-11.400000	-11.400000	-11.500000	-11.700000	-12.400000	-14.000000	-17.700000	-24.700000	-34.600000	-46.000000	-57.500000	-68.200000	-79.100000	-92.500000	-91.200000	-88.100000
170.800000	170.800000	170.800000	170.800000	170.900000	170.900000	170.900000	171.200000	171.800000	-174.000000	75.300000	69.300000	61.500000	-135.400000	-135.000000	-135.400000	79.500000	72.400000	66.300000	59.300000	50.300000	41.400000	32.600000	-0.700000	-0.500000	-0.500000	-0.300000	-0.100000	0.600000	-132.800000	-134.100000	-135.600000	-137.000000	-12.000000	-10.900000	-10.600000	-10.600000	-10.600000	-10.700000	-10.800000	-11.100000	-11.500000	-11.800000	-12.100000	-12.100000	-12.200000	-12.300000	-12.600000	-13.300000	-15.000000
-112.000000	-112.000000	-112.000000	-112.000000	-112.100000	-112.100000	-112.000000	-112.100000	-112.100000	58.900000	144.200000	150.100000	157.600000	25.100000	17.400000	12.300000	144.700000	20.600000	25.800000	31.500000	38.700000	47.500000	57.000000	-27.400000	-20.800000	-15.000000	-10.000000	-5.300000	-2.500000	-1.400000	-0.700000	0.500000	1.800000	-122.800000	-123.100000	-122.600000	-121.800000	-121.200000	-9.700000	-9.900000	-10.300000	-10.700000	-11.200000	-11.300000	-11.500000	-11.500000	-11.500000	-11.600000	-11.600000	-11.700000
-105.600000	-105.600000	-105.600000	-105.600000	-105.500000	-105.500000	-105.600000	-105.600000	-105.800000	176.400000	-87.900000	-90.600000	-95.100000	-162.100000	-153.500000	-147.400000	10.700000	132.200000	131.500000	131.200000	132.200000	11.800000	8.200000	96.100000	90.000000	84.300000	79.000000	73.800000	69.400000	-4.300000	-3.300000	-2.500000	-2.000000	-1.600000	-1.500000	-1.400000	-1.200000	-0.900000	-110.600000	-110.700000	-111.000000	-111.600000	-112.300000	-11.900000	-10.900000	-10.800000	-10.700000	-10.700000	-10.800000	-11.000000
-87.900000	-87.900000	-87.900000	-87.900000	-87.900000	-87.900000	-87.800000	-87.600000	-86.900000	-105.000000	178.100000	-177.200000	-170.700000	22.000000	-17.700000	-14.300000	65.900000	9.500000	7.000000	5.300000	3.900000	125.400000	-174.700000	12.600000	12.800000	12.700000	12.700000	12.900000	13.800000	-50.900000	-47.500000	-42.200000	-35.300000	-4.300000	-4.200000	-4.200000	-4.200000	-4.100000	-4.000000	-3.500000	-2.400000	-0.700000	1.500000	-97.400000	-96.700000	-95.300000	-93.700000	-11.900000	-11.800000	-11.800000
-102.100000	-102.100000	-102.100000	-102.100000	-102.100000	-102.100000	-102.200000	-102.300000	-102.600000	-177.200000	83.400000	77.600000	-35.300000	-158.100000	-121.200000	-126.100000	12.300000	65.800000	68.100000	68.500000	66.300000	7.200000	-8.800000	14.500000	10.500000	8.300000	7.500000	7.600000	8.100000	-16.700000	-18.200000	-21.700000	102.000000	-25.200000	-18.300000	-12.900000	-9.400000	-7.600000	-6.400000	-6.200000	-5.800000	-5.300000	-5.000000	-4.900000	-5.100000	-5.200000	-5.300000	-84.600000	-84.300000	-83.500000
-105.800000	-105.800000	-105.800000	-105.800000	-105.900000	-105.900000	-105.800000	-105.800000	-105.800000	-121.800000	-134.400000	-130.300000	109.200000	21.300000	-16.300000	-12.800000	174.800000	12.500000	11.000000	10.500000	11.000000	54.100000	-45.100000	139.600000	148.300000	157.000000	123.800000	120.500000	119.500000	-70.100000	-17.700000	-16.300000	-145.100000	-36.400000	-42.500000	-47.300000	-50.200000	-51.400000	-8.200000	-8.000000	-7.800000	-7.600000	-7.500000	-7.700000	-7.800000	-8.000000	-8.200000	-8.500000	-8.500000	-8.300000
-106.600000	-106.600000	-106.600000	-106.600000	-106.500000	-106.500000	-106.500000	-106.500000	-106.400000	-166.200000	-80.200000	-80.100000	148.200000	-153.900000	-127.000000	-131.400000	11.200000	-165.000000	-164.900000	-164.400000	-163.100000	16.800000	-28.900000	1.900000	0.400000	-3.300000	31.500000	13.900000	9.700000	-8.400000	-59.800000	-57.600000	-46.100000	-18.600000	-17.900000	-17.300000	-16.900000	-16.600000	-48.100000	-46.400000	-42.800000	-37.200000	-30.300000	-9.000000	-9.100000	-9.200000	-9.400000	-9.500000	-9.500000	-9.600000
-93.800000	-93.800000	-93.800000	-93.800000	-93.800000	-93.800000	-93.700000	-93.600000	-93.100000	63.900000	-85.600000	-87.400000	-85.100000	22.100000	-19.800000	-14.900000	-95.800000	-7.400000	-4.700000	-2.300000	-1.500000	28.600000	-25.100000	28.200000	22.900000	-16.400000	4.000000	23.500000	24.300000	-122.400000	-125.700000	-14.000000	-19.100000	-26.100000	-22.200000	-20.500000	-19.800000	-19.300000	-20.500000	-20.500000	-21.700000	-25.200000	-31.200000	-19.000000	-14.200000	-11.700000	-10.500000	-10.100000	-10.100000	-10.000000
-99.800000	-99.800000	-99.800000	-99.800000	-99.800000	-99.800000	-99.900000	-100.000000	-100.300000	178.300000	-105.400000	-104.900000	144.000000	-158.900000	-127.800000	-128.300000	-12.400000	-102.900000	-104.600000	-105.900000	-103.800000	-178.800000	-24.500000	30.500000	-89.000000	-48.600000	38.900000	39.400000	43.000000	0.200000	3.500000	-113.200000	-5.100000	-30.500000	-33.900000	-39.200000	-47.700000	-53.700000	-51.100000	-29.900000	-22.600000	-19.700000	-18.100000	-37.400000	-40.800000	-42.300000	-42.400000	-11.000000	-10.800000	-10.800000
-106.500000	-106.500000	-106.500000	-106.500000	-106.600000	-106.500000	-106.500000	-106.400000	-106.500000	-114.400000	-125.500000	-48.300000	107.200000	21.800000	-17.400000	-13.700000	171.600000	-9.300000	-7.300000	-6.000000	-6.600000	-2.400000	-136.800000	-135.800000	-13.000000	-14.800000	24.600000	16.400000	15.000000	-3.200000	-0.200000	1.800000	-35.000000	-25.100000	-27.900000	-26.500000	-20.500000	-16.100000	-10.400000	-31.600000	-36.500000	-30.400000	-23.500000	-21.700000	-21.100000	-20.600000	-20.400000	-40.200000	-39.300000	-36.900000
-104.700000	-104.700000	-104.700000	-104.700000	-104.600000	-104.700000	-104.600000	-104.600000	-104.300000	-171.900000	-83.500000	-76.700000	-30.400000	-156.400000	-128.600000	-131.600000	14.200000	-132.900000	-134.800000	-137.000000	-39.000000	-91.300000	-0.500000	-4.700000	-11.000000	169.000000	20.100000	21.700000	20.000000	57.600000	52.400000	-4.700000	-39.500000	-100.700000	-98.500000	-20.200000	-18.600000	-17.500000	-18.300000	-17.800000	-18.400000	-23.600000	-26.900000	-24.300000	-23.700000	-23.700000	-24.500000	-25.700000	-25.200000	-24.700000
-95.600000	-95.600000	-95.600000	-95.600000	-95.600000	-95.500000	-95.500000	-95.400000	-95.100000	-120.900000	156.200000	-82.700000	-174.200000	21.700000	-17.400000	-14.100000	55.300000	-37.500000	-9.300000	-6.900000	-106.700000	-7.400000	-36.900000	-130.000000	-142.300000	18.100000	172.700000	53.300000	53.900000	-130.500000	16.000000	-40.800000	-15.900000	1.400000	2.500000	-72.600000	-71.500000	-70.600000	-19.200000	-18.800000	-18.900000	-19.800000	-21.600000	-21.000000	-23.600000	-27.200000	-31.900000	-34.600000	-33.600000	-30.600000
-101.000000	-101.000000	-101.000000	-101.000000	-101.000000	-101.000000	-101.100000	-101.100000	-101.300000	-166.100000	109.700000	-91.100000	-84.000000	-155.900000	-123.400000	-127.200000	52.500000	-24.000000	-51.200000	-51.400000	-21.700000	-31.700000	103.400000	-1.300000	-3.600000	10.000000	-2.300000	120.300000	121.800000	-31.300000	10.000000	-25.800000	-14.300000	-5.900000	-5.800000	-7.000000	-9.300000	-11.400000	-83.100000	-30.900000	-24.000000	-22.300000	-23.300000	-18.600000	-17.900000	-16.900000	-14.400000	-16.600000	-18.200000	-22.000000
-104.500000	-104.500000	-104.500000	-104.500000	-104.600000	-104.600000	-104.500000	-104.500000	-104.600000	60.100000	139.800000	-33.200000	146.100000	21.800000	-18.500000	-14.100000	129.300000	-98.900000	-98.300000	-99.000000	-32.500000	-143.400000	11.100000	-24.200000	-21.600000	45.600000	-7.300000	-1.900000	-2.200000	-7.700000	178.800000	-21.500000	-67.700000	-26.300000	-21.000000	-12.200000	-11.900000	-11.600000	-6.300000	-55.800000	-59.700000	-42.600000	-28.900000	-23.800000	-23.600000	-22.400000	-20.600000	-11.700000	-12.100000	-12.800000
-103.600000	-103.600000	-103.600000	-103.600000	-103.500000	-103.500000	-103.500000	-103.400000	-103.200000	-178.500000	-88.000000	-111.000000	61.200000	-157.500000	-129.800000	-130.700000	11.300000	-6.900000	-4.700000	-2.800000	-91.600000	-0.400000	163.700000	87.900000	-36.700000	33.900000	-80.900000	6.300000	3.600000	-59.300000	-4.800000	-26.600000	-18.800000	-39.200000	-44.300000	-15.800000	-14.400000	-13.600000	-9.500000	-10.800000	-12.600000	-28.400000	-36.400000	-25.500000	-23.600000	-22.200000	-21.100000	-20.000000	-19.300000	-18.200000
-98.300000	-98.300000	-98.300000	-98.300000	-98.300000	-98.300000	-98.300000	-98.200000	-97.800000	-115.100000	-111.600000	-79.800000	106.100000	21.700000	-18.200000	-14.400000	51.600000	-119.100000	-118.000000	-119.400000	-3.400000	45.000000	-2.200000	132.700000	-16.400000	18.000000	-8.500000	-65.100000	-62.000000	-20.100000	-3.100000	-51.000000	-21.500000	-22.000000	-21.700000	-42.800000	-42.400000	-41.100000	-12.500000	-12.500000	-12.500000	-13.600000	-16.100000	-35.600000	-32.400000	-30.100000	-28.700000	-23.300000	-22.700000	-21.600000
-100.600000	-100.600000	-100.600000	-100.600000	-100.600000	-100.600000	-100.600000	-100.700000	-100.900000	-170.900000	-91.800000	-84.100000	92.300000	-156.400000	-125.400000	-128.900000	-142.700000	-9.600000	-6.400000	-4.600000	-148.300000	27.400000	-36.200000	0.700000	159.400000	22.300000	-9.900000	140.300000	139.900000	-20.400000	-64.200000	-26.000000	-26.600000	-21.200000	-21.600000	-28.100000	-30.100000	-31.500000	-47.400000	-18.200000	-15.200000	-14.500000	-14.800000	-21.900000	-25.300000	-28.100000	-30.900000	-35.800000	-33.700000	-29.400000
-103.200000	-103.200000	-103.200000	-103.200000	-103.200000	-103.200000	-103.200000	-103.100000	-103.300000	-121.500000	-108.200000	-136.800000	55.400000	21.700000	-17.600000	-13.900000	-8.800000	-45.500000	-170.500000	-43.200000	0.900000	168.000000	-37.800000	32.900000	2.900000	132.600000	-162.500000	20.400000	20.000000	-39.000000	-19.000000	-70.100000	-30.100000	-25.000000	-21.900000	-22.000000	-22.100000	-22.500000	-32.600000	-40.000000	-33.700000	-21.500000	-17.500000	-14.900000	-15.500000	-16.000000	-16.200000	-26.700000	-28.200000	-30.300000
-103.700000	-103.700000	-103.700000	-103.600000	-103.600000	-103.600000	-103.600000	-103.500000	-103.200000	-167.500000	-112.400000	-95.400000	153.700000	-156.400000	-126.200000	-129.100000	-120.300000	-119.300000	4.000000	-126.800000	62.000000	1.800000	-20.400000	39.800000	16.600000	-1.400000	3.300000	5.700000	5.700000	-20.400000	-10.900000	-5.100000	-22.100000	-34.700000	-36.100000	-19.900000	-19.500000	-19.500000	-20.900000	-30.400000	-31.100000	-29.100000	-23.800000	-16.500000	-16.400000	-16.300000	-15.900000	-15.100000	-16.000000	-18.000000
-99.200000	-99.200000	-99.200000	-99.300000	-99.300000	-99.300000	-99.200000	-99.200000	-98.900000	60.800000	-90.600000	-179.200000	-80.000000	21.700000	-18.600000	-14.400000	-12.700000	-6.100000	81.700000	1.400000	16.300000	46.600000	-134.800000	12.200000	95.000000	17.300000	9.000000	93.100000	93.500000	-54.900000	-26.300000	-14.000000	-22.900000	-34.600000	-36.800000	-34.800000	-35.000000	-34.700000	-17.300000	-20.500000	-23.500000	-28.700000	-29.800000	-20.400000	-19.100000	-18.400000	-17.800000	-15.300000	-15.100000	-15.400000
-100.500000	-100.500000	-100.500000	-100.500000	-100.400000	-100.400000	-100.500000	-100.500000	-100.700000	-177.500000	-94.400000	95.300000	-179.500000	-157.000000	-127.300000	-129.300000	69.100000	-113.600000	154.200000	-118.800000	131.900000	17.600000	-7.600000	-172.700000	4.300000	-78.400000	60.100000	12.300000	11.700000	-39.300000	-139.800000	-33.300000	-30.300000	-44.500000	-35.700000	-30.000000	-29.000000	-28.400000	-28.400000	-19.700000	-19.800000	-22.400000	-25.100000	-28.400000	-26.500000	-25.100000	-24.100000	-18.000000	-17.600000	-16.800000
-102.800000	-102.800000	-102.800000	-102.700000	-102.800000	-102.800000	-102.800000	-102.700000	-102.800000	-115.700000	-119.700000	138.900000	-28.800000	21.700000	-18.000000	-14.100000	129.700000	-7.300000	4.200000	-2.600000	4.800000	-168.900000	-41.700000	-2.600000	17.700000	143.300000	15.800000	12.300000	12.100000	-15.800000	2.400000	-29.800000	-31.300000	-16.900000	-21.200000	-25.900000	-24.400000	-23.500000	-27.800000	-27.500000	-24.200000	-20.700000	-20.900000	-27.900000	-29.300000	-30.400000	-31.500000	-27.200000	-25.400000	-22.100000
-103.100000	-103.100000	-103.100000	-103.200000	-103.200000	-103.200000	-103.100000	-103.100000	-102.800000	-171.300000	-96.200000	75.100000	102.400000	-156.500000	-126.600000	-129.600000	14.500000	-162.300000	-108.000000	-165.200000	67.100000	-0.700000	-23.900000	-28.000000	146.600000	33.600000	11.900000	41.900000	41.700000	-27.000000	-1.800000	-25.600000	-24.200000	-16.500000	-17.800000	-26.600000	-27.000000	-26.900000	-30.100000	-28.300000	-26.900000	-23.200000	-20.600000	-21.900000	-22.900000	-23.500000	-24.200000	-31.100000	-30.500000	-28.700000
-100.000000	-100.000000	-100.000000	-100.000000	-99.900000	-99.900000	-99.900000	-99.800000	-99.600000	-120.700000	-93.400000	-165.600000	60.000000	21.700000	-18.000000	-14.100000	71.900000	6.400000	-1.700000	1.900000	14.500000	41.400000	-19.600000	-56.300000	-3.400000	4.200000	141.800000	59.900000	59.200000	-38.100000	54.400000	-25.700000	-28.600000	-22.300000	-21.900000	-26.000000	-27.300000	-28.400000	-35.100000	-27.000000	-26.000000	-25.600000	-23.300000	-19.200000	-19.300000	-19.600000	-19.700000	-23.300000	-24.400000	-25.900000
-100.700000	-100.700000	-100.700000	-100.700000	-100.700000	-100.700000	-100.700000	-100.800000	-100.800000	-168.200000	-102.200000	-99.400000	91.100000	-156.600000	-125.900000	-128.900000	16.800000	-134.200000	-179.100000	-128.200000	-164.500000	-150.000000	172.100000	-14.600000	-19.900000	41.800000	4.400000	15.200000	16.000000	-34.200000	18.100000	-35.000000	-38.700000	-32.000000	-28.400000	-21.600000	-21.500000	-21.400000	-20.000000	-27.000000	-26.500000	-25.800000	-25.600000	-20.300000	-19.500000	-19.200000	-18.900000	-18.500000	-19.000000	-20.500000
-102.300000	-102.300000	-102.300000	-102.300000	-102.300000	-102.300000	-102.300000	-102.200000	-102.400000	61.000000	-109.200000	-36.700000	48.400000	21.700000	-18.300000	-14.200000	172.600000	-5.500000	5.000000	-0.900000	-1.300000	-4.400000	2.300000	-23.200000	-46.900000	67.300000	12.300000	35.600000	35.800000	-20.600000	-173.100000	-41.700000	-20.800000	-29.900000	-31.500000	-23.300000	-22.500000	-21.800000	-18.100000	-24.600000	-26.000000	-25.000000	-24.700000	-24.000000	-22.700000	-21.700000	-20.800000	-17.700000	-17.800000	-18.200000
-102.700000	-102.700000	-102.700000	-102.700000	-102.800000	-102.800000	-102.700000	-102.700000	-102.400000	-177.500000	-97.300000	-169.100000	115.900000	-156.800000	-127.300000	-129.500000	11.200000	-133.400000	81.400000	-139.000000	-105.800000	-35.300000	32.300000	-153.500000	-160.100000	9.000000	48.200000	28.800000	27.500000	-30.300000	-10.200000	-22.100000	-20.400000	-23.800000	-25.600000	-30.600000	-30.100000	-29.200000	-22.700000	-22.100000	-22.100000	-22.800000	-22.900000	-26.000000	-25.700000	-25.300000	-24.900000	-20.900000	-20.200000	-19.000000
-100.600000	-100.600000	-100.600000	-100.600000	-100.500000	-100.500000	-100.500000	-100.500000	-100.200000	-115.400000	-99.900000	67.200000	145.700000	21.700000	-18.100000	-14.200000	-94.100000	-8.700000	9.400000	-4.500000	-6.000000	-98.100000	66.800000	4.100000	-0.900000	17.400000	15.000000	22.900000	22.600000	-41.000000	-1.800000	-25.800000	-27.700000	-23.100000	-22.100000	-31.000000	-32.200000	-33.100000	-35.400000	-22.800000	-20.900000	-21.200000	-21.400000	-24.300000	-24.600000	-24.600000	-24.600000	-25.500000	-24.500000	-22.400000
-100.800000	-100.800000	-100.800000	-100.900000	-100.800000	-100.800000	-100.900000	-100.800000	-100.900000	-171.700000	-99.700000	-166.700000	-73.600000	-156.500000	-126.400000	-129.300000	-14.800000	-136.800000	146.700000	-141.200000	-38.700000	-4.200000	9.500000	28.200000	-21.300000	77.000000	-162.200000	67.300000	68.500000	-31.500000	-48.400000	-31.800000	-31.700000	-30.100000	-27.100000	-22.600000	-22.700000	-23.300000	-30.700000	-27.800000	-23.700000	-21.800000	-21.100000	-21.700000	-22.100000	-22.500000	-23.000000	-26.000000	-25.600000	-24.700000
-102.000000	-102.000000	-102.000000	-101.900000	-102.000000	-102.000000	-101.900000	-101.900000	-102.100000	-120.500000	-105.300000	-134.500000	-136.100000	21.700000	-18.000000	-14.100000	-136.800000	-6.900000	5.700000	-1.100000	-104.600000	-150.500000	26.700000	40.700000	-44.400000	17.100000	-2.700000	11.000000	10.500000	-35.100000	-35.800000	-23.100000	-25.600000	-33.900000	-34.300000	-23.000000	-22.400000	-22.000000	-20.000000	-30.400000	-28.400000	-23.800000	-22.200000	-20.200000	-20.300000	-20.700000	-21.100000	-23.400000	-23.700000	-23.900000
-102.500000	-102.500000	-102.500000	-102.500000	-102.500000	-102.500000	-102.500000	-102.500000	-102.100000	-168.300000	-100.800000	-167.400000	25.800000	-156.700000	-126.400000	-129.100000	-13.200000	-136.900000	58.400000	-138.400000	-11.500000	1.800000	140.300000	15.800000	169.700000	28.300000	-7.200000	16.200000	15.400000	-24.800000	-17.700000	-23.100000	-24.800000	-27.300000	-28.800000	-28.800000	-27.800000	-26.700000	-20.400000	-23.900000	-27.200000	-25.900000	-23.700000	-20.900000	-20.500000	-20.400000	-20.300000	-20.100000	-20.700000	-21.700000
-100.900000	-100.900000	-100.900000	-101.000000	-100.900000	-100.900000	-100.900000	-100.800000	-100.600000	61.200000	-99.100000	-109.800000	-114.300000	21.700000	-18.200000	-14.200000	-51.400000	-7.200000	12.600000	-2.800000	-43.200000	50.100000	-1.600000	175.500000	2.100000	34.800000	-101.800000	69.900000	66.900000	-26.700000	-19.100000	-32.300000	-29.100000	-23.100000	-22.400000	-31.000000	-31.200000	-31.100000	-27.900000	-21.600000	-22.600000	-25.400000	-24.800000	-22.900000	-22.400000	-22.000000	-21.600000	-19.400000	-19.400000	-19.700000
-101.000000	-101.000000	-101.000000	-100.900000	-101.000000	-100.900000	-100.900000	-100.900000	-101.100000	-177.700000	-99.600000	-177.200000	-29.800000	-156.700000	-126.900000	-129.400000	145.900000	-128.800000	-164.800000	-134.000000	-92.700000	26.500000	-35.800000	-6.400000	15.900000	22.700000	-4.900000	26.400000	29.100000	-34.100000	-140.500000	-30.800000	-29.800000	-24.000000	-22.500000	-24.500000	-24.800000	-25.300000	-32.000000	-24.600000	-22.100000	-23.000000	-24.200000	-24.500000	-24.000000	-23.600000	-23.300000	-21.300000	-20.800000	-20.000000
-101.800000	-101.800000	-101.800000	-101.800000	-101.700000	-101.800000	-101.800000	-101.800000	-101.800000	-115.300000	-104.700000	53.300000	-145.500000	21.700000	-18.100000	-14.200000	-9.200000	-7.900000	-4.400000	-3.000000	-3.000000	136.900000	-31.000000	-26.400000	74.500000	45.600000	-9.800000	15.900000	16.100000	-34.700000	5.100000	-26.400000	-26.400000	-25.500000	-26.100000	-23.100000	-23.100000	-23.200000	-26.600000	-28.800000	-24.800000	-22.100000	-22.300000	-24.400000	-24.500000	-24.500000	-24.400000	-24.000000	-23.100000	-21.600000
-102.200000	-102.200000	-102.200000	-102.300000	-102.300000	-102.300000	-102.300000	-102.200000	-101.900000	-171.800000	-100.500000	75.500000	71.100000	-156.600000	-126.500000	-129.200000	129.800000	-137.700000	-104.900000	-141.000000	-146.300000	2.800000	-16.200000	-41.500000	22.300000	40.300000	-149.200000	37.900000	35.100000	-26.600000	-2.200000	-29.900000	-26.500000	-26.600000	-27.200000	-25.600000	-25.500000	-25.100000	-23.100000	-27.200000	-27.000000	-23.300000	-21.700000	-22.600000	-23.000000	-23.300000	-23.800000	-25.100000	-24.600000	-23.400000
-101.200000	-101.200000	-101.200000	-101.100000	-101.200000	-101.100000	-101.100000	-101.000000	-100.900000	-120.500000	-99.500000	114.500000	156.300000	21.700000	-18.100000	-14.200000	12.100000	-8.000000	-6.600000	-3.000000	1.100000	55.700000	-159.400000	-25.500000	14.900000	17.200000	4.200000	35.200000	35.700000	-28.700000	53.800000	-32.600000	-28.300000	-28.700000	-27.500000	-27.900000	-27.900000	-27.700000	-23.900000	-23.900000	-25.500000	-24.800000	-22.700000	-21.300000	-21.300000	-21.500000	-21.600000	-23.400000	-23.700000	-23.700000
-101.100000	-101.100000	-101.100000	-101.100000	-101.100000	-101.100000	-101.000000	-101.100000	-101.200000	-168.200000	-100.300000	68.800000	29.600000	-156.700000	-126.400000	-129.200000	43.400000	-133.300000	178.700000	-135.800000	62.000000	22.200000	-3.400000	-19.800000	155.400000	28.300000	8.300000	26.100000	26.400000	-36.900000	17.700000	-26.900000	-26.300000	-27.800000	-27.200000	-26.400000	-26.300000	-26.200000	-25.900000	-23.600000	-23.600000	-24.700000	-23.900000	-21.500000	-21.100000	-20.900000	-20.700000	-20.900000	-21.400000	-22.200000
-101.700000	-101.700000	-101.700000	-101.700000	-101.600000	-101.700000	-101.700000	-101.700000	-101.600000	61.200000	-103.500000	-119.300000	57.000000	21.700000	-18.200000	-14.200000	117.400000	-7.300000	6.900000	-2.800000	15.600000	23.900000	-37.500000	-160.500000	-3.600000	68.900000	57.500000	47.100000	45.200000	-34.000000	-169.000000	-24.600000	-24.900000	-25.100000	-25.900000	-26.500000	-26.200000	-26.100000	-26.400000	-25.300000	-23.300000	-23.500000	-24.000000	-22.900000	-22.300000	-21.900000	-21.500000	-20.200000	-20.200000	-20.600000
-102.000000	-102.000000	-102.000000	-102.000000	-102.100000	-102.000000	-102.100000	-101.900000	-101.800000	-177.800000	-100.500000	-106.300000	161.200000	-156.600000	-126.800000	-129.300000	-12.000000	-131.900000	58.400000	-136.000000	131.600000	170.800000	-24.000000	4.300000	-21.000000	10.800000	157.900000	24.800000	27.100000	-26.200000	-13.800000	-27.700000	-27.700000	-25.800000	-25.500000	-26.800000	-27.000000	-27.000000	-27.600000	-26.100000	-24.300000	-22.600000	-22.800000	-24.000000	-23.600000	-23.300000	-23.000000	-21.500000	-21.100000	-20.400000
-101.400000	-101.400000	-101.400000	-101.400000	-101.300000	-101.300000	-101.300000	-101.300000	-101.100000	-115.200000	-100.100000	-66.900000	-80.900000	21.700000	-18.100000	-14.200000	131.600000	-8.200000	50.300000	-3.400000	5.200000	-1.200000	150.000000	29.200000	-50.700000	19.500000	0.400000	20.400000	19.700000	-30.400000	-2.800000	-29.600000	-29.500000	-28.700000	-27.200000	-26.100000	-26.200000	-26.300000	-27.000000	-25.900000	-24.900000	-23.000000	-22.100000	-23.500000	-23.700000	-23.700000	-23.800000	-23.500000	-22.700000	-21.500000
-101.200000	-101.200000	-101.200000	-101.200000	-101.300000	-101.300000	-101.100000	-101.200000	-101.200000	-171.900000	-100.600000	-105.600000	146.100000	-156.700000	-126.500000	-129.300000	10.100000	-135.300000	130.200000	-138.800000	63.800000	-50.400000	4.700000	40.400000	-12.600000	51.900000	9.100000	68.600000	64.900000	-31.200000	-47.200000	-27.100000	-26.800000	-28.800000	-28.500000	-25.300000	-25.000000	-24.800000	-24.200000	-25.900000	-25.200000	-23.800000	-22.300000	-22.200000	-22.400000	-22.700000	-23.000000	-24.200000	-23.800000	-22.700000
-101.600000	-101.600000	-101.600000	-101.500000	-101.500000	-101.500000	-101.600000	-101.500000	-101.500000	-120.500000	-102.600000	-125.900000	26.200000	21.700000	-18.100000	-14.200000	156.300000	-7.600000	5.600000	-2.700000	17.000000	-40.400000	29.000000	16.700000	-152.700000	26.500000	56.700000	14.500000	18.100000	-29.700000	-31.500000	-27.900000	-25.800000	-25.300000	-26.400000	-26.600000	-26.200000	-25.700000	-24.000000	-25.300000	-25.200000	-24.300000	-23.200000	-21.600000	-21.600000	-21.600000	-21.700000	-22.800000	-23.100000	-23.000000
-101.900000	-101.900000	-101.900000	-102.000000	-101.900000	-101.900000	-102.000000	-101.900000	-101.700000	-168.200000	-100.700000	-172.100000	139.700000	-156.600000	-126.500000	-129.100000	-8.800000	-134.000000	56.000000	-136.600000	-163.300000	-16.500000	96.200000	-174.500000	-2.100000	29.100000	-169.000000	16.300000	16.300000	-33.500000	-20.600000	-30.700000	-27.900000	-24.200000	-24.100000	-27.700000	-27.700000	-27.500000	-26.500000	-24.600000	-24.600000	-24.300000	-23.700000	-22.000000	-21.600000	-21.600000	-21.400000	-21.400000	-21.600000	-22.100000
-101.500000	-101.500000	-101.500000	-101.500000	-101.500000	-101.500000	-101.400000	-101.400000	-101.200000	61.200000	-100.500000	-114.400000	-59.400000	21.700000	-18.200000	-14.200000	135.800000	-7.600000	13.400000	-3.100000	-1.500000	-162.500000	3.400000	-7.300000	-22.600000	40.300000	-3.300000	50.700000	44.900000	-30.800000	-20.500000	-28.500000	-28.500000	-26.000000	-24.900000	-26.100000	-26.400000	-26.800000	-28.700000	-24.900000	-23.800000	-23.700000	-23.600000	-23.000000	-22.600000	-22.300000	-22.100000	-21.000000	-21.000000	-21.100000
-101.200000	-101.200000	-101.200000	-101.200000	-101.300000	-101.300000	-101.200000	-101.200000	-101.300000	-177.800000	-100.700000	-160.100000	154.700000	-156.700000	-126.700000	-129.400000	9.200000	-132.500000	-156.500000	-136.500000	-106.700000	2.200000	29.900000	-27.700000	-40.000000	25.100000	-5.800000	31.800000	34.700000	-28.500000	-139.500000	-27.200000	-26.600000	-27.900000	-27.300000	-24.600000	-24.700000	-24.700000	-26.200000	-26.200000	-24.200000	-23.300000	-23.000000	-23.600000	-23.400000	-23.100000	-23.000000	-21.900000	-21.500000	-21.000000
-101.600000	-101.600000	-101.600000	-101.500000	-101.500000	-101.500000	-101.500000	-101.500000	-101.400000	-115.200000	-102.100000	43.600000	45.200000	21.700000	-18.100000	-14.200000	131.200000	-7.800000	-5.000000	-3.100000	-6.200000	45.000000	126.800000	-43.800000	151.000000	28.900000	-79.500000	22.500000	24.100000	-32.600000	5.400000	-28.900000	-26.200000	-27.500000	-28.000000	-25.800000	-25.500000	-25.100000	-23.800000	-26.400000	-25.000000	-23.300000	-22.600000	-23.200000	-23.200000	-23.300000	-23.300000	-23.200000	-22.600000	-21.600000
-101.800000	-101.800000	-101.800000	-101.900000	-101.800000	-101.800000	-101.900000	-101.800000	-101.600000	-171.900000	-100.800000	-171.500000	29.400000	-156.600000	-126.500000	-129.200000	11.200000	-134.800000	-104.800000	-138.000000	-38.700000	32.300000	-2.200000	-27.600000	4.900000	55.800000	-22.700000	39.900000	35.600000	-34.000000	-2.500000	-28.700000	-27.300000	-26.600000	-26.500000	-27.700000	-27.400000	-27.000000	-24.500000	-25.000000	-25.400000	-23.700000	-22.600000	-22.500000	-22.600000	-22.600000	-22.700000	-23.400000	-23.100000	-22.300000
-101.500000	-101.500000	-101.500000	-101.500000	-101.500000	-101.500000	-101.500000	-101.400000	-101.300000	-120.500000	-100.700000	-114.600000	84.400000	21.700000	-18.100000	-14.200000	135.200000	-7.700000	-9.000000	-2.900000	-105.600000	24.000000	-34.200000	-20.100000	14.600000	19.300000	-14.300000	32.800000	34.900000	-28.400000	53.800000	-26.800000	-27.500000	-26.300000	-25.600000	-27.100000	-27.200000	-27.300000	-26.900000	-24.400000	-24.500000	-24.000000	-23.000000	-22.000000	-21.900000	-22.000000	-22.000000	-22.700000	-22.800000	-22.600000
-101.300000	-101.300000	-101.300000	-101.300000	-101.400000	-101.400000	-101.200000	-101.300000	-101.300000	-168.200000	-100.800000	-167.300000	141.200000	-156.700000	-126.600000	-129.200000	10.300000	-133.800000	-42.200000	-136.900000	-12.200000	166.700000	173.500000	-153.900000	101.900000	20.200000	-32.000000	23.500000	24.500000	-28.800000	17.700000	-27.300000	-26.900000	-26.500000	-26.100000	-25.600000	-25.700000	-25.800000	-27.300000	-25.100000	-23.900000	-24.000000	-23.400000	-22.300000	-22.000000	-21.800000	-21.700000	-21.700000	-21.900000	-22.100000
-101.600000	-101.600000	-101.600000	-101.500000	-101.500000	-101.500000	-101.500000	-101.500000	-101.400000	61.200000	-101.700000	-125.000000	-49.700000	21.700000	-18.100000	-14.200000	131.700000	-7.700000	-133.300000	-3.000000	-41.500000	-5.800000	-1.100000	4.400000	6.600000	54.100000	-123.200000	49.800000	39.600000	-32.500000	-166.700000	-29.200000	-27.300000	-26.800000	-26.900000	-25.700000	-25.500000	-25.400000	-25.900000	-26.200000	-24.200000	-23.500000	-23.300000	-22.800000	-22.500000	-22.300000	-22.200000	-21.500000	-21.400000	-21.500000
-101.700000	-101.700000	-101.700000	-101.800000	-101.700000	-101.700000	-101.800000	-101.700000	-101.600000	-177.800000	-100.900000	-112.400000	-33.000000	-156.600000	-126.700000	-129.300000	10.500000	-133.000000	6.500000	-136.800000	-92.300000	-45.100000	-40.500000	28.600000	18.600000	26.900000	3.100000	27.100000	35.900000	-31.600000	-14.400000	-28.900000	-27.800000	-27.100000	-26.800000	-26.500000	-26.400000	-26.100000	-25.100000	-25.900000	-24.900000	-23.300000	-22.900000	-23.200000	-22.900000	-22.900000	-22.700000	-22.100000	-21.700000	-21.200000
-101.500000	-101.500000	-101.500000	-101.500000	-101.500000	-101.500000	-101.500000	-101.400000	-101.300000	-115.200000	-100.800000	-63.000000	-103.400000	21.700000	-18.100000	-14.200000	128.900000	-7.800000	-122.400000	-3.100000	-3.200000	-27.600000	-29.200000	39.800000	35.700000	20.800000	-11.800000	18.200000	18.900000	-30.100000	-3.300000	-27.800000	-27.100000	-26.800000	-26.400000	-26.700000	-26.600000	-26.500000	-25.500000	-25.200000	-25.100000	-23.500000	-22.700000	-23.000000	-23.000000	-22.900000	-22.900000	-22.800000	-22.400000	-21.600000
-101.400000	-101.400000	-101.400000	-101.400000	-101.500000	-101.500000	-101.300000	-101.400000	-101.300000	-171.900000	-100.900000	-105.900000	-108.200000	-156.700000	-126.500000	-129.200000	11.100000	-134.400000	-3.100000	-137.600000	-147.100000	-28.200000	-162.400000	15.900000	103.400000	43.400000	69.200000	43.800000	32.300000	-31.700000	-47.200000	-28.400000	-26.600000	-26.000000	-26.000000	-26.200000	-26.100000	-26.000000	-26.000000	-25.000000	-24.700000	-23.900000	-22.800000	-22.500000	-22.500000	-22.600000	-22.700000	-23.000000	-22.800000	-22.100000
-101.600000	-101.600000	-101.600000	-101.500000	-101.500000	-101.500000	-101.500000	-101.500000	-101.500000	-120.500000	-101.500000	-120.300000	-29.100000	21.700000	-18.100000	-14.200000	134.700000	-7.700000	-162.600000	-2.900000	1.200000	-176.300000	-1.600000	-176.700000	0.000000	31.400000	-177.000000	37.200000	45.100000	-30.700000	-31.800000	-28.900000	-27.400000	-25.900000	-25.800000	-26.200000	-26.200000	-26.100000	-26.300000	-25.300000	-24.400000	-24.000000	-23.100000	-22.200000	-22.200000	-22.100000	-22.100000	-22.600000	-22.600000	-22.200000
-101.600000	-101.600000	-101.600000	-101.700000	-101.600000	-101.600000	-101.700000	-101.600000	-101.500000	-168.200000	-100.900000	70.000000	-165.600000	-156.600000	-126.600000	-129.200000	10.700000	-133.800000	4.400000	-137.000000	62.200000	7.400000	-38.200000	-7.700000	21.100000	25.400000	-4.900000	19.900000	22.600000	-30.200000	-20.400000	-27.900000	-27.700000	-26.800000	-26.300000	-26.200000	-26.200000	-26.200000	-26.300000	-25.600000	-24.300000	-23.800000	-23.400000	-22.500000	-22.200000	-22.100000	-22.100000	-22.000000	-22.000000	-22.100000
-101.500000	-101.500000	-101.500000	-101.500000	-101.600000	-101.500000	-101.500000	-101.500000	-101.300000	61.200000	-100.900000	110.900000	-105.600000	21.700000	-18.200000	-14.200000	130.600000	-7.700000	-131.800000	-3.100000	15.700000	45.900000	-27.200000	-27.600000	108.200000	44.700000	-5.900000	34.900000	27.700000	-32.300000	-20.800000	-27.800000	-26.900000	-27.500000	-27.000000	-26.100000	-26.100000	-26.000000	-25.900000	-25.600000	-24.600000	-23.500000	-23.200000	-22.800000	-22.500000	-22.400000	-22.200000	-21.800000	-21.700000	-21.700000
-101.500000	-101.500000	-101.500000	-101.500000	-101.500000	-101.600000	-101.400000	-101.400000	-101.400000	-177.800000	-101.000000	83.500000	-151.500000	-156.700000	-126.600000	-129.300000	10.500000	-133.300000	-2.800000	-136.900000	131.700000	30.800000	165.400000	-42.200000	0.400000	28.900000	-60.500000	39.900000	41.300000	-31.000000	-137.500000	-28.400000	-26.700000	-26.900000	-27.000000	-26.200000	-26.000000	-25.900000	-25.200000	-25.500000	-24.700000	-23.500000	-22.900000	-23.100000	-22.900000	-22.700000	-22.600000	-22.100000	-21.900000	-21.500000
-101.500000	-101.500000	-101.500000	-101.500000	-101.400000	-101.400000	-101.500000	-101.400000	-101.400000	-115.200000	-101.300000	48.800000	-34.300000	21.700000	-18.100000	-14.200000	130.600000	-7.800000	-138.200000	-3.100000	5.100000	29.000000	2.000000	-25.100000	18.100000	21.800000	-40.000000	24.800000	28.100000	-29.100000	5.000000	-28.300000	-27.300000	-26.200000	-26.100000	-26.700000	-26.600000	-26.300000	-25.500000	-25.300000	-24.800000	-23.600000	-22.800000	-22.800000	-22.800000	-22.800000	-22.800000	-22.700000	-22.300000	-21.600000
-101.600000	-101.600000	-101.600000	-101.600000	-101.700000	-101.600000	-101.600000	-101.600000	-101.500000	-171.900000	-101.000000	77.100000	-114.700000	-156.600000	-126.500000	-129.200000	11.100000	-134.100000	-6.000000	-137.300000	64.300000	167.300000	30.100000	-21.900000	142.700000	45.800000	-11.700000	33.300000	28.000000	-31.100000	-3.200000	-27.800000	-27.600000	-26.300000	-25.900000	-26.600000	-26.500000	-26.500000	-26.300000	-25.200000	-24.600000	-23.800000	-22.900000	-22.600000	-22.500000	-22.500000	-22.500000	-22.800000	-22.500000	-22.000000
-101.600000	-101.600000	-101.600000	-101.600000	-101.600000	-101.600000	-101.600000	-101.500000	-101.400000	-120.500000	-100.900000	97.700000	-103.800000	21.700000	-18.100000	-14.200000	133.000000	-7.700000	-137.800000	-3.000000	16.600000	-5.300000	80.400000	-157.200000	-2.200000	32.400000	-24.200000	38.300000	38.400000	-32.600000	54.400000	-28.400000	-27.200000	-26.800000	-26.300000	-26.000000	-26.100000	-26.100000	-26.600000	-25.300000	-24.400000	-23.800000	-23.100000	-22.400000	-22.300000	-22.300000	-22.300000	-22.500000	-22.500000	-22.100000
-101.400000	-101.400000	-101.400000	-101.500000	-101.400000	-101.500000	-101.400000	-101.400000	-101.300000	-168.200000	-101.000000	88.700000	-48.900000	-156.700000	-126.700000	-129.200000	10.600000	-133.800000	-4.000000	-137.100000	-163.500000	-46.000000	7.500000	4.600000	-18.400000	20.500000	-133.200000	23.000000	27.800000	-30.300000	17.300000	-28.800000	-27.000000	-27.000000	-26.900000	-25.900000	-25.800000	-25.700000	-25.800000	-25.600000	-24.500000	-23.700000	-23.200000	-22.500000	-22.300000	-22.200000	-22.100000	-22.100000	-22.100000	-22.000000
-101.500000	-101.500000	-101.500000	-101.500000	-101.500000	-101.400000	-101.500000	-101.500000	-101.400000	61.200000	-101.300000	-137.900000	-141.800000	21.700000	-18.100000	-14.200000	131.300000	-7.700000	-137.800000	-3.000000	-1.500000	-34.400000	28.100000	28.800000	-48.300000	39.200000	2.900000	32.100000	27.300000	-30.200000	-166.600000	-28.200000	-27.300000	-26.600000	-26.500000	-26.400000	-26.200000	-26.000000	-25.300000	-25.700000	-24.600000	-23.600000	-23.000000	-22.800000	-22.500000	-22.400000	-22.300000	-22.000000	-21.900000	-21.700000
-101.700000	-101.700000	-101.700000	-101.600000	-101.700000	-101.700000	-101.600000	-101.500000	-101.500000	-177.800000	-101.000000	-92.200000	-108.200000	-156.600000	-126.600000	-129.300000	10.600000	-133.500000	-5.100000	-137.100000	-106.400000	-23.500000	137.800000	40.500000	-161.100000	37.700000	6.800000	42.500000	40.000000	-31.700000	-14.700000	-28.000000	-27.200000	-26.400000	-26.100000	-26.600000	-26.600000	-26.400000	-25.700000	-25.300000	-24.800000	-23.600000	-23.000000	-22.900000	-22.700000	-22.600000	-22.600000	-22.200000	-22.000000	-21.700000
-101.500000	-101.500000	-101.500000	-101.600000	-101.500000	-101.500000	-101.600000	-101.500000	-101.400000	-115.200000	-100.900000	-65.500000	-163.200000	21.700000	-18.100000	-14.200000	131.000000	-7.800000	-132.100000	-3.000000	-6.200000	-166.500000	-2.700000	16.400000	-0.200000	23.700000	54.300000	24.000000	31.400000	-30.900000	-3.300000	-28.300000	-27.100000	-26.400000	-26.100000	-26.300000	-26.300000	-26.300000	-26.300000	-25.200000	-24.700000	-23.700000	-22.900000	-22.800000	-22.700000	-22.700000	-22.600000	-22.500000	-22.200000	-21.600000
-101.400000	-101.400000	-101.400000	-101.500000	-101.500000	-101.500000	-101.400000	-101.500000	-101.300000	-171.900000	-101.100000	-112.000000	-33.500000	-156.700000	-126.600000	-129.200000	10.800000	-133.900000	-5.100000	-137.200000	-38.700000	5.100000	-35.900000	-176.400000	-20.300000	35.500000	11.500000	28.200000	24.400000	-30.500000	-47.000000	-28.400000	-27.200000	-26.700000	-26.500000	-26.000000	-26.000000	-25.900000	-26.200000	-25.300000	-24.500000	-23.700000	-23.000000	-22.600000	-22.600000	-22.500000	-22.500000	-22.700000	-22.400000	-21.900000
-101.600000	-101.600000	-101.600000	-101.500000	-101.500000	-101.500000	-101.500000	-101.400000	-101.400000	-120.500000	-101.200000	-42.400000	-101.000000	21.700000	-18.100000	-14.200000	132.500000	-7.700000	-139.000000	-3.000000	-105.500000	46.200000	-29.400000	-7.100000	-44.800000	37.000000	170.300000	42.500000	36.000000	-31.400000	-31.300000	-28.000000	-27.300000	-26.900000	-26.600000	-26.300000	-26.100000	-26.000000	-25.800000	-25.600000	-24.400000	-23.800000	-23.100000	-22.500000	-22.300000	-22.300000	-22.300000	-22.400000	-22.400000	-22.000000
-101.600000	-101.600000	-101.600000	-101.600000	-101.600000	-101.600000	-101.600000	-101.500000	-101.500000	-168.200000	-101.000000	-89.700000	-115.900000	-156.600000	-126.600000	-129.200000	10.700000	-133.800000	-5.400000	-137.200000	-12.200000	30.900000	-163.200000	-27.700000	168.900000	24.400000	-0.600000	28.500000	35.900000	-30.700000	-20.400000	-28.100000	-27.100000	-26.800000	-26.500000	-26.400000	-26.300000	-26.200000	-25.600000	-25.500000	-24.600000	-23.700000	-23.100000	-22.600000	-22.400000	-22.300000	-22.300000	-22.200000	-22.100000	-22.000000
-101.500000	-101.500000	-101.500000	-101.600000	-101.600000	-101.500000	-101.600000	-101.600000	-101.400000	61.200000	-100.900000	-161.300000	-36.200000	21.700000	-18.100000	-14.200000	131.400000	-7.700000	-134.600000	-3.000000	-41.700000	25.000000	-2.700000	-43.600000	2.300000	35.100000	-9.300000	26.400000	25.200000	-30.300000	-21.100000	-28.400000	-27.100000	-26.600000	-26.400000	-26.400000	-26.300000	-26.200000	-25.800000	-25.400000	-24.700000	-23.600000	-23.000000	-22.700000	-22.600000	-22.500000	-22.300000	-22.100000	-22.000000	-21.800000
-101.500000	-101.500000	-101.500000	-101.500000	-101.500000	-101.600000	-101.400000	-101.400000	-101.300000	-177.800000	-101.100000	81.600000	-35.300000	-156.700000	-126.700000	-129.300000	10.700000	-133.700000	-4.900000	-137.100000	-92.300000	171.300000	-41.500000	-25.800000	16.000000	38.400000	-59.500000	38.700000	32.500000	-31.700000	-138.200000	-28.300000	-27.300000	-26.400000	-26.300000	-26.200000	-26.300000	-26.100000	-26.000000	-25.300000	-24.700000	-23.600000	-23.000000	-22.900000	-22.600000	-22.500000	-22.500000	-22.300000	-22.100000	-21.700000
-101.500000	-101.500000	-101.500000	-101.500000	-101.400000	-101.400000	-101.500000	-101.400000	-101.400000	-115.200000	-101.200000	127.200000	-119.000000	21.700000	-18.100000	-14.200000	131.200000	-7.700000	-134.500000	-3.000000	-3.200000	-7.200000	-24.700000	-20.800000	73.400000	24.000000	-20.600000	30.700000	36.100000	-31.400000	5.300000	-28.200000	-27.300000	-26.600000	-26.200000	-26.300000	-26.200000	-26.200000	-26.000000	-25.400000	-24.500000	-23.700000	-23.000000	-22.700000	-22.700000	-22.600000	-22.600000	-22.500000	-22.200000	-21.700000
-101.600000	-101.600000	-101.600000	-101.600000	-101.700000	-101.600000	-101.600000	-101.600000	-101.500000	-171.900000	-101.000000	103.500000	-99.600000	-156.600000	-126.500000	-129.200000	10.800000	-133.800000	-5.500000	-137.200000	-146.900000	-45.100000	169.400000	-155.800000	23.100000	32.400000	-14.800000	27.000000	27.100000	-30.000000	-3.000000	-28.300000	-27.200000	-26.800000	-26.500000	-26.300000	-26.100000	-26.100000	-26.000000	-25.400000	-24.600000	-23.700000	-22.900000	-22.600000	-22.500000	-22.500000	-22.400000	-22.500000	-22.300000	-21.900000
-101.600000	-101.600000	-101.600000	-101.600000	-101.500000	-101.600000	-101.500000	-101.500000	-101.400000	-120.500000	-100.900000	175.300000	-29.300000	21.700000	-18.100000	-14.200000	132.200000	-7.700000	-136.900000	-3.000000	1.100000	-30.000000	1.000000	4.600000	15.300000	40.900000	-170.700000	38.500000	32.200000	-30.900000	54.100000	-28.400000	-27.000000	-26.700000	-26.500000	-26.200000	-26.200000	-26.000000	-25.800000	-25.500000	-24.500000	-23.800000	-23.100000	-22.600000	-22.400000	-22.400000	-22.400000	-22.400000	-22.300000	-21.900000
-101.400000	-101.400000	-101.400000	-101.500000	-101.500000	-101.500000	-101.500000	-101.400000	-101.300000	-168.200000	-101.100000	-89.800000	-169.200000	-156.700000	-126.700000	-129.200000	10.700000	-133.900000	-5.000000	-137.100000	62.200000	-27.700000	-34.000000	28.700000	29.600000	26.300000	4.500000	31.900000	36.500000	-31.700000	17.600000	-28.100000	-27.200000	-26.600000	-26.500000	-26.300000	-26.200000	-26.100000	-25.800000	-25.400000	-24.700000	-23.600000	-23.100000	-22.600000	-22.400000	-22.400000	-22.300000	-22.200000	-22.200000	-21.900000
-101.500000	-101.500000	-101.500000	-101.500000	-101.500000	-101.400000	-101.500000	-101.500000	-101.400000	61.200000	-101.200000	-139.500000	-104.400000	21.700000	-18.100000	-14.200000	131.500000	-7.700000	-135.400000	-3.100000	15.700000	-169.900000	143.100000	40.000000	122.200000	29.300000	9.500000	25.700000	26.900000	-30.500000	-166.400000	-28.200000	-27.300000	-26.500000	-26.200000	-26.400000	-26.400000	-26.200000	-25.800000	-25.400000	-24.600000	-23.700000	-23.000000	-22.700000	-22.600000	-22.400000	-22.400000	-22.200000	-22.000000	-21.900000
-101.700000	-101.700000	-101.700000	-101.600000	-101.600000	-101.700000	-101.500000	-101.500000	-101.500000	-177.800000	-101.000000	-81.100000	-148.700000	-156.600000	-126.600000	-129.300000	10.700000	-133.700000	-5.100000	-137.100000	131.700000	6.500000	5.700000	16.200000	-1.400000	39.700000	61.900000	37.200000	30.300000	-30.600000	-14.700000	-28.300000	-27.200000	-26.600000	-26.300000	-26.300000	-26.200000	-26.200000	-26.100000	-25.400000	-24.600000	-23.600000	-23.000000	-22.800000	-22.600000	-22.500000	-22.500000	-22.400000	-22.100000	-21.700000
-101.500000	-101.500000	-101.500000	-101.600000	-101.500000	-101.500000	-101.600000	-101.500000	-101.400000	-115.200000	-100.900000	170.700000	-39.800000	21.700000	-18.100000	-14.200000	131.400000	-7.700000	-134.900000	-3.000000	5.100000	45.000000	27.800000	-176.600000	20.900000	28.800000	17.200000	34.800000	37.600000	-31.400000	-3.300000	-28.300000	-27.100000	-26.800000	-26.500000	-26.200000	-26.100000	-26.100000	-26.000000	-25.300000	-24.600000	-23.700000	-23.000000	-22.700000	-22.600000	-22.600000	-22.400000	-22.400000	-22.200000	-21.800000
-101.400000	-101.400000	-101.400000	-101.500000	-101.600000	-101.500000	-101.500000	-101.500000	-101.300000	-171.900000	-101.100000	97.500000	-111.100000	-156.700000	-126.600000	-129.200000	10.800000	-133.800000	-5.300000	-137.100000	64.300000	32.100000	108.900000	-7.400000	-79.300000	28.900000	12.900000	25.100000	28.800000	-30.800000	-47.000000	-28.100000	-27.200000	-26.700000	-26.600000	-26.200000	-26.200000	-26.000000	-25.800000	-25.500000	-24.500000	-23.700000	-23.000000	-22.700000	-22.500000	-22.400000	-22.500000	-22.400000	-22.300000	-21.800000
-101.600000	-101.600000	-101.600000	-101.500000	-101.400000	-101.500000	-101.400000	-101.400000	-101.400000	-120.500000	-101.200000	136.600000	-104.700000	21.700000	-18.100000	-14.200000	131.900000	-7.700000	-136.300000	-3.100000	16.600000	26.400000	1.900000	-27.600000	177.500000	38.700000	149.400000	34.000000	28.400000	-30.700000	-31.700000	-28.300000	-27.200000	-26.600000	-26.300000	-26.400000	-26.300000	-26.100000	-25.700000	-25.500000	-24.600000	-23.700000	-23.000000	-22.600000	-22.500000	-22.500000	-22.400000	-22.400000	-22.300000	-21.900000
-101.600000	-101.600000	-101.600000	-101.600000	-101.600000	-101.600000	-101.600000	-101.500000	-101.500000	-168.200000	-101.000000	72.900000	-48.800000	-156.600000	-126.600000	-129.200000	10.700000	-133.800000	-5.100000	-137.100000	-163.500000	169.300000	30.200000	-42.700000	7.000000	29.700000	1.700000	36.700000	36.200000	-31.400000	-20.300000	-28.300000	-27.200000	-26.600000	-26.300000	-26.400000	-26.300000	-26.200000	-25.900000	-25.400000	-24.600000	-23.700000	-23.100000	-22.600000	-22.500000	-22.400000	-22.300000	-22.300000	-22.100000	-21.900000
-101.500000	-101.500000	-101.500000	-101.600000	-101.600000	-101.500000	-101.600000	-101.600000	-101.400000	61.200000	-100.900000	-157.900000	-143.100000	21.700000	-18.100000	-14.200000	131.600000	-7.700000	-135.500000	-3.000000	-1.500000	-6.200000	116.800000	-25.800000	14.300000	28.300000	11.600000	26.800000	31.500000	-30.800000	-21.000000	-28.300000	-27.200000	-26.600000	-26.400000	-26.200000	-26.200000	-26.200000	-26.000000	-25.300000	-24.700000	-23.600000	-23.000000	-22.700000	-22.500000	-22.400000	-22.400000	-22.300000	-22.100000	-21.800000
-101.500000	-101.500000	-101.500000	-101.500000	-101.500000	-101.600000	-101.400000	-101.400000	-101.300000	-177.800000	-101.100000	-103.300000	-106.200000	-156.700000	-126.700000	-129.300000	10.700000	-133.800000	-5.100000	-137.100000	-106.400000	-45.500000	-0.400000	-21.200000	50.000000	38.900000	-81.600000	32.400000	28.200000	-30.500000	-137.600000	-28.200000	-27.200000	-26.600000	-26.400000	-26.200000	-26.100000	-26.100000	-26.000000	-25.400000	-24.600000	-23.700000	-23.000000	-22.700000	-22.600000	-22.500000	-22.500000	-22.300000	-22.200000	-21.800000
-101.500000	-101.500000	-101.500000	-101.500000	-101.500000	-101.400000	-101.500000	-101.400000	-101.400000	-115.200000	-101.200000	-37.100000	-168.600000	21.700000	-18.100000	-14.200000	131.500000	-7.700000	-135.300000	-3.100000	-6.200000	-32.100000	-32.100000	-156.500000	41.800000	31.200000	-13.300000	36.700000	34.600000	-31.200000	5.100000	-28.300000	-27.200000	-26.700000	-26.400000	-26.300000	-26.200000	-26.000000	-25.800000	-25.500000	-24.500000	-23.700000	-23.000000	-22.800000	-22.500000	-22.500000	-22.400000	-22.400000	-22.200000	-21.800000
-101.600000	-101.600000	-101.600000	-101.600000	-101.600000	-101.600000	-101.600000	-101.600000	-101.500000	-171.900000	-101.000000	-168.600000	-31.800000	-156.600000	-126.500000	-129.200000	10.700000	-133.800000	-5.200000	-137.100000	-38.700000	-25.600000	174.600000	4.500000	13.800000	26.900000	-7.600000	27.500000	32.300000	-31.200000	-3.200000	-28.200000	-27.100000	-26.700000	-26.400000	-26.400000	-26.300000	-26.100000	-25.900000	-25.400000	-24.600000	-23.700000	-23.000000	-22.600000	-22.600000	-22.500000	-22.500000	-22.400000	-22.200000	-21.800000
-101.600000	-101.600000	-101.600000	-101.600000	-101.500000	-101.600000	-101.500000	-101.500000	-101.400000	-120.500000	-100.900000	65.300000	-98.800000	21.700000	-18.100000	-14.200000	131.900000	-7.700000	-136.000000	-3.000000	-105.500000	-169.300000	-0.700000	28.800000	23.100000	37.300000	-156.700000	31.400000	28.300000	-30.500000	54.300000	-28.200000	-27.200000	-26.600000	-26.400000	-26.300000	-26.300000	-26.200000	-25.800000	-25.400000	-24.600000	-23.700000	-23.100000	-22.600000	-22.500000	-22.500000	-22.400000	-22.400000	-22.200000	-21.900000
-101.400000	-101.400000	-101.400000	-101.500000	-101.600000	-101.500000	-101.500000	-101.400000	-101.300000	-168.200000	-101.100000	-162.900000	-114.800000	-156.700000	-126.700000	-129.200000	10.700000	-133.800000	-5.100000	-137.100000	-12.200000	6.300000	-37.900000	40.300000	132.500000	33.500000	0.300000	37.200000	33.900000	-30.900000	17.400000	-28.300000	-27.300000	-26.600000	-26.400000	-26.200000	-26.200000	-26.200000	-26.000000	-25.400000	-24.600000	-23.700000	-23.000000	-22.700000	-22.500000	-22.400000	-22.300000	-22.300000	-22.200000	-21.900000
-101.500000	-101.500000	-101.500000	-101.500000	-101.500000	-101.400000	-101.500000	-101.500000	-101.400000	61.200000	-101.200000	-137.000000	-37.300000	21.700000	-18.100000	-14.200000	131.600000	-7.700000	-135.600000	-3.100000	-41.700000	45.600000	-33.500000	16.300000	-3.300000	27.000000	-11.900000	28.300000	33.500000	-31.300000	-166.400000	-28.300000	-27.200000	-26.600000	-26.400000	-26.300000	-26.200000	-26.100000	-25.900000	-25.400000	-24.600000	-23.600000	-23.000000	-22.700000	-22.500000	-22.400000	-22.500000	-22.300000	-22.100000	-21.800000
-101.700000	-101.700000	-101.700000	-101.600000	-101.500000	-101.700000	-101.500000	-101.500000	-101.500000	-177.800000	-101.000000	-167.000000	-36.800000	-156.600000	-126.600000	-129.300000	10.700000	-133.800000	-5.100000	-137.100000	-92.300000	31.300000	-161.400000	-176.400000	-20.600000	35.400000	78.600000	29.800000	28.000000	-30.800000	-14.700000	-28.200000	-27.100000	-26.700000	-26.400000	-26.300000	-26.200000	-26.000000	-25.900000	-25.400000	-24.600000	-23.700000	-23.000000	-22.700000	-22.500000	-22.500000	-22.400000	-22.300000	-22.200000	-21.800000
-101.500000	-101.500000	-101.500000	-101.600000	-101.600000	-101.500000	-101.600000	-101.500000	-101.400000	-115.200000	-100.900000	-107.900000	-118.700000	21.700000	-18.100000	-14.200000	131.600000	-7.700000	-135.400000	-3.000000	-3.200000	26.100000	-2.000000	-7.300000	-40.100000	34.500000	15.300000	37.400000	32.500000	-30.800000	-3.300000	-28.200000	-27.200000	-26.700000	-26.400000	-26.300000	-26.200000	-26.100000	-25.800000	-25.400000	-24.600000	-23.700000	-23.000000	-22.700000	-22.600000	-22.500000	-22.400000	-22.400000	-22.200000	-21.800000
-101.400000	-101.400000	-101.400000	-101.500000	-101.600000	-101.500000	-101.500000	-101.500000	-101.300000	-171.900000	-101.100000	-179.800000	-98.500000	-156.700000	-126.600000	-129.200000	10.700000	-133.800000	-5.200000	-137.100000	-146.900000	169.500000	-39.500000	-27.700000	-11.600000	27.600000	8.400000	30.200000	34.800000	-31.100000	-47.000000	-28.300000	-27.200000	-26.600000	-26.400000	-26.300000	-26.300000	-26.200000	-25.900000	-25.500000	-24.600000	-23.700000	-23.100000	-22.700000	-22.600000	-22.500000	-22.500000	-22.400000	-22.200000	-21.800000
-101.600000	-101.600000	-101.600000	-101.500000	-101.400000	-101.500000	-101.400000	-101.400000	-101.400000	-120.500000	-101.200000	53.800000	-29.100000	21.700000	-18.100000	-14.200000	131.800000	-7.700000	-135.800000	-3.100000	1.100000	-6.400000	-25.700000	-43.100000	-175.600000	34.500000	149.200000	28.700000	28.700000	-30.800000	-31.500000	-28.300000	-27.200000	-26.600000	-26.400000	-26.300000	-26.200000	-26.200000	-25.900000	-25.400000	-24.600000	-23.700000	-23.000000	-22.600000	-22.500000	-22.400000	-22.400000	-22.300000	-22.200000	-21.900000
-101.600000	-101.600000	-101.600000	-101.600000	-101.600000	-101.600000	-101.600000	-101.500000	-101.500000	-168.200000	-101.000000	76.600000	-169.800000	-156.600000	-126.600000	-129.200000	10.700000	-133.800000	-5.200000	-137.100000	62.200000	-45.400000	167.100000	-25.800000	1.600000	35.100000	3.500000	36.100000	31.000000	-30.800000	-20.300000	-28.200000	-27.200000	-26.600000	-26.300000	-26.300000	-26.200000	-26.100000	-26.000000	-25.300000	-24.600000	-23.600000	-23.000000	-22.700000	-22.500000	-22.500000	-22.400000	-22.400000	-22.200000	-21.900000
-101.500000	-101.500000	-101.500000	-101.600000	-101.600000	-101.500000	-101.600000	-101.600000	-101.400000	61.200000	-100.900000	113.200000	-104.700000	21.700000	-18.100000	-14.200000	131.600000	-7.700000	-135.500000	-3.000000	15.700000	-31.200000	1.400000	-21.100000	22.000000	27.700000	11.300000	31.800000	34.700000	-31.200000	-21.100000	-28.200000	-27.200000	-26.700000	-26.500000	-26.200000	-26.200000	-26.000000	-25.900000	-25.400000	-24.600000	-23.700000	-23.000000	-22.700000	-22.500000	-22.400000	-22.400000	-22.300000	-22.100000	-21.800000
-101.500000	-101.500000	-101.500000	-101.500000	-101.500000	-101.600000	-101.400000	-101.400000	-101.300000	-177.800000	-101.100000	68.800000	-148.900000	-156.700000	-126.700000	-129.300000	10.700000	-133.800000	-5.200000	-137.100000	131.700000	-26.400000	30.300000	-156.000000	47.300000	33.300000	46.000000	28.500000	29.900000	-30.900000	-137.900000	-28.300000	-27.200000	-26.600000	-26.400000	-26.300000	-26.200000	-26.100000	-25.800000	-25.500000	-24.600000	-23.700000	-23.000000	-22.700000	-22.500000	-22.500000	-22.400000	-22.300000	-22.200000	-21.800000
180.000000	180.000000	180.000000	180.000000	180.000000	180.000000	180.000000	180.000000	180.000000	180.000000	180.000000	180.000000	180.000000	180.000000	180.000000	180.000000	180.000000	180.000000	180.000000	180.000000	180.000000	180.000000	180.000000	180.000000	180.000000	180.000000	180.000000	180.000000	180.000000	180.000000	180.000000	180.000000	180.000000	180.000000	180.000000	180.000000	180.000000	180.000000	180.000000	180.000000	180.000000	180.000000	180.000000	180.000000	180.000000	180.000000	180.000000	180.000000	180.000000	180.000000
91.900000	91.900000	91.900000	91.900000	91.800000	91.800000	91.600000	91.200000	90.000000	87.300000	81.900000	73.200000	62.500000	51.400000	41.400000	32.800000	25.800000	20.100000	15.700000	12.500000	10.300000	9.100000	8.500000	8.200000	8.200000	8.100000	8.100000	8.100000	8.100000	8.100000	8.100000	8.100000	8.100000	8.100000	8.100000	8.100000	8.100000	8.100000	8.100000	8.100000	8.100000	8.100000	8.100000	8.100000	8.100000	8.100000	8.100000	8.100000	8.100000	8.100000
176.200000	176.200000	176.200000	176.200000	176.300000	176.300000	176.500000	176.800000	177.900000	-179.500000	-174.300000	-165.700000	-155.000000	-143.800000	-133.700000	-124.900000	-117.700000	-111.600000	-106.000000	-100.000000	-92.300000	-82.300000	-70.700000	-59.100000	-48.700000	-39.700000	-32.100000	-25.800000	-20.500000	-15.800000	-11.200000	-8.100000	-8.100000	-8.100000	-8.100000	-8.100000	-8.100000	-8.100000	-8.100000	-8.100000	-8.100000	-8.100000	-8.100000	-8.100000	-8.100000	-8.100000	-8.100000	-8.100000	-8.100000	-8.100000
-127.200000	-127.200000	-127.200000	-127.200000	-127.300000	-127.300000	-127.400000	-127.500000	-128.000000	-129.200000	-44.500000	-39.600000	-33.600000	-27.700000	-22.500000	-18.200000	-14.800000	-12.500000	-11.600000	-12.500000	-16.000000	-22.600000	-31.900000	-42.300000	-52.300000	-60.900000	-68.300000	-74.100000	-78.200000	-80.000000	-78.900000	-72.900000	-61.600000	-49.900000	-38.900000	-29.300000	-20.700000	-12.600000	0.000000	0.000000	0.000000	0.000000	0.000000	0.000000	0.000000	0.000000	0.000000	0.000000	0.000000	0.000000
178.100000	178.100000	178.100000	178.100000	178.200000	178.200000	178.300000	178.400000	179.000000	-179.800000	-88.000000	-96.300000	-107.000000	-117.900000	-127.400000	-135.300000	-141.500000	-146.100000	-149.500000	-152.100000	-154.400000	-156.600000	-158.400000	-13.300000	-11.200000	-10.800000	-10.800000	-11.000000	-11.600000	-13.300000	-16.900000	-23.500000	-33.000000	-43.700000	-54.200000	-63.600000	-72.000000	-79.500000	-90.900000	-87.900000	-82.000000	-72.500000	-60.700000	-48.300000	-36.600000	-25.600000	-14.700000	0.000000	0.000000	0.000000
85.300000	85.300000	85.300000	85.300000	85.200000	85.200000	85.100000	84.800000	84.000000	-102.900000	-173.100000	-169.500000	-164.700000	-22.500000	-18.800000	-15.300000	-12.000000	-9.100000	-6.400000	-3.800000	-0.600000	0.700000	1.600000	-143.700000	-145.300000	-145.200000	-144.700000	-144.400000	-144.700000	-11.500000	-10.700000	-10.700000	-11.000000	-11.200000	-11.300000	-11.300000	-11.400000	-11.700000	-12.300000	-14.000000	-17.700000	-24.500000	-34.400000	-45.700000	-57.000000	-67.700000	-78.300000	-92.500000	-91.200000	-88.100000
170.800000	170.800000	170.800000	170.800000	170.900000	170.900000	170.900000	171.200000	171.800000	-174.000000	75.300000	69.300000	61.700000	-135.400000	-135.000000	-135.400000	79.900000	72.700000	66.400000	59.500000	50.200000	41.400000	32.800000	-0.700000	-0.600000	-0.500000	-0.300000	-0.100000	0.600000	-132.700000	-134.200000	-135.700000	-136.900000	-12.100000	-10.900000	-10.700000	-10.600000	-10.700000	-10.700000	-10.900000	-11.100000	-11.600000	-11.800000	-12.000000	-12.100000	-12.200000	-12.300000	-12.500000	-13.200000	-14.900000
-112.000000	-112.000000	-112.000000	-112.000000	-112.100000	-112.100000	-112.000000	-112.100000	-112.100000	58.800000	144.200000	150.200000	157.400000	25.400000	17.700000	12.600000	144.500000	20.400000	25.700000	31.400000	38.800000	47.400000	56.700000	-27.600000	-21.000000	-15.200000	-10.200000	-5.600000	-2.600000	-1.500000	-0.700000	0.500000	1.700000	-122.700000	-123.200000	-122.600000	-121.900000	-121.300000	-9.800000	-9.900000	-10.200000	-10.700000	-11.100000	-11.400000	-11.400000	-11.500000	-11.600000	-11.600000	-11.600000	-11.700000
-105.600000	-105.600000	-105.600000	-105.600000	-105.500000	-105.500000	-105.600000	-105.600000	-105.800000	176.500000	-87.900000	-90.600000	-94.900000	-162.400000	-153.900000	-147.700000	10.900000	132.200000	131.600000	131.400000	132.200000	11.900000	8.300000	96.300000	90.300000	84.500000	79.200000	74.100000	69.500000	-4.300000	-3.300000	-2.500000	-1.900000	-1.600000	-1.500000	-1.400000	-1.200000	-0.800000	-110.500000	-110.600000	-111.000000	-111.600000	-112.300000	-11.900000	-11.000000	-10.700000	-10.700000	-10.700000	-10.800000	-11.000000
-87.900000	-87.900000	-87.900000	-87.900000	-87.900000	-87.900000	-87.800000	-87.600000	-86.900000	-105.100000	178.100000	-177.300000	-170.900000	22.100000	-17.800000	-14.400000	65.500000	9.800000	7.200000	5.300000	3.900000	125.300000	-174.800000	12.600000	12.700000	12.800000	12.800000	12.900000	13.800000	-50.800000	-47.600000	-42.200000	-35.500000	-4.300000	-4.200000	-4.200000	-4.200000	-4.100000	-4.000000	-3.500000	-2.400000	-0.600000	1.400000	-97.400000	-96.800000	-95.500000	-93.800000	-12.000000	-11.900000	-11.900000
-102.100000	-102.100000	-102.100000	-102.100000	-102.100000	-102.100000	-102.200000	-102.200000	-102.600000	-177.100000	83.400000	77.600000	-35.400000	-158.200000	-120.900000	-126.000000	12.500000	65.400000	67.800000	68.300000	66.300000	7.200000	-8.900000	14.600000	10.700000	8.300000	7.400000	7.600000	8.100000	-16.800000	-18.200000	-21.700000	102.200000	-25.500000	-18.500000	-13.100000	-9.500000	-7.700000	-6.400000	-6.200000	-5.900000	-5.400000	-5.000000	-4.900000	-5.000000	-5.200000	-5.300000	-84.600000	-84.300000	-83.400000
-105.800000	-105.800000	-105.800000	-105.800000	-105.900000	-105.900000	-105.800000	-105.900000	-105.800000	-121.800000	-134.400000	-130.300000	109.500000	21.400000	-16.400000	-13.000000	175.000000	12.700000	11.200000	10.600000	11.000000	54.200000	-45.200000	139.400000	147.800000	156.300000	124.400000	120.700000	119.600000	-69.800000	-17.700000	-16.300000	-145.200000	-36.100000	-42.300000	-47.100000	-50.200000	-51.400000	-8.300000	-8.000000	-7.700000	-7.600000	-7.500000	-7.700000	-7.800000	-7.900000	-8.100000	-8.400000	-8.400000	-8.400000
-106.600000	-106.600000	-106.600000	-106.600000	-106.500000	-106.500000	-106.500000	-106.500000	-106.400000	-166.300000	-80.200000	-80.100000	148.100000	-154.000000	-126.900000	-131.100000	11.500000	-165.000000	-165.000000	-164.400000	-163.100000	16.800000	-28.600000	1.900000	0.600000	-2.900000	30.800000	14.700000	10.000000	-8.600000	-59.600000	-57.700000	-47.000000	-18.700000	-17.900000	-17.400000	-16.900000	-16.600000	-48.000000	-46.300000	-42.800000	-37.300000	-30.400000	-9.000000	-9.100000	-9.300000	-9.400000	-9.600000	-9.500000	-9.500000
-93.800000	-93.800000	-93.800000	-93.800000	-93.800000	-93.800000	-93.700000	-93.500000	-93.100000	63.900000	-85.600000	-87.300000	-85.000000	22.300000	-20.000000	-15.100000	-96.300000	-7.600000	-4.900000	-2.500000	-1.600000	28.700000	-25.300000	28.400000	23.000000	-16.800000	4.200000	22.600000	24.500000	-122.500000	-125.800000	-13.900000	-18.300000	-26.400000	-22.300000	-20.600000	-19.800000	-19.300000	-20.500000	-20.600000	-21.800000	-25.100000	-31.100000	-19.200000	-14.300000	-11.700000	-10.600000	-10.000000	-10.100000	-10.100000
-99.800000	-99.800000	-99.800000	-99.800000	-99.800000	-99.800000	-99.900000	-100.000000	-100.300000	178.400000	-105.400000	-105.000000	143.800000	-159.000000	-127.800000	-128.300000	-12.500000	-102.700000	-104.400000	-105.700000	-103.700000	-179.000000	-24.400000	30.300000	-89.200000	-48.300000	39.000000	39.300000	42.400000	0.300000	3.500000	-113.200000	-5.100000	-30.200000	-33.800000	-38.700000	-47.100000	-53.200000	-51.000000	-29.700000	-22.500000	-19.700000	-18.100000	-37.200000	-40.800000	-42.300000	-42.400000	-11.000000	-10.800000	-10.700000
-106.500000	-106.500000	-106.500000	-106.500000	-106.600000	-106.500000	-106.500000	-106.500000	-106.500000	-114.500000	-125.500000	-48.300000	107.300000	22.000000	-17.500000	-13.900000	172.100000	-9.500000	-7.400000	-6.100000	-6.600000	-2.400000	-137.400000	-135.700000	-12.900000	-14.700000	24.400000	16.700000	15.100000	-3.200000	-0.100000	1.800000	-35.300000	-25.000000	-27.800000	-26.800000	-20.900000	-16.500000	-10.500000	-31.800000	-36.500000	-30.500000	-23.600000	-21.800000	-21.100000	-20.700000	-20.400000	-40.300000	-39.300000	-36.900000
-104.700000	-104.700000	-104.700000	-104.700000	-104.600000	-104.700000	-104.600000	-104.500000	-104.300000	-171.800000	-83.500000	-76.700000	-30.600000	-156.700000	-128.500000	-131.500000	14.500000	-132.800000	-134.800000	-136.900000	-39.000000	-91.200000	-0.200000	-4.700000	-11.100000	168.800000	20.200000	21.600000	20.200000	57.500000	52.200000	-4.800000	-39.500000	-100.800000	-98.600000	-20.200000	-18.700000	-17.600000	-18.300000	-17.800000	-18.500000	-23.500000	-26.900000	-24.300000	-23.700000	-23.600000	-24.400000	-25.600000	-25.200000	-24.700000
-95.600000	-95.600000	-95.600000	-95.600000	-95.600000	-95.500000	-95.500000	-95.400000	-95.100000	-120.900000	156.200000	-82.600000	-173.900000	21.900000	-17.500000	-14.300000	54.800000	-37.700000	-9.600000	-7.200000	-106.700000	-7.400000	-37.100000	-130.100000	-142.100000	17.800000	172.800000	176.300000	53.700000	-130.400000	16.100000	-40.800000	-15.600000	1.400000	2.400000	-72.700000	-71.700000	-70.700000	-19.200000	-18.800000	-18.800000	-19.800000	-21.500000	-20.900000	-23.500000	-27.000000	-31.600000	-34.600000	-33.500000	-30.600000
-101.000000	-101.000000	-101.000000	-101.000000	-101.000000	-101.000000	-101.100000	-101.100000	-101.300000	-166.200000	109.700000	-91.100000	-84.100000	-156.000000	-123.300000	-126.900000	52.600000	-23.800000	-50.900000	-51.100000	-21.900000	-31.800000	103.500000	-1.200000	-3.600000	10.600000	-2.300000	-2.600000	121.900000	-31.300000	10.000000	-25.700000	-14.400000	-5.900000	-5.800000	-6.900000	-9.000000	-11.100000	-83.100000	-30.700000	-24.000000	-22.400000	-23.300000	-18.700000	-17.900000	-17.000000	-14.600000	-16.600000	-18.300000	-22.000000
-104.500000	-104.500000	-104.500000	-104.500000	-104.600000	-104.600000	-104.500000	-104.600000	-104.600000	60.100000	139.800000	-33.300000	146.100000	21.900000	-18.700000	-14.300000	129.100000	-99.000000	-98.300000	-99.000000	-32.300000	-143.300000	11.200000	-24.500000	-21.800000	45.400000	-7.600000	-4.400000	-2.300000	-7.700000	178.700000	-21.600000	-67.800000	-26.500000	-21.100000	-12.200000	-12.000000	-11.700000	-6.300000	-55.900000	-59.700000	-42.800000	-29.000000	-23.800000	-23.600000	-22.400000	-20.700000	-11.700000	-12.100000	-12.900000
-103.600000	-103.600000	-103.600000	-103.600000	-103.500000	-103.500000	-103.500000	-103.400000	-103.200000	-178.400000	-88.000000	-111.000000	61.200000	-157.500000	-129.800000	-130.700000	11.500000	-7.000000	-4.900000	-2.900000	-91.700000	-0.400000	163.700000	88.100000	-36.600000	33.200000	-80.700000	-85.600000	3.700000	-59.200000	-4.700000	-26.700000	-18.900000	-39.100000	-44.100000	-15.900000	-14.400000	-13.600000	-9.500000	-10.800000	-12.700000	-28.200000	-36.500000	-25.500000	-23.700000	-22.300000	-21.200000	-20.000000	-19.300000	-18.100000
-98.300000	-98.300000	-98.300000	-98.300000	-98.300000	-98.300000	-98.300000	-98.100000	-97.800000	-115.200000	-111.600000	-79.700000	106.100000	21.900000	-18.300000	-14.600000	51.600000	-119.000000	-117.900000	-119.400000	-3.300000	45.100000	-2.200000	132.800000	-16.300000	18.700000	-8.500000	-8.200000	-62.000000	-20.200000	-3.100000	-51.400000	-21.500000	-22.000000	-21.700000	-42.800000	-42.500000	-41.200000	-12.500000	-12.500000	-12.400000	-13.500000	-16.000000	-35.800000	-32.600000	-30.300000	-28.800000	-23.300000	-22.700000	-21.500000
-100.600000	-100.600000	-100.600000	-100.600000	-100.600000	-100.600000	-100.600000	-100.700000	-100.900000	-170.900000	-91.800000	-84.200000	92.400000	-156.700000	-125.200000	-128.800000	-142.700000	-9.700000	-6.600000	-4.700000	-148.300000	27.300000	-36.400000	0.800000	159.200000	22.300000	-10.000000	-8.600000	139.700000	-20.500000	-64.200000	-25.400000	-26.600000	-21.200000	-21.700000	-28.000000	-30.000000	-31.300000	-47.300000	-18.200000	-15.300000	-14.500000	-14.800000	-21.700000	-25.100000	-27.900000	-30.600000	-35.800000	-33.600000	-29.500000
-103.200000	-103.200000	-103.200000	-103.200000	-103.200000	-103.200000	-103.200000	-103.200000	-103.200000	-121.400000	-108.200000	-136.800000	55.300000	21.900000	-17.800000	-14.100000	-9.000000	-45.400000	-170.200000	-43.000000	0.900000	168.000000	-37.700000	33.000000	3.000000	132.600000	-162.400000	-158.300000	19.900000	-38.900000	-19.000000	-70.200000	-30.100000	-25.100000	-21.900000	-22.000000	-22.100000	-22.600000	-32.600000	-39.900000	-33.600000	-21.600000	-17.500000	-14.900000	-15.400000	-16.000000	-16.200000	-26.700000	-28.200000	-30.200000
-103.700000	-103.700000	-103.700000	-103.600000	-103.600000	-103.600000	-103.600000	-103.500000	-103.300000	-167.600000	-112.400000	-95.400000	153.800000	-156.500000	-126.200000	-128.900000	-120.100000	-119.300000	4.100000	-126.900000	61.900000	1.800000	-20.500000	39.500000	16.800000	-1.400000	3.300000	1.800000	5.800000	-20.400000	-10.900000	-5.200000	-22.000000	-34.600000	-36.100000	-19.900000	-19.500000	-19.400000	-20.900000	-30.400000	-31.100000	-29.200000	-23.900000	-16.500000	-16.500000	-16.300000	-16.000000	-15.100000	-16.000000	-18.100000
-99.200000	-99.200000	-99.200000	-99.300000	-99.300000	-99.300000	-99.200000	-99.200000	-98.900000	60.800000	-90.600000	-179.200000	-80.100000	21.900000	-18.800000	-14.600000	-12.900000	-6.300000	81.900000	1.700000	16.400000	46.700000	-134.600000	12.300000	94.800000	17.500000	9.300000	3.900000	93.500000	-54.800000	-26.300000	-14.000000	-23.000000	-34.400000	-36.700000	-34.700000	-34.900000	-34.700000	-17.400000	-20.600000	-23.500000	-28.700000	-29.800000	-20.500000	-19.100000	-18.400000	-17.900000	-15.300000	-15.200000	-15.400000
-100.500000	-100.500000	-100.500000	-100.500000	-100.400000	-100.400000	-100.500000	-100.400000	-100.600000	-177.500000	-94.400000	95.300000	-179.400000	-157.100000	-127.000000	-129.200000	69.200000	-113.500000	153.700000	-119.100000	131.800000	17.500000	-7.600000	-172.800000	4.300000	-78.600000	59.800000	65.400000	11.800000	-39.400000	-139.900000	-33.300000	-30.400000	-45.100000	-36.100000	-30.100000	-29.100000	-28.500000	-28.300000	-19.700000	-19.800000	-22.300000	-25.000000	-28.500000	-26.600000	-25.200000	-24.100000	-18.000000	-17.600000	-16.800000
-102.800000	-102.800000	-102.800000	-102.700000	-102.800000	-102.800000	-102.800000	-102.800000	-102.800000	-115.600000	-119.700000	138.900000	-29.000000	21.900000	-18.100000	-14.300000	129.700000	-7.500000	4.400000	-2.700000	4.900000	-168.800000	-41.800000	-2.500000	17.900000	143.300000	15.800000	14.800000	12.100000	-15.800000	2.400000	-29.900000	-31.200000	-16.600000	-21.000000	-26.000000	-24.500000	-23.500000	-27.800000	-27.500000	-24.200000	-20.700000	-20.900000	-27.800000	-29.300000	-30.300000	-31.300000	-27.200000	-25.300000	-22.100000
-103.100000	-103.100000	-103.100000	-103.200000	-103.200000	-103.200000	-103.100000	-103.100000	-102.900000	-171.400000	-96.200000	75.100000	102.500000	-156.700000	-126.700000	-129.500000	14.800000	-162.000000	-107.900000	-164.900000	67.100000	-0.700000	-23.800000	-28.500000	146.400000	33.500000	12.000000	9.900000	41.600000	-26.900000	-1.700000	-25.500000	-24.100000	-16.400000	-17.700000	-26.600000	-27.100000	-26.900000	-30.000000	-28.200000	-26.900000	-23.300000	-20.600000	-21.800000	-22.700000	-23.500000	-24.200000	-31.000000	-30.500000	-28.600000
-100.000000	-100.000000	-100.000000	-100.000000	-99.900000	-99.900000	-99.900000	-99.800000	-99.600000	-120.700000	-93.400000	-165.600000	60.000000	21.900000	-18.100000	-14.300000	71.400000	6.500000	-1.900000	1.900000	14.400000	41.500000	-19.800000	-55.900000	-3.400000	4.300000	141.700000	141.000000	59.200000	-38.100000	54.300000	-25.800000	-28.900000	-22.400000	-21.900000	-25.900000	-27.100000	-28.300000	-35.200000	-27.000000	-26.000000	-25.600000	-23.400000	-19.300000	-19.400000	-19.600000	-19.700000	-23.300000	-24.400000	-25.900000
-100.700000	-100.700000	-100.700000	-100.700000	-100.700000	-100.700000	-100.700000	-100.700000	-100.800000	-168.200000	-102.200000	-99.400000	91.100000	-156.700000	-125.800000	-128.700000	17.000000	-134.500000	-179.000000	-128.300000	-164.500000	-150.200000	172.200000	-14.600000	-20.100000	41.900000	4.500000	4.600000	16.000000	-34.300000	18.100000	-35.200000	-38.800000	-32.200000	-28.500000	-21.600000	-21.500000	-21.400000	-20.100000	-27.000000	-26.500000	-25.800000	-25.600000	-20.300000	-19.500000	-19.200000	-19.000000	-18.500000	-19.000000	-20.500000
-102.300000	-102.300000	-102.300000	-102.300000	-102.300000	-102.300000	-102.300000	-102.300000	-102.300000	61.100000	-109.200000	-36.800000	48.400000	21.900000	-18.400000	-14.400000	172.600000	-5.600000	5.100000	-1.000000	-1.300000	-4.400000	2.300000	-23.300000	-46.700000	67.100000	12.500000	9.200000	35.700000	-20.600000	-173.100000	-41.500000	-20.500000	-29.800000	-31.500000	-23.400000	-22.500000	-21.900000	-18.000000	-24.700000	-26.000000	-25.000000	-24.700000	-24.000000	-22.800000	-21.700000	-20.900000	-17.700000	-17.900000	-18.200000
-102.700000	-102.700000	-102.700000	-102.700000	-102.800000	-102.800000	-102.700000	-102.700000	-102.500000	-177.600000	-97.300000	-169.000000	115.900000	-157.000000	-127.200000	-129.400000	11.500000	-133.200000	81.400000	-138.900000	-105.800000	-35.300000	32.600000	-153.500000	-160.100000	9.000000	48.000000	51.400000	27.600000	-30.200000	-10.200000	-22.000000	-20.400000	-23.700000	-25.500000	-30.600000	-30.200000	-29.100000	-22.600000	-22.000000	-22.100000	-22.800000	-22.900000	-26.000000	-25.700000	-25.400000	-24.800000	-21.000000	-20.100000	-19.000000
-100.600000	-100.600000	-100.600000	-100.600000	-100.500000	-100.500000	-100.500000	-100.400000	-100.300000	-115.400000	-99.900000	67.200000	145.700000	21.900000	-18.300000	-14.400000	-94.400000	-8.900000	9.400000	-4.700000	-6.000000	-97.900000	66.500000	4.100000	-0.800000	17.500000	15.000000	15.000000	22.500000	-40.900000	-1.700000	-25.800000	-27.900000	-23.100000	-22.100000	-30.900000	-32.100000	-33.100000	-35.300000	-22.800000	-20.900000	-21.200000	-21.400000	-24.400000	-24.500000	-24.500000	-24.600000	-25.500000	-24.400000	-22.400000
-100.800000	-100.800000	-100.800000	-100.900000	-100.800000	-100.800000	-100.900000	-100.800000	-100.800000	-171.700000	-99.700000	-166.700000	-73.600000	-156.700000	-126.200000	-129.100000	-15.000000	-136.600000	146.600000	-141.000000	-38.600000	-4.300000	9.600000	28.500000	-21.800000	77.000000	-162.200000	17.200000	68.600000	-31.600000	-48.500000	-32.000000	-31.700000	-30.300000	-27.200000	-22.600000	-22.700000	-23.300000	-30.900000	-27.700000	-23.700000	-21.800000	-21.100000	-21.600000	-22.100000	-22.500000	-23.000000	-25.900000	-25.700000	-24.600000
-102.000000	-102.000000	-102.000000	-101.900000	-102.000000	-102.000000	-101.900000	-102.000000	-102.000000	-120.500000	-105.300000	-134.500000	-136.100000	21.900000	-18.200000	-14.300000	-136.600000	-7.100000	5.800000	-1.200000	-104.700000	-150.600000	26.700000	40.400000	-44.000000	16.900000	-2.700000	178.200000	10.500000	-35.100000	-35.900000	-23.000000	-25.500000	-33.900000	-34.300000	-23.000000	-22.400000	-22.000000	-20.000000	-30.500000	-28.400000	-23.800000	-22.200000	-20.200000	-20.300000	-20.700000	-21.100000	-23.400000	-23.700000	-24.000000
-102.500000	-102.500000	-102.500000	-102.500000	-102.500000	-102.500000	-102.500000	-102.400000	-102.300000	-168.300000	-100.800000	-167.400000	25.900000	-156.800000	-126.300000	-129.000000	-13.500000	-136.800000	58.300000	-138.300000	-11.600000	1.900000	140.200000	15.800000	169.700000	28.500000	-7.400000	-2.600000	15.400000	-24.800000	-17.600000	-23.100000	-24.800000	-27.200000	-28.800000	-28.900000	-27.900000	-26.700000	-20.400000	-23.900000	-27.100000	-26.000000	-23.700000	-20.900000	-20.600000	-20.400000	-20.300000	-20.100000	-20.700000	-21.700000
-100.900000	-100.900000	-100.900000	-101.000000	-100.900000	-100.900000	-100.900000	-100.800000	-100.600000	61.200000	-99.100000	-109.800000	-114.500000	21.900000	-18.400000	-14.400000	-51.000000	-7.400000	12.600000	-3.000000	-43.100000	50.200000	-1.600000	175.900000	2.000000	34.800000	-101.600000	-4.500000	66.500000	-26.700000	-19.000000	-32.400000	-29.200000	-23.200000	-22.400000	-30.900000	-31.200000	-31.100000	-27.800000	-21.600000	-22.700000	-25.400000	-24.900000	-22.900000	-22.400000	-22.100000	-21.600000	-19.400000	-19.400000	-19.700000
-101.000000	-101.000000	-101.000000	-100.900000	-101.000000	-100.900000	-100.900000	-101.000000	-100.900000	-177.700000	-99.600000	-177.200000	-29.900000	-156.900000	-126.700000	-129.200000	145.700000	-128.700000	-164.700000	-133.900000	-92.700000	26.400000	-36.000000	-6.500000	16.200000	22.600000	-4.900000	-84.400000	29.500000	-34.000000	-140.700000	-30.800000	-29.800000	-24.000000	-22.500000	-24.600000	-24.800000	-25.300000	-32.000000	-24.500000	-22.100000	-22.900000	-24.100000	-24.600000	-24.000000	-23.600000	-23.300000	-21.400000	-20.700000	-20.000000
-101.800000	-101.800000	-101.800000	-101.800000	-101.700000	-101.800000	-101.800000	-101.700000	-101.800000	-115.300000	-104.700000	53.300000	-145.200000	21.900000	-18.300000	-14.400000	-9.500000	-8.100000	-4.600000	-3.200000	-3.100000	136.900000	-30.700000	-26.700000	74.400000	45.800000	-9.900000	-9.100000	16.100000	-34.800000	5.100000	-26.400000	-26.300000	-25.500000	-26.100000	-23.000000	-23.100000	-23.200000	-26.600000	-28.900000	-24.800000	-22.100000	-22.300000	-24.400000	-24.400000	-24.400000	-24.400000	-23.900000	-23.200000	-21.600000
-102.200000	-102.200000	-102.200000	-102.300000	-102.300000	-102.300000	-102.300000	-102.200000	-102.100000	-171.800000	-100.500000	75.500000	71.000000	-156.700000	-126.400000	-129.200000	130.200000	-137.500000	-104.800000	-140.800000	-146.200000	2.800000	-16.300000	-41.300000	22.300000	40.100000	-149.400000	-8.700000	34.800000	-26.600000	-2.000000	-29.900000	-26.700000	-26.600000	-27.200000	-25.700000	-25.400000	-25.100000	-23.200000	-27.100000	-27.000000	-23.300000	-21.800000	-22.600000	-23.000000	-23.300000	-23.700000	-25.100000	-24.600000	-23.300000
-101.200000	-101.200000	-101.200000	-101.100000	-101.200000	-101.100000	-101.100000	-101.100000	-100.900000	-120.500000	-99.500000	114.500000	156.300000	21.900000	-18.300000	-14.300000	12.300000	-8.200000	-6.700000	-3.200000	1.200000	55.900000	-160.100000	-25.500000	14.900000	17.200000	4.300000	-157.400000	35.900000	-28.700000	53.700000	-32.600000	-28.300000	-28.700000	-27.500000	-27.800000	-27.900000	-27.700000	-23.800000	-24.000000	-25.500000	-24.900000	-22.700000	-21.200000	-21.300000	-21.500000	-21.700000	-23.300000	-23.700000	-23.800000
-101.100000	-101.100000	-101.100000	-101.100000	-101.100000	-101.100000	-101.000000	-101.100000	-101.000000	-168.200000	-100.300000	68.800000	29.800000	-156.800000	-126.300000	-129.000000	43.200000	-133.200000	178.800000	-135.700000	61.800000	22.000000	-3.000000	-20.000000	155.200000	28.500000	8.500000	1.500000	26.400000	-36.800000	17.600000	-26.900000	-26.200000	-27.800000	-27.200000	-26.500000	-26.300000	-26.200000	-25.900000	-23.500000	-23.500000	-24.700000	-23.900000	-21.500000	-21.200000	-21.000000	-20.700000	-20.900000	-21.300000	-22.200000
-101.700000	-101.700000	-101.700000	-101.700000	-101.600000	-101.700000	-101.700000	-101.600000	-101.600000	61.200000	-103.500000	-119.300000	56.900000	21.900000	-18.300000	-14.400000	117.100000	-7.500000	7.000000	-2.900000	15.700000	24.100000	-37.700000	-160.200000	-3.600000	68.800000	57.200000	3.700000	45.100000	-34.000000	-169.100000	-24.600000	-24.900000	-25.100000	-25.900000	-26.400000	-26.300000	-26.000000	-26.300000	-25.300000	-23.400000	-23.400000	-23.900000	-23.000000	-22.300000	-21.800000	-21.500000	-20.300000	-20.300000	-20.600000
-102.000000	-102.000000	-102.000000	-102.000000	-102.100000	-102.000000	-102.100000	-102.000000	-102.000000	-177.800000	-100.500000	-106.300000	161.100000	-156.900000	-126.700000	-129.200000	-12.300000	-131.700000	58.300000	-135.900000	131.600000	170.600000	-23.900000	4.300000	-21.200000	10.700000	158.100000	65.300000	27.200000	-26.300000	-13.700000	-27.800000	-27.800000	-25.900000	-25.500000	-26.900000	-26.900000	-27.100000	-27.700000	-26.100000	-24.300000	-22.700000	-22.900000	-24.000000	-23.600000	-23.300000	-23.000000	-21.500000	-21.000000	-20.400000
-101.400000	-101.400000	-101.400000	-101.400000	-101.300000	-101.300000	-101.300000	-101.300000	-101.100000	-115.200000	-100.100000	-66.900000	-80.900000	21.900000	-18.300000	-14.400000	132.100000	-8.400000	50.300000	-3.600000	5.200000	-1.200000	150.100000	29.400000	-50.400000	19.700000	0.400000	15.000000	19.600000	-30.300000	-2.800000	-29.600000	-29.600000	-28.700000	-27.200000	-26.000000	-26.200000	-26.300000	-27.000000	-25.900000	-24.900000	-22.900000	-22.100000	-23.500000	-23.600000	-23.700000	-23.800000	-23.500000	-22.800000	-21.400000
-101.200000	-101.200000	-101.200000	-101.200000	-101.200000	-101.300000	-101.100000	-101.200000	-101.000000	-171.900000	-100.600000	-105.600000	146.100000	-156.700000	-126.400000	-129.100000	10.300000	-135.200000	130.100000	-138.600000	63.900000	-50.800000	4.700000	40.200000	-12.700000	51.800000	9.400000	9.900000	64.500000	-31.100000	-47.200000	-27.100000	-26.700000	-28.800000	-28.600000	-25.300000	-25.000000	-24.800000	-24.200000	-25.900000	-25.100000	-23.900000	-22.300000	-22.200000	-22.500000	-22.700000	-23.000000	-24.100000	-23.700000	-22.700000
-101.600000	-101.600000	-101.600000	-101.500000	-101.600000	-101.500000	-101.600000	-101.500000	-101.600000	-120.500000	-102.600000	-125.900000	26.300000	21.900000	-18.300000	-14.400000	155.900000	-7.800000	5.800000	-2.900000	16.900000	-39.900000	29.200000	16.700000	-152.600000	26.400000	56.300000	141.200000	18.600000	-29.800000	-31.600000	-27.900000	-25.800000	-25.200000	-26.300000	-26.700000	-26.200000	-25.600000	-23.900000	-25.300000	-25.300000	-24.300000	-23.200000	-21.500000	-21.500000	-21.700000	-21.700000	-22.900000	-23.100000	-23.000000
-101.900000	-101.900000	-101.900000	-102.000000	-101.900000	-101.900000	-102.000000	-101.900000	-101.800000	-168.200000	-100.700000	-172.100000	139.700000	-156.900000	-126.400000	-129.000000	-8.900000	-133.800000	55.800000	-136.500000	-163.300000	-16.700000	96.000000	-174.600000	-2.200000	29.300000	-169.000000	4.700000	16.200000	-33.500000	-20.500000	-30.700000	-28.000000	-24.200000	-24.100000	-27.700000	-27.700000	-27.600000	-26.500000	-24.600000	-24.500000	-24.300000	-23.700000	-22.100000	-21.700000	-21.500000	-21.400000	-21.300000	-21.600000	-22.200000
-101.500000	-101.500000	-101.500000	-101.500000	-101.400000	-101.500000	-101.400000	-101.400000	-101.200000	61.200000	-100.500000	-114.400000	-59.500000	21.900000	-18.300000	-14.400000	136.000000	-7.800000	13.500000	-3.200000	-1.600000	-162.300000	3.400000	-7.200000	-22.900000	40.100000	-3.300000	9.300000	44.500000	-30.800000	-20.500000	-28.600000	-28.500000	-26.100000	-24.900000	-26.000000	-26.400000	-26.700000	-28.700000	-24.900000	-23.900000	-23.700000	-23.600000	-23.100000	-22.600000	-22.300000	-22.100000	-21.100000	-21.000000	-21.100000
-101.200000	-101.200000	-101.200000	-101.200000	-101.300000	-101.300000	-101.200000	-101.200000	-101.100000	-177.800000	-100.700000	-160.100000	154.800000	-156.800000	-126.600000	-129.200000	9.400000	-132.400000	-156.500000	-136.400000	-106.600000	2.300000	30.000000	-28.000000	-39.600000	25.200000	-6.000000	51.200000	35.000000	-28.400000	-139.600000	-27.200000	-26.600000	-27.900000	-27.400000	-24.700000	-24.700000	-24.800000	-26.300000	-26.100000	-24.100000	-23.300000	-23.000000	-23.600000	-23.400000	-23.200000	-23.000000	-21.900000	-21.500000	-20.900000
-101.600000	-101.600000	-101.600000	-101.500000	-101.600000	-101.500000	-101.500000	-101.500000	-101.500000	-115.200000	-102.100000	43.600000	45.400000	21.900000	-18.300000	-14.400000	130.900000	-8.000000	-5.200000	-3.300000	-6.200000	44.900000	126.800000	-43.600000	150.900000	29.000000	-79.300000	14.900000	24.300000	-32.600000	5.400000	-28.800000	-26.200000	-27.500000	-28.000000	-25.800000	-25.400000	-25.100000	-23.700000	-26.400000	-25.100000	-23.300000	-22.600000	-23.200000	-23.200000	-23.200000	-23.200000	-23.100000	-22.600000	-21.600000
-101.800000	-101.800000	-101.800000	-101.900000	-101.800000	-101.800000	-101.900000	-101.800000	-101.700000	-171.900000	-100.800000	-171.500000	29.400000	-156.800000	-126.400000	-129.100000	11.400000	-134.600000	-104.600000	-137.800000	-38.700000	32.200000	-2.300000	-27.400000	4.800000	55.600000	-22.800000	17.300000	35.200000	-34.100000	-2.400000	-28.800000	-27.400000	-26.600000	-26.400000	-27.700000	-27.500000	-27.000000	-24.500000	-25.100000	-25.300000	-23.700000	-22.700000	-22.400000	-22.500000	-22.600000	-22.800000	-23.500000	-23.100000	-22.300000
-101.500000	-101.500000	-101.500000	-101.500000	-101.400000	-101.500000	-101.500000	-101.400000	-101.300000	-120.500000	-100.700000	-114.600000	84.100000	21.900000	-18.300000	-14.300000	135.200000	-7.900000	-9.200000	-3.100000	-105.500000	24.100000	-34.300000	-20.300000	14.900000	19.400000	-14.200000	178.200000	35.100000	-28.400000	53.800000	-26.800000	-27.400000	-26.300000	-25.600000	-27.000000	-27.200000	-27.200000	-26.900000	-24.300000	-24.600000	-24.100000	-23.000000	-22.000000	-22.000000	-22.000000	-22.000000	-22.600000	-22.800000	-22.600000
-101.300000	-101.300000	-101.300000	-101.300000	-101.400000	-101.400000	-101.200000	-101.300000	-101.200000	-168.200000	-100.800000	-167.300000	141.300000	-156.800000	-126.400000	-129.100000	10.500000	-133.700000	-42.000000	-136.800000	-12.400000	166.600000	173.700000	-153.900000	101.900000	20.300000	-32.000000	-2.600000	24.600000	-28.700000	17.700000	-27.300000	-26.900000	-26.500000	-26.200000	-25.700000	-25.700000	-25.900000	-27.300000	-25.100000	-23.900000	-23.900000	-23.300000	-22.300000	-22.000000	-21.900000	-21.700000	-21.800000	-21.900000	-22.100000
-101.600000	-101.600000	-101.600000	-101.500000	-101.600000	-101.500000	-101.500000	-101.500000	-101.400000	61.200000	-101.700000	-125.000000	-49.900000	21.900000	-18.300000	-14.400000	131.400000	-7.800000	-133.400000	-3.100000	-41.400000	-5.900000	-1.200000	4.400000	6.600000	53.800000	-123.300000	-4.500000	39.000000	-32.500000	-166.800000	-29.300000	-27.400000	-26.800000	-26.800000	-25.700000	-25.500000	-25.400000	-25.900000	-26.200000	-24.200000	-23.500000	-23.300000	-22.900000	-22.500000	-22.300000	-22.200000	-21.500000	-21.400000	-21.500000
-101.700000	-101.700000	-101.700000	-101.800000	-101.700000	-101.700000	-101.800000	-101.700000	-101.700000	-177.800000	-100.900000	-112.400000	-33.000000	-156.800000	-126.600000	-129.200000	10.700000	-133.000000	6.700000	-136.700000	-92.300000	-45.000000	-40.800000	28.900000	18.800000	27.100000	3.100000	-84.400000	36.300000	-31.600000	-14.400000	-28.900000	-27.900000	-27.200000	-26.800000	-26.500000	-26.400000	-26.100000	-25.100000	-26.000000	-24.900000	-23.300000	-23.000000	-23.200000	-23.000000	-22.800000	-22.600000	-22.000000	-21.700000	-21.200000
-101.500000	-101.500000	-101.500000	-101.500000	-101.500000	-101.500000	-101.500000	-101.400000	-101.300000	-115.200000	-100.800000	-63.000000	-103.200000	21.900000	-18.300000	-14.400000	128.800000	-8.000000	-122.600000	-3.300000	-3.300000	-27.600000	-28.900000	39.600000	35.500000	20.900000	-12.100000	-9.100000	19.100000	-30.100000	-3.300000	-27.700000	-27.000000	-26.700000	-26.400000	-26.600000	-26.500000	-26.400000	-25.500000	-25.100000	-25.100000	-23.600000	-22.700000	-23.000000	-22.900000	-22.900000	-23.000000	-22.800000	-22.400000	-21.600000
-101.400000	-101.400000	-101.400000	-101.400000	-101.400000	-101.500000	-101.300000	-101.400000	-101.200000	-171.900000	-100.900000	-105.900000	-108.100000	-156.800000	-126.400000	-129.000000	11.300000	-134.100000	-3.300000	-137.400000	-147.000000	-28.200000	-162.500000	15.900000	103.300000	43.200000	69.500000	-8.700000	31.900000	-31.700000	-47.200000	-28.500000	-26.600000	-26.000000	-26.000000	-26.300000	-26.200000	-26.100000	-26.000000	-25.000000	-24.700000	-23.900000	-22.800000	-22.400000	-22.500000	-22.600000	-22.600000	-23.000000	-22.700000	-22.000000
-101.600000	-101.600000	-101.600000	-101.500000	-101.600000	-101.500000	-101.500000	-101.500000	-101.500000	-120.500000	-101.500000	-120.300000	-29.200000	21.900000	-18.300000	-14.400000	134.600000	-7.900000	-162.300000	-3.100000	1.300000	-176.400000	-1.600000	-176.700000	0.000000	31.500000	-176.900000	-157.600000	45.200000	-30.700000	-31.800000	-28.900000	-27.500000	-25.900000	-25.900000	-26.200000	-26.200000	-26.100000	-26.200000	-25.300000	-24.300000	-24.000000	-23.100000	-22.300000	-22.200000	-22.200000	-22.200000	-22.600000	-22.600000	-22.300000
-101.600000	-101.600000	-101.600000	-101.700000	-101.600000	-101.600000	-101.700000	-101.600000	-101.600000	-168.200000	-100.900000	70.000000	-165.700000	-156.800000	-126.400000	-129.100000	10.900000	-133.700000	4.600000	-136.900000	62.000000	7.400000	-38.400000	-7.600000	21.300000	25.500000	-5.000000	1.600000	22.900000	-30.200000	-20.300000	-28.000000	-27.700000	-26.900000	-26.200000	-26.200000	-26.200000	-26.200000	-26.400000	-25.600000	-24.400000	-23.800000	-23.400000	-22.500000	-22.200000	-22.100000	-22.100000	-22.000000	-22.100000	-22.100000
-101.500000	-101.500000	-101.500000	-101.500000	-101.500000	-101.500000	-101.500000	-101.400000	-101.300000	61.200000	-100.900000	110.900000	-105.500000	21.900000	-18.300000	-14.400000	130.400000	-7.900000	-132.100000	-3.200000	15.800000	46.000000	-27.000000	-27.900000	108.100000	44.500000	-6.100000	3.700000	27.500000	-32.300000	-20.800000	-27.700000	-26.900000	-27.500000	-27.000000	-26.100000	-26.000000	-26.000000	-25.800000	-25.500000	-24.600000	-23.500000	-23.200000	-22.800000	-22.600000	-22.400000	-22.200000	-21.800000	-21.700000	-21.700000
-101.500000	-101.500000	-101.500000	-101.500000	-101.500000	-101.600000	-101.400000	-101.500000	-101.300000	-177.800000	-101.000000	83.500000	-151.500000	-156.800000	-126.600000	-129.200000	10.700000	-133.200000	-3.100000	-136.800000	131.700000	30.800000	165.400000	-42.000000	0.300000	29.000000	-60.200000	65.300000	41.100000	-31.000000	-137.600000	-28.400000	-26.700000	-26.900000	-27.000000	-26.200000	-26.100000	-25.800000	-25.300000	-25.500000	-24.700000	-23.500000	-22.900000	-23.100000	-22.800000	-22.700000	-22.600000	-22.200000	-21.800000	-21.500000
-101.500000	-101.500000	-101.500000	-101.500000	-101.500000	-101.400000	-101.500000	-101.400000	-101.400000	-115.200000	-101.300000	48.900000	-34.400000	21.900000	-18.300000	-14.300000	130.500000	-8.000000	-137.800000	-3.200000	5.100000	29.000000	2.000000	-25.200000	18.500000	21.900000	-40.200000	15.100000	28.400000	-29.100000	5.100000	-28.300000	-27.300000	-26.200000	-26.200000	-26.700000	-26.500000	-26.300000	-25.400000	-25.400000	-24.700000	-23.600000	-22.800000	-22.800000	-22.800000	-22.800000	-22.800000	-22.600000	-22.300000	-21.600000
-101.600000	-101.600000	-101.600000	-101.600000	-101.600000	-101.600000	-101.600000	-101.600000	-101.600000	-171.900000	-101.000000	77.100000	-114.700000	-156.800000	-126.400000	-129.100000	11.200000	-133.900000	-6.200000	-137.300000	64.400000	167.300000	30.300000	-21.900000	142.400000	45.500000	-11.700000	9.800000	27.900000	-31.100000	-3.200000	-27.900000	-27.600000	-26.300000	-25.800000	-26.600000	-26.600000	-26.600000	-26.400000	-25.100000	-24.700000	-23.800000	-22.900000	-22.600000	-22.500000	-22.500000	-22.500000	-22.800000	-22.600000	-21.900000
-101.600000	-101.600000	-101.600000	-101.600000	-101.600000	-101.600000	-101.600000	-101.500000	-101.300000	-120.500000	-100.900000	97.600000	-103.800000	21.900000	-18.300000	-14.400000	132.900000	-7.900000	-137.600000	-3.100000	16.500000	-5.300000	80.300000	-157.000000	-2.200000	32.600000	-24.100000	141.200000	38.100000	-32.500000	54.300000	-28.400000	-27.200000	-26.900000	-26.400000	-26.000000	-26.000000	-26.100000	-26.500000	-25.300000	-24.400000	-23.900000	-23.100000	-22.400000	-22.300000	-22.300000	-22.300000	-22.500000	-22.400000	-22.100000
-101.400000	-101.400000	-101.400000	-101.500000	-101.400000	-101.500000	-101.400000	-101.400000	-101.300000	-168.200000	-101.000000	88.700000	-49.100000	-156.800000	-126.400000	-129.100000	10.800000	-133.700000	-4.300000	-137.000000	-163.500000	-46.100000	7.400000	4.500000	-18.600000	20.600000	-133.300000	4.800000	28.100000	-30.400000	17.400000	-28.800000	-27.100000	-26.900000	-26.800000	-25.900000	-25.800000	-25.600000	-25.900000	-25.600000	-24.500000	-23.600000	-23.200000	-22.500000	-22.300000	-22.200000	-22.100000	-22.100000	-22.100000	-22.000000
-101.500000	-101.500000	-101.500000	-101.500000	-101.500000	-101.400000	-101.500000	-101.400000	-101.400000	61.200000	-101.300000	-137.800000	-141.600000	21.900000	-18.300000	-14.400000	131.200000	-7.900000	-137.600000	-3.100000	-1.600000	-34.300000	28.200000	29.100000	-48.100000	39.000000	3.000000	9.200000	27.300000	-30.200000	-166.500000	-28.200000	-27.300000	-26.600000	-26.600000	-26.400000	-26.300000	-26.000000	-25.200000	-25.700000	-24.600000	-23.600000	-23.100000	-22.800000	-22.600000	-22.400000	-22.300000	-22.000000	-21.900000	-21.800000
-101.700000	-101.700000	-101.700000	-101.600000	-101.700000	-101.700000	-101.600000	-101.600000	-101.600000	-177.800000	-101.000000	-92.200000	-108.200000	-156.800000	-126.600000	-129.100000	10.800000	-133.400000	-5.300000	-137.000000	-106.300000	-23.600000	137.700000	40.200000	-161.100000	37.800000	7.200000	51.100000	39.700000	-31.600000	-14.800000	-28.000000	-27.200000	-26.400000	-26.100000	-26.600000	-26.500000	-26.500000	-25.700000	-25.300000	-24.800000	-23.600000	-23.000000	-22.900000	-22.700000	-22.600000	-22.600000	-22.200000	-22.000000	-21.600000
-101.500000	-101.500000	-101.500000	-101.600000	-101.500000	-101.500000	-101.600000	-101.500000	-101.300000	-115.200000	-100.900000	-65.600000	-163.400000	21.900000	-18.300000	-14.400000	130.800000	-7.900000	-131.900000	-3.200000	-6.200000	-166.200000	-2.700000	16.400000	-0.200000	23.800000	53.800000	15.000000	31.700000	-30.900000	-3.300000	-28.400000	-27.100000	-26.500000	-26.100000	-26.300000	-26.300000	-26.300000	-26.200000	-25.200000	-24.700000	-23.700000	-22.900000	-22.800000	-22.700000	-22.700000	-22.600000	-22.500000	-22.200000	-21.700000
-101.400000	-101.400000	-101.400000	-101.500000	-101.400000	-101.500000	-101.400000	-101.400000	-101.300000	-171.900000	-101.100000	-112.000000	-33.600000	-156.800000	-126.400000	-129.100000	11.000000	-133.800000	-5.400000	-137.100000	-38.700000	5.100000	-36.100000	-176.300000	-20.600000	35.400000	11.500000	17.400000	24.400000	-30.500000	-46.900000	-28.400000	-27.200000	-26.700000	-26.500000	-26.100000	-26.000000	-25.900000	-26.300000	-25.300000	-24.500000	-23.800000	-23.000000	-22.600000	-22.500000	-22.500000	-22.500000	-22.700000	-22.400000	-21.800000
-101.600000	-101.600000	-101.600000	-101.500000	-101.600000	-101.500000	-101.500000	-101.500000	-101.400000	-120.500000	-101.200000	-42.400000	-100.700000	21.900000	-18.300000	-14.400000	132.400000	-7.900000	-138.700000	-3.100000	-105.500000	46.200000	-29.200000	-7.100000	-44.500000	36.900000	170.500000	178.100000	35.700000	-31.400000	-31.400000	-28.000000	-27.400000	-26.800000	-26.600000	-26.200000	-26.100000	-25.900000	-25.700000	-25.600000	-24.400000	-23.800000	-23.000000	-22.500000	-22.400000	-22.300000	-22.300000	-22.400000	-22.300000	-22.000000
-101.600000	-101.600000	-101.600000	-101.600000	-101.600000	-101.600000	-101.600000	-101.500000	-101.600000	-168.200000	-101.000000	-89.600000	-116.100000	-156.800000	-126.400000	-129.100000	10.900000	-133.700000	-5.600000	-137.000000	-12.200000	30.800000	-163.200000	-28.000000	168.800000	24.600000	-0.600000	-2.600000	36.100000	-30.700000	-20.400000	-28.100000	-27.100000	-26.900000	-26.500000	-26.400000	-26.300000	-26.200000	-25.700000	-25.500000	-24.600000	-23.600000	-23.200000	-22.600000	-22.400000	-22.300000	-22.300000	-22.200000	-22.200000	-22.000000
-101.500000	-101.500000	-101.500000	-101.600000	-101.500000	-101.500000	-101.500000	-101.500000	-101.300000	61.200000	-100.900000	-161.400000	-36.300000	21.900000	-18.300000	-14.400000	131.300000	-7.900000	-134.500000	-3.200000	-41.700000	25.000000	-2.700000	-43.300000	2.300000	35.000000	-9.700000	-4.500000	25.300000	-30.300000	-21.100000	-28.400000	-27.000000	-26.600000	-26.400000	-26.400000	-26.300000	-26.300000	-25.700000	-25.400000	-24.700000	-23.600000	-23.100000	-22.800000	-22.600000	-22.500000	-22.300000	-22.100000	-22.000000	-21.800000
-101.500000	-101.500000	-101.500000	-101.500000	-101.500000	-101.600000	-101.500000	-101.500000	-101.300000	-177.800000	-101.100000	81.600000	-35.300000	-156.800000	-126.600000	-129.100000	10.800000	-133.500000	-5.100000	-137.000000	-92.300000	171.400000	-41.700000	-25.800000	16.300000	38.400000	-59.100000	-84.400000	32.200000	-31.600000	-138.100000	-28.400000	-27.300000	-26.400000	-26.300000	-26.300000	-26.300000	-26.100000	-26.000000	-25.200000	-24.700000	-23.700000	-22.900000	-22.800000	-22.600000	-22.600000	-22.500000	-22.300000	-22.000000	-21.700000
-101.500000	-101.500000	-101.500000	-101.500000	-101.500000	-101.400000	-101.500000	-101.400000	-101.400000	-115.200000	-101.200000	127.200000	-118.900000	21.900000	-18.300000	-14.400000	131.100000	-7.900000	-134.400000	-3.200000	-3.300000	-7.300000	-24.500000	-21.000000	73.300000	24.100000	-20.600000	-9.000000	36.200000	-31.400000	5.200000	-28.200000	-27.400000	-26.600000	-26.300000	-26.300000	-26.200000	-26.100000	-26.100000	-25.400000	-24.500000	-23.700000	-23.000000	-22.700000	-22.600000	-22.500000	-22.600000	-22.500000	-22.200000	-21.700000
-101.600000	-101.600000	-101.600000	-101.600000	-101.600000	-101.600000	-101.500000	-101.500000	-101.600000	-171.900000	-101.000000	103.500000	-99.500000	-156.800000	-126.400000	-129.100000	11.000000	-133.700000	-5.700000	-137.000000	-146.800000	-45.100000	169.300000	-155.600000	23.100000	32.300000	-15.000000	-8.800000	27.200000	-30.100000	-3.000000	-28.300000	-27.200000	-26.800000	-26.400000	-26.200000	-26.100000	-26.100000	-26.000000	-25.500000	-24.600000	-23.700000	-23.000000	-22.700000	-22.600000	-22.500000	-22.400000	-22.500000	-22.300000	-21.900000
-101.600000	-101.600000	-101.600000	-101.600000	-101.600000	-101.600000	-101.600000	-101.600000	-101.300000	-120.500000	-100.900000	175.300000	-29.400000	21.900000	-18.300000	-14.400000	132.000000	-7.900000	-136.700000	-3.200000	1.200000	-30.000000	1.000000	4.500000	15.300000	40.900000	-170.600000	-157.700000	32.000000	-30.900000	54.200000	-28.400000	-27.100000	-26.800000	-26.600000	-26.200000	-26.200000	-26.000000	-25.800000	-25.400000	-24.500000	-23.700000	-23.000000	-22.500000	-22.400000	-22.400000	-22.400000	-22.400000	-22.300000	-21.900000
-101.400000	-101.400000	-101.400000	-101.500000	-101.400000	-101.500000	-101.500000	-101.400000	-101.300000	-168.200000	-101.100000	-89.800000	-169.200000	-156.800000	-126.400000	-129.100000	10.900000	-133.700000	-5.100000	-137.000000	62.000000	-27.700000	-34.100000	29.000000	29.600000	26.400000	4.400000	1.700000	36.500000	-31.500000	17.500000	-28.100000	-27.200000	-26.500000	-26.400000	-26.300000	-26.200000	-26.100000	-25.700000	-25.500000	-24.700000	-23.700000	-23.200000	-22.700000	-22.500000	-22.400000	-22.300000	-22.200000	-22.200000	-21.900000
-101.500000	-101.500000	-101.500000	-101.500000	-101.500000	-101.400000	-101.400000	-101.400000	-101.400000	61.200000	-101.200000	-139.500000	-104.400000	21.900000	-18.300000	-14.400000	131.400000	-7.900000	-135.400000	-3.200000	15.800000	-170.000000	143.300000	39.800000	122.000000	29.300000	9.800000	3.800000	27.100000	-30.700000	-166.400000	-28.200000	-27.300000	-26.500000	-26.300000	-26.500000	-26.400000	-26.200000	-25.800000	-25.300000	-24.600000	-23.700000	-23.000000	-22.700000	-22.500000	-22.400000	-22.400000	-22.200000	-22.100000	-21.800000
-101.700000	-101.700000	-101.700000	-101.600000	-101.700000	-101.700000	-101.600000	-101.600000	-101.600000	-177.800000	-101.000000	-81.100000	-148.700000	-156.800000	-126.600000	-129.100000	10.900000	-133.500000	-5.300000	-137.000000	131.600000	6.600000	5.700000	16.200000	-1.400000	39.500000	61.700000	65.100000	30.100000	-30.600000	-14.600000	-28.400000	-27.200000	-26.700000	-26.200000	-26.300000	-26.200000	-26.200000	-26.100000	-25.400000	-24.600000	-23.600000	-23.000000	-22.800000	-22.600000	-22.500000	-22.400000	-22.300000	-22.000000	-21.800000
-101.500000	-101.500000	-101.500000	-101.600000	-101.500000	-101.500000	-101.600000	-101.500000	-101.300000	-115.200000	-100.900000	170.700000	-39.900000	21.900000	-18.300000	-14.400000	131.200000	-7.900000	-134.800000	-3.200000	5.200000	45.000000	27.900000	-176.600000	21.200000	29.000000	17.100000	15.200000	37.500000	-31.200000	-3.400000	-28.200000	-27.100000	-26.800000	-26.600000	-26.100000	-26.100000	-26.100000	-26.000000	-25.400000	-24.600000	-23.700000	-23.000000	-22.700000	-22.600000	-22.600000	-22.500000	-22.500000	-22.200000	-21.800000
-101.400000	-101.400000	-101.400000	-101.500000	-101.400000	-101.500000	-101.400000	-101.400000	-101.300000	-171.900000	-101.100000	97.500000	-111.000000	-156.800000	-126.400000	-129.100000	11.000000	-133.700000	-5.400000	-137.000000	64.300000	32.100000	108.500000	-7.300000	-79.500000	28.900000	13.100000	9.800000	29.100000	-30.900000	-47.100000	-28.200000	-27.300000	-26.700000	-26.500000	-26.300000	-26.200000	-26.000000	-25.800000	-25.400000	-24.500000	-23.800000	-23.000000	-22.600000	-22.500000	-22.500000	-22.500000	-22.400000	-22.300000	-21.800000
-101.600000	-101.600000	-101.600000	-101.500000	-101.600000	-101.500000	-101.500000	-101.500000	-101.400000	-120.500000	-101.200000	136.600000	-104.800000	21.900000	-18.300000	-14.400000	131.800000	-7.900000	-136.200000	-3.200000	16.600000	26.400000	2.000000	-28.000000	177.500000	38.600000	149.500000	141.300000	28.200000	-30.700000	-31.500000	-28.300000	-27.200000	-26.600000	-26.400000	-26.400000	-26.300000	-26.100000	-25.700000	-25.500000	-24.600000	-23.700000	-23.100000	-22.700000	-22.500000	-22.400000	-22.400000	-22.400000	-22.200000	-21.900000
-101.600000	-101.600000	-101.600000	-101.600000	-101.600000	-101.600000	-101.600000	-101.500000	-101.600000	-168.200000	-101.000000	72.900000	-48.900000	-156.800000	-126.400000	-129.100000	10.900000	-133.700000	-5.300000	-137.000000	-163.500000	169.100000	30.300000	-42.500000	7.100000	29.800000	1.600000	4.700000	36.000000	-31.300000	-20.300000	-28.300000	-27.200000	-26.600000	-26.300000	-26.400000	-26.300000	-26.200000	-25.900000	-25.400000	-24.600000	-23.600000	-23.000000	-22.600000	-22.500000	-22.400000	-22.300000	-22.300000	-22.200000	-21.800000
-101.500000	-101.500000	-101.500000	-101.600000	-101.500000	-101.500000	-101.500000	-101.500000	-101.300000	61.200000	-100.900000	-157.900000	-142.900000	21.900000	-18.300000	-14.400000	131.400000	-7.900000	-135.400000	-3.200000	-1.600000	-6.200000	116.900000	-25.600000	14.500000	28.300000	11.900000	9.200000	31.800000	-30.900000	-21.100000	-28.300000	-27.200000	-26.600000	-26.400000	-26.200000	-26.200000	-26.200000	-26.000000	-25.300000	-24.700000	-23.700000	-23.100000	-22.700000	-22.500000	-22.400000	-22.400000	-22.200000	-22.100000	-21.900000
-101.500000	-101.500000	-101.500000	-101.500000	-101.500000	-101.600000	-101.500000	-101.500000	-101.300000	-177.800000	-101.100000	-103.300000	-106.300000	-156.800000	-126.600000	-129.100000	10.900000	-133.500000	-5.300000	-137.000000	-106.400000	-45.600000	-0.400000	-21.400000	49.700000	38.800000	-81.800000	51.200000	28.100000	-30.500000	-137.600000	-28.200000	-27.300000	-26.700000	-26.400000	-26.200000	-26.100000	-26.000000	-26.000000	-25.400000	-24.600000	-23.700000	-23.000000	-22.800000	-22.600000	-22.500000	-22.400000	-22.300000	-22.100000	-21.800000
-101.500000	-101.500000	-101.500000	-101.500000	-101.500000	-101.400000	-101.500000	-101.400000	-101.400000	-115.200000	-101.200000	-37.200000	-168.700000	21.900000	-18.300000	-14.400000	131.400000	-7.900000	-135.100000	-3.200000	-6.200000	-32.000000	-32.300000	-156.400000	41.700000	31.300000	-13.400000	15.000000	34.400000	-31.100000	5.100000	-28.300000	-27.200000	-26.700000	-26.400000	-26.300000	-26.200000	-26.100000	-25.800000	-25.400000	-24.500000	-23.700000	-23.000000	-22.700000	-22.600000	-22.600000	-22.500000	-22.400000	-22.200000	-21.800000
-101.600000	-101.600000	-101.600000	-101.600000	-101.600000	-101.600000	-101.500000	-101.500000	-101.600000	-171.900000	-101.000000	-168.500000	-31.800000	-156.800000	-126.400000	-129.100000	10.900000	-133.700000	-5.400000	-137.000000	-38.700000	-25.600000	174.700000	4.500000	14.000000	26.900000	-7.600000	17.300000	32.500000	-31.200000	-3.200000	-28.300000	-27.100000	-26.600000	-26.500000	-26.400000	-26.300000	-26.100000	-25.800000	-25.500000	-24.600000	-23.700000	-23.000000	-22.600000	-22.500000	-22.400000	-22.500000	-22.500000	-22.200000	-21.800000
-101.600000	-101.600000	-101.600000	-101.600000	-101.600000	-101.600000	-101.600000	-101.600000	-101.300000	-120.500000	-100.900000	65.300000	-98.700000	21.900000	-18.300000	-14.400000	131.700000	-7.900000	-135.900000	-3.200000	-105.400000	-169.400000	-0.700000	29.000000	23.000000	37.200000	-156.400000	178.100000	28.300000	-30.600000	54.300000	-28.200000	-27.200000	-26.600000	-26.300000	-26.300000	-26.300000	-26.200000	-25.900000	-25.400000	-24.600000	-23.700000	-23.000000	-22.700000	-22.500000	-22.500000	-22.400000	-22.300000	-22.300000	-21.800000
-101.400000	-101.400000	-101.400000	-101.500000	-101.400000	-101.500000	-101.500000	-101.400000	-101.300000	-168.200000	-101.100000	-163.000000	-114.800000	-156.800000	-126.400000	-129.100000	10.900000	-133.700000	-5.300000	-137.000000	-12.300000	6.400000	-38.200000	40.100000	132.600000	33.600000	0.100000	-2.500000	33.600000	-30.800000	17.500000	-28.200000	-27.300000	-26.600000	-26.400000	-26.200000	-26.200000	-26.100000	-25.900000	-25.300000	-24.600000	-23.700000	-23.100000	-22.600000	-22.500000	-22.400000	-22.300000	-22.300000	-22.100000	-21.900000
-101.500000	-101.500000	-101.500000	-101.500000	-101.500000	-101.400000	-101.400000	-101.400000	-101.400000	61.200000	-101.200000	-136.900000	-37.500000	21.900000	-18.300000	-14.400000	131.500000	-7.900000	-135.400000	-3.200000	-41.600000	45.600000	-33.200000	16.300000	-3.400000	27.100000	-12.100000	-4.500000	33.700000	-31.200000	-166.500000	-28.400000	-27.200000	-26.700000	-26.400000	-26.300000	-26.200000	-26.100000	-25.900000	-25.400000	-24.600000	-23.600000	-23.000000	-22.800000	-22.500000	-22.400000	-22.400000	-22.300000	-22.200000	-21.900000
-101.700000	-101.700000	-101.700000	-101.600000	-101.700000	-101.700000	-101.600000	-101.600000	-101.600000	-177.800000	-101.000000	-167.100000	-36.800000	-156.800000	-126.600000	-129.100000	10.900000	-133.500000	-5.300000	-137.000000	-92.400000	31.200000	-161.400000	-176.500000	-20.800000	35.300000	78.900000	-84.400000	28.100000	-30.900000	-14.700000	-28.200000	-27.200000	-26.700000	-26.500000	-26.300000	-26.200000	-26.100000	-25.900000	-25.500000	-24.600000	-23.700000	-23.100000	-22.700000	-22.600000	-22.500000	-22.400000	-22.300000	-22.100000	-21.800000
-101.500000	-101.500000	-101.500000	-101.600000	-101.500000	-101.500000	-101.600000	-101.500000	-101.300000	-115.200000	-100.900000	-108.000000	-118.600000	21.900000	-18.300000	-14.400000	131.400000	-7.900000	-135.300000	-3.200000	-3.200000	26.200000	-2.100000	-7.200000	-39.800000	34.500000	15.300000	-9.100000	32.200000	-30.800000	-3.300000	-28.200000	-27.200000	-26.700000	-26.400000	-26.300000	-26.200000	-26.100000	-25.900000	-25.400000	-24.600000	-23.700000	-23.000000	-22.700000	-22.600000	-22.500000	-22.500000	-22.400000	-22.200000	-21.800000
-101.400000	-101.400000	-101.400000	-101.500000	-101.400000	-101.500000	-101.400000	-101.400000	-101.300000	-171.900000	-101.100000	-179.700000	-98.400000	-156.800000	-126.400000	-129.100000	10.900000	-133.700000	-5.400000	-137.000000	-146.900000	169.400000	-39.600000	-27.900000	-11.700000	27.700000	8.300000	-8.700000	34.900000	-31.100000	-47.000000	-28.300000	-27.200000	-26.600000	-26.400000	-26.300000	-26.300000	-26.100000	-25.800000	-25.400000	-24.600000	-23.700000	-23.000000	-22.600000	-22.500000	-22.500000	-22.500000	-22.400000	-22.200000	-21.800000
-101.600000	-101.600000	-101.600000	-101.500000	-101.600000	-101.500000	-101.500000	-101.500000	-101.400000	-120.500000	-101.200000	53.900000	-29.200000	21.900000	-18.300000	-14.400000	131.700000	-7.900000	-135.700000	-3.200000	1.200000	-6.500000	-25.500000	-43.000000	-175.800000	34.400000	149.000000	-157.600000	28.900000	-30.800000	-31.500000	-28.300000	-27.200000	-26.600000	-26.300000	-26.300000	-26.200000	-26.200000	-25.900000	-25.400000	-24.600000	-23.700000	-23.000000	-22.700000	-22.500000	-22.500000	-22.300000	-22.300000	-22.200000	-21.800000
-101.600000	-101.600000	-101.600000	-101.600000	-101.600000	-101.600000	-101.600000	-101.500000	-101.600000	-168.200000	-101.000000	76.500000	-169.900000	-156.800000	-126.400000	-129.100000	10.900000	-133.700000	-5.300000	-137.000000	62.100000	-45.300000	167.000000	-25.700000	1.600000	35.100000	3.600000	1.600000	30.800000	-30.800000	-20.300000	-28.200000	-27.200000	-26.700000	-26.400000	-26.300000	-26.200000	-26.100000	-25.900000	-25.400000	-24.600000	-23.700000	-23.100000	-22.700000	-22.500000	-22.400000	-22.400000	-22.400000	-22.200000	-21.900000
-101.500000	-101.500000	-101.500000	-101.600000	-101.500000	-101.500000	-101.500000	-101.500000	-101.300000	61.200000	-100.900000	113.200000	-104.600000	21.900000	-18.300000	-14.400000	131.500000	-7.900000	-135.400000	-3.200000	15.700000	-31.300000	1.400000	-21.200000	22.400000	27.700000	11.500000	3.700000	34.700000	-31.100000	-21.100000	-28.300000	-27.200000	-26.600000	-26.500000	-26.200000	-26.200000	-26.100000	-26.000000	-25.400000	-24.600000	-23.700000	-23.000000	-22.700000	-22.500000	-22.400000	-22.400000	-22.300000	-22.100000	-21.800000
-101.500000	-101.500000	-101.500000	-101.500000	-101.500000	-101.600000	-101.500000	-101.500000	-101.300000	-177.800000	-101.100000	68.800000	-148.900000	-156.800000	-126.600000	-129.100000	10.900000	-133.500000	-5.300000	-137.000000	131.700000	-26.300000	30.500000	-156.000000	47.000000	33.300000	45.800000	65.300000	30.000000	-30.900000	-137.900000	-28.300000	-27.200000	-26.700000	-26.400000	-26.300000	-26.200000	-26.100000	-25.800000	-25.400000	-24.600000	-23.700000	-23.000000	-22.700000	-22.600000	-22.500000	-22.400000	-22.300000	-22.200000	-21.900000
180.000000	180.000000	180.000000	180.000000	180.000000	180.000000	180.000000	180.000000	180.000000	180.000000	180.000000	180.000000	180.000000	180.000000	180.000000	180.000000	180.000000	180.000000	180.000000	180.000000	180.000000	180.000000	180.000000	180.000000	180.000000	180.000000	180.000000	180.000000	180.000000	180.000000	180.000000	180.000000	180.000000	180.000000	180.000000	180.000000	180.000000	180.000000	180.000000	180.000000	180.000000	180.000000	180.000000	180.000000	180.000000	180.000000	180.000000	180.000000	180.000000	180.000000
91.900000	91.900000	91.900000	91.900000	91.800000	91.800000	91.600000	91.100000	90.000000	87.300000	81.900000	73.300000	62.700000	51.800000	41.800000	33.200000	26.200000	20.500000	16.100000	12.800000	10.600000	9.400000	8.800000	8.600000	8.500000	8.400000	8.400000	8.400000	8.400000	8.400000	8.400000	8.400000	8.400000	8.400000	8.400000	8.400000	8.400000	8.400000	8.400000	8.400000	8.400000	8.400000	8.400000	8.400000	8.400000	8.400000	8.400000	8.400000	8.400000	8.400000
176.200000	176.200000	176.200000	176.200000	176.300000	176.300000	176.500000	176.900000	177.900000	-179.500000	-174.300000	-165.800000	-155.200000	-144.200000	-134.100000	-125.300000	-118.100000	-112.000000	-106.400000	-100.300000	-92.600000	-82.700000	-71.200000	-59.800000	-49.400000	-40.400000	-32.800000	-26.500000	-21.200000	-16.700000	-12.500000	-8.400000	-8.400000	-8.400000	-8.400000	-8.400000	-8.400000	-8.400000	-8.400000	-8.400000	-8.400000	-8.400000	-8.400000	-8.400000	-8.400000	-8.400000	-8.400000	-8.400000	-8.400000	-8.400000
-127.200000	-127.200000	-127.200000	-127.200000	-127.300000	-127.300000	-127.400000	-127.500000	-128.000000	-129.200000	-44.500000	-39.600000	-33.700000	-27.900000	-22.700000	-18.400000	-15.000000	-12.600000	-11.600000	-12.500000	-16.000000	-22.500000	-31.700000	-42.000000	-51.900000	-60.500000	-67.900000	-73.700000	-77.700000	-79.400000	-77.900000	-73.100000	-61.900000	-50.200000	-39.400000	-29.700000	-21.200000	-13.200000	-2.600000	0.000000	0.000000	0.000000	0.000000	0.000000	0.000000	0.000000	0.000000	0.000000	0.000000	0.000000
178.100000	178.100000	178.100000	178.100000	178.200000	178.200000	178.300000	178.400000	179.000000	-179.800000	-88.000000	-96.300000	-106.800000	-117.500000	-127.100000	-135.000000	-141.200000	-145.900000	-149.400000	-152.000000	-154.300000	-156.500000	-158.300000	-13.400000	-11.200000	-10.800000	-10.700000	-10.900000	-11.700000	-13.200000	-16.800000	-23.300000	-32.700000	-43.400000	-53.700000	-63.200000	-71.400000	-78.900000	-88.200000	-87.900000	-82.000000	-72.700000	-61.000000	-48.700000	-37.000000	-26.200000	-15.500000	0.000000	0.000000	0.000000
85.300000	85.300000	85.300000	85.300000	85.200000	85.200000	85.100000	84.800000	84.000000	-102.900000	-173.100000	-169.500000	-164.800000	-22.600000	-19.000000	-15.400000	-12.200000	-9.200000	-6.600000	-4.000000	-0.700000	0.700000	1.600000	-143.500000	-145.300000	-145.200000	-144.800000	-144.500000	-144.700000	-11.700000	-10.900000	-10.700000	-10.900000	-11.100000	-11.300000	-11.300000	-11.400000	-11.700000	-12.300000	-13.900000	-17.600000	-24.300000	-34.100000	-45.400000	-56.600000	-67.100000	-77.500000	-92.500000	-91.100000	-88.000000
170.800000	170.800000	170.800000	170.800000	170.900000	170.900000	170.900000	171.200000	171.800000	-174.000000	75.300000	69.400000	61.900000	-135.500000	-134.900000	-135.300000	79.900000	72.800000	66.600000	59.700000	50.300000	41.500000	32.900000	-0.700000	-0.500000	-0.400000	-0.300000	-0.100000	0.600000	-132.600000	-134.200000	-135.600000	-137.000000	-12.200000	-10.900000	-10.700000	-10.700000	-10.600000	-10.800000	-10.900000	-11.100000	-11.500000	-11.800000	-11.900000	-12.000000	-12.100000	-12.200000	-12.500000	-13.200000	-14.900000
-112.000000	-112.000000	-112.000000	-112.000000	-112.100000	-112.100000	-112.000000	-112.000000	-112.100000	58.800000	144.200000	150.100000	157.300000	25.800000	17.900000	12.800000	144.600000	20.300000	25.600000	31.300000	38.700000	47.300000	56.500000	-27.800000	-21.300000	-15.600000	-10.500000	-5.800000	-2.600000	-1.500000	-0.700000	0.400000	1.700000	-122.600000	-123.200000	-122.600000	-121.900000	-121.400000	-10.200000	-9.900000	-10.300000	-10.800000	-11.100000	-11.400000	-11.500000	-11.500000	-11.600000	-11.600000	-11.700000	-11.800000
-105.600000	-105.600000	-105.600000	-105.600000	-105.500000	-105.500000	-105.600000	-105.700000	-105.800000	176.500000	-87.900000	-90.600000	-94.900000	-162.800000	-154.200000	-148.000000	11.100000	132.300000	131.700000	131.500000	132.200000	11.900000	8.400000	96.500000	90.500000	84.800000	79.600000	74.300000	69.500000	-4.400000	-3.300000	-2.500000	-1.900000	-1.700000	-1.500000	-1.400000	-1.200000	-0.800000	-110.500000	-110.700000	-111.000000	-111.500000	-112.300000	-11.900000	-11.000000	-10.800000	-10.700000	-10.700000	-10.800000	-11.000000
-87.900000	-87.900000	-87.900000	-87.900000	-87.900000	-87.900000	-87.800000	-87.600000	-86.900000	-105.100000	178.100000	-177.300000	-171.000000	22.300000	-18.000000	-14.600000	65.200000	9.900000	7.400000	5.400000	4.000000	125.300000	-174.800000	12.500000	12.800000	12.800000	12.700000	12.900000	13.800000	-50.700000	-47.700000	-42.200000	-35.600000	-4.300000	-4.200000	-4.200000	-4.200000	-4.100000	-3.900000	-3.400000	-2.400000	-0.700000	1.400000	-97.400000	-96.800000	-95.500000	-94.000000	-12.000000	-11.800000	-11.800000
-102.100000	-102.100000	-102.100000	-102.100000	-102.100000	-102.100000	-102.200000	-102.200000	-102.600000	-177.100000	83.400000	77.700000	-35.500000	-158.200000	-120.700000	-125.700000	12.700000	65.200000	67.500000	68.100000	66.200000	7.200000	-45.400000	14.800000	10.800000	8.400000	7.500000	7.600000	8.100000	-16.900000	-18.200000	-21.700000	102.400000	-25.600000	-18.800000	-13.300000	-9.700000	-7.800000	-6.500000	-6.300000	-5.800000	-5.400000	-5.000000	-5.000000	-5.000000	-5.200000	-5.200000	-84.500000	-84.300000	-83.500000
-105.800000	-105.800000	-105.800000	-105.800000	-105.900000	-105.900000	-105.800000	-105.800000	-105.800000	-121.800000	-134.400000	-130.400000	109.700000	21.600000	-16.500000	-13.200000	174.800000	12.800000	11.300000	10.600000	11.100000	54.200000	-9.000000	139.000000	147.300000	155.500000	125.000000	120.900000	119.700000	-69.500000	-17.700000	-16.400000	-145.300000	-36.000000	-42.000000	-46.900000	-50.000000	-51.300000	-8.300000	-7.900000	-7.800000	-7.600000	-7.600000	-7.600000	-7.800000	-7.900000	-8.200000	-8.500000	-8.400000	-8.300000
-106.600000	-106.600000	-106.600000	-106.600000	-106.500000	-106.500000	-106.500000	-106.600000	-106.400000	-166.300000	-80.200000	-80.100000	148.100000	-154.200000	-126.700000	-130.800000	11.700000	-165.000000	-165.000000	-164.300000	-163.100000	16.800000	-38.200000	2.000000	0.700000	-2.400000	30.000000	15.400000	10.200000	-8.700000	-59.300000	-57.700000	-47.800000	-18.700000	-18.000000	-17.400000	-17.000000	-16.600000	-48.100000	-46.400000	-42.800000	-37.300000	-30.500000	-9.000000	-9.100000	-9.300000	-9.300000	-9.500000	-9.600000	-9.500000
-93.800000	-93.800000	-93.800000	-93.800000	-93.800000	-93.800000	-93.700000	-93.500000	-93.100000	63.900000	-85.600000	-87.300000	-85.100000	22.500000	-20.300000	-15.400000	-96.400000	-7.800000	-5.100000	-2.700000	-1.700000	28.800000	-27.200000	28.500000	23.200000	-17.300000	4.400000	21.800000	24.700000	-122.600000	-125.900000	-13.800000	-17.500000	-26.700000	-22.500000	-20.800000	-19.800000	-19.400000	-20.400000	-20.600000	-21.800000	-25.100000	-30.900000	-19.400000	-14.500000	-11.800000	-10.700000	-10.100000	-10.000000	-10.100000
-99.800000	-99.800000	-99.800000	-99.800000	-99.800000	-99.800000	-99.900000	-100.000000	-100.300000	178.400000	-105.400000	-104.900000	143.800000	-159.200000	-127.800000	-128.300000	-12.700000	-102.600000	-104.200000	-105.600000	-103.700000	-179.100000	-177.100000	30.200000	-89.300000	-48.000000	39.100000	39.200000	41.900000	0.300000	3.400000	-113.200000	-5.100000	-30.000000	-33.500000	-38.300000	-46.600000	-52.800000	-46.700000	-29.600000	-22.500000	-19.700000	-18.200000	-37.100000	-40.700000	-42.200000	-42.400000	-11.000000	-10.900000	-10.800000
-106.500000	-106.500000	-106.500000	-106.500000	-106.600000	-106.500000	-106.500000	-106.500000	-106.500000	-114.500000	-125.500000	-48.400000	107.400000	22.200000	-17.700000	-14.100000	172.300000	-9.600000	-7.600000	-6.200000	-6.600000	-2.400000	7.900000	-135.600000	-12.900000	-14.500000	24.100000	17.000000	15.200000	-3.200000	-0.100000	1.700000	-35.700000	-24.900000	-27.700000	-26.900000	-21.200000	-16.700000	-14.200000	-31.800000	-36.500000	-30.700000	-23.700000	-21.800000	-21.100000	-20.800000	-20.400000	-40.200000	-39.200000	-36.800000
-104.700000	-104.700000	-104.700000	-104.700000	-104.600000	-104.700000	-104.600000	-104.500000	-104.300000	-171.800000	-83.500000	-76.700000	-30.800000	-156.800000	-128.200000	-131.400000	14.800000	-132.700000	-134.600000	-136.800000	-39.000000	-91.200000	41.300000	-4.700000	-11.200000	168.500000	20.600000	21.500000	20.300000	57.500000	52.400000	-4.700000	-39.400000	-100.800000	-98.800000	-20.300000	-18.800000	-17.700000	-18.800000	-17.800000	-18.400000	-23.400000	-26.900000	-24.400000	-23.700000	-23.600000	-24.300000	-25.700000	-25.200000	-24.700000
-95.600000	-95.600000	-95.600000	-95.600000	-95.600000	-95.500000	-95.500000	-95.400000	-95.100000	-120.900000	156.200000	-82.600000	-173.800000	22.100000	-17.600000	-14.400000	54.500000	-37.900000	-10.000000	-7.400000	-106.700000	-7.500000	30.100000	-130.100000	-141.900000	17.400000	172.700000	176.300000	53.600000	-130.300000	16.000000	-40.900000	-15.400000	1.300000	2.400000	-72.800000	-71.800000	-70.800000	-19.300000	-18.900000	-18.900000	-19.800000	-21.400000	-20.800000	-23.400000	-26.700000	-31.200000	-34.500000	-33.500000	-30.500000
-101.000000	-101.000000	-101.000000	-101.000000	-101.000000	-101.000000	-101.100000	-101.200000	-101.300000	-166.200000	109.700000	-91.100000	-84.100000	-156.100000	-123.300000	-126.700000	52.400000	-23.600000	-50.500000	-50.900000	-22.000000	-31.700000	27.200000	-1.300000	-3.700000	11.300000	-2.300000	-2.600000	121.900000	-31.400000	10.000000	-25.700000	-14.400000	-5.900000	-5.800000	-6.800000	-8.900000	-10.900000	-82.100000	-30.600000	-24.000000	-22.300000	-23.300000	-18.700000	-17.900000	-17.000000	-14.800000	-16.600000	-18.300000	-22.100000
-104.500000	-104.500000	-104.500000	-104.500000	-104.600000	-104.600000	-104.500000	-104.500000	-104.600000	60.100000	139.800000	-33.300000	146.100000	22.100000	-18.900000	-14.500000	129.300000	-99.000000	-98.400000	-99.100000	-32.200000	-143.200000	23.100000	-24.600000	-22.000000	45.200000	-7.900000	-4.600000	-2.200000	-7.700000	178.600000	-21.600000	-67.900000	-26.700000	-21.300000	-12.200000	-11.900000	-11.700000	-6.500000	-56.000000	-59.700000	-43.200000	-29.100000	-23.700000	-23.700000	-22.600000	-20.900000	-11.800000	-12.100000	-12.900000
-103.600000	-103.600000	-103.600000	-103.600000	-103.500000	-103.500000	-103.500000	-103.300000	-103.200000	-178.400000	-88.000000	-111.000000	61.200000	-157.800000	-129.700000	-130.700000	11.700000	-7.200000	-5.000000	-3.000000	-91.600000	-0.600000	151.800000	88.300000	-36.300000	32.400000	-80.400000	-85.300000	3.700000	-59.000000	-4.700000	-26.700000	-19.000000	-38.900000	-44.000000	-16.000000	-14.500000	-13.700000	-9.800000	-10.700000	-12.600000	-27.900000	-36.500000	-25.700000	-23.700000	-22.400000	-21.300000	-19.900000	-19.300000	-18.100000
-98.300000	-98.300000	-98.300000	-98.300000	-98.300000	-98.300000	-98.300000	-98.200000	-97.800000	-115.200000	-111.600000	-79.700000	106.100000	22.100000	-18.400000	-14.800000	51.500000	-118.800000	-117.800000	-119.300000	-3.500000	45.400000	-2.800000	132.900000	-16.400000	19.400000	-8.500000	-8.300000	-62.100000	-20.300000	-3.100000	-51.500000	-21.500000	-22.000000	-21.600000	-42.800000	-42.600000	-41.300000	-12.700000	-12.600000	-12.500000	-13.500000	-16.000000	-35.800000	-32.700000	-30.300000	-28.800000	-23.400000	-22.700000	-21.500000
-100.600000	-100.600000	-100.600000	-100.600000	-100.600000	-100.600000	-100.600000	-100.700000	-100.800000	-170.900000	-91.800000	-84.200000	92.400000	-156.700000	-125.100000	-128.600000	-142.900000	-10.000000	-6.800000	-4.800000	-148.300000	27.100000	-38.900000	0.700000	159.100000	22.400000	-10.200000	-8.700000	139.600000	-20.700000	-64.000000	-25.300000	-26.700000	-21.200000	-21.600000	-27.900000	-29.800000	-31.100000	-46.600000	-18.100000	-15.300000	-14.500000	-14.800000	-21.700000	-25.000000	-27.800000	-30.500000	-35.700000	-33.500000	-29.400000
-103.200000	-103.200000	-103.200000	-103.200000	-103.200000	-103.200000	-103.200000	-103.200000	-103.300000	-121.400000	-108.200000	-136.800000	55.300000	22.000000	-17.900000	-14.200000	-9.100000	-45.100000	-170.000000	-42.900000	1.000000	168.000000	-31.500000	33.400000	3.000000	132.500000	-162.300000	-158.500000	19.800000	-38.800000	-19.200000	-70.200000	-30.000000	-25.300000	-22.100000	-22.000000	-22.100000	-22.600000	-32.100000	-39.900000	-33.600000	-21.700000	-17.400000	-14.800000	-15.400000	-15.900000	-16.100000	-26.700000	-28.300000	-30.300000
-103.700000	-103.700000	-103.700000	-103.600000	-103.600000	-103.600000	-103.600000	-103.500000	-103.300000	-167.600000	-112.400000	-95.400000	153.800000	-156.700000	-126.100000	-128.800000	-119.900000	-119.400000	4.300000	-126.900000	61.800000	1.800000	-17.500000	39.100000	17.100000	-1.400000	3.300000	1.900000	5.900000	-20.300000	-10.900000	-5.200000	-22.000000	-34.500000	-36.000000	-20.000000	-19.500000	-19.500000	-21.200000	-30.400000	-31.100000	-29.300000	-24.000000	-16.500000	-16.400000	-16.300000	-16.000000	-15.200000	-16.000000	-18.100000
-99.200000	-99.200000	-99.200000	-99.300000	-99.300000	-99.300000	-99.200000	-99.100000	-98.800000	60.800000	-90.600000	-179.200000	-80.100000	22.100000	-19.000000	-14.800000	-13.200000	-6.500000	82.300000	1.800000	16.500000	46.800000	179.300000	12.300000	94.600000	17.800000	9.600000	4.400000	93.400000	-54.800000	-26.100000	-14.100000	-23.000000	-34.300000	-36.600000	-34.600000	-34.900000	-34.600000	-17.400000	-20.600000	-23.500000	-28.600000	-29.900000	-20.600000	-19.200000	-18.500000	-18.000000	-15.200000	-15.200000	-15.300000
-100.500000	-100.500000	-100.500000	-100.500000	-100.400000	-100.400000	-100.500000	-100.500000	-100.600000	-177.500000	-94.400000	95.300000	-179.400000	-157.300000	-127.000000	-129.100000	69.500000	-113.300000	153.100000	-119.200000	131.800000	17.400000	4.600000	-172.700000	4.300000	-78.900000	59.500000	64.900000	11.900000	-39.400000	-140.000000	-33.200000	-30.600000	-45.400000	-36.500000	-30.100000	-29.100000	-28.500000	-28.500000	-19.700000	-19.800000	-22.300000	-25.000000	-28.500000	-26.700000	-25.200000	-24.100000	-18.000000	-17.600000	-16.800000
-102.800000	-102.800000	-102.800000	-102.700000	-102.800000	-102.800000	-102.800000	-102.800000	-102.900000	-115.600000	-119.700000	138.900000	-29.200000	22.100000	-18.300000	-14.500000	129.700000	-7.700000	4.600000	-2.900000	4.900000	-168.800000	37.300000	-2.600000	18.100000	143.400000	15.700000	14.800000	12.200000	-15.800000	2.400000	-29.900000	-31.100000	-16.400000	-20.800000	-26.100000	-24.600000	-23.600000	-28.100000	-27.500000	-24.200000	-20.800000	-20.800000	-27.800000	-29.200000	-30.300000	-31.300000	-27.200000	-25.200000	-22.100000
-103.100000	-103.100000	-103.100000	-103.200000	-103.200000	-103.200000	-103.100000	-103.000000	-102.800000	-171.400000	-96.200000	75.100000	102.700000	-156.800000	-126.400000	-129.300000	15.000000	-161.800000	-107.800000	-164.700000	67.100000	-0.700000	37.200000	-28.700000	146.200000	33.300000	12.200000	10.100000	41.500000	-26.900000	-1.700000	-25.600000	-24.000000	-16.400000	-17.700000	-26.700000	-27.100000	-26.900000	-30.100000	-28.200000	-26.900000	-23.200000	-20.700000	-21.800000	-22.800000	-23.500000	-24.100000	-31.000000	-30.500000	-28.600000
-100.000000	-100.000000	-100.000000	-100.000000	-99.900000	-99.900000	-99.900000	-99.800000	-99.600000	-120.700000	-93.400000	-165.600000	60.000000	22.100000	-18.300000	-14.500000	70.800000	6.700000	-2.100000	2.100000	14.400000	41.600000	25.000000	-55.600000	-3.400000	4.500000	141.800000	141.000000	59.200000	-38.000000	54.300000	-25.800000	-29.000000	-22.500000	-21.800000	-25.800000	-27.100000	-28.200000	-34.100000	-27.000000	-26.000000	-25.600000	-23.300000	-19.200000	-19.300000	-19.500000	-19.700000	-23.400000	-24.400000	-26.000000
-100.700000	-100.700000	-100.700000	-100.700000	-100.700000	-100.700000	-100.700000	-100.800000	-100.800000	-168.200000	-102.200000	-99.400000	91.100000	-156.900000	-125.700000	-128.500000	17.400000	-134.800000	-178.900000	-128.500000	-164.500000	-150.400000	23.900000	-14.700000	-20.400000	41.900000	4.400000	4.600000	15.900000	-34.300000	18.100000	-35.200000	-38.900000	-32.200000	-28.700000	-21.600000	-21.400000	-21.500000	-20.600000	-27.000000	-26.500000	-25.900000	-25.700000	-20.300000	-19.500000	-19.200000	-19.000000	-18.400000	-19.100000	-20.400000
-102.300000	-102.300000	-102.300000	-102.300000	-102.300000	-102.300000	-102.300000	-102.300000	-102.300000	61.000000	-109.200000	-37.000000	48.400000	22.100000	-18.600000	-14.600000	172.700000	-5.800000	5.300000	-1.100000	-1.400000	-4.400000	151.000000	-23.400000	-46.300000	66.600000	12.800000	9.400000	35.600000	-20.700000	-172.900000	-41.600000	-20.500000	-29.800000	-31.400000	-23.400000	-22.500000	-21.800000	-18.400000	-24.700000	-26.000000	-25.000000	-24.700000	-24.100000	-22.800000	-21.800000	-20.900000	-17.800000	-17.800000	-18.200000
-102.700000	-102.700000	-102.700000	-102.700000	-102.800000	-102.800000	-102.700000	-102.600000	-102.500000	-177.500000	-97.300000	-168.800000	115.900000	-157.100000	-127.200000	-129.300000	11.800000	-132.900000	81.300000	-138.800000	-105.700000	-35.300000	-3.300000	-153.300000	-160.100000	9.400000	47.700000	51.200000	27.700000	-30.200000	-10.300000	-21.900000	-20.400000	-23.600000	-25.500000	-30.600000	-30.300000	-29.200000	-22.600000	-22.000000	-22.100000	-22.800000	-22.900000	-26.100000	-25.800000	-25.400000	-24.900000	-20.900000	-20.100000	-19.100000
-100.600000	-100.600000	-100.600000	-100.600000	-100.500000	-100.500000	-100.500000	-100.500000	-100.300000	-115.400000	-99.900000	67.200000	145.700000	22.100000	-18.400000	-14.600000	-94.800000	-9.000000	9.400000	-4.800000	-6.100000	-97.700000	-37.200000	4.000000	-0.900000	17.600000	15.000000	15.000000	22.600000	-40.700000	-1.800000	-25.800000	-27.900000	-23.300000	-22.100000	-30.900000	-32.000000	-33.000000	-34.400000	-22.800000	-20.900000	-21.200000	-21.400000	-24.300000	-24.500000	-24.600000	-24.600000	-25.500000	-24.500000	-22.300000
-100.800000	-100.800000	-100.800000	-100.900000	-100.800000	-100.800000	-100.900000	-100.800000	-100.800000	-171.700000	-99.700000	-166.700000	-73.700000	-156.900000	-126.000000	-129.000000	-15.100000	-136.500000	146.500000	-140.800000	-38.500000	-4.400000	-31.800000	28.700000	-22.100000	76.900000	-162.100000	17.300000	68.600000	-31.600000	-48.300000	-32.100000	-31.700000	-30.300000	-27.300000	-22.500000	-22.700000	-23.300000	-31.100000	-27.700000	-23.800000	-21.800000	-21.100000	-21.600000	-22.100000	-22.400000	-22.900000	-25.900000	-25.600000	-24.700000
-102.000000	-102.000000	-102.000000	-101.900000	-102.000000	-102.000000	-101.900000	-102.000000	-102.000000	-120.500000	-105.300000	-134.600000	-135.900000	22.100000	-18.400000	-14.500000	-136.600000	-7.300000	6.000000	-1.500000	-104.700000	-150.600000	-18.100000	40.200000	-43.700000	16.800000	-2.800000	178.100000	10.400000	-35.300000	-35.900000	-22.900000	-25.500000	-33.800000	-34.300000	-23.100000	-22.400000	-22.000000	-20.400000	-30.400000	-28.300000	-23.900000	-22.200000	-20.200000	-20.300000	-20.700000	-21.100000	-23.400000	-23.700000	-23.900000
-102.500000	-102.500000	-102.500000	-102.500000	-102.500000	-102.500000	-102.500000	-102.400000	-102.300000	-168.300000	-100.800000	-167.300000	26.000000	-156.900000	-126.200000	-128.800000	-13.900000	-136.700000	58.200000	-138.100000	-11.700000	1.900000	178.600000	15.900000	169.700000	28.500000	-7.600000	-2.600000	15.500000	-24.700000	-17.800000	-23.200000	-24.900000	-27.100000	-28.700000	-28.900000	-27.900000	-26.700000	-20.500000	-23.900000	-27.100000	-26.000000	-23.700000	-21.000000	-20.500000	-20.400000	-20.300000	-20.100000	-20.700000	-21.600000
-100.900000	-100.900000	-100.900000	-101.000000	-100.900000	-100.900000	-100.900000	-100.800000	-100.600000	61.100000	-99.100000	-110.000000	-114.600000	22.100000	-18.600000	-14.600000	-50.300000	-7.600000	12.700000	-3.200000	-43.000000	50.300000	5.500000	176.100000	2.000000	34.900000	-101.400000	-4.600000	66.100000	-26.600000	-19.000000	-32.400000	-29.200000	-23.300000	-22.400000	-31.000000	-31.200000	-31.100000	-27.600000	-21.700000	-22.700000	-25.400000	-25.000000	-22.900000	-22.500000	-22.000000	-21.600000	-19.400000	-19.400000	-19.800000
-101.000000	-101.000000	-101.000000	-100.900000	-101.000000	-100.900000	-100.900000	-100.900000	-100.900000	-177.600000	-99.600000	-177.000000	-30.100000	-157.100000	-126.600000	-129.100000	145.300000	-128.500000	-164.800000	-133.800000	-92.800000	26.300000	37.300000	-6.500000	16.500000	22.600000	-4.900000	-84.200000	29.700000	-34.100000	-140.500000	-30.800000	-29.800000	-24.100000	-22.600000	-24.500000	-24.800000	-25.300000	-31.900000	-24.500000	-22.100000	-22.900000	-24.100000	-24.500000	-24.000000	-23.700000	-23.300000	-21.400000	-20.800000	-20.000000
-101.800000	-101.800000	-101.800000	-101.800000	-101.700000	-101.800000	-101.800000	-101.900000	-101.800000	-115.300000	-104.700000	53.300000	-145.100000	22.100000	-18.400000	-14.600000	-9.600000	-8.300000	-4.800000	-3.300000	-3.100000	136.900000	36.200000	-27.000000	74.500000	45.500000	-10.100000	-9.100000	16.200000	-34.700000	5.100000	-26.400000	-26.300000	-25.500000	-26.000000	-23.100000	-23.100000	-23.200000	-26.700000	-28.800000	-24.900000	-22.100000	-22.300000	-24.400000	-24.500000	-24.400000	-24.400000	-23.900000	-23.100000	-21.600000
-102.200000	-102.200000	-102.200000	-102.300000	-102.300000	-102.300000	-102.300000	-102.100000	-102.100000	-171.800000	-100.500000	75.400000	70.900000	-156.900000	-126.300000	-129.000000	130.500000	-137.300000	-104.500000	-140.700000	-146.200000	2.800000	25.700000	-41.100000	22.100000	40.200000	-149.600000	-8.800000	34.600000	-26.600000	-2.100000	-30.000000	-26.700000	-26.500000	-27.200000	-25.600000	-25.400000	-25.100000	-23.100000	-27.100000	-26.900000	-23.300000	-21.700000	-22.600000	-22.900000	-23.300000	-23.700000	-25.100000	-24.500000	-23.300000
-101.200000	-101.200000	-101.200000	-101.100000	-101.200000	-101.100000	-101.100000	-101.000000	-100.900000	-120.500000	-99.500000	114.500000	156.500000	22.100000	-18.400000	-14.500000	12.500000	-8.400000	-6.900000	-3.400000	1.300000	56.100000	23.900000	-25.500000	15.000000	17.400000	4.400000	-157.500000	35.900000	-28.700000	53.700000	-32.600000	-28.300000	-28.800000	-27.600000	-27.800000	-27.900000	-27.700000	-23.800000	-24.000000	-25.500000	-24.900000	-22.700000	-21.300000	-21.300000	-21.500000	-21.700000	-23.300000	-23.700000	-23.700000
-101.100000	-101.100000	-101.100000	-101.100000	-101.100000	-101.100000	-101.000000	-101.100000	-101.000000	-168.300000	-100.300000	68.900000	30.000000	-156.900000	-126.200000	-128.900000	43.000000	-133.100000	178.800000	-135.500000	61.700000	21.900000	151.700000	-20.200000	154.900000	28.400000	8.800000	1.500000	26.600000	-36.700000	17.700000	-26.800000	-26.200000	-27.800000	-27.200000	-26.500000	-26.300000	-26.200000	-25.900000	-23.600000	-23.500000	-24.700000	-24.000000	-21.500000	-21.200000	-20.900000	-20.700000	-20.900000	-21.400000	-22.200000
-101.700000	-101.700000	-101.700000	-101.700000	-101.600000	-101.700000	-101.700000	-101.700000	-101.600000	61.200000	-103.500000	-119.400000	56.700000	22.100000	-18.500000	-14.600000	116.900000	-7.700000	7.200000	-3.200000	15.700000	24.100000	-3.500000	-160.000000	-3.500000	68.700000	56.900000	4.200000	44.700000	-34.000000	-169.000000	-24.600000	-24.900000	-25.200000	-25.900000	-26.400000	-26.300000	-26.000000	-26.400000	-25.200000	-23.400000	-23.500000	-24.000000	-23.000000	-22.300000	-21.900000	-21.500000	-20.300000	-20.300000	-20.700000
-102.000000	-102.000000	-102.000000	-102.000000	-102.100000	-102.000000	-102.100000	-101.900000	-102.000000	-177.700000	-100.500000	-106.200000	160.900000	-157.100000	-126.600000	-129.100000	-12.400000	-131.600000	58.100000	-135.700000	131.600000	170.500000	-37.300000	4.300000	-21.600000	10.800000	158.300000	64.800000	27.400000	-26.400000	-13.800000	-27.900000	-27.900000	-25.800000	-25.500000	-26.900000	-26.900000	-27.000000	-27.500000	-26.100000	-24.300000	-22.600000	-22.800000	-24.000000	-23.600000	-23.300000	-23.000000	-21.500000	-21.000000	-20.400000
-101.400000	-101.400000	-101.400000	-101.400000	-101.300000	-101.300000	-101.300000	-101.300000	-101.000000	-115.300000	-100.100000	-67.000000	-80.800000	22.100000	-18.400000	-14.500000	132.300000	-8.500000	50.300000	-3.800000	5.300000	-1.200000	-32.000000	29.700000	-49.900000	19.800000	0.400000	15.100000	19.800000	-30.300000	-2.800000	-29.600000	-29.600000	-28.700000	-27.200000	-26.000000	-26.200000	-26.400000	-26.900000	-25.900000	-24.900000	-23.000000	-22.100000	-23.500000	-23.700000	-23.700000	-23.800000	-23.500000	-22.700000	-21.400000
-101.200000	-101.200000	-101.200000	-101.200000	-101.200000	-101.300000	-101.100000	-101.100000	-101.100000	-171.800000	-100.600000	-105.500000	146.100000	-156.900000	-126.300000	-129.000000	10.500000	-135.000000	130.200000	-138.500000	63.800000	-51.200000	-18.100000	39.900000	-12.700000	51.700000	9.700000	10.000000	63.600000	-31.100000	-47.200000	-27.100000	-26.700000	-28.800000	-28.600000	-25.400000	-25.000000	-24.800000	-24.400000	-25.900000	-25.100000	-23.800000	-22.300000	-22.200000	-22.400000	-22.800000	-23.000000	-24.100000	-23.800000	-22.700000
-101.600000	-101.600000	-101.600000	-101.500000	-101.600000	-101.500000	-101.600000	-101.600000	-101.600000	-120.500000	-102.600000	-126.000000	26.500000	22.100000	-18.400000	-14.500000	155.700000	-8.000000	6.000000	-3.000000	17.000000	-39.500000	178.800000	16.700000	-152.600000	26.400000	56.000000	141.200000	19.200000	-29.700000	-31.500000	-27.900000	-25.800000	-25.300000	-26.300000	-26.600000	-26.200000	-25.600000	-24.100000	-25.300000	-25.300000	-24.400000	-23.200000	-21.500000	-21.600000	-21.600000	-21.700000	-22.800000	-23.000000	-22.900000
-101.900000	-101.900000	-101.900000	-102.000000	-101.900000	-101.900000	-102.000000	-101.900000	-101.800000	-168.200000	-100.700000	-172.100000	139.500000	-157.000000	-126.300000	-129.000000	-9.100000	-133.800000	55.600000	-136.400000	-163.400000	-16.900000	5.400000	-174.600000	-2.200000	29.200000	-169.100000	4.700000	16.400000	-33.500000	-20.600000	-30.800000	-28.000000	-24.200000	-24.100000	-27.800000	-27.700000	-27.500000	-26.300000	-24.600000	-24.500000	-24.300000	-23.800000	-22.100000	-21.600000	-21.500000	-21.400000	-21.400000	-21.700000	-22.200000
-101.500000	-101.500000	-101.500000	-101.500000	-101.400000	-101.500000	-101.400000	-101.300000	-101.100000	61.100000	-100.500000	-114.300000	-59.400000	22.100000	-18.500000	-14.600000	136.200000	-8.000000	13.600000	-3.400000	-1.600000	-161.900000	37.400000	-7.200000	-23.200000	40.300000	-3.200000	9.500000	43.800000	-30.800000	-20.500000	-28.500000	-28.500000	-26.100000	-24.900000	-25.900000	-26.400000	-26.800000	-28.500000	-24.900000	-23.900000	-23.700000	-23.600000	-23.100000	-22.600000	-22.300000	-22.000000	-21.100000	-21.000000	-21.100000
-101.200000	-101.200000	-101.200000	-101.200000	-101.300000	-101.300000	-101.200000	-101.200000	-101.200000	-177.700000	-100.700000	-160.100000	154.600000	-157.000000	-126.500000	-129.000000	9.600000	-132.100000	-156.700000	-136.300000	-106.600000	2.200000	36.400000	-28.300000	-39.400000	25.200000	-6.300000	50.900000	35.200000	-28.400000	-139.600000	-27.200000	-26.600000	-27.900000	-27.400000	-24.700000	-24.700000	-24.800000	-26.300000	-26.100000	-24.200000	-23.300000	-23.000000	-23.600000	-23.400000	-23.100000	-23.000000	-21.900000	-21.400000	-21.000000
-101.600000	-101.600000	-101.600000	-101.500000	-101.600000	-101.500000	-101.500000	-101.600000	-101.500000	-115.300000	-102.100000	43.600000	45.700000	22.100000	-18.400000	-14.500000	130.700000	-8.200000	-5.300000	-3.400000	-6.300000	45.000000	25.500000	-43.400000	150.900000	28.900000	-79.100000	15.000000	24.600000	-32.600000	5.400000	-28.900000	-26.300000	-27.500000	-28.000000	-25.800000	-25.400000	-25.000000	-24.000000	-26.400000	-25.000000	-23.200000	-22.600000	-23.200000	-23.300000	-23.300000	-23.300000	-23.100000	-22.600000	-21.500000
-101.800000	-101.800000	-101.800000	-101.900000	-101.800000	-101.800000	-101.900000	-101.700000	-101.700000	-171.800000	-100.800000	-171.600000	29.500000	-156.900000	-126.300000	-129.000000	11.500000	-134.500000	-104.300000	-137.700000	-38.600000	32.000000	23.800000	-27.300000	4.900000	55.600000	-22.700000	17.400000	34.800000	-34.000000	-2.400000	-28.800000	-27.300000	-26.600000	-26.500000	-27.700000	-27.400000	-27.000000	-24.400000	-25.100000	-25.300000	-23.800000	-22.700000	-22.400000	-22.500000	-22.700000	-22.800000	-23.400000	-23.100000	-22.300000
-101.500000	-101.500000	-101.500000	-101.500000	-101.400000	-101.500000	-101.500000	-101.400000	-101.200000	-120.500000	-100.700000	-114.500000	83.900000	22.100000	-18.500000	-14.600000	135.100000	-8.100000	-9.400000	-3.300000	-105.500000	24.100000	151.500000	-20.500000	15.000000	19.500000	-14.300000	178.100000	35.200000	-28.500000	53.800000	-26.800000	-27.500000	-26.400000	-25.600000	-27.100000	-27.300000	-27.300000	-26.700000	-24.300000	-24.600000	-24.100000	-23.000000	-22.100000	-21.900000	-21.900000	-22.000000	-22.700000	-22.800000	-22.600000
-101.300000	-101.300000	-101.300000	-101.300000	-101.400000	-101.400000	-101.200000	-101.300000	-101.300000	-168.200000	-100.800000	-167.400000	141.200000	-157.000000	-126.300000	-129.000000	10.700000	-133.600000	-41.800000	-136.600000	-12.500000	166.400000	-3.400000	-153.700000	101.900000	20.300000	-31.900000	-2.600000	24.800000	-28.700000	17.700000	-27.300000	-26.900000	-26.500000	-26.200000	-25.600000	-25.700000	-25.800000	-27.300000	-25.100000	-23.900000	-24.000000	-23.400000	-22.300000	-22.000000	-21.900000	-21.700000	-21.700000	-21.900000	-22.100000
-101.600000	-101.600000	-101.600000	-101.500000	-101.600000	-101.500000	-101.500000	-101.500000	-101.400000	61.100000	-101.700000	-124.900000	-49.900000	22.100000	-18.500000	-14.500000	131.300000	-8.000000	-133.700000	-3.300000	-41.300000	-5.800000	-37.300000	4.300000	6.600000	53.600000	-123.400000	-4.700000	38.400000	-32.400000	-166.800000	-29.300000	-27.500000	-26.800000	-26.800000	-25.700000	-25.500000	-25.400000	-26.000000	-26.100000	-24.200000	-23.400000	-23.300000	-22.900000	-22.500000	-22.300000	-22.100000	-21.600000	-21.400000	-21.500000
-101.700000	-101.700000	-101.700000	-101.800000	-101.700000	-101.700000	-101.800000	-101.700000	-101.600000	-177.700000	-100.900000	-112.400000	-33.200000	-157.000000	-126.400000	-129.000000	10.900000	-132.700000	7.000000	-136.600000	-92.400000	-45.000000	-31.900000	29.100000	18.900000	27.200000	3.100000	-84.100000	36.600000	-31.600000	-14.400000	-28.900000	-27.800000	-27.100000	-26.800000	-26.500000	-26.300000	-26.100000	-25.100000	-26.000000	-24.900000	-23.300000	-22.900000	-23.200000	-23.000000	-22.800000	-22.700000	-22.000000	-21.700000	-21.300000
-101.500000	-101.500000	-101.500000	-101.500000	-101.500000	-101.500000	-101.500000	-101.400000	-101.300000	-115.300000	-100.800000	-63.200000	-102.800000	22.100000	-18.400000	-14.600000	128.600000	-8.200000	-122.700000	-3.400000	-3.300000	-27.700000	-18.200000	39.400000	35.300000	21.000000	-12.400000	-9.100000	19.300000	-30.100000	-3.300000	-27.800000	-27.000000	-26.800000	-26.400000	-26.700000	-26.600000	-26.500000	-25.500000	-25.200000	-25.100000	-23.600000	-22.800000	-22.900000	-23.000000	-23.000000	-23.000000	-22.800000	-22.400000	-21.500000
-101.400000	-101.400000	-101.400000	-101.400000	-101.400000	-101.500000	-101.300000	-101.300000	-101.300000	-171.800000	-100.900000	-105.800000	-108.100000	-156.900000	-126.400000	-129.000000	11.500000	-134.100000	-3.600000	-137.300000	-146.900000	-28.100000	178.900000	15.900000	103.200000	43.200000	69.900000	-8.800000	31.500000	-31.700000	-47.200000	-28.400000	-26.700000	-26.000000	-26.000000	-26.200000	-26.200000	-26.000000	-25.900000	-24.900000	-24.700000	-23.900000	-22.800000	-22.500000	-22.500000	-22.500000	-22.600000	-23.000000	-22.700000	-22.000000
-101.600000	-101.600000	-101.600000	-101.500000	-101.600000	-101.500000	-101.500000	-101.600000	-101.400000	-120.500000	-101.500000	-120.200000	-29.400000	22.100000	-18.400000	-14.500000	134.500000	-8.100000	-161.900000	-3.300000	1.200000	-176.500000	5.400000	-176.700000	0.100000	31.400000	-177.000000	-157.800000	45.200000	-30.700000	-31.800000	-29.000000	-27.500000	-25.900000	-25.900000	-26.200000	-26.200000	-26.100000	-26.300000	-25.300000	-24.400000	-24.100000	-23.100000	-22.300000	-22.100000	-22.200000	-22.200000	-22.600000	-22.600000	-22.300000
-101.600000	-101.600000	-101.600000	-101.700000	-101.600000	-101.600000	-101.700000	-101.600000	-101.600000	-168.200000	-100.900000	70.000000	85.000000	-157.000000	-126.400000	-129.000000	11.000000	-133.500000	4.700000	-136.700000	62.100000	7.400000	37.300000	-7.500000	21.400000	25.500000	-5.000000	1.700000	23.200000	-30.200000	-20.300000	-27.900000	-27.700000	-26.900000	-26.300000	-26.200000	-26.200000	-26.200000	-26.300000	-25.600000	-24.300000	-23.700000	-23.400000	-22.500000	-22.200000	-22.100000	-22.000000	-22.000000	-22.000000	-22.100000
-101.500000	-101.500000	-101.500000	-101.500000	-101.500000	-101.500000	-101.500000	-101.400000	-101.300000	61.100000	-100.900000	110.700000	108.700000	22.100000	-18.500000	-14.600000	130.400000	-8.100000	-132.400000	-3.400000	15.700000	46.100000	36.400000	-28.200000	108.000000	44.500000	-6.400000	4.200000	27.400000	-32.300000	-20.800000	-27.800000	-26.900000	-27.500000	-27.000000	-26.100000	-26.000000	-26.000000	-25.800000	-25.600000	-24.600000	-23.500000	-23.200000	-22.900000	-22.600000	-22.400000	-22.200000	-21.800000	-21.700000	-21.700000
-101.500000	-101.500000	-101.500000	-101.500000	-101.500000	-101.500000	-101.400000	-101.400000	-101.300000	-177.700000	-101.000000	83.500000	99.700000	-157.000000	-126.300000	-129.000000	10.800000	-133.000000	-3.300000	-136.700000	131.700000	30.700000	25.500000	-41.900000	0.400000	29.000000	-59.800000	64.700000	40.800000	-31.000000	-137.600000	-28.500000	-26.700000	-26.900000	-27.000000	-26.300000	-26.100000	-25.800000	-25.300000	-25.400000	-24.700000	-23.500000	-23.000000	-23.000000	-22.900000	-22.700000	-22.700000	-22.100000	-21.900000	-21.400000
-101.500000	-101.500000	-101.500000	-101.500000	-101.500000	-101.500000	-101.500000	-101.500000	-101.400000	-115.300000	-101.300000	49.000000	-32.600000	22.100000	-18.500000	-14.500000	130.400000	-8.200000	-137.500000	-3.400000	5.200000	29.100000	23.800000	-25.100000	18.600000	22.000000	-40.300000	15.200000	28.600000	-29.100000	5.100000	-28.200000	-27.400000	-26.200000	-26.100000	-26.600000	-26.500000	-26.300000	-25.500000	-25.300000	-24.800000	-23.700000	-22.800000	-22.900000	-22.800000	-22.800000	-22.700000	-22.700000	-22.300000	-21.600000
-101.600000	-101.600000	-101.600000	-101.600000	-101.600000	-101.600000	-101.600000	-101.600000	-101.600000	-171.800000	-101.000000	77.100000	-124.900000	-156.900000	-126.400000	-129.000000	11.400000	-133.800000	-6.400000	-137.100000	64.300000	167.200000	151.700000	-22.000000	142.200000	45.300000	-11.800000	10.000000	27.900000	-31.000000	-3.200000	-27.900000	-27.600000	-26.400000	-25.900000	-26.600000	-26.600000	-26.600000	-26.200000	-25.200000	-24.600000	-23.800000	-22.900000	-22.500000	-22.500000	-22.500000	-22.600000	-22.700000	-22.500000	-22.000000
-101.600000	-101.600000	-101.600000	-101.600000	-101.600000	-101.500000	-101.600000	-101.400000	-101.300000	-120.500000	-100.900000	97.600000	-88.800000	22.100000	-18.400000	-14.600000	132.800000	-8.100000	-137.400000	-3.300000	16.600000	-5.400000	-3.500000	-156.900000	-2.200000	32.700000	-23.900000	141.200000	37.900000	-32.500000	54.300000	-28.400000	-27.200000	-26.800000	-26.400000	-26.000000	-26.000000	-26.100000	-26.600000	-25.300000	-24.400000	-23.800000	-23.100000	-22.400000	-22.300000	-22.300000	-22.200000	-22.500000	-22.400000	-22.100000
-101.400000	-101.400000	-101.400000	-101.500000	-101.400000	-101.500000	-101.400000	-101.400000	-101.300000	-168.200000	-101.000000	88.600000	-56.500000	-157.000000	-126.400000	-129.000000	10.900000	-133.500000	-4.500000	-136.800000	-163.600000	-46.100000	-37.300000	4.500000	-18.900000	20.800000	-133.400000	4.800000	28.400000	-30.400000	17.400000	-28.900000	-27.100000	-26.900000	-26.800000	-25.900000	-25.800000	-25.600000	-25.800000	-25.600000	-24.500000	-23.700000	-23.200000	-22.600000	-22.300000	-22.200000	-22.200000	-22.200000	-22.100000	-22.000000
-101.500000	-101.500000	-101.500000	-101.500000	-101.500000	-101.500000	-101.500000	-101.500000	-101.400000	61.100000	-101.300000	-137.800000	-135.400000	22.100000	-18.400000	-14.500000	131.100000	-8.100000	-137.500000	-3.400000	-1.600000	-34.300000	-31.900000	29.300000	-47.700000	38.800000	3.000000	9.400000	27.200000	-30.200000	-166.500000	-28.200000	-27.300000	-26.600000	-26.500000	-26.400000	-26.200000	-26.000000	-25.400000	-25.600000	-24.600000	-23.600000	-23.100000	-22.800000	-22.500000	-22.400000	-22.300000	-21.900000	-21.900000	-21.700000
-101.700000	-101.700000	-101.700000	-101.600000	-101.700000	-101.600000	-101.600000	-101.600000	-101.600000	-177.700000	-101.000000	-92.100000	-35.600000	-157.000000	-126.400000	-129.000000	11.000000	-133.200000	-5.500000	-136.800000	-106.300000	-23.500000	-18.200000	40.000000	-161.100000	37.700000	7.600000	50.900000	39.400000	-31.600000	-14.800000	-27.900000	-27.200000	-26.500000	-26.200000	-26.700000	-26.600000	-26.400000	-25.600000	-25.400000	-24.800000	-23.600000	-23.000000	-22.900000	-22.800000	-22.600000	-22.500000	-22.300000	-22.000000	-21.600000
-101.500000	-101.500000	-101.500000	-101.600000	-101.500000	-101.500000	-101.500000	-101.400000	-101.300000	-115.300000	-100.900000	-65.600000	-83.300000	22.100000	-18.500000	-14.600000	130.600000	-8.200000	-131.800000	-3.300000	-6.300000	-166.200000	178.900000	16.400000	-0.200000	24.000000	53.400000	15.000000	32.000000	-30.900000	-3.300000	-28.400000	-27.100000	-26.500000	-26.100000	-26.300000	-26.300000	-26.300000	-26.200000	-25.100000	-24.700000	-23.700000	-22.900000	-22.800000	-22.700000	-22.700000	-22.600000	-22.500000	-22.200000	-21.700000
-101.400000	-101.400000	-101.400000	-101.500000	-101.400000	-101.500000	-101.500000	-101.400000	-101.300000	-171.800000	-101.100000	-112.100000	-156.700000	-156.900000	-126.300000	-129.000000	11.200000	-133.700000	-5.500000	-137.000000	-38.600000	5.200000	5.400000	-176.400000	-20.900000	35.400000	11.500000	17.400000	24.400000	-30.500000	-46.900000	-28.500000	-27.300000	-26.600000	-26.500000	-26.000000	-26.000000	-26.000000	-26.200000	-25.300000	-24.500000	-23.800000	-23.000000	-22.600000	-22.500000	-22.500000	-22.600000	-22.600000	-22.400000	-21.900000
-101.600000	-101.600000	-101.600000	-101.500000	-101.600000	-101.500000	-101.500000	-101.500000	-101.400000	-120.500000	-101.200000	-43.100000	-31.600000	22.100000	-18.500000	-14.500000	132.300000	-8.100000	-138.500000	-3.400000	-105.500000	46.200000	37.300000	-7.000000	-44.300000	36.800000	170.600000	178.100000	35.400000	-31.400000	-31.400000	-28.000000	-27.300000	-26.900000	-26.600000	-26.200000	-26.100000	-25.900000	-25.800000	-25.600000	-24.400000	-23.800000	-23.100000	-22.500000	-22.400000	-22.300000	-22.300000	-22.400000	-22.300000	-22.000000
-101.600000	-101.600000	-101.600000	-101.600000	-101.600000	-101.600000	-101.500000	-101.600000	-101.600000	-168.200000	-101.000000	-88.900000	118.600000	-157.000000	-126.400000	-129.000000	11.100000	-133.500000	-5.800000	-136.800000	-12.400000	30.700000	36.400000	-28.300000	168.800000	24.600000	-0.600000	-2.600000	36.200000	-30.600000	-20.400000	-28.100000	-27.100000	-26.900000	-26.600000	-26.400000	-26.300000	-26.200000	-25.700000	-25.500000	-24.600000	-23.700000	-23.100000	-22.600000	-22.400000	-22.300000	-22.200000	-22.200000	-22.200000	-21.900000
-101.500000	-101.500000	-101.500000	-101.600000	-101.500000	-101.500000	-101.600000	-101.400000	-101.300000	61.100000	-100.900000	-161.300000	113.500000	22.100000	-18.400000	-14.600000	131.100000	-8.100000	-134.500000	-3.300000	-41.500000	25.100000	25.600000	-43.100000	2.300000	35.100000	-10.100000	-4.700000	25.500000	-30.300000	-21.100000	-28.500000	-27.100000	-26.600000	-26.300000	-26.500000	-26.300000	-26.200000	-25.700000	-25.400000	-24.700000	-23.600000	-23.100000	-22.800000	-22.500000	-22.500000	-22.400000	-22.200000	-22.000000	-21.800000
-101.500000	-101.500000	-101.500000	-101.500000	-101.500000	-101.500000	-101.500000	-101.400000	-101.300000	-177.700000	-101.100000	81.600000	64.100000	-157.000000	-126.400000	-129.000000	11.000000	-133.300000	-5.300000	-136.900000	-92.400000	171.400000	23.800000	-25.800000	16.500000	38.300000	-58.700000	-84.100000	32.000000	-31.600000	-138.100000	-28.300000	-27.400000	-26.400000	-26.300000	-26.200000	-26.300000	-26.100000	-26.000000	-25.200000	-24.700000	-23.600000	-23.000000	-22.800000	-22.700000	-22.600000	-22.400000	-22.200000	-22.000000	-21.700000
-101.500000	-101.500000	-101.500000	-101.500000	-101.500000	-101.500000	-101.400000	-101.500000	-101.400000	-115.300000	-101.200000	126.800000	133.800000	22.100000	-18.400000	-14.500000	131.000000	-8.200000	-134.100000	-3.300000	-3.300000	-7.300000	151.500000	-21.100000	73.400000	24.200000	-20.600000	-9.100000	36.100000	-31.400000	5.200000	-28.200000	-27.400000	-26.600000	-26.300000	-26.300000	-26.200000	-26.100000	-26.000000	-25.400000	-24.500000	-23.700000	-23.000000	-22.800000	-22.700000	-22.500000	-22.600000	-22.500000	-22.200000	-21.700000
-101.600000	-101.600000	-101.600000	-101.600000	-101.600000	-101.600000	-101.600000	-101.600000	-101.600000	-171.800000	-101.000000	103.700000	94.800000	-156.900000	-126.400000	-129.000000	11.200000	-133.600000	-5.900000	-137.000000	-146.800000	-45.200000	-3.400000	-155.500000	23.000000	32.300000	-15.100000	-8.800000	27.500000	-30.100000	-3.000000	-28.400000	-27.100000	-26.800000	-26.500000	-26.200000	-26.100000	-26.200000	-26.000000	-25.400000	-24.600000	-23.800000	-23.000000	-22.600000	-22.500000	-22.500000	-22.500000	-22.500000	-22.300000	-21.900000
-101.600000	-101.600000	-101.600000	-101.600000	-101.600000	-101.500000	-101.600000	-101.400000	-101.300000	-120.500000	-100.900000	175.500000	27.600000	22.100000	-18.500000	-14.600000	131.900000	-8.100000	-136.600000	-3.300000	1.200000	-29.800000	-37.300000	4.500000	15.300000	40.800000	-170.600000	-157.900000	31.800000	-30.800000	54.200000	-28.400000	-27.100000	-26.800000	-26.500000	-26.300000	-26.200000	-26.000000	-25.800000	-25.500000	-24.500000	-23.700000	-23.000000	-22.600000	-22.400000	-22.400000	-22.300000	-22.400000	-22.300000	-21.900000
-101.400000	-101.400000	-101.400000	-101.500000	-101.400000	-101.500000	-101.400000	-101.400000	-101.300000	-168.200000	-101.100000	-89.800000	154.700000	-157.000000	-126.300000	-129.000000	11.000000	-133.500000	-5.400000	-136.900000	62.000000	-27.900000	-31.900000	29.200000	29.500000	26.500000	4.400000	1.700000	36.400000	-31.600000	17.500000	-28.100000	-27.300000	-26.500000	-26.400000	-26.300000	-26.200000	-26.000000	-25.700000	-25.400000	-24.700000	-23.700000	-23.100000	-22.600000	-22.400000	-22.400000	-22.400000	-22.300000	-22.200000	-21.900000
-101.500000	-101.500000	-101.500000	-101.500000	-101.500000	-101.500000	-101.500000	-101.500000	-101.400000	61.100000	-101.200000	-139.600000	34.400000	22.100000	-18.500000	-14.500000	131.300000	-8.100000	-135.200000	-3.300000	15.800000	-169.900000	-18.100000	39.600000	121.900000	29.300000	10.000000	4.300000	27.300000	-30.600000	-166.400000	-28.200000	-27.300000	-26.600000	-26.300000	-26.400000	-26.400000	-26.200000	-25.800000	-25.400000	-24.600000	-23.600000	-23.100000	-22.800000	-22.600000	-22.400000	-22.300000	-22.100000	-22.000000	-21.800000
-101.700000	-101.700000	-101.700000	-101.600000	-101.700000	-101.600000	-101.600000	-101.600000	-101.600000	-177.700000	-101.000000	-81.200000	-119.700000	-157.000000	-126.400000	-129.000000	11.100000	-133.400000	-5.500000	-136.900000	131.700000	6.600000	178.700000	16.200000	-1.300000	39.500000	61.500000	64.600000	30.000000	-30.600000	-14.600000	-28.400000	-27.100000	-26.600000	-26.300000	-26.300000	-26.200000	-26.300000	-26.100000	-25.300000	-24.600000	-23.700000	-23.000000	-22.800000	-22.600000	-22.500000	-22.500000	-22.300000	-22.100000	-21.800000
-101.500000	-101.500000	-101.500000	-101.600000	-101.500000	-101.500000	-101.500000	-101.400000	-101.300000	-115.300000	-100.900000	170.800000	-149.200000	22.100000	-18.400000	-14.600000	131.100000	-8.100000	-134.600000	-3.300000	5.200000	45.100000	5.500000	-176.600000	21.400000	28.900000	17.100000	15.200000	37.300000	-31.300000	-3.400000	-28.300000	-27.200000	-26.800000	-26.500000	-26.200000	-26.100000	-26.000000	-26.000000	-25.400000	-24.600000	-23.800000	-23.000000	-22.700000	-22.600000	-22.600000	-22.500000	-22.500000	-22.200000	-21.700000
-101.400000	-101.400000	-101.400000	-101.500000	-101.400000	-101.500000	-101.500000	-101.400000	-101.300000	-171.800000	-101.100000	97.600000	-29.600000	-156.900000	-126.400000	-129.000000	11.100000	-133.600000	-5.600000	-137.000000	64.200000	32.100000	37.300000	-7.300000	-79.800000	29.100000	13.200000	10.100000	29.400000	-30.700000	-47.100000	-28.100000	-27.300000	-26.700000	-26.600000	-26.200000	-26.200000	-26.000000	-25.800000	-25.400000	-24.500000	-23.700000	-23.000000	-22.600000	-22.600000	-22.500000	-22.400000	-22.400000	-22.300000	-21.900000
-101.600000	-101.600000	-101.600000	-101.500000	-101.600000	-101.500000	-101.500000	-101.500000	-101.400000	-120.500000	-101.200000	136.400000	-133.200000	22.100000	-18.400000	-14.500000	131.700000	-8.100000	-136.100000	-3.300000	16.600000	26.400000	36.400000	-28.200000	177.700000	38.500000	149.700000	141.200000	28.100000	-30.800000	-31.500000	-28.300000	-27.200000	-26.700000	-26.400000	-26.400000	-26.300000	-26.100000	-25.700000	-25.500000	-24.600000	-23.700000	-23.100000	-22.600000	-22.400000	-22.400000	-22.400000	-22.400000	-22.200000	-21.800000
-101.600000	-101.600000	-101.600000	-101.600000	-101.600000	-101.600000	-101.500000	-101.600000	-101.600000	-168.200000	-101.000000	73.000000	-97.800000	-157.000000	-126.400000	-129.000000	11.100000	-133.500000	-5.500000	-136.900000	-163.500000	169.000000	25.500000	-42.300000	7.100000	29.700000	1.500000	4.700000	35.800000	-31.300000	-20.300000	-28.400000	-27.200000	-26.500000	-26.200000	-26.400000	-26.300000	-26.300000	-25.900000	-25.400000	-24.600000	-23.700000	-23.100000	-22.700000	-22.500000	-22.400000	-22.400000	-22.300000	-22.200000	-21.900000
-101.500000	-101.500000	-101.500000	-101.600000	-101.500000	-101.500000	-101.600000	-101.400000	-101.300000	61.100000	-100.900000	-158.000000	-40.600000	22.100000	-18.500000	-14.600000	131.300000	-8.100000	-135.200000	-3.300000	-1.600000	-6.200000	23.900000	-25.700000	14.700000	28.500000	12.200000	9.400000	31.900000	-30.800000	-21.100000	-28.300000	-27.300000	-26.700000	-26.400000	-26.200000	-26.200000	-26.100000	-26.000000	-25.300000	-24.700000	-23.600000	-23.000000	-22.800000	-22.500000	-22.400000	-22.400000	-22.200000	-22.100000	-21.800000
-101.500000	-101.500000	-101.500000	-101.500000	-101.500000	-101.500000	-101.500000	-101.400000	-101.300000	-177.700000	-101.100000	-103.200000	-144.600000	-157.000000	-126.300000	-129.000000	11.100000	-133.400000	-5.500000	-136.900000	-106.400000	-45.700000	151.500000	-21.500000	49.400000	38.700000	-82.100000	51.000000	28.300000	-30.500000	-137.600000	-28.200000	-27.200000	-26.600000	-26.500000	-26.200000	-26.100000	-26.000000	-25.900000	-25.400000	-24.600000	-23.700000	-23.000000	-22.700000	-22.600000	-22.600000	-22.400000	-22.300000	-22.100000	-21.800000
-101.500000	-101.500000	-101.500000	-101.500000	-101.500000	-101.500000	-101.400000	-101.500000	-101.400000	-115.300000	-101.200000	-37.300000	-32.100000	22.100000	-18.500000	-14.500000	131.200000	-8.100000	-134.900000	-3.300000	-6.200000	-31.900000	-3.400000	-156.200000	41.700000	31.200000	-13.400000	15.000000	34.100000	-31.200000	5.100000	-28.300000	-27.200000	-26.800000	-26.400000	-26.300000	-26.200000	-26.100000	-25.900000	-25.400000	-24.500000	-23.700000	-23.000000	-22.700000	-22.600000	-22.500000	-22.500000	-22.400000	-22.200000	-21.800000
-101.600000	-101.600000	-101.600000	-101.600000	-101.600000	-101.600000	-101.600000	-101.600000	-101.600000	-171.800000	-101.000000	-168.500000	-88.300000	-156.900000	-126.400000	-129.000000	11.100000	-133.600000	-5.600000	-137.000000	-38.700000	-25.600000	-37.300000	4.500000	14.000000	27.000000	-7.600000	17.400000	32.600000	-31.200000	-3.200000	-28.300000	-27.200000	-26.600000	-26.400000	-26.400000	-26.300000	-26.200000	-25.800000	-25.500000	-24.600000	-23.800000	-23.100000	-22.600000	-22.500000	-22.400000	-22.400000	-22.400000	-22.200000	-21.800000
-101.600000	-101.600000	-101.600000	-101.600000	-101.600000	-101.500000	-101.600000	-101.400000	-101.300000	-120.500000	-100.900000	65.400000	-148.000000	22.100000	-18.400000	-14.600000	131.600000	-8.100000	-135.800000	-3.300000	-105.500000	-169.300000	-32.000000	29.200000	23.100000	37.200000	-156.200000	178.000000	28.400000	-30.500000	54.300000	-28.200000	-27.200000	-26.600000	-26.400000	-26.300000	-26.200000	-26.100000	-25.900000	-25.300000	-24.600000	-23.700000	-23.000000	-22.700000	-22.500000	-22.500000	-22.400000	-22.400000	-22.200000	-21.900000
-101.400000	-101.400000	-101.400000	-101.500000	-101.400000	-101.500000	-101.400000	-101.400000	-101.300000	-168.200000	-101.100000	-163.100000	-35.400000	-157.000000	-126.400000	-129.000000	11.100000	-133.500000	-5.500000	-136.900000	-12.500000	6.400000	-18.100000	39.800000	132.500000	33.500000	0.000000	-2.500000	33.400000	-30.900000	17.500000	-28.300000	-27.300000	-26.600000	-26.400000	-26.300000	-26.300000	-26.100000	-25.800000	-25.400000	-24.600000	-23.600000	-23.100000	-22.700000	-22.500000	-22.400000	-22.400000	-22.300000	-22.200000	-21.800000
-101.500000	-101.500000	-101.500000	-101.500000	-101.500000	-101.500000	-101.500000	-101.500000	-101.400000	61.100000	-101.200000	-136.900000	124.900000	22.100000	-18.400000	-14.500000	131.300000	-8.100000	-135.200000	-3.300000	-41.400000	45.700000	178.900000	16.400000	-3.300000	27.200000	-12.300000	-4.700000	33.800000	-31.200000	-166.500000	-28.300000	-27.200000	-26.800000	-26.400000	-26.200000	-26.100000	-26.100000	-26.000000	-25.400000	-24.600000	-23.700000	-23.000000	-22.700000	-22.500000	-22.500000	-22.400000	-22.300000	-22.100000	-21.900000
-101.700000	-101.700000	-101.700000	-101.600000	-101.700000	-101.600000	-101.600000	-101.600000	-101.600000	-177.700000	-101.000000	-167.000000	104.500000	-157.000000	-126.400000	-129.000000	11.100000	-133.400000	-5.500000	-136.900000	-92.300000	31.000000	5.400000	-176.500000	-21.200000	35.300000	79.200000	-84.100000	28.200000	-30.700000	-14.700000	-28.300000	-27.200000	-26.700000	-26.400000	-26.300000	-26.300000	-26.100000	-25.900000	-25.400000	-24.600000	-23.700000	-23.000000	-22.700000	-22.600000	-22.500000	-22.400000	-22.300000	-22.200000	-21.800000
-101.500000	-101.500000	-101.500000	-101.600000	-101.500000	-101.500000	-101.500000	-101.400000	-101.300000	-115.300000	-100.900000	-108.100000	28.900000	22.100000	-18.500000	-14.600000	131.300000	-8.100000	-135.200000	-3.300000	-3.300000	26.300000	37.300000	-7.100000	-39.500000	34.400000	15.200000	-9.100000	32.000000	-30.900000	-3.300000	-28.200000	-27.200000	-26.600000	-26.500000	-26.300000	-26.200000	-26.100000	-25.900000	-25.400000	-24.600000	-23.800000	-23.100000	-22.700000	-22.600000	-22.400000	-22.500000	-22.400000	-22.100000	-21.800000
-101.400000	-101.400000	-101.400000	-101.500000	-101.400000	-101.500000	-101.500000	-101.400000	-101.300000	-171.800000	-101.100000	-179.600000	53.100000	-156.900000	-126.300000	-129.000000	11.100000	-133.600000	-5.500000	-137.000000	-146.900000	169.400000	36.400000	-28.300000	-11.600000	27.800000	8.400000	-8.800000	34.900000	-31.100000	-47.000000	-28.300000	-27.300000	-26.600000	-26.400000	-26.400000	-26.200000	-26.100000	-25.700000	-25.400000	-24.600000	-23.700000	-23.000000	-22.700000	-22.500000	-22.500000	-22.400000	-22.400000	-22.200000	-21.800000
-101.600000	-101.600000	-101.600000	-101.500000	-101.600000	-101.500000	-101.500000	-101.500000	-101.400000	-120.500000	-101.200000	53.900000	121.900000	22.100000	-18.500000	-14.500000	131.500000	-8.100000	-135.600000	-3.300000	1.200000	-6.500000	25.500000	-42.800000	-176.200000	34.500000	148.700000	-157.800000	29.000000	-30.700000	-31.500000	-28.300000	-27.200000	-26.700000	-26.300000	-26.200000	-26.200000	-26.200000	-26.000000	-25.400000	-24.600000	-23.600000	-23.100000	-22.600000	-22.500000	-22.500000	-22.400000	-22.300000	-22.300000	-21.800000
-101.600000	-101.600000	-101.600000	-101.600000	-101.600000	-101.600000	-101.500000	-101.600000	-101.600000	-168.200000	-101.000000	76.400000	92.400000	-157.000000	-126.400000	-129.000000	11.100000	-133.500000	-5.500000	-136.900000	62.000000	-45.400000	23.800000	-25.600000	1.800000	34.900000	3.600000	1.700000	30.700000	-30.900000	-20.300000	-28.300000	-27.200000	-26.700000	-26.400000	-26.300000	-26.300000	-26.100000	-25.900000	-25.400000	-24.600000	-23.700000	-23.000000	-22.700000	-22.500000	-22.400000	-22.400000	-22.300000	-22.100000	-21.900000
-101.500000	-101.500000	-101.500000	-101.600000	-101.500000	-101.500000	-101.600000	-101.400000	-101.300000	61.100000	-100.900000	113.300000	27.200000	22.100000	-18.400000	-14.600000	131.300000	-8.100000	-135.300000	-3.300000	15.800000	-31.200000	151.600000	-21.300000	22.500000	27.800000	11.800000	4.200000	34.600000	-31.100000	-21.100000	-28.200000	-27.200000	-26.600000	-26.500000	-26.300000	-26.200000	-26.100000	-25.900000	-25.400000	-24.600000	-23.700000	-23.000000	-22.700000	-22.600000	-22.500000	-22.400000	-22.300000	-22.200000	-21.800000
-101.500000	-101.500000	-101.500000	-101.500000	-101.500000	-101.500000	-101.500000	-101.400000	-101.300000	-177.700000	-101.100000	68.800000	178.600000	-157.000000	-126.400000	-129.000000	11.100000	-133.400000	-5.500000	-136.900000	131.700000	-26.400000	-3.400000	-155.900000	46.800000	33.400000	45.500000	64.700000	30.200000	-30.900000	-137.900000	-28.300000	-27.300000	-26.700000	-26.400000	-26.300000	-26.200000	-26.000000	-25.800000	-25.400000	-24.600000	-23.700000	-23.100000	-22.800000	-22.500000	-22.400000	-22.400000	-22.400000	-22.100000	-21.800000
180.000000	180.000000	180.000000	180.000000	180.000000	180.000000	180.000000	180.000000	180.000000	180.000000	180.000000	180.000000	180.000000	180.000000	180.000000	180.000000	180.000000	180.000000	180.000000	180.000000	180.000000	180.000000	180.000000	180.000000	180.000000	180.000000	180.000000	180.000000	180.000000	180.000000	180.000000	180.000000	180.000000	180.000000	180.000000	180.000000	180.000000	180.000000	180.000000	180.000000	180.000000	180.000000	180.000000	180.000000	180.000000	180.000000	180.000000	180.000000	180.000000	180.000000
91.900000	91.900000	91.900000	91.900000	91.800000	91.800000	91.600000	91.100000	89.900000	87.200000	81.900000	73.400000	62.900000	52.100000	42.200000	33.600000	26.600000	20.900000	16.500000	13.200000	11.000000	9.700000	9.100000	8.900000	8.800000	8.700000	8.700000	8.700000	8.700000	8.700000	8.700000	8.700000	8.700000	8.700000	8.700000	8.700000	8.700000	8.700000	8.700000	8.700000	8.700000	8.700000	8.700000	8.700000	8.700000	8.700000	8.700000	8.700000	8.700000	8.700000
176.200000	176.200000	176.200000	176.200000	176.300000	176.300000	176.500000	176.900000	178.000000	-179.400000	-174.300000	-165.900000	-155.400000	-144.500000	-134.500000	-125.700000	-118.500000	-112.300000	-106.700000	-100.700000	-93.000000	-83.100000	-71.800000	-60.500000	-50.100000	-41.100000	-33.600000	-27.300000	-22.000000	-17.500000	-13.600000	-8.700000	-8.700000	-8.700000	-8.700000	-8.700000	-8.700000	-8.700000	-8.700000	-8.700000	-8.700000	-8.700000	-8.700000	-8.700000	-8.700000	-8.700000	-8.700000	-8.700000	-8.700000	-8.700000
-127.200000	-127.200000	-127.200000	-127.200000	-127.300000	-127.300000	-127.400000	-127.500000	-128.000000	-129.200000	-44.500000	-39.700000	-33.900000	-28.100000	-22.900000	-18.600000	-15.200000	-12.800000	-11.800000	-12.500000	-15.900000	-22.400000	-31.400000	-41.600000	-51.500000	-60.100000	-67.400000	-73.200000	-77.200000	-78.900000	-77.100000	-73.200000	-62.100000	-50.600000	-39.800000	-30.200000	-21.700000	-13.800000	-4.400000	0.000000	0.000000	0.000000	0.000000	0.000000	0.000000	0.000000	0.000000	0.000000	0.000000	0.000000
178.100000	178.100000	178.100000	178.100000	178.200000	178.200000	178.300000	178.400000	179.000000	-179.800000	-88.000000	-96.200000	-106.500000	-117.200000	-126.700000	-134.600000	-140.800000	-145.600000	-149.100000	-151.900000	-154.300000	-156.500000	-158.200000	-13.500000	-11.200000	-10.700000	-10.700000	-10.900000	-11.600000	-13.100000	-16.800000	-23.200000	-32.500000	-43.000000	-53.400000	-62.700000	-70.900000	-78.300000	-86.400000	-87.800000	-82.000000	-72.800000	-61.200000	-49.100000	-37.500000	-26.700000	-16.200000	0.000000	0.000000	0.000000
85.300000	85.300000	85.300000	85.300000	85.200000	85.200000	85.000000	84.800000	83.900000	-102.900000	-173.100000	-169.500000	-164.900000	-22.700000	-19.100000	-15.600000	-12.400000	-9.400000	-6.800000	-4.200000	-0.800000	0.800000	1.600000	-143.300000	-145.200000	-145.300000	-144.800000	-144.500000	-144.800000	-11.800000	-11.000000	-10.600000	-10.900000	-11.100000	-11.100000	-11.200000	-11.400000	-11.600000	-12.300000	-14.000000	-17.600000	-24.200000	-33.900000	-45.000000	-56.100000	-66.600000	-76.800000	-92.500000	-91.100000	-88.000000
170.800000	170.800000	170.800000	170.800000	170.900000	170.900000	171.000000	171.200000	171.900000	-174.000000	75.300000	69.500000	62.000000	-135.500000	-135.000000	-135.300000	-136.200000	73.300000	66.900000	59.800000	50.400000	41.500000	33.000000	-0.800000	-0.600000	-0.400000	-0.300000	0.000000	0.600000	-132.600000	-134.200000	-135.700000	-136.900000	-12.300000	-11.000000	-10.700000	-10.600000	-10.700000	-10.700000	-10.800000	-11.100000	-11.500000	-11.700000	-11.800000	-11.900000	-12.000000	-12.200000	-12.400000	-13.100000	-14.800000
-112.000000	-112.000000	-112.000000	-112.000000	-112.100000	-112.100000	-112.100000	-112.000000	-112.100000	58.800000	144.200000	149.900000	157.100000	26.100000	18.200000	13.000000	9.100000	19.900000	25.400000	31.300000	38.700000	47.200000	56.400000	-27.900000	-21.400000	-15.800000	-10.800000	-6.200000	-2.700000	-1.500000	-0.700000	0.500000	1.700000	-122.500000	-123.200000	-122.700000	-122.000000	-121.400000	-10.600000	-10.000000	-10.300000	-10.700000	-11.200000	-11.400000	-11.600000	-11.600000	-11.600000	-11.600000	-11.700000	-11.800000
-105.600000	-105.600000	-105.600000	-105.600000	-105.500000	-105.500000	-105.500000	-105.700000	-105.800000	176.500000	-87.900000	-90.500000	-94.700000	-163.200000	-154.500000	-148.200000	-143.200000	132.300000	131.700000	131.600000	132.300000	12.000000	8.300000	96.600000	90.700000	85.100000	79.800000	74.600000	69.500000	-4.400000	-3.300000	-2.500000	-2.000000	-1.700000	-1.500000	-1.400000	-1.200000	-0.800000	-110.400000	-110.600000	-110.900000	-111.600000	-112.300000	-12.100000	-11.000000	-10.800000	-10.700000	-10.700000	-10.800000	-11.000000
-87.900000	-87.900000	-87.900000	-87.900000	-87.900000	-87.900000	-87.800000	-87.500000	-86.900000	-105.100000	178.100000	-177.400000	-171.200000	22.500000	-18.100000	-14.800000	-11.800000	10.200000	7.600000	5.600000	4.000000	125.200000	-174.800000	12.500000	12.700000	12.700000	12.800000	13.000000	13.900000	-50.700000	-47.700000	-42.400000	-35.700000	-4.300000	-4.200000	-4.200000	-4.200000	-4.200000	-4.000000	-3.500000	-2.500000	-0.700000	1.400000	-97.300000	-96.800000	-95.600000	-94.100000	-12.100000	-11.900000	-11.900000
-102.100000	-102.100000	-102.100000	-102.100000	-102.100000	-102.100000	-102.200000	-102.300000	-102.600000	-177.100000	83.400000	77.800000	-35.600000	-158.200000	-120.500000	-125.500000	-129.800000	64.900000	67.300000	67.800000	66.100000	7.200000	-45.600000	14.900000	10.900000	8.500000	7.500000	7.500000	8.100000	-16.900000	-18.300000	-21.600000	102.500000	-25.900000	-19.000000	-13.500000	-9.900000	-7.800000	-6.400000	-6.200000	-5.800000	-5.400000	-5.000000	-5.000000	-5.100000	-5.100000	-5.200000	-84.500000	-84.300000	-83.400000
-105.800000	-105.800000	-105.800000	-105.800000	-105.900000	-105.900000	-105.800000	-105.800000	-105.800000	-121.800000	-134.400000	-130.500000	109.900000	21.700000	-16.700000	-13.300000	-10.200000	13.000000	11.400000	10.700000	11.100000	54.300000	-8.900000	138.800000	147.000000	154.800000	125.800000	121.100000	119.800000	-69.200000	-17.700000	-16.400000	-145.300000	-35.700000	-41.800000	-46.700000	-49.800000	-51.200000	-8.400000	-8.000000	-7.700000	-7.600000	-7.500000	-7.600000	-7.700000	-7.900000	-8.100000	-8.400000	-8.400000	-8.300000
-106.600000	-106.600000	-106.600000	-106.600000	-106.500000	-106.500000	-106.500000	-106.500000	-106.400000	-166.300000	-80.200000	-80.000000	148.100000	-154.300000	-126.500000	-130.600000	-134.700000	-164.900000	-165.000000	-164.300000	-163.100000	16.800000	-38.300000	2.000000	0.800000	-2.000000	29.000000	16.600000	10.500000	-8.900000	-59.100000	-57.700000	-48.500000	-18.800000	-18.100000	-17.500000	-17.000000	-16.700000	-48.100000	-46.300000	-42.800000	-37.300000	-30.800000	-9.000000	-9.100000	-9.300000	-9.400000	-9.600000	-9.500000	-9.500000
-93.800000	-93.800000	-93.800000	-93.800000	-93.800000	-93.800000	-93.700000	-93.500000	-93.100000	63.900000	-85.600000	-87.300000	-85.000000	22.700000	-20.500000	-15.600000	-11.500000	-8.100000	-5.300000	-2.900000	-1.700000	28.800000	-27.100000	28.700000	23.300000	-17.700000	4.700000	20.500000	24.700000	-122.700000	-126.000000	-13.800000	-16.800000	-27.000000	-22.600000	-20.800000	-19.900000	-19.400000	-20.400000	-20.600000	-21.800000	-25.100000	-30.800000	-19.600000	-14.700000	-11.900000	-10.700000	-10.000000	-10.000000	-10.100000
-99.800000	-99.800000	-99.800000	-99.800000	-99.800000	-99.800000	-99.900000	-100.000000	-100.300000	178.400000	-105.400000	-105.000000	143.600000	-159.500000	-127.700000	-128.300000	-128.400000	-102.400000	-104.100000	-105.500000	-103.700000	-179.100000	-177.100000	30.000000	-89.400000	-47.800000	39.300000	39.100000	41.500000	0.300000	3.400000	-113.200000	-5.200000	-29.700000	-33.300000	-37.800000	-46.000000	-52.400000	-39.700000	-29.600000	-22.700000	-19.800000	-18.200000	-36.900000	-40.500000	-42.200000	-42.400000	-11.100000	-10.900000	-10.800000
-106.500000	-106.500000	-106.500000	-106.500000	-106.500000	-106.500000	-106.500000	-106.500000	-106.500000	-114.500000	-125.500000	-48.400000	107.400000	22.400000	-17.800000	-14.200000	-11.000000	-9.800000	-7.700000	-6.300000	-6.700000	-2.500000	7.900000	-135.600000	-12.800000	-14.300000	23.800000	17.500000	15.300000	-3.200000	-0.100000	1.800000	-36.000000	-24.800000	-27.600000	-27.200000	-21.700000	-17.000000	-20.700000	-31.800000	-36.400000	-30.700000	-23.800000	-21.900000	-21.200000	-20.700000	-20.400000	-40.200000	-39.300000	-36.800000
-104.700000	-104.700000	-104.700000	-104.700000	-104.700000	-104.700000	-104.600000	-104.500000	-104.300000	-171.800000	-83.500000	-76.700000	-30.900000	-156.800000	-128.200000	-131.300000	-133.700000	-132.600000	-134.500000	-136.700000	-38.800000	-91.200000	41.500000	-4.600000	-11.400000	168.300000	20.800000	21.300000	20.400000	57.600000	52.400000	-4.800000	-39.300000	-100.900000	-98.900000	-20.400000	-18.800000	-17.700000	-19.100000	-17.800000	-18.400000	-23.300000	-26.800000	-24.400000	-23.700000	-23.700000	-24.200000	-25.600000	-25.200000	-24.700000
-95.600000	-95.600000	-95.600000	-95.600000	-95.600000	-95.500000	-95.500000	-95.400000	-95.100000	-120.900000	156.200000	-82.600000	-173.600000	22.200000	-17.800000	-14.600000	-11.700000	-37.900000	-10.300000	-7.700000	-106.900000	-7.400000	29.900000	-130.100000	-141.700000	17.100000	172.700000	176.300000	53.400000	-130.300000	16.000000	-41.000000	-15.200000	1.300000	2.300000	-72.900000	-71.900000	-70.900000	-19.400000	-18.900000	-18.800000	-19.800000	-21.400000	-20.700000	-23.200000	-26.500000	-30.900000	-34.500000	-33.400000	-30.400000
-101.000000	-101.000000	-101.000000	-101.000000	-100.900000	-101.000000	-101.100000	-101.100000	-101.300000	-166.200000	109.700000	-91.100000	-84.100000	-156.300000	-123.100000	-126.500000	-130.300000	-23.600000	-50.200000	-50.600000	-22.300000	-31.800000	27.300000	-1.300000	-3.700000	11.900000	-2.300000	-2.600000	122.000000	-31.400000	10.100000	-25.600000	-14.500000	-5.900000	-5.800000	-6.700000	-8.700000	-10.800000	-80.500000	-30.500000	-24.100000	-22.300000	-23.300000	-18.700000	-18.000000	-17.100000	-15.100000	-16.700000	-18.300000	-22.100000
-104.500000	-104.500000	-104.500000	-104.500000	-104.600000	-104.600000	-104.500000	-104.600000	-104.600000	60.100000	139.800000	-33.400000	146.000000	22.300000	-19.000000	-14.700000	-11.000000	-99.000000	-98.500000	-99.100000	-31.800000	-143.100000	23.100000	-24.900000	-22.300000	45.000000	-8.200000	-4.700000	-2.200000	-7.800000	178.500000	-21.600000	-68.000000	-26.900000	-21.500000	-12.200000	-12.000000	-11.700000	-7.100000	-56.100000	-59.700000	-43.800000	-29.200000	-23.800000	-23.700000	-22.600000	-21.000000	-11.800000	-12.100000	-13.000000
-103.600000	-103.600000	-103.600000	-103.600000	-103.600000	-103.500000	-103.500000	-103.300000	-103.200000	-178.400000	-88.000000	-110.900000	61.100000	-157.900000	-129.600000	-130.600000	-131.100000	-7.400000	-5.100000	-3.100000	-91.700000	-0.600000	151.700000	88.600000	-36.100000	31.700000	-80.100000	-85.200000	3.800000	-58.800000	-4.700000	-26.800000	-19.000000	-38.700000	-43.700000	-16.100000	-14.600000	-13.700000	-10.200000	-10.700000	-12.600000	-27.400000	-36.500000	-25.700000	-23.800000	-22.400000	-21.200000	-19.900000	-19.300000	-18.100000
-98.300000	-98.300000	-98.300000	-98.300000	-98.300000	-98.300000	-98.300000	-98.200000	-97.800000	-115.200000	-111.600000	-79.700000	106.200000	22.300000	-18.600000	-15.000000	-11.600000	-118.700000	-117.700000	-119.300000	-3.500000	45.500000	-2.800000	132.900000	-16.400000	20.000000	-8.500000	-8.300000	-62.200000	-20.400000	-3.100000	-51.700000	-21.500000	-22.100000	-21.700000	-42.800000	-42.500000	-41.300000	-12.800000	-12.600000	-12.400000	-13.500000	-15.900000	-36.000000	-32.800000	-30.500000	-28.900000	-23.300000	-22.700000	-21.500000
-100.600000	-100.600000	-100.600000	-100.600000	-100.500000	-100.600000	-100.600000	-100.700000	-100.800000	-170.900000	-91.800000	-84.200000	92.500000	-156.900000	-125.000000	-128.500000	-131.500000	-10.100000	-6.900000	-4.900000	-148.200000	27.000000	-39.100000	0.700000	159.100000	22.500000	-10.300000	-8.700000	139.500000	-20.800000	-63.900000	-25.100000	-26.800000	-21.200000	-21.600000	-27.800000	-29.700000	-31.100000	-45.500000	-18.100000	-15.300000	-14.400000	-14.800000	-21.500000	-24.900000	-27.600000	-30.300000	-35.700000	-33.500000	-29.300000
-103.200000	-103.200000	-103.200000	-103.200000	-103.300000	-103.200000	-103.200000	-103.200000	-103.300000	-121.400000	-108.200000	-136.900000	55.300000	22.200000	-18.100000	-14.400000	-11.200000	-45.000000	-169.900000	-42.800000	1.000000	167.900000	-31.300000	33.600000	3.000000	132.400000	-162.200000	-158.800000	19.700000	-38.600000	-19.200000	-70.100000	-30.000000	-25.400000	-22.200000	-21.900000	-22.100000	-22.600000	-31.400000	-39.800000	-33.700000	-22.000000	-17.500000	-14.800000	-15.400000	-15.900000	-16.200000	-26.700000	-28.300000	-30.200000
-103.700000	-103.700000	-103.700000	-103.600000	-103.600000	-103.600000	-103.600000	-103.400000	-103.300000	-167.600000	-112.400000	-95.300000	153.700000	-156.800000	-125.900000	-128.600000	-131.400000	-119.400000	4.400000	-126.800000	61.700000	1.900000	-17.600000	38.800000	17.300000	-1.400000	3.300000	2.000000	6.000000	-20.400000	-10.900000	-5.300000	-22.000000	-34.400000	-35.900000	-20.100000	-19.600000	-19.400000	-21.700000	-30.500000	-31.100000	-29.300000	-24.100000	-16.500000	-16.400000	-16.400000	-16.100000	-15.200000	-16.000000	-18.200000
-99.200000	-99.200000	-99.200000	-99.300000	-99.300000	-99.300000	-99.200000	-99.200000	-98.800000	60.800000	-90.600000	-179.300000	-80.100000	22.200000	-19.200000	-15.000000	-11.300000	-6.700000	82.600000	1.900000	16.500000	46.800000	179.400000	12.400000	94.400000	18.000000	9.900000	4.800000	93.400000	-54.800000	-26.200000	-14.100000	-22.900000	-34.100000	-36.500000	-34.600000	-34.800000	-34.600000	-17.600000	-20.600000	-23.500000	-28.500000	-29.900000	-20.600000	-19.200000	-18.500000	-17.900000	-15.200000	-15.200000	-15.400000
-100.500000	-100.500000	-100.500000	-100.500000	-100.400000	-100.400000	-100.500000	-100.500000	-100.600000	-177.500000	-94.400000	95.400000	-179.400000	-157.300000	-126.800000	-129.000000	-130.700000	-113.100000	152.600000	-119.400000	131.800000	17.400000	4.600000	-172.700000	4.300000	-79.100000	59.200000	64.400000	11.900000	-39.200000	-140.000000	-33.300000	-30.700000	-46.000000	-36.900000	-30.200000	-29.200000	-28.500000	-28.700000	-19.700000	-19.800000	-22.200000	-24.900000	-28.700000	-26.800000	-25.300000	-24.200000	-18.100000	-17.600000	-16.800000
-102.800000	-102.800000	-102.800000	-102.700000	-102.800000	-102.800000	-102.800000	-102.800000	-102.900000	-115.600000	-119.700000	138.800000	-29.300000	22.200000	-18.500000	-14.700000	-11.300000	-7.900000	4.900000	-3.000000	5.000000	-168.800000	37.500000	-2.600000	18.300000	143.400000	15.700000	15.000000	12.300000	-16.000000	2.400000	-29.900000	-31.100000	-16.100000	-20.700000	-26.100000	-24.700000	-23.700000	-28.700000	-27.400000	-24.100000	-20.800000	-20.800000	-27.700000	-29.100000	-30.100000	-31.100000	-27.100000	-25.200000	-22.000000
-103.100000	-103.100000	-103.100000	-103.200000	-103.200000	-103.200000	-103.100000	-103.000000	-102.800000	-171.400000	-96.200000	75.100000	102.900000	-157.000000	-126.400000	-129.200000	-131.700000	-161.700000	-107.800000	-164.500000	67.100000	-0.700000	37.000000	-29.100000	145.900000	33.100000	12.300000	10.200000	41.400000	-26.900000	-1.700000	-25.500000	-24.000000	-16.400000	-17.600000	-26.700000	-27.000000	-26.900000	-29.900000	-28.200000	-27.000000	-23.400000	-20.700000	-21.700000	-22.700000	-23.500000	-24.200000	-31.000000	-30.500000	-28.500000
-100.000000	-100.000000	-100.000000	-100.000000	-100.000000	-99.900000	-99.900000	-99.800000	-99.600000	-120.700000	-93.400000	93.400000	60.000000	22.200000	-18.400000	-14.700000	-11.300000	7.000000	-2.200000	2.200000	14.400000	41.600000	25.100000	-55.300000	-3.300000	4.700000	141.700000	141.000000	59.200000	-37.800000	54.300000	-25.900000	-29.100000	-22.500000	-21.800000	-25.700000	-27.000000	-28.200000	-32.600000	-27.000000	-26.000000	-25.600000	-23.400000	-19.300000	-19.400000	-19.600000	-19.700000	-23.400000	-24.400000	-26.000000
-100.700000	-100.700000	-100.700000	-100.700000	-100.600000	-100.700000	-100.700000	-100.800000	-100.800000	-168.200000	-102.200000	102.700000	91.100000	-156.900000	-125.600000	-128.300000	-131.200000	-135.100000	-178.900000	-128.700000	-164.500000	-150.400000	23.900000	-14.700000	-20.700000	42.000000	4.500000	4.500000	15.800000	-34.400000	18.200000	-35.400000	-39.000000	-32.400000	-28.800000	-21.600000	-21.500000	-21.400000	-21.500000	-27.100000	-26.500000	-25.800000	-25.700000	-20.300000	-19.500000	-19.200000	-19.000000	-18.400000	-19.100000	-20.500000
-102.300000	-102.300000	-102.300000	-102.300000	-102.300000	-102.300000	-102.300000	-102.300000	-102.300000	61.000000	-109.200000	44.000000	48.400000	22.200000	-18.800000	-14.800000	-11.200000	-6.000000	5.500000	-1.100000	-1.500000	-4.500000	150.900000	-23.500000	-46.000000	66.100000	13.000000	9.600000	35.600000	-20.800000	-172.800000	-41.400000	-20.300000	-29.700000	-31.400000	-23.400000	-22.600000	-21.900000	-18.800000	-24.600000	-26.000000	-25.000000	-24.700000	-24.200000	-22.900000	-21.800000	-21.000000	-17.800000	-17.800000	-18.300000
-102.700000	-102.700000	-102.700000	-102.700000	-102.800000	-102.700000	-102.700000	-102.600000	-102.500000	-177.500000	-97.300000	78.700000	115.800000	-157.200000	-127.000000	-129.200000	-131.100000	-132.600000	81.100000	-138.700000	-105.700000	-35.300000	-3.400000	-153.200000	-160.100000	9.700000	47.400000	51.100000	27.800000	-30.000000	-10.400000	-21.800000	-20.400000	-23.600000	-25.400000	-30.700000	-30.100000	-29.100000	-22.700000	-22.000000	-22.000000	-22.900000	-22.900000	-26.000000	-25.700000	-25.400000	-24.800000	-20.900000	-20.100000	-19.000000
-100.600000	-100.600000	-100.600000	-100.600000	-100.600000	-100.600000	-100.500000	-100.500000	-100.200000	-115.400000	-99.900000	83.200000	145.800000	22.200000	-18.600000	-14.800000	-11.300000	-9.200000	9.600000	-5.000000	-6.100000	-97.600000	-37.200000	4.000000	-0.900000	17.700000	15.100000	14.900000	22.500000	-40.700000	-1.900000	-25.900000	-28.100000	-23.200000	-22.100000	-30.800000	-32.000000	-33.100000	-33.000000	-22.800000	-21.000000	-21.100000	-21.400000	-24.300000	-24.600000	-24.600000	-24.600000	-25.500000	-24.400000	-22.300000
-100.800000	-100.800000	-100.800000	-100.900000	-100.800000	-100.800000	-100.900000	-100.800000	-100.900000	-171.700000	-99.700000	96.000000	-73.700000	-157.000000	-126.000000	-128.900000	-131.400000	-136.400000	146.400000	-140.600000	-38.500000	-4.500000	-31.700000	28.900000	-22.400000	76.800000	-162.100000	17.400000	68.700000	-31.700000	-48.200000	-32.100000	-31.700000	-30.500000	-27.400000	-22.500000	-22.800000	-23.200000	-31.400000	-27.700000	-23.700000	-21.800000	-21.100000	-21.700000	-22.000000	-22.400000	-22.900000	-25.900000	-25.700000	-24.600000
-102.000000	-102.000000	-102.000000	-101.900000	-101.900000	-102.000000	-101.900000	-102.000000	-102.000000	-120.500000	-105.300000	32.300000	-135.900000	22.200000	-18.500000	-14.700000	-11.300000	-7.500000	6.200000	-1.700000	-104.700000	-150.500000	-18.200000	40.000000	-43.500000	16.800000	-2.800000	178.000000	10.400000	-35.200000	-35.900000	-22.900000	-25.400000	-33.700000	-34.300000	-23.100000	-22.400000	-22.100000	-21.000000	-30.400000	-28.400000	-23.900000	-22.300000	-20.100000	-20.300000	-20.700000	-21.100000	-23.300000	-23.700000	-23.900000
-102.500000	-102.500000	-102.500000	-102.500000	-102.500000	-102.500000	-102.500000	-102.400000	-102.200000	-168.300000	-100.800000	105.300000	26.100000	-157.000000	-126.100000	-128.600000	-131.300000	-136.600000	58.000000	-138.000000	-11.700000	1.800000	178.600000	15.900000	169.800000	28.500000	-7.800000	-2.500000	15.400000	-24.700000	-17.800000	-23.200000	-24.900000	-27.200000	-28.700000	-29.000000	-27.900000	-26.600000	-20.800000	-23.900000	-27.100000	-26.100000	-23.700000	-21.000000	-20.600000	-20.400000	-20.300000	-20.200000	-20.600000	-21.700000
-100.900000	-100.900000	-100.900000	-101.000000	-101.000000	-100.900000	-100.900000	-100.800000	-100.600000	61.100000	-99.100000	81.400000	-114.800000	22.200000	-18.800000	-14.800000	-11.300000	-7.800000	12.800000	-3.400000	-43.000000	50.500000	5.600000	176.300000	2.000000	34.900000	-101.200000	-4.900000	65.900000	-26.700000	-19.000000	-32.500000	-29.400000	-23.300000	-22.400000	-30.900000	-31.200000	-31.200000	-27.200000	-21.700000	-22.600000	-25.400000	-25.000000	-22.900000	-22.400000	-22.000000	-21.700000	-19.400000	-19.500000	-19.800000
-101.000000	-101.000000	-101.000000	-100.900000	-100.900000	-100.900000	-100.900000	-100.900000	-101.000000	-177.600000	-99.600000	86.300000	-30.100000	-157.100000	-126.500000	-129.000000	-131.000000	-128.300000	-164.800000	-133.600000	-92.700000	26.100000	37.400000	-6.500000	16.700000	22.600000	-4.900000	-83.900000	29.900000	-34.000000	-140.400000	-30.800000	-29.700000	-24.100000	-22.600000	-24.500000	-24.800000	-25.200000	-31.800000	-24.500000	-22.100000	-22.800000	-24.100000	-24.600000	-24.100000	-23.700000	-23.200000	-21.400000	-20.700000	-20.000000
-101.800000	-101.800000	-101.800000	-101.800000	-101.800000	-101.900000	-101.800000	-101.900000	-101.800000	-115.300000	-104.700000	136.300000	-145.000000	22.200000	-18.600000	-14.800000	-11.300000	-8.500000	-5.100000	-3.500000	-3.200000	137.000000	36.100000	-27.200000	74.600000	45.600000	-10.300000	-9.100000	16.200000	-34.600000	5.100000	-26.400000	-26.300000	-25.400000	-26.100000	-23.100000	-23.100000	-23.200000	-26.700000	-28.700000	-24.900000	-22.100000	-22.200000	-24.500000	-24.400000	-24.400000	-24.400000	-23.900000	-23.100000	-21.500000
-102.200000	-102.200000	-102.200000	-102.300000	-102.200000	-102.200000	-102.300000	-102.100000	-102.000000	-171.800000	-100.500000	93.000000	70.900000	-157.000000	-126.200000	-128.900000	-131.400000	-137.200000	-104.300000	-140.600000	-146.200000	2.800000	25.700000	-40.900000	21.900000	39.900000	-149.700000	-8.900000	34.500000	-26.800000	-2.200000	-30.100000	-26.800000	-26.600000	-27.100000	-25.600000	-25.400000	-25.100000	-23.100000	-27.200000	-27.000000	-23.400000	-21.800000	-22.500000	-23.000000	-23.300000	-23.700000	-25.000000	-24.600000	-23.300000
-101.200000	-101.200000	-101.200000	-101.100000	-101.200000	-101.100000	-101.100000	-101.000000	-100.900000	-120.500000	-99.500000	-179.500000	156.400000	22.200000	-18.600000	-14.700000	-11.300000	-8.600000	-7.100000	-3.500000	1.400000	56.200000	23.900000	-25.600000	15.000000	17.600000	4.400000	-157.700000	36.000000	-28.700000	53.800000	-32.500000	-28.300000	-28.900000	-27.600000	-27.800000	-27.900000	-27.700000	-23.700000	-24.000000	-25.400000	-24.900000	-22.800000	-21.200000	-21.300000	-21.500000	-21.700000	-23.400000	-23.700000	-23.700000
-101.100000	-101.100000	-101.100000	-101.100000	-101.100000	-101.100000	-101.000000	-101.100000	-101.100000	-168.300000	-100.300000	-94.700000	30.100000	-157.100000	-126.100000	-128.700000	-131.300000	-133.000000	179.000000	-135.400000	61.600000	21.800000	151.600000	-20.300000	154.800000	28.600000	9.200000	1.700000	26.600000	-36.400000	17.600000	-26.700000	-26.200000	-27.700000	-27.300000	-26.500000	-26.300000	-26.200000	-26.000000	-23.500000	-23.600000	-24.800000	-24.000000	-21.600000	-21.100000	-20.900000	-20.800000	-20.900000	-21.300000	-22.300000
-101.700000	-101.700000	-101.700000	-101.700000	-101.700000	-101.700000	-101.700000	-101.700000	-101.600000	61.200000	-103.500000	-139.000000	56.700000	22.300000	-18.700000	-14.800000	-11.300000	-7.900000	7.300000	-3.300000	15.700000	24.200000	-3.500000	-159.800000	-3.500000	68.500000	56.600000	4.600000	44.600000	-34.200000	-168.800000	-24.700000	-24.900000	-25.100000	-25.800000	-26.500000	-26.200000	-26.000000	-26.500000	-25.300000	-23.400000	-23.300000	-23.900000	-23.000000	-22.400000	-21.900000	-21.500000	-20.300000	-20.300000	-20.600000
-102.000000	-102.000000	-102.000000	-102.000000	-102.000000	-102.000000	-102.100000	-101.900000	-101.900000	-177.700000	-100.500000	-75.300000	160.900000	-157.100000	-126.400000	-129.000000	-131.100000	-131.400000	58.000000	-135.700000	131.600000	170.400000	-37.400000	4.300000	-21.900000	10.800000	158.500000	64.200000	27.500000	-26.500000	-13.900000	-28.000000	-28.000000	-25.900000	-25.500000	-26.800000	-27.000000	-27.000000	-27.200000	-26.000000	-24.200000	-22.700000	-22.800000	-24.100000	-23.600000	-23.300000	-22.900000	-21.500000	-21.000000	-20.400000
-101.400000	-101.400000	-101.400000	-101.400000	-101.400000	-101.300000	-101.300000	-101.300000	-101.100000	-115.300000	-100.100000	165.300000	-80.800000	22.200000	-18.600000	-14.700000	-11.300000	-8.700000	50.100000	-3.900000	5.400000	-1.300000	-31.900000	29.900000	-49.500000	19.900000	0.400000	15.200000	19.700000	-30.100000	-2.900000	-29.600000	-29.500000	-28.900000	-27.300000	-26.000000	-26.200000	-26.400000	-26.800000	-26.000000	-24.900000	-23.000000	-22.200000	-23.400000	-23.700000	-23.700000	-23.800000	-23.400000	-22.700000	-21.400000
-101.200000	-101.200000	-101.200000	-101.200000	-101.200000	-101.200000	-101.100000	-101.100000	-101.100000	-171.800000	-100.600000	99.400000	146.100000	-157.000000	-126.200000	-128.900000	-131.300000	-134.900000	130.300000	-138.300000	63.700000	-51.100000	-18.200000	39.700000	-12.700000	51.600000	10.000000	10.200000	63.300000	-31.100000	-47.100000	-27.000000	-26.700000	-28.700000	-28.600000	-25.400000	-25.000000	-24.800000	-24.700000	-25.800000	-25.200000	-23.900000	-22.300000	-22.200000	-22.400000	-22.800000	-23.000000	-24.100000	-23.800000	-22.600000
-101.600000	-101.600000	-101.600000	-101.500000	-101.600000	-101.600000	-101.600000	-101.600000	-101.500000	-120.500000	-102.600000	37.300000	26.600000	22.200000	-18.600000	-14.700000	-11.300000	-8.200000	6.100000	-3.200000	17.000000	-39.500000	179.000000	16.700000	-152.600000	26.400000	55.600000	141.200000	19.600000	-29.800000	-31.400000	-28.000000	-25.900000	-25.200000	-26.300000	-26.700000	-26.200000	-25.600000	-24.200000	-25.300000	-25.200000	-24.300000	-23.200000	-21.600000	-21.500000	-21.600000	-21.700000	-22.900000	-23.000000	-23.000000
-101.900000	-101.900000	-101.900000	-102.000000	-101.900000	-101.900000	-102.000000	-101.900000	-101.800000	-168.200000	-100.700000	169.000000	139.400000	-157.100000	-126.200000	-128.800000	-131.300000	-133.600000	55.600000	-136.300000	-163.300000	-16.900000	5.400000	-174.600000	-2.300000	29.400000	-169.200000	4.700000	16.400000	-33.400000	-20.700000	-30.900000	-28.100000	-24.300000	-24.000000	-27.700000	-27.700000	-27.500000	-26.200000	-24.600000	-24.600000	-24.300000	-23.800000	-22.100000	-21.700000	-21.500000	-21.500000	-21.400000	-21.700000	-22.200000
-101.500000	-101.500000	-101.500000	-101.500000	-101.500000	-101.400000	-101.400000	-101.300000	-101.200000	61.100000	-100.500000	-67.400000	-59.400000	22.300000	-18.700000	-14.800000	-11.300000	-8.200000	13.600000	-3.600000	-1.800000	-161.900000	37.500000	-7.200000	-23.500000	40.100000	-3.100000	9.700000	43.400000	-30.800000	-20.500000	-28.400000	-28.500000	-26.100000	-25.000000	-25.900000	-26.400000	-26.800000	-28.200000	-24.900000	-23.800000	-23.800000	-23.600000	-23.100000	-22.600000	-22.300000	-22.000000	-21.000000	-21.000000	-21.100000
-101.200000	-101.200000	-101.200000	-101.200000	-101.200000	-101.300000	-101.200000	-101.200000	-101.200000	-177.700000	-100.700000	166.300000	154.600000	-157.100000	-126.300000	-128.900000	-131.100000	-132.000000	-156.800000	-136.100000	-106.500000	2.300000	36.300000	-28.500000	-39.100000	25.200000	-6.500000	50.700000	35.500000	-28.500000	-139.500000	-27.200000	-26.500000	-27.900000	-27.400000	-24.700000	-24.600000	-24.700000	-26.400000	-26.100000	-24.200000	-23.200000	-23.000000	-23.600000	-23.400000	-23.200000	-23.000000	-21.900000	-21.400000	-21.000000
-101.600000	-101.600000	-101.600000	-101.500000	-101.600000	-101.500000	-101.500000	-101.600000	-101.400000	-115.300000	-102.100000	135.000000	45.900000	22.200000	-18.600000	-14.700000	-11.300000	-8.400000	-5.500000	-3.600000	-6.400000	45.000000	25.500000	-43.200000	151.000000	29.100000	-78.900000	15.000000	24.700000	-32.500000	5.400000	-29.000000	-26.300000	-27.500000	-28.000000	-25.900000	-25.500000	-25.100000	-24.100000	-26.400000	-25.000000	-23.300000	-22.600000	-23.200000	-23.300000	-23.300000	-23.200000	-23.100000	-22.600000	-21.500000
-101.800000	-101.800000	-101.800000	-101.900000	-101.800000	-101.800000	-101.900000	-101.700000	-101.700000	-171.800000	-100.800000	167.300000	29.500000	-157.000000	-126.200000	-128.900000	-131.300000	-134.400000	-104.100000	-137.600000	-38.500000	32.000000	23.800000	-27.200000	4.800000	55.200000	-22.800000	17.500000	34.500000	-33.900000	-2.400000	-28.700000	-27.400000	-26.600000	-26.400000	-27.600000	-27.400000	-27.000000	-24.400000	-25.100000	-25.400000	-23.800000	-22.700000	-22.400000	-22.500000	-22.600000	-22.800000	-23.400000	-23.100000	-22.300000
-101.500000	-101.500000	-101.500000	-101.500000	-101.500000	-101.500000	-101.500000	-101.400000	-101.300000	-120.500000	-100.700000	109.800000	83.800000	22.200000	-18.600000	-14.700000	-11.300000	-8.300000	-9.500000	-3.400000	-105.600000	24.100000	151.500000	-20.600000	15.300000	19.600000	-14.200000	177.900000	35.300000	-28.600000	53.700000	-26.800000	-27.500000	-26.400000	-25.700000	-27.100000	-27.200000	-27.300000	-26.700000	-24.300000	-24.500000	-24.100000	-23.100000	-22.100000	-21.900000	-21.900000	-22.000000	-22.700000	-22.800000	-22.500000
-101.300000	-101.300000	-101.300000	-101.300000	-101.300000	-101.300000	-101.200000	-101.300000	-101.200000	-168.200000	-100.800000	177.300000	141.100000	-157.100000	-126.300000	-128.900000	-131.300000	-133.400000	-41.600000	-136.500000	-12.700000	166.800000	-3.500000	-153.700000	101.800000	20.500000	-31.900000	-2.500000	24.900000	-28.800000	17.700000	-27.400000	-26.900000	-26.500000	-26.200000	-25.700000	-25.700000	-25.800000	-27.200000	-25.100000	-23.900000	-24.000000	-23.300000	-22.300000	-22.000000	-21.900000	-21.800000	-21.800000	-21.900000	-22.100000
-101.600000	-101.600000	-101.600000	-101.500000	-101.600000	-101.500000	-101.500000	-101.500000	-101.400000	61.100000	-101.700000	-53.400000	-50.000000	22.300000	-18.600000	-14.700000	-11.300000	-8.200000	-133.900000	-3.500000	-41.000000	-6.100000	-37.400000	4.300000	6.500000	53.300000	-123.500000	-4.900000	38.000000	-32.200000	-166.600000	-29.300000	-27.500000	-26.800000	-26.800000	-25.700000	-25.500000	-25.400000	-26.000000	-26.100000	-24.200000	-23.400000	-23.300000	-22.900000	-22.600000	-22.300000	-22.100000	-21.500000	-21.400000	-21.600000
-101.700000	-101.700000	-101.700000	-101.800000	-101.700000	-101.800000	-101.800000	-101.700000	-101.600000	-177.700000	-100.900000	-75.500000	-33.200000	-157.100000	-126.300000	-128.900000	-131.100000	-132.600000	7.200000	-136.500000	-92.400000	-45.000000	-31.800000	29.400000	19.100000	27.400000	3.000000	-83.800000	36.900000	-31.600000	-14.400000	-28.900000	-27.800000	-27.200000	-26.800000	-26.500000	-26.400000	-26.100000	-25.200000	-26.000000	-24.900000	-23.300000	-23.000000	-23.200000	-23.000000	-22.900000	-22.700000	-22.000000	-21.700000	-21.200000
-101.500000	-101.500000	-101.500000	-101.500000	-101.500000	-101.500000	-101.500000	-101.400000	-101.400000	-115.300000	-100.800000	-114.300000	-102.600000	22.200000	-18.600000	-14.700000	-11.300000	-8.400000	-122.900000	-3.500000	-3.400000	-27.600000	-18.200000	39.100000	35.100000	21.000000	-12.500000	-9.200000	19.400000	-30.300000	-3.400000	-27.800000	-27.100000	-26.800000	-26.500000	-26.600000	-26.600000	-26.400000	-25.400000	-25.200000	-25.100000	-23.600000	-22.700000	-23.000000	-22.900000	-22.900000	-22.900000	-22.800000	-22.300000	-21.600000
-101.400000	-101.400000	-101.400000	-101.400000	-101.400000	-101.300000	-101.300000	-101.300000	-101.200000	-171.800000	-100.900000	-69.000000	-108.000000	-157.000000	-126.200000	-128.900000	-131.300000	-133.900000	-3.800000	-137.200000	-146.900000	-28.200000	178.900000	16.000000	103.200000	43.000000	70.100000	-8.900000	31.200000	-31.500000	-47.200000	-28.500000	-26.700000	-25.900000	-26.000000	-26.300000	-26.100000	-26.100000	-26.000000	-24.900000	-24.700000	-24.000000	-22.900000	-22.500000	-22.500000	-22.600000	-22.600000	-23.000000	-22.800000	-21.900000
-101.600000	-101.600000	-101.600000	-101.500000	-101.600000	-101.600000	-101.500000	-101.600000	-101.400000	-120.500000	-101.500000	119.500000	-29.600000	22.200000	-18.600000	-14.700000	-11.300000	-8.300000	-161.600000	-3.500000	1.300000	-176.300000	5.400000	-176.700000	0.100000	31.600000	-176.900000	-158.000000	45.300000	-30.700000	-31.700000	-29.000000	-27.500000	-26.000000	-25.800000	-26.200000	-26.200000	-26.000000	-26.200000	-25.300000	-24.400000	-24.000000	-23.100000	-22.200000	-22.200000	-22.100000	-22.200000	-22.600000	-22.600000	-22.300000
-101.600000	-101.600000	-101.600000	-101.700000	-101.600000	-101.700000	-101.700000	-101.600000	-101.600000	-168.200000	-100.900000	106.100000	85.200000	-157.100000	-126.300000	-128.900000	-131.300000	-133.400000	4.900000	-136.600000	62.000000	7.400000	37.500000	-7.400000	21.700000	25.600000	-5.100000	1.800000	23.400000	-30.300000	-20.400000	-27.800000	-27.600000	-26.900000	-26.300000	-26.200000	-26.200000	-26.300000	-26.300000	-25.500000	-24.300000	-23.800000	-23.400000	-22.500000	-22.200000	-22.100000	-22.100000	-22.000000	-22.000000	-22.100000
-101.500000	-101.500000	-101.500000	-101.500000	-101.500000	-101.500000	-101.500000	-101.400000	-101.400000	61.100000	-100.900000	67.000000	108.500000	22.300000	-18.600000	-14.700000	-11.300000	-8.300000	-132.700000	-3.500000	15.800000	46.100000	36.200000	-28.500000	107.800000	44.100000	-6.600000	4.700000	27.200000	-32.100000	-20.800000	-27.800000	-27.000000	-27.600000	-27.000000	-26.100000	-26.100000	-25.900000	-25.800000	-25.600000	-24.600000	-23.500000	-23.200000	-22.900000	-22.600000	-22.400000	-22.200000	-21.800000	-21.700000	-21.700000
-101.500000	-101.500000	-101.500000	-101.500000	-101.500000	-101.400000	-101.400000	-101.400000	-101.200000	-177.700000	-101.000000	105.600000	99.700000	-157.100000	-126.300000	-128.900000	-131.100000	-132.900000	-3.500000	-136.600000	131.700000	30.700000	25.600000	-41.700000	0.400000	29.200000	-59.500000	64.100000	40.600000	-31.100000	-137.600000	-28.600000	-26.700000	-26.800000	-27.000000	-26.200000	-26.000000	-25.900000	-25.300000	-25.500000	-24.700000	-23.500000	-22.900000	-23.100000	-22.800000	-22.800000	-22.600000	-22.100000	-21.800000	-21.500000
-101.500000	-101.500000	-101.500000	-101.500000	-101.500000	-101.500000	-101.500000	-101.500000	-101.400000	-115.300000	-101.300000	126.000000	-32.700000	22.200000	-18.600000	-14.700000	-11.300000	-8.300000	-137.300000	-3.500000	5.200000	29.100000	23.900000	-25.100000	18.800000	22.100000	-40.600000	15.300000	28.900000	-29.100000	5.100000	-28.200000	-27.500000	-26.200000	-26.200000	-26.700000	-26.500000	-26.200000	-25.500000	-25.300000	-24.800000	-23.700000	-22.900000	-22.900000	-22.900000	-22.800000	-22.800000	-22.600000	-22.300000	-21.600000
-101.600000	-101.600000	-101.600000	-101.600000	-101.600000	-101.700000	-101.600000	-101.600000	-101.600000	-171.800000	-101.000000	172.000000	-124.700000	-157.000000	-126.200000	-128.900000	-131.300000	-133.700000	-6.600000	-137.000000	64.400000	167.200000	151.400000	-22.100000	142.000000	45.000000	-11.700000	10.200000	27.800000	-31.000000	-3.200000	-27.900000	-27.600000	-26.400000	-25.800000	-26.600000	-26.600000	-26.600000	-26.300000	-25.100000	-24.600000	-23.800000	-22.900000	-22.500000	-22.500000	-22.500000	-22.500000	-22.800000	-22.600000	-21.900000
-101.600000	-101.600000	-101.600000	-101.600000	-101.600000	-101.500000	-101.600000	-101.400000	-101.400000	-120.500000	-100.900000	114.400000	-88.800000	22.200000	-18.600000	-14.700000	-11.300000	-8.300000	-137.100000	-3.500000	16.500000	-5.500000	-3.400000	-156.700000	-2.200000	32.900000	-23.800000	141.200000	37.700000	-32.500000	54.300000	-28.400000	-27.200000	-26.900000	-26.400000	-26.000000	-26.100000	-26.100000	-26.400000	-25.300000	-24.400000	-23.900000	-23.100000	-22.400000	-22.200000	-22.200000	-22.300000	-22.500000	-22.400000	-22.100000
-101.400000	-101.400000	-101.400000	-101.500000	-101.400000	-101.400000	-101.400000	-101.400000	-101.200000	-168.200000	-101.000000	160.100000	-56.700000	-157.100000	-126.300000	-128.900000	-131.300000	-133.400000	-4.800000	-136.700000	-163.600000	-46.100000	-37.500000	4.500000	-19.200000	20.900000	-133.400000	4.700000	28.700000	-30.400000	17.400000	-28.900000	-27.100000	-26.900000	-26.900000	-25.900000	-25.800000	-25.700000	-25.900000	-25.600000	-24.500000	-23.600000	-23.200000	-22.600000	-22.400000	-22.200000	-22.100000	-22.100000	-22.100000	-22.000000
-101.500000	-101.500000	-101.500000	-101.400000	-101.500000	-101.500000	-101.500000	-101.500000	-101.400000	61.100000	-101.300000	-43.700000	-135.300000	22.300000	-18.600000	-14.700000	-11.300000	-8.300000	-137.400000	-3.500000	-1.600000	-34.100000	-31.700000	29.500000	-47.400000	38.500000	3.000000	9.600000	27.100000	-30.200000	-166.600000	-28.200000	-27.300000	-26.600000	-26.500000	-26.400000	-26.200000	-25.900000	-25.400000	-25.700000	-24.600000	-23.600000	-23.100000	-22.800000	-22.500000	-22.400000	-22.300000	-22.000000	-21.900000	-21.800000
-101.700000	-101.700000	-101.700000	-101.700000	-101.700000	-101.700000	-101.600000	-101.600000	-101.600000	-177.700000	-101.000000	171.600000	-35.600000	-157.100000	-126.300000	-128.900000	-131.100000	-133.100000	-5.700000	-136.700000	-106.300000	-23.700000	-18.200000	39.700000	-161.100000	37.900000	8.000000	50.800000	39.100000	-31.500000	-14.700000	-28.000000	-27.300000	-26.500000	-26.100000	-26.700000	-26.500000	-26.400000	-25.600000	-25.300000	-24.800000	-23.600000	-23.000000	-22.900000	-22.800000	-22.700000	-22.600000	-22.200000	-21.900000	-21.600000
-101.500000	-101.500000	-101.500000	-101.600000	-101.500000	-101.500000	-101.500000	-101.400000	-101.400000	-115.300000	-100.900000	114.600000	-83.200000	22.200000	-18.600000	-14.700000	-11.300000	-8.300000	-131.600000	-3.500000	-6.300000	-166.200000	178.900000	16.500000	-0.200000	24.100000	53.000000	15.000000	32.400000	-30.900000	-3.300000	-28.400000	-27.100000	-26.500000	-26.200000	-26.300000	-26.400000	-26.300000	-26.100000	-25.100000	-24.700000	-23.800000	-23.000000	-22.800000	-22.700000	-22.700000	-22.600000	-22.500000	-22.200000	-21.600000
-101.400000	-101.400000	-101.400000	-101.400000	-101.400000	-101.400000	-101.500000	-101.400000	-101.200000	-171.800000	-101.100000	167.300000	-156.900000	-157.000000	-126.200000	-128.900000	-131.300000	-133.500000	-5.700000	-136.900000	-38.600000	5.300000	5.400000	-176.400000	-21.200000	35.100000	11.500000	17.400000	24.300000	-30.600000	-47.000000	-28.400000	-27.200000	-26.700000	-26.500000	-26.000000	-26.000000	-26.000000	-26.200000	-25.300000	-24.500000	-23.800000	-23.000000	-22.600000	-22.500000	-22.500000	-22.500000	-22.600000	-22.400000	-21.900000
-101.600000	-101.600000	-101.600000	-101.500000	-101.600000	-101.500000	-101.500000	-101.500000	-101.400000	-120.500000	-101.200000	125.000000	-31.700000	22.200000	-18.600000	-14.700000	-11.300000	-8.300000	-138.400000	-3.500000	-105.400000	46.200000	37.500000	-7.000000	-44.000000	36.900000	170.700000	178.000000	35.100000	-31.300000	-31.400000	-28.000000	-27.400000	-26.900000	-26.600000	-26.200000	-26.000000	-25.900000	-25.900000	-25.600000	-24.400000	-23.800000	-23.100000	-22.500000	-22.400000	-22.300000	-22.300000	-22.500000	-22.400000	-22.000000
-101.600000	-101.600000	-101.600000	-101.700000	-101.600000	-101.700000	-101.500000	-101.600000	-101.600000	-168.200000	-101.000000	112.400000	118.800000	-157.100000	-126.300000	-128.900000	-131.300000	-133.400000	-5.900000	-136.700000	-12.500000	30.700000	36.300000	-28.500000	168.800000	24.800000	-0.700000	-2.500000	36.400000	-30.600000	-20.300000	-28.200000	-27.200000	-26.900000	-26.500000	-26.400000	-26.300000	-26.200000	-25.600000	-25.500000	-24.600000	-23.600000	-23.100000	-22.700000	-22.400000	-22.300000	-22.300000	-22.200000	-22.100000	-21.900000
-101.500000	-101.500000	-101.500000	-101.500000	-101.500000	-101.500000	-101.600000	-101.400000	-101.400000	61.100000	-100.900000	63.100000	113.500000	22.300000	-18.600000	-14.700000	-11.300000	-8.300000	-134.400000	-3.500000	-41.500000	25.100000	25.500000	-42.900000	2.200000	34.900000	-10.400000	-4.900000	25.600000	-30.400000	-21.100000	-28.500000	-27.100000	-26.600000	-26.400000	-26.500000	-26.400000	-26.200000	-25.700000	-25.400000	-24.700000	-23.700000	-23.100000	-22.700000	-22.600000	-22.400000	-22.300000	-22.100000	-22.000000	-21.800000
-101.500000	-101.500000	-101.500000	-101.500000	-101.500000	-101.400000	-101.500000	-101.400000	-101.200000	-177.700000	-101.100000	105.800000	64.000000	-157.100000	-126.300000	-128.900000	-131.100000	-133.200000	-5.500000	-136.700000	-92.400000	171.400000	23.900000	-25.800000	16.800000	38.300000	-58.300000	-83.800000	31.800000	-31.500000	-138.200000	-28.300000	-27.300000	-26.400000	-26.300000	-26.200000	-26.200000	-26.100000	-26.000000	-25.200000	-24.700000	-23.600000	-23.000000	-22.900000	-22.600000	-22.600000	-22.500000	-22.200000	-22.000000	-21.700000
-101.500000	-101.500000	-101.500000	-101.500000	-101.500000	-101.500000	-101.400000	-101.500000	-101.400000	-115.300000	-101.200000	120.300000	133.900000	22.200000	-18.600000	-14.700000	-11.300000	-8.300000	-134.000000	-3.600000	-3.300000	-7.400000	151.500000	-21.200000	73.400000	24.300000	-20.600000	-9.200000	36.200000	-31.400000	5.300000	-28.200000	-27.400000	-26.600000	-26.300000	-26.300000	-26.200000	-26.100000	-26.000000	-25.400000	-24.500000	-23.800000	-23.000000	-22.700000	-22.700000	-22.600000	-22.600000	-22.500000	-22.200000	-21.800000
-101.600000	-101.600000	-101.600000	-101.600000	-101.600000	-101.700000	-101.600000	-101.600000	-101.600000	-171.800000	-101.000000	-70.000000	94.800000	-157.000000	-126.200000	-128.900000	-131.300000	-133.400000	-6.100000	-136.800000	-146.800000	-45.100000	-3.500000	-155.400000	23.000000	32.300000	-15.300000	-8.900000	27.500000	-30.100000	-3.000000	-28.400000	-27.200000	-26.900000	-26.400000	-26.200000	-26.200000	-26.100000	-26.000000	-25.400000	-24.600000	-23.700000	-23.000000	-22.700000	-22.500000	-22.500000	-22.400000	-22.500000	-22.300000	-21.800000
-101.600000	-101.600000	-101.600000	-101.600000	-101.600000	-101.500000	-101.600000	-101.400000	-101.400000	-120.500000	-100.900000	-110.800000	27.700000	22.200000	-18.600000	-14.700000	-11.300000	-8.300000	-136.400000	-3.500000	1.300000	-29.900000	-37.400000	4.500000	15.300000	40.700000	-170.500000	-157.900000	31.600000	-30.800000	54.100000	-28.400000	-27.100000	-26.700000	-26.600000	-26.300000	-26.200000	-26.100000	-25.800000	-25.500000	-24.500000	-23.800000	-23.100000	-22.500000	-22.400000	-22.400000	-22.400000	-22.400000	-22.300000	-21.900000
-101.400000	-101.400000	-101.400000	-101.500000	-101.400000	-101.400000	-101.400000	-101.400000	-101.200000	-168.200000	-101.100000	-83.500000	154.600000	-157.100000	-126.300000	-128.900000	-131.300000	-133.400000	-5.500000	-136.700000	61.900000	-27.800000	-31.800000	29.400000	29.500000	26.600000	4.400000	1.700000	36.500000	-31.500000	17.600000	-28.100000	-27.300000	-26.600000	-26.500000	-26.300000	-26.200000	-26.000000	-25.700000	-25.400000	-24.700000	-23.600000	-23.100000	-22.700000	-22.500000	-22.300000	-22.300000	-22.300000	-22.200000	-21.900000
-101.500000	-101.500000	-101.500000	-101.500000	-101.500000	-101.500000	-101.500000	-101.500000	-101.400000	61.100000	-101.200000	-49.000000	34.600000	22.300000	-18.600000	-14.700000	-11.300000	-8.300000	-135.100000	-3.500000	15.800000	-169.900000	-18.200000	39.400000	121.700000	29.300000	10.300000	4.700000	27.500000	-30.700000	-166.500000	-28.200000	-27.300000	-26.500000	-26.200000	-26.400000	-26.300000	-26.200000	-25.800000	-25.400000	-24.600000	-23.700000	-23.100000	-22.700000	-22.500000	-22.500000	-22.400000	-22.100000	-22.000000	-21.800000
-101.700000	-101.700000	-101.700000	-101.600000	-101.700000	-101.700000	-101.600000	-101.600000	-101.600000	-177.700000	-101.000000	-77.100000	-119.900000	-157.100000	-126.300000	-128.900000	-131.100000	-133.300000	-5.700000	-136.800000	131.700000	6.700000	178.900000	16.200000	-1.300000	39.300000	61.200000	64.200000	29.800000	-30.600000	-14.600000	-28.400000	-27.200000	-26.800000	-26.300000	-26.300000	-26.200000	-26.200000	-26.000000	-25.300000	-24.600000	-23.700000	-23.000000	-22.800000	-22.700000	-22.500000	-22.400000	-22.300000	-22.100000	-21.800000
-101.500000	-101.500000	-101.500000	-101.600000	-101.500000	-101.500000	-101.500000	-101.400000	-101.400000	-115.300000	-100.900000	-97.500000	-149.200000	22.200000	-18.600000	-14.700000	-11.300000	-8.300000	-134.500000	-3.500000	5.300000	45.100000	5.400000	-176.500000	21.600000	29.200000	17.100000	15.200000	37.200000	-31.200000	-3.400000	-28.300000	-27.200000	-26.700000	-26.500000	-26.200000	-26.200000	-26.100000	-26.000000	-25.300000	-24.600000	-23.700000	-23.000000	-22.800000	-22.600000	-22.600000	-22.500000	-22.400000	-22.200000	-21.700000
-101.400000	-101.400000	-101.400000	-101.500000	-101.400000	-101.400000	-101.500000	-101.400000	-101.200000	-171.800000	-101.100000	-88.700000	-29.700000	-157.000000	-126.200000	-128.900000	-131.300000	-133.400000	-5.800000	-136.800000	64.200000	32.000000	37.500000	-7.300000	-79.900000	29.000000	13.200000	10.200000	29.600000	-30.800000	-47.000000	-28.200000	-27.300000	-26.800000	-26.600000	-26.200000	-26.100000	-26.000000	-25.900000	-25.500000	-24.500000	-23.800000	-23.000000	-22.600000	-22.500000	-22.500000	-22.500000	-22.500000	-22.200000	-21.800000
-101.600000	-101.600000	-101.600000	-101.500000	-101.600000	-101.500000	-101.500000	-101.500000	-101.400000	-120.500000	-101.200000	137.800000	-133.100000	22.200000	-18.600000	-14.700000	-11.300000	-8.300000	-135.900000	-3.500000	16.600000	26.400000	36.300000	-28.400000	177.700000	38.300000	150.000000	141.300000	28.100000	-30.800000	-31.600000	-28.300000	-27.200000	-26.600000	-26.400000	-26.400000	-26.300000	-26.100000	-25.700000	-25.500000	-24.600000	-23.700000	-23.100000	-22.600000	-22.500000	-22.400000	-22.400000	-22.400000	-22.300000	-21.900000
-101.600000	-101.600000	-101.600000	-101.600000	-101.600000	-101.700000	-101.500000	-101.600000	-101.600000	-168.200000	-101.000000	92.100000	-97.800000	-157.100000	-126.300000	-128.900000	-131.300000	-133.400000	-5.700000	-136.700000	-163.600000	169.200000	25.500000	-42.200000	7.100000	30.000000	1.500000	4.700000	35.600000	-31.200000	-20.300000	-28.400000	-27.200000	-26.600000	-26.300000	-26.400000	-26.300000	-26.200000	-25.800000	-25.300000	-24.600000	-23.700000	-23.100000	-22.700000	-22.400000	-22.400000	-22.300000	-22.300000	-22.100000	-21.900000
-101.500000	-101.500000	-101.500000	-101.600000	-101.500000	-101.500000	-101.600000	-101.400000	-101.400000	61.100000	-100.900000	65.700000	-40.700000	22.300000	-18.600000	-14.700000	-11.300000	-8.300000	-135.100000	-3.500000	-1.600000	-6.400000	23.900000	-25.600000	14.900000	28.400000	12.400000	9.600000	32.100000	-30.900000	-21.000000	-28.300000	-27.300000	-26.600000	-26.300000	-26.300000	-26.200000	-26.100000	-26.000000	-25.300000	-24.700000	-23.600000	-23.000000	-22.700000	-22.600000	-22.400000	-22.400000	-22.200000	-22.100000	-21.800000
-101.500000	-101.500000	-101.500000	-101.500000	-101.500000	-101.400000	-101.500000	-101.400000	-101.200000	-177.700000	-101.100000	112.000000	-145.100000	-157.100000	-126.300000	-128.900000	-131.100000	-133.300000	-5.700000	-136.800000	-106.300000	-45.600000	151.500000	-21.600000	49.200000	38.600000	-82.400000	50.800000	28.200000	-30.500000	-137.800000	-28.200000	-27.300000	-26.700000	-26.500000	-26.200000	-26.200000	-26.100000	-26.000000	-25.400000	-24.600000	-23.700000	-23.100000	-22.800000	-22.600000	-22.500000	-22.400000	-22.300000	-22.200000	-21.800000
-101.500000	-101.500000	-101.500000	-101.500000	-101.500000	-101.500000	-101.400000	-101.500000	-101.400000	-115.300000	-101.200000	42.900000	-31.900000	22.200000	-18.600000	-14.700000	-11.300000	-8.300000	-134.800000	-3.500000	-6.400000	-31.900000	-3.500000	-156.100000	41.500000	31.300000	-13.400000	14.900000	34.000000	-31.100000	5.200000	-28.300000	-27.200000	-26.800000	-26.500000	-26.200000	-26.200000	-26.100000	-25.800000	-25.500000	-24.500000	-23.800000	-23.000000	-22.700000	-22.600000	-22.600000	-22.500000	-22.400000	-22.100000	-21.800000
-101.600000	-101.600000	-101.600000	-101.600000	-101.600000	-101.700000	-101.600000	-101.600000	-101.600000	-171.800000	-101.000000	89.100000	-88.000000	-157.000000	-126.200000	-128.900000	-131.300000	-133.400000	-5.800000	-136.800000	-38.500000	-25.700000	-37.400000	4.500000	14.300000	27.100000	-7.700000	17.500000	32.800000	-31.200000	-3.100000	-28.300000	-27.200000	-26.600000	-26.400000	-26.400000	-26.200000	-26.100000	-25.800000	-25.400000	-24.600000	-23.700000	-23.000000	-22.700000	-22.500000	-22.500000	-22.500000	-22.400000	-22.200000	-21.800000
-101.600000	-101.600000	-101.600000	-101.600000	-101.600000	-101.500000	-101.600000	-101.400000	-101.400000	-120.500000	-100.900000	161.400000	-148.100000	22.200000	-18.600000	-14.700000	-11.300000	-8.300000	-135.600000	-3.500000	-105.500000	-169.200000	-31.800000	29.400000	23.100000	37.100000	-155.900000	178.000000	28.300000	-30.600000	54.200000	-28.300000	-27.200000	-26.600000	-26.400000	-26.300000	-26.300000	-26.100000	-25.800000	-25.300000	-24.600000	-23.700000	-23.100000	-22.600000	-22.500000	-22.400000	-22.300000	-22.400000	-22.300000	-21.800000
-101.400000	-101.400000	-101.400000	-101.500000	-101.400000	-101.400000	-101.400000	-101.400000	-101.200000	-168.200000	-101.100000	-81.600000	-35.700000	-157.100000	-126.300000	-128.900000	-131.300000	-133.400000	-5.700000	-136.700000	-12.600000	6.500000	-18.200000	39.600000	132.400000	33.500000	-0.100000	-2.600000	33.300000	-30.800000	17.500000	-28.200000	-27.300000	-26.700000	-26.300000	-26.300000	-26.200000	-26.100000	-26.000000	-25.400000	-24.600000	-23.700000	-23.100000	-22.700000	-22.500000	-22.400000	-22.400000	-22.300000	-22.100000	-21.900000
-101.500000	-101.500000	-101.500000	-101.500000	-101.500000	-101.500000	-101.500000	-101.500000	-101.400000	61.100000	-101.200000	-127.000000	125.100000	22.300000	-18.600000	-14.700000	-11.300000	-8.300000	-135.100000	-3.500000	-41.300000	45.600000	178.900000	16.400000	-3.300000	27.300000	-12.600000	-4.800000	33.900000	-31.200000	-166.400000	-28.400000	-27.300000	-26.700000	-26.500000	-26.300000	-26.200000	-26.200000	-25.900000	-25.400000	-24.600000	-23.700000	-23.000000	-22.700000	-22.600000	-22.400000	-22.400000	-22.200000	-22.200000	-21.800000
-101.700000	-101.700000	-101.700000	-101.600000	-101.700000	-101.700000	-101.600000	-101.600000	-101.600000	-177.700000	-101.000000	-103.600000	104.500000	-157.100000	-126.300000	-128.900000	-131.100000	-133.300000	-5.700000	-136.800000	-92.400000	31.100000	5.400000	-176.400000	-21.500000	35.200000	79.500000	-83.900000	28.200000	-30.800000	-14.800000	-28.300000	-27.200000	-26.700000	-26.400000	-26.300000	-26.200000	-26.100000	-25.900000	-25.400000	-24.600000	-23.700000	-23.100000	-22.800000	-22.500000	-22.600000	-22.400000	-22.400000	-22.100000	-21.800000
-101.500000	-101.500000	-101.500000	-101.600000	-101.500000	-101.500000	-101.500000	-101.400000	-101.400000	-115.300000	-100.900000	-175.400000	71.900000	22.200000	-18.600000	-14.700000	-11.300000	-8.300000	-135.000000	-3.500000	-3.400000	26.300000	37.500000	-7.200000	-39.100000	34.400000	15.200000	-9.100000	31.900000	-30.800000	-3.300000	-28.200000	-27.200000	-26.700000	-26.500000	-26.300000	-26.200000	-26.000000	-25.800000	-25.400000	-24.600000	-23.700000	-23.000000	-22.700000	-22.600000	-22.500000	-22.500000	-22.300000	-22.100000	-21.800000
-101.400000	-101.400000	-101.400000	-101.500000	-101.400000	-101.400000	-101.500000	-101.400000	-101.200000	-171.800000	-101.100000	89.800000	132.800000	-157.000000	-126.200000	-128.900000	-131.300000	-133.400000	-5.800000	-136.800000	-146.700000	169.400000	36.300000	-28.400000	-11.700000	28.000000	8.300000	-8.900000	34.900000	-31.100000	-46.900000	-28.300000	-27.300000	-26.600000	-26.300000	-26.300000	-26.300000	-26.100000	-25.900000	-25.400000	-24.600000	-23.700000	-23.000000	-22.600000	-22.500000	-22.500000	-22.400000	-22.400000	-22.300000	-21.800000
-101.600000	-101.600000	-101.600000	-101.500000	-101.600000	-101.500000	-101.500000	-101.500000	-101.400000	-120.500000	-101.200000	139.500000	94.800000	22.200000	-18.600000	-14.700000	-11.300000	-8.300000	-135.400000	-3.500000	1.200000	-6.600000	25.500000	-42.600000	-176.400000	34.300000	148.400000	-158.000000	29.100000	-30.800000	-31.500000	-28.400000	-27.200000	-26.600000	-26.400000	-26.300000	-26.200000	-26.200000	-25.800000	-25.400000	-24.600000	-23.700000	-23.100000	-22.700000	-22.500000	-22.400000	-22.400000	-22.400000	-22.100000	-21.900000
-101.600000	-101.600000	-101.600000	-101.600000	-101.600000	-101.700000	-101.500000	-101.600000	-101.600000	-168.200000	-101.000000	81.300000	25.900000	-157.100000	-126.300000	-128.900000	-131.300000	-133.400000	-5.700000	-136.700000	62.000000	-45.400000	23.900000	-25.700000	1.800000	34.900000	3.700000	1.800000	30.600000	-30.700000	-20.400000	-28.200000	-27.300000	-26.700000	-26.400000	-26.300000	-26.200000	-26.100000	-26.000000	-25.300000	-24.600000	-23.700000	-23.100000	-22.700000	-22.600000	-22.400000	-22.400000	-22.300000	-22.200000	-21.800000
-101.500000	-101.500000	-101.500000	-101.600000	-101.500000	-101.500000	-101.600000	-101.400000	-101.400000	61.100000	-100.900000	-170.900000	162.800000	22.300000	-18.600000	-14.700000	-11.300000	-8.300000	-135.100000	-3.500000	15.800000	-31.100000	151.500000	-21.400000	22.900000	28.000000	12.000000	4.700000	34.600000	-31.200000	-21.000000	-28.300000	-27.200000	-26.700000	-26.500000	-26.300000	-26.200000	-26.100000	-25.800000	-25.400000	-24.600000	-23.700000	-23.000000	-22.700000	-22.500000	-22.500000	-22.400000	-22.300000	-22.200000	-21.800000
-101.500000	-101.500000	-101.500000	-101.500000	-101.500000	-101.400000	-101.500000	-101.400000	-101.200000	-177.700000	-101.100000	-97.500000	31.700000	-157.100000	-126.300000	-128.900000	-131.100000	-133.300000	-5.700000	-136.800000	131.600000	-26.500000	-3.500000	-155.700000	46.500000	33.300000	45.300000	64.100000	30.200000	-30.900000	-137.900000	-28.300000	-27.200000	-26.700000	-26.400000	-26.200000	-26.200000	-26.100000	-25.900000	-25.400000	-24.600000	-23.700000	-23.100000	-22.800000	-22.600000	-22.500000	-22.400000	-22.300000	-22.100000	-21.800000
180.000000	180.000000	180.000000	180.000000	180.000000	180.000000	180.000000	180.000000	180.000000	180.000000	180.000000	180.000000	180.000000	180.000000	180.000000	180.000000	180.000000	180.000000	180.000000	180.000000	180.000000	180.000000	180.000000	180.000000	180.000000	180.000000	180.000000	180.000000	180.000000	180.000000	180.000000	180.000000	180.000000	180.000000	180.000000	180.000000	180.000000	180.000000	180.000000	180.000000	180.000000	180.000000	180.000000	180.000000	180.000000	180.000000	180.000000	180.000000	180.000000	180.000000
91.900000	91.900000	91.900000	91.900000	91.800000	91.800000	91.600000	91.100000	89.900000	87.200000	81.900000	73.500000	63.200000	52.400000	42.500000	34.000000	27.000000	21.300000	16.800000	13.500000	11.300000	10.100000	9.500000	9.200000	9.100000	9.000000	9.000000	9.000000	9.000000	9.000000	9.000000	9.000000	9.000000	9.000000	9.000000	9.000000	9.000000	9.000000	9.000000	9.000000	9.000000	9.000000	9.000000	9.000000	9.000000	9.000000	9.000000	9.000000	9.000000	9.000000
176.200000	176.200000	176.200000	176.200000	176.300000	176.300000	176.500000	176.900000	178.000000	-179.400000	-174.300000	-166.000000	-155.700000	-144.800000	-134.800000	-126.100000	-118.900000	-112.700000	-107.000000	-100.900000	-93.300000	-83.600000	-72.400000	-61.100000	-50.800000	-41.800000	-34.300000	-28.000000	-22.800000	-18.400000	-14.700000	-11.200000	-9.000000	-9.000000	-9.000000	-9.000000	-9.000000	-9.000000	-9.000000	-9.000000	-9.000000	-9.000000	-9.000000	-9.000000	-9.000000	-9.000000	-9.000000	-9.000000	-9.000000	-9.000000
-127.200000	-127.200000	-127.200000	-127.200000	-127.300000	-127.300000	-127.400000	-127.500000	-128.000000	-129.200000	-44.500000	-39.700000	-34.000000	-28.200000	-23.100000	-18.800000	-15.400000	-13.000000	-11.900000	-12.600000	-15.900000	-22.300000	-31.200000	-41.300000	-51.100000	-59.700000	-67.000000	-72.700000	-76.700000	-78.200000	-76.300000	-71.100000	-62.300000	-50.900000	-40.200000	-30.700000	-22.200000	-14.400000	-5.700000	0.000000	0.000000	0.000000	0.000000	0.000000	0.000000	0.000000	0.000000	0.000000	0.000000	0.000000
178.100000	178.100000	178.100000	178.100000	178.200000	178.200000	178.300000	178.400000	179.000000	-179.800000	-88.000000	-96.100000	-106.300000	-117.000000	-126.400000	-134.300000	-140.500000	-145.300000	-148.900000	-151.800000	-154.200000	-156.300000	-158.100000	-13.600000	-11.200000	-10.700000	-10.600000	-10.900000	-11.500000	-13.200000	-16.700000	-23.100000	-32.300000	-42.700000	-53.000000	-62.200000	-70.400000	-77.700000	-85.100000	-87.800000	-82.000000	-72.900000	-61.500000	-49.500000	-38.000000	-27.300000	-16.900000	0.000000	0.000000	0.000000
85.300000	85.300000	85.300000	85.300000	85.200000	85.200000	85.000000	84.800000	83.900000	-102.900000	-173.100000	-169.600000	-165.000000	-22.800000	-19.300000	-15.800000	-12.500000	-9.600000	-7.000000	-4.500000	-1.100000	0.700000	1.600000	-143.200000	-145.200000	-145.200000	-144.800000	-144.600000	-144.900000	-11.900000	-11.200000	-10.800000	-10.900000	-11.000000	-11.000000	-11.100000	-11.300000	-11.500000	-12.200000	-13.900000	-17.500000	-24.100000	-33.600000	-44.600000	-55.600000	-66.000000	-76.100000	-92.400000	-91.100000	-88.000000
170.800000	170.800000	170.800000	170.800000	170.900000	170.900000	171.000000	171.200000	171.900000	-174.000000	75.300000	69.500000	62.300000	-135.500000	-134.900000	-135.200000	-136.200000	73.400000	67.000000	60.100000	50.700000	41.600000	33.200000	-0.700000	-0.500000	-0.500000	-0.400000	0.000000	0.600000	-132.500000	-134.100000	-135.800000	-136.900000	-12.400000	-11.100000	-10.800000	-10.700000	-10.700000	-10.800000	-10.900000	-11.100000	-11.400000	-11.700000	-11.800000	-11.900000	-12.000000	-12.100000	-12.400000	-13.000000	-14.700000
-112.000000	-112.000000	-112.000000	-112.000000	-112.100000	-112.100000	-112.100000	-112.000000	-112.100000	58.800000	144.200000	150.000000	156.900000	26.400000	18.400000	13.200000	9.400000	150.000000	25.300000	31.300000	38.600000	47.100000	56.100000	-28.100000	-21.800000	-16.000000	-11.000000	-6.500000	-2.800000	-1.500000	-0.700000	0.400000	1.700000	-122.500000	-123.200000	-122.700000	-122.000000	-121.600000	-10.800000	-9.900000	-10.300000	-10.800000	-11.200000	-11.400000	-11.500000	-11.600000	-11.600000	-11.600000	-11.700000	-11.800000
-105.600000	-105.600000	-105.600000	-105.600000	-105.500000	-105.500000	-105.500000	-105.700000	-105.800000	176.500000	-87.900000	-90.500000	-94.700000	-163.500000	-154.700000	-148.500000	-143.500000	8.200000	131.800000	131.600000	132.300000	12.000000	8.400000	96.700000	91.000000	85.300000	80.100000	74.900000	69.600000	-4.500000	-3.400000	-2.500000	-2.000000	-1.700000	-1.500000	-1.400000	-1.200000	-0.800000	-110.400000	-110.700000	-111.000000	-111.600000	-112.200000	-12.100000	-11.100000	-10.800000	-10.800000	-10.800000	-10.900000	-11.100000
-87.900000	-87.900000	-87.900000	-87.900000	-87.900000	-87.900000	-87.800000	-87.500000	-86.900000	-105.100000	178.100000	-177.500000	-171.300000	22.600000	-18.300000	-14.900000	-11.900000	68.800000	7.800000	5.700000	4.200000	125.100000	131.900000	12.500000	12.700000	12.700000	12.700000	13.000000	13.900000	-50.600000	-47.600000	-42.500000	-35.800000	-4.300000	-4.200000	-4.200000	-4.200000	-4.100000	-3.900000	-3.400000	-2.400000	-0.700000	1.300000	-97.300000	-96.800000	-95.600000	-94.200000	-12.000000	-11.900000	-11.800000
-102.100000	-102.100000	-102.100000	-102.100000	-102.100000	-102.100000	-102.200000	-102.300000	-102.600000	-177.100000	83.400000	77.800000	-35.600000	-158.200000	-120.300000	-125.300000	-129.700000	10.300000	67.000000	67.500000	65.800000	7.300000	7.600000	15.000000	11.100000	8.600000	7.600000	7.500000	8.100000	-17.000000	-18.400000	-21.600000	102.700000	-26.100000	-19.300000	-13.800000	-10.000000	-7.900000	-6.400000	-6.200000	-5.800000	-5.300000	-5.000000	-5.000000	-5.100000	-5.200000	-5.200000	-84.500000	-84.200000	-83.500000
-105.800000	-105.800000	-105.800000	-105.800000	-105.900000	-105.900000	-105.800000	-105.800000	-105.800000	-121.800000	-134.400000	-130.400000	110.100000	21.900000	-16.800000	-13.500000	-10.300000	173.000000	11.500000	10.900000	11.200000	54.300000	45.400000	138.500000	146.500000	154.200000	126.700000	121.300000	119.900000	-68.900000	-17.800000	-16.400000	-145.400000	-35.500000	-41.600000	-46.500000	-49.700000	-51.200000	-8.500000	-8.000000	-7.800000	-7.600000	-7.600000	-7.600000	-7.700000	-7.900000	-8.000000	-8.500000	-8.400000	-8.200000
-106.600000	-106.600000	-106.600000	-106.600000	-106.500000	-106.500000	-106.500000	-106.500000	-106.400000	-166.300000	-80.200000	-80.100000	147.900000	-154.500000	-126.400000	-130.400000	-134.400000	8.500000	-165.000000	-164.300000	-163.000000	16.800000	20.500000	2.100000	0.900000	-1.700000	28.000000	18.000000	10.800000	-9.100000	-58.800000	-57.000000	-49.100000	-18.900000	-18.100000	-17.500000	-17.100000	-16.700000	-48.200000	-46.300000	-42.800000	-37.500000	-30.800000	-9.000000	-9.100000	-9.200000	-9.400000	-9.500000	-9.500000	-9.600000
-93.800000	-93.800000	-93.800000	-93.800000	-93.800000	-93.800000	-93.700000	-93.500000	-93.100000	63.800000	-85.600000	-87.300000	-84.900000	22.900000	-20.700000	-15.800000	-11.700000	-91.800000	-5.500000	-3.100000	-1.900000	28.900000	21.100000	28.900000	23.500000	-18.100000	4.900000	18.900000	24.800000	-122.700000	-126.200000	-131.400000	-16.200000	-27.200000	-22.800000	-20.900000	-19.900000	-19.400000	-20.300000	-20.600000	-21.800000	-25.100000	-30.700000	-19.800000	-14.800000	-12.000000	-10.800000	-10.000000	-10.100000	-10.100000
-99.800000	-99.800000	-99.800000	-99.800000	-99.800000	-99.800000	-99.900000	-100.000000	-100.300000	178.500000	-105.400000	-105.000000	143.500000	-159.700000	-127.700000	-128.300000	-128.500000	-10.800000	-103.900000	-105.300000	-103.600000	-179.200000	-170.100000	29.800000	-89.600000	-47.500000	39.600000	39.100000	40.900000	0.300000	3.400000	3.900000	-5.300000	-29.500000	-33.000000	-37.400000	-45.400000	-52.000000	-34.700000	-29.500000	-22.600000	-19.800000	-18.200000	-36.800000	-40.500000	-42.200000	-42.400000	-11.100000	-10.900000	-10.800000
-106.500000	-106.500000	-106.500000	-106.500000	-106.500000	-106.500000	-106.500000	-106.500000	-106.500000	-114.500000	-125.500000	-48.400000	107.600000	22.600000	-18.000000	-14.400000	-11.200000	167.800000	-7.900000	-6.400000	-6.800000	-2.500000	-2.600000	-135.500000	-12.700000	-14.200000	23.400000	18.100000	15.500000	-3.300000	0.000000	1.800000	-36.200000	-24.700000	-27.600000	-27.300000	-22.100000	-17.300000	-25.300000	-31.900000	-36.400000	-30.700000	-24.000000	-21.900000	-21.200000	-20.800000	-20.500000	-40.200000	-39.100000	-36.700000
-104.700000	-104.700000	-104.700000	-104.700000	-104.700000	-104.700000	-104.600000	-104.500000	-104.300000	-171.800000	-83.500000	-76.600000	-31.100000	-156.900000	-128.000000	-131.100000	-133.500000	10.800000	-134.300000	-136.700000	-38.800000	-91.200000	-92.700000	-4.600000	-11.500000	168.000000	21.100000	21.100000	20.600000	57.600000	52.400000	44.300000	-39.300000	-100.900000	-99.000000	-20.600000	-19.000000	-17.700000	-19.400000	-17.800000	-18.400000	-23.300000	-26.700000	-24.400000	-23.700000	-23.600000	-24.000000	-25.600000	-25.200000	-24.700000
-95.600000	-95.600000	-95.600000	-95.600000	-95.600000	-95.500000	-95.500000	-95.400000	-95.100000	-120.900000	156.200000	-82.700000	-173.500000	22.400000	-17.900000	-14.700000	-11.800000	59.700000	-10.800000	-7.900000	-107.000000	-7.400000	-7.200000	-130.100000	-141.500000	16.800000	172.600000	176.200000	53.200000	-130.100000	16.000000	21.700000	-15.000000	1.200000	2.300000	-73.000000	-71.800000	-71.100000	-19.500000	-18.800000	-18.900000	-19.700000	-21.400000	-20.700000	-23.100000	-26.300000	-30.600000	-34.500000	-33.400000	-30.400000
-101.000000	-101.000000	-101.000000	-101.000000	-100.900000	-101.000000	-101.100000	-101.100000	-101.300000	-166.200000	109.700000	-91.100000	-84.100000	-156.500000	-123.000000	-126.400000	-130.100000	23.800000	-49.700000	-50.400000	-22.700000	-31.900000	-27.900000	-1.300000	-3.700000	12.600000	-2.300000	-2.600000	122.100000	-31.500000	10.100000	11.100000	-14.600000	-5.900000	-5.800000	-6.500000	-8.600000	-10.600000	-79.300000	-30.500000	-24.000000	-22.400000	-23.200000	-18.700000	-18.000000	-17.100000	-15.300000	-16.600000	-18.400000	-22.100000
-104.500000	-104.500000	-104.500000	-104.500000	-104.600000	-104.600000	-104.500000	-104.600000	-104.600000	60.100000	139.800000	-33.400000	146.000000	22.500000	-19.200000	-14.900000	-11.200000	158.500000	-98.600000	-99.100000	-31.300000	-142.900000	-155.500000	-25.100000	-22.600000	44.700000	-8.500000	-4.900000	-2.200000	-7.800000	178.400000	-178.500000	-68.000000	-27.100000	-21.700000	-12.200000	-12.100000	-11.700000	-7.600000	-56.100000	-59.700000	-44.200000	-29.300000	-23.700000	-23.700000	-22.700000	-21.100000	-11.900000	-12.100000	-13.000000
-103.600000	-103.600000	-103.600000	-103.600000	-103.600000	-103.500000	-103.500000	-103.300000	-103.200000	-178.400000	-88.000000	-110.900000	61.100000	-158.000000	-129.600000	-130.600000	-131.100000	8.400000	-5.300000	-3.200000	-91.600000	-0.800000	3.400000	88.800000	-35.800000	31.100000	-79.700000	-84.900000	3.800000	-58.700000	-4.700000	-6.600000	-19.100000	-38.500000	-43.500000	-16.300000	-14.600000	-13.700000	-10.400000	-10.800000	-12.600000	-27.000000	-36.600000	-25.800000	-23.900000	-22.600000	-21.400000	-19.900000	-19.300000	-18.100000
-98.300000	-98.300000	-98.300000	-98.300000	-98.300000	-98.300000	-98.300000	-98.200000	-97.800000	-115.200000	-111.600000	-79.700000	106.200000	22.400000	-18.800000	-15.100000	-11.800000	-103.600000	-117.600000	-119.200000	-3.700000	45.700000	34.600000	132.900000	-16.500000	20.600000	-8.600000	-8.300000	-62.200000	-20.400000	-3.200000	-4.000000	-21.500000	-22.100000	-21.800000	-42.800000	-42.500000	-41.400000	-13.000000	-12.500000	-12.500000	-13.400000	-15.900000	-36.100000	-32.900000	-30.500000	-28.900000	-23.300000	-22.700000	-21.500000
-100.600000	-100.600000	-100.600000	-100.600000	-100.500000	-100.600000	-100.600000	-100.700000	-100.800000	-170.900000	-91.800000	-84.200000	92.500000	-157.000000	-124.800000	-128.300000	-131.300000	-7.000000	-7.100000	-5.100000	-148.200000	26.900000	36.800000	0.700000	159.100000	22.600000	-10.400000	-8.800000	139.300000	-20.900000	-63.700000	-52.600000	-26.800000	-21.300000	-21.500000	-27.600000	-29.600000	-31.000000	-44.600000	-18.100000	-15.300000	-14.500000	-14.700000	-21.400000	-24.800000	-27.500000	-30.100000	-35.600000	-33.400000	-29.300000
-103.200000	-103.200000	-103.200000	-103.200000	-103.300000	-103.200000	-103.200000	-103.200000	-103.300000	-121.400000	-108.200000	-136.900000	55.300000	22.400000	-18.200000	-14.600000	-11.400000	179.800000	-169.600000	-42.600000	1.000000	167.900000	173.200000	33.800000	3.000000	132.200000	-162.200000	-159.100000	19.700000	-38.600000	-19.300000	-27.100000	-30.000000	-25.500000	-22.300000	-21.900000	-22.200000	-22.500000	-31.000000	-39.800000	-33.600000	-22.100000	-17.500000	-14.800000	-15.300000	-15.900000	-16.200000	-26.800000	-28.300000	-30.200000
-103.700000	-103.700000	-103.700000	-103.600000	-103.600000	-103.600000	-103.600000	-103.400000	-103.300000	-167.600000	-112.400000	-95.300000	153.700000	-157.000000	-125.900000	-128.500000	-131.200000	9.600000	4.600000	-126.900000	61.700000	2.000000	0.200000	38.600000	17.500000	-1.400000	3.300000	2.100000	6.000000	-20.300000	-10.900000	-12.400000	-22.000000	-34.300000	-35.800000	-20.200000	-19.500000	-19.500000	-22.000000	-30.500000	-31.100000	-29.400000	-24.200000	-16.500000	-16.400000	-16.300000	-16.100000	-15.200000	-16.100000	-18.200000
-99.200000	-99.200000	-99.200000	-99.300000	-99.300000	-99.300000	-99.200000	-99.200000	-98.800000	60.800000	-90.600000	-179.300000	-80.100000	22.400000	-19.300000	-15.200000	-11.500000	62.300000	83.100000	2.200000	16.600000	46.800000	36.900000	12.400000	94.200000	18.300000	10.200000	5.200000	93.300000	-54.700000	-26.100000	-18.800000	-22.900000	-33.900000	-36.500000	-34.500000	-34.700000	-34.500000	-17.600000	-20.600000	-23.500000	-28.500000	-29.900000	-20.700000	-19.300000	-18.600000	-18.000000	-15.200000	-15.200000	-15.400000
-100.500000	-100.500000	-100.500000	-100.500000	-100.400000	-100.400000	-100.500000	-100.500000	-100.600000	-177.500000	-94.400000	95.400000	-179.400000	-157.500000	-126.800000	-128.900000	-130.700000	19.300000	151.800000	-119.700000	131.800000	17.400000	-146.800000	-172.700000	4.300000	-79.400000	58.900000	64.000000	12.100000	-39.200000	-140.100000	-148.400000	-30.800000	-46.400000	-37.300000	-30.300000	-29.300000	-28.600000	-29.000000	-19.600000	-19.800000	-22.100000	-24.900000	-28.700000	-26.800000	-25.300000	-24.200000	-18.000000	-17.500000	-16.800000
-102.800000	-102.800000	-102.800000	-102.700000	-102.800000	-102.800000	-102.800000	-102.800000	-102.900000	-115.600000	-119.700000	138.800000	-29.500000	22.400000	-18.600000	-14.900000	-11.500000	152.600000	5.100000	-3.200000	5.000000	-168.800000	-1.300000	-2.600000	18.500000	143.500000	15.700000	15.000000	12.300000	-16.100000	2.400000	3.400000	-31.000000	-16.000000	-20.500000	-26.100000	-24.900000	-23.800000	-29.300000	-27.400000	-24.200000	-20.800000	-20.800000	-27.700000	-29.200000	-30.200000	-31.100000	-27.100000	-25.200000	-22.000000
-103.100000	-103.100000	-103.100000	-103.200000	-103.200000	-103.200000	-103.100000	-103.000000	-102.800000	-171.400000	-96.200000	75.100000	103.100000	-157.100000	-126.200000	-129.000000	-131.500000	8.700000	-107.600000	-164.200000	67.200000	-0.800000	35.700000	-29.500000	145.800000	32.900000	12.400000	10.400000	41.300000	-26.800000	-1.700000	-0.100000	-24.000000	-16.300000	-17.500000	-26.800000	-26.900000	-26.900000	-29.500000	-28.300000	-26.900000	-23.400000	-20.700000	-21.700000	-22.600000	-23.400000	-24.100000	-31.000000	-30.400000	-28.500000
-100.000000	-100.000000	-100.000000	-100.000000	-100.000000	-99.900000	-99.900000	-99.800000	-99.600000	-120.700000	-93.400000	93.400000	60.000000	22.400000	-18.600000	-14.900000	-11.500000	56.400000	-2.400000	2.400000	14.300000	41.800000	-179.400000	-54.900000	-3.300000	4.800000	141.800000	141.000000	59.200000	-37.700000	54.300000	46.400000	-29.300000	-22.500000	-21.800000	-25.600000	-26.900000	-28.100000	-31.400000	-27.000000	-26.000000	-25.700000	-23.500000	-19.200000	-19.300000	-19.500000	-19.700000	-23.400000	-24.500000	-26.000000
-100.700000	-100.700000	-100.700000	-100.700000	-100.600000	-100.700000	-100.700000	-100.800000	-100.800000	-168.200000	-102.200000	102.700000	91.100000	-157.100000	-125.500000	-128.200000	-131.000000	-158.000000	-178.900000	-128.900000	-164.500000	-150.600000	2.400000	-14.700000	-20.900000	42.200000	4.500000	4.600000	15.700000	-34.500000	18.200000	24.200000	-38.900000	-32.600000	-29.000000	-21.600000	-21.500000	-21.400000	-22.200000	-27.000000	-26.500000	-25.800000	-25.600000	-20.400000	-19.600000	-19.300000	-19.000000	-18.500000	-19.100000	-20.500000
-102.300000	-102.300000	-102.300000	-102.300000	-102.300000	-102.300000	-102.300000	-102.300000	-102.300000	61.000000	-109.200000	44.000000	48.300000	22.400000	-19.000000	-15.000000	-11.500000	7.800000	5.700000	-1.400000	-1.600000	-4.400000	40.900000	-23.700000	-45.800000	65.200000	13.300000	9.700000	35.600000	-20.800000	-172.600000	11.800000	-20.300000	-29.600000	-31.300000	-23.400000	-22.700000	-21.900000	-19.200000	-24.600000	-26.000000	-25.000000	-24.700000	-24.200000	-22.900000	-21.800000	-21.000000	-17.700000	-17.800000	-18.200000
-102.700000	-102.700000	-102.700000	-102.700000	-102.800000	-102.700000	-102.700000	-102.600000	-102.500000	-177.500000	-97.300000	78.700000	115.900000	-157.400000	-126.900000	-129.100000	-130.900000	-126.800000	81.100000	-138.400000	-105.600000	-35.400000	28.300000	-153.100000	-160.100000	10.300000	47.100000	50.800000	27.900000	-30.000000	-10.600000	170.000000	-20.400000	-23.500000	-25.300000	-30.800000	-30.100000	-29.200000	-22.800000	-22.100000	-22.100000	-22.800000	-23.000000	-26.100000	-25.800000	-25.400000	-24.900000	-20.900000	-20.100000	-19.000000
-100.600000	-100.600000	-100.600000	-100.600000	-100.600000	-100.600000	-100.500000	-100.400000	-100.200000	-115.400000	-99.900000	83.200000	145.800000	22.500000	-18.700000	-15.000000	-11.500000	-10.400000	9.600000	-5.100000	-6.200000	-97.400000	168.500000	4.100000	-0.900000	17.800000	15.100000	15.000000	22.400000	-40.600000	-1.900000	-4.200000	-28.200000	-23.300000	-22.100000	-30.700000	-31.900000	-33.000000	-32.000000	-22.800000	-20.900000	-21.200000	-21.300000	-24.300000	-24.500000	-24.600000	-24.600000	-25.500000	-24.400000	-22.400000
-100.800000	-100.800000	-100.800000	-100.900000	-100.800000	-100.800000	-100.900000	-100.900000	-100.900000	-171.700000	-99.700000	96.000000	-73.700000	-157.200000	-125.900000	-128.700000	-131.300000	-166.400000	146.200000	-140.600000	-38.400000	-4.600000	2.200000	29.000000	-22.800000	76.700000	-162.100000	17.500000	68.700000	-31.700000	-48.000000	-1.200000	-31.600000	-30.600000	-27.600000	-22.500000	-22.800000	-23.200000	-31.400000	-27.600000	-23.800000	-21.800000	-21.200000	-21.600000	-22.000000	-22.400000	-22.900000	-25.900000	-25.600000	-24.500000
-102.000000	-102.000000	-102.000000	-101.900000	-101.900000	-102.000000	-101.900000	-102.000000	-102.000000	-120.500000	-105.300000	32.400000	-135.900000	22.400000	-18.700000	-14.800000	-11.500000	7.900000	6.400000	-1.800000	-104.600000	-150.600000	38.400000	39.800000	-43.100000	16.600000	-2.800000	177.900000	10.500000	-35.300000	-36.000000	-45.800000	-25.400000	-33.600000	-34.300000	-23.200000	-22.500000	-22.000000	-21.500000	-30.400000	-28.300000	-23.900000	-22.200000	-20.200000	-20.300000	-20.700000	-21.000000	-23.400000	-23.700000	-24.000000
-102.500000	-102.500000	-102.500000	-102.500000	-102.500000	-102.400000	-102.500000	-102.300000	-102.200000	-168.300000	-100.800000	105.200000	26.200000	-157.200000	-126.000000	-128.600000	-131.100000	-125.300000	57.800000	-137.800000	-11.900000	1.900000	24.200000	15.900000	169.700000	28.600000	-8.000000	-2.500000	15.400000	-24.600000	-17.900000	-29.800000	-25.000000	-27.100000	-28.600000	-29.000000	-27.900000	-26.800000	-21.100000	-24.000000	-27.100000	-26.100000	-23.800000	-20.900000	-20.600000	-20.400000	-20.300000	-20.100000	-20.700000	-21.700000
-100.900000	-100.900000	-100.900000	-101.000000	-101.000000	-101.000000	-100.900000	-100.800000	-100.600000	61.100000	-99.100000	81.400000	-114.900000	22.400000	-18.900000	-15.000000	-11.500000	-7.100000	12.900000	-3.600000	-42.900000	50.600000	-168.400000	176.700000	2.000000	35.100000	-101.000000	-5.100000	65.300000	-26.700000	-18.900000	-15.100000	-29.400000	-23.500000	-22.400000	-30.900000	-31.100000	-31.100000	-27.000000	-21.600000	-22.700000	-25.400000	-25.000000	-23.000000	-22.400000	-22.000000	-21.700000	-19.400000	-19.400000	-19.700000
-101.000000	-101.000000	-101.000000	-100.900000	-100.900000	-100.900000	-100.900000	-101.000000	-101.000000	-177.600000	-99.600000	86.300000	-30.200000	-157.200000	-126.400000	-128.900000	-130.900000	-137.600000	-164.800000	-133.500000	-92.800000	26.000000	-1.300000	-6.600000	16.900000	22.400000	-4.900000	-83.600000	30.400000	-34.000000	-140.400000	-16.900000	-29.700000	-24.200000	-22.700000	-24.500000	-24.900000	-25.300000	-31.600000	-24.500000	-22.100000	-22.800000	-24.100000	-24.600000	-24.100000	-23.700000	-23.300000	-21.400000	-20.800000	-20.000000
-101.800000	-101.800000	-101.800000	-101.800000	-101.800000	-101.800000	-101.800000	-101.800000	-101.800000	-115.300000	-104.700000	136.400000	-144.900000	22.400000	-18.700000	-14.900000	-11.500000	-9.900000	-5.300000	-3.600000	-3.200000	137.000000	35.100000	-27.500000	74.600000	45.300000	-10.500000	-9.100000	16.200000	-34.600000	5.100000	-151.800000	-26.300000	-25.300000	-26.000000	-23.100000	-23.100000	-23.100000	-26.600000	-28.700000	-24.900000	-22.100000	-22.200000	-24.400000	-24.500000	-24.400000	-24.400000	-23.800000	-23.000000	-21.600000
-102.200000	-102.200000	-102.200000	-102.300000	-102.200000	-102.200000	-102.300000	-102.100000	-102.000000	-171.800000	-100.500000	92.900000	70.900000	-157.200000	-126.200000	-128.800000	-131.300000	-138.000000	-104.000000	-140.500000	-146.100000	2.900000	-142.800000	-40.700000	21.800000	40.000000	-149.800000	-9.000000	34.200000	-26.800000	-2.100000	4.100000	-26.800000	-26.500000	-27.100000	-25.600000	-25.400000	-25.100000	-23.200000	-27.200000	-26.900000	-23.400000	-21.800000	-22.600000	-22.900000	-23.300000	-23.600000	-25.100000	-24.600000	-23.300000
-101.200000	-101.200000	-101.200000	-101.100000	-101.200000	-101.200000	-101.100000	-101.100000	-100.900000	-120.500000	-99.500000	-179.500000	156.500000	22.400000	-18.700000	-14.900000	-11.500000	-7.000000	-7.300000	-3.700000	1.400000	56.300000	-5.800000	-25.600000	15.100000	17.800000	4.400000	-157.900000	36.200000	-28.700000	53.700000	0.200000	-28.400000	-29.000000	-27.600000	-27.800000	-27.800000	-27.700000	-23.700000	-24.000000	-25.500000	-25.000000	-22.800000	-21.200000	-21.300000	-21.500000	-21.700000	-23.400000	-23.700000	-23.700000
-101.100000	-101.100000	-101.100000	-101.100000	-101.100000	-101.100000	-101.000000	-101.100000	-101.100000	-168.300000	-100.300000	-94.700000	30.300000	-157.200000	-126.000000	-128.600000	-131.100000	-132.100000	179.100000	-135.300000	61.600000	21.600000	-28.600000	-20.400000	154.600000	28.600000	9.500000	1.700000	26.700000	-36.300000	17.600000	46.000000	-26.100000	-27.800000	-27.300000	-26.500000	-26.300000	-26.200000	-26.100000	-23.500000	-23.600000	-24.700000	-24.000000	-21.600000	-21.200000	-20.900000	-20.800000	-20.900000	-21.400000	-22.200000
-101.700000	-101.700000	-101.700000	-101.700000	-101.700000	-101.600000	-101.700000	-101.600000	-101.600000	61.200000	-103.500000	-138.900000	56.500000	22.400000	-18.800000	-15.000000	-11.500000	-8.700000	7.500000	-3.500000	15.700000	24.400000	-113.100000	-159.700000	-3.500000	68.300000	56.300000	5.100000	44.200000	-34.200000	-168.600000	24.400000	-25.000000	-25.000000	-25.800000	-26.500000	-26.300000	-26.000000	-26.400000	-25.200000	-23.300000	-23.400000	-24.000000	-23.000000	-22.300000	-21.900000	-21.500000	-20.300000	-20.300000	-20.600000
-102.000000	-102.000000	-102.000000	-102.000000	-102.000000	-102.100000	-102.100000	-102.000000	-101.900000	-177.700000	-100.500000	-75.300000	160.700000	-157.200000	-126.400000	-128.800000	-131.000000	-130.200000	57.800000	-135.400000	131.600000	170.300000	0.100000	4.400000	-22.200000	11.000000	158.700000	63.800000	27.900000	-26.500000	-14.100000	12.300000	-28.000000	-25.900000	-25.600000	-26.900000	-27.000000	-27.000000	-27.100000	-26.100000	-24.300000	-22.600000	-22.800000	-24.100000	-23.700000	-23.400000	-23.000000	-21.500000	-20.900000	-20.400000
-101.400000	-101.400000	-101.400000	-101.400000	-101.400000	-101.300000	-101.200000	-101.200000	-101.100000	-115.300000	-100.100000	165.200000	-80.700000	22.400000	-18.800000	-14.900000	-11.500000	-8.600000	50.000000	-4.100000	5.400000	-1.400000	-31.000000	30.000000	-49.100000	20.000000	0.400000	15.200000	19.700000	-30.100000	-2.900000	174.400000	-29.600000	-28.900000	-27.300000	-25.900000	-26.100000	-26.300000	-26.700000	-25.900000	-24.900000	-23.100000	-22.100000	-23.500000	-23.600000	-23.700000	-23.700000	-23.400000	-22.700000	-21.400000
-101.200000	-101.200000	-101.200000	-101.200000	-101.200000	-101.200000	-101.200000	-101.200000	-101.100000	-171.800000	-100.600000	99.400000	146.100000	-157.200000	-126.000000	-128.800000	-131.200000	-139.500000	130.400000	-138.300000	63.700000	-51.100000	-113.600000	39.500000	-12.800000	51.400000	10.200000	10.300000	62.000000	-31.100000	-47.000000	-5.800000	-26.600000	-28.800000	-28.600000	-25.400000	-25.100000	-24.900000	-24.900000	-25.900000	-25.200000	-23.800000	-22.400000	-22.100000	-22.400000	-22.700000	-23.000000	-24.100000	-23.800000	-22.700000
-101.600000	-101.600000	-101.600000	-101.500000	-101.600000	-101.600000	-101.600000	-101.600000	-101.500000	-120.500000	-102.600000	37.500000	26.800000	22.400000	-18.800000	-14.900000	-11.500000	-8.200000	6.300000	-3.400000	17.000000	-39.400000	0.300000	16.800000	-152.500000	26.400000	55.300000	141.300000	20.700000	-29.800000	-31.400000	-2.300000	-25.900000	-25.100000	-26.200000	-26.800000	-26.200000	-25.600000	-24.400000	-25.300000	-25.200000	-24.400000	-23.200000	-21.600000	-21.600000	-21.600000	-21.800000	-22.900000	-23.000000	-23.000000
-101.900000	-101.900000	-101.900000	-102.000000	-101.900000	-101.900000	-101.900000	-101.800000	-101.800000	-168.200000	-100.700000	168.800000	139.300000	-157.200000	-126.100000	-128.700000	-131.100000	-129.500000	55.400000	-136.100000	-163.300000	-16.900000	-30.400000	-174.800000	-2.300000	29.300000	-169.200000	4.700000	16.600000	-33.400000	-20.700000	-44.800000	-28.200000	-24.300000	-24.100000	-27.700000	-27.700000	-27.500000	-26.100000	-24.500000	-24.500000	-24.300000	-23.800000	-22.100000	-21.700000	-21.500000	-21.400000	-21.400000	-21.700000	-22.100000
-101.500000	-101.500000	-101.500000	-101.500000	-101.500000	-101.400000	-101.400000	-101.300000	-101.200000	61.100000	-100.500000	-67.400000	-59.400000	22.400000	-18.800000	-14.900000	-11.500000	-8.400000	13.700000	-3.700000	-1.800000	-161.800000	-113.600000	-7.100000	-23.900000	40.200000	-3.100000	9.900000	42.400000	-30.800000	-20.600000	-30.500000	-28.500000	-26.200000	-25.000000	-25.900000	-26.300000	-26.700000	-28.000000	-24.900000	-23.900000	-23.800000	-23.600000	-23.100000	-22.600000	-22.300000	-22.000000	-21.000000	-21.000000	-21.100000
-101.200000	-101.200000	-101.200000	-101.200000	-101.200000	-101.300000	-101.300000	-101.300000	-101.200000	-177.700000	-100.700000	166.300000	154.500000	-157.200000	-126.200000	-128.800000	-131.000000	-132.700000	-156.900000	-136.000000	-106.500000	2.300000	0.000000	-28.800000	-38.800000	25.300000	-6.800000	50.500000	35.900000	-28.500000	-139.500000	-15.800000	-26.500000	-28.000000	-27.400000	-24.600000	-24.700000	-24.800000	-26.400000	-26.100000	-24.200000	-23.200000	-23.000000	-23.600000	-23.400000	-23.200000	-23.000000	-21.900000	-21.400000	-21.000000
-101.600000	-101.600000	-101.600000	-101.500000	-101.600000	-101.500000	-101.500000	-101.500000	-101.400000	-115.300000	-102.100000	135.100000	46.100000	22.400000	-18.800000	-14.900000	-11.500000	-9.100000	-5.700000	-3.800000	-6.400000	45.100000	-30.000000	-43.000000	151.000000	29.100000	-78.700000	15.000000	25.100000	-32.400000	5.400000	-17.000000	-26.300000	-27.400000	-27.900000	-25.900000	-25.500000	-25.100000	-24.200000	-26.400000	-25.000000	-23.300000	-22.700000	-23.200000	-23.200000	-23.300000	-23.300000	-23.100000	-22.600000	-21.500000
-101.800000	-101.800000	-101.800000	-101.900000	-101.800000	-101.800000	-101.800000	-101.700000	-101.700000	-171.800000	-100.800000	167.200000	29.600000	-157.200000	-126.100000	-128.800000	-131.200000	-135.600000	-103.800000	-137.500000	-38.500000	31.900000	-114.700000	-27.100000	4.800000	55.100000	-22.700000	17.600000	33.900000	-33.900000	-2.300000	-149.500000	-27.500000	-26.600000	-26.500000	-27.700000	-27.400000	-27.000000	-24.500000	-25.100000	-25.300000	-23.800000	-22.600000	-22.500000	-22.600000	-22.600000	-22.700000	-23.400000	-23.100000	-22.300000
-101.500000	-101.500000	-101.500000	-101.500000	-101.500000	-101.500000	-101.500000	-101.400000	-101.300000	-120.500000	-100.700000	109.900000	83.600000	22.400000	-18.800000	-14.900000	-11.500000	-8.100000	-9.700000	-3.600000	-105.600000	24.100000	0.100000	-20.800000	15.500000	19.700000	-14.300000	177.800000	35.500000	-28.700000	53.700000	3.700000	-27.500000	-26.500000	-25.700000	-27.100000	-27.200000	-27.200000	-26.500000	-24.300000	-24.600000	-24.100000	-23.100000	-22.000000	-21.900000	-21.900000	-22.000000	-22.700000	-22.800000	-22.500000
-101.300000	-101.300000	-101.300000	-101.300000	-101.300000	-101.300000	-101.300000	-101.300000	-101.200000	-168.200000	-100.800000	177.200000	141.100000	-157.200000	-126.100000	-128.700000	-131.100000	-131.800000	179.700000	-136.300000	-12.800000	167.100000	-30.100000	-153.600000	101.800000	20.500000	-31.800000	-2.500000	25.200000	-28.700000	17.600000	-0.200000	-26.900000	-26.500000	-26.200000	-25.600000	-25.700000	-25.800000	-27.200000	-25.000000	-23.900000	-24.000000	-23.400000	-22.400000	-22.000000	-21.900000	-21.800000	-21.800000	-21.900000	-22.100000
-101.600000	-101.600000	-101.600000	-101.500000	-101.600000	-101.500000	-101.500000	-101.500000	-101.400000	61.100000	-101.700000	-53.400000	-50.200000	22.400000	-18.800000	-14.900000	-11.500000	-8.600000	8.200000	-3.700000	-40.900000	-6.400000	-113.700000	4.300000	6.400000	53.000000	-123.600000	-5.100000	37.000000	-32.200000	-166.500000	46.400000	-27.500000	-26.800000	-26.800000	-25.700000	-25.500000	-25.400000	-26.100000	-26.200000	-24.200000	-23.500000	-23.300000	-22.900000	-22.600000	-22.300000	-22.100000	-21.500000	-21.400000	-21.500000
-101.700000	-101.700000	-101.700000	-101.800000	-101.700000	-101.800000	-101.700000	-101.700000	-101.600000	-177.700000	-100.900000	-75.400000	-33.300000	-157.200000	-126.200000	-128.800000	-131.000000	-132.600000	56.000000	-136.300000	-92.400000	-44.800000	0.000000	29.600000	19.300000	27.600000	3.000000	-83.500000	37.500000	-31.700000	-14.400000	24.100000	-27.900000	-27.200000	-26.800000	-26.600000	-26.400000	-26.200000	-25.100000	-26.000000	-24.900000	-23.300000	-23.000000	-23.200000	-22.900000	-22.900000	-22.700000	-22.000000	-21.700000	-21.300000
-101.500000	-101.500000	-101.500000	-101.500000	-101.500000	-101.500000	-101.500000	-101.400000	-101.400000	-115.300000	-100.800000	-114.300000	-102.200000	22.400000	-18.800000	-14.900000	-11.500000	-8.600000	52.900000	-3.800000	-3.500000	-27.600000	-30.000000	38.900000	35.000000	21.100000	-12.800000	-9.200000	19.700000	-30.200000	-3.400000	12.000000	-27.000000	-26.800000	-26.500000	-26.600000	-26.500000	-26.400000	-25.500000	-25.100000	-25.100000	-23.600000	-22.700000	-22.900000	-23.000000	-22.900000	-22.900000	-22.700000	-22.300000	-21.500000
-101.400000	-101.400000	-101.400000	-101.400000	-101.400000	-101.300000	-101.400000	-101.300000	-101.200000	-171.800000	-100.900000	-69.100000	-108.000000	-157.200000	-126.100000	-128.800000	-131.200000	-134.800000	129.100000	-137.000000	-146.800000	-28.400000	-114.200000	16.000000	102.900000	42.900000	70.400000	-9.000000	30.700000	-31.500000	-47.200000	174.300000	-26.700000	-26.000000	-26.000000	-26.200000	-26.200000	-26.000000	-26.000000	-24.900000	-24.700000	-23.900000	-22.900000	-22.500000	-22.500000	-22.600000	-22.600000	-23.100000	-22.700000	-22.000000
-101.600000	-101.600000	-101.600000	-101.500000	-101.600000	-101.600000	-101.500000	-101.500000	-101.400000	-120.500000	-101.500000	119.600000	-29.700000	22.400000	-18.800000	-14.900000	-11.500000	-8.400000	6.300000	-3.700000	1.300000	-176.100000	0.000000	-176.600000	0.300000	31.700000	-176.900000	-158.200000	45.200000	-30.700000	-31.800000	-5.900000	-27.600000	-25.900000	-25.800000	-26.300000	-26.200000	-26.100000	-26.200000	-25.300000	-24.400000	-24.100000	-23.100000	-22.300000	-22.200000	-22.100000	-22.300000	-22.600000	-22.600000	-22.300000
-101.600000	-101.600000	-101.600000	-101.700000	-101.600000	-101.700000	-101.600000	-101.700000	-101.600000	-168.200000	-100.900000	106.000000	85.300000	-157.200000	-126.100000	-128.700000	-131.100000	-132.300000	54.900000	-136.400000	61.900000	7.500000	-30.100000	-7.400000	21.800000	25.600000	-5.100000	1.900000	24.000000	-30.200000	-20.300000	-2.200000	-27.700000	-27.000000	-26.300000	-26.200000	-26.200000	-26.200000	-26.100000	-25.600000	-24.300000	-23.800000	-23.400000	-22.500000	-22.200000	-22.100000	-22.000000	-22.000000	-22.100000	-22.000000
-101.500000	-101.500000	-101.500000	-101.500000	-101.500000	-101.500000	-101.500000	-101.400000	-101.400000	61.100000	-100.900000	67.000000	108.300000	22.400000	-18.800000	-14.900000	-11.500000	-8.500000	14.000000	-3.700000	15.900000	46.000000	-114.100000	-28.800000	107.700000	44.000000	-6.800000	5.100000	26.900000	-32.200000	-20.900000	-44.900000	-26.800000	-27.600000	-27.100000	-26.000000	-26.000000	-26.000000	-25.900000	-25.500000	-24.600000	-23.500000	-23.200000	-22.900000	-22.600000	-22.400000	-22.200000	-21.800000	-21.700000	-21.700000
-101.500000	-101.500000	-101.500000	-101.500000	-101.500000	-101.400000	-101.500000	-101.300000	-101.200000	-177.700000	-101.000000	105.600000	99.800000	-157.200000	-126.200000	-128.800000	-131.000000	-132.900000	-155.900000	-136.500000	131.600000	30.800000	0.100000	-41.500000	0.400000	29.300000	-59.300000	63.700000	40.200000	-31.000000	-137.500000	-29.900000	-26.800000	-26.800000	-27.000000	-26.300000	-26.100000	-25.800000	-25.400000	-25.500000	-24.700000	-23.500000	-23.000000	-23.100000	-22.800000	-22.800000	-22.600000	-22.100000	-21.800000	-21.500000
-101.500000	-101.500000	-101.500000	-101.500000	-101.500000	-101.500000	-101.500000	-101.500000	-101.400000	-115.300000	-101.300000	126.000000	-32.900000	22.400000	-18.800000	-14.900000	-11.500000	-8.600000	-5.800000	-3.700000	5.300000	29.000000	-30.100000	-25.100000	19.100000	22.100000	-40.700000	15.300000	29.400000	-29.200000	5.100000	-15.900000	-27.500000	-26.200000	-26.100000	-26.700000	-26.500000	-26.300000	-25.500000	-25.300000	-24.800000	-23.700000	-22.800000	-22.800000	-22.900000	-22.800000	-22.800000	-22.600000	-22.200000	-21.600000
-101.600000	-101.600000	-101.600000	-101.600000	-101.600000	-101.700000	-101.500000	-101.700000	-101.600000	-171.800000	-101.000000	172.000000	-124.600000	-157.200000	-126.100000	-128.800000	-131.200000	-134.100000	-99.200000	-136.900000	64.300000	167.300000	-114.000000	-22.200000	141.700000	44.800000	-11.700000	10.300000	27.600000	-30.900000	-3.200000	-17.200000	-27.700000	-26.400000	-25.900000	-26.600000	-26.600000	-26.500000	-26.100000	-25.200000	-24.600000	-23.800000	-23.000000	-22.600000	-22.500000	-22.500000	-22.500000	-22.800000	-22.600000	-21.900000
-101.600000	-101.600000	-101.600000	-101.600000	-101.600000	-101.500000	-101.600000	-101.400000	-101.400000	-120.500000	-100.900000	114.400000	-88.700000	22.400000	-18.800000	-14.900000	-11.500000	-8.400000	-12.800000	-3.600000	16.600000	-5.600000	0.000000	-156.500000	-2.200000	33.000000	-23.800000	141.300000	37.300000	-32.500000	54.300000	-150.100000	-27.100000	-27.000000	-26.400000	-26.000000	-26.000000	-26.100000	-26.500000	-25.200000	-24.400000	-23.900000	-23.100000	-22.400000	-22.300000	-22.200000	-22.300000	-22.500000	-22.400000	-22.100000
-101.400000	-101.400000	-101.400000	-101.500000	-101.400000	-101.400000	-101.500000	-101.300000	-101.200000	-168.200000	-101.000000	160.100000	-56.800000	-157.200000	-126.100000	-128.700000	-131.100000	-132.700000	-40.800000	-136.600000	-163.600000	-46.200000	-30.100000	4.400000	-19.500000	21.000000	-133.400000	4.700000	29.300000	-30.500000	17.400000	3.900000	-27.100000	-26.900000	-26.900000	-25.900000	-25.800000	-25.700000	-25.900000	-25.600000	-24.500000	-23.700000	-23.200000	-22.600000	-22.300000	-22.200000	-22.100000	-22.100000	-22.200000	-22.000000
-101.500000	-101.500000	-101.500000	-101.400000	-101.500000	-101.500000	-101.400000	-101.500000	-101.400000	61.100000	-101.300000	-43.700000	-135.400000	22.400000	-18.800000	-14.900000	-11.500000	-8.500000	-136.000000	-3.600000	-1.800000	-34.000000	-114.100000	29.700000	-47.000000	38.500000	3.000000	9.800000	27.000000	-30.100000	-166.600000	0.000000	-27.400000	-26.600000	-26.500000	-26.400000	-26.200000	-26.000000	-25.400000	-25.700000	-24.600000	-23.600000	-23.100000	-22.800000	-22.500000	-22.500000	-22.300000	-22.000000	-21.800000	-21.700000
-101.700000	-101.700000	-101.700000	-101.700000	-101.700000	-101.700000	-101.600000	-101.700000	-101.600000	-177.700000	-101.000000	171.600000	-35.700000	-157.200000	-126.200000	-128.800000	-131.000000	-133.000000	7.700000	-136.600000	-106.100000	-23.700000	0.100000	39.600000	-161.100000	37.900000	8.400000	50.500000	38.500000	-31.500000	-14.800000	46.200000	-27.300000	-26.400000	-26.100000	-26.700000	-26.600000	-26.400000	-25.600000	-25.300000	-24.800000	-23.600000	-23.000000	-22.900000	-22.800000	-22.600000	-22.600000	-22.200000	-21.900000	-21.600000
-101.500000	-101.500000	-101.500000	-101.600000	-101.500000	-101.500000	-101.600000	-101.400000	-101.400000	-115.300000	-100.900000	114.600000	-83.000000	22.400000	-18.800000	-14.900000	-11.500000	-8.600000	-121.900000	-3.700000	-6.400000	-166.200000	-30.100000	16.500000	-0.300000	24.100000	52.600000	15.000000	32.900000	-30.900000	-3.300000	24.200000	-27.100000	-26.600000	-26.200000	-26.300000	-26.300000	-26.200000	-26.100000	-25.100000	-24.700000	-23.700000	-23.000000	-22.800000	-22.700000	-22.700000	-22.600000	-22.500000	-22.200000	-21.700000
-101.400000	-101.400000	-101.400000	-101.400000	-101.400000	-101.400000	-101.400000	-101.300000	-101.200000	-171.800000	-101.100000	167.300000	-157.000000	-157.200000	-126.100000	-128.800000	-131.200000	-133.700000	-3.800000	-136.800000	-38.500000	5.300000	-114.100000	-176.500000	-21.400000	35.100000	11.500000	17.600000	24.400000	-30.600000	-46.900000	12.100000	-27.300000	-26.700000	-26.500000	-26.000000	-26.000000	-26.000000	-26.200000	-25.300000	-24.500000	-23.900000	-23.000000	-22.600000	-22.500000	-22.500000	-22.500000	-22.600000	-22.400000	-21.900000
-101.600000	-101.600000	-101.600000	-101.500000	-101.600000	-101.500000	-101.500000	-101.500000	-101.400000	-120.500000	-101.200000	125.000000	-31.800000	22.400000	-18.800000	-14.900000	-11.500000	-8.500000	-161.500000	-3.600000	-105.500000	46.300000	0.100000	-6.900000	-43.800000	36.900000	170.700000	177.900000	34.500000	-31.300000	-31.400000	174.300000	-27.300000	-26.900000	-26.600000	-26.200000	-26.100000	-25.900000	-25.800000	-25.600000	-24.400000	-23.800000	-23.100000	-22.600000	-22.400000	-22.300000	-22.300000	-22.500000	-22.400000	-21.900000
-101.600000	-101.600000	-101.600000	-101.700000	-101.600000	-101.700000	-101.600000	-101.700000	-101.600000	-168.200000	-101.000000	112.400000	118.900000	-157.200000	-126.100000	-128.700000	-131.100000	-132.900000	5.200000	-136.600000	-12.600000	30.600000	-30.100000	-28.800000	168.700000	24.800000	-0.600000	-2.600000	36.700000	-30.600000	-20.300000	-5.800000	-27.200000	-26.900000	-26.600000	-26.500000	-26.300000	-26.200000	-25.700000	-25.500000	-24.600000	-23.700000	-23.200000	-22.600000	-22.400000	-22.300000	-22.300000	-22.200000	-22.100000	-22.000000
-101.500000	-101.500000	-101.500000	-101.500000	-101.500000	-101.500000	-101.500000	-101.400000	-101.400000	61.100000	-100.900000	63.100000	113.600000	22.400000	-18.800000	-14.900000	-11.500000	-8.500000	-133.600000	-3.700000	-41.400000	25.200000	-114.100000	-42.800000	2.300000	34.900000	-10.800000	-5.000000	25.800000	-30.300000	-21.100000	-2.300000	-27.100000	-26.600000	-26.400000	-26.400000	-26.300000	-26.200000	-25.700000	-25.300000	-24.700000	-23.600000	-23.100000	-22.800000	-22.600000	-22.500000	-22.300000	-22.100000	-22.000000	-21.800000
-101.500000	-101.500000	-101.500000	-101.500000	-101.500000	-101.400000	-101.500000	-101.300000	-101.200000	-177.700000	-101.100000	105.800000	63.900000	-157.200000	-126.200000	-128.800000	-131.000000	-133.100000	-3.600000	-136.600000	-92.400000	171.200000	0.000000	-25.600000	17.000000	38.300000	-58.000000	-83.600000	31.400000	-31.600000	-138.300000	-44.900000	-27.400000	-26.400000	-26.300000	-26.300000	-26.300000	-26.100000	-26.000000	-25.300000	-24.700000	-23.600000	-23.000000	-22.800000	-22.700000	-22.600000	-22.500000	-22.200000	-22.000000	-21.700000
-101.500000	-101.500000	-101.500000	-101.500000	-101.500000	-101.500000	-101.500000	-101.500000	-101.400000	-115.300000	-101.200000	120.300000	133.800000	22.400000	-18.800000	-14.900000	-11.500000	-8.500000	-136.900000	-3.700000	-3.400000	-7.400000	-30.000000	-21.300000	73.500000	24.400000	-20.600000	-9.200000	36.300000	-31.400000	5.300000	-30.100000	-27.400000	-26.700000	-26.200000	-26.200000	-26.200000	-26.100000	-25.900000	-25.300000	-24.500000	-23.800000	-22.900000	-22.800000	-22.600000	-22.600000	-22.600000	-22.500000	-22.200000	-21.700000
-101.600000	-101.600000	-101.600000	-101.600000	-101.600000	-101.700000	-101.500000	-101.700000	-101.600000	-171.800000	-101.000000	-70.000000	95.000000	-157.200000	-126.100000	-128.800000	-131.200000	-133.500000	-6.700000	-136.700000	-146.700000	-45.200000	-114.100000	-155.400000	22.900000	32.300000	-15.400000	-9.000000	27.800000	-30.100000	-2.900000	-15.800000	-27.200000	-26.800000	-26.500000	-26.300000	-26.100000	-26.100000	-26.000000	-25.500000	-24.600000	-23.800000	-23.100000	-22.600000	-22.500000	-22.400000	-22.400000	-22.500000	-22.300000	-21.800000
-101.600000	-101.600000	-101.600000	-101.600000	-101.600000	-101.500000	-101.600000	-101.400000	-101.400000	-120.500000	-100.900000	-110.800000	27.800000	22.400000	-18.800000	-14.900000	-11.500000	-8.500000	-136.800000	-3.600000	1.400000	-29.800000	0.000000	4.500000	15.300000	40.600000	-170.400000	-158.100000	31.300000	-30.700000	54.100000	-17.100000	-27.100000	-26.800000	-26.600000	-26.200000	-26.200000	-26.100000	-25.800000	-25.400000	-24.500000	-23.700000	-23.100000	-22.600000	-22.500000	-22.400000	-22.400000	-22.400000	-22.300000	-21.900000
-101.400000	-101.400000	-101.400000	-101.500000	-101.400000	-101.400000	-101.500000	-101.300000	-101.200000	-168.200000	-101.100000	-83.500000	154.400000	-157.200000	-126.100000	-128.700000	-131.100000	-133.000000	-5.000000	-136.700000	61.700000	-27.800000	-30.000000	29.700000	154.500000	26.700000	4.400000	1.800000	36.400000	-31.600000	17.500000	-150.000000	-27.300000	-26.500000	-26.500000	-26.400000	-26.200000	-26.000000	-25.800000	-25.400000	-24.700000	-23.700000	-23.100000	-22.700000	-22.400000	-22.400000	-22.300000	-22.300000	-22.100000	-21.900000
-101.500000	-101.500000	-101.500000	-101.500000	-101.500000	-101.500000	-101.400000	-101.500000	-101.400000	61.100000	-101.200000	-49.100000	34.600000	22.400000	-18.800000	-14.900000	-11.500000	-8.500000	-137.800000	-3.600000	15.900000	-169.900000	-114.100000	39.100000	-3.500000	29.300000	10.500000	5.200000	27.800000	-30.700000	-166.400000	3.900000	-27.400000	-26.600000	-26.200000	-26.400000	-26.400000	-26.200000	-25.700000	-25.400000	-24.600000	-23.700000	-23.100000	-22.700000	-22.600000	-22.400000	-22.300000	-22.100000	-22.100000	-21.800000
-101.700000	-101.700000	-101.700000	-101.600000	-101.700000	-101.700000	-101.600000	-101.700000	-101.600000	-177.700000	-101.000000	-77.000000	-119.800000	-157.200000	-126.200000	-128.800000	-131.000000	-133.200000	-5.800000	-136.700000	131.600000	6.700000	0.000000	16.300000	-22.100000	39.300000	60.900000	63.600000	29.600000	-30.500000	-14.600000	-0.100000	-27.200000	-26.700000	-26.300000	-26.300000	-26.200000	-26.200000	-26.000000	-25.300000	-24.600000	-23.700000	-23.000000	-22.800000	-22.600000	-22.600000	-22.500000	-22.300000	-22.100000	-21.800000
-101.500000	-101.500000	-101.500000	-101.600000	-101.500000	-101.500000	-101.600000	-101.400000	-101.400000	-115.300000	-100.900000	-97.500000	-149.300000	22.400000	-18.800000	-14.900000	-11.500000	-8.500000	-131.200000	-3.600000	5.400000	45.200000	-30.000000	-176.600000	-49.400000	29.200000	17.200000	15.400000	37.000000	-31.200000	-3.400000	46.200000	-27.200000	-26.800000	-26.600000	-26.100000	-26.100000	-26.000000	-26.000000	-25.400000	-24.600000	-23.700000	-23.000000	-22.800000	-22.600000	-22.500000	-22.500000	-22.400000	-22.100000	-21.700000
-101.400000	-101.400000	-101.400000	-101.500000	-101.400000	-101.400000	-101.400000	-101.300000	-101.200000	-171.800000	-101.100000	-88.800000	-29.800000	-157.200000	-126.100000	-128.800000	-131.200000	-133.400000	-5.900000	-136.700000	64.200000	31.900000	-114.100000	-7.200000	-12.600000	29.000000	13.300000	10.200000	30.000000	-30.800000	-47.000000	24.300000	-27.300000	-26.800000	-26.500000	-26.300000	-26.200000	-26.000000	-25.900000	-25.400000	-24.500000	-23.800000	-23.100000	-22.600000	-22.600000	-22.500000	-22.500000	-22.500000	-22.300000	-21.800000
-101.600000	-101.600000	-101.600000	-101.500000	-101.600000	-101.500000	-101.500000	-101.500000	-101.400000	-120.500000	-101.200000	137.900000	-132.900000	22.400000	-18.800000	-14.900000	-11.500000	-8.500000	-138.100000	-3.700000	16.600000	26.500000	0.000000	-28.700000	-152.800000	38.400000	150.100000	141.300000	28.000000	-30.700000	-31.600000	12.000000	-27.200000	-26.600000	-26.400000	-26.400000	-26.300000	-26.200000	-25.700000	-25.400000	-24.600000	-23.700000	-23.100000	-22.700000	-22.400000	-22.400000	-22.400000	-22.400000	-22.200000	-21.900000
-101.600000	-101.600000	-101.600000	-101.600000	-101.600000	-101.700000	-101.600000	-101.700000	-101.600000	-168.200000	-101.000000	92.100000	-97.900000	-157.200000	-126.100000	-128.700000	-131.100000	-133.100000	-6.200000	-136.600000	-163.600000	169.000000	-30.000000	-42.000000	-2.300000	29.900000	1.400000	4.700000	35.200000	-31.300000	-20.400000	174.300000	-27.300000	-26.600000	-26.300000	-26.400000	-26.300000	-26.200000	-25.800000	-25.400000	-24.600000	-23.700000	-23.100000	-22.600000	-22.500000	-22.400000	-22.300000	-22.200000	-22.200000	-21.900000
-101.500000	-101.500000	-101.500000	-101.600000	-101.500000	-101.500000	-101.500000	-101.400000	-101.400000	61.100000	-100.900000	65.600000	-40.900000	22.400000	-18.800000	-14.900000	-11.500000	-8.500000	-134.500000	-3.700000	-1.700000	-6.300000	-114.100000	-25.600000	-23.800000	28.500000	12.700000	9.900000	32.500000	-30.900000	-21.000000	-5.900000	-27.300000	-26.600000	-26.400000	-26.200000	-26.200000	-26.100000	-26.000000	-25.300000	-24.700000	-23.700000	-23.000000	-22.800000	-22.600000	-22.500000	-22.400000	-22.300000	-22.100000	-21.800000
-101.500000	-101.500000	-101.500000	-101.500000	-101.500000	-101.400000	-101.500000	-101.300000	-101.200000	-177.700000	-101.100000	112.100000	-145.000000	-157.200000	-126.200000	-128.800000	-131.000000	-133.200000	-5.600000	-136.600000	-106.300000	-45.700000	0.000000	-21.700000	-38.800000	38.500000	-82.600000	50.500000	28.200000	-30.400000	-137.600000	-2.200000	-27.300000	-26.800000	-26.400000	-26.200000	-26.100000	-26.000000	-25.900000	-25.400000	-24.600000	-23.700000	-23.000000	-22.700000	-22.600000	-22.500000	-22.400000	-22.300000	-22.100000	-21.800000
-101.500000	-101.500000	-101.500000	-101.500000	-101.500000	-101.500000	-101.500000	-101.500000	-101.400000	-115.300000	-101.200000	43.100000	-32.000000	22.400000	-18.800000	-14.900000	-11.500000	-8.500000	-133.800000	-3.700000	-6.400000	-31.800000	-30.000000	-155.900000	151.000000	31.300000	-13.500000	15.000000	33.600000	-31.100000	5.100000	-44.900000	-27.200000	-26.700000	-26.500000	-26.300000	-26.200000	-26.100000	-25.900000	-25.400000	-24.500000	-23.700000	-23.100000	-22.800000	-22.600000	-22.500000	-22.500000	-22.400000	-22.200000	-21.700000
-101.600000	-101.600000	-101.600000	-101.600000	-101.600000	-101.700000	-101.500000	-101.700000	-101.600000	-171.800000	-101.000000	88.900000	-87.800000	-157.200000	-126.100000	-128.800000	-131.200000	-133.300000	-6.300000	-136.600000	-38.500000	-25.700000	-114.100000	4.400000	4.800000	27.200000	-7.700000	17.600000	33.000000	-31.200000	-3.100000	-30.000000	-27.200000	-26.700000	-26.500000	-26.400000	-26.300000	-26.200000	-25.800000	-25.400000	-24.600000	-23.800000	-23.100000	-22.600000	-22.500000	-22.500000	-22.500000	-22.400000	-22.200000	-21.800000
-101.600000	-101.600000	-101.600000	-101.600000	-101.600000	-101.500000	-101.600000	-101.400000	-101.400000	-120.500000	-100.900000	161.400000	-148.300000	22.400000	-18.800000	-14.900000	-11.500000	-8.500000	-136.100000	-3.700000	-105.400000	-169.200000	0.000000	29.700000	15.500000	37.000000	-155.800000	177.800000	28.400000	-30.600000	54.200000	-15.900000	-27.300000	-26.600000	-26.400000	-26.300000	-26.200000	-26.100000	-25.800000	-25.400000	-24.600000	-23.700000	-23.000000	-22.700000	-22.500000	-22.400000	-22.300000	-22.300000	-22.200000	-21.900000
-101.400000	-101.400000	-101.400000	-101.500000	-101.400000	-101.400000	-101.500000	-101.300000	-101.200000	-168.200000	-101.100000	-81.700000	-35.800000	-157.200000	-126.100000	-128.700000	-131.100000	-133.100000	-5.800000	-136.700000	-12.800000	6.500000	-30.000000	39.400000	101.700000	33.500000	-0.100000	-2.500000	33.000000	-30.700000	17.400000	-17.100000	-27.300000	-26.700000	-26.300000	-26.300000	-26.200000	-26.100000	-25.900000	-25.400000	-24.600000	-23.700000	-23.100000	-22.700000	-22.500000	-22.400000	-22.400000	-22.300000	-22.200000	-21.800000
-101.500000	-101.500000	-101.500000	-101.500000	-101.500000	-101.500000	-101.400000	-101.500000	-101.400000	61.100000	-101.200000	-126.800000	125.200000	22.400000	-18.800000	-14.900000	-11.500000	-8.500000	-135.100000	-3.600000	-41.100000	45.700000	-114.100000	16.300000	6.400000	27.400000	-12.900000	-5.100000	34.000000	-31.200000	-166.300000	-150.000000	-27.200000	-26.700000	-26.400000	-26.200000	-26.200000	-26.100000	-25.900000	-25.300000	-24.600000	-23.700000	-23.000000	-22.700000	-22.600000	-22.500000	-22.400000	-22.300000	-22.100000	-21.900000
-101.700000	-101.700000	-101.700000	-101.600000	-101.700000	-101.700000	-101.600000	-101.700000	-101.600000	-177.700000	-101.000000	-103.700000	104.600000	-157.200000	-126.200000	-128.800000	-131.000000	-133.200000	-5.900000	-136.600000	-92.500000	31.000000	0.000000	-176.400000	19.400000	35.200000	79.800000	-83.500000	28.400000	-30.900000	-14.800000	3.900000	-27.200000	-26.700000	-26.500000	-26.300000	-26.300000	-26.100000	-25.900000	-25.400000	-24.600000	-23.700000	-23.100000	-22.800000	-22.600000	-22.500000	-22.400000	-22.300000	-22.100000	-21.800000
-101.500000	-101.500000	-101.500000	-101.600000	-101.500000	-101.500000	-101.600000	-101.400000	-101.400000	-115.300000	-100.900000	-175.500000	71.700000	22.400000	-18.800000	-14.900000	-11.500000	-8.500000	-134.200000	-3.700000	-3.400000	26.300000	-30.000000	-7.100000	34.900000	34.400000	15.200000	-9.200000	31.600000	-30.700000	-3.400000	-0.100000	-27.300000	-26.700000	-26.500000	-26.300000	-26.200000	-26.100000	-25.900000	-25.400000	-24.600000	-23.700000	-23.100000	-22.700000	-22.500000	-22.500000	-22.500000	-22.400000	-22.200000	-21.700000
-101.400000	-101.400000	-101.400000	-101.500000	-101.400000	-101.400000	-101.400000	-101.300000	-101.200000	-171.800000	-101.100000	89.900000	132.900000	-157.200000	-126.100000	-128.800000	-131.200000	-133.300000	-6.000000	-136.700000	-146.700000	169.400000	-114.100000	-28.700000	103.100000	27.900000	8.300000	-9.000000	34.900000	-31.100000	-46.900000	46.200000	-27.300000	-26.600000	-26.300000	-26.400000	-26.200000	-26.100000	-25.800000	-25.400000	-24.600000	-23.800000	-23.000000	-22.700000	-22.500000	-22.500000	-22.400000	-22.400000	-22.200000	-21.800000
-101.600000	-101.600000	-101.600000	-101.500000	-101.600000	-101.500000	-101.500000	-101.500000	-101.400000	-120.500000	-101.200000	139.500000	94.800000	22.400000	-18.800000	-14.900000	-11.500000	-8.500000	-135.700000	-3.600000	1.300000	-6.600000	0.000000	-42.400000	0.300000	34.400000	148.200000	-158.100000	29.400000	-30.800000	-31.400000	24.300000	-27.200000	-26.700000	-26.400000	-26.300000	-26.200000	-26.100000	-25.800000	-25.400000	-24.600000	-23.700000	-23.100000	-22.600000	-22.600000	-22.400000	-22.400000	-22.300000	-22.200000	-21.900000
-101.600000	-101.600000	-101.600000	-101.600000	-101.600000	-101.700000	-101.600000	-101.700000	-101.600000	-168.200000	-101.000000	81.300000	26.000000	-157.200000	-126.100000	-128.700000	-131.100000	-133.100000	-5.900000	-136.700000	61.900000	-45.500000	-30.000000	-25.700000	21.700000	34.900000	3.700000	1.800000	30.400000	-30.700000	-20.400000	12.000000	-27.300000	-26.700000	-26.400000	-26.200000	-26.300000	-26.100000	-25.900000	-25.300000	-24.600000	-23.700000	-23.000000	-22.700000	-22.500000	-22.500000	-22.400000	-22.300000	-22.100000	-21.800000
-101.500000	-101.500000	-101.500000	-101.600000	-101.500000	-101.500000	-101.500000	-101.400000	-101.400000	61.100000	-100.900000	-170.900000	162.900000	22.400000	-18.800000	-14.900000	-11.500000	-8.500000	-135.100000	-3.600000	15.800000	-31.000000	-114.100000	-21.500000	107.700000	28.000000	12.300000	5.100000	34.400000	-31.100000	-21.100000	174.300000	-27.300000	-26.700000	-26.500000	-26.300000	-26.100000	-26.100000	-26.000000	-25.400000	-24.600000	-23.700000	-23.100000	-22.800000	-22.600000	-22.400000	-22.400000	-22.300000	-22.200000	-21.900000
-101.500000	-101.500000	-101.500000	-101.500000	-101.500000	-101.400000	-101.500000	-101.300000	-101.200000	-177.700000	-101.100000	-97.500000	31.700000	-157.200000	-126.200000	-128.800000	-131.000000	-133.200000	-5.900000	-136.700000	131.600000	-26.600000	0.000000	-155.600000	0.400000	33.300000	45.000000	63.700000	30.500000	-31.000000	-138.000000	-5.800000	-27.200000	-26.700000	-26.400000	-26.300000	-26.200000	-26.100000	-25.800000	-25.400000	-24.600000	-23.700000	-23.100000	-22.700000	-22.500000	-22.500000	-22.400000	-22.400000	-22.100000	-21.700000
180.000000	180.000000	180.000000	180.000000	180.000000	180.000000	180.000000	180.000000	180.000000	180.000000	180.000000	180.000000	180.000000	180.000000	180.000000	180.000000	180.000000	180.000000	180.000000	180.000000	180.000000	180.000000	180.000000	180.000000	180.000000	180.000000	180.000000	180.000000	180.000000	180.000000	180.000000	180.000000	180.000000	180.000000	180.000000	180.000000	180.000000	180.000000	180.000000	180.000000	180.000000	180.000000	180.000000	180.000000	180.000000	180.000000	180.000000	180.000000	180.000000	180.000000
91.900000	91.900000	91.900000	91.900000	91.800000	91.800000	91.600000	91.100000	89.900000	87.100000	81.900000	73.600000	63.400000	52.800000	42.900000	34.400000	27.400000	21.700000	17.200000	13.900000	11.700000	10.400000	9.800000	9.500000	9.400000	9.400000	9.300000	9.300000	9.300000	9.300000	9.300000	9.300000	9.300000	9.300000	9.300000	9.300000	9.300000	9.300000	9.300000	9.300000	9.300000	9.300000	9.300000	9.300000	9.300000	9.300000	9.300000	9.300000	9.300000	9.300000
176.200000	176.200000	176.200000	176.200000	176.300000	176.300000	176.500000	176.900000	178.000000	-179.300000	-174.300000	-166.100000	-155.900000	-145.200000	-135.200000	-126.500000	-119.300000	-113.100000	-107.300000	-101.300000	-93.700000	-84.000000	-72.900000	-61.700000	-51.500000	-42.700000	-35.100000	-28.800000	-23.500000	-19.200000	-15.700000	-12.800000	-9.400000	-9.300000	-9.300000	-9.300000	-9.300000	-9.300000	-9.300000	-9.300000	-9.300000	-9.300000	-9.300000	-9.300000	-9.300000	-9.300000	-9.300000	-9.300000	-9.300000	-9.300000
-127.200000	-127.200000	-127.200000	-127.200000	-127.300000	-127.300000	-127.400000	-127.500000	-128.000000	-129.300000	-44.500000	-39.800000	-34.100000	-28.400000	-23.300000	-19.000000	-15.600000	-13.100000	-12.000000	-12.600000	-15.900000	-22.200000	-31.000000	-41.000000	-50.700000	-59.200000	-66.500000	-72.200000	-76.200000	-77.700000	-75.600000	-69.900000	-62.500000	-51.300000	-40.600000	-31.100000	-22.700000	-15.000000	-6.800000	0.000000	0.000000	0.000000	0.000000	0.000000	0.000000	0.000000	0.000000	0.000000	0.000000	0.000000
178.100000	178.100000	178.100000	178.100000	178.200000	178.200000	178.300000	178.400000	179.000000	-179.700000	-88.000000	-96.000000	-106.100000	-116.600000	-126.000000	-133.900000	-140.100000	-145.100000	-148.800000	-151.600000	-154.000000	-156.300000	-158.000000	-13.700000	-11.200000	-10.600000	-10.500000	-10.800000	-11.500000	-13.100000	-16.700000	-23.000000	-32.000000	-42.300000	-52.600000	-61.800000	-69.900000	-77.000000	-83.900000	-87.800000	-82.000000	-73.000000	-61.700000	-49.800000	-38.400000	-27.800000	-17.600000	-3.200000	0.000000	0.000000
85.300000	85.300000	85.300000	85.300000	85.200000	85.200000	85.000000	84.800000	83.900000	-102.900000	-173.100000	-169.600000	-165.100000	-22.900000	-19.400000	-16.000000	-12.700000	-9.800000	-7.200000	-4.700000	-1.600000	0.900000	1.600000	-143.000000	-145.100000	-145.300000	-144.900000	-144.700000	-145.000000	-12.000000	-11.200000	-10.900000	-10.800000	-11.000000	-11.000000	-11.100000	-11.200000	-11.500000	-12.200000	-13.800000	-17.500000	-24.000000	-33.400000	-44.300000	-55.200000	-65.500000	-75.400000	-89.200000	-91.000000	-87.900000
170.800000	170.800000	170.800000	170.800000	170.900000	170.900000	171.000000	171.200000	171.900000	-174.100000	75.300000	69.600000	62.400000	-135.600000	-135.000000	-135.200000	-136.200000	73.700000	67.200000	60.300000	51.200000	41.500000	33.300000	-0.800000	-0.600000	-0.400000	-0.300000	0.000000	0.600000	-132.500000	-134.200000	-135.800000	-136.900000	-12.500000	-11.100000	-10.800000	-10.800000	-10.800000	-10.800000	-10.900000	-11.100000	-11.400000	-11.600000	-11.700000	-11.800000	-11.900000	-12.000000	-12.300000	-13.000000	-14.800000
-112.000000	-112.000000	-112.000000	-112.000000	-112.100000	-112.100000	-112.100000	-112.000000	-112.100000	58.800000	144.200000	149.800000	156.800000	26.800000	18.700000	13.500000	9.600000	149.800000	25.200000	31.100000	38.400000	47.000000	56.000000	-28.300000	-21.900000	-16.400000	-11.400000	-6.800000	-2.900000	-1.500000	-0.700000	0.400000	1.600000	-122.400000	-123.100000	-122.700000	-122.100000	-121.600000	-11.000000	-10.000000	-10.300000	-10.800000	-11.300000	-11.500000	-11.600000	-11.600000	-11.700000	-11.700000	-11.800000	-11.800000
-105.600000	-105.600000	-105.600000	-105.600000	-105.500000	-105.500000	-105.500000	-105.700000	-105.800000	176.600000	-87.900000	-90.400000	-94.600000	-163.900000	-155.000000	-148.800000	-143.800000	8.400000	131.900000	131.700000	132.400000	12.100000	8.400000	97.000000	91.200000	85.700000	80.500000	75.200000	69.700000	-4.600000	-3.400000	-2.600000	-2.000000	-1.600000	-1.500000	-1.400000	-1.100000	-0.800000	-110.400000	-110.600000	-110.900000	-111.500000	-112.200000	-12.100000	-11.000000	-10.800000	-10.700000	-10.800000	-10.800000	-11.000000
-87.900000	-87.900000	-87.900000	-87.900000	-87.900000	-87.900000	-87.800000	-87.500000	-86.800000	-105.100000	178.100000	-177.500000	-171.400000	22.800000	-18.400000	-15.100000	-12.100000	68.500000	7.900000	5.800000	4.300000	125.100000	131.800000	12.300000	12.600000	12.700000	12.700000	13.000000	14.000000	-50.500000	-47.700000	-42.500000	-35.900000	-4.400000	-4.300000	-4.200000	-4.200000	-4.100000	-3.900000	-3.400000	-2.500000	-0.800000	1.300000	-97.300000	-97.000000	-95.700000	-94.300000	-12.700000	-11.900000	-11.900000
-102.100000	-102.100000	-102.100000	-102.100000	-102.100000	-102.100000	-102.200000	-102.300000	-102.700000	-177.200000	83.400000	77.900000	-35.700000	-158.200000	-120.100000	-125.000000	-129.300000	10.500000	66.800000	67.400000	65.600000	7.200000	7.500000	15.300000	11.300000	8.700000	7.600000	7.600000	8.000000	-17.100000	-18.300000	-21.700000	102.900000	-26.300000	-19.500000	-14.000000	-10.200000	-8.000000	-6.400000	-6.200000	-5.800000	-5.300000	-5.000000	-5.000000	-5.000000	-5.200000	-5.200000	-84.300000	-84.200000	-83.400000
-105.800000	-105.800000	-105.800000	-105.800000	-105.900000	-105.900000	-105.800000	-105.800000	-105.800000	-121.700000	-134.400000	-130.500000	110.200000	22.100000	-17.000000	-13.700000	-10.600000	173.100000	11.600000	10.900000	11.300000	54.500000	45.700000	138.200000	146.100000	153.400000	162.100000	121.500000	120.100000	-20.500000	-17.900000	-16.400000	-145.600000	-35.400000	-41.300000	-46.300000	-49.600000	-51.100000	-8.500000	-8.100000	-7.700000	-7.600000	-7.600000	-7.600000	-7.700000	-7.900000	-8.100000	-8.400000	-8.400000	-8.300000
-106.600000	-106.600000	-106.600000	-106.600000	-106.500000	-106.500000	-106.500000	-106.500000	-106.300000	-166.400000	-80.200000	-80.100000	148.000000	-154.800000	-126.200000	-130.200000	-134.200000	8.700000	-165.000000	-164.300000	-163.100000	16.700000	20.400000	2.100000	1.000000	-1.200000	-7.500000	20.300000	11.100000	-57.300000	-58.600000	-56.500000	-49.300000	-18.800000	-18.200000	-17.500000	-17.100000	-16.800000	-48.200000	-46.200000	-42.800000	-37.500000	-30.900000	-9.000000	-9.100000	-9.200000	-9.300000	-9.500000	-9.500000	-9.500000
-93.800000	-93.800000	-93.800000	-93.800000	-93.800000	-93.800000	-93.700000	-93.500000	-93.100000	63.900000	-85.600000	-87.200000	-84.900000	23.100000	-20.900000	-16.100000	-11.900000	-92.100000	-5.700000	-3.300000	-1.900000	29.000000	21.300000	29.000000	23.700000	19.700000	-10.600000	16.400000	24.600000	-122.900000	-126.200000	-131.700000	-15.900000	-27.600000	-22.900000	-21.100000	-20.000000	-19.400000	-20.400000	-20.600000	-21.800000	-25.100000	-30.600000	-20.000000	-15.000000	-12.100000	-10.800000	-10.000000	-10.100000	-10.100000
-99.800000	-99.800000	-99.800000	-99.800000	-99.800000	-99.800000	-99.900000	-100.000000	-100.400000	178.400000	-105.400000	-105.000000	143.400000	-159.800000	-127.600000	-128.200000	-128.500000	-10.900000	-103.700000	-105.100000	-103.700000	-179.300000	-170.400000	29.700000	-89.700000	-85.500000	-51.700000	39.100000	40.700000	3.000000	3.400000	3.900000	-5.400000	-29.200000	-32.900000	-37.000000	-44.700000	-51.500000	-32.400000	-29.400000	-22.700000	-19.800000	-18.300000	-36.600000	-40.400000	-42.100000	-42.500000	-11.300000	-10.900000	-10.800000
-106.500000	-106.500000	-106.500000	-106.500000	-106.500000	-106.500000	-106.500000	-106.500000	-106.400000	-114.400000	-125.500000	-48.500000	107.600000	22.700000	-18.200000	-14.600000	-11.400000	168.100000	-8.100000	-6.600000	-6.800000	-2.600000	-2.500000	-135.400000	-12.700000	-13.900000	-16.400000	19.000000	15.600000	-1.900000	-0.100000	1.800000	-36.300000	-24.600000	-27.500000	-27.500000	-22.600000	-17.600000	-27.100000	-32.000000	-36.400000	-30.900000	-24.000000	-22.000000	-21.200000	-20.800000	-20.400000	-40.200000	-39.100000	-36.700000
-104.700000	-104.700000	-104.700000	-104.700000	-104.700000	-104.700000	-104.600000	-104.500000	-104.300000	-171.900000	-83.500000	-76.600000	-31.300000	-157.000000	-127.900000	-131.000000	-133.300000	11.000000	-134.200000	-136.500000	-38.700000	-91.000000	-92.700000	-4.600000	-11.600000	-9.200000	-13.800000	20.700000	20.600000	57.700000	52.400000	44.400000	-39.200000	-100.900000	-99.100000	-20.600000	-19.000000	-17.900000	-19.700000	-17.800000	-18.400000	-23.100000	-26.700000	-24.400000	-23.700000	-23.600000	-24.100000	-25.300000	-25.200000	-24.700000
-95.600000	-95.600000	-95.600000	-95.600000	-95.600000	-95.500000	-95.500000	-95.400000	-95.100000	-120.800000	156.200000	-82.600000	-173.200000	22.600000	-18.000000	-14.900000	-12.000000	59.400000	-11.200000	-8.200000	-107.100000	-7.500000	-7.200000	-130.200000	-141.300000	-145.800000	-160.400000	176.100000	53.100000	13.300000	16.100000	21.800000	-15.000000	1.100000	2.300000	-73.100000	-72.000000	-71.100000	-19.600000	-18.800000	-18.800000	-19.800000	-21.300000	-20.600000	-22.900000	-26.100000	-30.200000	-33.100000	-33.300000	-30.400000
-101.000000	-101.000000	-101.000000	-101.000000	-100.900000	-101.000000	-101.100000	-101.100000	-101.300000	-166.300000	109.700000	-91.100000	-84.100000	-156.600000	-122.800000	-126.200000	-129.900000	24.300000	-49.300000	-50.100000	-23.100000	-31.800000	-28.000000	-1.300000	-3.800000	-3.600000	2.800000	-2.500000	122.200000	-167.800000	10.000000	11.000000	-14.600000	-5.900000	-5.800000	-6.400000	-8.400000	-10.400000	-78.800000	-30.400000	-24.000000	-22.300000	-23.200000	-18.800000	-18.100000	-17.200000	-15.400000	-17.700000	-18.500000	-22.100000
-104.500000	-104.500000	-104.500000	-104.500000	-104.600000	-104.600000	-104.500000	-104.500000	-104.500000	60.100000	139.800000	-33.500000	145.900000	22.700000	-19.400000	-15.100000	-11.400000	157.900000	-98.600000	-99.200000	-30.900000	-142.900000	-155.200000	-25.300000	-22.700000	-17.200000	11.300000	-5.200000	-2.200000	-7.600000	178.400000	-178.700000	-68.100000	-27.200000	-21.900000	-12.200000	-12.000000	-11.700000	-7.700000	-56.200000	-59.800000	-44.500000	-29.500000	-23.700000	-23.700000	-22.800000	-21.300000	-12.100000	-12.100000	-13.000000
-103.600000	-103.600000	-103.600000	-103.600000	-103.600000	-103.500000	-103.500000	-103.400000	-103.200000	-178.400000	-88.000000	-110.800000	61.000000	-158.300000	-129.600000	-130.500000	-131.100000	8.600000	-5.400000	-3.400000	-91.600000	-0.900000	3.400000	89.000000	-35.700000	-40.500000	53.900000	-84.600000	3.800000	-4.100000	-4.700000	-6.500000	-19.000000	-38.400000	-43.400000	-16.400000	-14.800000	-13.800000	-10.500000	-10.800000	-12.600000	-26.700000	-36.600000	-25.900000	-24.000000	-22.600000	-21.400000	-20.100000	-19.300000	-18.100000
-98.300000	-98.300000	-98.300000	-98.300000	-98.300000	-98.300000	-98.200000	-98.200000	-97.800000	-115.100000	-111.600000	-79.700000	106.300000	22.700000	-18.900000	-15.400000	-12.000000	-103.600000	-117.500000	-119.000000	-3.700000	45.900000	34.800000	133.000000	-16.500000	138.700000	17.600000	-8.300000	-62.100000	-77.800000	-3.100000	-4.000000	-21.600000	-22.200000	-21.700000	-42.800000	-42.500000	-41.500000	-13.100000	-12.500000	-12.400000	-13.500000	-15.800000	-36.100000	-33.000000	-30.600000	-29.000000	-23.400000	-22.600000	-21.500000
-100.600000	-100.600000	-100.600000	-100.600000	-100.500000	-100.600000	-100.700000	-100.600000	-100.900000	-171.000000	-91.800000	-84.200000	92.500000	-157.200000	-124.600000	-128.100000	-131.100000	-7.100000	-7.300000	-5.300000	-148.300000	26.800000	36.500000	0.700000	159.000000	5.900000	13.900000	-8.900000	139.000000	-15.200000	-63.800000	-52.500000	-26.900000	-21.200000	-21.500000	-27.500000	-29.500000	-30.900000	-44.200000	-18.000000	-15.300000	-14.500000	-14.700000	-21.300000	-24.700000	-27.300000	-29.900000	-34.800000	-33.300000	-29.200000
-103.200000	-103.200000	-103.200000	-103.200000	-103.300000	-103.200000	-103.200000	-103.200000	-103.200000	-121.400000	-108.200000	-136.900000	55.300000	22.600000	-18.400000	-14.800000	-11.600000	179.900000	-169.500000	-42.400000	1.200000	167.900000	173.100000	34.000000	3.000000	10.100000	170.700000	-159.600000	19.700000	-10.500000	-19.200000	-27.100000	-29.900000	-25.600000	-22.400000	-22.000000	-22.100000	-22.500000	-30.800000	-39.800000	-33.700000	-22.200000	-17.500000	-14.800000	-15.300000	-15.900000	-16.200000	-27.100000	-28.500000	-30.300000
-103.700000	-103.700000	-103.700000	-103.600000	-103.600000	-103.600000	-103.500000	-103.500000	-103.200000	-167.600000	-112.400000	-95.300000	153.700000	-157.100000	-125.800000	-128.300000	-131.100000	9.800000	4.800000	-126.900000	61.500000	2.000000	0.300000	38.300000	17.800000	119.400000	-5.100000	2.300000	6.200000	-34.100000	-11.000000	-12.500000	-22.000000	-34.200000	-35.800000	-20.100000	-19.500000	-19.400000	-22.100000	-30.500000	-31.100000	-29.400000	-24.300000	-16.500000	-16.400000	-16.400000	-16.100000	-15.300000	-16.100000	-18.200000
-99.200000	-99.200000	-99.200000	-99.300000	-99.300000	-99.300000	-99.300000	-99.200000	-98.900000	60.800000	-90.600000	-179.400000	-80.200000	22.600000	-19.500000	-15.400000	-11.700000	62.100000	83.900000	2.400000	16.700000	46.900000	37.100000	12.500000	94.000000	3.000000	-10.900000	5.700000	93.200000	-124.000000	-26.100000	-18.800000	-23.000000	-33.900000	-36.400000	-34.600000	-34.700000	-34.500000	-17.700000	-20.600000	-23.500000	-28.400000	-29.900000	-20.800000	-19.300000	-18.600000	-18.000000	-15.400000	-15.100000	-15.400000
-100.500000	-100.500000	-100.500000	-100.500000	-100.400000	-100.400000	-100.500000	-100.400000	-100.700000	-177.500000	-94.400000	95.500000	-179.300000	-157.700000	-126.700000	-128.800000	-130.600000	19.500000	150.800000	-120.000000	131.700000	17.300000	-147.000000	-172.800000	4.300000	15.000000	-56.500000	63.300000	12.100000	2.600000	-140.100000	-148.400000	-30.900000	-46.700000	-37.500000	-30.200000	-29.400000	-28.700000	-29.100000	-19.700000	-19.700000	-22.100000	-24.900000	-28.700000	-26.900000	-25.300000	-24.300000	-18.000000	-17.600000	-16.800000
-102.800000	-102.800000	-102.800000	-102.700000	-102.800000	-102.800000	-102.700000	-102.800000	-102.700000	-115.600000	-119.700000	138.800000	-29.700000	22.600000	-18.800000	-15.100000	-11.700000	152.400000	5.300000	-3.300000	5.100000	-168.800000	-1.300000	-2.600000	18.800000	40.700000	-18.800000	15.300000	12.500000	-6.600000	2.500000	3.400000	-30.800000	-15.800000	-20.400000	-26.300000	-25.000000	-23.800000	-29.500000	-27.400000	-24.200000	-20.900000	-20.800000	-27.600000	-29.100000	-30.100000	-31.000000	-26.700000	-25.000000	-21.900000
-103.100000	-103.100000	-103.100000	-103.200000	-103.200000	-103.200000	-103.100000	-103.000000	-102.800000	-171.400000	-96.200000	75.100000	103.300000	-157.200000	-126.100000	-128.900000	-131.300000	9.000000	-107.200000	-163.900000	67.300000	-0.800000	35.800000	-29.900000	145.400000	90.500000	-14.300000	10.500000	41.100000	-51.600000	-1.700000	0.000000	-24.000000	-16.300000	-17.500000	-26.700000	-26.900000	-26.900000	-29.400000	-28.200000	-27.000000	-23.400000	-20.700000	-21.700000	-22.600000	-23.400000	-24.100000	-30.900000	-30.500000	-28.500000
-100.000000	-100.000000	-100.000000	-100.000000	-100.000000	-99.900000	-100.000000	-99.900000	-99.700000	-120.700000	-93.400000	93.300000	59.900000	22.600000	-18.800000	-15.100000	-11.700000	56.100000	-2.600000	2.600000	14.200000	41.800000	-179.300000	-54.500000	-3.300000	1.500000	-162.400000	141.100000	59.200000	-58.900000	54.200000	46.400000	-29.600000	-22.600000	-21.800000	-25.600000	-26.800000	-28.000000	-30.900000	-26.900000	-26.000000	-25.700000	-23.500000	-19.300000	-19.300000	-19.500000	-19.700000	-23.500000	-24.500000	-26.000000
-100.700000	-100.700000	-100.700000	-100.700000	-100.600000	-100.700000	-100.700000	-100.700000	-100.800000	-168.200000	-102.200000	102.800000	91.100000	-157.300000	-125.300000	-128.000000	-130.900000	-157.900000	-179.200000	-129.200000	-164.600000	-150.600000	2.400000	-14.800000	-21.200000	18.300000	3.900000	4.500000	15.700000	-5.000000	18.200000	24.100000	-38.800000	-32.700000	-29.100000	-21.600000	-21.500000	-21.400000	-22.500000	-27.100000	-26.500000	-25.800000	-25.600000	-20.400000	-19.600000	-19.300000	-19.000000	-18.600000	-19.100000	-20.600000
-102.300000	-102.300000	-102.300000	-102.300000	-102.300000	-102.300000	-102.200000	-102.300000	-102.200000	61.000000	-109.200000	44.100000	48.300000	22.600000	-19.100000	-15.200000	-11.700000	8.000000	5.900000	-1.600000	-1.600000	-4.500000	40.900000	-23.700000	-45.400000	116.600000	10.500000	10.000000	35.500000	-17.300000	-172.600000	11.800000	-20.200000	-29.500000	-31.200000	-23.500000	-22.700000	-22.000000	-19.400000	-24.700000	-26.000000	-25.100000	-24.800000	-24.200000	-22.900000	-21.900000	-21.000000	-17.800000	-17.800000	-18.200000
-102.700000	-102.700000	-102.700000	-102.700000	-102.800000	-102.700000	-102.700000	-102.600000	-102.500000	-177.500000	-97.300000	78.600000	116.000000	-157.500000	-126.900000	-129.000000	-130.800000	-127.000000	81.200000	-138.200000	-105.500000	-35.400000	28.300000	-153.100000	-160.100000	0.600000	57.200000	50.500000	27.900000	-137.900000	-10.500000	170.100000	-20.500000	-23.500000	-25.300000	-30.700000	-30.200000	-29.200000	-22.700000	-22.000000	-22.000000	-22.800000	-22.900000	-26.100000	-25.900000	-25.400000	-24.900000	-20.900000	-20.100000	-19.000000
-100.600000	-100.600000	-100.600000	-100.600000	-100.600000	-100.600000	-100.600000	-100.500000	-100.300000	-115.400000	-99.900000	83.200000	145.700000	22.600000	-18.900000	-15.200000	-11.700000	-10.600000	9.700000	-5.300000	-6.300000	-97.300000	168.500000	4.100000	-0.900000	14.300000	17.700000	15.000000	22.600000	1.400000	-1.900000	-4.200000	-28.300000	-23.400000	-22.200000	-30.700000	-31.800000	-32.900000	-31.600000	-22.700000	-21.000000	-21.100000	-21.400000	-24.200000	-24.500000	-24.600000	-24.700000	-25.400000	-24.300000	-22.300000
-100.800000	-100.800000	-100.800000	-100.900000	-100.800000	-100.800000	-100.800000	-100.800000	-100.800000	-171.700000	-99.700000	95.900000	-73.700000	-157.300000	-125.700000	-128.600000	-131.100000	-166.000000	146.100000	-140.300000	-38.300000	-4.700000	2.200000	29.300000	-23.200000	44.500000	12.700000	17.700000	68.700000	-1.000000	-48.100000	-1.300000	-31.600000	-30.600000	-27.600000	-22.500000	-22.700000	-23.200000	-31.500000	-27.600000	-23.700000	-21.800000	-21.200000	-21.700000	-22.000000	-22.400000	-22.800000	-25.900000	-25.700000	-24.500000
-102.000000	-102.000000	-102.000000	-101.900000	-101.900000	-102.000000	-101.900000	-102.000000	-102.000000	-120.500000	-105.300000	32.500000	-135.800000	22.600000	-18.800000	-15.000000	-11.700000	8.000000	6.600000	-2.200000	-104.600000	-150.500000	38.600000	39.500000	-42.800000	94.900000	161.900000	177.700000	10.400000	59.800000	-36.000000	-45.800000	-25.300000	-33.600000	-34.300000	-23.200000	-22.600000	-22.000000	-21.700000	-30.500000	-28.400000	-24.000000	-22.200000	-20.200000	-20.200000	-20.600000	-21.000000	-23.300000	-23.700000	-24.000000
-102.500000	-102.500000	-102.500000	-102.500000	-102.500000	-102.400000	-102.500000	-102.300000	-102.200000	-168.300000	-100.800000	105.300000	-26.100000	-157.300000	-125.900000	-128.400000	-131.000000	-125.600000	57.500000	-137.600000	-11.900000	1.900000	24.000000	16.000000	169.700000	-1.000000	-3.800000	-2.500000	15.500000	13.700000	-17.900000	-29.800000	-25.100000	-27.100000	-28.600000	-29.100000	-27.900000	-26.800000	-21.200000	-24.000000	-27.100000	-26.100000	-23.800000	-21.000000	-20.600000	-20.400000	-20.300000	-20.200000	-20.700000	-21.700000
-100.900000	-100.900000	-100.900000	-101.000000	-101.000000	-101.000000	-100.900000	-100.900000	-100.600000	61.100000	-99.100000	81.300000	-65.400000	22.600000	-19.100000	-15.200000	-11.700000	-7.300000	13.000000	-3.800000	-42.900000	50.700000	-168.300000	176.900000	2.000000	17.300000	-10.800000	-5.300000	64.900000	170.700000	-18.900000	-15.000000	-29.500000	-23.500000	-22.400000	-30.800000	-31.200000	-31.100000	-26.800000	-21.600000	-22.600000	-25.400000	-25.000000	-22.900000	-22.500000	-22.100000	-21.700000	-19.500000	-19.400000	-19.800000
-101.000000	-101.000000	-101.000000	-100.900000	-100.900000	-100.900000	-100.900000	-100.900000	-101.000000	-177.600000	-99.600000	86.300000	-177.800000	-157.500000	-126.300000	-128.800000	-130.800000	-137.300000	-164.700000	-133.300000	-92.900000	25.900000	-1.400000	-6.600000	17.200000	113.900000	-55.400000	-83.200000	30.700000	-3.800000	-140.400000	-17.000000	-29.600000	-24.200000	-22.700000	-24.500000	-24.800000	-25.300000	-31.600000	-24.400000	-22.100000	-22.800000	-24.100000	-24.600000	-24.100000	-23.700000	-23.300000	-21.300000	-20.700000	-19.900000
-101.800000	-101.800000	-101.800000	-101.800000	-101.800000	-101.800000	-101.800000	-101.800000	-101.800000	-115.300000	-104.700000	136.400000	85.400000	22.600000	-18.900000	-15.100000	-11.700000	-10.100000	-5.500000	-3.900000	-3.300000	136.900000	35.400000	-27.800000	74.700000	0.700000	-17.400000	-9.200000	16.200000	-1.000000	5.100000	-151.800000	-26.300000	-25.300000	-26.000000	-23.100000	-23.100000	-23.100000	-26.700000	-28.700000	-24.900000	-22.100000	-22.300000	-24.500000	-24.500000	-24.400000	-24.400000	-23.800000	-23.100000	-21.600000
-102.200000	-102.200000	-102.200000	-102.300000	-102.200000	-102.200000	-102.200000	-102.100000	-101.900000	-171.800000	-100.500000	92.900000	36.000000	-157.300000	-126.000000	-128.600000	-131.100000	-137.800000	-103.900000	-140.200000	-145.900000	3.000000	-143.100000	-40.500000	21.500000	14.200000	-13.400000	-9.100000	33.900000	-57.600000	-2.100000	4.100000	-27.000000	-26.500000	-27.100000	-25.700000	-25.400000	-25.100000	-23.100000	-27.200000	-27.000000	-23.500000	-21.800000	-22.500000	-22.800000	-23.300000	-23.700000	-25.000000	-24.500000	-23.200000
-101.200000	-101.200000	-101.200000	-101.100000	-101.200000	-101.200000	-101.100000	-101.100000	-101.000000	-120.500000	-99.500000	-179.400000	-176.000000	22.600000	-18.900000	-15.100000	-11.700000	-7.300000	-7.400000	-4.000000	1.400000	56.300000	-5.800000	-25.600000	15.300000	146.300000	-166.200000	-158.200000	36.400000	-25.300000	53.700000	0.200000	-28.300000	-29.100000	-27.700000	-27.700000	-27.800000	-27.700000	-23.700000	-24.000000	-25.400000	-24.900000	-22.700000	-21.200000	-21.300000	-21.400000	-21.600000	-23.400000	-23.700000	-23.700000
-101.100000	-101.100000	-101.100000	-101.100000	-101.100000	-101.100000	-101.100000	-101.100000	-101.000000	-168.300000	-100.300000	-94.800000	-88.300000	-157.300000	-125.900000	-128.500000	-130.900000	-131.900000	179.200000	-135.100000	61.500000	21.600000	-28.800000	-20.600000	154.300000	-3.800000	5.300000	1.900000	26.800000	-15.200000	17.600000	46.100000	-26.100000	-27.800000	-27.300000	-26.500000	-26.300000	-26.200000	-26.100000	-23.600000	-23.600000	-24.800000	-24.100000	-21.600000	-21.200000	-21.000000	-20.800000	-21.000000	-21.400000	-22.300000
-101.700000	-101.700000	-101.700000	-101.700000	-101.600000	-101.600000	-101.700000	-101.600000	-101.600000	61.200000	-103.500000	-138.900000	-179.700000	22.600000	-19.000000	-15.100000	-11.700000	-8.900000	7.600000	-3.700000	15.700000	24.400000	-112.600000	-159.400000	-3.500000	-15.200000	10.500000	5.500000	43.900000	-173.000000	-168.800000	24.300000	-25.000000	-25.000000	-25.800000	-26.500000	-26.300000	-26.000000	-26.500000	-25.200000	-23.400000	-23.300000	-23.900000	-23.100000	-22.400000	-21.900000	-21.500000	-20.300000	-20.300000	-20.600000
-102.000000	-102.000000	-102.000000	-102.000000	-102.100000	-102.100000	-102.000000	-101.900000	-101.900000	-177.700000	-100.500000	-75.300000	-30.700000	-157.500000	-126.200000	-128.800000	-130.900000	-130.100000	57.600000	-135.300000	131.600000	170.300000	0.000000	4.400000	-22.400000	-51.100000	55.200000	63.200000	28.100000	6.100000	-13.900000	12.300000	-28.100000	-25.900000	-25.500000	-26.900000	-27.000000	-27.000000	-26.900000	-26.000000	-24.200000	-22.700000	-22.900000	-24.100000	-23.700000	-23.400000	-23.000000	-21.500000	-21.000000	-20.400000
-101.400000	-101.400000	-101.400000	-101.400000	-101.300000	-101.300000	-101.300000	-101.300000	-101.100000	-115.300000	-100.100000	165.200000	155.100000	22.600000	-19.000000	-15.100000	-11.700000	-8.800000	50.100000	-4.300000	5.500000	-1.400000	-31.100000	30.200000	-48.800000	-161.500000	18.500000	15.400000	19.700000	4.900000	-2.900000	174.400000	-29.600000	-29.000000	-27.400000	-26.000000	-26.100000	-26.300000	-26.700000	-25.900000	-24.900000	-23.000000	-22.100000	-23.400000	-23.600000	-23.700000	-23.800000	-23.400000	-22.600000	-21.400000
-101.200000	-101.200000	-101.200000	-101.200000	-101.200000	-101.200000	-101.200000	-101.200000	-101.100000	-171.800000	-100.600000	99.400000	102.300000	-157.300000	-125.900000	-128.600000	-131.000000	-139.300000	130.300000	-138.100000	63.700000	-72.600000	-113.700000	39.200000	-12.700000	0.300000	13.900000	10.400000	61.000000	61.300000	-47.100000	-5.800000	-26.600000	-28.700000	-28.600000	-25.300000	-25.000000	-24.800000	-25.000000	-25.900000	-25.200000	-23.900000	-22.400000	-22.200000	-22.400000	-22.600000	-22.900000	-24.000000	-23.800000	-22.600000
-101.600000	-101.600000	-101.600000	-101.500000	-101.600000	-101.600000	-101.600000	-101.500000	-101.500000	-120.500000	-102.600000	37.500000	-172.100000	22.600000	-18.900000	-15.100000	-11.700000	-8.400000	6.500000	-3.600000	17.000000	-18.000000	0.300000	16.900000	-152.600000	-15.200000	165.000000	141.400000	21.700000	20.200000	-31.400000	-2.300000	-25.900000	-25.200000	-26.200000	-26.800000	-26.300000	-25.700000	-24.400000	-25.300000	-25.200000	-24.400000	-23.200000	-21.600000	-21.500000	-21.600000	-21.800000	-22.900000	-23.000000	-23.000000
-101.900000	-101.900000	-101.900000	-102.000000	-101.900000	-101.900000	-101.900000	-101.800000	-101.800000	-168.200000	-100.700000	168.800000	-129.200000	-157.300000	-126.000000	-128.500000	-131.000000	-129.400000	55.300000	-136.000000	-163.400000	-25.900000	-30.500000	-174.900000	-2.300000	-49.200000	-4.800000	4.700000	16.600000	12.200000	-20.700000	-44.900000	-28.200000	-24.300000	-24.100000	-27.700000	-27.700000	-27.500000	-26.100000	-24.600000	-24.600000	-24.400000	-23.800000	-22.100000	-21.700000	-21.600000	-21.400000	-21.400000	-21.700000	-22.100000
-101.500000	-101.500000	-101.500000	-101.500000	-101.400000	-101.400000	-101.400000	-101.400000	-101.200000	61.100000	-100.500000	-67.400000	-115.600000	22.600000	-19.000000	-15.200000	-11.700000	-8.600000	13.800000	-3.900000	-1.800000	-156.700000	-113.500000	-7.000000	-24.200000	168.700000	-10.600000	10.100000	41.600000	151.700000	-20.500000	-30.400000	-28.500000	-26.200000	-25.000000	-25.900000	-26.300000	-26.700000	-27.800000	-24.800000	-23.800000	-23.700000	-23.600000	-23.100000	-22.700000	-22.300000	-22.000000	-21.100000	-21.000000	-21.200000
-101.200000	-101.200000	-101.200000	-101.200000	-101.300000	-101.300000	-101.200000	-101.300000	-101.200000	-177.700000	-100.700000	166.300000	-71.600000	-157.500000	-126.100000	-128.700000	-130.900000	-132.600000	-157.000000	-135.800000	-106.400000	3.600000	0.100000	-29.100000	-38.600000	2.600000	-55.900000	50.200000	36.400000	0.400000	-139.600000	-15.800000	-26.600000	-27.900000	-27.400000	-24.700000	-24.700000	-24.700000	-26.500000	-26.100000	-24.200000	-23.200000	-23.100000	-23.600000	-23.400000	-23.200000	-23.000000	-21.900000	-21.400000	-20.900000
-101.600000	-101.600000	-101.600000	-101.500000	-101.500000	-101.500000	-101.600000	-101.400000	-101.400000	-115.300000	-102.100000	135.100000	-94.800000	22.600000	-19.000000	-15.100000	-11.700000	-9.300000	-5.900000	-4.000000	-6.600000	43.500000	-30.200000	-42.900000	151.100000	11.800000	-18.400000	15.000000	25.300000	2.900000	5.400000	-17.100000	-26.300000	-27.500000	-28.000000	-25.900000	-25.500000	-25.100000	-24.200000	-26.400000	-25.000000	-23.300000	-22.600000	-23.200000	-23.200000	-23.300000	-23.300000	-23.000000	-22.500000	-21.500000
-101.800000	-101.800000	-101.800000	-101.900000	-101.800000	-101.800000	-101.800000	-101.700000	-101.700000	-171.800000	-100.800000	167.200000	-32.700000	-157.300000	-125.900000	-128.600000	-131.000000	-135.400000	-103.400000	-137.400000	-38.300000	28.700000	-114.600000	-26.900000	4.700000	75.600000	-13.500000	17.700000	33.400000	-68.300000	-2.300000	-149.400000	-27.500000	-26.700000	-26.500000	-27.600000	-27.400000	-27.000000	-24.500000	-25.100000	-25.400000	-23.800000	-22.700000	-22.500000	-22.500000	-22.500000	-22.700000	-23.400000	-23.200000	-22.300000
-101.500000	-101.500000	-101.500000	-101.500000	-101.500000	-101.500000	-101.400000	-101.500000	-101.300000	-120.500000	-100.700000	109.900000	-92.300000	22.600000	-19.000000	-15.100000	-11.700000	-8.300000	-10.000000	-3.700000	-105.600000	24.800000	0.100000	-20.900000	15.800000	23.500000	-163.700000	177.800000	35.700000	-16.300000	53.700000	3.700000	-27.400000	-26.400000	-25.700000	-27.100000	-27.200000	-27.300000	-26.500000	-24.300000	-24.500000	-24.200000	-23.100000	-22.000000	-21.900000	-22.000000	-22.000000	-22.700000	-22.700000	-22.500000
-101.300000	-101.300000	-101.300000	-101.300000	-101.400000	-101.300000	-101.300000	-101.300000	-101.200000	-168.200000	-100.800000	177.200000	-32.900000	-157.300000	-126.000000	-128.600000	-131.000000	-131.700000	-41.100000	-136.300000	-12.900000	151.700000	-30.200000	-153.600000	101.700000	14.300000	4.500000	-2.600000	25.400000	-8.800000	17.700000	-0.200000	-27.000000	-26.500000	-26.100000	-25.700000	-25.700000	-25.700000	-27.200000	-25.000000	-23.900000	-23.900000	-23.400000	-22.400000	-22.100000	-21.900000	-21.800000	-21.800000	-21.900000	-22.100000
-101.600000	-101.600000	-101.600000	-101.500000	-101.400000	-101.500000	-101.600000	-101.400000	-101.400000	61.100000	-101.700000	-53.400000	-67.300000	22.600000	-19.000000	-15.100000	-11.700000	-8.800000	-134.300000	-3.800000	-40.900000	3.700000	-113.600000	4.200000	6.400000	30.700000	10.600000	-5.300000	36.300000	-164.200000	-166.700000	46.500000	-27.500000	-26.800000	-26.900000	-25.700000	-25.500000	-25.400000	-26.000000	-26.100000	-24.200000	-23.500000	-23.300000	-22.900000	-22.600000	-22.300000	-22.100000	-21.500000	-21.500000	-21.500000
-101.700000	-101.700000	-101.700000	-101.800000	-101.800000	-101.800000	-101.700000	-101.700000	-101.600000	-177.700000	-100.900000	-75.500000	-80.300000	-157.500000	-126.100000	-128.700000	-130.900000	-132.500000	7.600000	-136.200000	-92.400000	43.100000	0.000000	29.900000	19.500000	123.200000	55.800000	-83.100000	37.900000	4.800000	-14.400000	24.000000	-27.900000	-27.300000	-26.800000	-26.500000	-26.400000	-26.200000	-25.200000	-26.000000	-24.900000	-23.300000	-23.000000	-23.200000	-23.000000	-22.900000	-22.700000	-22.000000	-21.600000	-21.300000
-101.500000	-101.500000	-101.500000	-101.500000	-101.500000	-101.500000	-101.400000	-101.500000	-101.400000	-115.300000	-100.800000	-114.200000	-127.600000	22.600000	-18.900000	-15.100000	-11.700000	-8.800000	-123.200000	-3.900000	-3.500000	18.700000	-30.100000	38.700000	34.700000	-2.000000	18.000000	-9.300000	20.000000	0.700000	-3.300000	12.000000	-27.000000	-26.800000	-26.500000	-26.600000	-26.500000	-26.400000	-25.400000	-25.200000	-25.100000	-23.600000	-22.700000	-23.000000	-22.900000	-22.900000	-22.900000	-22.800000	-22.300000	-21.500000
-101.400000	-101.400000	-101.400000	-101.400000	-101.400000	-101.300000	-101.400000	-101.300000	-101.200000	-171.800000	-100.900000	-69.100000	65.900000	-157.300000	-126.000000	-128.600000	-131.000000	-134.600000	-4.200000	-137.000000	-146.800000	-150.300000	-114.200000	16.000000	102.900000	17.100000	13.300000	-9.100000	30.300000	59.000000	-47.200000	174.200000	-26.800000	-25.900000	-25.900000	-26.300000	-26.200000	-26.000000	-26.100000	-24.900000	-24.700000	-24.000000	-22.900000	-22.500000	-22.500000	-22.500000	-22.600000	-22.900000	-22.800000	-22.000000
-101.600000	-101.600000	-101.600000	-101.500000	-101.500000	-101.600000	-101.600000	-101.500000	-101.400000	-120.500000	-101.500000	119.500000	104.900000	22.600000	-19.000000	-15.100000	-11.700000	-8.600000	-161.000000	-3.800000	1.500000	-3.800000	0.000000	-176.700000	0.400000	-75.400000	164.600000	-158.400000	45.100000	19.900000	-31.800000	-5.800000	-27.500000	-26.000000	-25.900000	-26.200000	-26.200000	-26.100000	-26.100000	-25.300000	-24.400000	-24.100000	-23.200000	-22.300000	-22.100000	-22.200000	-22.200000	-22.600000	-22.500000	-22.200000
-101.600000	-101.600000	-101.600000	-101.700000	-101.700000	-101.700000	-101.600000	-101.600000	-101.600000	-168.200000	-100.900000	106.100000	75.600000	-157.300000	-126.000000	-128.600000	-131.000000	-132.200000	5.300000	-136.300000	61.700000	-36.800000	-30.200000	-7.300000	21.900000	177.200000	-4.800000	1.900000	24.500000	11.800000	-20.400000	-2.300000	-27.800000	-27.000000	-26.300000	-26.300000	-26.200000	-26.200000	-26.100000	-25.500000	-24.300000	-23.800000	-23.400000	-22.500000	-22.300000	-22.100000	-22.100000	-22.000000	-22.100000	-22.100000
-101.500000	-101.500000	-101.500000	-101.500000	-101.500000	-101.500000	-101.500000	-101.500000	-101.300000	61.100000	-100.900000	67.000000	57.000000	22.600000	-19.000000	-15.100000	-11.700000	-8.700000	-133.300000	-3.900000	15.900000	-86.900000	-113.900000	-29.000000	107.600000	6.200000	-10.600000	5.600000	26.700000	165.000000	-20.800000	-44.900000	-26.800000	-27.600000	-27.100000	-26.000000	-26.000000	-26.000000	-25.800000	-25.600000	-24.600000	-23.500000	-23.200000	-22.900000	-22.600000	-22.400000	-22.200000	-21.800000	-21.700000	-21.700000
-101.500000	-101.500000	-101.500000	-101.500000	-101.500000	-101.400000	-101.400000	-101.400000	-101.300000	-177.700000	-101.000000	105.600000	28.900000	-157.500000	-126.000000	-128.700000	-130.900000	-132.700000	-4.000000	-136.300000	131.600000	-6.000000	0.000000	-41.400000	0.400000	10.700000	-55.500000	63.200000	39.800000	-5.200000	-137.500000	-29.900000	-26.900000	-26.800000	-27.000000	-26.300000	-26.100000	-25.800000	-25.500000	-25.400000	-24.700000	-23.500000	-23.000000	-23.100000	-22.900000	-22.800000	-22.600000	-22.200000	-21.800000	-21.500000
-101.500000	-101.500000	-101.500000	-101.500000	-101.500000	-101.500000	-101.500000	-101.400000	-101.400000	-115.300000	-101.300000	126.000000	134.200000	22.600000	-19.000000	-15.100000	-11.700000	-8.800000	-136.600000	-3.900000	5.400000	-34.500000	-30.100000	-25.100000	19.300000	54.300000	-18.200000	15.400000	29.800000	-0.800000	5.000000	-15.800000	-27.400000	-26.200000	-26.100000	-26.700000	-26.500000	-26.300000	-25.500000	-25.300000	-24.800000	-23.700000	-22.800000	-22.800000	-22.800000	-22.700000	-22.700000	-22.600000	-22.300000	-21.600000
-101.600000	-101.600000	-101.600000	-101.600000	-101.600000	-101.700000	-101.700000	-101.600000	-101.500000	-171.800000	-101.000000	172.000000	-65.400000	-157.300000	-126.000000	-128.600000	-131.000000	-134.000000	-7.000000	-136.800000	64.300000	-121.300000	-114.000000	-22.300000	141.500000	41.700000	-13.500000	10.500000	27.600000	-59.200000	-3.100000	-17.300000	-27.700000	-26.500000	-25.900000	-26.600000	-26.600000	-26.500000	-26.100000	-25.200000	-24.600000	-23.900000	-23.000000	-22.600000	-22.500000	-22.600000	-22.600000	-22.700000	-22.500000	-21.800000
-101.600000	-101.600000	-101.600000	-101.600000	-101.600000	-101.500000	-101.500000	-101.500000	-101.400000	-120.500000	-100.900000	114.400000	162.000000	22.600000	-19.000000	-15.100000	-11.700000	-8.600000	-136.800000	-3.800000	16.600000	1.400000	0.000000	-156.300000	-2.200000	12.500000	-164.900000	141.300000	36.900000	-21.600000	54.300000	-150.000000	-27.200000	-26.900000	-26.400000	-26.000000	-26.000000	-26.100000	-26.400000	-25.200000	-24.400000	-23.800000	-23.100000	-22.400000	-22.300000	-22.200000	-22.300000	-22.500000	-22.400000	-22.100000
-101.400000	-101.400000	-101.400000	-101.500000	-101.500000	-101.400000	-101.400000	-101.400000	-101.300000	-168.200000	-101.000000	160.100000	-38.200000	-157.300000	-126.000000	-128.600000	-131.000000	-132.500000	-5.300000	-136.400000	-163.700000	42.300000	-30.200000	4.400000	-19.700000	23.200000	4.900000	4.700000	29.700000	-11.600000	17.300000	3.900000	-27.100000	-26.900000	-26.900000	-25.900000	-25.800000	-25.700000	-26.000000	-25.600000	-24.500000	-23.700000	-23.200000	-22.600000	-22.300000	-22.200000	-22.100000	-22.100000	-22.100000	-22.000000
-101.500000	-101.500000	-101.500000	-101.400000	-101.400000	-101.500000	-101.500000	-101.400000	-101.400000	61.100000	-101.300000	-43.800000	105.000000	22.600000	-19.000000	-15.100000	-11.700000	-8.700000	-137.000000	-3.800000	-1.800000	177.000000	-114.000000	29.900000	-46.800000	133.300000	10.500000	10.000000	27.000000	-166.400000	-166.500000	-0.100000	-27.400000	-26.600000	-26.500000	-26.400000	-26.200000	-25.900000	-25.400000	-25.600000	-24.600000	-23.600000	-23.200000	-22.900000	-22.600000	-22.500000	-22.300000	-22.000000	-21.900000	-21.800000
-101.700000	-101.700000	-101.700000	-101.700000	-101.700000	-101.700000	-101.600000	-101.600000	-101.500000	-177.700000	-101.000000	171.700000	87.700000	-157.500000	-126.000000	-128.700000	-130.900000	-132.900000	-6.100000	-136.500000	-106.100000	2.500000	0.100000	39.300000	-161.100000	-3.200000	55.700000	50.300000	38.000000	5.800000	-14.800000	46.300000	-27.300000	-26.500000	-26.200000	-26.700000	-26.600000	-26.400000	-25.500000	-25.400000	-24.800000	-23.700000	-23.000000	-22.900000	-22.800000	-22.600000	-22.500000	-22.200000	-21.900000	-21.600000
-101.500000	-101.500000	-101.500000	-101.600000	-101.500000	-101.500000	-101.500000	-101.500000	-101.400000	-115.300000	-100.900000	114.600000	81.000000	22.600000	-19.000000	-15.100000	-11.700000	-8.800000	-131.300000	-3.800000	-6.500000	53.300000	-30.300000	16.500000	-0.200000	-15.000000	18.300000	15.000000	33.400000	1.600000	-3.300000	24.200000	-27.100000	-26.600000	-26.100000	-26.300000	-26.300000	-26.300000	-26.100000	-25.100000	-24.700000	-23.700000	-22.900000	-22.800000	-22.700000	-22.700000	-22.600000	-22.500000	-22.200000	-21.600000
-101.400000	-101.400000	-101.400000	-101.400000	-101.500000	-101.400000	-101.500000	-101.400000	-101.300000	-171.800000	-101.100000	167.300000	38.300000	-157.300000	-126.000000	-128.600000	-131.000000	-133.500000	-6.200000	-136.700000	-38.400000	18.400000	-113.900000	-176.400000	-21.800000	-45.900000	13.500000	17.700000	24.400000	59.100000	-46.900000	12.100000	-27.300000	-26.700000	-26.500000	-26.000000	-26.000000	-26.000000	-26.200000	-25.300000	-24.500000	-23.900000	-23.000000	-22.600000	-22.500000	-22.500000	-22.600000	-22.600000	-22.400000	-21.900000
-101.600000	-101.600000	-101.600000	-101.500000	-101.500000	-101.500000	-101.500000	-101.400000	-101.400000	-120.500000	-101.200000	125.000000	110.800000	22.600000	-19.000000	-15.100000	-11.700000	-8.700000	-137.900000	-3.800000	-105.400000	165.200000	0.000000	-6.900000	-43.500000	-11.500000	164.400000	177.800000	34.000000	21.500000	-31.400000	174.300000	-27.400000	-26.900000	-26.600000	-26.200000	-26.100000	-25.900000	-25.900000	-25.500000	-24.500000	-23.800000	-23.200000	-22.500000	-22.300000	-22.300000	-22.300000	-22.400000	-22.300000	-21.900000
-101.600000	-101.600000	-101.600000	-101.700000	-101.600000	-101.700000	-101.500000	-101.600000	-101.500000	-168.200000	-101.000000	112.300000	81.200000	-157.300000	-126.000000	-128.600000	-131.000000	-132.800000	-6.400000	-136.400000	-12.800000	3.100000	-30.200000	-29.000000	168.700000	-172.800000	-4.700000	-2.600000	36.900000	11.600000	-20.400000	-5.900000	-27.200000	-26.900000	-26.700000	-26.500000	-26.300000	-26.100000	-25.500000	-25.500000	-24.500000	-23.600000	-23.200000	-22.700000	-22.500000	-22.300000	-22.200000	-22.200000	-22.200000	-22.000000
-101.500000	-101.500000	-101.500000	-101.500000	-101.500000	-101.500000	-101.600000	-101.500000	-101.400000	61.100000	-100.900000	63.200000	82.500000	22.600000	-19.000000	-15.100000	-11.700000	-8.700000	-134.200000	-3.900000	-41.200000	45.800000	-113.900000	-42.600000	2.200000	0.900000	-10.600000	-5.300000	26.100000	161.700000	-21.100000	-2.200000	-27.100000	-26.600000	-26.300000	-26.400000	-26.300000	-26.200000	-25.800000	-25.400000	-24.700000	-23.700000	-23.100000	-22.800000	-22.600000	-22.500000	-22.400000	-22.200000	-22.000000	-21.800000
-101.500000	-101.500000	-101.500000	-101.500000	-101.600000	-101.400000	-101.500000	-101.400000	-101.300000	-177.700000	-101.100000	105.800000	138.100000	-157.500000	-126.000000	-128.700000	-130.900000	-132.900000	-5.800000	-136.500000	-92.500000	18.800000	0.000000	-25.600000	17.300000	17.000000	-55.700000	-83.100000	31.100000	-3.700000	-138.200000	-45.000000	-27.400000	-26.500000	-26.300000	-26.300000	-26.300000	-26.200000	-26.000000	-25.200000	-24.700000	-23.600000	-23.000000	-22.800000	-22.700000	-22.600000	-22.400000	-22.200000	-22.000000	-21.700000
-101.500000	-101.500000	-101.500000	-101.500000	-101.400000	-101.500000	-101.400000	-101.400000	-101.400000	-115.300000	-101.200000	120.300000	-25.700000	22.600000	-19.000000	-15.100000	-11.700000	-8.800000	-133.700000	-3.800000	-3.500000	-164.100000	-30.200000	-21.500000	73.500000	52.100000	-18.200000	-9.300000	36.200000	-0.400000	5.300000	-30.000000	-27.500000	-26.600000	-26.300000	-26.200000	-26.200000	-26.100000	-26.000000	-25.400000	-24.600000	-23.800000	-22.900000	-22.800000	-22.600000	-22.600000	-22.600000	-22.500000	-22.100000	-21.700000
-101.600000	-101.600000	-101.600000	-101.600000	-101.600000	-101.700000	-101.600000	-101.600000	-101.500000	-171.800000	-101.000000	-70.100000	121.500000	-157.300000	-126.000000	-128.600000	-131.000000	-133.300000	-6.500000	-136.600000	-146.600000	-2.500000	-114.000000	-155.200000	22.700000	20.500000	-13.400000	-9.100000	28.100000	-61.400000	-2.900000	-15.800000	-27.200000	-26.900000	-26.500000	-26.300000	-26.100000	-26.000000	-25.900000	-25.400000	-24.500000	-23.800000	-23.100000	-22.600000	-22.500000	-22.400000	-22.500000	-22.400000	-22.300000	-21.800000
-101.600000	-101.600000	-101.600000	-101.600000	-101.600000	-101.500000	-101.600000	-101.500000	-101.400000	-120.500000	-100.900000	-110.700000	79.800000	22.600000	-19.000000	-15.100000	-11.700000	-8.700000	-136.100000	-3.800000	1.500000	-38.000000	0.000000	4.400000	15.400000	18.100000	-164.500000	-158.400000	31.100000	-20.200000	54.000000	-17.200000	-27.100000	-26.800000	-26.600000	-26.200000	-26.200000	-26.100000	-25.800000	-25.400000	-24.500000	-23.700000	-23.100000	-22.600000	-22.400000	-22.400000	-22.300000	-22.400000	-22.300000	-21.900000
-101.400000	-101.400000	-101.400000	-101.500000	-101.500000	-101.400000	-101.400000	-101.400000	-101.300000	-168.200000	-101.100000	-83.600000	89.900000	-157.300000	-126.000000	-128.600000	-131.000000	-132.900000	-5.900000	-136.500000	61.600000	-74.000000	-30.200000	29.900000	154.300000	168.300000	4.800000	2.000000	36.300000	-10.700000	17.600000	-149.900000	-27.300000	-26.500000	-26.400000	-26.400000	-26.200000	-26.000000	-25.700000	-25.400000	-24.700000	-23.700000	-23.200000	-22.700000	-22.500000	-22.400000	-22.300000	-22.300000	-22.200000	-21.900000
-101.500000	-101.500000	-101.500000	-101.500000	-101.400000	-101.500000	-101.500000	-101.400000	-101.400000	61.100000	-101.200000	-49.000000	136.500000	22.600000	-19.000000	-15.100000	-11.700000	-8.700000	-134.900000	-3.900000	15.900000	-8.100000	-113.900000	38.900000	-3.400000	-4.000000	10.500000	5.500000	28.100000	-165.000000	-166.400000	3.900000	-27.400000	-26.600000	-26.300000	-26.400000	-26.400000	-26.200000	-25.800000	-25.400000	-24.600000	-23.700000	-23.000000	-22.800000	-22.600000	-22.500000	-22.400000	-22.200000	-22.000000	-21.800000
-101.700000	-101.700000	-101.700000	-101.600000	-101.700000	-101.700000	-101.600000	-101.600000	-101.500000	-177.700000	-101.000000	-77.000000	89.700000	-157.500000	-126.000000	-128.700000	-130.900000	-133.000000	-6.100000	-136.400000	131.600000	-167.500000	0.000000	16.400000	-22.500000	-15.600000	55.700000	63.200000	29.400000	5.300000	-14.600000	-0.100000	-27.200000	-26.800000	-26.300000	-26.300000	-26.200000	-26.200000	-26.000000	-25.300000	-24.700000	-23.700000	-23.100000	-22.800000	-22.600000	-22.500000	-22.400000	-22.300000	-22.100000	-21.800000
-101.500000	-101.500000	-101.500000	-101.600000	-101.500000	-101.500000	-101.500000	-101.500000	-101.400000	-115.300000	-100.900000	-97.600000	85.700000	22.600000	-19.000000	-15.100000	-11.700000	-8.700000	-134.100000	-3.900000	5.500000	4.200000	-30.200000	-176.700000	-49.000000	-56.000000	18.100000	15.500000	36.700000	1.100000	-3.400000	46.300000	-27.200000	-26.800000	-26.600000	-26.100000	-26.100000	-26.100000	-26.000000	-25.300000	-24.500000	-23.800000	-23.000000	-22.700000	-22.600000	-22.500000	-22.600000	-22.400000	-22.100000	-21.700000
-101.400000	-101.400000	-101.400000	-101.500000	-101.500000	-101.400000	-101.500000	-101.400000	-101.300000	-171.800000	-101.100000	-88.700000	96.700000	-157.300000	-126.000000	-128.600000	-131.000000	-133.200000	-6.200000	-136.500000	64.100000	47.800000	-114.000000	-7.100000	-12.600000	-17.100000	13.500000	10.400000	30.400000	59.400000	-47.100000	24.200000	-27.300000	-26.700000	-26.500000	-26.300000	-26.200000	-25.900000	-25.800000	-25.400000	-24.600000	-23.700000	-23.000000	-22.700000	-22.500000	-22.500000	-22.400000	-22.400000	-22.300000	-21.800000
-101.600000	-101.600000	-101.600000	-101.500000	-101.500000	-101.500000	-101.500000	-101.400000	-101.400000	-120.500000	-101.200000	137.900000	37.600000	22.600000	-19.000000	-15.100000	-11.700000	-8.700000	-135.600000	-3.900000	16.700000	34.900000	0.100000	-29.000000	-152.800000	-15.200000	164.700000	141.300000	27.900000	20.800000	-31.500000	12.000000	-27.300000	-26.700000	-26.400000	-26.400000	-26.300000	-26.100000	-25.700000	-25.500000	-24.500000	-23.700000	-23.200000	-22.600000	-22.500000	-22.400000	-22.400000	-22.400000	-22.200000	-21.900000
-101.600000	-101.600000	-101.600000	-101.600000	-101.600000	-101.700000	-101.500000	-101.600000	-101.500000	-168.200000	-101.000000	92.100000	88.700000	-157.300000	-126.000000	-128.600000	-131.000000	-133.000000	-6.100000	-136.500000	-163.600000	21.400000	-30.300000	-41.900000	-2.300000	-153.800000	-4.800000	4.700000	34.900000	11.600000	-20.400000	174.300000	-27.300000	-26.600000	-26.300000	-26.400000	-26.300000	-26.200000	-25.900000	-25.400000	-24.700000	-23.700000	-23.100000	-22.700000	-22.500000	-22.500000	-22.300000	-22.300000	-22.200000	-21.800000
-101.500000	-101.500000	-101.500000	-101.600000	-101.500000	-101.500000	-101.600000	-101.500000	-101.400000	61.100000	-100.900000	65.700000	89.100000	22.600000	-19.000000	-15.100000	-11.700000	-8.700000	-134.800000	-3.800000	-1.900000	121.600000	-113.900000	-25.500000	-24.100000	0.600000	-10.600000	10.100000	32.700000	163.400000	-21.000000	-5.900000	-27.300000	-26.700000	-26.400000	-26.200000	-26.200000	-26.200000	-25.900000	-25.300000	-24.600000	-23.700000	-23.000000	-22.800000	-22.600000	-22.400000	-22.400000	-22.200000	-22.100000	-21.900000
-101.500000	-101.500000	-101.500000	-101.500000	-101.600000	-101.400000	-101.500000	-101.400000	-101.300000	-177.700000	-101.100000	111.900000	89.100000	-157.500000	-126.000000	-128.700000	-130.900000	-133.000000	-6.100000	-136.500000	-106.100000	8.000000	0.000000	-21.800000	-38.500000	-18.500000	-55.600000	50.200000	28.300000	-4.600000	-137.700000	-2.200000	-27.300000	-26.700000	-26.500000	-26.200000	-26.100000	-26.000000	-26.000000	-25.300000	-24.600000	-23.800000	-23.100000	-22.700000	-22.600000	-22.500000	-22.500000	-22.300000	-22.100000	-21.700000
-101.500000	-101.500000	-101.500000	-101.500000	-101.400000	-101.500000	-101.400000	-101.400000	-101.400000	-115.300000	-101.200000	43.600000	26.300000	22.600000	-19.000000	-15.100000	-11.700000	-8.700000	-134.500000	-3.900000	-6.500000	50.400000	-30.200000	-155.800000	150.900000	87.600000	-18.200000	15.000000	33.400000	-0.700000	5.100000	-45.000000	-27.200000	-26.700000	-26.500000	-26.400000	-26.200000	-26.000000	-25.800000	-25.400000	-24.600000	-23.700000	-23.000000	-22.800000	-22.600000	-22.500000	-22.400000	-22.400000	-22.100000	-21.800000
-101.600000	-101.600000	-101.600000	-101.600000	-101.600000	-101.700000	-101.600000	-101.600000	-101.500000	-171.800000	-101.000000	88.600000	108.100000	-157.300000	-126.000000	-128.600000	-131.000000	-133.200000	-6.200000	-136.500000	-38.400000	19.900000	-113.900000	4.400000	4.800000	14.600000	-13.600000	17.700000	33.100000	-60.200000	-3.000000	-30.000000	-27.200000	-26.700000	-26.400000	-26.300000	-26.300000	-26.200000	-25.800000	-25.500000	-24.500000	-23.700000	-23.100000	-22.600000	-22.500000	-22.500000	-22.500000	-22.400000	-22.200000	-21.800000
-101.600000	-101.600000	-101.600000	-101.600000	-101.600000	-101.500000	-101.600000	-101.500000	-101.400000	-120.500000	-100.900000	161.300000	86.600000	22.600000	-19.000000	-15.100000	-11.700000	-8.700000	-135.200000	-3.800000	-105.500000	28.300000	0.000000	29.900000	15.800000	9.000000	-164.500000	177.800000	28.500000	-20.800000	54.200000	-15.800000	-27.300000	-26.700000	-26.400000	-26.300000	-26.200000	-26.100000	-25.800000	-25.300000	-24.600000	-23.700000	-23.100000	-22.700000	-22.500000	-22.500000	-22.300000	-22.400000	-22.200000	-21.800000
-101.400000	-101.400000	-101.400000	-101.500000	-101.500000	-101.400000	-101.400000	-101.400000	-101.300000	-168.200000	-101.100000	-81.600000	86.200000	-157.300000	-126.000000	-128.600000	-131.000000	-133.000000	-6.100000	-136.500000	-12.900000	-178.300000	-30.200000	39.100000	101.700000	152.100000	4.800000	-2.500000	32.800000	-11.200000	17.400000	-17.200000	-27.400000	-26.600000	-26.400000	-26.300000	-26.200000	-26.100000	-25.900000	-25.400000	-24.700000	-23.800000	-23.100000	-22.700000	-22.500000	-22.400000	-22.400000	-22.200000	-22.200000	-21.900000
-101.500000	-101.500000	-101.500000	-101.500000	-101.400000	-101.500000	-101.500000	-101.400000	-101.400000	61.100000	-101.200000	-126.600000	131.100000	22.600000	-19.000000	-15.100000	-11.700000	-8.700000	-134.900000	-3.900000	-41.100000	-2.600000	-114.000000	16.500000	6.300000	0.600000	10.500000	-5.400000	34.000000	-165.200000	-166.500000	-149.900000	-27.200000	-26.800000	-26.400000	-26.300000	-26.200000	-26.100000	-25.900000	-25.300000	-24.600000	-23.700000	-23.000000	-22.700000	-22.600000	-22.400000	-22.400000	-22.300000	-22.200000	-21.800000
-101.700000	-101.700000	-101.700000	-101.600000	-101.700000	-101.700000	-101.600000	-101.600000	-101.500000	-177.700000	-101.000000	-103.900000	95.200000	-157.500000	-126.000000	-128.700000	-130.900000	-133.000000	-6.100000	-136.500000	-92.400000	-91.600000	0.000000	-176.500000	19.600000	17.400000	55.700000	-83.100000	28.600000	5.400000	-14.700000	3.900000	-27.200000	-26.700000	-26.500000	-26.300000	-26.200000	-26.100000	-25.900000	-25.400000	-24.600000	-23.700000	-23.100000	-22.800000	-22.600000	-22.500000	-22.400000	-22.300000	-22.100000	-21.800000
-101.500000	-101.500000	-101.500000	-101.600000	-101.500000	-101.500000	-101.500000	-101.500000	-101.400000	-115.300000	-100.900000	-175.400000	86.400000	22.600000	-19.000000	-15.100000	-11.700000	-8.700000	-134.700000	-3.800000	-3.500000	-8.100000	-30.200000	-7.100000	34.700000	-85.100000	18.200000	-9.300000	31.400000	1.200000	-3.300000	-0.200000	-27.300000	-26.700000	-26.400000	-26.300000	-26.200000	-26.100000	-25.800000	-25.400000	-24.500000	-23.700000	-23.000000	-22.700000	-22.500000	-22.500000	-22.500000	-22.400000	-22.100000	-21.800000
-101.400000	-101.400000	-101.400000	-101.500000	-101.500000	-101.400000	-101.500000	-101.400000	-101.300000	-171.800000	-101.100000	89.700000	98.000000	-157.300000	-126.000000	-128.600000	-131.000000	-133.200000	-6.100000	-136.500000	-146.600000	-31.400000	-113.900000	-28.900000	103.000000	-14.200000	13.500000	-9.100000	34.800000	59.400000	-47.000000	46.400000	-27.400000	-26.600000	-26.400000	-26.300000	-26.300000	-26.100000	-25.800000	-25.400000	-24.600000	-23.800000	-23.100000	-22.700000	-22.600000	-22.500000	-22.400000	-22.400000	-22.200000	-21.800000
-101.600000	-101.600000	-101.600000	-101.500000	-101.500000	-101.500000	-101.500000	-101.400000	-101.400000	-120.500000	-101.200000	139.600000	34.900000	22.600000	-19.000000	-15.100000	-11.700000	-8.700000	-135.100000	-3.900000	1.400000	-144.700000	0.000000	-42.300000	0.300000	-9.100000	164.500000	-158.400000	29.600000	21.000000	-31.500000	24.200000	-27.200000	-26.700000	-26.400000	-26.300000	-26.200000	-26.100000	-25.900000	-25.400000	-24.600000	-23.700000	-23.100000	-22.700000	-22.500000	-22.500000	-22.400000	-22.300000	-22.200000	-21.800000
-101.600000	-101.600000	-101.600000	-101.600000	-101.600000	-101.700000	-101.500000	-101.600000	-101.500000	-168.200000	-101.000000	81.400000	87.100000	-157.300000	-126.000000	-128.600000	-131.000000	-133.000000	-6.100000	-136.500000	61.700000	0.800000	-30.200000	-25.600000	21.900000	-143.900000	-4.700000	2.000000	30.300000	11.600000	-20.300000	12.000000	-27.200000	-26.700000	-26.400000	-26.300000	-26.200000	-26.100000	-25.900000	-25.300000	-24.700000	-23.700000	-23.100000	-22.700000	-22.500000	-22.400000	-22.400000	-22.300000	-22.200000	-21.800000
-101.500000	-101.500000	-101.500000	-101.600000	-101.500000	-101.500000	-101.600000	-101.500000	-101.400000	61.100000	-100.900000	-171.000000	90.800000	22.600000	-19.000000	-15.100000	-11.700000	-8.700000	-134.900000	-3.800000	15.900000	45.000000	-114.000000	-21.600000	107.600000	-3.700000	-10.600000	5.500000	34.300000	163.200000	-21.100000	174.200000	-27.300000	-26.700000	-26.500000	-26.300000	-26.200000	-26.100000	-25.900000	-25.400000	-24.500000	-23.700000	-23.000000	-22.700000	-22.600000	-22.500000	-22.400000	-22.300000	-22.100000	-21.900000
-101.500000	-101.500000	-101.500000	-101.500000	-101.600000	-101.400000	-101.500000	-101.400000	-101.300000	-177.700000	-101.100000	-97.500000	90.800000	-157.500000	-126.000000	-128.700000	-130.900000	-133.000000	-6.100000	-136.500000	131.600000	27.000000	0.100000	-155.500000	0.400000	-17.300000	-55.700000	63.200000	30.700000	-4.500000	-138.000000	-5.800000	-27.300000	-26.700000	-26.400000	-26.300000	-26.200000	-26.100000	-25.800000	-25.400000	-24.600000	-23.700000	-23.100000	-22.700000	-22.500000	-22.400000	-22.400000	-22.300000	-22.100000	-21.800000
180.000000	180.000000	180.000000	180.000000	180.000000	180.000000	180.000000	180.000000	180.000000	180.000000	180.000000	180.000000	180.000000	180.000000	180.000000	180.000000	180.000000	180.000000	180.000000	180.000000	180.000000	180.000000	180.000000	180.000000	180.000000	180.000000	180.000000	180.000000	180.000000	180.000000	180.000000	180.000000	180.000000	180.000000	180.000000	180.000000	180.000000	180.000000	180.000000	180.000000	180.000000	180.000000	180.000000	180.000000	180.000000	180.000000	180.000000	180.000000	180.000000	180.000000
91.900000	91.900000	91.900000	91.900000	91.800000	91.800000	91.500000	91.000000	89.800000	87.100000	81.900000	73.700000	63.600000	53.100000	43.300000	34.900000	27.800000	22.100000	17.600000	14.300000	12.000000	10.800000	10.100000	9.800000	9.700000	9.700000	9.700000	9.700000	9.700000	9.700000	9.700000	9.700000	9.700000	9.700000	9.700000	9.700000	9.700000	9.700000	9.700000	9.700000	9.700000	9.700000	9.700000	9.700000	9.700000	9.700000	9.700000	9.700000	9.700000	9.700000
176.200000	176.200000	176.200000	176.200000	176.300000	176.300000	176.600000	177.000000	178.100000	-179.300000	-174.300000	-166.200000	-156.100000	-145.500000	-135.600000	-127.000000	-119.700000	-113.500000	-107.700000	-101.600000	-94.000000	-84.500000	-73.500000	-62.400000	-52.200000	-43.400000	-35.900000	-29.600000	-24.400000	-20.100000	-16.700000	-14.100000	-12.200000	-10.400000	-9.700000	-9.700000	-9.700000	-9.700000	-9.700000	-9.700000	-9.700000	-9.700000	-9.700000	-9.700000	-9.700000	-9.700000	-9.700000	-9.700000	-9.700000	-9.700000
-127.200000	-127.200000	-127.200000	-127.200000	-127.300000	-127.300000	-127.400000	-127.600000	-128.100000	-129.300000	-44.500000	-39.800000	-34.200000	-28.600000	-23.500000	-19.200000	-15.700000	-13.300000	-12.100000	-12.700000	-15.900000	-22.000000	-30.700000	-40.600000	-50.300000	-58.800000	-66.000000	-71.800000	-75.700000	-77.100000	-75.000000	-69.100000	-60.300000	-50.900000	-41.100000	-31.600000	-23.200000	-15.600000	-7.700000	0.000000	0.000000	0.000000	0.000000	0.000000	0.000000	0.000000	0.000000	0.000000	0.000000	0.000000
178.100000	178.100000	178.100000	178.100000	178.200000	178.200000	178.300000	178.500000	179.100000	-179.700000	-88.000000	-95.900000	-105.900000	-116.300000	-125.600000	-133.500000	-139.900000	-144.700000	-148.600000	-151.500000	-154.000000	-156.200000	-157.900000	-13.800000	-11.200000	-10.600000	-10.500000	-10.700000	-11.400000	-13.100000	-16.600000	-22.900000	-31.800000	-42.000000	-52.100000	-61.300000	-69.400000	-76.400000	-83.000000	-87.700000	-82.000000	-73.100000	-62.000000	-50.200000	-38.900000	-28.400000	-18.300000	-5.400000	0.000000	0.000000
85.300000	85.300000	85.300000	85.300000	85.200000	85.200000	85.000000	84.700000	83.900000	-102.900000	-173.100000	-169.700000	-165.200000	-23.000000	-19.600000	-16.100000	-12.900000	-10.000000	-7.400000	-4.900000	-1.700000	0.800000	1.600000	-142.900000	-145.100000	-145.200000	-145.000000	-144.700000	-145.100000	-12.200000	-11.400000	-10.900000	-10.900000	-10.900000	-10.900000	-11.000000	-11.100000	-11.400000	-12.100000	-13.800000	-17.400000	-23.900000	-33.200000	-43.900000	-54.700000	-64.900000	-74.700000	-87.000000	-91.000000	-87.900000
170.800000	170.800000	170.800000	170.800000	170.900000	170.900000	171.000000	171.300000	171.800000	-174.100000	75.300000	69.700000	62.600000	-135.600000	-135.000000	-135.300000	-136.000000	74.000000	67.400000	60.400000	51.300000	41.700000	33.400000	-0.700000	-0.600000	-0.500000	-0.300000	-0.100000	0.600000	-132.400000	-134.100000	-135.900000	-137.200000	-12.700000	-11.200000	-10.800000	-10.800000	-10.800000	-10.800000	-10.900000	-11.100000	-11.300000	-11.500000	-11.700000	-11.700000	-11.800000	-11.900000	-12.200000	-12.900000	-14.700000
-112.000000	-112.000000	-112.000000	-112.000000	-112.100000	-112.100000	-112.000000	-112.100000	-112.100000	58.800000	144.200000	149.800000	156.600000	27.200000	18.900000	13.700000	9.800000	149.500000	25.100000	31.100000	38.400000	46.900000	55.800000	-28.500000	-22.200000	-16.600000	-11.600000	-7.000000	-3.000000	-1.500000	-0.700000	0.400000	1.600000	-122.400000	-123.100000	-122.800000	-122.100000	-121.700000	-11.200000	-10.000000	-10.400000	-10.900000	-11.200000	-11.400000	-11.600000	-11.700000	-11.700000	-11.700000	-11.800000	-11.800000
-105.600000	-105.600000	-105.600000	-105.600000	-105.500000	-105.500000	-105.600000	-105.700000	-105.700000	176.600000	-87.900000	-90.400000	-94.500000	-164.300000	-155.200000	-149.000000	-144.100000	8.700000	132.000000	131.800000	132.500000	12.100000	8.500000	97.100000	91.500000	85.900000	80.700000	75.500000	69.800000	-4.600000	-3.500000	-2.600000	-1.900000	-1.600000	-1.500000	-1.400000	-1.200000	-0.800000	-110.400000	-110.600000	-110.900000	-111.500000	-112.200000	-12.300000	-11.100000	-10.800000	-10.800000	-10.800000	-10.900000	-11.100000
-87.900000	-87.900000	-87.900000	-87.900000	-87.900000	-87.900000	-87.800000	-87.400000	-86.900000	-105.100000	178.100000	-177.600000	-171.500000	22.900000	-18.600000	-15.300000	-12.300000	68.200000	8.100000	6.000000	4.300000	125.000000	131.600000	12.300000	12.600000	12.700000	12.700000	13.000000	14.000000	-50.500000	-47.600000	-42.600000	-36.300000	-4.300000	-4.200000	-4.100000	-4.200000	-4.100000	-3.800000	-3.500000	-2.400000	-0.700000	1.200000	-97.200000	-97.000000	-95.800000	-94.400000	-13.300000	-11.900000	-11.800000
-102.100000	-102.100000	-102.100000	-102.100000	-102.100000	-102.100000	-102.200000	-102.300000	-102.700000	-177.200000	83.400000	78.000000	-35.800000	-158.200000	-119.900000	-124.800000	-129.100000	10.700000	66.500000	67.100000	65.500000	7.300000	7.500000	15.400000	11.400000	8.800000	7.700000	7.500000	8.000000	-17.100000	-18.400000	-21.700000	103.300000	-26.600000	-19.800000	-14.300000	-10.400000	-8.100000	-6.400000	-6.100000	-5.800000	-5.400000	-5.100000	-5.000000	-5.000000	-5.100000	-5.200000	-84.200000	-84.200000	-83.400000
-105.800000	-105.800000	-105.800000	-105.800000	-105.900000	-105.900000	-105.700000	-105.900000	-105.800000	-121.700000	-134.400000	-130.600000	110.500000	22.200000	-17.100000	-13.900000	-10.700000	173.100000	11.700000	11.000000	11.300000	54.500000	45.900000	137.900000	145.700000	152.900000	161.000000	121.800000	120.300000	-20.600000	-18.000000	-16.500000	-145.900000	-35.200000	-41.200000	-46.100000	-49.300000	-51.000000	-8.600000	-8.100000	-7.800000	-7.600000	-7.500000	-7.600000	-7.700000	-7.900000	-8.000000	-8.200000	-8.300000	-8.300000
-106.600000	-106.600000	-106.600000	-106.600000	-106.500000	-106.500000	-106.600000	-106.400000	-106.300000	-166.400000	-80.200000	-80.000000	147.800000	-154.900000	-126.000000	-129.900000	-134.000000	9.000000	-164.900000	-164.300000	-163.000000	16.700000	20.300000	2.200000	1.100000	-1.000000	-6.700000	23.700000	11.500000	-57.100000	-58.300000	-56.000000	-44.300000	-18.900000	-18.100000	-17.600000	-17.200000	-16.900000	-48.200000	-46.100000	-42.800000	-37.600000	-31.100000	-9.000000	-9.100000	-9.200000	-9.300000	-9.500000	-9.600000	-9.500000
-93.800000	-93.800000	-93.800000	-93.800000	-93.800000	-93.800000	-93.700000	-93.500000	-93.100000	63.900000	-85.600000	-87.300000	-84.800000	23.300000	-21.100000	-16.300000	-12.200000	-92.500000	-5.900000	-3.500000	-2.000000	29.100000	21.400000	29.200000	23.900000	19.900000	-11.300000	12.700000	24.300000	-123.000000	-126.400000	-132.000000	-20.400000	-27.400000	-23.200000	-21.100000	-20.100000	-19.400000	-20.400000	-20.800000	-21.800000	-25.000000	-30.400000	-20.100000	-15.100000	-12.200000	-10.900000	-10.000000	-10.000000	-10.100000
-99.800000	-99.800000	-99.800000	-99.800000	-99.800000	-99.800000	-99.900000	-100.100000	-100.400000	178.400000	-105.400000	-105.000000	143.200000	-160.000000	-127.700000	-128.300000	-128.400000	-11.000000	-103.700000	-105.000000	-103.700000	-179.400000	-170.400000	29.500000	-89.900000	-85.700000	-51.300000	39.200000	40.400000	3.000000	3.400000	3.900000	-5.700000	-29.300000	-32.600000	-36.600000	-44.000000	-51.000000	-31.100000	-29.200000	-22.700000	-19.800000	-18.300000	-36.600000	-40.300000	-42.100000	-42.500000	-11.400000	-11.000000	-10.800000
-106.500000	-106.500000	-106.500000	-106.500000	-106.500000	-106.500000	-106.400000	-106.400000	-106.400000	-114.400000	-125.500000	-48.500000	107.800000	22.900000	-18.300000	-14.800000	-11.600000	168.400000	-8.200000	-6.700000	-6.800000	-2.600000	-2.600000	-135.400000	-12.600000	-13.800000	-16.200000	20.500000	15.700000	-1.800000	0.000000	1.800000	-34.700000	-24.600000	-27.400000	-27.700000	-23.000000	-17.900000	-28.000000	-32.100000	-36.400000	-31.000000	-24.300000	-22.000000	-21.300000	-20.800000	-20.500000	-40.300000	-39.100000	-36.700000
-104.700000	-104.700000	-104.700000	-104.700000	-104.700000	-104.700000	-104.700000	-104.500000	-104.300000	-171.900000	-83.500000	-76.600000	-31.500000	-157.100000	-127.700000	-130.800000	-133.200000	11.300000	-134.100000	-136.400000	-38.700000	-91.100000	-92.700000	-4.500000	-11.800000	-9.300000	-13.900000	20.000000	20.700000	57.600000	52.400000	44.600000	-39.200000	-101.000000	-99.200000	-20.700000	-19.200000	-18.000000	-20.000000	-17.800000	-18.300000	-23.100000	-26.600000	-24.400000	-23.700000	-23.600000	-23.900000	-25.100000	-25.100000	-24.700000
-95.600000	-95.600000	-95.600000	-95.600000	-95.600000	-95.500000	-95.500000	-95.400000	-95.100000	-120.800000	156.200000	-82.600000	-173.100000	22.800000	-18.200000	-15.000000	-12.200000	59.000000	-11.800000	-8.500000	-107.200000	-7.500000	-7.200000	-130.200000	-141.100000	-145.700000	-161.500000	175.900000	53.000000	13.300000	16.100000	21.700000	-15.900000	1.200000	2.200000	-73.100000	-72.100000	-71.200000	-19.600000	-18.800000	-18.900000	-19.700000	-21.200000	-20.600000	-22.800000	-25.900000	-29.800000	-32.100000	-33.300000	-30.300000
-101.000000	-101.000000	-101.000000	-101.000000	-100.900000	-101.000000	-101.000000	-101.100000	-101.300000	-166.300000	109.700000	-91.100000	-84.100000	-156.800000	-122.700000	-126.000000	-129.700000	24.800000	-48.600000	-49.800000	-23.300000	-31.800000	-28.100000	-1.300000	-3.700000	-3.600000	3.500000	-2.500000	122.200000	-167.700000	10.000000	11.100000	-14.700000	-5.900000	-5.800000	-6.400000	-8.200000	-10.300000	-78.500000	-30.300000	-24.000000	-22.300000	-23.100000	-18.700000	-18.000000	-17.200000	-15.700000	-18.300000	-18.500000	-22.200000
-104.500000	-104.500000	-104.500000	-104.500000	-104.600000	-104.600000	-104.500000	-104.500000	-104.500000	60.100000	139.800000	-33.500000	145.900000	22.900000	-19.600000	-15.300000	-11.600000	157.400000	-98.700000	-99.300000	-30.600000	-142.800000	-154.900000	-25.500000	-23.100000	-17.500000	11.400000	-5.300000	-2.100000	-7.700000	178.300000	-178.900000	-67.900000	-27.500000	-22.100000	-12.200000	-12.000000	-11.700000	-7.800000	-56.300000	-59.700000	-44.900000	-29.700000	-23.800000	-23.800000	-22.900000	-21.400000	-12.400000	-12.200000	-13.000000
-103.600000	-103.600000	-103.600000	-103.600000	-103.600000	-103.500000	-103.600000	-103.400000	-103.200000	-178.400000	-88.000000	-110.800000	61.000000	-158.400000	-129.500000	-130.600000	-131.000000	8.800000	-5.600000	-3.400000	-91.600000	-1.000000	3.400000	89.200000	-35.400000	-40.300000	53.300000	-84.200000	4.000000	-4.200000	-4.600000	-6.500000	-18.600000	-38.200000	-43.100000	-16.400000	-14.800000	-13.800000	-10.600000	-10.800000	-12.700000	-26.400000	-36.600000	-25.900000	-24.100000	-22.600000	-21.500000	-20.300000	-19.200000	-18.100000
-98.300000	-98.300000	-98.300000	-98.300000	-98.300000	-98.300000	-98.200000	-98.100000	-97.800000	-115.100000	-111.600000	-79.800000	106.300000	22.800000	-19.100000	-15.500000	-12.200000	-103.600000	-117.500000	-119.000000	-3.800000	46.100000	34.900000	133.100000	-16.600000	138.700000	17.900000	-8.400000	-62.400000	-77.400000	-3.300000	-3.900000	-21.400000	-22.200000	-21.800000	-42.800000	-42.700000	-41.500000	-13.200000	-12.500000	-12.400000	-13.400000	-15.700000	-36.200000	-33.100000	-30.800000	-29.000000	-23.400000	-22.600000	-21.500000
-100.600000	-100.600000	-100.600000	-100.600000	-100.500000	-100.600000	-100.600000	-100.700000	-100.900000	-171.000000	-91.800000	-84.100000	92.500000	-157.300000	-124.500000	-127.900000	-131.000000	-7.200000	-7.500000	-5.400000	-148.200000	26.700000	36.400000	0.600000	159.000000	5.900000	14.200000	-9.000000	138.800000	-15.400000	-63.500000	-52.500000	-27.100000	-21.200000	-21.500000	-27.500000	-29.300000	-30.800000	-43.900000	-18.000000	-15.300000	-14.500000	-14.700000	-21.200000	-24.500000	-27.200000	-29.700000	-34.300000	-33.300000	-29.100000
-103.200000	-103.200000	-103.200000	-103.200000	-103.300000	-103.200000	-103.200000	-103.200000	-103.200000	-121.400000	-108.200000	-136.900000	55.400000	22.800000	-18.600000	-15.000000	-11.700000	179.900000	-169.100000	-42.300000	1.100000	167.800000	172.900000	34.300000	3.000000	10.300000	170.500000	-160.300000	19.800000	-10.500000	-19.300000	-27.200000	-29.800000	-25.700000	-22.500000	-21.900000	-22.100000	-22.500000	-30.600000	-39.700000	-33.600000	-22.400000	-17.600000	-14.800000	-15.300000	-15.800000	-16.300000	-27.100000	-28.400000	-30.300000
-103.700000	-103.700000	-103.700000	-103.600000	-103.600000	-103.600000	-103.600000	-103.500000	-103.200000	-167.600000	-112.400000	-95.300000	153.600000	-157.300000	-125.600000	-128.100000	-131.000000	10.100000	4.900000	-126.900000	61.600000	2.100000	0.400000	38.000000	18.000000	119.300000	-5.000000	2.600000	6.300000	-34.000000	-11.000000	-12.400000	-22.200000	-34.200000	-35.600000	-20.200000	-19.500000	-19.400000	-22.200000	-30.500000	-31.100000	-29.500000	-24.300000	-16.500000	-16.400000	-16.400000	-16.100000	-15.600000	-16.200000	-18.300000
-99.200000	-99.200000	-99.200000	-99.300000	-99.300000	-99.300000	-99.200000	-99.100000	-98.900000	60.800000	-90.600000	-179.400000	-80.200000	22.800000	-19.700000	-15.600000	-11.900000	61.900000	85.000000	2.700000	16.600000	46.800000	37.300000	12.500000	93.800000	2.900000	-11.200000	6.100000	93.100000	-124.300000	-26.100000	-18.800000	-23.300000	-33.900000	-36.300000	-34.500000	-34.700000	-34.400000	-17.700000	-20.700000	-23.600000	-28.300000	-30.000000	-20.800000	-19.400000	-18.600000	-18.100000	-15.400000	-15.200000	-15.300000
-100.500000	-100.500000	-100.500000	-100.500000	-100.400000	-100.400000	-100.500000	-100.500000	-100.700000	-177.500000	-94.400000	95.500000	-179.300000	-157.800000	-126.600000	-128.800000	-130.400000	19.700000	149.400000	-120.400000	131.700000	17.300000	-147.000000	-172.800000	4.300000	15.300000	-56.300000	62.700000	12.200000	2.800000	-140.100000	-148.300000	-30.600000	-46.900000	-38.000000	-30.300000	-29.500000	-28.800000	-29.200000	-19.600000	-19.700000	-22.000000	-24.800000	-28.800000	-26.900000	-25.500000	-24.300000	-18.100000	-17.500000	-16.800000
-102.800000	-102.800000	-102.800000	-102.700000	-102.800000	-102.800000	-102.700000	-102.800000	-102.700000	-115.600000	-119.700000	138.800000	-29.900000	22.800000	-19.000000	-15.200000	-11.900000	152.100000	5.500000	-3.400000	5.200000	-168.600000	-1.400000	-2.600000	19.000000	40.500000	-18.800000	15.500000	12.500000	-6.700000	2.400000	3.300000	-30.900000	-15.600000	-20.300000	-26.300000	-25.000000	-23.900000	-29.700000	-27.400000	-24.200000	-20.900000	-20.800000	-27.600000	-29.100000	-30.000000	-30.800000	-26.500000	-25.000000	-22.000000
-103.100000	-103.100000	-103.100000	-103.200000	-103.200000	-103.100000	-103.200000	-103.000000	-102.800000	-171.400000	-96.200000	75.100000	103.600000	-157.400000	-125.900000	-128.800000	-131.300000	9.200000	54.700000	-163.600000	67.300000	-1.000000	36.100000	-30.400000	145.200000	90.400000	-14.400000	10.800000	41.100000	-51.600000	-1.700000	0.000000	-24.200000	-16.200000	-17.300000	-26.800000	-26.900000	-26.900000	-29.200000	-28.200000	-26.900000	-23.500000	-20.700000	-21.700000	-22.600000	-23.300000	-24.100000	-30.700000	-30.400000	-28.400000
-100.000000	-100.000000	-100.000000	-100.000000	-100.000000	-100.000000	-99.900000	-99.800000	-99.700000	-120.700000	-93.400000	93.400000	59.900000	22.800000	-19.000000	-15.200000	-11.900000	56.000000	-161.300000	2.700000	14.200000	42.000000	-179.600000	-54.100000	-3.200000	1.600000	-162.400000	141.200000	59.200000	-58.500000	54.300000	46.500000	-29.500000	-22.800000	-21.800000	-25.400000	-26.700000	-27.900000	-30.700000	-26.900000	-26.000000	-25.700000	-23.500000	-19.200000	-19.200000	-19.600000	-19.700000	-23.500000	-24.600000	-26.000000
-100.700000	-100.700000	-100.700000	-100.700000	-100.600000	-100.700000	-100.700000	-100.800000	-100.800000	-168.200000	-102.200000	102.700000	91.000000	-157.500000	-125.200000	-127.900000	-130.600000	-157.800000	4.700000	-129.400000	-164.700000	-150.800000	2.500000	-14.700000	-21.500000	18.500000	3.900000	4.400000	15.500000	-5.200000	18.200000	24.000000	-38.500000	-32.800000	-29.300000	-21.700000	-21.500000	-21.400000	-22.600000	-27.100000	-26.600000	-25.800000	-25.700000	-20.400000	-19.700000	-19.200000	-19.100000	-18.700000	-19.100000	-20.600000
-102.300000	-102.300000	-102.300000	-102.300000	-102.300000	-102.300000	-102.300000	-102.300000	-102.200000	61.000000	-109.200000	44.200000	48.300000	22.800000	-19.300000	-15.400000	-11.900000	8.200000	-96.300000	-1.800000	-1.600000	-4.500000	41.000000	-24.000000	-45.100000	116.400000	10.900000	10.200000	35.500000	-17.400000	-172.400000	11.800000	-20.300000	-29.400000	-31.200000	-23.500000	-22.700000	-22.000000	-19.500000	-24.700000	-25.900000	-25.100000	-24.800000	-24.300000	-22.900000	-22.000000	-21.100000	-18.000000	-17.800000	-18.200000
-102.700000	-102.700000	-102.700000	-102.700000	-102.800000	-102.700000	-102.700000	-102.600000	-102.500000	-177.500000	-97.300000	78.500000	116.000000	-157.600000	-126.700000	-128.900000	-130.700000	-127.300000	-9.000000	-138.000000	-105.400000	-35.400000	28.200000	-152.800000	-160.100000	0.600000	56.800000	50.300000	28.100000	-137.900000	-10.700000	170.100000	-20.600000	-23.400000	-25.200000	-30.800000	-30.300000	-29.200000	-22.700000	-22.000000	-22.100000	-22.800000	-22.900000	-26.100000	-25.900000	-25.400000	-24.900000	-20.900000	-20.100000	-19.000000
-100.600000	-100.600000	-100.600000	-100.600000	-100.600000	-100.600000	-100.500000	-100.400000	-100.300000	-115.400000	-99.900000	83.200000	145.800000	22.800000	-19.100000	-15.300000	-12.000000	-10.800000	-54.000000	-5.400000	-6.400000	-97.200000	168.800000	4.000000	-1.000000	14.500000	17.700000	15.000000	22.500000	1.400000	-1.900000	-4.100000	-28.400000	-23.500000	-22.100000	-30.500000	-31.700000	-32.800000	-31.300000	-22.700000	-20.900000	-21.100000	-21.400000	-24.300000	-24.500000	-24.600000	-24.600000	-25.300000	-24.300000	-22.300000
-100.800000	-100.800000	-100.800000	-100.900000	-100.800000	-100.800000	-100.900000	-100.900000	-100.800000	-171.700000	-99.700000	96.000000	-73.700000	-157.500000	-125.600000	-128.500000	-130.900000	-165.700000	-136.500000	-140.200000	-38.200000	-4.700000	2.200000	29.500000	-23.500000	44.300000	12.900000	17.800000	68.700000	-1.000000	-48.000000	-1.400000	-31.500000	-30.800000	-27.800000	-22.600000	-22.700000	-23.200000	-31.600000	-27.500000	-23.800000	-21.800000	-21.100000	-21.600000	-22.000000	-22.400000	-22.800000	-25.800000	-25.600000	-24.500000
-102.000000	-102.000000	-102.000000	-101.900000	-101.900000	-102.000000	-101.900000	-102.000000	-102.000000	-120.500000	-105.300000	32.500000	-135.800000	22.800000	-19.000000	-15.200000	-11.900000	8.300000	6.300000	-2.400000	-104.600000	-150.600000	38.600000	39.300000	-42.500000	94.900000	161.900000	177.600000	10.400000	59.800000	-36.000000	-45.900000	-25.400000	-33.500000	-34.200000	-23.200000	-22.500000	-22.100000	-21.800000	-30.500000	-28.300000	-24.000000	-22.300000	-20.100000	-20.200000	-20.500000	-21.000000	-23.200000	-23.700000	-24.000000
-102.500000	-102.500000	-102.500000	-102.500000	-102.500000	-102.400000	-102.500000	-102.300000	-102.200000	-168.300000	-100.800000	105.200000	-26.300000	-157.500000	-125.800000	-128.300000	-130.800000	-125.900000	60.400000	-137.400000	-12.100000	2.000000	23.900000	16.000000	169.800000	-0.900000	-3.800000	-2.500000	15.500000	13.700000	-17.900000	-29.700000	-25.100000	-27.000000	-28.600000	-29.100000	-28.100000	-26.800000	-21.300000	-24.000000	-27.200000	-26.200000	-23.800000	-21.100000	-20.600000	-20.500000	-20.300000	-20.300000	-20.700000	-21.700000
-100.900000	-100.900000	-100.900000	-101.000000	-101.000000	-101.000000	-100.900000	-100.800000	-100.600000	61.100000	-99.100000	81.400000	-65.200000	22.800000	-19.300000	-15.400000	-11.900000	-7.500000	-174.100000	-4.000000	-42.800000	50.700000	-168.300000	177.100000	1.900000	17.500000	-11.100000	-5.600000	64.600000	170.900000	-19.000000	-15.000000	-29.500000	-23.600000	-22.500000	-30.800000	-31.100000	-31.100000	-26.700000	-21.700000	-22.600000	-25.400000	-25.100000	-23.000000	-22.500000	-22.100000	-21.700000	-19.600000	-19.500000	-19.800000
-101.000000	-101.000000	-101.000000	-100.900000	-100.900000	-100.900000	-100.900000	-101.000000	-101.000000	-177.600000	-99.600000	86.300000	-177.900000	-157.600000	-126.100000	-128.600000	-130.700000	-137.100000	5.200000	-133.200000	-92.800000	25.800000	-1.400000	-6.500000	17.500000	113.600000	-55.100000	-82.800000	30.900000	-3.900000	-140.200000	-17.100000	-29.600000	-24.200000	-22.800000	-24.500000	-24.800000	-25.300000	-31.600000	-24.300000	-22.100000	-22.700000	-24.100000	-24.600000	-24.100000	-23.700000	-23.400000	-21.300000	-20.700000	-19.900000
-101.800000	-101.800000	-101.800000	-101.800000	-101.800000	-101.800000	-101.800000	-101.800000	-101.800000	-115.300000	-104.700000	136.400000	85.500000	22.800000	-19.100000	-15.300000	-11.900000	-10.200000	-92.500000	-4.000000	-3.400000	137.000000	35.500000	-28.100000	74.800000	0.800000	-17.400000	-9.300000	16.300000	-1.100000	5.100000	-151.700000	-26.300000	-25.300000	-25.900000	-23.100000	-23.100000	-23.100000	-26.600000	-28.700000	-24.900000	-22.100000	-22.200000	-24.400000	-24.500000	-24.400000	-24.300000	-23.800000	-23.000000	-21.500000
-102.200000	-102.200000	-102.200000	-102.300000	-102.200000	-102.200000	-102.300000	-102.100000	-101.900000	-171.800000	-100.500000	92.900000	36.100000	-157.500000	-125.900000	-128.500000	-131.000000	-137.700000	-12.400000	-140.200000	-145.800000	3.000000	-143.200000	-40.400000	21.300000	14.400000	-13.500000	-9.200000	33.700000	-57.500000	-2.100000	4.100000	-27.000000	-26.500000	-27.000000	-25.700000	-25.400000	-25.100000	-23.100000	-27.200000	-26.900000	-23.500000	-21.800000	-22.500000	-22.900000	-23.200000	-23.600000	-24.800000	-24.500000	-23.300000
-101.200000	-101.200000	-101.200000	-101.100000	-101.200000	-101.200000	-101.000000	-101.000000	-100.900000	-120.500000	-99.500000	-179.400000	-176.200000	22.800000	-19.100000	-15.300000	-11.900000	-7.500000	-47.700000	-4.100000	1.400000	56.500000	-5.800000	-25.500000	15.300000	146.100000	-166.300000	-158.300000	36.500000	-25.300000	53.600000	0.300000	-28.300000	-29.200000	-27.800000	-27.700000	-27.800000	-27.600000	-23.700000	-24.100000	-25.500000	-25.100000	-22.800000	-21.300000	-21.200000	-21.500000	-21.600000	-23.400000	-23.700000	-23.700000
-101.100000	-101.100000	-101.100000	-101.100000	-101.100000	-101.100000	-101.100000	-101.100000	-101.100000	-168.300000	-100.300000	-94.800000	-88.200000	-157.500000	-125.700000	-128.400000	-130.700000	-131.700000	-140.300000	-135.000000	61.500000	21.400000	-28.900000	-20.800000	154.100000	-3.800000	5.300000	1.900000	26.800000	-15.200000	17.700000	46.100000	-26.100000	-27.700000	-27.400000	-26.500000	-26.300000	-26.200000	-26.100000	-23.500000	-23.600000	-24.700000	-24.100000	-21.600000	-21.200000	-21.000000	-20.900000	-21.100000	-21.400000	-22.200000
-101.700000	-101.700000	-101.700000	-101.700000	-101.600000	-101.600000	-101.700000	-101.700000	-101.600000	61.100000	-103.500000	-138.900000	-179.700000	22.800000	-19.200000	-15.300000	-11.900000	-9.100000	6.300000	-3.800000	15.700000	24.600000	-112.500000	-159.200000	-3.500000	-15.500000	10.900000	6.000000	43.600000	-173.000000	-168.600000	24.200000	-25.000000	-25.000000	-25.700000	-26.500000	-26.300000	-26.100000	-26.500000	-25.100000	-23.300000	-23.300000	-24.000000	-23.100000	-22.400000	-21.900000	-21.600000	-20.400000	-20.300000	-20.700000
-102.000000	-102.000000	-102.000000	-102.000000	-102.100000	-102.100000	-102.000000	-101.900000	-101.800000	-177.600000	-100.500000	-75.300000	-30.900000	-157.600000	-126.100000	-128.600000	-130.800000	-130.000000	62.300000	-135.200000	131.500000	170.000000	0.000000	4.400000	-22.700000	-50.800000	54.900000	62.700000	28.400000	6.100000	-14.100000	12.300000	-28.200000	-26.000000	-25.500000	-26.900000	-27.000000	-26.900000	-26.900000	-26.000000	-24.300000	-22.700000	-22.800000	-24.100000	-23.700000	-23.400000	-23.000000	-21.500000	-21.000000	-20.400000
-101.400000	-101.400000	-101.400000	-101.400000	-101.300000	-101.300000	-101.300000	-101.200000	-101.100000	-115.300000	-100.100000	165.200000	155.300000	22.800000	-19.100000	-15.300000	-11.900000	-9.000000	12.900000	-4.500000	5.600000	-1.400000	-31.200000	30.400000	-48.400000	-161.400000	18.500000	15.500000	19.700000	4.900000	-2.900000	174.400000	-29.600000	-29.100000	-27.400000	-25.900000	-26.100000	-26.300000	-26.700000	-26.000000	-24.900000	-23.000000	-22.100000	-23.400000	-23.700000	-23.600000	-23.700000	-23.300000	-22.600000	-21.300000
-101.200000	-101.200000	-101.200000	-101.200000	-101.200000	-101.200000	-101.200000	-101.200000	-101.100000	-171.800000	-100.600000	99.400000	102.200000	-157.500000	-125.900000	-128.500000	-130.900000	-139.100000	171.200000	-138.000000	63.700000	-72.500000	-113.600000	39.000000	-12.700000	0.200000	14.000000	10.500000	59.900000	61.300000	-47.000000	-5.800000	-26.500000	-28.600000	-28.700000	-25.400000	-25.000000	-24.800000	-25.000000	-25.900000	-25.200000	-24.000000	-22.400000	-22.200000	-22.400000	-22.700000	-22.900000	-24.000000	-23.700000	-22.700000
-101.600000	-101.600000	-101.600000	-101.500000	-101.600000	-101.600000	-101.500000	-101.600000	-101.600000	-120.500000	-102.600000	37.600000	-172.000000	22.800000	-19.100000	-15.300000	-11.900000	-8.600000	6.800000	-3.700000	17.000000	-18.000000	0.300000	16.900000	-152.500000	-15.500000	165.000000	141.400000	22.700000	20.200000	-31.400000	-2.300000	-26.000000	-25.100000	-26.200000	-26.800000	-26.300000	-25.800000	-24.500000	-25.300000	-25.200000	-24.400000	-23.300000	-21.600000	-21.500000	-21.600000	-21.700000	-22.900000	-23.100000	-22.900000
-101.900000	-101.900000	-101.900000	-102.000000	-101.900000	-101.900000	-102.000000	-101.800000	-101.700000	-168.300000	-100.700000	168.700000	-129.300000	-157.500000	-125.800000	-128.400000	-130.800000	-129.300000	-84.500000	-135.900000	-163.400000	-25.900000	-30.700000	-174.900000	-2.400000	-48.900000	-4.800000	4.700000	16.600000	12.200000	-20.700000	-45.000000	-28.300000	-24.400000	-24.000000	-27.700000	-27.700000	-27.400000	-26.000000	-24.500000	-24.600000	-24.300000	-23.800000	-22.100000	-21.700000	-21.600000	-21.500000	-21.400000	-21.700000	-22.200000
-101.500000	-101.500000	-101.500000	-101.500000	-101.400000	-101.400000	-101.400000	-101.300000	-101.200000	61.100000	-100.500000	-67.400000	-115.500000	22.800000	-19.200000	-15.300000	-11.900000	-8.700000	-13.200000	-4.000000	-2.000000	-156.700000	-113.300000	-7.100000	-24.500000	168.700000	-10.900000	10.300000	40.900000	151.800000	-20.600000	-30.300000	-28.400000	-26.300000	-25.100000	-25.900000	-26.300000	-26.700000	-27.800000	-24.800000	-23.800000	-23.700000	-23.600000	-23.200000	-22.600000	-22.300000	-22.000000	-21.100000	-21.000000	-21.100000
-101.200000	-101.200000	-101.200000	-101.200000	-101.300000	-101.300000	-101.200000	-101.300000	-101.200000	-177.600000	-100.700000	166.300000	-71.700000	-157.600000	-126.000000	-128.600000	-130.800000	-132.500000	165.700000	-135.800000	-106.200000	3.800000	0.100000	-29.200000	-38.300000	2.600000	-55.600000	50.000000	36.800000	0.300000	-139.500000	-15.800000	-26.600000	-27.900000	-27.400000	-24.700000	-24.600000	-24.700000	-26.400000	-26.100000	-24.200000	-23.300000	-23.100000	-23.600000	-23.500000	-23.200000	-23.000000	-21.900000	-21.400000	-21.000000
-101.600000	-101.600000	-101.600000	-101.500000	-101.500000	-101.500000	-101.500000	-101.500000	-101.500000	-115.300000	-102.100000	135.200000	-94.800000	22.800000	-19.100000	-15.300000	-11.900000	-9.500000	7.600000	-4.100000	-6.700000	43.400000	-30.400000	-42.700000	151.000000	12.000000	-18.400000	15.000000	25.500000	2.900000	5.400000	-17.100000	-26.400000	-27.400000	-28.000000	-25.900000	-25.600000	-25.200000	-24.300000	-26.400000	-25.000000	-23.300000	-22.600000	-23.200000	-23.200000	-23.300000	-23.300000	-23.000000	-22.500000	-21.500000
-101.800000	-101.800000	-101.800000	-101.900000	-101.800000	-101.800000	-101.900000	-101.700000	-101.600000	-171.800000	-100.800000	167.100000	-32.800000	-157.500000	-125.900000	-128.500000	-130.900000	-135.300000	62.500000	-137.200000	-38.200000	28.600000	-114.400000	-26.900000	4.800000	75.500000	-13.600000	17.800000	33.000000	-68.200000	-2.300000	-149.500000	-27.500000	-26.700000	-26.400000	-27.600000	-27.400000	-26.900000	-24.500000	-25.100000	-25.400000	-23.800000	-22.700000	-22.400000	-22.500000	-22.500000	-22.700000	-23.400000	-23.100000	-22.200000
-101.500000	-101.500000	-101.500000	-101.500000	-101.500000	-101.500000	-101.400000	-101.400000	-101.300000	-120.500000	-100.700000	110.000000	-92.100000	22.800000	-19.100000	-15.300000	-11.900000	-8.500000	22.500000	-4.000000	-105.600000	174.500000	0.000000	-21.000000	16.000000	23.700000	-163.700000	177.700000	35.800000	-16.400000	53.700000	3.800000	-27.400000	-26.500000	-25.800000	-27.100000	-27.100000	-27.200000	-26.500000	-24.300000	-24.500000	-24.200000	-23.100000	-22.100000	-21.900000	-22.000000	-22.000000	-22.700000	-22.800000	-22.600000
-101.300000	-101.300000	-101.300000	-101.300000	-101.400000	-101.300000	-101.300000	-101.300000	-101.200000	-168.300000	-100.800000	177.100000	-33.000000	-157.500000	-125.900000	-128.400000	-130.800000	-131.500000	48.600000	-136.100000	-13.100000	2.900000	-30.300000	-153.600000	101.700000	14.200000	4.500000	-2.600000	25.600000	-8.700000	17.700000	-0.200000	-27.000000	-26.500000	-26.200000	-25.700000	-25.700000	-25.800000	-27.100000	-25.000000	-23.900000	-24.000000	-23.400000	-22.400000	-22.100000	-21.900000	-21.800000	-21.800000	-21.900000	-22.100000
-101.600000	-101.600000	-101.600000	-101.500000	-101.400000	-101.500000	-101.500000	-101.500000	-101.500000	61.100000	-101.700000	-53.300000	-67.300000	22.800000	-19.200000	-15.300000	-11.900000	-9.000000	114.600000	-4.000000	-40.700000	43.600000	-113.500000	4.300000	6.300000	30.500000	10.900000	-5.500000	35.700000	-164.200000	-166.600000	46.500000	-27.600000	-26.800000	-26.800000	-25.700000	-25.600000	-25.500000	-26.100000	-26.100000	-24.200000	-23.400000	-23.400000	-22.900000	-22.600000	-22.300000	-22.100000	-21.500000	-21.400000	-21.500000
-101.700000	-101.700000	-101.700000	-101.800000	-101.800000	-101.800000	-101.800000	-101.700000	-101.500000	-177.600000	-100.900000	-75.500000	-80.300000	-157.600000	-125.900000	-128.600000	-130.800000	-132.300000	9.400000	-136.000000	-92.500000	-156.800000	0.000000	30.000000	19.700000	123.300000	55.500000	-82.800000	38.200000	4.800000	-14.400000	24.000000	-27.900000	-27.300000	-26.800000	-26.500000	-26.400000	-26.100000	-25.100000	-26.000000	-24.900000	-23.300000	-22.900000	-23.200000	-23.000000	-22.900000	-22.700000	-22.000000	-21.700000	-21.200000
-101.500000	-101.500000	-101.500000	-101.500000	-101.500000	-101.500000	-101.400000	-101.400000	-101.400000	-115.300000	-100.800000	-114.300000	-127.600000	22.800000	-19.100000	-15.300000	-11.900000	-9.000000	51.400000	-4.100000	-3.600000	-0.400000	-30.300000	38.600000	34.600000	-2.000000	18.000000	-9.300000	20.300000	0.700000	-3.400000	12.000000	-27.000000	-26.800000	-26.500000	-26.600000	-26.500000	-26.300000	-25.500000	-25.200000	-25.100000	-23.700000	-22.800000	-23.000000	-22.900000	-22.900000	-22.900000	-22.800000	-22.300000	-21.500000
-101.400000	-101.400000	-101.400000	-101.400000	-101.400000	-101.300000	-101.400000	-101.300000	-101.200000	-171.800000	-100.900000	-69.100000	65.900000	-157.500000	-125.900000	-128.500000	-130.900000	-134.600000	16.900000	-136.900000	-146.600000	43.200000	-114.000000	16.000000	102.700000	17.400000	13.500000	-9.300000	30.000000	58.900000	-47.200000	174.200000	-26.800000	-25.900000	-26.000000	-26.300000	-26.100000	-26.100000	-26.000000	-24.900000	-24.700000	-24.000000	-22.900000	-22.500000	-22.500000	-22.500000	-22.600000	-22.900000	-22.700000	-22.000000
-101.600000	-101.600000	-101.600000	-101.500000	-101.500000	-101.600000	-101.500000	-101.500000	-101.500000	-120.500000	-101.500000	119.600000	104.900000	22.800000	-19.100000	-15.300000	-11.900000	-8.800000	-146.400000	-4.000000	1.500000	-172.700000	0.000000	-176.700000	0.400000	-75.800000	164.600000	-158.500000	44.900000	20.000000	-31.700000	-5.900000	-27.600000	-26.000000	-25.800000	-26.300000	-26.200000	-26.100000	-26.200000	-25.200000	-24.400000	-24.000000	-23.200000	-22.300000	-22.200000	-22.200000	-22.200000	-22.600000	-22.600000	-22.300000
-101.600000	-101.600000	-101.600000	-101.700000	-101.700000	-101.700000	-101.700000	-101.700000	-101.500000	-168.300000	-100.900000	106.100000	75.600000	-157.500000	-126.000000	-128.400000	-130.800000	-131.900000	-6.100000	-136.100000	61.600000	-2.700000	-30.400000	-7.200000	22.100000	177.400000	-4.800000	2.000000	24.900000	11.700000	-20.400000	-2.200000	-27.700000	-27.100000	-26.400000	-26.200000	-26.300000	-26.200000	-26.000000	-25.500000	-24.300000	-23.800000	-23.400000	-22.500000	-22.200000	-22.100000	-22.000000	-22.000000	-22.000000	-22.000000
-101.500000	-101.500000	-101.500000	-101.500000	-101.500000	-101.500000	-101.500000	-101.400000	-101.300000	61.100000	-100.900000	67.000000	57.000000	22.800000	-19.100000	-15.300000	-11.900000	-8.900000	-125.100000	-4.100000	15.900000	50.300000	-113.800000	-29.300000	107.600000	6.100000	-10.900000	6.000000	26.600000	165.200000	-20.800000	-45.000000	-26.900000	-27.500000	-27.100000	-26.000000	-26.000000	-25.900000	-25.900000	-25.600000	-24.600000	-23.500000	-23.200000	-22.900000	-22.600000	-22.400000	-22.300000	-21.800000	-21.700000	-21.700000
-101.500000	-101.500000	-101.500000	-101.500000	-101.500000	-101.400000	-101.400000	-101.300000	-101.300000	-177.600000	-101.000000	105.500000	29.000000	-157.600000	-125.900000	-128.600000	-130.800000	-132.600000	-6.700000	-136.200000	131.600000	19.700000	0.100000	-41.300000	0.300000	11.100000	-55.200000	62.700000	39.500000	-5.200000	-137.500000	-29.900000	-26.800000	-26.900000	-26.900000	-26.300000	-26.000000	-25.900000	-25.400000	-25.500000	-24.700000	-23.600000	-23.000000	-23.100000	-22.900000	-22.800000	-22.600000	-22.200000	-21.900000	-21.500000
-101.500000	-101.500000	-101.500000	-101.500000	-101.500000	-101.500000	-101.500000	-101.500000	-101.500000	-115.300000	-101.300000	126.100000	134.100000	22.800000	-19.100000	-15.300000	-11.900000	-9.100000	64.500000	-4.100000	5.500000	172.100000	-30.400000	-25.100000	19.600000	53.800000	-18.200000	15.500000	30.100000	-1.000000	5.100000	-15.800000	-27.600000	-26.200000	-26.200000	-26.700000	-26.500000	-26.200000	-25.600000	-25.300000	-24.800000	-23.700000	-22.800000	-22.900000	-22.800000	-22.700000	-22.700000	-22.500000	-22.200000	-21.600000
-101.600000	-101.600000	-101.600000	-101.600000	-101.600000	-101.700000	-101.600000	-101.700000	-101.400000	-171.800000	-101.000000	172.000000	-65.400000	-157.500000	-125.900000	-128.500000	-130.900000	-133.800000	140.700000	-136.600000	64.300000	3.100000	-113.800000	-22.300000	141.200000	41.900000	-13.700000	10.600000	27.500000	-59.000000	-3.200000	-17.300000	-27.600000	-26.500000	-25.900000	-26.600000	-26.700000	-26.600000	-26.000000	-25.100000	-24.600000	-23.800000	-23.000000	-22.500000	-22.500000	-22.600000	-22.600000	-22.800000	-22.500000	-21.900000
-101.600000	-101.600000	-101.600000	-101.600000	-101.600000	-101.500000	-101.500000	-101.400000	-101.400000	-120.500000	-100.900000	114.400000	162.000000	22.800000	-19.200000	-15.300000	-11.900000	-8.800000	13.000000	-4.000000	16.500000	44.700000	0.000000	-156.200000	-2.200000	12.500000	-164.800000	141.400000	36.600000	-21.700000	54.300000	-150.000000	-27.200000	-26.900000	-26.500000	-26.000000	-26.000000	-26.000000	-26.400000	-25.200000	-24.400000	-23.900000	-23.200000	-22.500000	-22.300000	-22.200000	-22.200000	-22.500000	-22.400000	-22.000000
-101.400000	-101.400000	-101.400000	-101.500000	-101.500000	-101.400000	-101.500000	-101.300000	-101.300000	-168.300000	-101.000000	160.100000	-38.400000	-157.500000	-125.900000	-128.400000	-130.800000	-132.400000	72.700000	-136.300000	-163.600000	-135.300000	-30.300000	4.400000	-20.100000	23.100000	4.800000	4.700000	30.100000	-11.600000	17.400000	3.900000	-27.200000	-26.900000	-26.800000	-25.900000	-25.800000	-25.700000	-25.900000	-25.600000	-24.500000	-23.700000	-23.200000	-22.600000	-22.300000	-22.200000	-22.200000	-22.100000	-22.100000	-22.000000
-101.500000	-101.500000	-101.500000	-101.400000	-101.400000	-101.500000	-101.500000	-101.500000	-101.400000	61.100000	-101.300000	-43.800000	105.200000	22.800000	-19.100000	-15.300000	-11.900000	-8.900000	11.800000	-4.000000	-2.000000	-10.500000	-113.900000	30.200000	-46.300000	133.400000	10.900000	10.200000	27.000000	-166.500000	-166.500000	-0.100000	-27.400000	-26.700000	-26.500000	-26.400000	-26.200000	-26.000000	-25.500000	-25.700000	-24.600000	-23.600000	-23.100000	-22.800000	-22.600000	-22.500000	-22.300000	-22.000000	-21.900000	-21.800000
-101.700000	-101.700000	-101.700000	-101.700000	-101.700000	-101.700000	-101.500000	-101.700000	-101.500000	-177.600000	-101.000000	171.700000	87.700000	-157.600000	-125.900000	-128.600000	-130.800000	-132.700000	169.800000	-136.300000	-106.000000	-32.000000	0.000000	39.000000	-161.100000	-3.200000	55.400000	50.000000	37.500000	5.900000	-14.800000	46.400000	-27.300000	-26.500000	-26.200000	-26.700000	-26.600000	-26.400000	-25.600000	-25.300000	-24.800000	-23.700000	-23.000000	-23.000000	-22.800000	-22.600000	-22.500000	-22.200000	-21.900000	-21.600000
-101.500000	-101.500000	-101.500000	-101.600000	-101.500000	-101.500000	-101.600000	-101.400000	-101.400000	-115.300000	-100.900000	114.600000	81.000000	22.800000	-19.100000	-15.300000	-11.900000	-9.000000	7.500000	-4.000000	-6.600000	-109.000000	-30.300000	16.600000	-0.300000	-15.400000	18.200000	15.100000	33.700000	1.700000	-3.400000	24.100000	-27.100000	-26.500000	-26.200000	-26.300000	-26.300000	-26.200000	-26.000000	-25.100000	-24.700000	-23.700000	-23.000000	-22.700000	-22.700000	-22.700000	-22.600000	-22.500000	-22.200000	-21.600000
-101.400000	-101.400000	-101.400000	-101.400000	-101.500000	-101.400000	-101.500000	-101.300000	-101.300000	-171.800000	-101.100000	167.300000	38.300000	-157.500000	-126.000000	-128.500000	-130.900000	-133.400000	-87.600000	-136.600000	-38.300000	-4.000000	-113.800000	-176.500000	-22.000000	-45.500000	13.700000	17.800000	24.600000	58.900000	-46.800000	12.100000	-27.400000	-26.700000	-26.500000	-26.000000	-25.900000	-26.000000	-26.200000	-25.200000	-24.500000	-23.900000	-23.100000	-22.700000	-22.500000	-22.500000	-22.500000	-22.600000	-22.400000	-21.800000
-101.600000	-101.600000	-101.600000	-101.500000	-101.500000	-101.500000	-101.400000	-101.500000	-101.400000	-120.500000	-101.200000	125.000000	110.700000	22.800000	-19.100000	-15.300000	-11.900000	-8.900000	-11.000000	-4.000000	-105.400000	-35.300000	0.000000	-6.900000	-43.300000	-11.600000	164.500000	177.600000	33.600000	21.600000	-31.400000	174.200000	-27.400000	-27.000000	-26.600000	-26.200000	-26.200000	-25.900000	-25.800000	-25.600000	-24.500000	-23.800000	-23.100000	-22.500000	-22.400000	-22.300000	-22.400000	-22.400000	-22.300000	-22.000000
-101.600000	-101.600000	-101.600000	-101.700000	-101.600000	-101.700000	-101.600000	-101.700000	-101.500000	-168.300000	-101.000000	112.300000	81.300000	-157.500000	-125.900000	-128.400000	-130.800000	-132.600000	-138.600000	-136.300000	-13.000000	-107.600000	-30.300000	-29.300000	168.600000	-172.900000	-4.800000	-2.500000	37.000000	11.700000	-20.400000	-5.800000	-27.100000	-26.900000	-26.600000	-26.500000	-26.300000	-26.200000	-25.700000	-25.500000	-24.500000	-23.700000	-23.200000	-22.700000	-22.400000	-22.300000	-22.200000	-22.200000	-22.200000	-22.000000
-101.500000	-101.500000	-101.500000	-101.500000	-101.500000	-101.500000	-101.600000	-101.400000	-101.400000	61.100000	-100.900000	63.200000	82.500000	22.800000	-19.100000	-15.300000	-11.900000	-8.900000	-50.000000	-4.000000	-41.000000	0.500000	-113.900000	-42.300000	2.300000	0.900000	-10.800000	-5.600000	26.300000	161.700000	-21.100000	-2.300000	-27.200000	-26.600000	-26.400000	-26.400000	-26.300000	-26.100000	-25.700000	-25.400000	-24.700000	-23.600000	-23.100000	-22.800000	-22.600000	-22.500000	-22.400000	-22.100000	-21.900000	-21.800000
-101.500000	-101.500000	-101.500000	-101.500000	-101.600000	-101.400000	-101.400000	-101.300000	-101.300000	-177.600000	-101.100000	105.800000	138.100000	-157.600000	-125.900000	-128.600000	-130.800000	-132.800000	-17.500000	-136.300000	-92.500000	-146.400000	0.000000	-25.600000	17.500000	17.400000	-55.500000	-82.800000	30.900000	-3.800000	-138.200000	-45.100000	-27.500000	-26.500000	-26.300000	-26.300000	-26.200000	-26.200000	-25.900000	-25.200000	-24.700000	-23.700000	-23.000000	-22.800000	-22.700000	-22.600000	-22.400000	-22.300000	-22.000000	-21.600000
-101.500000	-101.500000	-101.500000	-101.500000	-101.400000	-101.500000	-101.500000	-101.500000	-101.400000	-115.300000	-101.200000	120.300000	-25.800000	22.800000	-19.200000	-15.300000	-11.900000	-9.000000	146.400000	-4.100000	-3.600000	1.200000	-30.300000	-21.600000	73.700000	51.700000	-18.100000	-9.300000	36.200000	-0.500000	5.300000	-29.900000	-27.400000	-26.600000	-26.300000	-26.300000	-26.200000	-26.100000	-26.000000	-25.300000	-24.600000	-23.800000	-23.000000	-22.800000	-22.600000	-22.600000	-22.600000	-22.400000	-22.200000	-21.700000
-101.600000	-101.600000	-101.600000	-101.600000	-101.600000	-101.700000	-101.600000	-101.700000	-101.500000	-171.800000	-101.000000	-70.100000	121.500000	-157.500000	-125.900000	-128.500000	-130.900000	-133.200000	-5.700000	-136.400000	-146.500000	51.700000	-113.800000	-155.100000	22.600000	20.500000	-13.600000	-9.200000	28.300000	-61.200000	-2.900000	-15.800000	-27.200000	-26.900000	-26.500000	-26.200000	-26.200000	-26.100000	-25.900000	-25.400000	-24.500000	-23.800000	-23.100000	-22.700000	-22.600000	-22.400000	-22.500000	-22.500000	-22.300000	-21.800000
-101.600000	-101.600000	-101.600000	-101.600000	-101.600000	-101.500000	-101.500000	-101.400000	-101.400000	-120.500000	-100.900000	-110.700000	79.900000	22.800000	-19.100000	-15.300000	-11.900000	-8.900000	124.900000	-4.100000	1.500000	158.000000	0.000000	4.400000	15.400000	18.300000	-164.500000	-158.600000	30.800000	-20.200000	54.000000	-17.200000	-27.200000	-26.800000	-26.600000	-26.200000	-26.200000	-26.000000	-25.900000	-25.500000	-24.500000	-23.700000	-23.100000	-22.600000	-22.400000	-22.400000	-22.300000	-22.400000	-22.300000	-21.900000
-101.400000	-101.400000	-101.400000	-101.500000	-101.500000	-101.400000	-101.500000	-101.300000	-101.300000	-168.300000	-101.100000	-83.600000	89.900000	-157.500000	-125.900000	-128.400000	-130.800000	-132.700000	7.600000	-136.300000	61.600000	1.200000	-30.300000	30.100000	154.000000	168.200000	4.800000	2.100000	36.200000	-10.800000	17.600000	-149.800000	-27.300000	-26.600000	-26.400000	-26.400000	-26.200000	-26.000000	-25.700000	-25.400000	-24.700000	-23.700000	-23.100000	-22.700000	-22.500000	-22.400000	-22.300000	-22.200000	-22.100000	-21.900000
-101.500000	-101.500000	-101.500000	-101.500000	-101.400000	-101.500000	-101.500000	-101.500000	-101.400000	61.100000	-101.200000	-49.100000	136.400000	22.800000	-19.100000	-15.300000	-11.900000	-8.900000	45.200000	-4.000000	15.900000	54.600000	-113.900000	38.700000	-3.400000	-4.100000	10.800000	5.900000	28.500000	-165.100000	-166.300000	3.800000	-27.400000	-26.600000	-26.300000	-26.400000	-26.300000	-26.200000	-25.800000	-25.300000	-24.600000	-23.700000	-23.100000	-22.700000	-22.500000	-22.500000	-22.400000	-22.300000	-22.000000	-21.800000
-101.700000	-101.700000	-101.700000	-101.600000	-101.700000	-101.700000	-101.500000	-101.700000	-101.500000	-177.600000	-101.000000	-76.900000	89.700000	-157.600000	-126.000000	-128.600000	-130.800000	-132.900000	111.200000	-136.400000	131.600000	25.500000	0.000000	16.400000	-22.800000	-15.900000	55.400000	62.700000	29.200000	5.400000	-14.700000	-0.100000	-27.200000	-26.700000	-26.400000	-26.300000	-26.200000	-26.200000	-25.900000	-25.300000	-24.700000	-23.700000	-23.100000	-22.800000	-22.700000	-22.500000	-22.400000	-22.200000	-22.100000	-21.800000
-101.500000	-101.500000	-101.500000	-101.600000	-101.500000	-101.500000	-101.600000	-101.400000	-101.400000	-115.300000	-100.900000	-97.700000	85.800000	22.800000	-19.100000	-15.300000	-11.900000	-8.900000	7.700000	-4.000000	5.500000	174.500000	-30.300000	-176.600000	-48.500000	-55.600000	18.200000	15.600000	36.500000	1.200000	-3.400000	46.500000	-27.300000	-26.800000	-26.500000	-26.200000	-26.200000	-26.100000	-26.000000	-25.400000	-24.500000	-23.800000	-23.000000	-22.800000	-22.600000	-22.500000	-22.600000	-22.400000	-22.200000	-21.700000
-101.400000	-101.400000	-101.400000	-101.500000	-101.500000	-101.400000	-101.500000	-101.300000	-101.300000	-171.800000	-101.100000	-88.600000	96.700000	-157.500000	-125.900000	-128.500000	-130.900000	-133.100000	119.600000	-136.400000	64.200000	0.100000	-113.800000	-7.100000	-12.700000	-17.100000	13.600000	10.500000	30.700000	59.200000	-47.000000	24.000000	-27.300000	-26.800000	-26.500000	-26.200000	-26.100000	-25.900000	-25.800000	-25.400000	-24.600000	-23.800000	-23.100000	-22.700000	-22.500000	-22.500000	-22.400000	-22.400000	-22.200000	-21.800000
-101.600000	-101.600000	-101.600000	-101.500000	-101.500000	-101.500000	-101.400000	-101.500000	-101.400000	-120.500000	-101.200000	137.800000	37.700000	22.800000	-19.100000	-15.300000	-11.900000	-8.900000	5.900000	-4.100000	16.600000	41.500000	0.000000	-29.200000	-152.700000	-15.300000	164.600000	141.400000	27.900000	20.900000	-31.600000	12.100000	-27.300000	-26.700000	-26.500000	-26.500000	-26.300000	-26.100000	-25.800000	-25.400000	-24.500000	-23.700000	-23.100000	-22.600000	-22.500000	-22.400000	-22.400000	-22.400000	-22.300000	-21.800000
-101.600000	-101.600000	-101.600000	-101.600000	-101.600000	-101.700000	-101.600000	-101.700000	-101.500000	-168.300000	-101.000000	92.200000	88.500000	-157.500000	-125.900000	-128.400000	-130.800000	-132.800000	162.100000	-136.300000	-163.600000	-132.800000	-30.300000	-41.800000	-2.300000	-154.200000	-4.800000	4.700000	34.600000	11.600000	-20.300000	174.200000	-27.300000	-26.600000	-26.300000	-26.300000	-26.300000	-26.200000	-25.800000	-25.400000	-24.700000	-23.700000	-23.100000	-22.700000	-22.500000	-22.500000	-22.300000	-22.300000	-22.100000	-21.900000
-101.500000	-101.500000	-101.500000	-101.600000	-101.500000	-101.500000	-101.600000	-101.400000	-101.400000	61.100000	-100.900000	65.600000	89.200000	22.800000	-19.200000	-15.300000	-11.900000	-8.900000	-5.000000	-4.000000	-2.000000	-11.300000	-113.900000	-25.500000	-24.500000	0.900000	-10.800000	10.300000	32.900000	163.600000	-21.100000	-5.800000	-27.300000	-26.600000	-26.400000	-26.300000	-26.200000	-26.200000	-25.900000	-25.300000	-24.600000	-23.700000	-23.100000	-22.800000	-22.600000	-22.400000	-22.400000	-22.200000	-22.100000	-21.800000
-101.500000	-101.500000	-101.500000	-101.500000	-101.600000	-101.400000	-101.400000	-101.300000	-101.300000	-177.600000	-101.100000	112.000000	89.100000	-157.600000	-125.900000	-128.600000	-130.800000	-132.900000	130.200000	-136.400000	-106.000000	-31.200000	0.000000	-21.900000	-38.200000	-19.000000	-55.400000	49.900000	28.300000	-4.700000	-137.600000	-2.300000	-27.300000	-26.800000	-26.400000	-26.200000	-26.100000	-26.000000	-25.900000	-25.300000	-24.600000	-23.700000	-23.000000	-22.700000	-22.600000	-22.500000	-22.500000	-22.300000	-22.100000	-21.800000
-101.500000	-101.500000	-101.500000	-101.500000	-101.400000	-101.500000	-101.500000	-101.500000	-101.400000	-115.300000	-101.200000	130.700000	26.400000	22.800000	-19.100000	-15.300000	-11.900000	-8.900000	4.700000	-4.000000	-6.600000	-100.900000	-30.300000	-155.600000	150.900000	87.900000	-18.200000	15.100000	33.200000	-0.800000	5.100000	-45.000000	-27.300000	-26.800000	-26.500000	-26.300000	-26.300000	-26.000000	-25.900000	-25.400000	-24.600000	-23.800000	-23.100000	-22.800000	-22.600000	-22.500000	-22.400000	-22.400000	-22.100000	-21.800000
-101.600000	-101.600000	-101.600000	-101.600000	-101.600000	-101.700000	-101.600000	-101.700000	-101.500000	-171.800000	-101.000000	-73.700000	108.000000	-157.500000	-125.900000	-128.500000	-130.900000	-133.000000	136.300000	-136.400000	-38.300000	-6.100000	-113.800000	4.400000	4.800000	14.700000	-13.600000	17.800000	33.200000	-60.000000	-3.100000	-29.900000	-27.200000	-26.700000	-26.500000	-26.300000	-26.200000	-26.100000	-25.800000	-25.500000	-24.500000	-23.700000	-23.100000	-22.700000	-22.500000	-22.500000	-22.500000	-22.400000	-22.300000	-21.700000
-101.600000	-101.600000	-101.600000	-101.600000	-101.600000	-101.500000	-101.500000	-101.400000	-101.400000	-120.500000	-100.900000	-121.900000	86.600000	22.800000	-19.100000	-15.300000	-11.900000	-8.900000	7.300000	-4.100000	-105.500000	-37.000000	0.000000	30.100000	16.000000	9.100000	-164.600000	177.600000	28.600000	-20.900000	54.200000	-15.800000	-27.300000	-26.600000	-26.400000	-26.400000	-26.200000	-26.200000	-25.800000	-25.300000	-24.600000	-23.800000	-23.100000	-22.600000	-22.500000	-22.500000	-22.300000	-22.400000	-22.200000	-21.900000
-101.400000	-101.400000	-101.400000	-101.500000	-101.500000	-101.400000	-101.500000	-101.300000	-101.300000	-168.300000	-101.100000	-83.800000	86.300000	-157.500000	-126.000000	-128.400000	-130.800000	-132.900000	138.700000	-136.300000	-13.000000	-112.300000	-30.300000	38.900000	101.700000	152.000000	4.800000	-2.500000	32.600000	-11.200000	17.500000	-17.300000	-27.400000	-26.700000	-26.400000	-26.300000	-26.200000	-26.100000	-25.900000	-25.400000	-24.700000	-23.700000	-23.100000	-22.800000	-22.500000	-22.400000	-22.400000	-22.200000	-22.100000	-21.800000
-101.500000	-101.500000	-101.500000	-101.500000	-101.400000	-101.500000	-101.500000	-101.500000	-101.400000	61.100000	-101.200000	-40.100000	131.000000	22.800000	-19.100000	-15.300000	-11.900000	-8.900000	5.200000	-4.000000	-41.000000	1.000000	-113.900000	16.400000	6.200000	0.500000	10.800000	-5.500000	34.100000	-165.200000	-166.400000	-149.800000	-27.200000	-26.800000	-26.400000	-26.300000	-26.300000	-26.100000	-25.900000	-25.300000	-24.600000	-23.700000	-23.000000	-22.700000	-22.600000	-22.400000	-22.400000	-22.300000	-22.100000	-21.800000
-101.700000	-101.700000	-101.700000	-101.600000	-101.700000	-101.700000	-101.500000	-101.700000	-101.500000	-177.600000	-101.000000	173.800000	95.200000	-157.600000	-125.900000	-128.600000	-130.800000	-132.900000	135.000000	-136.400000	-92.400000	41.800000	0.000000	-176.500000	19.800000	17.700000	55.400000	-82.900000	28.700000	5.400000	-14.800000	3.800000	-27.300000	-26.700000	-26.500000	-26.200000	-26.200000	-26.000000	-25.800000	-25.400000	-24.600000	-23.700000	-23.100000	-22.700000	-22.600000	-22.500000	-22.400000	-22.300000	-22.100000	-21.800000
-101.500000	-101.500000	-101.500000	-101.600000	-101.500000	-101.500000	-101.600000	-101.400000	-101.400000	-115.300000	-100.900000	108.900000	86.500000	22.800000	-19.100000	-15.300000	-11.900000	-8.900000	6.400000	-4.000000	-3.600000	176.300000	-30.300000	-7.000000	34.600000	-85.300000	18.200000	-9.300000	31.200000	1.300000	-3.400000	-0.100000	-27.300000	-26.700000	-26.400000	-26.300000	-26.200000	-26.100000	-25.900000	-25.400000	-24.500000	-23.800000	-23.100000	-22.800000	-22.600000	-22.500000	-22.500000	-22.400000	-22.200000	-21.800000
-101.400000	-101.400000	-101.400000	-101.500000	-101.500000	-101.400000	-101.500000	-101.300000	-101.300000	-171.800000	-101.100000	164.100000	98.000000	-157.500000	-125.900000	-128.500000	-130.900000	-133.000000	131.500000	-136.400000	-146.600000	1.300000	-113.800000	-29.300000	102.700000	-14.300000	13.600000	-9.200000	34.800000	59.300000	-46.900000	46.500000	-27.300000	-26.700000	-26.500000	-26.400000	-26.200000	-26.100000	-25.800000	-25.400000	-24.600000	-23.700000	-23.100000	-22.700000	-22.500000	-22.500000	-22.400000	-22.400000	-22.200000	-21.800000
-101.600000	-101.600000	-101.600000	-101.500000	-101.500000	-101.500000	-101.400000	-101.500000	-101.400000	-120.500000	-101.200000	135.600000	34.900000	22.800000	-19.200000	-15.300000	-11.900000	-8.900000	6.400000	-4.100000	1.500000	51.800000	0.000000	-42.000000	0.500000	-9.100000	164.600000	-158.600000	29.800000	21.100000	-31.400000	24.100000	-27.300000	-26.700000	-26.300000	-26.300000	-26.300000	-26.200000	-25.900000	-25.300000	-24.600000	-23.800000	-23.100000	-22.700000	-22.500000	-22.500000	-22.400000	-22.300000	-22.200000	-21.800000
-101.600000	-101.600000	-101.600000	-101.600000	-101.600000	-101.700000	-101.600000	-101.700000	-101.500000	-168.300000	-101.000000	105.900000	87.000000	-157.500000	-125.900000	-128.400000	-130.800000	-132.900000	139.000000	-136.300000	61.600000	20.900000	-30.300000	-25.500000	22.000000	-143.700000	-4.800000	2.100000	30.100000	11.500000	-20.400000	12.000000	-27.300000	-26.700000	-26.500000	-26.300000	-26.200000	-26.100000	-25.800000	-25.400000	-24.700000	-23.700000	-23.000000	-22.700000	-22.500000	-22.400000	-22.400000	-22.300000	-22.100000	-21.800000
-101.500000	-101.500000	-101.500000	-101.600000	-101.500000	-101.500000	-101.600000	-101.400000	-101.400000	61.100000	-100.900000	168.600000	90.900000	22.800000	-19.100000	-15.300000	-11.900000	-8.900000	6.300000	-4.000000	15.900000	168.000000	-113.900000	-21.800000	107.500000	-3.700000	-10.800000	5.900000	34.200000	163.400000	-21.100000	174.200000	-27.300000	-26.700000	-26.400000	-26.200000	-26.200000	-26.000000	-25.900000	-25.300000	-24.500000	-23.700000	-23.100000	-22.700000	-22.600000	-22.500000	-22.400000	-22.300000	-22.100000	-21.800000
-101.500000	-101.500000	-101.500000	-101.500000	-101.600000	-101.400000	-101.400000	-101.300000	-101.300000	-177.600000	-101.100000	-99.000000	90.800000	-157.600000	-125.900000	-128.600000	-130.800000	-132.900000	133.000000	-136.400000	131.600000	4.300000	0.000000	-155.400000	0.400000	-17.500000	-55.400000	62.700000	30.900000	-4.600000	-138.000000	-5.800000	-27.200000	-26.800000	-26.500000	-26.400000	-26.200000	-26.100000	-25.900000	-25.400000	-24.600000	-23.700000	-23.100000	-22.800000	-22.600000	-22.400000	-22.400000	-22.300000	-22.200000	-21.800000
180.000000	180.000000	180.000000	180.000000	180.000000	180.000000	180.000000	180.000000	180.000000	180.000000	180.000000	180.000000	180.000000	180.000000	180.000000	180.000000	180.000000	180.000000	180.000000	180.000000	180.000000	180.000000	180.000000	180.000000	180.000000	180.000000	180.000000	180.000000	180.000000	180.000000	180.000000	180.000000	180.000000	180.000000	180.000000	180.000000	180.000000	180.000000	180.000000	180.000000	180.000000	180.000000	180.000000	180.000000	180.000000	180.000000	180.000000	180.000000	180.000000	180.000000
91.900000	91.900000	91.900000	91.900000	91.800000	91.700000	91.500000	91.000000	89.800000	87.100000	81.900000	73.800000	63.800000	53.400000	43.700000	35.300000	28.200000	22.500000	18.000000	14.700000	12.400000	11.100000	10.500000	10.200000	10.100000	10.000000	10.000000	10.000000	10.000000	10.000000	10.000000	10.000000	10.000000	10.000000	10.000000	10.000000	10.000000	10.000000	10.000000	10.000000	10.000000	10.000000	10.000000	10.000000	10.000000	10.000000	10.000000	10.000000	10.000000	10.000000
176.200000	176.200000	176.200000	176.200000	176.300000	176.400000	176.600000	177.000000	178.100000	-179.300000	-174.300000	-166.300000	-156.300000	-145.800000	-135.900000	-127.400000	-120.100000	-113.800000	-108.100000	-102.000000	-94.400000	-84.900000	-74.100000	-63.100000	-53.000000	-44.200000	-36.700000	-30.400000	-25.200000	-21.000000	-17.600000	-15.200000	-13.600000	-12.700000	-12.200000	-12.000000	-11.900000	-11.800000	-11.800000	-11.800000	-11.800000	-11.800000	-11.800000	-11.800000	-11.800000	-11.800000	-11.800000	-11.800000	-11.800000	-11.800000
-127.200000	-127.200000	-127.200000	-127.200000	-127.300000	-127.300000	-127.400000	-127.600000	-128.100000	-129.300000	-44.500000	-39.900000	-34.400000	-28.800000	-23.700000	-19.400000	-15.900000	-13.500000	-12.200000	-12.700000	-15.800000	-21.900000	-30.600000	-40.300000	-49.900000	-58.300000	-65.500000	-71.300000	-75.200000	-76.500000	-74.400000	-68.400000	-59.500000	-49.300000	-39.300000	-30.100000	-21.900000	-14.400000	-6.800000	1.800000	1.800000	1.800000	1.800000	1.800000	1.800000	1.800000	1.800000	1.800000	1.800000	1.800000
178.100000	178.100000	178.100000	178.100000	178.200000	178.200000	178.300000	178.500000	179.100000	-179.700000	-88.000000	-95.800000	-105.600000	-115.900000	-125.400000	-133.200000	-139.500000	-144.500000	-148.300000	-151.400000	-153.900000	-156.200000	-157.700000	-13.900000	-11.200000	-10.500000	-10.500000	-10.700000	-11.300000	-13.000000	-16.600000	-22.800000	-31.500000	-41.700000	-51.700000	-60.800000	-68.800000	-75.800000	-82.000000	-87.700000	-82.000000	-73.200000	-62.200000	-50.600000	-39.400000	-28.900000	-18.900000	-7.000000	0.000000	0.000000
85.300000	85.300000	85.300000	85.300000	85.200000	85.100000	85.000000	84.700000	83.900000	-102.900000	-173.100000	-169.800000	-165.300000	-23.200000	-19.700000	-16.300000	-13.100000	-10.200000	-7.600000	-5.100000	-2.200000	1.000000	1.600000	-142.700000	-145.000000	-145.300000	-144.900000	-144.700000	-145.200000	-12.300000	-11.400000	-11.000000	-10.900000	-10.800000	-10.900000	-10.900000	-11.100000	-11.400000	-12.100000	-13.700000	-17.400000	-23.800000	-33.000000	-43.500000	-54.200000	-64.400000	-74.100000	-85.300000	-90.900000	-87.800000
170.800000	170.800000	170.800000	170.800000	170.900000	170.900000	171.000000	171.300000	171.800000	-174.100000	75.300000	69.800000	62.700000	-135.600000	-134.900000	-135.100000	-136.000000	74.300000	67.600000	60.600000	51.800000	41.600000	33.600000	-0.800000	-0.600000	-0.500000	-0.400000	0.000000	0.600000	-132.400000	-134.100000	-135.900000	-137.300000	-13.200000	-11.600000	-11.300000	-11.200000	-11.100000	-11.200000	-11.300000	-11.300000	-11.500000	-11.500000	-11.700000	-11.700000	-11.700000	-11.800000	-12.200000	-12.900000	-14.700000
-112.000000	-112.000000	-112.000000	-112.000000	-112.100000	-112.000000	-112.000000	-112.100000	-112.100000	58.800000	144.200000	149.700000	156.500000	27.500000	19.200000	13.900000	10.000000	149.400000	24.900000	31.000000	38.300000	46.800000	55.400000	-28.600000	-22.400000	-16.800000	-11.900000	-7.400000	-3.100000	-1.500000	-0.700000	0.400000	1.600000	-122.200000	-123.100000	-122.700000	-122.100000	-121.700000	-121.700000	-10.000000	-10.500000	-11.000000	-11.600000	-11.800000	-12.000000	-12.100000	-12.200000	-12.200000	-12.200000	-12.200000
-105.600000	-105.600000	-105.600000	-105.600000	-105.500000	-105.600000	-105.600000	-105.700000	-105.700000	71.800000	-87.900000	-90.300000	-94.400000	-164.600000	-155.600000	-149.400000	-144.300000	8.900000	132.100000	131.900000	132.500000	12.100000	8.600000	97.200000	91.600000	86.200000	81.100000	75.800000	69.900000	-4.700000	-3.500000	-2.600000	-2.000000	-1.700000	-1.500000	-1.400000	-1.100000	-0.800000	0.100000	-110.500000	-110.800000	-111.400000	-112.000000	-12.200000	-11.000000	-10.800000	-10.600000	-10.700000	-10.800000	-11.100000
-87.900000	-87.900000	-87.900000	-87.900000	-87.900000	-87.900000	-87.800000	-87.400000	-86.900000	105.700000	178.100000	-177.800000	-171.700000	23.100000	-18.800000	-15.400000	-12.500000	67.800000	8.300000	6.100000	4.400000	125.000000	131.600000	12.300000	12.700000	12.600000	12.600000	13.000000	14.000000	-50.400000	-47.600000	-42.700000	-36.400000	-4.300000	-4.200000	-4.100000	-4.200000	-4.000000	-3.800000	-3.400000	-2.400000	-0.800000	1.200000	-97.200000	-97.000000	-95.800000	-94.500000	-92.800000	-11.900000	-11.800000
-102.100000	-102.100000	-102.100000	-102.100000	-102.100000	-102.100000	-102.200000	-102.300000	-102.700000	76.100000	83.400000	78.100000	-35.800000	-158.300000	-119.600000	-124.500000	-128.800000	10.900000	66.200000	66.900000	65.300000	7.300000	7.300000	15.500000	11.400000	8.900000	7.700000	7.500000	8.100000	-17.200000	-18.500000	-21.700000	103.600000	-26.900000	-20.200000	-14.700000	-10.600000	-8.400000	-7.200000	-6.200000	-5.800000	-5.300000	-5.100000	-5.000000	-5.000000	-5.100000	-5.100000	-4.800000	-84.100000	-83.300000
-105.800000	-105.800000	-105.800000	-105.800000	-105.900000	-105.800000	-105.700000	-105.900000	-105.800000	-124.800000	-134.400000	-130.600000	110.600000	22.400000	-17.200000	-14.000000	-10.900000	173.100000	11.900000	11.100000	11.400000	54.600000	46.200000	137.700000	145.400000	152.400000	160.000000	122.100000	120.300000	-20.700000	-18.000000	-16.500000	-146.200000	-35.000000	-40.900000	-45.800000	-49.300000	-50.900000	-51.200000	-8.100000	-7.800000	-7.700000	-7.500000	-7.500000	-7.600000	-7.800000	-8.000000	-8.200000	-8.300000	-8.200000
-106.600000	-106.600000	-106.600000	-106.600000	-106.500000	-106.600000	-106.600000	-106.400000	-106.300000	-162.500000	-80.200000	-80.000000	147.800000	-155.100000	-125.900000	-129.800000	-133.800000	9.200000	-165.000000	-164.300000	-163.000000	16.700000	20.300000	2.200000	1.200000	-0.700000	-5.800000	27.500000	12.000000	-56.800000	-58.100000	-55.700000	-40.500000	-18.900000	-18.100000	-17.600000	-17.200000	-16.900000	-16.700000	-46.200000	-42.900000	-37.600000	-31.300000	-9.100000	-9.200000	-9.200000	-9.400000	-9.500000	-9.600000	-9.600000
-93.800000	-93.800000	-93.800000	-93.800000	-93.800000	-93.700000	-93.700000	-93.500000	-93.100000	67.800000	-85.600000	-87.200000	-84.800000	23.600000	-21.300000	-16.500000	-12.400000	-92.700000	-6.100000	-3.800000	-2.100000	29.200000	21.500000	29.400000	24.100000	20.000000	-12.000000	8.700000	24.100000	-123.100000	-126.500000	-132.200000	-23.800000	-26.500000	-22.600000	-20.700000	-19.800000	-19.100000	-18.600000	-20.600000	-21.800000	-25.000000	-30.300000	-20.400000	-15.300000	-12.400000	-10.900000	-10.400000	-10.100000	-10.100000
-99.800000	-99.800000	-99.800000	-99.800000	-99.800000	-99.900000	-99.900000	-100.100000	-100.400000	178.200000	-105.400000	-105.100000	143.100000	-160.200000	-127.600000	-128.200000	-128.400000	-11.200000	-103.500000	-104.700000	-103.700000	-179.600000	-170.700000	29.400000	-90.100000	-85.900000	-51.100000	39.100000	40.000000	2.900000	3.400000	3.800000	-5.900000	-30.000000	-32.700000	-36.200000	-43.200000	-50.500000	-55.000000	-28.500000	-22.500000	-19.800000	-18.300000	-36.400000	-40.100000	-42.000000	-42.500000	-41.800000	-10.900000	-10.800000
-106.500000	-106.500000	-106.500000	-106.500000	-106.500000	-106.500000	-106.400000	-106.400000	-106.400000	-122.800000	-125.500000	-48.500000	107.800000	23.100000	-18.500000	-14.900000	-11.800000	168.700000	-8.300000	-6.800000	-6.800000	-2.600000	-2.600000	-135.400000	-12.600000	-13.700000	-15.900000	22.300000	15.900000	-1.700000	0.000000	1.800000	-33.600000	-24.700000	-27.800000	-28.300000	-23.900000	-18.500000	-15.200000	-32.600000	-36.000000	-30.500000	-24.000000	-21.900000	-21.300000	-20.800000	-20.400000	-20.300000	-39.100000	-36.700000
-104.700000	-104.700000	-104.700000	-104.700000	-104.700000	-104.600000	-104.700000	-104.500000	-104.300000	-166.400000	-83.500000	-76.600000	-31.700000	-157.300000	-127.500000	-130.800000	-133.000000	11.500000	-134.000000	-136.300000	-38.600000	-91.000000	-92.600000	-4.500000	-11.900000	-9.400000	-14.000000	19.300000	20.800000	57.600000	52.400000	44.900000	-39.000000	-101.000000	-99.300000	-21.000000	-19.400000	-18.200000	-17.200000	-18.000000	-18.800000	-23.400000	-26.700000	-24.300000	-23.500000	-23.400000	-23.800000	-24.900000	-25.100000	-24.600000
-95.600000	-95.600000	-95.600000	-95.600000	-95.600000	-95.600000	-95.500000	-95.400000	-95.100000	-122.600000	156.200000	-82.600000	-172.800000	23.000000	-18.400000	-15.200000	-12.400000	58.700000	-37.700000	-8.900000	-107.300000	-7.500000	-7.200000	-130.200000	-140.900000	-145.400000	-162.200000	175.400000	52.800000	13.300000	16.100000	21.600000	-16.800000	1.200000	2.300000	-73.000000	-72.000000	-71.200000	-70.600000	-18.900000	-19.000000	-19.900000	-21.400000	-20.600000	-22.800000	-25.700000	-29.600000	-34.400000	-33.000000	-30.200000
-101.000000	-101.000000	-101.000000	-101.000000	-100.900000	-101.000000	-101.000000	-101.100000	-101.300000	-163.300000	109.700000	-91.100000	-84.100000	-157.000000	-122.500000	-125.700000	-129.400000	25.300000	-22.900000	-49.500000	-23.600000	-31.900000	-28.200000	-1.300000	-3.800000	-3.700000	4.000000	-2.400000	122.300000	-167.800000	10.100000	11.000000	-14.800000	-5.900000	-5.700000	-6.200000	-7.900000	-10.000000	-11.400000	-29.800000	-24.000000	-22.400000	-23.200000	-18.900000	-18.200000	-17.500000	-15.900000	-13.100000	-18.800000	-22.300000
-104.500000	-104.500000	-104.500000	-104.500000	-104.600000	-104.500000	-104.500000	-104.500000	-104.500000	-116.900000	139.800000	-33.600000	145.800000	23.100000	-19.800000	-15.500000	-11.900000	156.900000	-99.300000	-99.300000	-30.300000	-142.600000	-154.700000	-25.700000	-23.200000	-17.700000	11.500000	-5.500000	-2.100000	-7.700000	178.200000	-179.100000	-67.700000	-27.700000	-22.500000	-12.200000	-12.200000	-11.800000	-11.600000	-56.500000	-59.500000	-45.000000	-29.800000	-23.800000	-23.800000	-23.000000	-21.500000	-19.500000	-12.100000	-13.100000
-103.600000	-103.600000	-103.600000	-103.600000	-103.600000	-103.600000	-103.500000	-103.400000	-103.200000	176.400000	-88.000000	-110.700000	61.000000	-158.500000	-129.500000	-130.600000	-131.000000	9.100000	-5.800000	-3.600000	-91.600000	-1.300000	3.400000	89.400000	-35.200000	-40.000000	52.900000	-83.700000	4.100000	-4.200000	-4.700000	-6.400000	-18.200000	-38.100000	-42.900000	-16.700000	-14.900000	-13.900000	-13.300000	-10.900000	-12.700000	-26.100000	-36.400000	-26.000000	-24.200000	-22.700000	-21.600000	-20.500000	-19.300000	-18.100000
-98.300000	-98.300000	-98.300000	-98.300000	-98.300000	-98.300000	-98.300000	-98.100000	-97.800000	63.300000	-111.600000	-79.800000	106.400000	23.000000	-19.200000	-15.700000	-12.400000	-103.600000	-119.900000	-118.800000	-3.900000	46.500000	35.100000	133.100000	-16.700000	138.500000	18.000000	-8.400000	-62.500000	-77.200000	-3.200000	-3.900000	-21.300000	-22.000000	-21.600000	-42.600000	-42.600000	-41.500000	-39.600000	-12.600000	-12.500000	-13.500000	-15.700000	-36.100000	-33.100000	-30.700000	-29.000000	-27.600000	-22.700000	-21.400000
-100.600000	-100.600000	-100.600000	-100.600000	-100.500000	-100.500000	-100.600000	-100.700000	-100.900000	-168.100000	-91.800000	-84.200000	92.500000	-157.500000	-124.300000	-127.700000	-130.700000	-7.400000	-8.500000	-5.600000	-148.200000	26.500000	36.100000	0.700000	159.000000	5.900000	14.400000	-9.100000	138.600000	-15.500000	-63.400000	-52.600000	-27.300000	-21.200000	-21.400000	-27.300000	-29.100000	-30.600000	-30.900000	-17.800000	-15.300000	-14.500000	-14.700000	-21.100000	-24.400000	-27.000000	-29.500000	-32.400000	-33.000000	-29.100000
-103.200000	-103.200000	-103.200000	-103.200000	-103.300000	-103.300000	-103.200000	-103.200000	-103.200000	-118.200000	-108.200000	-136.900000	55.300000	23.000000	-18.700000	-15.100000	-12.000000	-180.000000	-45.300000	-42.200000	1.400000	167.800000	172.900000	34.500000	3.000000	10.500000	170.500000	-161.300000	19.800000	-10.600000	-19.400000	-27.000000	-29.800000	-25.700000	-22.700000	-21.900000	-22.100000	-22.500000	-23.600000	-39.600000	-33.600000	-22.500000	-17.600000	-14.900000	-15.300000	-15.900000	-16.300000	-16.500000	-28.500000	-30.200000
[truncated: 19,182 more rows]
[truncated: 51 more columns]
