# Supplementary material for: Mathematical model studies of the comprehensive generation of major and minor phyllotactic patterns in plants with a predominant focus on orixate phyllotaxis
Source: PLoS Comput Biol. 2019 Jun 6;15(6):e1007044. doi: 10.1371/journal.pcbi.1007044 (PMC6553687; doi:10.1371/journal.pcbi.1007044)
Supplement: S2 Dataset — (ZIP) [file pcbi.1007044.s016.zip › EDC1/G=0.5.csv]

180.000000	180.000000	180.000000	180.000000	180.000000	180.000000	180.000000	180.000000	180.000000	180.000000	180.000000	180.000000	180.000000	180.000000	180.000000	180.000000	180.000000	180.000000	180.000000	180.000000	180.000000	180.000000	180.000000	180.000000	180.000000	180.000000	180.000000	180.000000	180.000000	180.000000	180.000000	180.000000	180.000000	180.000000	180.000000	180.000000	180.000000	180.000000	180.000000	180.000000	180.000000	180.000000	180.000000	180.000000	180.000000	180.000000	180.000000	180.000000	180.000000	180.000000
111.900000	111.900000	111.900000	111.900000	111.900000	111.800000	111.600000	111.000000	109.400000	105.700000	98.200000	86.600000	72.100000	57.100000	42.700000	29.200000	15.000000	0.000000	0.000000	0.000000	0.000000	0.000000	0.000000	0.000000	0.000000	0.000000	0.000000	0.000000	0.000000	0.000000	0.000000	0.000000	0.000000	0.000000	0.000000	0.000000	0.000000	0.000000	0.000000	0.000000	0.000000	0.000000	0.000000	0.000000	0.000000	0.000000	0.000000	0.000000	0.000000	0.000000
148.900000	148.900000	148.900000	148.900000	148.900000	148.900000	148.900000	148.800000	148.800000	148.700000	149.500000	152.700000	160.800000	173.100000	-173.100000	-159.500000	-144.800000	128.700000	125.900000	119.700000	108.100000	90.800000	69.700000	46.300000	14.100000	0.000000	0.000000	0.000000	0.000000	0.000000	0.000000	0.000000	0.000000	0.000000	0.000000	0.000000	0.000000	0.000000	0.000000	0.000000	0.000000	0.000000	0.000000	0.000000	0.000000	0.000000	0.000000	0.000000	0.000000	0.000000
131.000000	131.000000	131.000000	131.000000	130.900000	130.800000	130.600000	130.000000	128.300000	123.800000	111.300000	89.800000	69.800000	-54.300000	-45.700000	-40.300000	-42.400000	52.900000	54.700000	60.500000	72.000000	89.200000	110.300000	133.700000	165.900000	180.000000	180.000000	180.000000	171.900000	148.000000	123.900000	95.300000	61.700000	0.000000	0.000000	0.000000	0.000000	0.000000	0.000000	0.000000	0.000000	0.000000	0.000000	0.000000	0.000000	0.000000	0.000000	0.000000	0.000000	0.000000
141.000000	141.000000	141.000000	141.000000	141.000000	141.000000	141.000000	140.900000	140.700000	140.800000	143.500000	150.800000	163.400000	-175.000000	-86.800000	-91.400000	-91.900000	85.100000	82.400000	74.800000	60.000000	39.000000	18.200000	5.500000	0.600000	0.000000	0.000000	0.000000	8.100000	32.000000	56.100000	84.700000	118.300000	180.000000	180.000000	180.000000	180.000000	180.000000	180.000000	180.000000	161.200000	101.100000	43.700000	0.000000	0.000000	0.000000	0.000000	0.000000	0.000000	0.000000
135.700000	135.700000	135.700000	135.700000	135.700000	135.600000	135.400000	135.000000	133.800000	130.500000	119.000000	91.200000	69.400000	55.000000	-93.200000	-83.400000	-76.400000	76.700000	76.700000	78.200000	79.400000	77.900000	71.800000	56.500000	24.500000	0.000000	0.000000	0.000000	0.100000	0.100000	0.000000	0.000000	0.000000	0.000000	0.000000	0.000000	0.000000	0.000000	0.000000	0.000000	18.800000	78.900000	136.300000	180.000000	180.000000	180.000000	180.000000	180.000000	180.000000	180.000000
138.600000	138.600000	138.600000	138.600000	138.500000	138.500000	138.500000	138.200000	137.800000	136.900000	138.400000	149.100000	164.700000	174.700000	-68.200000	-69.800000	-73.900000	74.100000	73.200000	70.400000	67.000000	66.000000	72.300000	88.600000	122.800000	-162.200000	-158.900000	-154.900000	132.200000	100.600000	72.000000	40.900000	15.200000	0.000000	0.000000	0.000000	0.000000	0.000000	0.000000	0.000000	0.000000	0.000000	0.000000	0.000000	0.000000	0.000000	0.000000	0.000000	0.000000	0.000000
137.000000	137.000000	137.000000	137.000000	137.000000	137.000000	136.800000	136.500000	135.500000	133.000000	123.700000	91.900000	68.900000	-55.000000	-87.600000	-84.600000	-80.200000	78.200000	77.100000	75.400000	70.800000	61.800000	48.300000	36.900000	31.900000	-17.800000	-21.100000	-25.100000	45.200000	67.900000	81.300000	83.700000	70.000000	0.000000	0.000000	0.000000	0.000000	0.000000	0.000000	0.000000	0.000000	0.000000	0.000000	0.000000	0.000000	0.000000	0.000000	0.000000	0.000000	0.000000
137.900000	137.900000	137.900000	137.900000	137.800000	137.800000	137.700000	137.400000	136.800000	135.400000	135.200000	147.900000	165.400000	-174.600000	-78.100000	-74.400000	-74.900000	75.300000	74.800000	73.400000	70.800000	66.800000	63.000000	54.000000	29.600000	-5.400000	-2.000000	-0.800000	2.300000	9.100000	21.500000	45.000000	77.700000	180.000000	180.000000	180.000000	180.000000	180.000000	180.000000	180.000000	106.600000	44.900000	11.000000	0.000000	0.000000	0.000000	0.000000	0.000000	0.000000	0.000000
137.400000	137.400000	137.400000	137.400000	137.400000	137.400000	137.200000	136.900000	136.100000	134.000000	126.500000	92.300000	68.700000	54.900000	-79.800000	-79.300000	-77.900000	76.800000	75.700000	73.900000	70.400000	66.100000	64.000000	70.100000	88.000000	-121.100000	-119.600000	-115.300000	94.100000	68.300000	45.300000	25.500000	18.000000	0.000000	0.000000	0.000000	0.000000	0.000000	0.000000	0.000000	65.500000	86.800000	59.100000	0.000000	0.000000	0.000000	0.000000	0.000000	0.000000	0.000000
137.700000	137.700000	137.700000	137.700000	137.600000	137.600000	137.500000	137.200000	136.500000	134.800000	133.200000	147.000000	165.800000	174.700000	-81.500000	-77.800000	-76.600000	76.100000	75.500000	73.800000	70.200000	64.300000	56.900000	50.200000	52.800000	-48.800000	-52.600000	-56.800000	69.500000	77.200000	73.900000	56.200000	28.700000	0.000000	0.000000	0.000000	0.000000	0.000000	0.000000	0.000000	6.300000	40.200000	97.900000	180.000000	180.000000	180.000000	180.000000	180.000000	180.000000	180.000000
137.500000	137.500000	137.500000	137.500000	137.500000	137.500000	137.300000	137.100000	136.300000	134.300000	128.100000	92.600000	68.600000	-55.000000	-79.300000	-77.700000	-77.000000	76.400000	75.500000	73.900000	70.700000	65.800000	60.800000	54.100000	35.400000	-11.800000	-7.600000	-6.700000	12.900000	26.500000	44.300000	61.800000	63.600000	0.000000	0.000000	0.000000	0.000000	0.000000	0.000000	0.000000	1.300000	6.400000	10.200000	0.000000	0.000000	0.000000	0.000000	0.000000	0.000000	0.000000
137.600000	137.600000	137.600000	137.600000	137.600000	137.500000	137.500000	137.100000	136.400000	134.700000	132.000000	146.300000	165.900000	-174.600000	-80.700000	-78.200000	-76.900000	76.300000	75.500000	73.700000	70.300000	65.500000	61.500000	62.400000	69.900000	-87.900000	-87.400000	-84.000000	68.700000	51.600000	39.200000	39.800000	59.700000	180.000000	180.000000	180.000000	180.000000	180.000000	180.000000	180.000000	64.800000	20.900000	4.200000	0.000000	0.000000	0.000000	0.000000	0.000000	0.000000	0.000000
137.600000	137.600000	137.600000	137.500000	137.500000	137.500000	137.300000	137.100000	136.300000	134.400000	129.000000	92.800000	68.500000	54.900000	-80.200000	-77.800000	-77.000000	76.300000	75.500000	73.900000	70.500000	65.100000	59.400000	55.000000	59.500000	-66.200000	-69.600000	-72.300000	75.600000	72.400000	60.500000	41.000000	29.100000	0.000000	0.000000	0.000000	0.000000	0.000000	0.000000	0.000000	79.600000	59.400000	21.600000	0.000000	0.000000	0.000000	0.000000	0.000000	0.000000	0.000000
137.600000	137.600000	137.600000	137.600000	137.600000	137.500000	137.500000	137.100000	136.400000	134.600000	131.300000	145.700000	166.000000	174.700000	-80.200000	-78.000000	-76.900000	76.400000	75.500000	73.800000	70.400000	65.500000	60.300000	55.000000	42.400000	-22.100000	-18.600000	-18.600000	27.500000	41.700000	54.700000	55.600000	37.100000	0.000000	0.000000	0.000000	0.000000	0.000000	0.000000	0.000000	26.700000	62.800000	62.300000	0.000000	0.000000	0.000000	0.000000	0.000000	0.000000	0.000000
137.600000	137.600000	137.600000	137.500000	137.500000	137.500000	137.300000	137.100000	136.300000	134.500000	129.600000	93.000000	68.500000	-55.000000	-80.300000	-77.900000	-77.000000	76.300000	75.500000	73.800000	70.500000	65.400000	60.700000	59.200000	60.900000	-68.300000	-67.300000	-64.500000	54.900000	45.700000	43.000000	51.300000	56.900000	0.000000	0.000000	0.000000	0.000000	0.000000	0.000000	0.000000	6.700000	27.300000	70.900000	180.000000	180.000000	180.000000	180.000000	180.000000	180.000000	180.000000
137.600000	137.600000	137.600000	137.600000	137.600000	137.500000	137.500000	137.100000	136.400000	134.500000	130.900000	145.200000	166.000000	-174.600000	-80.200000	-78.000000	-76.900000	76.300000	75.500000	73.800000	70.400000	65.300000	60.100000	56.500000	60.200000	-69.900000	-73.000000	-74.400000	72.200000	64.500000	52.000000	42.500000	51.700000	180.000000	180.000000	180.000000	180.000000	180.000000	180.000000	180.000000	40.100000	16.600000	18.100000	0.000000	0.000000	0.000000	0.000000	0.000000	0.000000	0.000000
137.600000	137.600000	137.600000	137.500000	137.500000	137.500000	137.300000	137.100000	136.300000	134.500000	129.900000	93.200000	68.500000	54.900000	-80.300000	-77.900000	-77.000000	76.400000	75.500000	73.800000	70.500000	65.400000	60.200000	55.800000	47.900000	-33.600000	-31.100000	-31.800000	40.200000	50.700000	55.800000	47.400000	35.800000	0.000000	0.000000	0.000000	0.000000	0.000000	0.000000	0.000000	71.500000	36.800000	11.000000	0.000000	0.000000	0.000000	0.000000	0.000000	0.000000	0.000000
137.600000	137.600000	137.600000	137.600000	137.600000	137.500000	137.500000	137.100000	136.400000	134.500000	130.700000	144.700000	166.000000	174.700000	-80.200000	-78.000000	-76.900000	76.300000	75.500000	73.800000	70.400000	65.400000	60.500000	57.800000	56.800000	-58.000000	-56.400000	-54.100000	48.900000	45.700000	48.100000	52.100000	41.500000	0.000000	0.000000	0.000000	0.000000	0.000000	0.000000	0.000000	45.500000	57.500000	29.500000	0.000000	0.000000	0.000000	0.000000	0.000000	0.000000	0.000000
137.600000	137.600000	137.600000	137.500000	137.500000	137.500000	137.300000	137.100000	136.300000	134.500000	130.100000	93.300000	68.500000	-55.000000	-80.300000	-77.900000	-77.000000	76.300000	75.500000	73.800000	70.500000	65.300000	60.200000	56.900000	59.000000	-67.400000	-70.000000	-70.500000	66.300000	58.200000	49.000000	47.800000	52.300000	0.000000	0.000000	0.000000	0.000000	0.000000	0.000000	0.000000	16.800000	46.100000	58.700000	0.000000	0.000000	0.000000	0.000000	0.000000	0.000000	0.000000
137.600000	137.600000	137.600000	137.600000	137.600000	137.500000	137.500000	137.100000	136.400000	134.500000	130.500000	144.200000	166.000000	-174.600000	-80.200000	-78.000000	-76.900000	76.400000	75.500000	73.800000	70.400000	65.400000	60.300000	56.400000	51.500000	-43.000000	-41.500000	-42.400000	48.600000	54.400000	53.700000	45.600000	48.000000	180.000000	180.000000	180.000000	180.000000	180.000000	180.000000	180.000000	28.500000	25.400000	55.600000	180.000000	180.000000	180.000000	180.000000	180.000000	180.000000	180.000000
137.600000	137.600000	137.600000	137.500000	137.500000	137.500000	137.300000	137.100000	136.300000	134.500000	130.200000	93.500000	68.500000	54.900000	-80.300000	-77.900000	-77.000000	76.300000	75.500000	73.800000	70.500000	65.400000	60.300000	57.200000	55.100000	-53.200000	-51.300000	-49.700000	47.600000	47.800000	51.000000	49.000000	39.800000	0.000000	0.000000	0.000000	0.000000	0.000000	0.000000	0.000000	57.200000	27.100000	22.800000	0.000000	0.000000	0.000000	0.000000	0.000000	0.000000	0.000000
137.600000	137.600000	137.600000	137.600000	137.600000	137.500000	137.500000	137.100000	136.400000	134.500000	130.400000	143.700000	166.000000	174.700000	-80.200000	-78.000000	-76.900000	76.300000	75.500000	73.800000	70.400000	65.300000	60.300000	57.000000	57.700000	-63.600000	-65.400000	-65.200000	60.900000	54.400000	49.100000	49.700000	43.700000	0.000000	0.000000	0.000000	0.000000	0.000000	0.000000	0.000000	54.200000	44.100000	17.800000	0.000000	0.000000	0.000000	0.000000	0.000000	0.000000	0.000000
137.600000	137.600000	137.600000	137.500000	137.500000	137.500000	137.300000	137.100000	136.300000	134.500000	130.300000	93.600000	68.500000	-55.000000	-80.300000	-77.900000	-77.000000	76.400000	75.500000	73.800000	70.500000	65.400000	60.300000	56.600000	53.600000	-49.100000	-48.500000	-49.400000	53.100000	55.100000	51.700000	47.200000	49.400000	0.000000	0.000000	0.000000	0.000000	0.000000	0.000000	0.000000	28.700000	50.400000	34.400000	0.000000	0.000000	0.000000	0.000000	0.000000	0.000000	0.000000
137.600000	137.600000	137.600000	137.600000	137.600000	137.500000	137.500000	137.100000	136.400000	134.500000	130.400000	143.100000	166.000000	-174.600000	-80.200000	-78.000000	-76.900000	76.300000	75.500000	73.800000	70.400000	65.400000	60.300000	57.000000	54.600000	-51.600000	-49.800000	-48.700000	48.500000	50.100000	51.800000	47.400000	46.300000	180.000000	180.000000	180.000000	180.000000	180.000000	180.000000	180.000000	25.800000	37.500000	53.600000	0.000000	0.000000	0.000000	0.000000	0.000000	0.000000	0.000000
137.600000	137.600000	137.600000	137.500000	137.500000	137.500000	137.300000	137.100000	136.300000	134.500000	130.300000	93.800000	68.500000	54.900000	-80.300000	-77.900000	-77.000000	76.300000	75.500000	73.800000	70.500000	65.300000	60.300000	57.000000	56.600000	-60.200000	-61.200000	-60.700000	57.100000	52.500000	50.100000	48.900000	42.200000	0.000000	0.000000	0.000000	0.000000	0.000000	0.000000	0.000000	45.200000	28.200000	47.000000	180.000000	180.000000	180.000000	180.000000	180.000000	180.000000	180.000000
137.600000	137.600000	137.600000	137.600000	137.600000	137.500000	137.500000	137.100000	136.400000	134.500000	130.400000	142.400000	166.000000	174.700000	-80.200000	-78.000000	-76.900000	76.400000	75.500000	73.800000	70.400000	65.400000	60.300000	56.700000	54.600000	-52.600000	-52.500000	-53.200000	54.900000	54.600000	50.700000	48.500000	44.700000	0.000000	0.000000	0.000000	0.000000	0.000000	0.000000	0.000000	54.000000	34.700000	25.900000	0.000000	0.000000	0.000000	0.000000	0.000000	0.000000	0.000000
137.600000	137.600000	137.600000	137.500000	137.500000	137.500000	137.300000	137.100000	136.300000	134.500000	130.300000	94.000000	68.500000	-55.000000	-80.300000	-77.900000	-77.000000	76.300000	75.500000	73.800000	70.500000	65.400000	60.300000	57.000000	54.600000	-51.600000	-50.100000	-49.400000	50.000000	51.700000	51.600000	47.600000	47.600000	0.000000	0.000000	0.000000	0.000000	0.000000	0.000000	0.000000	38.400000	45.300000	23.500000	0.000000	0.000000	0.000000	0.000000	0.000000	0.000000	0.000000
137.600000	137.600000	137.600000	137.600000	137.600000	137.500000	137.500000	137.100000	136.400000	134.500000	130.400000	141.500000	166.000000	-174.600000	-80.200000	-78.000000	-76.900000	76.300000	75.500000	73.800000	70.400000	65.300000	60.300000	56.900000	56.000000	-57.700000	-58.100000	-57.400000	54.800000	51.900000	50.800000	48.000000	45.600000	180.000000	180.000000	180.000000	180.000000	180.000000	180.000000	180.000000	28.400000	43.900000	37.000000	0.000000	0.000000	0.000000	0.000000	0.000000	0.000000	0.000000
137.600000	137.600000	137.600000	137.500000	137.500000	137.500000	137.300000	137.100000	136.300000	134.500000	130.300000	94.200000	68.500000	54.900000	-80.300000	-77.900000	-77.000000	76.400000	75.500000	73.800000	70.500000	65.400000	60.300000	56.800000	55.000000	-54.300000	-54.400000	-54.900000	55.300000	53.900000	50.600000	48.600000	43.600000	0.000000	0.000000	0.000000	0.000000	0.000000	0.000000	0.000000	37.800000	34.400000	48.900000	0.000000	0.000000	0.000000	0.000000	0.000000	0.000000	0.000000
137.600000	137.600000	137.600000	137.600000	137.600000	137.500000	137.500000	137.100000	136.400000	134.500000	130.400000	140.200000	166.000000	174.700000	-80.200000	-78.000000	-76.900000	76.300000	75.500000	73.800000	70.400000	65.400000	60.300000	56.900000	54.800000	-52.200000	-51.000000	-50.600000	51.400000	52.500000	51.100000	48.200000	45.100000	0.000000	0.000000	0.000000	0.000000	0.000000	0.000000	0.000000	49.500000	32.200000	42.100000	180.000000	180.000000	180.000000	180.000000	180.000000	180.000000	180.000000
137.600000	137.600000	137.600000	137.500000	137.500000	137.500000	137.300000	137.100000	136.300000	134.500000	130.300000	94.600000	68.500000	-55.000000	-80.300000	-77.900000	-77.000000	76.300000	75.500000	73.800000	70.500000	65.300000	60.300000	56.900000	55.600000	-56.100000	-56.100000	-55.400000	53.600000	52.000000	51.100000	47.800000	46.600000	0.000000	0.000000	0.000000	0.000000	0.000000	0.000000	0.000000	44.000000	38.900000	28.300000	0.000000	0.000000	0.000000	0.000000	0.000000	0.000000	0.000000
137.600000	137.600000	137.600000	137.600000	137.600000	137.500000	137.500000	137.100000	136.400000	134.500000	130.400000	138.000000	166.000000	-174.600000	-80.200000	-78.000000	-76.900000	76.400000	75.500000	73.800000	70.400000	65.400000	60.300000	56.900000	55.100000	-55.000000	-55.100000	-55.300000	55.000000	53.200000	50.800000	48.300000	45.300000	180.000000	180.000000	180.000000	180.000000	180.000000	180.000000	180.000000	33.000000	43.600000	27.700000	0.000000	0.000000	0.000000	0.000000	0.000000	0.000000	0.000000
137.600000	137.600000	137.600000	137.500000	137.500000	137.500000	137.300000	137.100000	136.300000	134.500000	130.300000	95.200000	68.500000	54.900000	-80.300000	-77.900000	-77.000000	76.300000	75.500000	73.800000	70.500000	65.400000	60.300000	56.900000	55.000000	-52.900000	-52.000000	-51.800000	52.500000	52.900000	50.900000	48.300000	44.400000	0.000000	0.000000	0.000000	0.000000	0.000000	0.000000	0.000000	34.800000	39.700000	38.200000	0.000000	0.000000	0.000000	0.000000	0.000000	0.000000	0.000000
137.600000	137.600000	137.600000	137.600000	137.600000	137.500000	137.500000	137.100000	136.400000	134.500000	130.400000	133.100000	166.000000	174.700000	-80.200000	-78.000000	-76.900000	76.300000	75.500000	73.800000	70.400000	65.300000	60.300000	56.900000	55.400000	-55.100000	-54.900000	-54.300000	53.100000	52.200000	51.000000	48.100000	45.200000	0.000000	0.000000	0.000000	0.000000	0.000000	0.000000	0.000000	44.400000	34.300000	45.200000	0.000000	0.000000	0.000000	0.000000	0.000000	0.000000	0.000000
137.600000	137.600000	137.600000	137.500000	137.500000	137.500000	137.300000	137.100000	136.300000	134.500000	130.300000	96.500000	68.500000	-55.000000	-80.300000	-77.900000	-77.000000	76.400000	75.500000	73.800000	70.500000	65.400000	60.300000	56.900000	55.100000	-55.100000	-55.200000	-55.200000	54.500000	52.800000	50.900000	48.000000	46.000000	0.000000	0.000000	0.000000	0.000000	0.000000	0.000000	0.000000	45.500000	35.500000	39.200000	180.000000	180.000000	180.000000	180.000000	180.000000	180.000000	180.000000
137.600000	137.600000	137.600000	137.600000	137.600000	137.500000	137.500000	137.100000	136.400000	134.500000	130.400000	120.700000	166.000000	-174.600000	-80.200000	-78.000000	-76.900000	76.300000	75.500000	73.800000	70.400000	65.400000	60.300000	56.900000	55.100000	-53.600000	-52.800000	-52.700000	53.200000	53.000000	50.900000	48.300000	45.300000	180.000000	180.000000	180.000000	180.000000	180.000000	180.000000	180.000000	37.500000	40.300000	30.300000	0.000000	0.000000	0.000000	0.000000	0.000000	0.000000	0.000000
137.600000	137.600000	137.600000	137.500000	137.500000	137.500000	137.300000	137.100000	136.300000	134.500000	130.300000	100.200000	68.500000	54.900000	-80.300000	-77.900000	-77.000000	76.300000	75.500000	73.800000	70.500000	65.300000	60.300000	56.900000	55.300000	-54.600000	-54.300000	-53.700000	53.000000	52.400000	51.000000	48.200000	44.800000	0.000000	0.000000	0.000000	0.000000	0.000000	0.000000	0.000000	34.800000	41.400000	30.700000	0.000000	0.000000	0.000000	0.000000	0.000000	0.000000	0.000000
137.600000	137.600000	137.600000	137.600000	137.600000	137.500000	137.500000	137.100000	136.400000	134.500000	130.400000	109.700000	166.000000	174.700000	-80.200000	-78.000000	-76.900000	76.400000	75.500000	73.800000	70.400000	65.400000	60.300000	56.900000	55.200000	-55.000000	-55.000000	-54.900000	54.100000	52.600000	50.900000	48.100000	45.300000	0.000000	0.000000	0.000000	0.000000	0.000000	0.000000	0.000000	40.500000	37.600000	38.500000	0.000000	0.000000	0.000000	0.000000	0.000000	0.000000	0.000000
137.600000	137.600000	137.600000	137.500000	137.500000	137.500000	137.300000	137.100000	136.300000	134.500000	130.300000	104.100000	68.500000	-55.000000	-80.300000	-77.900000	-77.000000	76.300000	75.500000	73.800000	70.500000	65.400000	60.300000	56.900000	55.100000	-54.000000	-53.400000	-53.400000	53.500000	53.000000	50.900000	48.100000	45.600000	0.000000	0.000000	0.000000	0.000000	0.000000	0.000000	0.000000	44.600000	35.400000	42.500000	0.000000	0.000000	0.000000	0.000000	0.000000	0.000000	0.000000
137.600000	137.600000	137.600000	137.600000	137.600000	137.500000	137.500000	137.100000	136.400000	134.500000	130.400000	106.400000	166.000000	-174.600000	-80.200000	-78.000000	-76.900000	76.300000	75.500000	73.800000	70.400000	65.300000	60.300000	56.900000	55.200000	-54.400000	-54.000000	-53.500000	53.100000	52.500000	51.000000	48.200000	45.300000	180.000000	180.000000	180.000000	180.000000	180.000000	180.000000	180.000000	40.500000	37.600000	37.600000	180.000000	180.000000	180.000000	180.000000	180.000000	180.000000	180.000000
137.600000	137.600000	137.600000	137.500000	137.500000	137.500000	137.300000	137.100000	136.300000	134.500000	130.300000	105.400000	68.500000	54.900000	-80.300000	-77.900000	-77.000000	76.400000	75.500000	73.800000	70.500000	65.400000	60.300000	56.900000	55.200000	-54.800000	-54.700000	-54.500000	53.800000	52.600000	50.900000	48.200000	45.000000	0.000000	0.000000	0.000000	0.000000	0.000000	0.000000	0.000000	36.300000	40.300000	31.800000	0.000000	0.000000	0.000000	0.000000	0.000000	0.000000	0.000000
137.600000	137.600000	137.600000	137.600000	137.600000	137.500000	137.500000	137.100000	136.400000	134.500000	130.400000	105.800000	166.000000	174.700000	-80.200000	-78.000000	-76.900000	76.300000	75.500000	73.800000	70.400000	65.400000	60.300000	56.900000	55.200000	-54.300000	-53.800000	-53.800000	53.700000	52.900000	50.900000	48.100000	45.300000	0.000000	0.000000	0.000000	0.000000	0.000000	0.000000	0.000000	38.400000	39.500000	32.800000	0.000000	0.000000	0.000000	0.000000	0.000000	0.000000	0.000000
137.600000	137.600000	137.600000	137.500000	137.500000	137.500000	137.300000	137.100000	136.300000	134.500000	130.300000	105.600000	68.500000	-55.000000	-80.300000	-77.900000	-77.000000	76.300000	75.500000	73.800000	70.500000	65.300000	60.300000	56.900000	55.200000	-54.300000	-53.900000	-53.500000	53.200000	52.600000	51.000000	48.200000	45.500000	0.000000	0.000000	0.000000	0.000000	0.000000	0.000000	0.000000	42.700000	37.000000	38.400000	0.000000	0.000000	0.000000	0.000000	0.000000	0.000000	0.000000
137.600000	137.600000	137.600000	137.600000	137.600000	137.500000	137.500000	137.100000	136.400000	134.500000	130.400000	105.700000	166.000000	-174.600000	-80.200000	-78.000000	-76.900000	76.400000	75.500000	73.800000	70.400000	65.400000	60.300000	56.900000	55.100000	-54.700000	-54.500000	-54.200000	53.600000	52.600000	50.900000	48.200000	45.300000	180.000000	180.000000	180.000000	180.000000	180.000000	180.000000	180.000000	41.900000	36.600000	40.500000	0.000000	0.000000	0.000000	0.000000	0.000000	0.000000	0.000000
137.600000	137.600000	137.600000	137.500000	137.500000	137.500000	137.300000	137.100000	136.300000	134.500000	130.300000	105.700000	68.500000	54.900000	-80.300000	-77.900000	-77.000000	76.300000	75.500000	73.800000	70.500000	65.400000	60.300000	56.900000	55.200000	-54.400000	-54.000000	-54.000000	53.700000	52.800000	50.900000	48.100000	45.100000	0.000000	0.000000	0.000000	0.000000	0.000000	0.000000	0.000000	38.100000	38.600000	36.700000	180.000000	180.000000	180.000000	180.000000	180.000000	180.000000	180.000000
137.600000	137.600000	137.600000	137.600000	137.600000	137.500000	137.500000	137.100000	136.400000	134.500000	130.400000	105.700000	166.000000	174.700000	-80.200000	-78.000000	-76.900000	76.300000	75.500000	73.800000	70.400000	65.300000	60.300000	56.900000	55.200000	-54.300000	-54.000000	-53.600000	53.400000	52.700000	51.000000	48.200000	45.300000	0.000000	0.000000	0.000000	0.000000	0.000000	0.000000	0.000000	37.800000	39.700000	33.000000	0.000000	0.000000	0.000000	0.000000	0.000000	0.000000	0.000000
137.600000	137.600000	137.600000	137.500000	137.500000	137.500000	137.300000	137.100000	136.300000	134.500000	130.300000	105.700000	68.500000	-55.000000	-80.300000	-77.900000	-77.000000	76.400000	75.500000	73.800000	70.500000	65.400000	60.300000	56.900000	55.200000	-54.600000	-54.300000	-54.000000	53.500000	52.600000	50.900000	48.200000	45.400000	0.000000	0.000000	0.000000	0.000000	0.000000	0.000000	0.000000	40.900000	38.400000	34.200000	0.000000	0.000000	0.000000	0.000000	0.000000	0.000000	0.000000
137.600000	137.600000	137.600000	137.600000	137.600000	137.500000	137.500000	137.100000	136.400000	134.500000	130.400000	105.700000	166.000000	-174.600000	-80.200000	-78.000000	-76.900000	76.300000	75.500000	73.800000	70.400000	65.400000	60.300000	56.900000	55.100000	-54.500000	-54.100000	-54.100000	53.600000	52.700000	50.900000	48.100000	45.300000	180.000000	180.000000	180.000000	180.000000	180.000000	180.000000	180.000000	42.000000	37.100000	38.100000	0.000000	0.000000	0.000000	0.000000	0.000000	0.000000	0.000000
137.600000	137.600000	137.600000	137.500000	137.500000	137.500000	137.300000	137.100000	136.300000	134.500000	130.300000	105.700000	68.500000	54.900000	-80.300000	-77.900000	-77.000000	76.300000	75.500000	73.800000	70.500000	65.300000	60.300000	56.900000	55.200000	-54.300000	-54.000000	-53.700000	53.500000	52.800000	51.000000	48.200000	45.200000	0.000000	0.000000	0.000000	0.000000	0.000000	0.000000	0.000000	39.600000	37.600000	39.200000	0.000000	0.000000	0.000000	0.000000	0.000000	0.000000	0.000000
137.600000	137.600000	137.600000	137.600000	137.600000	137.500000	137.500000	137.100000	136.400000	134.500000	130.400000	105.700000	166.000000	174.700000	-80.200000	-78.000000	-76.900000	76.400000	75.500000	73.800000	70.400000	65.400000	60.300000	56.900000	55.200000	-54.500000	-54.200000	-53.900000	53.500000	52.600000	50.900000	48.200000	45.300000	0.000000	0.000000	0.000000	0.000000	0.000000	0.000000	0.000000	38.200000	38.900000	36.200000	180.000000	180.000000	180.000000	180.000000	180.000000	180.000000	180.000000
137.600000	137.600000	137.600000	137.500000	137.500000	137.500000	137.300000	137.100000	136.300000	134.500000	130.300000	105.700000	68.500000	-55.000000	-80.300000	-77.900000	-77.000000	76.300000	75.500000	73.800000	70.500000	65.400000	60.300000	56.900000	55.200000	-54.500000	-54.200000	-54.000000	53.500000	52.700000	50.900000	48.100000	45.300000	0.000000	0.000000	0.000000	0.000000	0.000000	0.000000	0.000000	39.700000	39.000000	33.900000	0.000000	0.000000	0.000000	0.000000	0.000000	0.000000	0.000000
137.600000	137.600000	137.600000	137.600000	137.600000	137.500000	137.500000	137.100000	136.400000	134.500000	130.400000	105.700000	166.000000	-174.600000	-80.200000	-78.000000	-76.900000	76.300000	75.500000	73.800000	70.400000	65.300000	60.300000	56.900000	55.100000	-54.400000	-54.000000	-53.800000	53.600000	52.700000	51.000000	48.200000	45.300000	180.000000	180.000000	180.000000	180.000000	180.000000	180.000000	180.000000	41.400000	37.900000	35.100000	0.000000	0.000000	0.000000	0.000000	0.000000	0.000000	0.000000
137.600000	137.600000	137.600000	137.500000	137.500000	137.500000	137.300000	137.100000	136.300000	134.500000	130.300000	105.700000	68.500000	54.900000	-80.300000	-77.900000	-77.000000	76.400000	75.500000	73.800000	70.500000	65.400000	60.300000	56.900000	55.200000	-54.400000	-54.200000	-53.900000	53.500000	52.700000	50.900000	48.200000	45.300000	0.000000	0.000000	0.000000	0.000000	0.000000	0.000000	0.000000	40.400000	37.500000	37.800000	0.000000	0.000000	0.000000	0.000000	0.000000	0.000000	0.000000
137.600000	137.600000	137.600000	137.600000	137.600000	137.500000	137.500000	137.100000	136.400000	134.500000	130.400000	105.700000	166.000000	174.700000	-80.200000	-78.000000	-76.900000	76.300000	75.500000	73.800000	70.400000	65.400000	60.300000	56.900000	55.200000	-54.500000	-54.200000	-54.000000	53.500000	52.700000	50.900000	48.100000	45.200000	0.000000	0.000000	0.000000	0.000000	0.000000	0.000000	0.000000	38.900000	38.100000	38.200000	0.000000	0.000000	0.000000	0.000000	0.000000	0.000000	0.000000
137.600000	137.600000	137.600000	137.500000	137.500000	137.500000	137.300000	137.100000	136.300000	134.500000	130.300000	105.700000	68.500000	-55.000000	-80.300000	-77.900000	-77.000000	76.300000	75.500000	73.800000	70.500000	65.300000	60.300000	56.900000	55.200000	-54.500000	-54.000000	-53.800000	53.600000	52.700000	51.000000	48.200000	45.300000	0.000000	0.000000	0.000000	0.000000	0.000000	0.000000	0.000000	39.200000	38.800000	36.000000	180.000000	180.000000	180.000000	180.000000	180.000000	180.000000	180.000000
137.600000	137.600000	137.600000	137.600000	137.600000	137.500000	137.500000	137.100000	136.400000	134.500000	130.400000	105.700000	166.000000	-174.600000	-80.200000	-78.000000	-76.900000	76.400000	75.500000	73.800000	70.400000	65.400000	60.300000	56.900000	55.100000	-54.400000	-54.200000	-53.900000	53.500000	52.700000	50.900000	48.200000	45.300000	180.000000	180.000000	180.000000	180.000000	180.000000	180.000000	180.000000	40.700000	38.500000	34.600000	0.000000	0.000000	0.000000	0.000000	0.000000	0.000000	0.000000
137.600000	137.600000	137.600000	137.500000	137.500000	137.500000	137.300000	137.100000	136.300000	134.500000	130.300000	105.700000	68.500000	54.900000	-80.300000	-77.900000	-77.000000	76.300000	75.500000	73.800000	70.500000	65.400000	60.300000	56.900000	55.200000	-54.400000	-54.200000	-54.000000	53.500000	52.700000	50.900000	48.100000	45.300000	0.000000	0.000000	0.000000	0.000000	0.000000	0.000000	0.000000	40.700000	37.800000	35.700000	0.000000	0.000000	0.000000	0.000000	0.000000	0.000000	0.000000
137.600000	137.600000	137.600000	137.600000	137.600000	137.500000	137.500000	137.100000	136.400000	134.500000	130.400000	105.700000	166.000000	174.700000	-80.200000	-78.000000	-76.900000	76.300000	75.500000	73.800000	70.400000	65.300000	60.300000	56.900000	55.200000	-54.500000	-54.000000	-53.800000	53.600000	52.700000	51.000000	48.200000	45.300000	0.000000	0.000000	0.000000	0.000000	0.000000	0.000000	0.000000	39.500000	37.800000	37.500000	0.000000	0.000000	0.000000	0.000000	0.000000	0.000000	0.000000
137.600000	137.600000	137.600000	137.500000	137.500000	137.500000	137.300000	137.100000	136.300000	134.500000	130.300000	105.700000	68.500000	-55.000000	-80.300000	-77.900000	-77.000000	76.400000	75.500000	73.800000	70.500000	65.400000	60.300000	56.900000	55.200000	-54.500000	-54.200000	-53.900000	53.500000	52.700000	50.900000	48.200000	45.200000	0.000000	0.000000	0.000000	0.000000	0.000000	0.000000	0.000000	39.200000	38.400000	37.500000	0.000000	0.000000	0.000000	0.000000	0.000000	0.000000	0.000000
137.600000	137.600000	137.600000	137.600000	137.600000	137.500000	137.500000	137.100000	136.400000	134.500000	130.400000	105.700000	166.000000	-174.600000	-80.200000	-78.000000	-76.900000	76.300000	75.500000	73.800000	70.400000	65.400000	60.300000	56.900000	55.100000	-54.400000	-54.200000	-54.000000	53.500000	52.700000	50.900000	48.100000	45.300000	180.000000	180.000000	180.000000	180.000000	180.000000	180.000000	180.000000	40.100000	38.600000	36.000000	180.000000	180.000000	180.000000	180.000000	180.000000	180.000000	180.000000
137.600000	137.600000	137.600000	137.500000	137.500000	137.500000	137.300000	137.100000	136.300000	134.500000	130.300000	105.700000	68.500000	54.900000	-80.300000	-77.900000	-77.000000	76.300000	75.500000	73.800000	70.500000	65.300000	60.300000	56.900000	55.200000	-54.400000	-54.000000	-53.800000	53.600000	52.700000	51.000000	48.200000	45.300000	0.000000	0.000000	0.000000	0.000000	0.000000	0.000000	0.000000	40.600000	38.200000	35.100000	0.000000	0.000000	0.000000	0.000000	0.000000	0.000000	0.000000
137.600000	137.600000	137.600000	137.600000	137.600000	137.500000	137.500000	137.100000	136.400000	134.500000	130.400000	105.700000	166.000000	174.700000	-80.200000	-78.000000	-76.900000	76.400000	75.500000	73.800000	70.400000	65.400000	60.300000	56.900000	55.200000	-54.500000	-54.200000	-53.900000	53.500000	52.700000	50.900000	48.200000	45.300000	0.000000	0.000000	0.000000	0.000000	0.000000	0.000000	0.000000	40.000000	37.900000	36.000000	0.000000	0.000000	0.000000	0.000000	0.000000	0.000000	0.000000
137.600000	137.600000	137.600000	137.500000	137.500000	137.500000	137.300000	137.100000	136.300000	134.500000	130.300000	105.700000	68.500000	-55.000000	-80.300000	-77.900000	-77.000000	76.300000	75.500000	73.800000	70.500000	65.400000	60.300000	56.900000	55.200000	-54.500000	-54.200000	-54.000000	53.500000	52.700000	50.900000	48.100000	45.300000	0.000000	0.000000	0.000000	0.000000	0.000000	0.000000	0.000000	39.300000	38.000000	37.200000	0.000000	0.000000	0.000000	0.000000	0.000000	0.000000	0.000000
137.600000	137.600000	137.600000	137.600000	137.600000	137.500000	137.500000	137.100000	136.400000	134.500000	130.400000	105.700000	166.000000	-174.600000	-80.200000	-78.000000	-76.900000	76.300000	75.500000	73.800000	70.400000	65.300000	60.300000	56.900000	55.100000	-54.400000	-54.000000	-53.800000	53.600000	52.700000	51.000000	48.200000	45.200000	180.000000	180.000000	180.000000	180.000000	180.000000	180.000000	180.000000	39.800000	38.500000	37.100000	0.000000	0.000000	0.000000	0.000000	0.000000	0.000000	0.000000
137.600000	137.600000	137.600000	137.500000	137.500000	137.500000	137.300000	137.100000	136.300000	134.500000	130.300000	105.700000	68.500000	54.900000	-80.300000	-77.900000	-77.000000	76.400000	75.500000	73.800000	70.500000	65.400000	60.300000	56.900000	55.200000	-54.400000	-54.200000	-53.900000	53.500000	52.700000	50.900000	48.200000	45.300000	0.000000	0.000000	0.000000	0.000000	0.000000	0.000000	0.000000	40.400000	38.400000	36.000000	180.000000	180.000000	180.000000	180.000000	180.000000	180.000000	180.000000
137.600000	137.600000	137.600000	137.600000	137.600000	137.500000	137.500000	137.100000	136.400000	134.500000	130.400000	105.700000	166.000000	174.700000	-80.200000	-78.000000	-76.900000	76.300000	75.500000	73.800000	70.400000	65.400000	60.300000	56.900000	55.200000	-54.500000	-54.200000	-54.000000	53.500000	52.700000	50.900000	48.100000	45.300000	0.000000	0.000000	0.000000	0.000000	0.000000	0.000000	0.000000	40.200000	38.100000	35.500000	0.000000	0.000000	0.000000	0.000000	0.000000	0.000000	0.000000
137.600000	137.600000	137.600000	137.500000	137.500000	137.500000	137.300000	137.100000	136.300000	134.500000	130.300000	105.700000	68.500000	-55.000000	-80.300000	-77.900000	-77.000000	76.300000	75.500000	73.800000	70.500000	65.300000	60.300000	56.900000	55.200000	-54.500000	-54.000000	-53.800000	53.600000	52.700000	51.000000	48.200000	45.300000	0.000000	0.000000	0.000000	0.000000	0.000000	0.000000	0.000000	39.600000	38.000000	36.200000	0.000000	0.000000	0.000000	0.000000	0.000000	0.000000	0.000000
137.600000	137.600000	137.600000	137.600000	137.600000	137.500000	137.500000	137.100000	136.400000	134.500000	130.400000	105.700000	166.000000	-174.600000	-80.200000	-78.000000	-76.900000	76.400000	75.500000	73.800000	70.400000	65.400000	60.300000	56.900000	55.100000	-54.400000	-54.200000	-53.900000	53.500000	52.700000	50.900000	48.200000	45.300000	180.000000	180.000000	180.000000	180.000000	180.000000	180.000000	180.000000	39.600000	38.200000	37.000000	0.000000	0.000000	0.000000	0.000000	0.000000	0.000000	0.000000
137.600000	137.600000	137.600000	137.500000	137.500000	137.500000	137.300000	137.100000	136.300000	134.500000	130.300000	105.700000	68.500000	54.900000	-80.300000	-77.900000	-77.000000	76.300000	75.500000	73.800000	70.500000	65.400000	60.300000	56.900000	55.200000	-54.400000	-54.200000	-54.000000	53.500000	52.700000	50.900000	48.100000	45.200000	0.000000	0.000000	0.000000	0.000000	0.000000	0.000000	0.000000	40.200000	38.400000	36.800000	0.000000	0.000000	0.000000	0.000000	0.000000	0.000000	0.000000
137.600000	137.600000	137.600000	137.600000	137.600000	137.500000	137.500000	137.100000	136.400000	134.500000	130.400000	105.700000	166.000000	174.700000	-80.200000	-78.000000	-76.900000	76.300000	75.500000	73.800000	70.400000	65.300000	60.300000	56.900000	55.200000	-54.500000	-54.000000	-53.800000	53.600000	52.700000	51.000000	48.200000	45.300000	0.000000	0.000000	0.000000	0.000000	0.000000	0.000000	0.000000	40.200000	38.300000	36.000000	180.000000	180.000000	180.000000	180.000000	180.000000	180.000000	180.000000
137.600000	137.600000	137.600000	137.500000	137.500000	137.500000	137.300000	137.100000	136.300000	134.500000	130.300000	105.700000	68.500000	-55.000000	-80.300000	-77.900000	-77.000000	76.400000	75.500000	73.800000	70.500000	65.400000	60.300000	56.900000	55.200000	-54.500000	-54.200000	-53.900000	53.500000	52.700000	50.900000	48.200000	45.300000	0.000000	0.000000	0.000000	0.000000	0.000000	0.000000	0.000000	39.800000	38.000000	35.800000	0.000000	0.000000	0.000000	0.000000	0.000000	0.000000	0.000000
137.600000	137.600000	137.600000	137.600000	137.600000	137.500000	137.500000	137.100000	136.400000	134.500000	130.400000	105.700000	166.000000	-174.600000	-80.200000	-78.000000	-76.900000	76.300000	75.500000	73.800000	70.400000	65.400000	60.300000	56.900000	55.100000	-54.400000	-54.200000	-54.000000	53.500000	52.700000	50.900000	48.100000	45.300000	180.000000	180.000000	180.000000	180.000000	180.000000	180.000000	180.000000	39.700000	38.100000	36.300000	0.000000	0.000000	0.000000	0.000000	0.000000	0.000000	0.000000
137.600000	137.600000	137.600000	137.500000	137.500000	137.500000	137.300000	137.100000	136.300000	134.500000	130.300000	105.700000	68.500000	54.900000	-80.300000	-77.900000	-77.000000	76.300000	75.500000	73.800000	70.500000	65.300000	60.300000	56.900000	55.200000	-54.400000	-54.000000	-53.800000	53.600000	52.700000	51.000000	48.200000	45.300000	0.000000	0.000000	0.000000	0.000000	0.000000	0.000000	0.000000	39.900000	38.300000	36.800000	0.000000	0.000000	0.000000	0.000000	0.000000	0.000000	0.000000
137.600000	137.600000	137.600000	137.600000	137.600000	137.500000	137.500000	137.100000	136.400000	134.500000	130.400000	105.700000	166.000000	174.700000	-80.200000	-78.000000	-76.900000	76.400000	75.500000	73.800000	70.400000	65.400000	60.300000	56.900000	55.200000	-54.500000	-54.200000	-53.900000	53.500000	52.700000	50.900000	48.200000	45.200000	0.000000	0.000000	0.000000	0.000000	0.000000	0.000000	0.000000	40.200000	38.300000	36.600000	0.000000	0.000000	0.000000	0.000000	0.000000	0.000000	0.000000
137.600000	137.600000	137.600000	137.500000	137.500000	137.500000	137.300000	137.100000	136.300000	134.500000	130.300000	105.700000	68.500000	-55.000000	-80.300000	-77.900000	-77.000000	76.300000	75.500000	73.800000	70.500000	65.400000	60.300000	56.900000	55.200000	-54.500000	-54.200000	-54.000000	53.500000	52.700000	50.900000	48.100000	45.300000	0.000000	0.000000	0.000000	0.000000	0.000000	0.000000	0.000000	40.000000	38.200000	36.100000	180.000000	180.000000	180.000000	180.000000	180.000000	180.000000	180.000000
137.600000	137.600000	137.600000	137.600000	137.600000	137.500000	137.500000	137.100000	136.400000	134.500000	130.400000	105.700000	166.000000	-174.600000	-80.200000	-78.000000	-76.900000	76.300000	75.500000	73.800000	70.400000	65.300000	60.300000	56.900000	55.100000	-54.400000	-54.000000	-53.800000	53.600000	52.700000	51.000000	48.200000	45.300000	180.000000	180.000000	180.000000	180.000000	180.000000	180.000000	180.000000	39.700000	38.100000	36.000000	0.000000	0.000000	0.000000	0.000000	0.000000	0.000000	0.000000
137.600000	137.600000	137.600000	137.500000	137.500000	137.500000	137.300000	137.100000	136.300000	134.500000	130.300000	105.700000	68.500000	54.900000	-80.300000	-77.900000	-77.000000	76.400000	75.500000	73.800000	70.500000	65.400000	60.300000	56.900000	55.200000	-54.400000	-54.200000	-53.900000	53.500000	52.700000	50.900000	48.200000	45.300000	0.000000	0.000000	0.000000	0.000000	0.000000	0.000000	0.000000	39.900000	38.200000	36.300000	0.000000	0.000000	0.000000	0.000000	0.000000	0.000000	0.000000
137.600000	137.600000	137.600000	137.600000	137.600000	137.500000	137.500000	137.100000	136.400000	134.500000	130.400000	105.700000	166.000000	174.700000	-80.200000	-78.000000	-76.900000	76.300000	75.500000	73.800000	70.400000	65.400000	60.300000	56.900000	55.200000	-54.500000	-54.200000	-54.000000	53.500000	52.700000	50.900000	48.100000	45.300000	0.000000	0.000000	0.000000	0.000000	0.000000	0.000000	0.000000	40.000000	38.300000	36.700000	0.000000	0.000000	0.000000	0.000000	0.000000	0.000000	0.000000
137.600000	137.600000	137.600000	137.500000	137.500000	137.500000	137.300000	137.100000	136.300000	134.500000	130.300000	105.700000	68.500000	-55.000000	-80.300000	-77.900000	-77.000000	76.300000	75.500000	73.800000	70.500000	65.300000	60.300000	56.900000	55.200000	-54.500000	-54.000000	-53.800000	53.600000	52.700000	51.000000	48.200000	45.200000	0.000000	0.000000	0.000000	0.000000	0.000000	0.000000	0.000000	40.100000	38.200000	36.500000	0.000000	0.000000	0.000000	0.000000	0.000000	0.000000	0.000000
137.600000	137.600000	137.600000	137.600000	137.600000	137.500000	137.500000	137.100000	136.400000	134.500000	130.400000	105.700000	166.000000	-174.600000	-80.200000	-78.000000	-76.900000	76.400000	75.500000	73.800000	70.400000	65.400000	60.300000	56.900000	55.100000	-54.400000	-54.200000	-53.900000	53.500000	52.700000	50.900000	48.200000	45.300000	180.000000	180.000000	180.000000	180.000000	180.000000	180.000000	180.000000	39.800000	38.200000	36.100000	180.000000	180.000000	180.000000	180.000000	180.000000	180.000000	180.000000
137.600000	137.600000	137.600000	137.500000	137.500000	137.500000	137.300000	137.100000	136.300000	134.500000	130.300000	105.700000	68.500000	54.900000	-80.300000	-77.900000	-77.000000	76.300000	75.500000	73.800000	70.500000	65.400000	60.300000	56.900000	55.200000	-54.400000	-54.200000	-54.000000	53.500000	52.700000	50.900000	48.100000	45.300000	0.000000	0.000000	0.000000	0.000000	0.000000	0.000000	0.000000	39.900000	38.100000	36.100000	0.000000	0.000000	0.000000	0.000000	0.000000	0.000000	0.000000
137.600000	137.600000	137.600000	137.600000	137.600000	137.500000	137.500000	137.100000	136.400000	134.500000	130.400000	105.700000	166.000000	174.700000	-80.200000	-78.000000	-76.900000	76.300000	75.500000	73.800000	70.400000	65.300000	60.300000	56.900000	55.200000	-54.500000	-54.000000	-53.800000	53.600000	52.700000	51.000000	48.200000	45.300000	0.000000	0.000000	0.000000	0.000000	0.000000	0.000000	0.000000	39.900000	38.300000	36.400000	0.000000	0.000000	0.000000	0.000000	0.000000	0.000000	0.000000
137.600000	137.600000	137.600000	137.500000	137.500000	137.500000	137.300000	137.100000	136.300000	134.500000	130.300000	105.700000	68.500000	-55.000000	-80.300000	-77.900000	-77.000000	76.400000	75.500000	73.800000	70.500000	65.400000	60.300000	56.900000	55.200000	-54.500000	-54.200000	-53.900000	53.500000	52.700000	50.900000	48.200000	45.300000	0.000000	0.000000	0.000000	0.000000	0.000000	0.000000	0.000000	40.100000	38.200000	36.600000	0.000000	0.000000	0.000000	0.000000	0.000000	0.000000	0.000000
137.600000	137.600000	137.600000	137.600000	137.600000	137.500000	137.500000	137.100000	136.400000	134.500000	130.400000	105.700000	166.000000	-174.600000	-80.200000	-78.000000	-76.900000	76.300000	75.500000	73.800000	70.400000	65.400000	60.300000	56.900000	55.100000	-54.400000	-54.200000	-54.000000	53.500000	52.700000	50.900000	48.100000	45.200000	180.000000	180.000000	180.000000	180.000000	180.000000	180.000000	180.000000	39.900000	38.200000	36.400000	0.000000	0.000000	0.000000	0.000000	0.000000	0.000000	0.000000
137.600000	137.600000	137.600000	137.500000	137.500000	137.500000	137.300000	137.100000	136.300000	134.500000	130.300000	105.700000	68.500000	54.900000	-80.300000	-77.900000	-77.000000	76.300000	75.500000	73.800000	70.500000	65.300000	60.300000	56.900000	55.200000	-54.400000	-54.000000	-53.800000	53.600000	52.700000	51.000000	48.200000	45.300000	0.000000	0.000000	0.000000	0.000000	0.000000	0.000000	0.000000	39.800000	38.200000	36.200000	180.000000	180.000000	180.000000	180.000000	180.000000	180.000000	180.000000
137.600000	137.600000	137.600000	137.600000	137.600000	137.500000	137.500000	137.100000	136.400000	134.500000	130.400000	105.700000	166.000000	174.700000	-80.200000	-78.000000	-76.900000	76.400000	75.500000	73.800000	70.400000	65.400000	60.300000	56.900000	55.200000	-54.500000	-54.200000	-53.900000	53.500000	52.700000	50.900000	48.200000	45.300000	0.000000	0.000000	0.000000	0.000000	0.000000	0.000000	0.000000	39.900000	38.200000	36.100000	0.000000	0.000000	0.000000	0.000000	0.000000	0.000000	0.000000
137.600000	137.600000	137.600000	137.500000	137.500000	137.500000	137.300000	137.100000	136.300000	134.500000	130.300000	105.700000	68.500000	-55.000000	-80.300000	-77.900000	-77.000000	76.300000	75.500000	73.800000	70.500000	65.400000	60.300000	56.900000	55.200000	-54.500000	-54.200000	-54.000000	53.500000	52.700000	50.900000	48.100000	45.300000	0.000000	0.000000	0.000000	0.000000	0.000000	0.000000	0.000000	40.100000	38.200000	36.400000	0.000000	0.000000	0.000000	0.000000	0.000000	0.000000	0.000000
137.600000	137.600000	137.600000	137.600000	137.600000	137.500000	137.500000	137.100000	136.400000	134.500000	130.400000	105.700000	166.000000	-174.600000	-80.200000	-78.000000	-76.900000	76.300000	75.500000	73.800000	70.400000	65.300000	60.300000	56.900000	55.100000	-54.400000	-54.000000	-53.800000	53.600000	52.700000	51.000000	48.200000	45.300000	180.000000	180.000000	180.000000	180.000000	180.000000	180.000000	180.000000	39.900000	38.200000	36.600000	0.000000	0.000000	0.000000	0.000000	0.000000	0.000000	0.000000
137.600000	137.600000	137.600000	137.500000	137.500000	137.500000	137.300000	137.100000	136.300000	134.500000	130.300000	105.700000	68.500000	54.900000	-80.300000	-77.900000	-77.000000	76.400000	75.500000	73.800000	70.500000	65.400000	60.300000	56.900000	55.200000	-54.400000	-54.200000	-53.900000	53.500000	52.700000	50.900000	48.200000	45.200000	0.000000	0.000000	0.000000	0.000000	0.000000	0.000000	0.000000	39.900000	38.200000	36.300000	0.000000	0.000000	0.000000	0.000000	0.000000	0.000000	0.000000
137.600000	137.600000	137.600000	137.600000	137.600000	137.500000	137.500000	137.100000	136.400000	134.500000	130.400000	105.700000	166.000000	174.700000	-80.200000	-78.000000	-76.900000	76.300000	75.500000	73.800000	70.400000	65.400000	60.300000	56.900000	55.200000	-54.500000	-54.200000	-54.000000	53.500000	52.700000	50.900000	48.100000	45.300000	0.000000	0.000000	0.000000	0.000000	0.000000	0.000000	0.000000	39.800000	38.200000	36.200000	180.000000	180.000000	180.000000	180.000000	180.000000	180.000000	180.000000
137.600000	137.600000	137.600000	137.500000	137.500000	137.500000	137.300000	137.100000	136.300000	134.500000	130.300000	105.700000	68.500000	-55.000000	-80.300000	-77.900000	-77.000000	76.300000	75.500000	73.800000	70.500000	65.300000	60.300000	56.900000	55.200000	-54.500000	-54.000000	-53.800000	53.600000	52.700000	51.000000	48.200000	45.300000	0.000000	0.000000	0.000000	0.000000	0.000000	0.000000	0.000000	40.100000	38.200000	36.200000	0.000000	0.000000	0.000000	0.000000	0.000000	0.000000	0.000000
137.600000	137.600000	137.600000	137.600000	137.600000	137.500000	137.500000	137.100000	136.400000	134.500000	130.400000	105.700000	166.000000	-174.600000	-80.200000	-78.000000	-76.900000	76.400000	75.500000	73.800000	70.400000	65.400000	60.300000	56.900000	55.100000	-54.400000	-54.200000	-53.900000	53.500000	52.700000	50.900000	48.200000	45.300000	180.000000	180.000000	180.000000	180.000000	180.000000	180.000000	180.000000	39.900000	38.200000	36.400000	0.000000	0.000000	0.000000	0.000000	0.000000	0.000000	0.000000
137.600000	137.600000	137.600000	137.500000	137.500000	137.500000	137.300000	137.100000	136.300000	134.500000	130.300000	105.700000	68.500000	54.900000	-80.300000	-77.900000	-77.000000	76.300000	75.500000	73.800000	70.500000	65.400000	60.300000	56.900000	55.200000	-54.400000	-54.200000	-54.000000	53.500000	52.700000	50.900000	48.100000	45.300000	0.000000	0.000000	0.000000	0.000000	0.000000	0.000000	0.000000	39.900000	38.200000	36.500000	0.000000	0.000000	0.000000	0.000000	0.000000	0.000000	0.000000
137.600000	137.600000	137.600000	137.600000	137.600000	137.500000	137.500000	137.100000	136.400000	134.500000	130.400000	105.700000	166.000000	174.700000	-80.200000	-78.000000	-76.900000	76.300000	75.500000	73.800000	70.400000	65.300000	60.300000	56.900000	55.200000	-54.500000	-54.000000	-53.800000	53.600000	52.700000	51.000000	48.200000	45.200000	0.000000	0.000000	0.000000	0.000000	0.000000	0.000000	0.000000	39.900000	38.200000	36.400000	0.000000	0.000000	0.000000	0.000000	0.000000	0.000000	0.000000
137.600000	137.600000	137.600000	137.500000	137.500000	137.500000	137.300000	137.100000	136.300000	134.500000	130.300000	105.700000	68.500000	-55.000000	-80.300000	-77.900000	-77.000000	76.400000	75.500000	73.800000	70.500000	65.400000	60.300000	56.900000	55.200000	-54.500000	-54.200000	-53.900000	53.500000	52.700000	50.900000	48.200000	45.300000	0.000000	0.000000	0.000000	0.000000	0.000000	0.000000	0.000000	40.000000	38.200000	36.200000	180.000000	180.000000	180.000000	180.000000	180.000000	180.000000	180.000000
137.600000	137.600000	137.600000	137.600000	137.600000	137.500000	137.500000	137.100000	136.400000	134.500000	130.400000	105.700000	166.000000	-174.600000	-80.200000	-78.000000	-76.900000	76.300000	75.500000	73.800000	70.400000	65.400000	60.300000	56.900000	55.100000	-54.400000	-54.200000	-54.000000	53.500000	52.700000	50.900000	48.100000	45.300000	180.000000	180.000000	180.000000	180.000000	180.000000	180.000000	180.000000	39.900000	38.200000	36.200000	0.000000	0.000000	0.000000	0.000000	0.000000	0.000000	0.000000
137.600000	137.600000	137.600000	137.500000	137.500000	137.500000	137.300000	137.100000	136.300000	134.500000	130.300000	105.700000	68.500000	54.900000	-80.300000	-77.900000	-77.000000	76.300000	75.500000	73.800000	70.500000	65.300000	60.300000	56.900000	55.200000	-54.400000	-54.000000	-53.800000	53.600000	52.700000	51.000000	48.200000	45.300000	0.000000	0.000000	0.000000	0.000000	0.000000	0.000000	0.000000	39.900000	38.200000	36.400000	0.000000	0.000000	0.000000	0.000000	0.000000	0.000000	0.000000
137.600000	137.600000	137.600000	137.600000	137.600000	137.500000	137.500000	137.100000	136.400000	134.500000	130.400000	105.700000	166.000000	174.700000	-80.200000	-78.000000	-76.900000	76.400000	75.500000	73.800000	70.400000	65.400000	60.300000	56.900000	55.200000	-54.500000	-54.200000	-53.900000	53.500000	52.700000	50.900000	48.200000	45.300000	0.000000	0.000000	0.000000	0.000000	0.000000	0.000000	0.000000	39.900000	38.200000	36.500000	0.000000	0.000000	0.000000	0.000000	0.000000	0.000000	0.000000
180.000000	180.000000	180.000000	180.000000	180.000000	180.000000	180.000000	180.000000	180.000000	180.000000	180.000000	180.000000	180.000000	180.000000	180.000000	180.000000	180.000000	180.000000	180.000000	180.000000	180.000000	180.000000	180.000000	180.000000	180.000000	180.000000	180.000000	180.000000	180.000000	180.000000	180.000000	180.000000	180.000000	180.000000	180.000000	180.000000	180.000000	180.000000	180.000000	180.000000	180.000000	180.000000	180.000000	180.000000	180.000000	180.000000	180.000000	180.000000	180.000000	180.000000
111.900000	111.900000	111.900000	111.900000	111.900000	111.800000	111.600000	110.900000	109.300000	105.600000	98.200000	86.700000	72.400000	57.500000	43.300000	29.900000	16.000000	0.000000	0.000000	0.000000	0.000000	0.000000	0.000000	0.000000	0.000000	0.000000	0.000000	0.000000	0.000000	0.000000	0.000000	0.000000	0.000000	0.000000	0.000000	0.000000	0.000000	0.000000	0.000000	0.000000	0.000000	0.000000	0.000000	0.000000	0.000000	0.000000	0.000000	0.000000	0.000000	0.000000
148.900000	148.900000	148.900000	148.900000	148.900000	148.900000	148.900000	148.900000	148.800000	148.800000	149.500000	152.700000	160.600000	172.700000	-173.700000	-160.200000	-145.800000	128.600000	125.800000	119.600000	108.100000	91.000000	70.200000	47.000000	16.200000	0.000000	0.000000	0.000000	0.000000	0.000000	0.000000	0.000000	0.000000	0.000000	0.000000	0.000000	0.000000	0.000000	0.000000	0.000000	0.000000	0.000000	0.000000	0.000000	0.000000	0.000000	0.000000	0.000000	0.000000	0.000000
131.000000	131.000000	131.000000	131.000000	130.900000	130.800000	130.600000	129.900000	128.300000	123.700000	111.300000	90.000000	70.200000	-54.600000	-46.000000	-40.500000	-41.900000	53.100000	54.900000	60.600000	72.000000	89.000000	109.800000	133.000000	163.800000	180.000000	180.000000	180.000000	171.200000	147.800000	123.900000	95.600000	62.500000	0.000000	0.000000	0.000000	0.000000	0.000000	0.000000	0.000000	0.000000	0.000000	0.000000	0.000000	0.000000	0.000000	0.000000	0.000000	0.000000	0.000000
141.000000	141.000000	141.000000	141.000000	141.000000	141.000000	140.900000	140.900000	140.700000	140.800000	143.500000	150.700000	163.000000	-174.600000	-86.600000	-91.100000	-92.200000	84.900000	82.200000	74.700000	60.000000	39.300000	18.600000	5.700000	0.700000	0.000000	0.000000	0.000000	8.800000	32.200000	56.100000	84.400000	117.500000	180.000000	180.000000	180.000000	180.000000	180.000000	180.000000	180.000000	161.200000	101.700000	45.300000	0.000000	0.000000	0.000000	0.000000	0.000000	0.000000	0.000000
135.700000	135.700000	135.700000	135.700000	135.700000	135.600000	135.500000	135.000000	133.800000	130.400000	119.000000	91.500000	69.900000	55.300000	-93.600000	-84.000000	-76.500000	76.900000	76.900000	78.200000	79.400000	77.900000	72.000000	57.200000	27.000000	0.000000	0.000000	0.000000	0.200000	0.100000	0.100000	0.000000	0.000000	0.000000	0.000000	0.000000	0.000000	0.000000	0.000000	0.000000	18.800000	78.300000	134.700000	180.000000	180.000000	180.000000	180.000000	180.000000	180.000000	180.000000
138.600000	138.600000	138.600000	138.500000	138.500000	138.500000	138.400000	138.200000	137.700000	136.900000	138.400000	148.900000	164.300000	174.400000	-68.200000	-69.500000	-73.800000	74.000000	73.000000	70.400000	67.000000	66.000000	72.000000	87.900000	119.700000	-162.200000	-158.900000	-154.800000	131.000000	100.300000	71.900000	41.200000	15.600000	0.000000	0.000000	0.000000	0.000000	0.000000	0.000000	0.000000	0.000000	0.000000	0.000000	0.000000	0.000000	0.000000	0.000000	0.000000	0.000000	0.000000
137.000000	137.000000	137.000000	137.100000	137.000000	137.000000	136.800000	136.500000	135.500000	133.000000	123.700000	92.200000	69.400000	-55.300000	-87.800000	-84.800000	-80.300000	78.300000	77.200000	75.300000	70.800000	61.900000	48.600000	37.100000	32.400000	-17.800000	-21.100000	-25.200000	46.100000	68.100000	81.300000	83.700000	70.500000	0.000000	0.000000	0.000000	0.000000	0.000000	0.000000	0.000000	0.000000	0.000000	0.000000	0.000000	0.000000	0.000000	0.000000	0.000000	0.000000	0.000000
137.900000	137.900000	137.900000	137.800000	137.800000	137.800000	137.700000	137.400000	136.800000	135.400000	135.200000	147.700000	165.000000	-174.300000	-78.300000	-74.500000	-74.900000	75.200000	74.700000	73.500000	70.800000	66.900000	63.200000	54.500000	31.400000	-5.700000	-2.100000	-0.800000	2.600000	9.200000	21.500000	44.700000	76.900000	180.000000	180.000000	180.000000	180.000000	180.000000	180.000000	180.000000	106.600000	45.300000	11.600000	0.000000	0.000000	0.000000	0.000000	0.000000	0.000000	0.000000
137.400000	137.400000	137.400000	137.400000	137.400000	137.300000	137.200000	136.900000	136.100000	133.900000	126.500000	92.600000	69.200000	55.200000	-79.800000	-79.200000	-77.900000	76.800000	75.800000	73.700000	70.400000	66.100000	63.900000	69.700000	86.400000	-120.900000	-119.500000	-115.200000	93.000000	68.100000	45.300000	25.800000	18.100000	0.000000	0.000000	0.000000	0.000000	0.000000	0.000000	0.000000	65.500000	86.900000	60.300000	0.000000	0.000000	0.000000	0.000000	0.000000	0.000000	0.000000
137.700000	137.700000	137.700000	137.700000	137.600000	137.600000	137.500000	137.200000	136.500000	134.900000	133.200000	146.800000	165.300000	174.400000	-81.800000	-78.000000	-76.700000	76.200000	75.400000	73.900000	70.200000	64.400000	57.100000	50.400000	52.400000	-48.700000	-52.600000	-56.900000	70.000000	77.200000	73.900000	56.400000	29.200000	0.000000	0.000000	0.000000	0.000000	0.000000	0.000000	0.000000	6.300000	39.700000	96.000000	180.000000	180.000000	180.000000	180.000000	180.000000	180.000000	180.000000
137.500000	137.500000	137.500000	137.500000	137.500000	137.500000	137.300000	137.000000	136.200000	134.200000	128.100000	92.900000	69.100000	-55.300000	-79.400000	-77.700000	-77.000000	76.300000	75.500000	73.800000	70.700000	65.800000	60.900000	54.300000	37.000000	-12.200000	-7.700000	-6.700000	13.300000	26.600000	44.300000	61.600000	63.800000	0.000000	0.000000	0.000000	0.000000	0.000000	0.000000	0.000000	1.300000	6.500000	10.200000	0.000000	0.000000	0.000000	0.000000	0.000000	0.000000	0.000000
137.600000	137.600000	137.600000	137.600000	137.600000	137.500000	137.400000	137.100000	136.400000	134.700000	132.000000	146.100000	165.400000	-174.300000	-80.800000	-78.300000	-77.000000	76.400000	75.500000	73.800000	70.300000	65.600000	61.500000	62.300000	69.100000	-87.700000	-87.300000	-83.900000	68.100000	51.500000	39.200000	39.800000	59.100000	180.000000	180.000000	180.000000	180.000000	180.000000	180.000000	180.000000	64.800000	21.000000	4.500000	0.000000	0.000000	0.000000	0.000000	0.000000	0.000000	0.000000
137.600000	137.600000	137.600000	137.500000	137.500000	137.500000	137.400000	137.100000	136.300000	134.400000	129.000000	93.100000	69.000000	55.200000	-80.400000	-77.900000	-76.900000	76.300000	75.500000	73.800000	70.500000	65.200000	59.500000	55.100000	59.000000	-66.000000	-69.600000	-72.300000	75.600000	72.300000	60.500000	41.200000	29.200000	0.000000	0.000000	0.000000	0.000000	0.000000	0.000000	0.000000	79.600000	59.800000	22.500000	0.000000	0.000000	0.000000	0.000000	0.000000	0.000000	0.000000
137.600000	137.600000	137.600000	137.600000	137.600000	137.500000	137.400000	137.100000	136.300000	134.500000	131.300000	145.600000	165.500000	174.400000	-80.300000	-78.000000	-77.000000	76.300000	75.500000	73.800000	70.400000	65.500000	60.400000	55.200000	43.400000	-22.500000	-18.700000	-18.700000	28.000000	41.800000	54.700000	55.600000	37.600000	0.000000	0.000000	0.000000	0.000000	0.000000	0.000000	0.000000	26.700000	62.500000	62.800000	0.000000	0.000000	0.000000	0.000000	0.000000	0.000000	0.000000
137.600000	137.600000	137.600000	137.500000	137.500000	137.500000	137.400000	137.100000	136.300000	134.500000	129.600000	93.300000	69.000000	-55.300000	-80.500000	-78.100000	-76.900000	76.400000	75.500000	73.800000	70.500000	65.500000	60.800000	59.100000	60.700000	-68.300000	-67.300000	-64.400000	54.500000	45.700000	43.000000	51.200000	57.000000	0.000000	0.000000	0.000000	0.000000	0.000000	0.000000	0.000000	6.700000	27.200000	69.400000	180.000000	180.000000	180.000000	180.000000	180.000000	180.000000	180.000000
137.600000	137.600000	137.600000	137.600000	137.600000	137.500000	137.400000	137.100000	136.300000	134.500000	130.900000	145.100000	165.600000	-174.300000	-80.400000	-77.900000	-77.000000	76.300000	75.500000	73.800000	70.400000	65.300000	60.100000	56.600000	59.700000	-69.500000	-72.900000	-74.300000	72.100000	64.400000	52.000000	42.600000	51.300000	180.000000	180.000000	180.000000	180.000000	180.000000	180.000000	180.000000	40.200000	16.600000	18.000000	0.000000	0.000000	0.000000	0.000000	0.000000	0.000000	0.000000
137.600000	137.600000	137.600000	137.500000	137.500000	137.500000	137.400000	137.100000	136.300000	134.500000	129.900000	93.400000	69.000000	55.200000	-80.400000	-78.100000	-76.900000	76.300000	75.500000	73.800000	70.500000	65.500000	60.400000	56.000000	48.500000	-34.000000	-31.200000	-32.000000	40.500000	50.700000	55.800000	47.500000	35.800000	0.000000	0.000000	0.000000	0.000000	0.000000	0.000000	0.000000	71.400000	37.100000	11.400000	0.000000	0.000000	0.000000	0.000000	0.000000	0.000000	0.000000
137.600000	137.600000	137.600000	137.600000	137.600000	137.500000	137.400000	137.100000	136.300000	134.500000	130.700000	144.600000	165.600000	174.400000	-80.400000	-78.000000	-77.000000	76.400000	75.500000	73.800000	70.400000	65.400000	60.500000	57.800000	56.800000	-58.000000	-56.400000	-54.000000	48.800000	45.800000	48.100000	52.100000	42.000000	0.000000	0.000000	0.000000	0.000000	0.000000	0.000000	0.000000	45.500000	57.600000	30.400000	0.000000	0.000000	0.000000	0.000000	0.000000	0.000000	0.000000
137.600000	137.600000	137.600000	137.500000	137.500000	137.500000	137.400000	137.100000	136.300000	134.500000	130.100000	93.600000	69.000000	-55.300000	-80.400000	-78.000000	-76.900000	76.300000	75.500000	73.800000	70.500000	65.400000	60.300000	57.000000	58.700000	-67.200000	-69.900000	-70.400000	66.100000	58.000000	49.000000	47.800000	52.300000	0.000000	0.000000	0.000000	0.000000	0.000000	0.000000	0.000000	16.800000	45.800000	58.800000	0.000000	0.000000	0.000000	0.000000	0.000000	0.000000	0.000000
137.600000	137.600000	137.600000	137.600000	137.600000	137.500000	137.400000	137.100000	136.300000	134.500000	130.500000	144.100000	165.600000	-174.300000	-80.400000	-78.000000	-77.000000	76.300000	75.500000	73.800000	70.400000	65.400000	60.400000	56.500000	51.800000	-43.100000	-41.600000	-42.600000	48.800000	54.400000	53.700000	45.600000	47.700000	180.000000	180.000000	180.000000	180.000000	180.000000	180.000000	180.000000	28.500000	25.400000	54.500000	180.000000	180.000000	180.000000	180.000000	180.000000	180.000000	180.000000
137.600000	137.600000	137.600000	137.500000	137.500000	137.500000	137.400000	137.100000	136.300000	134.500000	130.200000	93.700000	69.000000	55.200000	-80.400000	-78.000000	-76.900000	76.400000	75.500000	73.800000	70.500000	65.500000	60.400000	57.200000	55.300000	-53.400000	-51.400000	-49.600000	47.600000	48.000000	51.000000	49.100000	39.900000	0.000000	0.000000	0.000000	0.000000	0.000000	0.000000	0.000000	57.200000	27.200000	22.700000	0.000000	0.000000	0.000000	0.000000	0.000000	0.000000	0.000000
137.600000	137.600000	137.600000	137.600000	137.600000	137.500000	137.400000	137.100000	136.300000	134.500000	130.400000	143.600000	165.600000	174.400000	-80.400000	-78.000000	-77.000000	76.300000	75.500000	73.800000	70.400000	65.400000	60.400000	57.100000	57.500000	-63.400000	-65.300000	-65.200000	60.700000	54.200000	49.100000	49.700000	44.000000	0.000000	0.000000	0.000000	0.000000	0.000000	0.000000	0.000000	54.200000	44.300000	18.300000	0.000000	0.000000	0.000000	0.000000	0.000000	0.000000	0.000000
137.600000	137.600000	137.600000	137.500000	137.500000	137.500000	137.400000	137.100000	136.300000	134.500000	130.300000	93.900000	69.000000	-55.300000	-80.400000	-78.000000	-76.900000	76.300000	75.500000	73.800000	70.500000	65.400000	60.400000	56.700000	53.600000	-49.100000	-48.500000	-49.500000	53.200000	55.100000	51.700000	47.200000	49.400000	0.000000	0.000000	0.000000	0.000000	0.000000	0.000000	0.000000	28.700000	50.400000	35.100000	0.000000	0.000000	0.000000	0.000000	0.000000	0.000000	0.000000
137.600000	137.600000	137.600000	137.600000	137.600000	137.500000	137.400000	137.100000	136.300000	134.500000	130.400000	143.100000	165.600000	-174.300000	-80.400000	-78.000000	-77.000000	76.400000	75.500000	73.800000	70.400000	65.500000	60.400000	57.100000	54.800000	-51.900000	-49.900000	-48.600000	48.500000	50.200000	51.800000	47.400000	46.200000	180.000000	180.000000	180.000000	180.000000	180.000000	180.000000	180.000000	25.800000	37.300000	53.500000	0.000000	0.000000	0.000000	0.000000	0.000000	0.000000	0.000000
137.600000	137.600000	137.600000	137.500000	137.500000	137.500000	137.400000	137.100000	136.300000	134.500000	130.300000	94.000000	69.000000	55.200000	-80.400000	-78.000000	-76.900000	76.300000	75.500000	73.800000	70.500000	65.400000	60.400000	57.000000	56.600000	-60.000000	-61.100000	-60.700000	57.000000	52.400000	50.100000	49.000000	42.200000	0.000000	0.000000	0.000000	0.000000	0.000000	0.000000	0.000000	45.200000	28.300000	46.200000	180.000000	180.000000	180.000000	180.000000	180.000000	180.000000	180.000000
137.600000	137.600000	137.600000	137.600000	137.600000	137.500000	137.400000	137.100000	136.300000	134.500000	130.400000	142.500000	165.600000	174.400000	-80.400000	-78.000000	-77.000000	76.300000	75.500000	73.800000	70.400000	65.400000	60.400000	56.900000	54.600000	-52.600000	-52.500000	-53.300000	54.900000	54.600000	50.700000	48.600000	44.900000	0.000000	0.000000	0.000000	0.000000	0.000000	0.000000	0.000000	54.000000	34.800000	25.900000	0.000000	0.000000	0.000000	0.000000	0.000000	0.000000	0.000000
137.600000	137.600000	137.600000	137.500000	137.500000	137.500000	137.400000	137.100000	136.300000	134.500000	130.300000	94.200000	69.000000	-55.300000	-80.400000	-78.000000	-76.900000	76.400000	75.500000	73.800000	70.500000	65.500000	60.400000	57.000000	54.700000	-51.800000	-50.200000	-49.300000	50.100000	51.700000	51.600000	47.500000	47.700000	0.000000	0.000000	0.000000	0.000000	0.000000	0.000000	0.000000	38.400000	45.400000	23.900000	0.000000	0.000000	0.000000	0.000000	0.000000	0.000000	0.000000
137.600000	137.600000	137.600000	137.600000	137.600000	137.500000	137.400000	137.100000	136.300000	134.500000	130.400000	141.800000	165.600000	-174.300000	-80.400000	-78.000000	-77.000000	76.300000	75.500000	73.800000	70.400000	65.400000	60.400000	57.000000	56.000000	-57.600000	-58.000000	-57.400000	54.700000	51.900000	50.800000	48.100000	45.500000	180.000000	180.000000	180.000000	180.000000	180.000000	180.000000	180.000000	28.400000	43.800000	37.500000	0.000000	0.000000	0.000000	0.000000	0.000000	0.000000	0.000000
137.600000	137.600000	137.600000	137.500000	137.500000	137.500000	137.400000	137.100000	136.300000	134.500000	130.300000	94.400000	69.000000	55.200000	-80.400000	-78.000000	-76.900000	76.300000	75.500000	73.800000	70.500000	65.400000	60.400000	56.900000	55.100000	-54.300000	-54.400000	-55.000000	55.200000	53.800000	50.600000	48.700000	43.600000	0.000000	0.000000	0.000000	0.000000	0.000000	0.000000	0.000000	37.800000	34.400000	48.800000	0.000000	0.000000	0.000000	0.000000	0.000000	0.000000	0.000000
137.600000	137.600000	137.600000	137.600000	137.600000	137.500000	137.400000	137.100000	136.300000	134.500000	130.400000	140.800000	165.600000	174.400000	-80.400000	-78.000000	-77.000000	76.400000	75.500000	73.800000	70.400000	65.500000	60.400000	57.000000	54.800000	-52.400000	-51.100000	-50.600000	51.600000	52.600000	51.100000	48.100000	45.300000	0.000000	0.000000	0.000000	0.000000	0.000000	0.000000	0.000000	49.500000	32.200000	41.500000	180.000000	180.000000	180.000000	180.000000	180.000000	180.000000	180.000000
137.600000	137.600000	137.600000	137.500000	137.500000	137.500000	137.400000	137.100000	136.300000	134.500000	130.300000	94.700000	69.000000	-55.300000	-80.400000	-78.000000	-76.900000	76.300000	75.500000	73.800000	70.500000	65.400000	60.400000	57.000000	55.600000	-56.000000	-56.000000	-55.300000	53.500000	51.900000	51.100000	47.900000	46.600000	0.000000	0.000000	0.000000	0.000000	0.000000	0.000000	0.000000	44.000000	39.000000	28.300000	0.000000	0.000000	0.000000	0.000000	0.000000	0.000000	0.000000
137.600000	137.600000	137.600000	137.600000	137.600000	137.500000	137.400000	137.100000	136.300000	134.500000	130.400000	139.300000	165.600000	-174.300000	-80.400000	-78.000000	-77.000000	76.300000	75.500000	73.800000	70.400000	65.400000	60.400000	56.900000	55.300000	-54.900000	-55.100000	-55.400000	54.900000	53.200000	50.800000	48.300000	45.300000	180.000000	180.000000	180.000000	180.000000	180.000000	180.000000	180.000000	33.000000	43.600000	28.200000	0.000000	0.000000	0.000000	0.000000	0.000000	0.000000	0.000000
137.600000	137.600000	137.600000	137.500000	137.500000	137.500000	137.400000	137.100000	136.300000	134.500000	130.300000	95.100000	69.000000	55.200000	-80.400000	-78.000000	-76.900000	76.400000	75.500000	73.800000	70.500000	65.500000	60.400000	57.000000	54.900000	-53.100000	-52.100000	-51.800000	52.600000	52.900000	50.900000	48.400000	44.400000	0.000000	0.000000	0.000000	0.000000	0.000000	0.000000	0.000000	34.800000	39.700000	38.500000	0.000000	0.000000	0.000000	0.000000	0.000000	0.000000	0.000000
137.600000	137.600000	137.600000	137.600000	137.600000	137.500000	137.400000	137.100000	136.300000	134.500000	130.400000	136.500000	165.600000	174.400000	-80.400000	-78.000000	-77.000000	76.300000	75.500000	73.800000	70.400000	65.400000	60.400000	57.000000	55.400000	-55.100000	-54.800000	-54.200000	53.100000	52.200000	51.000000	48.000000	45.400000	0.000000	0.000000	0.000000	0.000000	0.000000	0.000000	0.000000	44.400000	34.200000	45.000000	0.000000	0.000000	0.000000	0.000000	0.000000	0.000000	0.000000
137.600000	137.600000	137.600000	137.500000	137.500000	137.500000	137.400000	137.100000	136.300000	134.500000	130.300000	95.800000	69.000000	-55.300000	-80.400000	-78.000000	-76.900000	76.300000	75.500000	73.800000	70.500000	65.400000	60.400000	56.900000	55.300000	-55.000000	-55.200000	-55.200000	54.500000	52.800000	51.000000	48.100000	46.000000	0.000000	0.000000	0.000000	0.000000	0.000000	0.000000	0.000000	45.500000	35.600000	38.900000	180.000000	180.000000	180.000000	180.000000	180.000000	180.000000	180.000000
137.600000	137.600000	137.600000	137.600000	137.600000	137.500000	137.400000	137.100000	136.300000	134.500000	130.400000	129.500000	165.600000	-174.300000	-80.400000	-78.000000	-77.000000	76.400000	75.500000	73.800000	70.400000	65.500000	60.400000	57.000000	55.100000	-53.700000	-52.900000	-52.800000	53.200000	52.900000	50.800000	48.300000	45.300000	180.000000	180.000000	180.000000	180.000000	180.000000	180.000000	180.000000	37.500000	40.400000	30.200000	0.000000	0.000000	0.000000	0.000000	0.000000	0.000000	0.000000
137.600000	137.600000	137.600000	137.500000	137.500000	137.500000	137.400000	137.100000	136.300000	134.500000	130.300000	97.700000	69.000000	55.200000	-80.400000	-78.000000	-76.900000	76.300000	75.500000	73.800000	70.500000	65.400000	60.400000	57.000000	55.300000	-54.600000	-54.200000	-53.700000	53.000000	52.500000	51.000000	48.300000	44.800000	0.000000	0.000000	0.000000	0.000000	0.000000	0.000000	0.000000	34.800000	41.400000	31.200000	0.000000	0.000000	0.000000	0.000000	0.000000	0.000000	0.000000
137.600000	137.600000	137.600000	137.600000	137.600000	137.500000	137.400000	137.100000	136.300000	134.500000	130.400000	116.000000	165.600000	174.400000	-80.400000	-78.000000	-77.000000	76.300000	75.500000	73.800000	70.400000	65.400000	60.400000	56.900000	55.300000	-54.900000	-55.000000	-54.800000	54.100000	52.600000	51.000000	48.000000	45.400000	0.000000	0.000000	0.000000	0.000000	0.000000	0.000000	0.000000	40.500000	37.500000	38.700000	0.000000	0.000000	0.000000	0.000000	0.000000	0.000000	0.000000
137.600000	137.600000	137.600000	137.500000	137.500000	137.500000	137.400000	137.100000	136.300000	134.500000	130.300000	102.000000	69.000000	-55.300000	-80.400000	-78.000000	-76.900000	76.400000	75.500000	73.800000	70.500000	65.500000	60.400000	57.000000	55.100000	-54.100000	-53.500000	-53.400000	53.500000	52.900000	50.900000	48.200000	45.700000	0.000000	0.000000	0.000000	0.000000	0.000000	0.000000	0.000000	44.600000	35.400000	42.300000	0.000000	0.000000	0.000000	0.000000	0.000000	0.000000	0.000000
137.600000	137.600000	137.600000	137.600000	137.600000	137.500000	137.400000	137.100000	136.300000	134.500000	130.400000	108.200000	165.600000	-174.300000	-80.400000	-78.000000	-77.000000	76.300000	75.500000	73.800000	70.400000	65.400000	60.400000	57.000000	55.300000	-54.400000	-53.900000	-53.600000	53.100000	52.600000	50.900000	48.300000	45.300000	180.000000	180.000000	180.000000	180.000000	180.000000	180.000000	180.000000	40.500000	37.700000	37.400000	180.000000	180.000000	180.000000	180.000000	180.000000	180.000000	180.000000
137.600000	137.600000	137.600000	137.500000	137.500000	137.500000	137.400000	137.100000	136.300000	134.500000	130.300000	104.900000	69.000000	55.200000	-80.400000	-78.000000	-76.900000	76.300000	75.500000	73.800000	70.500000	65.400000	60.400000	56.900000	55.300000	-54.800000	-54.800000	-54.400000	53.800000	52.600000	51.000000	48.200000	45.000000	0.000000	0.000000	0.000000	0.000000	0.000000	0.000000	0.000000	36.300000	40.400000	31.800000	0.000000	0.000000	0.000000	0.000000	0.000000	0.000000	0.000000
137.600000	137.600000	137.600000	137.600000	137.600000	137.500000	137.400000	137.100000	136.300000	134.500000	130.400000	106.300000	165.600000	174.400000	-80.400000	-78.000000	-77.000000	76.400000	75.500000	73.800000	70.400000	65.500000	60.400000	57.000000	55.100000	-54.300000	-53.800000	-53.800000	53.600000	52.800000	50.900000	48.100000	45.400000	0.000000	0.000000	0.000000	0.000000	0.000000	0.000000	0.000000	38.400000	39.500000	33.100000	0.000000	0.000000	0.000000	0.000000	0.000000	0.000000	0.000000
137.600000	137.600000	137.600000	137.500000	137.500000	137.500000	137.400000	137.100000	136.300000	134.500000	130.300000	105.600000	69.000000	-55.300000	-80.400000	-78.000000	-76.900000	76.300000	75.500000	73.800000	70.500000	65.400000	60.400000	57.000000	55.300000	-54.400000	-53.900000	-53.600000	53.300000	52.600000	50.900000	48.200000	45.600000	0.000000	0.000000	0.000000	0.000000	0.000000	0.000000	0.000000	42.700000	36.900000	38.600000	0.000000	0.000000	0.000000	0.000000	0.000000	0.000000	0.000000
137.600000	137.600000	137.600000	137.600000	137.600000	137.500000	137.400000	137.100000	136.300000	134.500000	130.400000	105.900000	165.600000	-174.300000	-80.400000	-78.000000	-77.000000	76.300000	75.500000	73.800000	70.400000	65.400000	60.400000	56.900000	55.300000	-54.600000	-54.500000	-54.200000	53.600000	52.700000	51.000000	48.300000	45.300000	180.000000	180.000000	180.000000	180.000000	180.000000	180.000000	180.000000	41.900000	36.700000	40.400000	0.000000	0.000000	0.000000	0.000000	0.000000	0.000000	0.000000
137.600000	137.600000	137.600000	137.500000	137.500000	137.500000	137.400000	137.100000	136.300000	134.500000	130.300000	105.800000	69.000000	55.200000	-80.400000	-78.000000	-76.900000	76.400000	75.500000	73.800000	70.500000	65.500000	60.400000	57.000000	55.100000	-54.500000	-54.100000	-53.900000	53.600000	52.700000	50.900000	48.100000	45.100000	0.000000	0.000000	0.000000	0.000000	0.000000	0.000000	0.000000	38.100000	38.700000	36.500000	180.000000	180.000000	180.000000	180.000000	180.000000	180.000000	180.000000
137.600000	137.600000	137.600000	137.600000	137.600000	137.500000	137.400000	137.100000	136.300000	134.500000	130.400000	105.800000	165.600000	174.400000	-80.400000	-78.000000	-77.000000	76.300000	75.500000	73.800000	70.400000	65.400000	60.400000	57.000000	55.300000	-54.300000	-53.900000	-53.700000	53.400000	52.600000	50.900000	48.200000	45.400000	0.000000	0.000000	0.000000	0.000000	0.000000	0.000000	0.000000	37.800000	39.700000	33.000000	0.000000	0.000000	0.000000	0.000000	0.000000	0.000000	0.000000
137.600000	137.600000	137.600000	137.500000	137.500000	137.500000	137.400000	137.100000	136.300000	134.500000	130.300000	105.800000	69.000000	-55.300000	-80.400000	-78.000000	-76.900000	76.300000	75.500000	73.800000	70.500000	65.400000	60.400000	56.900000	55.300000	-54.600000	-54.300000	-54.000000	53.500000	52.700000	51.000000	48.200000	45.500000	0.000000	0.000000	0.000000	0.000000	0.000000	0.000000	0.000000	40.900000	38.400000	34.500000	0.000000	0.000000	0.000000	0.000000	0.000000	0.000000	0.000000
137.600000	137.600000	137.600000	137.600000	137.600000	137.500000	137.400000	137.100000	136.300000	134.500000	130.400000	105.800000	165.600000	-174.300000	-80.400000	-78.000000	-77.000000	76.400000	75.500000	73.800000	70.400000	65.500000	60.400000	57.000000	55.100000	-54.500000	-54.200000	-54.000000	53.600000	52.700000	50.900000	48.200000	45.300000	180.000000	180.000000	180.000000	180.000000	180.000000	180.000000	180.000000	42.000000	37.000000	38.300000	0.000000	0.000000	0.000000	0.000000	0.000000	0.000000	0.000000
137.600000	137.600000	137.600000	137.500000	137.500000	137.500000	137.400000	137.100000	136.300000	134.500000	130.300000	105.800000	69.000000	55.200000	-80.400000	-78.000000	-76.900000	76.300000	75.500000	73.800000	70.500000	65.400000	60.400000	57.000000	55.300000	-54.400000	-54.000000	-53.700000	53.500000	52.700000	50.900000	48.200000	45.200000	0.000000	0.000000	0.000000	0.000000	0.000000	0.000000	0.000000	39.600000	37.700000	39.000000	0.000000	0.000000	0.000000	0.000000	0.000000	0.000000	0.000000
137.600000	137.600000	137.600000	137.600000	137.600000	137.500000	137.400000	137.100000	136.300000	134.500000	130.400000	105.800000	165.600000	174.400000	-80.400000	-78.000000	-77.000000	76.300000	75.500000	73.800000	70.400000	65.400000	60.400000	56.900000	55.300000	-54.500000	-54.200000	-54.000000	53.500000	52.600000	51.000000	48.200000	45.400000	0.000000	0.000000	0.000000	0.000000	0.000000	0.000000	0.000000	38.200000	39.000000	36.100000	180.000000	180.000000	180.000000	180.000000	180.000000	180.000000	180.000000
137.600000	137.600000	137.600000	137.500000	137.500000	137.500000	137.400000	137.100000	136.300000	134.500000	130.300000	105.800000	69.000000	-55.300000	-80.400000	-78.000000	-76.900000	76.400000	75.500000	73.800000	70.500000	65.500000	60.400000	57.000000	55.100000	-54.500000	-54.200000	-54.000000	53.500000	52.700000	50.900000	48.200000	45.400000	0.000000	0.000000	0.000000	0.000000	0.000000	0.000000	0.000000	39.700000	39.000000	33.900000	0.000000	0.000000	0.000000	0.000000	0.000000	0.000000	0.000000
137.600000	137.600000	137.600000	137.600000	137.600000	137.500000	137.400000	137.100000	136.300000	134.500000	130.400000	105.800000	165.600000	-174.300000	-80.400000	-78.000000	-77.000000	76.300000	75.500000	73.800000	70.400000	65.400000	60.400000	57.000000	55.300000	-54.400000	-54.000000	-53.700000	53.500000	52.700000	50.900000	48.200000	45.300000	180.000000	180.000000	180.000000	180.000000	180.000000	180.000000	180.000000	41.400000	37.800000	35.400000	0.000000	0.000000	0.000000	0.000000	0.000000	0.000000	0.000000
137.600000	137.600000	137.600000	137.500000	137.500000	137.500000	137.400000	137.100000	136.300000	134.500000	130.300000	105.800000	69.000000	55.200000	-80.400000	-78.000000	-76.900000	76.300000	75.500000	73.800000	70.500000	65.400000	60.400000	56.900000	55.300000	-54.500000	-54.200000	-54.000000	53.600000	52.700000	51.000000	48.200000	45.300000	0.000000	0.000000	0.000000	0.000000	0.000000	0.000000	0.000000	40.400000	37.500000	37.900000	0.000000	0.000000	0.000000	0.000000	0.000000	0.000000	0.000000
137.600000	137.600000	137.600000	137.600000	137.600000	137.500000	137.400000	137.100000	136.300000	134.500000	130.400000	105.800000	165.600000	174.400000	-80.400000	-78.000000	-77.000000	76.400000	75.500000	73.800000	70.400000	65.500000	60.400000	57.000000	55.100000	-54.500000	-54.200000	-54.000000	53.500000	52.600000	50.900000	48.200000	45.400000	0.000000	0.000000	0.000000	0.000000	0.000000	0.000000	0.000000	38.900000	38.200000	38.100000	0.000000	0.000000	0.000000	0.000000	0.000000	0.000000	0.000000
137.600000	137.600000	137.600000	137.500000	137.500000	137.500000	137.400000	137.100000	136.300000	134.500000	130.300000	105.800000	69.000000	-55.300000	-80.400000	-78.000000	-76.900000	76.300000	75.500000	73.800000	70.500000	65.400000	60.400000	57.000000	55.300000	-54.400000	-54.000000	-53.700000	53.400000	52.700000	50.900000	48.200000	45.300000	0.000000	0.000000	0.000000	0.000000	0.000000	0.000000	0.000000	39.200000	38.900000	35.900000	180.000000	180.000000	180.000000	180.000000	180.000000	180.000000	180.000000
137.600000	137.600000	137.600000	137.600000	137.600000	137.500000	137.400000	137.100000	136.300000	134.500000	130.400000	105.800000	165.600000	-174.300000	-80.400000	-78.000000	-77.000000	76.300000	75.500000	73.800000	70.400000	65.400000	60.400000	56.900000	55.300000	-54.500000	-54.200000	-54.000000	53.600000	52.700000	51.000000	48.200000	45.300000	180.000000	180.000000	180.000000	180.000000	180.000000	180.000000	180.000000	40.700000	38.400000	34.700000	0.000000	0.000000	0.000000	0.000000	0.000000	0.000000	0.000000
137.600000	137.600000	137.600000	137.500000	137.500000	137.500000	137.400000	137.100000	136.300000	134.500000	130.300000	105.800000	69.000000	55.200000	-80.400000	-78.000000	-76.900000	76.400000	75.500000	73.800000	70.500000	65.500000	60.400000	57.000000	55.100000	-54.500000	-54.200000	-54.000000	53.500000	52.700000	50.900000	48.200000	45.400000	0.000000	0.000000	0.000000	0.000000	0.000000	0.000000	0.000000	40.700000	37.800000	35.800000	0.000000	0.000000	0.000000	0.000000	0.000000	0.000000	0.000000
137.600000	137.600000	137.600000	137.600000	137.600000	137.500000	137.400000	137.100000	136.300000	134.500000	130.400000	105.800000	165.600000	174.400000	-80.400000	-78.000000	-77.000000	76.300000	75.500000	73.800000	70.400000	65.400000	60.400000	57.000000	55.300000	-54.400000	-54.000000	-53.700000	53.500000	52.600000	50.900000	48.200000	45.300000	0.000000	0.000000	0.000000	0.000000	0.000000	0.000000	0.000000	39.500000	37.900000	37.600000	0.000000	0.000000	0.000000	0.000000	0.000000	0.000000	0.000000
137.600000	137.600000	137.600000	137.500000	137.500000	137.500000	137.400000	137.100000	136.300000	134.500000	130.300000	105.800000	69.000000	-55.300000	-80.400000	-78.000000	-76.900000	76.300000	75.500000	73.800000	70.500000	65.400000	60.400000	56.900000	55.300000	-54.500000	-54.200000	-54.000000	53.500000	52.700000	51.000000	48.200000	45.300000	0.000000	0.000000	0.000000	0.000000	0.000000	0.000000	0.000000	39.200000	38.400000	37.500000	0.000000	0.000000	0.000000	0.000000	0.000000	0.000000	0.000000
137.600000	137.600000	137.600000	137.600000	137.600000	137.500000	137.400000	137.100000	136.300000	134.500000	130.400000	105.800000	165.600000	-174.300000	-80.400000	-78.000000	-77.000000	76.400000	75.500000	73.800000	70.400000	65.500000	60.400000	57.000000	55.100000	-54.500000	-54.200000	-54.000000	53.500000	52.700000	50.900000	48.200000	45.400000	180.000000	180.000000	180.000000	180.000000	180.000000	180.000000	180.000000	40.100000	38.600000	35.800000	180.000000	180.000000	180.000000	180.000000	180.000000	180.000000	180.000000
137.600000	137.600000	137.600000	137.500000	137.500000	137.500000	137.400000	137.100000	136.300000	134.500000	130.300000	105.800000	69.000000	55.200000	-80.400000	-78.000000	-76.900000	76.300000	75.500000	73.800000	70.500000	65.400000	60.400000	57.000000	55.300000	-54.400000	-54.000000	-53.700000	53.600000	52.700000	50.900000	48.200000	45.300000	0.000000	0.000000	0.000000	0.000000	0.000000	0.000000	0.000000	40.600000	38.200000	35.200000	0.000000	0.000000	0.000000	0.000000	0.000000	0.000000	0.000000
137.600000	137.600000	137.600000	137.600000	137.600000	137.500000	137.400000	137.100000	136.300000	134.500000	130.400000	105.800000	165.600000	174.400000	-80.400000	-78.000000	-77.000000	76.300000	75.500000	73.800000	70.400000	65.400000	60.400000	56.900000	55.300000	-54.500000	-54.200000	-54.000000	53.500000	52.600000	51.000000	48.200000	45.300000	0.000000	0.000000	0.000000	0.000000	0.000000	0.000000	0.000000	40.000000	37.900000	36.200000	0.000000	0.000000	0.000000	0.000000	0.000000	0.000000	0.000000
137.600000	137.600000	137.600000	137.500000	137.500000	137.500000	137.400000	137.100000	136.300000	134.500000	130.300000	105.800000	69.000000	-55.300000	-80.400000	-78.000000	-76.900000	76.400000	75.500000	73.800000	70.500000	65.500000	60.400000	57.000000	55.100000	-54.500000	-54.200000	-54.000000	53.400000	52.700000	50.900000	48.200000	45.400000	0.000000	0.000000	0.000000	0.000000	0.000000	0.000000	0.000000	39.300000	38.100000	37.300000	0.000000	0.000000	0.000000	0.000000	0.000000	0.000000	0.000000
137.600000	137.600000	137.600000	137.600000	137.600000	137.500000	137.400000	137.100000	136.300000	134.500000	130.400000	105.800000	165.600000	-174.300000	-80.400000	-78.000000	-77.000000	76.300000	75.500000	73.800000	70.400000	65.400000	60.400000	57.000000	55.300000	-54.400000	-54.000000	-53.700000	53.600000	52.700000	50.900000	48.200000	45.300000	180.000000	180.000000	180.000000	180.000000	180.000000	180.000000	180.000000	39.800000	38.500000	37.000000	0.000000	0.000000	0.000000	0.000000	0.000000	0.000000	0.000000
137.600000	137.600000	137.600000	137.500000	137.500000	137.500000	137.400000	137.100000	136.300000	134.500000	130.300000	105.800000	69.000000	55.200000	-80.400000	-78.000000	-76.900000	76.300000	75.500000	73.800000	70.500000	65.400000	60.400000	56.900000	55.300000	-54.500000	-54.200000	-54.000000	53.500000	52.700000	51.000000	48.200000	45.300000	0.000000	0.000000	0.000000	0.000000	0.000000	0.000000	0.000000	40.400000	38.400000	35.900000	180.000000	180.000000	180.000000	180.000000	180.000000	180.000000	180.000000
137.600000	137.600000	137.600000	137.600000	137.600000	137.500000	137.400000	137.100000	136.300000	134.500000	130.400000	105.800000	165.600000	174.400000	-80.400000	-78.000000	-77.000000	76.400000	75.500000	73.800000	70.400000	65.500000	60.400000	57.000000	55.100000	-54.500000	-54.200000	-54.000000	53.500000	52.600000	50.900000	48.200000	45.400000	0.000000	0.000000	0.000000	0.000000	0.000000	0.000000	0.000000	40.200000	38.100000	35.600000	0.000000	0.000000	0.000000	0.000000	0.000000	0.000000	0.000000
137.600000	137.600000	137.600000	137.500000	137.500000	137.500000	137.400000	137.100000	136.300000	134.500000	130.300000	105.800000	69.000000	-55.300000	-80.400000	-78.000000	-76.900000	76.300000	75.500000	73.800000	70.500000	65.400000	60.400000	57.000000	55.300000	-54.400000	-54.000000	-53.700000	53.500000	52.700000	50.900000	48.200000	45.300000	0.000000	0.000000	0.000000	0.000000	0.000000	0.000000	0.000000	39.600000	38.000000	36.300000	0.000000	0.000000	0.000000	0.000000	0.000000	0.000000	0.000000
137.600000	137.600000	137.600000	137.600000	137.600000	137.500000	137.400000	137.100000	136.300000	134.500000	130.400000	105.800000	165.600000	-174.300000	-80.400000	-78.000000	-77.000000	76.300000	75.500000	73.800000	70.400000	65.400000	60.400000	56.900000	55.300000	-54.500000	-54.200000	-54.000000	53.500000	52.700000	51.000000	48.200000	45.300000	180.000000	180.000000	180.000000	180.000000	180.000000	180.000000	180.000000	39.600000	38.300000	37.100000	0.000000	0.000000	0.000000	0.000000	0.000000	0.000000	0.000000
137.600000	137.600000	137.600000	137.500000	137.500000	137.500000	137.400000	137.100000	136.300000	134.500000	130.300000	105.800000	69.000000	55.200000	-80.400000	-78.000000	-76.900000	76.400000	75.500000	73.800000	70.500000	65.500000	60.400000	57.000000	55.100000	-54.500000	-54.200000	-54.000000	53.600000	52.700000	50.900000	48.200000	45.400000	0.000000	0.000000	0.000000	0.000000	0.000000	0.000000	0.000000	40.200000	38.400000	36.700000	0.000000	0.000000	0.000000	0.000000	0.000000	0.000000	0.000000
137.600000	137.600000	137.600000	137.600000	137.600000	137.500000	137.400000	137.100000	136.300000	134.500000	130.400000	105.800000	165.600000	174.400000	-80.400000	-78.000000	-77.000000	76.300000	75.500000	73.800000	70.400000	65.400000	60.400000	57.000000	55.300000	-54.400000	-54.000000	-53.700000	53.500000	52.600000	50.900000	48.200000	45.300000	0.000000	0.000000	0.000000	0.000000	0.000000	0.000000	0.000000	40.200000	38.200000	36.000000	180.000000	180.000000	180.000000	180.000000	180.000000	180.000000	180.000000
137.600000	137.600000	137.600000	137.500000	137.500000	137.500000	137.400000	137.100000	136.300000	134.500000	130.300000	105.800000	69.000000	-55.300000	-80.400000	-78.000000	-76.900000	76.300000	75.500000	73.800000	70.500000	65.400000	60.400000	56.900000	55.300000	-54.500000	-54.200000	-54.000000	53.400000	52.700000	51.000000	48.200000	45.300000	0.000000	0.000000	0.000000	0.000000	0.000000	0.000000	0.000000	39.800000	38.100000	35.900000	0.000000	0.000000	0.000000	0.000000	0.000000	0.000000	0.000000
137.600000	137.600000	137.600000	137.600000	137.600000	137.500000	137.400000	137.100000	136.300000	134.500000	130.400000	105.800000	165.600000	-174.300000	-80.400000	-78.000000	-77.000000	76.400000	75.500000	73.800000	70.400000	65.500000	60.400000	57.000000	55.100000	-54.500000	-54.200000	-54.000000	53.600000	52.700000	50.900000	48.200000	45.400000	180.000000	180.000000	180.000000	180.000000	180.000000	180.000000	180.000000	39.700000	38.200000	36.400000	0.000000	0.000000	0.000000	0.000000	0.000000	0.000000	0.000000
137.600000	137.600000	137.600000	137.500000	137.500000	137.500000	137.400000	137.100000	136.300000	134.500000	130.300000	105.800000	69.000000	55.200000	-80.400000	-78.000000	-76.900000	76.300000	75.500000	73.800000	70.500000	65.400000	60.400000	57.000000	55.300000	-54.400000	-54.000000	-53.700000	53.500000	52.700000	50.900000	48.200000	45.300000	0.000000	0.000000	0.000000	0.000000	0.000000	0.000000	0.000000	39.900000	38.300000	36.800000	0.000000	0.000000	0.000000	0.000000	0.000000	0.000000	0.000000
137.600000	137.600000	137.600000	137.600000	137.600000	137.500000	137.400000	137.100000	136.300000	134.500000	130.400000	105.800000	165.600000	174.400000	-80.400000	-78.000000	-77.000000	76.300000	75.500000	73.800000	70.400000	65.400000	60.400000	56.900000	55.300000	-54.500000	-54.200000	-54.000000	53.500000	52.600000	51.000000	48.200000	45.300000	0.000000	0.000000	0.000000	0.000000	0.000000	0.000000	0.000000	40.200000	38.300000	36.600000	0.000000	0.000000	0.000000	0.000000	0.000000	0.000000	0.000000
137.600000	137.600000	137.600000	137.500000	137.500000	137.500000	137.400000	137.100000	136.300000	134.500000	130.300000	105.800000	69.000000	-55.300000	-80.400000	-78.000000	-76.900000	76.400000	75.500000	73.800000	70.500000	65.500000	60.400000	57.000000	55.100000	-54.500000	-54.200000	-54.000000	53.500000	52.700000	50.900000	48.200000	45.400000	0.000000	0.000000	0.000000	0.000000	0.000000	0.000000	0.000000	40.000000	38.200000	36.100000	180.000000	180.000000	180.000000	180.000000	180.000000	180.000000	180.000000
137.600000	137.600000	137.600000	137.600000	137.600000	137.500000	137.400000	137.100000	136.300000	134.500000	130.400000	105.800000	165.600000	-174.300000	-80.400000	-78.000000	-77.000000	76.300000	75.500000	73.800000	70.400000	65.400000	60.400000	57.000000	55.300000	-54.400000	-54.000000	-53.700000	53.500000	52.700000	50.900000	48.200000	45.300000	180.000000	180.000000	180.000000	180.000000	180.000000	180.000000	180.000000	39.700000	38.100000	36.000000	0.000000	0.000000	0.000000	0.000000	0.000000	0.000000	0.000000
137.600000	137.600000	137.600000	137.500000	137.500000	137.500000	137.400000	137.100000	136.300000	134.500000	130.300000	105.800000	69.000000	55.200000	-80.400000	-78.000000	-76.900000	76.300000	75.500000	73.800000	70.500000	65.400000	60.400000	56.900000	55.300000	-54.500000	-54.200000	-54.000000	53.600000	52.700000	51.000000	48.200000	45.300000	0.000000	0.000000	0.000000	0.000000	0.000000	0.000000	0.000000	39.900000	38.300000	36.500000	0.000000	0.000000	0.000000	0.000000	0.000000	0.000000	0.000000
137.600000	137.600000	137.600000	137.600000	137.600000	137.500000	137.400000	137.100000	136.300000	134.500000	130.400000	105.800000	165.600000	174.400000	-80.400000	-78.000000	-77.000000	76.400000	75.500000	73.800000	70.400000	65.500000	60.400000	57.000000	55.100000	-54.500000	-54.200000	-54.000000	53.500000	52.600000	50.900000	48.200000	45.400000	0.000000	0.000000	0.000000	0.000000	0.000000	0.000000	0.000000	40.000000	38.200000	36.700000	0.000000	0.000000	0.000000	0.000000	0.000000	0.000000	0.000000
137.600000	137.600000	137.600000	137.500000	137.500000	137.500000	137.400000	137.100000	136.300000	134.500000	130.300000	105.800000	69.000000	-55.300000	-80.400000	-78.000000	-76.900000	76.300000	75.500000	73.800000	70.500000	65.400000	60.400000	57.000000	55.300000	-54.400000	-54.000000	-53.700000	53.400000	52.700000	50.900000	48.200000	45.300000	0.000000	0.000000	0.000000	0.000000	0.000000	0.000000	0.000000	40.100000	38.300000	36.400000	0.000000	0.000000	0.000000	0.000000	0.000000	0.000000	0.000000
137.600000	137.600000	137.600000	137.600000	137.600000	137.500000	137.400000	137.100000	136.300000	134.500000	130.400000	105.800000	165.600000	-174.300000	-80.400000	-78.000000	-77.000000	76.300000	75.500000	73.800000	70.400000	65.400000	60.400000	56.900000	55.300000	-54.500000	-54.200000	-54.000000	53.600000	52.700000	51.000000	48.200000	45.300000	180.000000	180.000000	180.000000	180.000000	180.000000	180.000000	180.000000	39.800000	38.200000	36.200000	180.000000	180.000000	180.000000	180.000000	180.000000	180.000000	180.000000
137.600000	137.600000	137.600000	137.500000	137.500000	137.500000	137.400000	137.100000	136.300000	134.500000	130.300000	105.800000	69.000000	55.200000	-80.400000	-78.000000	-76.900000	76.400000	75.500000	73.800000	70.500000	65.500000	60.400000	57.000000	55.100000	-54.500000	-54.200000	-54.000000	53.500000	52.700000	50.900000	48.200000	45.400000	0.000000	0.000000	0.000000	0.000000	0.000000	0.000000	0.000000	39.900000	38.200000	36.100000	0.000000	0.000000	0.000000	0.000000	0.000000	0.000000	0.000000
137.600000	137.600000	137.600000	137.600000	137.600000	137.500000	137.400000	137.100000	136.300000	134.500000	130.400000	105.800000	165.600000	174.400000	-80.400000	-78.000000	-77.000000	76.300000	75.500000	73.800000	70.400000	65.400000	60.400000	57.000000	55.300000	-54.400000	-54.000000	-53.700000	53.500000	52.600000	50.900000	48.200000	45.300000	0.000000	0.000000	0.000000	0.000000	0.000000	0.000000	0.000000	39.900000	38.200000	36.500000	0.000000	0.000000	0.000000	0.000000	0.000000	0.000000	0.000000
137.600000	137.600000	137.600000	137.500000	137.500000	137.500000	137.400000	137.100000	136.300000	134.500000	130.300000	105.800000	69.000000	-55.300000	-80.400000	-78.000000	-76.900000	76.300000	75.500000	73.800000	70.500000	65.400000	60.400000	56.900000	55.300000	-54.500000	-54.200000	-54.000000	53.500000	52.700000	51.000000	48.200000	45.300000	0.000000	0.000000	0.000000	0.000000	0.000000	0.000000	0.000000	40.100000	38.300000	36.600000	0.000000	0.000000	0.000000	0.000000	0.000000	0.000000	0.000000
137.600000	137.600000	137.600000	137.600000	137.600000	137.500000	137.400000	137.100000	136.300000	134.500000	130.400000	105.800000	165.600000	-174.300000	-80.400000	-78.000000	-77.000000	76.400000	75.500000	73.800000	70.400000	65.500000	60.400000	57.000000	55.100000	-54.500000	-54.200000	-54.000000	53.500000	52.700000	50.900000	48.200000	45.400000	180.000000	180.000000	180.000000	180.000000	180.000000	180.000000	180.000000	39.900000	38.200000	36.400000	0.000000	0.000000	0.000000	0.000000	0.000000	0.000000	0.000000
137.600000	137.600000	137.600000	137.500000	137.500000	137.500000	137.400000	137.100000	136.300000	134.500000	130.300000	105.800000	69.000000	55.200000	-80.400000	-78.000000	-76.900000	76.300000	75.500000	73.800000	70.500000	65.400000	60.400000	57.000000	55.300000	-54.400000	-54.000000	-53.700000	53.600000	52.700000	50.900000	48.200000	45.300000	0.000000	0.000000	0.000000	0.000000	0.000000	0.000000	0.000000	39.800000	38.200000	36.200000	180.000000	180.000000	180.000000	180.000000	180.000000	180.000000	180.000000
137.600000	137.600000	137.600000	137.600000	137.600000	137.500000	137.400000	137.100000	136.300000	134.500000	130.400000	105.800000	165.600000	174.400000	-80.400000	-78.000000	-77.000000	76.300000	75.500000	73.800000	70.400000	65.400000	60.400000	56.900000	55.300000	-54.500000	-54.200000	-54.000000	53.500000	52.600000	51.000000	48.200000	45.300000	0.000000	0.000000	0.000000	0.000000	0.000000	0.000000	0.000000	39.900000	38.200000	36.200000	0.000000	0.000000	0.000000	0.000000	0.000000	0.000000	0.000000
137.600000	137.600000	137.600000	137.500000	137.500000	137.500000	137.400000	137.100000	136.300000	134.500000	130.300000	105.800000	69.000000	-55.300000	-80.400000	-78.000000	-76.900000	76.400000	75.500000	73.800000	70.500000	65.500000	60.400000	57.000000	55.100000	-54.500000	-54.200000	-54.000000	53.400000	52.700000	50.900000	48.200000	45.400000	0.000000	0.000000	0.000000	0.000000	0.000000	0.000000	0.000000	40.100000	38.300000	36.500000	0.000000	0.000000	0.000000	0.000000	0.000000	0.000000	0.000000
137.600000	137.600000	137.600000	137.600000	137.600000	137.500000	137.400000	137.100000	136.300000	134.500000	130.400000	105.800000	165.600000	-174.300000	-80.400000	-78.000000	-77.000000	76.300000	75.500000	73.800000	70.400000	65.400000	60.400000	57.000000	55.300000	-54.400000	-54.000000	-53.700000	53.600000	52.700000	50.900000	48.200000	45.300000	180.000000	180.000000	180.000000	180.000000	180.000000	180.000000	180.000000	39.900000	38.200000	36.500000	0.000000	0.000000	0.000000	0.000000	0.000000	0.000000	0.000000
137.600000	137.600000	137.600000	137.500000	137.500000	137.500000	137.400000	137.100000	136.300000	134.500000	130.300000	105.800000	69.000000	55.200000	-80.400000	-78.000000	-76.900000	76.300000	75.500000	73.800000	70.500000	65.400000	60.400000	56.900000	55.300000	-54.500000	-54.200000	-54.000000	53.500000	52.700000	51.000000	48.200000	45.300000	0.000000	0.000000	0.000000	0.000000	0.000000	0.000000	0.000000	39.900000	38.200000	36.400000	0.000000	0.000000	0.000000	0.000000	0.000000	0.000000	0.000000
137.600000	137.600000	137.600000	137.600000	137.600000	137.500000	137.400000	137.100000	136.300000	134.500000	130.400000	105.800000	165.600000	174.400000	-80.400000	-78.000000	-77.000000	76.400000	75.500000	73.800000	70.400000	65.500000	60.400000	57.000000	55.100000	-54.500000	-54.200000	-54.000000	53.500000	52.600000	50.900000	48.200000	45.400000	0.000000	0.000000	0.000000	0.000000	0.000000	0.000000	0.000000	39.800000	38.200000	36.200000	180.000000	180.000000	180.000000	180.000000	180.000000	180.000000	180.000000
137.600000	137.600000	137.600000	137.500000	137.500000	137.500000	137.400000	137.100000	136.300000	134.500000	130.300000	105.800000	69.000000	-55.300000	-80.400000	-78.000000	-76.900000	76.300000	75.500000	73.800000	70.500000	65.400000	60.400000	57.000000	55.300000	-54.400000	-54.000000	-53.700000	53.500000	52.700000	50.900000	48.200000	45.300000	0.000000	0.000000	0.000000	0.000000	0.000000	0.000000	0.000000	40.100000	38.300000	36.300000	0.000000	0.000000	0.000000	0.000000	0.000000	0.000000	0.000000
137.600000	137.600000	137.600000	137.600000	137.600000	137.500000	137.400000	137.100000	136.300000	134.500000	130.400000	105.800000	165.600000	-174.300000	-80.400000	-78.000000	-77.000000	76.300000	75.500000	73.800000	70.400000	65.400000	60.400000	56.900000	55.300000	-54.500000	-54.200000	-54.000000	53.500000	52.700000	51.000000	48.200000	45.300000	180.000000	180.000000	180.000000	180.000000	180.000000	180.000000	180.000000	39.900000	38.200000	36.500000	0.000000	0.000000	0.000000	0.000000	0.000000	0.000000	0.000000
137.600000	137.600000	137.600000	137.500000	137.500000	137.500000	137.400000	137.100000	136.300000	134.500000	130.300000	105.800000	69.000000	55.200000	-80.400000	-78.000000	-76.900000	76.400000	75.500000	73.800000	70.500000	65.500000	60.400000	57.000000	55.100000	-54.500000	-54.200000	-54.000000	53.600000	52.700000	50.900000	48.200000	45.400000	0.000000	0.000000	0.000000	0.000000	0.000000	0.000000	0.000000	39.900000	38.200000	36.400000	0.000000	0.000000	0.000000	0.000000	0.000000	0.000000	0.000000
137.600000	137.600000	137.600000	137.600000	137.600000	137.500000	137.400000	137.100000	136.300000	134.500000	130.400000	105.800000	165.600000	174.400000	-80.400000	-78.000000	-77.000000	76.300000	75.500000	73.800000	70.400000	65.400000	60.400000	57.000000	55.300000	-54.400000	-54.000000	-53.700000	53.500000	52.600000	50.900000	48.200000	45.300000	0.000000	0.000000	0.000000	0.000000	0.000000	0.000000	0.000000	39.900000	38.200000	36.400000	0.000000	0.000000	0.000000	0.000000	0.000000	0.000000	0.000000
137.600000	137.600000	137.600000	137.500000	137.500000	137.500000	137.400000	137.100000	136.300000	134.500000	130.300000	105.800000	69.000000	-55.300000	-80.400000	-78.000000	-76.900000	76.300000	75.500000	73.800000	70.500000	65.400000	60.400000	56.900000	55.300000	-54.500000	-54.200000	-54.000000	53.400000	52.700000	51.000000	48.200000	45.300000	0.000000	0.000000	0.000000	0.000000	0.000000	0.000000	0.000000	40.000000	38.300000	36.300000	180.000000	180.000000	180.000000	180.000000	180.000000	180.000000	180.000000
137.600000	137.600000	137.600000	137.600000	137.600000	137.500000	137.400000	137.100000	136.300000	134.500000	130.400000	105.800000	165.600000	-174.300000	-80.400000	-78.000000	-77.000000	76.400000	75.500000	73.800000	70.400000	65.500000	60.400000	57.000000	55.100000	-54.500000	-54.200000	-54.000000	53.600000	52.700000	50.900000	48.200000	45.400000	180.000000	180.000000	180.000000	180.000000	180.000000	180.000000	180.000000	39.900000	38.200000	36.300000	0.000000	0.000000	0.000000	0.000000	0.000000	0.000000	0.000000
137.600000	137.600000	137.600000	137.500000	137.500000	137.500000	137.400000	137.100000	136.300000	134.500000	130.300000	105.800000	69.000000	55.200000	-80.400000	-78.000000	-76.900000	76.300000	75.500000	73.800000	70.500000	65.400000	60.400000	57.000000	55.300000	-54.400000	-54.000000	-53.700000	53.500000	52.700000	50.900000	48.200000	45.300000	0.000000	0.000000	0.000000	0.000000	0.000000	0.000000	0.000000	39.900000	38.200000	36.400000	0.000000	0.000000	0.000000	0.000000	0.000000	0.000000	0.000000
137.600000	137.600000	137.600000	137.600000	137.600000	137.500000	137.400000	137.100000	136.300000	134.500000	130.400000	105.800000	165.600000	174.400000	-80.400000	-78.000000	-77.000000	76.300000	75.500000	73.800000	70.400000	65.400000	60.400000	56.900000	55.300000	-54.500000	-54.200000	-54.000000	53.500000	52.600000	51.000000	48.200000	45.300000	0.000000	0.000000	0.000000	0.000000	0.000000	0.000000	0.000000	39.900000	38.200000	36.500000	0.000000	0.000000	0.000000	0.000000	0.000000	0.000000	0.000000
180.000000	180.000000	180.000000	180.000000	180.000000	180.000000	180.000000	180.000000	180.000000	180.000000	180.000000	180.000000	180.000000	180.000000	180.000000	180.000000	180.000000	180.000000	180.000000	180.000000	180.000000	180.000000	180.000000	180.000000	180.000000	180.000000	180.000000	180.000000	180.000000	180.000000	180.000000	180.000000	180.000000	180.000000	180.000000	180.000000	180.000000	180.000000	180.000000	180.000000	180.000000	180.000000	180.000000	180.000000	180.000000	180.000000	180.000000	180.000000	180.000000	180.000000
111.900000	111.900000	111.900000	111.900000	111.900000	111.800000	111.600000	110.900000	109.300000	105.600000	98.200000	86.800000	72.700000	58.000000	43.800000	30.500000	17.000000	0.000000	0.000000	0.000000	0.000000	0.000000	0.000000	0.000000	0.000000	0.000000	0.000000	0.000000	0.000000	0.000000	0.000000	0.000000	0.000000	0.000000	0.000000	0.000000	0.000000	0.000000	0.000000	0.000000	0.000000	0.000000	0.000000	0.000000	0.000000	0.000000	0.000000	0.000000	0.000000	0.000000
148.900000	148.900000	148.900000	148.900000	148.900000	148.900000	148.900000	148.800000	148.800000	148.700000	149.500000	152.600000	160.400000	172.300000	-174.200000	-160.800000	-146.700000	128.600000	125.700000	119.500000	108.100000	91.200000	70.600000	47.800000	18.100000	0.000000	0.000000	0.000000	0.000000	0.000000	0.000000	0.000000	0.000000	0.000000	0.000000	0.000000	0.000000	0.000000	0.000000	0.000000	0.000000	0.000000	0.000000	0.000000	0.000000	0.000000	0.000000	0.000000	0.000000	0.000000
131.000000	131.000000	131.000000	131.000000	130.900000	130.800000	130.600000	130.000000	128.200000	123.700000	111.300000	90.200000	70.500000	-54.900000	-46.300000	-40.700000	-41.600000	53.300000	55.000000	60.800000	72.000000	88.800000	109.400000	132.200000	161.900000	180.000000	180.000000	180.000000	170.600000	147.500000	123.900000	95.900000	63.200000	9.800000	0.000000	0.000000	0.000000	0.000000	0.000000	0.000000	0.000000	0.000000	0.000000	0.000000	0.000000	0.000000	0.000000	0.000000	0.000000	0.000000
141.000000	141.000000	141.000000	141.000000	141.000000	141.000000	140.900000	140.800000	140.700000	140.800000	143.500000	150.600000	162.800000	-174.300000	-86.500000	-90.800000	-92.200000	84.700000	82.100000	74.400000	60.000000	39.500000	19.000000	6.000000	0.900000	0.000000	0.000000	0.000000	9.400000	32.500000	56.100000	84.100000	116.800000	170.200000	180.000000	180.000000	180.000000	180.000000	180.000000	180.000000	161.200000	102.200000	46.800000	0.000000	0.000000	0.000000	0.000000	0.000000	0.000000	0.000000
135.700000	135.700000	135.700000	135.700000	135.700000	135.600000	135.500000	135.000000	133.800000	130.400000	119.000000	91.700000	70.200000	55.600000	-93.800000	-84.500000	-76.900000	77.100000	76.900000	78.400000	79.400000	77.900000	72.100000	57.800000	29.000000	0.000000	0.000000	0.000000	0.200000	0.200000	0.100000	0.000000	0.000000	0.000000	0.000000	0.000000	0.000000	0.000000	0.000000	0.000000	18.800000	77.800000	133.200000	180.000000	180.000000	180.000000	180.000000	180.000000	180.000000	180.000000
138.600000	138.600000	138.600000	138.500000	138.500000	138.500000	138.400000	138.200000	137.700000	136.900000	138.400000	148.900000	164.000000	174.100000	-68.400000	-69.300000	-73.400000	73.800000	73.000000	70.200000	67.000000	66.000000	71.900000	87.300000	117.200000	-162.300000	-158.900000	-154.600000	130.100000	99.900000	71.900000	41.500000	16.000000	1.100000	0.000000	0.000000	0.000000	0.000000	0.000000	0.000000	0.000000	0.000000	0.000000	0.000000	0.000000	0.000000	0.000000	0.000000	0.000000	0.000000
137.000000	137.000000	137.000000	137.100000	137.000000	137.000000	136.800000	136.500000	135.500000	132.900000	123.700000	92.400000	69.800000	-55.600000	-87.800000	-85.000000	-80.700000	78.400000	77.200000	75.400000	70.800000	62.000000	48.800000	37.300000	32.900000	-17.700000	-21.100000	-25.400000	46.800000	68.300000	81.300000	83.800000	71.000000	20.900000	0.000000	0.000000	0.000000	0.000000	0.000000	0.000000	0.000000	0.000000	0.000000	0.000000	0.000000	0.000000	0.000000	0.000000	0.000000	0.000000
137.900000	137.900000	137.900000	137.800000	137.800000	137.800000	137.700000	137.400000	136.700000	135.400000	135.200000	147.700000	164.600000	-174.000000	-78.600000	-74.500000	-74.700000	75.200000	74.700000	73.400000	70.800000	66.900000	63.300000	54.900000	32.900000	-6.000000	-2.300000	-0.900000	2.700000	9.400000	21.500000	44.400000	76.100000	148.900000	180.000000	180.000000	180.000000	180.000000	180.000000	180.000000	106.600000	45.800000	12.200000	0.000000	0.000000	0.000000	0.000000	0.000000	0.000000	0.000000
137.400000	137.400000	137.400000	137.400000	137.400000	137.300000	137.200000	136.900000	136.100000	133.900000	126.500000	92.800000	69.600000	55.600000	-79.900000	-79.300000	-78.100000	76.800000	75.800000	73.800000	70.400000	66.200000	63.900000	69.500000	85.000000	-120.800000	-119.300000	-114.800000	92.400000	67.700000	45.300000	25.900000	18.100000	8.500000	0.000000	0.000000	0.000000	0.000000	0.000000	0.000000	65.500000	86.900000	61.400000	0.000000	0.000000	0.000000	0.000000	0.000000	0.000000	0.000000
137.700000	137.700000	137.700000	137.700000	137.600000	137.600000	137.500000	137.200000	136.400000	134.800000	133.200000	146.800000	164.900000	174.000000	-81.900000	-78.100000	-76.600000	76.200000	75.400000	73.800000	70.200000	64.400000	57.300000	50.400000	52.200000	-48.600000	-52.600000	-57.100000	70.200000	77.300000	73.900000	56.600000	29.800000	3.700000	0.000000	0.000000	0.000000	0.000000	0.000000	0.000000	6.300000	39.300000	94.200000	180.000000	180.000000	180.000000	180.000000	180.000000	180.000000	180.000000
137.500000	137.500000	137.500000	137.500000	137.500000	137.500000	137.300000	137.000000	136.200000	134.300000	128.100000	93.100000	69.500000	-55.600000	-79.600000	-77.700000	-77.100000	76.400000	75.500000	73.800000	70.700000	65.900000	60.900000	54.700000	38.200000	-12.600000	-8.000000	-6.900000	13.700000	26.800000	44.300000	61.600000	64.000000	34.400000	0.000000	0.000000	0.000000	0.000000	0.000000	0.000000	1.300000	6.400000	10.300000	0.000000	0.000000	0.000000	0.000000	0.000000	0.000000	0.000000
137.600000	137.600000	137.600000	137.600000	137.600000	137.500000	137.400000	137.100000	136.400000	134.600000	132.000000	146.100000	165.100000	-174.000000	-80.900000	-78.400000	-77.000000	76.300000	75.500000	73.700000	70.300000	65.600000	61.600000	62.200000	68.600000	-87.500000	-87.100000	-83.600000	67.600000	51.300000	39.200000	39.600000	58.600000	114.800000	180.000000	180.000000	180.000000	180.000000	180.000000	180.000000	64.800000	21.300000	4.700000	0.000000	0.000000	0.000000	0.000000	0.000000	0.000000	0.000000
137.600000	137.600000	137.600000	137.500000	137.500000	137.500000	137.400000	137.100000	136.200000	134.400000	129.000000	93.300000	69.400000	55.600000	-80.600000	-77.900000	-77.000000	76.400000	75.500000	73.900000	70.500000	65.300000	59.600000	55.100000	58.400000	-65.800000	-69.500000	-72.300000	75.600000	72.200000	60.500000	41.400000	29.200000	24.100000	0.000000	0.000000	0.000000	0.000000	0.000000	0.000000	79.600000	60.100000	23.300000	0.000000	0.000000	0.000000	0.000000	0.000000	0.000000	0.000000
137.600000	137.600000	137.600000	137.600000	137.600000	137.500000	137.400000	137.100000	136.400000	134.500000	131.300000	145.600000	165.200000	174.000000	-80.400000	-78.200000	-77.000000	76.300000	75.500000	73.700000	70.400000	65.500000	60.500000	55.400000	44.300000	-22.900000	-19.000000	-19.000000	28.300000	42.000000	54.700000	55.700000	38.100000	9.300000	0.000000	0.000000	0.000000	0.000000	0.000000	0.000000	26.700000	62.400000	63.300000	0.000000	0.000000	0.000000	0.000000	0.000000	0.000000	0.000000
137.600000	137.600000	137.600000	137.500000	137.500000	137.500000	137.400000	137.100000	136.200000	134.400000	129.600000	93.500000	69.400000	-55.600000	-80.700000	-78.000000	-77.000000	76.300000	75.500000	73.800000	70.500000	65.500000	60.800000	59.200000	60.600000	-68.200000	-67.100000	-64.200000	54.300000	45.700000	43.000000	51.100000	57.100000	40.600000	0.000000	0.000000	0.000000	0.000000	0.000000	0.000000	6.700000	26.800000	68.000000	180.000000	180.000000	180.000000	180.000000	180.000000	180.000000	180.000000
137.600000	137.600000	137.600000	137.600000	137.600000	137.500000	137.400000	137.100000	136.400000	134.500000	130.900000	145.100000	165.200000	-174.000000	-80.500000	-78.100000	-77.000000	76.400000	75.500000	73.800000	70.400000	65.500000	60.300000	56.600000	59.200000	-69.300000	-72.800000	-74.200000	71.900000	64.200000	52.000000	42.600000	50.900000	87.200000	180.000000	180.000000	180.000000	180.000000	180.000000	180.000000	40.200000	16.700000	18.000000	0.000000	0.000000	0.000000	0.000000	0.000000	0.000000	0.000000
137.600000	137.600000	137.600000	137.500000	137.500000	137.500000	137.400000	137.100000	136.200000	134.400000	129.900000	93.700000	69.400000	55.600000	-80.500000	-78.100000	-77.000000	76.300000	75.500000	73.800000	70.500000	65.400000	60.400000	56.100000	49.100000	-34.300000	-31.500000	-32.200000	40.800000	50.900000	55.800000	47.600000	35.900000	36.500000	0.000000	0.000000	0.000000	0.000000	0.000000	0.000000	71.400000	37.400000	11.800000	0.000000	0.000000	0.000000	0.000000	0.000000	0.000000	0.000000
137.600000	137.600000	137.600000	137.600000	137.600000	137.500000	137.400000	137.100000	136.400000	134.500000	130.700000	144.600000	165.200000	174.000000	-80.600000	-78.100000	-77.000000	76.300000	75.500000	73.700000	70.400000	65.500000	60.600000	57.900000	56.800000	-58.000000	-56.300000	-54.000000	48.700000	45.700000	48.100000	52.200000	42.400000	17.000000	0.000000	0.000000	0.000000	0.000000	0.000000	0.000000	45.500000	57.800000	31.200000	0.000000	0.000000	0.000000	0.000000	0.000000	0.000000	0.000000
137.600000	137.600000	137.600000	137.500000	137.500000	137.500000	137.400000	137.100000	136.200000	134.400000	130.100000	93.800000	69.400000	-55.600000	-80.500000	-78.100000	-77.000000	76.400000	75.500000	73.900000	70.500000	65.500000	60.400000	57.000000	58.400000	-67.000000	-69.800000	-70.200000	65.900000	58.000000	49.000000	47.700000	52.300000	41.700000	0.000000	0.000000	0.000000	0.000000	0.000000	0.000000	16.800000	45.500000	58.900000	0.000000	0.000000	0.000000	0.000000	0.000000	0.000000	0.000000
137.600000	137.600000	137.600000	137.600000	137.600000	137.500000	137.400000	137.100000	136.400000	134.500000	130.500000	144.200000	165.200000	-174.000000	-80.600000	-78.100000	-77.000000	76.300000	75.500000	73.700000	70.400000	65.500000	60.500000	56.600000	52.200000	-43.300000	-41.700000	-42.700000	49.000000	54.500000	53.700000	45.700000	47.500000	70.300000	180.000000	180.000000	180.000000	180.000000	180.000000	180.000000	28.500000	25.200000	53.500000	180.000000	180.000000	180.000000	180.000000	180.000000	180.000000	180.000000
137.600000	137.600000	137.600000	137.500000	137.500000	137.500000	137.400000	137.100000	136.200000	134.400000	130.200000	93.900000	69.400000	55.600000	-80.500000	-78.100000	-77.000000	76.300000	75.500000	73.800000	70.500000	65.400000	60.500000	57.300000	55.300000	-53.400000	-51.400000	-49.700000	47.600000	47.900000	51.000000	49.200000	40.000000	42.600000	0.000000	0.000000	0.000000	0.000000	0.000000	0.000000	57.200000	27.400000	22.600000	0.000000	0.000000	0.000000	0.000000	0.000000	0.000000	0.000000
137.600000	137.600000	137.600000	137.600000	137.600000	137.500000	137.400000	137.100000	136.400000	134.500000	130.400000	143.800000	165.200000	174.000000	-80.600000	-78.100000	-77.000000	76.400000	75.500000	73.800000	70.400000	65.500000	60.400000	57.100000	57.300000	-63.300000	-65.200000	-65.000000	60.600000	54.200000	49.100000	49.700000	44.300000	24.600000	0.000000	0.000000	0.000000	0.000000	0.000000	0.000000	54.200000	44.600000	18.800000	0.000000	0.000000	0.000000	0.000000	0.000000	0.000000	0.000000
137.600000	137.600000	137.600000	137.500000	137.500000	137.500000	137.400000	137.100000	136.200000	134.400000	130.300000	94.100000	69.400000	-55.600000	-80.500000	-78.100000	-77.000000	76.300000	75.500000	73.800000	70.500000	65.500000	60.500000	56.900000	53.900000	-49.300000	-48.600000	-49.500000	53.200000	55.100000	51.700000	47.200000	49.300000	41.400000	0.000000	0.000000	0.000000	0.000000	0.000000	0.000000	28.700000	50.400000	35.700000	0.000000	0.000000	0.000000	0.000000	0.000000	0.000000	0.000000
137.600000	137.600000	137.600000	137.600000	137.600000	137.500000	137.400000	137.100000	136.400000	134.500000	130.400000	143.300000	165.200000	-174.000000	-80.600000	-78.100000	-77.000000	76.300000	75.500000	73.700000	70.400000	65.500000	60.500000	57.100000	54.900000	-51.800000	-49.900000	-48.800000	48.600000	50.200000	51.800000	47.500000	46.100000	60.300000	180.000000	180.000000	180.000000	180.000000	180.000000	180.000000	25.800000	37.000000	53.400000	0.000000	0.000000	0.000000	0.000000	0.000000	0.000000	0.000000
137.600000	137.600000	137.600000	137.500000	137.500000	137.500000	137.400000	137.100000	136.200000	134.400000	130.300000	94.200000	69.400000	55.600000	-80.500000	-78.100000	-77.000000	76.400000	75.500000	73.900000	70.500000	65.400000	60.400000	57.100000	56.400000	-60.000000	-61.100000	-60.500000	56.900000	52.400000	50.100000	49.100000	42.400000	45.000000	0.000000	0.000000	0.000000	0.000000	0.000000	0.000000	45.200000	28.200000	45.500000	180.000000	180.000000	180.000000	180.000000	180.000000	180.000000	180.000000
137.600000	137.600000	137.600000	137.600000	137.600000	137.500000	137.400000	137.100000	136.400000	134.500000	130.400000	142.800000	165.200000	174.000000	-80.600000	-78.100000	-77.000000	76.300000	75.500000	73.700000	70.400000	65.500000	60.500000	57.000000	54.800000	-52.700000	-52.500000	-53.200000	54.900000	54.500000	50.700000	48.500000	45.100000	30.600000	0.000000	0.000000	0.000000	0.000000	0.000000	0.000000	54.000000	35.100000	25.800000	0.000000	0.000000	0.000000	0.000000	0.000000	0.000000	0.000000
137.600000	137.600000	137.600000	137.500000	137.500000	137.500000	137.400000	137.100000	136.200000	134.400000	130.300000	94.300000	69.400000	-55.600000	-80.500000	-78.100000	-77.000000	76.300000	75.500000	73.800000	70.500000	65.500000	60.500000	57.000000	54.800000	-51.800000	-50.200000	-49.500000	50.100000	51.800000	51.600000	47.600000	47.600000	41.200000	0.000000	0.000000	0.000000	0.000000	0.000000	0.000000	38.400000	45.600000	24.500000	0.000000	0.000000	0.000000	0.000000	0.000000	0.000000	0.000000
137.600000	137.600000	137.600000	137.600000	137.600000	137.500000	137.400000	137.100000	136.400000	134.500000	130.400000	142.200000	165.200000	-174.000000	-80.600000	-78.100000	-77.000000	76.400000	75.500000	73.800000	70.400000	65.500000	60.400000	57.100000	55.900000	-57.600000	-58.000000	-57.400000	54.700000	51.900000	50.800000	48.200000	45.500000	54.100000	180.000000	180.000000	180.000000	180.000000	180.000000	180.000000	28.400000	43.700000	37.900000	0.000000	0.000000	0.000000	0.000000	0.000000	0.000000	0.000000
137.600000	137.600000	137.600000	137.500000	137.500000	137.500000	137.400000	137.100000	136.200000	134.400000	130.300000	94.500000	69.400000	55.600000	-80.500000	-78.100000	-77.000000	76.300000	75.500000	73.800000	70.500000	65.400000	60.500000	57.000000	55.200000	-54.300000	-54.400000	-54.800000	55.200000	53.700000	50.600000	48.600000	43.700000	45.700000	0.000000	0.000000	0.000000	0.000000	0.000000	0.000000	37.800000	34.100000	48.600000	0.000000	0.000000	0.000000	0.000000	0.000000	0.000000	0.000000
137.600000	137.600000	137.600000	137.600000	137.600000	137.500000	137.400000	137.100000	136.400000	134.500000	130.400000	141.500000	165.200000	174.000000	-80.600000	-78.100000	-77.000000	76.300000	75.500000	73.700000	70.400000	65.500000	60.500000	57.000000	54.900000	-52.400000	-51.200000	-50.700000	51.500000	52.600000	51.100000	48.200000	45.400000	35.000000	0.000000	0.000000	0.000000	0.000000	0.000000	0.000000	49.500000	32.300000	41.000000	180.000000	180.000000	180.000000	180.000000	180.000000	180.000000	180.000000
137.600000	137.600000	137.600000	137.500000	137.500000	137.500000	137.400000	137.100000	136.200000	134.400000	130.300000	94.700000	69.400000	-55.600000	-80.500000	-78.100000	-77.000000	76.400000	75.500000	73.900000	70.500000	65.500000	60.400000	57.100000	55.600000	-56.100000	-55.900000	-55.400000	53.600000	52.000000	51.100000	47.900000	46.600000	41.200000	0.000000	0.000000	0.000000	0.000000	0.000000	0.000000	44.000000	39.300000	28.300000	0.000000	0.000000	0.000000	0.000000	0.000000	0.000000	0.000000
137.600000	137.600000	137.600000	137.600000	137.600000	137.500000	137.400000	137.100000	136.400000	134.500000	130.400000	140.500000	165.200000	-174.000000	-80.600000	-78.100000	-77.000000	76.300000	75.500000	73.700000	70.400000	65.500000	60.500000	57.000000	55.300000	-54.900000	-55.100000	-55.200000	54.900000	53.100000	50.800000	48.400000	45.300000	50.200000	180.000000	180.000000	180.000000	180.000000	180.000000	180.000000	33.000000	43.700000	28.600000	0.000000	0.000000	0.000000	0.000000	0.000000	0.000000	0.000000
137.600000	137.600000	137.600000	137.500000	137.500000	137.500000	137.400000	137.100000	136.200000	134.400000	130.300000	95.000000	69.400000	55.600000	-80.500000	-78.100000	-77.000000	76.300000	75.500000	73.800000	70.500000	65.400000	60.500000	57.000000	55.000000	-53.100000	-52.200000	-51.900000	52.500000	52.900000	50.900000	48.300000	44.500000	45.600000	0.000000	0.000000	0.000000	0.000000	0.000000	0.000000	34.800000	39.400000	38.800000	0.000000	0.000000	0.000000	0.000000	0.000000	0.000000	0.000000
137.600000	137.600000	137.600000	137.600000	137.600000	137.500000	137.400000	137.100000	136.400000	134.500000	130.400000	139.000000	165.200000	174.000000	-80.600000	-78.100000	-77.000000	76.400000	75.500000	73.800000	70.400000	65.500000	60.400000	57.100000	55.500000	-55.100000	-54.800000	-54.300000	53.200000	52.200000	51.000000	48.100000	45.500000	38.100000	0.000000	0.000000	0.000000	0.000000	0.000000	0.000000	44.400000	34.200000	44.900000	0.000000	0.000000	0.000000	0.000000	0.000000	0.000000	0.000000
137.600000	137.600000	137.600000	137.500000	137.500000	137.500000	137.400000	137.100000	136.200000	134.400000	130.300000	95.400000	69.400000	-55.600000	-80.500000	-78.100000	-77.000000	76.300000	75.500000	73.800000	70.500000	65.500000	60.500000	57.000000	55.300000	-55.100000	-55.100000	-55.100000	54.400000	52.800000	51.000000	48.200000	46.000000	41.400000	0.000000	0.000000	0.000000	0.000000	0.000000	0.000000	45.500000	35.700000	38.500000	180.000000	180.000000	180.000000	180.000000	180.000000	180.000000	180.000000
137.600000	137.600000	137.600000	137.600000	137.600000	137.500000	137.400000	137.100000	136.400000	134.500000	130.400000	136.200000	165.200000	-174.000000	-80.600000	-78.100000	-77.000000	76.300000	75.500000	73.700000	70.400000	65.500000	60.500000	57.000000	55.100000	-53.600000	-53.000000	-52.800000	53.200000	52.900000	50.800000	48.300000	45.300000	47.700000	180.000000	180.000000	180.000000	180.000000	180.000000	180.000000	37.500000	40.600000	30.300000	0.000000	0.000000	0.000000	0.000000	0.000000	0.000000	0.000000
137.600000	137.600000	137.600000	137.500000	137.500000	137.500000	137.400000	137.100000	136.200000	134.400000	130.300000	96.100000	69.400000	55.600000	-80.500000	-78.100000	-77.000000	76.400000	75.500000	73.900000	70.500000	65.400000	60.400000	57.100000	55.400000	-54.700000	-54.200000	-53.700000	53.000000	52.400000	51.000000	48.200000	44.900000	45.300000	0.000000	0.000000	0.000000	0.000000	0.000000	0.000000	34.800000	41.300000	31.500000	0.000000	0.000000	0.000000	0.000000	0.000000	0.000000	0.000000
137.600000	137.600000	137.600000	137.600000	137.600000	137.500000	137.400000	137.100000	136.400000	134.500000	130.400000	129.200000	165.200000	174.000000	-80.600000	-78.100000	-77.000000	76.300000	75.500000	73.700000	70.400000	65.500000	60.500000	57.000000	55.300000	-55.000000	-54.900000	-54.800000	54.100000	52.700000	51.000000	48.200000	45.500000	40.100000	0.000000	0.000000	0.000000	0.000000	0.000000	0.000000	40.500000	37.400000	38.900000	0.000000	0.000000	0.000000	0.000000	0.000000	0.000000	0.000000
137.600000	137.600000	137.600000	137.500000	137.500000	137.500000	137.400000	137.100000	136.200000	134.400000	130.300000	98.000000	69.400000	-55.600000	-80.500000	-78.100000	-77.000000	76.300000	75.500000	73.800000	70.500000	65.500000	60.500000	57.000000	55.200000	-54.000000	-53.600000	-53.400000	53.500000	52.800000	50.900000	48.200000	45.700000	41.800000	0.000000	0.000000	0.000000	0.000000	0.000000	0.000000	44.600000	35.400000	42.200000	0.000000	0.000000	0.000000	0.000000	0.000000	0.000000	0.000000
137.600000	137.600000	137.600000	137.600000	137.600000	137.500000	137.400000	137.100000	136.400000	134.500000	130.400000	116.000000	165.200000	-174.000000	-80.600000	-78.100000	-77.000000	76.400000	75.500000	73.800000	70.400000	65.500000	60.400000	57.100000	55.300000	-54.500000	-54.000000	-53.600000	53.100000	52.600000	50.900000	48.300000	45.300000	46.000000	180.000000	180.000000	180.000000	180.000000	180.000000	180.000000	40.500000	37.900000	37.100000	180.000000	180.000000	180.000000	180.000000	180.000000	180.000000	180.000000
137.600000	137.600000	137.600000	137.500000	137.500000	137.500000	137.400000	137.100000	136.200000	134.400000	130.300000	102.200000	69.400000	55.600000	-80.500000	-78.100000	-77.000000	76.300000	75.500000	73.800000	70.500000	65.400000	60.500000	57.000000	55.300000	-54.800000	-54.600000	-54.400000	53.800000	52.600000	51.000000	48.200000	45.200000	45.000000	0.000000	0.000000	0.000000	0.000000	0.000000	0.000000	36.300000	40.400000	31.900000	0.000000	0.000000	0.000000	0.000000	0.000000	0.000000	0.000000
137.600000	137.600000	137.600000	137.600000	137.600000	137.500000	137.400000	137.100000	136.400000	134.500000	130.400000	108.400000	165.200000	174.000000	-80.600000	-78.100000	-77.000000	76.300000	75.500000	73.700000	70.400000	65.500000	60.500000	57.000000	55.200000	-54.300000	-53.900000	-53.800000	53.600000	52.700000	50.900000	48.200000	45.400000	41.300000	0.000000	0.000000	0.000000	0.000000	0.000000	0.000000	38.400000	39.400000	33.400000	0.000000	0.000000	0.000000	0.000000	0.000000	0.000000	0.000000
137.600000	137.600000	137.600000	137.500000	137.500000	137.500000	137.400000	137.100000	136.200000	134.400000	130.300000	105.000000	69.400000	-55.600000	-80.500000	-78.100000	-77.000000	76.400000	75.500000	73.900000	70.500000	65.500000	60.400000	57.100000	55.300000	-54.400000	-54.000000	-53.600000	53.200000	52.700000	50.900000	48.200000	45.600000	42.200000	0.000000	0.000000	0.000000	0.000000	0.000000	0.000000	42.700000	36.900000	38.700000	0.000000	0.000000	0.000000	0.000000	0.000000	0.000000	0.000000
137.600000	137.600000	137.600000	137.600000	137.600000	137.500000	137.400000	137.100000	136.400000	134.500000	130.400000	106.400000	165.200000	-174.000000	-80.600000	-78.100000	-77.000000	76.300000	75.500000	73.700000	70.400000	65.500000	60.500000	57.000000	55.300000	-54.700000	-54.400000	-54.200000	53.700000	52.600000	51.000000	48.300000	45.300000	45.000000	180.000000	180.000000	180.000000	180.000000	180.000000	180.000000	41.900000	36.700000	40.300000	0.000000	0.000000	0.000000	0.000000	0.000000	0.000000	0.000000
137.600000	137.600000	137.600000	137.500000	137.500000	137.500000	137.400000	137.100000	136.200000	134.400000	130.300000	105.800000	69.400000	55.600000	-80.500000	-78.100000	-77.000000	76.300000	75.500000	73.800000	70.500000	65.400000	60.500000	57.000000	55.200000	-54.400000	-54.100000	-53.900000	53.600000	52.700000	50.900000	48.200000	45.300000	44.600000	0.000000	0.000000	0.000000	0.000000	0.000000	0.000000	38.100000	38.800000	36.300000	180.000000	180.000000	180.000000	180.000000	180.000000	180.000000	180.000000
137.600000	137.600000	137.600000	137.600000	137.600000	137.500000	137.400000	137.100000	136.400000	134.500000	130.400000	106.100000	165.200000	174.000000	-80.600000	-78.100000	-77.000000	76.400000	75.500000	73.800000	70.400000	65.500000	60.400000	57.100000	55.300000	-54.400000	-54.000000	-53.700000	53.300000	52.700000	50.900000	48.200000	45.400000	42.200000	0.000000	0.000000	0.000000	0.000000	0.000000	0.000000	37.800000	39.700000	33.200000	0.000000	0.000000	0.000000	0.000000	0.000000	0.000000	0.000000
137.600000	137.600000	137.600000	137.500000	137.500000	137.500000	137.400000	137.100000	136.200000	134.400000	130.300000	105.900000	69.400000	-55.600000	-80.500000	-78.100000	-77.000000	76.300000	75.500000	73.800000	70.500000	65.500000	60.500000	57.000000	55.300000	-54.600000	-54.300000	-54.000000	53.600000	52.600000	51.000000	48.200000	45.500000	42.400000	0.000000	0.000000	0.000000	0.000000	0.000000	0.000000	41.000000	38.400000	34.700000	0.000000	0.000000	0.000000	0.000000	0.000000	0.000000	0.000000
137.600000	137.600000	137.600000	137.600000	137.600000	137.500000	137.400000	137.100000	136.400000	134.500000	130.400000	106.000000	165.200000	-174.000000	-80.600000	-78.100000	-77.000000	76.300000	75.500000	73.700000	70.400000	65.500000	60.500000	57.000000	55.200000	-54.500000	-54.100000	-54.000000	53.600000	52.700000	50.900000	48.300000	45.300000	44.400000	180.000000	180.000000	180.000000	180.000000	180.000000	180.000000	41.900000	37.000000	38.300000	0.000000	0.000000	0.000000	0.000000	0.000000	0.000000	0.000000
137.600000	137.600000	137.600000	137.500000	137.500000	137.500000	137.400000	137.100000	136.200000	134.400000	130.300000	106.000000	69.400000	55.600000	-80.500000	-78.100000	-77.000000	76.400000	75.500000	73.900000	70.500000	65.400000	60.400000	57.100000	55.300000	-54.400000	-54.100000	-53.700000	53.400000	52.700000	50.900000	48.200000	45.400000	44.300000	0.000000	0.000000	0.000000	0.000000	0.000000	0.000000	39.600000	37.700000	38.900000	0.000000	0.000000	0.000000	0.000000	0.000000	0.000000	0.000000
137.600000	137.600000	137.600000	137.600000	137.600000	137.500000	137.400000	137.100000	136.400000	134.500000	130.400000	106.000000	165.200000	174.000000	-80.600000	-78.100000	-77.000000	76.300000	75.500000	73.700000	70.400000	65.500000	60.500000	57.000000	55.300000	-54.600000	-54.200000	-54.000000	53.500000	52.600000	51.000000	48.200000	45.400000	42.700000	0.000000	0.000000	0.000000	0.000000	0.000000	0.000000	38.200000	39.000000	36.000000	180.000000	180.000000	180.000000	180.000000	180.000000	180.000000	180.000000
137.600000	137.600000	137.600000	137.500000	137.500000	137.500000	137.400000	137.100000	136.200000	134.400000	130.300000	106.000000	69.400000	-55.600000	-80.500000	-78.100000	-77.000000	76.300000	75.500000	73.800000	70.500000	65.500000	60.500000	57.000000	55.200000	-54.500000	-54.100000	-53.900000	53.600000	52.700000	50.900000	48.200000	45.400000	42.700000	0.000000	0.000000	0.000000	0.000000	0.000000	0.000000	39.700000	39.000000	34.100000	0.000000	0.000000	0.000000	0.000000	0.000000	0.000000	0.000000
137.600000	137.600000	137.600000	137.600000	137.600000	137.500000	137.400000	137.100000	136.400000	134.500000	130.400000	106.000000	165.200000	-174.000000	-80.600000	-78.100000	-77.000000	76.400000	75.500000	73.800000	70.400000	65.500000	60.400000	57.100000	55.300000	-54.400000	-54.100000	-53.800000	53.400000	52.700000	50.900000	48.300000	45.400000	44.000000	180.000000	180.000000	180.000000	180.000000	180.000000	180.000000	41.400000	37.900000	35.500000	0.000000	0.000000	0.000000	0.000000	0.000000	0.000000	0.000000
137.600000	137.600000	137.600000	137.500000	137.500000	137.500000	137.400000	137.100000	136.200000	134.400000	130.300000	106.000000	69.400000	55.600000	-80.500000	-78.100000	-77.000000	76.300000	75.500000	73.800000	70.500000	65.400000	60.500000	57.000000	55.300000	-54.600000	-54.200000	-54.000000	53.500000	52.600000	51.000000	48.200000	45.300000	44.100000	0.000000	0.000000	0.000000	0.000000	0.000000	0.000000	40.400000	37.500000	38.000000	0.000000	0.000000	0.000000	0.000000	0.000000	0.000000	0.000000
137.600000	137.600000	137.600000	137.600000	137.600000	137.500000	137.400000	137.100000	136.400000	134.500000	130.400000	106.000000	165.200000	174.000000	-80.600000	-78.100000	-77.000000	76.300000	75.500000	73.700000	70.400000	65.500000	60.500000	57.000000	55.200000	-54.500000	-54.100000	-53.900000	53.600000	52.700000	50.900000	48.200000	45.400000	43.000000	0.000000	0.000000	0.000000	0.000000	0.000000	0.000000	38.900000	38.200000	37.900000	0.000000	0.000000	0.000000	0.000000	0.000000	0.000000	0.000000
137.600000	137.600000	137.600000	137.500000	137.500000	137.500000	137.400000	137.100000	136.200000	134.400000	130.300000	106.000000	69.400000	-55.600000	-80.500000	-78.100000	-77.000000	76.400000	75.500000	73.900000	70.500000	65.500000	60.400000	57.100000	55.300000	-54.400000	-54.100000	-53.800000	53.400000	52.700000	50.900000	48.200000	45.400000	42.900000	0.000000	0.000000	0.000000	0.000000	0.000000	0.000000	39.200000	38.900000	35.900000	180.000000	180.000000	180.000000	180.000000	180.000000	180.000000	180.000000
137.600000	137.600000	137.600000	137.600000	137.600000	137.500000	137.400000	137.100000	136.400000	134.500000	130.400000	106.000000	165.200000	-174.000000	-80.600000	-78.100000	-77.000000	76.300000	75.500000	73.700000	70.400000	65.500000	60.500000	57.000000	55.300000	-54.600000	-54.200000	-54.000000	53.500000	52.600000	51.000000	48.300000	45.400000	43.700000	180.000000	180.000000	180.000000	180.000000	180.000000	180.000000	40.700000	38.500000	34.800000	0.000000	0.000000	0.000000	0.000000	0.000000	0.000000	0.000000
137.600000	137.600000	137.600000	137.500000	137.500000	137.500000	137.400000	137.100000	136.200000	134.400000	130.300000	106.000000	69.400000	55.600000	-80.500000	-78.100000	-77.000000	76.300000	75.500000	73.800000	70.500000	65.400000	60.500000	57.000000	55.200000	-54.500000	-54.100000	-53.900000	53.600000	52.700000	50.900000	48.200000	45.400000	43.900000	0.000000	0.000000	0.000000	0.000000	0.000000	0.000000	40.700000	37.800000	36.000000	0.000000	0.000000	0.000000	0.000000	0.000000	0.000000	0.000000
137.600000	137.600000	137.600000	137.600000	137.600000	137.500000	137.400000	137.100000	136.400000	134.500000	130.400000	106.000000	165.200000	174.000000	-80.600000	-78.100000	-77.000000	76.400000	75.500000	73.800000	70.400000	65.500000	60.400000	57.100000	55.300000	-54.400000	-54.100000	-53.800000	53.400000	52.700000	50.900000	48.200000	45.300000	43.200000	0.000000	0.000000	0.000000	0.000000	0.000000	0.000000	39.500000	37.900000	37.600000	0.000000	0.000000	0.000000	0.000000	0.000000	0.000000	0.000000
137.600000	137.600000	137.600000	137.500000	137.500000	137.500000	137.400000	137.100000	136.200000	134.400000	130.300000	106.000000	69.400000	-55.600000	-80.500000	-78.100000	-77.000000	76.300000	75.500000	73.800000	70.500000	65.500000	60.500000	57.000000	55.300000	-54.600000	-54.200000	-54.000000	53.500000	52.600000	51.000000	48.200000	45.400000	43.100000	0.000000	0.000000	0.000000	0.000000	0.000000	0.000000	39.200000	38.400000	37.300000	0.000000	0.000000	0.000000	0.000000	0.000000	0.000000	0.000000
137.600000	137.600000	137.600000	137.600000	137.600000	137.500000	137.400000	137.100000	136.400000	134.500000	130.400000	106.000000	165.200000	-174.000000	-80.600000	-78.100000	-77.000000	76.300000	75.500000	73.700000	70.400000	65.500000	60.500000	57.000000	55.200000	-54.500000	-54.100000	-53.900000	53.600000	52.700000	50.900000	48.300000	45.400000	43.600000	180.000000	180.000000	180.000000	180.000000	180.000000	180.000000	40.100000	38.700000	35.900000	180.000000	180.000000	180.000000	180.000000	180.000000	180.000000	180.000000
137.600000	137.600000	137.600000	137.500000	137.500000	137.500000	137.400000	137.100000	136.200000	134.400000	130.300000	106.000000	69.400000	55.600000	-80.500000	-78.100000	-77.000000	76.400000	75.500000	73.900000	70.500000	65.400000	60.400000	57.100000	55.300000	-54.400000	-54.100000	-53.800000	53.400000	52.700000	50.900000	48.200000	45.400000	43.700000	0.000000	0.000000	0.000000	0.000000	0.000000	0.000000	40.600000	38.200000	35.300000	0.000000	0.000000	0.000000	0.000000	0.000000	0.000000	0.000000
137.600000	137.600000	137.600000	137.600000	137.600000	137.500000	137.400000	137.100000	136.400000	134.500000	130.400000	106.000000	165.200000	174.000000	-80.600000	-78.100000	-77.000000	76.300000	75.500000	73.700000	70.400000	65.500000	60.500000	57.000000	55.300000	-54.600000	-54.200000	-54.000000	53.500000	52.600000	51.000000	48.200000	45.400000	43.300000	0.000000	0.000000	0.000000	0.000000	0.000000	0.000000	40.000000	37.900000	36.300000	0.000000	0.000000	0.000000	0.000000	0.000000	0.000000	0.000000
137.600000	137.600000	137.600000	137.500000	137.500000	137.500000	137.400000	137.100000	136.200000	134.400000	130.300000	106.000000	69.400000	-55.600000	-80.500000	-78.100000	-77.000000	76.300000	75.500000	73.800000	70.500000	65.500000	60.500000	57.000000	55.200000	-54.500000	-54.100000	-53.900000	53.600000	52.700000	50.900000	48.200000	45.300000	43.200000	0.000000	0.000000	0.000000	0.000000	0.000000	0.000000	39.300000	38.100000	37.300000	0.000000	0.000000	0.000000	0.000000	0.000000	0.000000	0.000000
137.600000	137.600000	137.600000	137.600000	137.600000	137.500000	137.400000	137.100000	136.400000	134.500000	130.400000	106.000000	165.200000	-174.000000	-80.600000	-78.100000	-77.000000	76.400000	75.500000	73.800000	70.400000	65.500000	60.400000	57.100000	55.300000	-54.400000	-54.100000	-53.800000	53.400000	52.700000	50.900000	48.300000	45.400000	43.600000	180.000000	180.000000	180.000000	180.000000	180.000000	180.000000	39.800000	38.500000	36.900000	0.000000	0.000000	0.000000	0.000000	0.000000	0.000000	0.000000
137.600000	137.600000	137.600000	137.500000	137.500000	137.500000	137.400000	137.100000	136.200000	134.400000	130.300000	106.000000	69.400000	55.600000	-80.500000	-78.100000	-77.000000	76.300000	75.500000	73.800000	70.500000	65.400000	60.500000	57.000000	55.300000	-54.600000	-54.200000	-54.000000	53.500000	52.600000	51.000000	48.200000	45.400000	43.600000	0.000000	0.000000	0.000000	0.000000	0.000000	0.000000	40.400000	38.500000	36.000000	180.000000	180.000000	180.000000	180.000000	180.000000	180.000000	180.000000
137.600000	137.600000	137.600000	137.600000	137.600000	137.500000	137.400000	137.100000	136.400000	134.500000	130.400000	106.000000	165.200000	174.000000	-80.600000	-78.100000	-77.000000	76.300000	75.500000	73.700000	70.400000	65.500000	60.500000	57.000000	55.200000	-54.500000	-54.100000	-53.900000	53.600000	52.700000	50.900000	48.200000	45.400000	43.300000	0.000000	0.000000	0.000000	0.000000	0.000000	0.000000	40.200000	38.100000	35.700000	0.000000	0.000000	0.000000	0.000000	0.000000	0.000000	0.000000
137.600000	137.600000	137.600000	137.500000	137.500000	137.500000	137.400000	137.100000	136.200000	134.400000	130.300000	106.000000	69.400000	-55.600000	-80.500000	-78.100000	-77.000000	76.400000	75.500000	73.900000	70.500000	65.500000	60.400000	57.100000	55.300000	-54.400000	-54.100000	-53.800000	53.400000	52.700000	50.900000	48.200000	45.400000	43.300000	0.000000	0.000000	0.000000	0.000000	0.000000	0.000000	39.600000	38.000000	36.400000	0.000000	0.000000	0.000000	0.000000	0.000000	0.000000	0.000000
137.600000	137.600000	137.600000	137.600000	137.600000	137.500000	137.400000	137.100000	136.400000	134.500000	130.400000	106.000000	165.200000	-174.000000	-80.600000	-78.100000	-77.000000	76.300000	75.500000	73.700000	70.400000	65.500000	60.500000	57.000000	55.300000	-54.600000	-54.200000	-54.000000	53.500000	52.600000	51.000000	48.300000	45.300000	43.500000	180.000000	180.000000	180.000000	180.000000	180.000000	180.000000	39.600000	38.200000	37.000000	0.000000	0.000000	0.000000	0.000000	0.000000	0.000000	0.000000
137.600000	137.600000	137.600000	137.500000	137.500000	137.500000	137.400000	137.100000	136.200000	134.400000	130.300000	106.000000	69.400000	55.600000	-80.500000	-78.100000	-77.000000	76.300000	75.500000	73.800000	70.500000	65.400000	60.500000	57.000000	55.200000	-54.500000	-54.100000	-53.900000	53.600000	52.700000	50.900000	48.200000	45.400000	43.600000	0.000000	0.000000	0.000000	0.000000	0.000000	0.000000	40.200000	38.500000	36.700000	0.000000	0.000000	0.000000	0.000000	0.000000	0.000000	0.000000
137.600000	137.600000	137.600000	137.600000	137.600000	137.500000	137.400000	137.100000	136.400000	134.500000	130.400000	106.000000	165.200000	174.000000	-80.600000	-78.100000	-77.000000	76.400000	75.500000	73.800000	70.400000	65.500000	60.400000	57.100000	55.300000	-54.400000	-54.100000	-53.800000	53.400000	52.700000	50.900000	48.200000	45.400000	43.300000	0.000000	0.000000	0.000000	0.000000	0.000000	0.000000	40.200000	38.300000	36.100000	180.000000	180.000000	180.000000	180.000000	180.000000	180.000000	180.000000
137.600000	137.600000	137.600000	137.500000	137.500000	137.500000	137.400000	137.100000	136.200000	134.400000	130.300000	106.000000	69.400000	-55.600000	-80.500000	-78.100000	-77.000000	76.300000	75.500000	73.800000	70.500000	65.500000	60.500000	57.000000	55.300000	-54.600000	-54.200000	-54.000000	53.500000	52.600000	51.000000	48.200000	45.400000	43.400000	0.000000	0.000000	0.000000	0.000000	0.000000	0.000000	39.800000	38.100000	35.900000	0.000000	0.000000	0.000000	0.000000	0.000000	0.000000	0.000000
137.600000	137.600000	137.600000	137.600000	137.600000	137.500000	137.400000	137.100000	136.400000	134.500000	130.400000	106.000000	165.200000	-174.000000	-80.600000	-78.100000	-77.000000	76.300000	75.500000	73.700000	70.400000	65.500000	60.500000	57.000000	55.200000	-54.500000	-54.100000	-53.900000	53.600000	52.700000	50.900000	48.300000	45.400000	43.500000	180.000000	180.000000	180.000000	180.000000	180.000000	180.000000	39.700000	38.100000	36.500000	0.000000	0.000000	0.000000	0.000000	0.000000	0.000000	0.000000
137.600000	137.600000	137.600000	137.500000	137.500000	137.500000	137.400000	137.100000	136.200000	134.400000	130.300000	106.000000	69.400000	55.600000	-80.500000	-78.100000	-77.000000	76.400000	75.500000	73.900000	70.500000	65.400000	60.400000	57.100000	55.300000	-54.400000	-54.100000	-53.800000	53.400000	52.700000	50.900000	48.200000	45.300000	43.500000	0.000000	0.000000	0.000000	0.000000	0.000000	0.000000	39.900000	38.300000	36.800000	0.000000	0.000000	0.000000	0.000000	0.000000	0.000000	0.000000
137.600000	137.600000	137.600000	137.600000	137.600000	137.500000	137.400000	137.100000	136.400000	134.500000	130.400000	106.000000	165.200000	174.000000	-80.600000	-78.100000	-77.000000	76.300000	75.500000	73.700000	70.400000	65.500000	60.500000	57.000000	55.300000	-54.600000	-54.200000	-54.000000	53.500000	52.600000	51.000000	48.200000	45.400000	43.400000	0.000000	0.000000	0.000000	0.000000	0.000000	0.000000	40.200000	38.400000	36.600000	0.000000	0.000000	0.000000	0.000000	0.000000	0.000000	0.000000
137.600000	137.600000	137.600000	137.500000	137.500000	137.500000	137.400000	137.100000	136.200000	134.400000	130.300000	106.000000	69.400000	-55.600000	-80.500000	-78.100000	-77.000000	76.300000	75.500000	73.800000	70.500000	65.500000	60.500000	57.000000	55.200000	-54.500000	-54.100000	-53.900000	53.600000	52.700000	50.900000	48.200000	45.400000	43.400000	0.000000	0.000000	0.000000	0.000000	0.000000	0.000000	40.000000	38.200000	36.100000	180.000000	180.000000	180.000000	180.000000	180.000000	180.000000	180.000000
137.600000	137.600000	137.600000	137.600000	137.600000	137.500000	137.400000	137.100000	136.400000	134.500000	130.400000	106.000000	165.200000	-174.000000	-80.600000	-78.100000	-77.000000	76.400000	75.500000	73.800000	70.400000	65.500000	60.400000	57.100000	55.300000	-54.400000	-54.100000	-53.800000	53.400000	52.700000	50.900000	48.300000	45.400000	43.400000	180.000000	180.000000	180.000000	180.000000	180.000000	180.000000	39.700000	38.200000	36.100000	0.000000	0.000000	0.000000	0.000000	0.000000	0.000000	0.000000
137.600000	137.600000	137.600000	137.500000	137.500000	137.500000	137.400000	137.100000	136.200000	134.400000	130.300000	106.000000	69.400000	55.600000	-80.500000	-78.100000	-77.000000	76.300000	75.500000	73.800000	70.500000	65.400000	60.500000	57.000000	55.300000	-54.600000	-54.200000	-54.000000	53.500000	52.600000	51.000000	48.200000	45.400000	43.500000	0.000000	0.000000	0.000000	0.000000	0.000000	0.000000	39.900000	38.200000	36.500000	0.000000	0.000000	0.000000	0.000000	0.000000	0.000000	0.000000
137.600000	137.600000	137.600000	137.600000	137.600000	137.500000	137.400000	137.100000	136.400000	134.500000	130.400000	106.000000	165.200000	174.000000	-80.600000	-78.100000	-77.000000	76.300000	75.500000	73.700000	70.400000	65.500000	60.500000	57.000000	55.200000	-54.500000	-54.100000	-53.900000	53.600000	52.700000	50.900000	48.200000	45.300000	43.400000	0.000000	0.000000	0.000000	0.000000	0.000000	0.000000	40.000000	38.300000	36.700000	0.000000	0.000000	0.000000	0.000000	0.000000	0.000000	0.000000
137.600000	137.600000	137.600000	137.500000	137.500000	137.500000	137.400000	137.100000	136.200000	134.400000	130.300000	106.000000	69.400000	-55.600000	-80.500000	-78.100000	-77.000000	76.400000	75.500000	73.900000	70.500000	65.500000	60.400000	57.100000	55.300000	-54.400000	-54.100000	-53.800000	53.400000	52.700000	50.900000	48.200000	45.400000	43.400000	0.000000	0.000000	0.000000	0.000000	0.000000	0.000000	40.100000	38.300000	36.500000	0.000000	0.000000	0.000000	0.000000	0.000000	0.000000	0.000000
137.600000	137.600000	137.600000	137.600000	137.600000	137.500000	137.400000	137.100000	136.400000	134.500000	130.400000	106.000000	165.200000	-174.000000	-80.600000	-78.100000	-77.000000	76.300000	75.500000	73.700000	70.400000	65.500000	60.500000	57.000000	55.300000	-54.600000	-54.200000	-54.000000	53.500000	52.600000	51.000000	48.300000	45.400000	43.500000	180.000000	180.000000	180.000000	180.000000	180.000000	180.000000	39.800000	38.200000	36.200000	180.000000	180.000000	180.000000	180.000000	180.000000	180.000000	180.000000
137.600000	137.600000	137.600000	137.500000	137.500000	137.500000	137.400000	137.100000	136.200000	134.400000	130.300000	106.000000	69.400000	55.600000	-80.500000	-78.100000	-77.000000	76.300000	75.500000	73.800000	70.500000	65.400000	60.500000	57.000000	55.200000	-54.500000	-54.100000	-53.900000	53.600000	52.700000	50.900000	48.200000	45.400000	43.400000	0.000000	0.000000	0.000000	0.000000	0.000000	0.000000	39.900000	38.200000	36.200000	0.000000	0.000000	0.000000	0.000000	0.000000	0.000000	0.000000
137.600000	137.600000	137.600000	137.600000	137.600000	137.500000	137.400000	137.100000	136.400000	134.500000	130.400000	106.000000	165.200000	174.000000	-80.600000	-78.100000	-77.000000	76.400000	75.500000	73.800000	70.400000	65.500000	60.400000	57.100000	55.300000	-54.400000	-54.100000	-53.800000	53.400000	52.700000	50.900000	48.200000	45.400000	43.400000	0.000000	0.000000	0.000000	0.000000	0.000000	0.000000	39.900000	38.200000	36.500000	0.000000	0.000000	0.000000	0.000000	0.000000	0.000000	0.000000
137.600000	137.600000	137.600000	137.500000	137.500000	137.500000	137.400000	137.100000	136.200000	134.400000	130.300000	106.000000	69.400000	-55.600000	-80.500000	-78.100000	-77.000000	76.300000	75.500000	73.800000	70.500000	65.500000	60.500000	57.000000	55.300000	-54.600000	-54.200000	-54.000000	53.500000	52.600000	51.000000	48.200000	45.300000	43.500000	0.000000	0.000000	0.000000	0.000000	0.000000	0.000000	40.100000	38.300000	36.600000	0.000000	0.000000	0.000000	0.000000	0.000000	0.000000	0.000000
137.600000	137.600000	137.600000	137.600000	137.600000	137.500000	137.400000	137.100000	136.400000	134.500000	130.400000	106.000000	165.200000	-174.000000	-80.600000	-78.100000	-77.000000	76.300000	75.500000	73.700000	70.400000	65.500000	60.500000	57.000000	55.200000	-54.500000	-54.100000	-53.900000	53.600000	52.700000	50.900000	48.300000	45.400000	43.400000	180.000000	180.000000	180.000000	180.000000	180.000000	180.000000	39.900000	38.300000	36.400000	0.000000	0.000000	0.000000	0.000000	0.000000	0.000000	0.000000
137.600000	137.600000	137.600000	137.500000	137.500000	137.500000	137.400000	137.100000	136.200000	134.400000	130.300000	106.000000	69.400000	55.600000	-80.500000	-78.100000	-77.000000	76.400000	75.500000	73.900000	70.500000	65.400000	60.400000	57.100000	55.300000	-54.400000	-54.100000	-53.800000	53.400000	52.700000	50.900000	48.200000	45.400000	43.400000	0.000000	0.000000	0.000000	0.000000	0.000000	0.000000	39.900000	38.200000	36.300000	180.000000	180.000000	180.000000	180.000000	180.000000	180.000000	180.000000
137.600000	137.600000	137.600000	137.600000	137.600000	137.500000	137.400000	137.100000	136.400000	134.500000	130.400000	106.000000	165.200000	174.000000	-80.600000	-78.100000	-77.000000	76.300000	75.500000	73.700000	70.400000	65.500000	60.500000	57.000000	55.300000	-54.600000	-54.200000	-54.000000	53.500000	52.600000	51.000000	48.200000	45.400000	43.500000	0.000000	0.000000	0.000000	0.000000	0.000000	0.000000	39.800000	38.200000	36.300000	0.000000	0.000000	0.000000	0.000000	0.000000	0.000000	0.000000
137.600000	137.600000	137.600000	137.500000	137.500000	137.500000	137.400000	137.100000	136.200000	134.400000	130.300000	106.000000	69.400000	-55.600000	-80.500000	-78.100000	-77.000000	76.300000	75.500000	73.800000	70.500000	65.500000	60.500000	57.000000	55.200000	-54.500000	-54.100000	-53.900000	53.600000	52.700000	50.900000	48.200000	45.400000	43.400000	0.000000	0.000000	0.000000	0.000000	0.000000	0.000000	40.100000	38.200000	36.500000	0.000000	0.000000	0.000000	0.000000	0.000000	0.000000	0.000000
137.600000	137.600000	137.600000	137.600000	137.600000	137.500000	137.400000	137.100000	136.400000	134.500000	130.400000	106.000000	165.200000	-174.000000	-80.600000	-78.100000	-77.000000	76.400000	75.500000	73.800000	70.400000	65.500000	60.400000	57.100000	55.300000	-54.400000	-54.100000	-53.800000	53.400000	52.700000	50.900000	48.300000	45.300000	43.400000	180.000000	180.000000	180.000000	180.000000	180.000000	180.000000	39.900000	38.300000	36.500000	0.000000	0.000000	0.000000	0.000000	0.000000	0.000000	0.000000
137.600000	137.600000	137.600000	137.500000	137.500000	137.500000	137.400000	137.100000	136.200000	134.400000	130.300000	106.000000	69.400000	55.600000	-80.500000	-78.100000	-77.000000	76.300000	75.500000	73.800000	70.500000	65.400000	60.500000	57.000000	55.300000	-54.600000	-54.200000	-54.000000	53.500000	52.600000	51.000000	48.200000	45.400000	43.500000	0.000000	0.000000	0.000000	0.000000	0.000000	0.000000	39.900000	38.300000	36.400000	0.000000	0.000000	0.000000	0.000000	0.000000	0.000000	0.000000
137.600000	137.600000	137.600000	137.600000	137.600000	137.500000	137.400000	137.100000	136.400000	134.500000	130.400000	106.000000	165.200000	174.000000	-80.600000	-78.100000	-77.000000	76.300000	75.500000	73.700000	70.400000	65.500000	60.500000	57.000000	55.200000	-54.500000	-54.100000	-53.900000	53.600000	52.700000	50.900000	48.200000	45.400000	43.400000	0.000000	0.000000	0.000000	0.000000	0.000000	0.000000	39.900000	38.200000	36.300000	180.000000	180.000000	180.000000	180.000000	180.000000	180.000000	180.000000
137.600000	137.600000	137.600000	137.500000	137.500000	137.500000	137.400000	137.100000	136.200000	134.400000	130.300000	106.000000	69.400000	-55.600000	-80.500000	-78.100000	-77.000000	76.400000	75.500000	73.900000	70.500000	65.500000	60.400000	57.100000	55.300000	-54.400000	-54.100000	-53.800000	53.400000	52.700000	50.900000	48.200000	45.400000	43.400000	0.000000	0.000000	0.000000	0.000000	0.000000	0.000000	40.000000	38.200000	36.400000	0.000000	0.000000	0.000000	0.000000	0.000000	0.000000	0.000000
137.600000	137.600000	137.600000	137.600000	137.600000	137.500000	137.400000	137.100000	136.400000	134.500000	130.400000	106.000000	165.200000	-174.000000	-80.600000	-78.100000	-77.000000	76.300000	75.500000	73.700000	70.400000	65.500000	60.500000	57.000000	55.300000	-54.600000	-54.200000	-54.000000	53.500000	52.600000	51.000000	48.300000	45.400000	43.500000	180.000000	180.000000	180.000000	180.000000	180.000000	180.000000	39.900000	38.200000	36.400000	0.000000	0.000000	0.000000	0.000000	0.000000	0.000000	0.000000
137.600000	137.600000	137.600000	137.500000	137.500000	137.500000	137.400000	137.100000	136.200000	134.400000	130.300000	106.000000	69.400000	55.600000	-80.500000	-78.100000	-77.000000	76.300000	75.500000	73.800000	70.500000	65.400000	60.500000	57.000000	55.200000	-54.500000	-54.100000	-53.900000	53.600000	52.700000	50.900000	48.200000	45.300000	43.400000	0.000000	0.000000	0.000000	0.000000	0.000000	0.000000	39.900000	38.300000	36.500000	0.000000	0.000000	0.000000	0.000000	0.000000	0.000000	0.000000
137.600000	137.600000	137.600000	137.600000	137.600000	137.500000	137.400000	137.100000	136.400000	134.500000	130.400000	106.000000	165.200000	174.000000	-80.600000	-78.100000	-77.000000	76.400000	75.500000	73.800000	70.400000	65.500000	60.400000	57.100000	55.300000	-54.400000	-54.100000	-53.800000	53.400000	52.700000	50.900000	48.200000	45.400000	43.400000	0.000000	0.000000	0.000000	0.000000	0.000000	0.000000	39.900000	38.300000	36.400000	0.000000	0.000000	0.000000	0.000000	0.000000	0.000000	0.000000
137.600000	137.600000	137.600000	137.500000	137.500000	137.500000	137.400000	137.100000	136.200000	134.400000	130.300000	106.000000	69.400000	-55.600000	-80.500000	-78.100000	-77.000000	76.300000	75.500000	73.800000	70.500000	65.500000	60.500000	57.000000	55.300000	-54.600000	-54.200000	-54.000000	53.500000	52.600000	51.000000	48.200000	45.400000	43.500000	0.000000	0.000000	0.000000	0.000000	0.000000	0.000000	40.000000	38.200000	36.300000	180.000000	180.000000	180.000000	180.000000	180.000000	180.000000	180.000000
137.600000	137.600000	137.600000	137.600000	137.600000	137.500000	137.400000	137.100000	136.400000	134.500000	130.400000	106.000000	165.200000	-174.000000	-80.600000	-78.100000	-77.000000	76.300000	75.500000	73.700000	70.400000	65.500000	60.500000	57.000000	55.200000	-54.500000	-54.100000	-53.900000	53.600000	52.700000	50.900000	48.300000	45.400000	43.400000	180.000000	180.000000	180.000000	180.000000	180.000000	180.000000	39.900000	38.200000	36.400000	0.000000	0.000000	0.000000	0.000000	0.000000	0.000000	0.000000
137.600000	137.600000	137.600000	137.500000	137.500000	137.500000	137.400000	137.100000	136.200000	134.400000	130.300000	106.000000	69.400000	55.600000	-80.500000	-78.100000	-77.000000	76.400000	75.500000	73.900000	70.500000	65.400000	60.400000	57.100000	55.300000	-54.400000	-54.100000	-53.800000	53.400000	52.700000	50.900000	48.200000	45.400000	43.400000	0.000000	0.000000	0.000000	0.000000	0.000000	0.000000	39.900000	38.200000	36.400000	0.000000	0.000000	0.000000	0.000000	0.000000	0.000000	0.000000
137.600000	137.600000	137.600000	137.600000	137.600000	137.500000	137.400000	137.100000	136.400000	134.500000	130.400000	106.000000	165.200000	174.000000	-80.600000	-78.100000	-77.000000	76.300000	75.500000	73.700000	70.400000	65.500000	60.500000	57.000000	55.300000	-54.600000	-54.200000	-54.000000	53.500000	52.600000	51.000000	48.200000	45.300000	43.500000	0.000000	0.000000	0.000000	0.000000	0.000000	0.000000	39.900000	38.300000	36.500000	0.000000	0.000000	0.000000	0.000000	0.000000	0.000000	0.000000
180.000000	180.000000	180.000000	180.000000	180.000000	180.000000	180.000000	180.000000	180.000000	180.000000	180.000000	180.000000	180.000000	180.000000	180.000000	180.000000	180.000000	180.000000	180.000000	180.000000	180.000000	180.000000	180.000000	180.000000	180.000000	180.000000	180.000000	180.000000	180.000000	180.000000	180.000000	180.000000	180.000000	180.000000	180.000000	180.000000	180.000000	180.000000	180.000000	180.000000	180.000000	180.000000	180.000000	180.000000	180.000000	180.000000	180.000000	180.000000	180.000000	180.000000
111.900000	111.900000	111.900000	111.900000	111.900000	111.800000	111.500000	110.900000	109.200000	105.500000	98.200000	87.000000	73.000000	58.400000	44.400000	31.200000	17.900000	0.000000	0.000000	0.000000	0.000000	0.000000	0.000000	0.000000	0.000000	0.000000	0.000000	0.000000	0.000000	0.000000	0.000000	0.000000	0.000000	0.000000	0.000000	0.000000	0.000000	0.000000	0.000000	0.000000	0.000000	0.000000	0.000000	0.000000	0.000000	0.000000	0.000000	0.000000	0.000000	0.000000
148.900000	148.900000	148.900000	148.900000	148.900000	148.900000	148.900000	148.800000	148.800000	148.800000	149.500000	152.500000	160.200000	171.900000	-174.800000	-161.400000	-147.600000	128.500000	125.700000	119.500000	108.100000	91.400000	71.100000	48.500000	19.900000	0.000000	0.000000	0.000000	0.000000	0.000000	0.000000	0.000000	0.000000	0.000000	0.000000	0.000000	0.000000	0.000000	0.000000	0.000000	0.000000	0.000000	0.000000	0.000000	0.000000	0.000000	0.000000	0.000000	0.000000	0.000000
131.000000	131.000000	131.000000	131.000000	130.900000	130.800000	130.600000	129.900000	128.200000	123.500000	111.300000	90.400000	70.900000	-55.200000	-46.600000	-40.900000	-41.300000	53.500000	55.100000	60.800000	72.000000	88.600000	108.900000	131.500000	160.100000	180.000000	180.000000	180.000000	170.000000	147.300000	123.900000	96.200000	63.900000	14.000000	0.000000	0.000000	0.000000	0.000000	0.000000	0.000000	0.000000	0.000000	0.000000	0.000000	0.000000	0.000000	0.000000	0.000000	0.000000	0.000000
141.000000	141.000000	141.000000	141.000000	141.000000	141.000000	140.900000	140.900000	140.700000	140.900000	143.500000	150.500000	162.400000	-174.000000	-86.400000	-90.600000	-92.300000	84.500000	81.900000	74.400000	60.000000	39.700000	19.300000	6.200000	1.000000	0.000000	0.000000	0.000000	10.000000	32.700000	56.100000	83.800000	116.100000	166.000000	180.000000	180.000000	180.000000	180.000000	180.000000	180.000000	161.200000	102.700000	48.200000	0.000000	0.000000	0.000000	0.000000	0.000000	0.000000	0.000000
135.700000	135.700000	135.700000	135.700000	135.700000	135.600000	135.400000	134.900000	133.700000	130.300000	119.000000	92.000000	70.700000	55.900000	-94.100000	-85.000000	-77.200000	77.300000	77.100000	78.400000	79.400000	78.000000	72.400000	58.400000	31.000000	0.000000	0.000000	0.000000	0.200000	0.200000	0.100000	0.000000	0.000000	0.000000	0.000000	0.000000	0.000000	0.000000	0.000000	0.000000	18.800000	77.300000	131.800000	180.000000	180.000000	180.000000	180.000000	180.000000	180.000000	180.000000
138.600000	138.600000	138.600000	138.500000	138.500000	138.500000	138.400000	138.200000	137.700000	136.900000	138.400000	148.700000	163.500000	173.800000	-68.600000	-69.100000	-73.200000	73.700000	72.800000	70.200000	67.000000	65.900000	71.600000	86.700000	114.900000	-162.500000	-158.800000	-154.500000	129.200000	99.700000	71.900000	41.800000	16.400000	1.600000	0.000000	0.000000	0.000000	0.000000	0.000000	0.000000	0.000000	0.000000	0.000000	0.000000	0.000000	0.000000	0.000000	0.000000	0.000000	0.000000
137.000000	137.000000	137.000000	137.100000	137.000000	137.000000	136.800000	136.400000	135.500000	132.900000	123.700000	92.700000	70.300000	-55.900000	-87.800000	-85.200000	-80.900000	78.500000	77.300000	75.400000	70.800000	62.200000	49.100000	37.600000	33.100000	-17.500000	-21.200000	-25.500000	47.500000	68.400000	81.300000	83.800000	71.400000	26.800000	0.000000	0.000000	0.000000	0.000000	0.000000	0.000000	0.000000	0.000000	0.000000	0.000000	0.000000	0.000000	0.000000	0.000000	0.000000	0.000000
137.900000	137.900000	137.900000	137.800000	137.800000	137.800000	137.700000	137.400000	136.700000	135.400000	135.200000	147.500000	164.100000	-173.700000	-78.900000	-74.600000	-74.600000	75.100000	74.600000	73.300000	70.800000	66.900000	63.400000	55.200000	34.500000	-6.300000	-2.400000	-1.000000	2.900000	9.500000	21.500000	44.200000	75.500000	139.600000	180.000000	180.000000	180.000000	180.000000	180.000000	180.000000	106.600000	46.200000	12.700000	0.000000	0.000000	0.000000	0.000000	0.000000	0.000000	0.000000
137.400000	137.400000	137.400000	137.400000	137.400000	137.300000	137.200000	136.900000	136.000000	133.800000	126.500000	93.100000	70.100000	55.900000	-79.900000	-79.300000	-78.200000	76.900000	75.800000	73.800000	70.400000	66.300000	63.900000	69.200000	83.800000	-120.700000	-119.100000	-114.600000	91.600000	67.600000	45.300000	26.000000	18.100000	11.100000	0.000000	0.000000	0.000000	0.000000	0.000000	0.000000	65.500000	87.000000	62.500000	0.000000	0.000000	0.000000	0.000000	0.000000	0.000000	0.000000
137.700000	137.700000	137.700000	137.700000	137.600000	137.600000	137.500000	137.200000	136.400000	134.800000	133.200000	146.600000	164.400000	173.700000	-82.200000	-78.200000	-76.600000	76.100000	75.400000	73.800000	70.200000	64.400000	57.400000	50.600000	51.800000	-48.400000	-52.700000	-57.200000	70.500000	77.200000	73.900000	56.900000	30.300000	5.100000	0.000000	0.000000	0.000000	0.000000	0.000000	0.000000	6.300000	38.900000	92.500000	180.000000	180.000000	180.000000	180.000000	180.000000	180.000000	180.000000
137.500000	137.500000	137.500000	137.500000	137.500000	137.400000	137.300000	137.000000	136.200000	134.200000	128.100000	93.400000	70.000000	-55.900000	-79.600000	-77.800000	-77.100000	76.400000	75.500000	73.800000	70.700000	66.000000	61.000000	54.900000	39.500000	-13.000000	-8.100000	-7.000000	14.100000	27.000000	44.300000	61.400000	64.200000	38.600000	0.000000	0.000000	0.000000	0.000000	0.000000	0.000000	1.300000	6.300000	10.400000	0.000000	0.000000	0.000000	0.000000	0.000000	0.000000	0.000000
137.600000	137.600000	137.600000	137.600000	137.600000	137.600000	137.400000	137.100000	136.300000	134.600000	132.000000	145.900000	164.600000	-173.700000	-81.100000	-78.500000	-77.100000	76.300000	75.400000	73.700000	70.300000	65.600000	61.700000	62.100000	68.000000	-87.400000	-87.000000	-83.400000	67.100000	51.200000	39.200000	39.600000	58.100000	105.500000	180.000000	180.000000	180.000000	180.000000	180.000000	180.000000	64.800000	21.600000	4.900000	0.000000	0.000000	0.000000	0.000000	0.000000	0.000000	0.000000
137.600000	137.600000	137.600000	137.500000	137.500000	137.400000	137.400000	137.000000	136.300000	134.300000	129.000000	93.600000	69.900000	55.900000	-80.700000	-78.000000	-76.900000	76.400000	75.500000	73.800000	70.500000	65.400000	59.700000	55.200000	58.000000	-65.600000	-69.500000	-72.400000	75.500000	72.100000	60.500000	41.500000	29.300000	27.100000	0.000000	0.000000	0.000000	0.000000	0.000000	0.000000	79.600000	60.400000	24.000000	0.000000	0.000000	0.000000	0.000000	0.000000	0.000000	0.000000
137.600000	137.600000	137.600000	137.600000	137.600000	137.500000	137.400000	137.100000	136.300000	134.500000	131.300000	145.400000	164.700000	173.700000	-80.500000	-78.200000	-77.100000	76.300000	75.500000	73.700000	70.400000	65.600000	60.600000	55.600000	45.200000	-23.300000	-19.100000	-19.100000	28.800000	42.100000	54.700000	55.800000	38.600000	11.500000	0.000000	0.000000	0.000000	0.000000	0.000000	0.000000	26.700000	62.200000	63.900000	0.000000	0.000000	0.000000	0.000000	0.000000	0.000000	0.000000
137.600000	137.600000	137.600000	137.500000	137.500000	137.500000	137.400000	137.000000	136.300000	134.400000	129.600000	93.800000	69.900000	-55.900000	-80.900000	-78.200000	-77.000000	76.400000	75.400000	73.800000	70.500000	65.500000	60.900000	59.100000	60.300000	-68.100000	-67.100000	-64.100000	54.000000	45.600000	43.000000	51.000000	57.000000	42.600000	0.000000	0.000000	0.000000	0.000000	0.000000	0.000000	6.700000	26.500000	66.600000	180.000000	180.000000	180.000000	180.000000	180.000000	180.000000	180.000000
137.600000	137.600000	137.600000	137.600000	137.600000	137.500000	137.400000	137.100000	136.300000	134.500000	130.900000	144.900000	164.700000	-173.700000	-80.600000	-78.100000	-77.000000	76.300000	75.500000	73.700000	70.400000	65.600000	60.400000	56.700000	58.900000	-69.100000	-72.700000	-74.200000	71.700000	64.200000	52.000000	42.600000	50.600000	81.200000	180.000000	180.000000	180.000000	180.000000	180.000000	180.000000	40.200000	16.800000	17.900000	0.000000	0.000000	0.000000	0.000000	0.000000	0.000000	0.000000
137.600000	137.600000	137.600000	137.500000	137.500000	137.500000	137.400000	137.000000	136.300000	134.400000	129.900000	94.000000	69.900000	55.900000	-80.700000	-78.200000	-77.100000	76.400000	75.500000	73.800000	70.500000	65.500000	60.500000	56.300000	49.600000	-34.600000	-31.600000	-32.300000	41.200000	50.900000	55.800000	47.800000	36.100000	37.800000	0.000000	0.000000	0.000000	0.000000	0.000000	0.000000	71.400000	37.700000	12.200000	0.000000	0.000000	0.000000	0.000000	0.000000	0.000000	0.000000
137.600000	137.600000	137.600000	137.600000	137.600000	137.500000	137.400000	137.100000	136.300000	134.500000	130.700000	144.400000	164.700000	173.700000	-80.700000	-78.100000	-77.000000	76.300000	75.400000	73.700000	70.400000	65.500000	60.700000	57.900000	56.800000	-58.000000	-56.300000	-53.900000	48.600000	45.700000	48.100000	52.100000	42.700000	19.400000	0.000000	0.000000	0.000000	0.000000	0.000000	0.000000	45.500000	57.900000	31.900000	0.000000	0.000000	0.000000	0.000000	0.000000	0.000000	0.000000
137.600000	137.600000	137.600000	137.500000	137.500000	137.500000	137.400000	137.000000	136.300000	134.400000	130.100000	94.100000	69.900000	-55.900000	-80.700000	-78.200000	-77.000000	76.400000	75.500000	73.800000	70.500000	65.600000	60.500000	57.100000	58.200000	-66.800000	-69.700000	-70.200000	65.600000	57.900000	49.000000	47.700000	52.200000	42.700000	0.000000	0.000000	0.000000	0.000000	0.000000	0.000000	16.800000	45.300000	59.100000	0.000000	0.000000	0.000000	0.000000	0.000000	0.000000	0.000000
137.600000	137.600000	137.600000	137.600000	137.600000	137.500000	137.400000	137.100000	136.300000	134.500000	130.500000	144.000000	164.700000	-173.700000	-80.700000	-78.100000	-77.100000	76.300000	75.500000	73.700000	70.400000	65.500000	60.500000	56.700000	52.400000	-43.500000	-41.800000	-42.800000	49.300000	54.500000	53.700000	45.800000	47.400000	66.800000	180.000000	180.000000	180.000000	180.000000	180.000000	180.000000	28.500000	25.000000	52.500000	180.000000	180.000000	180.000000	180.000000	180.000000	180.000000	180.000000
137.600000	137.600000	137.600000	137.500000	137.500000	137.500000	137.400000	137.000000	136.300000	134.400000	130.200000	94.200000	69.900000	55.900000	-80.700000	-78.200000	-77.000000	76.400000	75.400000	73.800000	70.500000	65.500000	60.600000	57.400000	55.400000	-53.500000	-51.500000	-49.600000	47.600000	47.900000	51.000000	49.200000	40.100000	42.800000	0.000000	0.000000	0.000000	0.000000	0.000000	0.000000	57.200000	27.600000	22.500000	0.000000	0.000000	0.000000	0.000000	0.000000	0.000000	0.000000
137.600000	137.600000	137.600000	137.600000	137.600000	137.500000	137.400000	137.100000	136.300000	134.500000	130.400000	143.600000	164.700000	173.700000	-80.700000	-78.100000	-77.000000	76.300000	75.500000	73.700000	70.400000	65.600000	60.600000	57.200000	57.200000	-63.100000	-65.100000	-65.000000	60.300000	54.200000	49.100000	49.700000	44.500000	26.600000	0.000000	0.000000	0.000000	0.000000	0.000000	0.000000	54.200000	44.800000	19.200000	0.000000	0.000000	0.000000	0.000000	0.000000	0.000000	0.000000
137.600000	137.600000	137.600000	137.500000	137.500000	137.500000	137.400000	137.000000	136.300000	134.400000	130.300000	94.300000	69.900000	-55.900000	-80.700000	-78.200000	-77.100000	76.400000	75.500000	73.800000	70.500000	65.500000	60.500000	56.900000	54.000000	-49.400000	-48.600000	-49.600000	53.400000	55.100000	51.700000	47.300000	49.300000	42.100000	0.000000	0.000000	0.000000	0.000000	0.000000	0.000000	28.700000	50.400000	36.400000	0.000000	0.000000	0.000000	0.000000	0.000000	0.000000	0.000000
137.600000	137.600000	137.600000	137.600000	137.600000	137.500000	137.400000	137.100000	136.300000	134.500000	130.400000	143.200000	164.700000	-173.700000	-80.700000	-78.100000	-77.000000	76.300000	75.400000	73.700000	70.400000	65.500000	60.600000	57.200000	55.000000	-52.000000	-50.000000	-48.700000	48.700000	50.100000	51.800000	47.500000	46.000000	58.100000	180.000000	180.000000	180.000000	180.000000	180.000000	180.000000	25.800000	36.800000	53.400000	0.000000	0.000000	0.000000	0.000000	0.000000	0.000000	0.000000
137.600000	137.600000	137.600000	137.500000	137.500000	137.500000	137.400000	137.000000	136.300000	134.400000	130.300000	94.500000	69.900000	55.900000	-80.700000	-78.200000	-77.000000	76.400000	75.500000	73.800000	70.500000	65.600000	60.600000	57.200000	56.400000	-59.900000	-61.000000	-60.500000	56.700000	52.500000	50.100000	49.100000	42.500000	44.800000	0.000000	0.000000	0.000000	0.000000	0.000000	0.000000	45.200000	28.200000	44.700000	180.000000	180.000000	180.000000	180.000000	180.000000	180.000000	180.000000
137.600000	137.600000	137.600000	137.600000	137.600000	137.500000	137.400000	137.100000	136.300000	134.500000	130.400000	142.700000	164.700000	173.700000	-80.700000	-78.100000	-77.100000	76.300000	75.500000	73.700000	70.400000	65.500000	60.500000	57.000000	54.800000	-52.700000	-52.600000	-53.300000	54.900000	54.500000	50.700000	48.500000	45.300000	32.100000	0.000000	0.000000	0.000000	0.000000	0.000000	0.000000	54.000000	35.300000	25.700000	0.000000	0.000000	0.000000	0.000000	0.000000	0.000000	0.000000
137.600000	137.600000	137.600000	137.500000	137.500000	137.500000	137.400000	137.000000	136.300000	134.400000	130.300000	94.600000	69.900000	-55.900000	-80.700000	-78.200000	-77.000000	76.400000	75.400000	73.800000	70.500000	65.500000	60.600000	57.200000	55.000000	-51.900000	-50.200000	-49.500000	50.300000	51.700000	51.600000	47.700000	47.500000	41.800000	0.000000	0.000000	0.000000	0.000000	0.000000	0.000000	38.400000	45.700000	24.900000	0.000000	0.000000	0.000000	0.000000	0.000000	0.000000	0.000000
137.600000	137.600000	137.600000	137.600000	137.600000	137.500000	137.400000	137.100000	136.300000	134.500000	130.400000	142.200000	164.700000	-173.700000	-80.700000	-78.100000	-77.000000	76.300000	75.500000	73.700000	70.400000	65.600000	60.600000	57.100000	55.900000	-57.600000	-58.000000	-57.300000	54.500000	51.900000	50.800000	48.200000	45.500000	52.700000	180.000000	180.000000	180.000000	180.000000	180.000000	180.000000	28.400000	43.600000	38.500000	0.000000	0.000000	0.000000	0.000000	0.000000	0.000000	0.000000
137.600000	137.600000	137.600000	137.500000	137.500000	137.500000	137.400000	137.000000	136.300000	134.400000	130.300000	94.800000	69.900000	55.900000	-80.700000	-78.200000	-77.100000	76.400000	75.500000	73.800000	70.500000	65.500000	60.500000	57.100000	55.100000	-54.300000	-54.400000	-54.800000	55.200000	53.800000	50.600000	48.600000	43.900000	45.300000	0.000000	0.000000	0.000000	0.000000	0.000000	0.000000	37.800000	34.000000	48.500000	0.000000	0.000000	0.000000	0.000000	0.000000	0.000000	0.000000
137.600000	137.600000	137.600000	137.600000	137.600000	137.500000	137.400000	137.100000	136.300000	134.500000	130.400000	141.500000	164.700000	173.700000	-80.700000	-78.100000	-77.000000	76.300000	75.400000	73.700000	70.400000	65.500000	60.600000	57.100000	55.100000	-52.500000	-51.200000	-50.800000	51.700000	52.500000	51.200000	48.200000	45.500000	36.100000	0.000000	0.000000	0.000000	0.000000	0.000000	0.000000	49.500000	32.400000	40.400000	180.000000	180.000000	180.000000	180.000000	180.000000	180.000000	180.000000
137.600000	137.600000	137.600000	137.500000	137.500000	137.500000	137.400000	137.000000	136.300000	134.400000	130.300000	95.000000	69.900000	-55.900000	-80.700000	-78.200000	-77.000000	76.400000	75.500000	73.800000	70.500000	65.600000	60.600000	57.200000	55.600000	-56.000000	-56.000000	-55.300000	53.400000	51.900000	51.000000	48.000000	46.600000	41.800000	0.000000	0.000000	0.000000	0.000000	0.000000	0.000000	44.000000	39.400000	28.200000	0.000000	0.000000	0.000000	0.000000	0.000000	0.000000	0.000000
137.600000	137.600000	137.600000	137.600000	137.600000	137.500000	137.400000	137.100000	136.300000	134.500000	130.400000	140.600000	164.700000	-173.700000	-80.700000	-78.100000	-77.100000	76.300000	75.500000	73.700000	70.400000	65.500000	60.500000	57.100000	55.300000	-55.000000	-55.100000	-55.200000	54.900000	53.200000	50.800000	48.400000	45.300000	49.300000	180.000000	180.000000	180.000000	180.000000	180.000000	180.000000	33.000000	43.700000	29.100000	0.000000	0.000000	0.000000	0.000000	0.000000	0.000000	0.000000
137.600000	137.600000	137.600000	137.500000	137.500000	137.500000	137.400000	137.000000	136.300000	134.400000	130.300000	95.200000	69.900000	55.900000	-80.700000	-78.200000	-77.000000	76.400000	75.400000	73.800000	70.500000	65.500000	60.600000	57.100000	55.100000	-53.100000	-52.100000	-52.000000	52.700000	52.900000	50.900000	48.300000	44.600000	45.200000	0.000000	0.000000	0.000000	0.000000	0.000000	0.000000	34.800000	39.400000	39.200000	0.000000	0.000000	0.000000	0.000000	0.000000	0.000000	0.000000
137.600000	137.600000	137.600000	137.600000	137.600000	137.500000	137.400000	137.100000	136.300000	134.500000	130.400000	139.300000	164.700000	173.700000	-80.700000	-78.100000	-77.000000	76.300000	75.500000	73.700000	70.400000	65.600000	60.600000	57.100000	55.500000	-55.100000	-54.900000	-54.200000	53.000000	52.100000	51.100000	48.200000	45.600000	38.800000	0.000000	0.000000	0.000000	0.000000	0.000000	0.000000	44.400000	34.100000	44.800000	0.000000	0.000000	0.000000	0.000000	0.000000	0.000000	0.000000
137.600000	137.600000	137.600000	137.500000	137.500000	137.500000	137.400000	137.000000	136.300000	134.400000	130.300000	95.500000	69.900000	-55.900000	-80.700000	-78.200000	-77.100000	76.400000	75.500000	73.800000	70.500000	65.500000	60.500000	57.200000	55.300000	-55.100000	-55.100000	-55.100000	54.400000	52.800000	50.900000	48.200000	46.000000	41.900000	0.000000	0.000000	0.000000	0.000000	0.000000	0.000000	45.500000	35.800000	38.000000	180.000000	180.000000	180.000000	180.000000	180.000000	180.000000	180.000000
137.600000	137.600000	137.600000	137.600000	137.600000	137.500000	137.400000	137.100000	136.300000	134.500000	130.400000	137.000000	164.700000	-173.700000	-80.700000	-78.100000	-77.000000	76.300000	75.400000	73.700000	70.400000	65.500000	60.600000	57.100000	55.200000	-53.700000	-53.000000	-52.800000	53.300000	53.000000	50.800000	48.300000	45.300000	47.200000	180.000000	180.000000	180.000000	180.000000	180.000000	180.000000	37.500000	40.700000	30.300000	0.000000	0.000000	0.000000	0.000000	0.000000	0.000000	0.000000
137.600000	137.600000	137.600000	137.500000	137.500000	137.500000	137.400000	137.000000	136.300000	134.400000	130.300000	96.100000	69.900000	55.900000	-80.700000	-78.200000	-77.000000	76.400000	75.500000	73.800000	70.500000	65.600000	60.600000	57.100000	55.400000	-54.700000	-54.200000	-53.800000	53.000000	52.300000	51.000000	48.300000	45.000000	44.900000	0.000000	0.000000	0.000000	0.000000	0.000000	0.000000	34.800000	41.300000	31.900000	0.000000	0.000000	0.000000	0.000000	0.000000	0.000000	0.000000
137.600000	137.600000	137.600000	137.600000	137.600000	137.500000	137.400000	137.100000	136.300000	134.500000	130.400000	131.900000	164.700000	173.700000	-80.700000	-78.100000	-77.100000	76.300000	75.500000	73.700000	70.400000	65.500000	60.500000	57.100000	55.400000	-55.000000	-55.000000	-54.700000	54.000000	52.600000	51.000000	48.200000	45.600000	40.600000	0.000000	0.000000	0.000000	0.000000	0.000000	0.000000	40.500000	37.400000	39.200000	0.000000	0.000000	0.000000	0.000000	0.000000	0.000000	0.000000
137.600000	137.600000	137.600000	137.500000	137.500000	137.500000	137.400000	137.000000	136.300000	134.400000	130.300000	97.500000	69.900000	-55.900000	-80.700000	-78.200000	-77.000000	76.400000	75.400000	73.800000	70.500000	65.500000	60.600000	57.200000	55.200000	-54.100000	-53.500000	-53.400000	53.500000	52.900000	50.900000	48.200000	45.700000	42.200000	0.000000	0.000000	0.000000	0.000000	0.000000	0.000000	44.600000	35.400000	42.000000	0.000000	0.000000	0.000000	0.000000	0.000000	0.000000	0.000000
137.600000	137.600000	137.600000	137.600000	137.600000	137.500000	137.400000	137.100000	136.300000	134.500000	130.400000	120.100000	164.700000	-173.700000	-80.700000	-78.100000	-77.000000	76.300000	75.500000	73.700000	70.400000	65.600000	60.600000	57.100000	55.400000	-54.400000	-54.000000	-53.600000	53.100000	52.600000	50.900000	48.300000	45.300000	45.700000	180.000000	180.000000	180.000000	180.000000	180.000000	180.000000	40.500000	37.900000	36.800000	180.000000	180.000000	180.000000	180.000000	180.000000	180.000000	180.000000
137.600000	137.600000	137.600000	137.500000	137.500000	137.500000	137.400000	137.000000	136.300000	134.400000	130.300000	101.000000	69.900000	55.900000	-80.700000	-78.200000	-77.100000	76.400000	75.500000	73.800000	70.500000	65.500000	60.500000	57.100000	55.300000	-54.900000	-54.700000	-54.500000	53.800000	52.500000	51.000000	48.300000	45.300000	44.700000	0.000000	0.000000	0.000000	0.000000	0.000000	0.000000	36.300000	40.500000	31.900000	0.000000	0.000000	0.000000	0.000000	0.000000	0.000000	0.000000
137.600000	137.600000	137.600000	137.600000	137.600000	137.500000	137.400000	137.100000	136.300000	134.500000	130.400000	110.100000	164.700000	173.700000	-80.700000	-78.100000	-77.000000	76.300000	75.400000	73.700000	70.400000	65.500000	60.600000	57.100000	55.300000	-54.300000	-53.900000	-53.700000	53.600000	52.800000	50.900000	48.200000	45.500000	41.700000	0.000000	0.000000	0.000000	0.000000	0.000000	0.000000	38.400000	39.400000	33.800000	0.000000	0.000000	0.000000	0.000000	0.000000	0.000000	0.000000
137.600000	137.600000	137.600000	137.500000	137.500000	137.500000	137.400000	137.000000	136.300000	134.400000	130.300000	104.500000	69.900000	-55.900000	-80.700000	-78.200000	-77.000000	76.400000	75.500000	73.800000	70.500000	65.600000	60.600000	57.200000	55.300000	-54.400000	-53.900000	-53.600000	53.200000	52.700000	50.900000	48.200000	45.600000	42.400000	0.000000	0.000000	0.000000	0.000000	0.000000	0.000000	42.700000	36.900000	38.900000	0.000000	0.000000	0.000000	0.000000	0.000000	0.000000	0.000000
137.600000	137.600000	137.600000	137.600000	137.600000	137.500000	137.400000	137.100000	136.300000	134.500000	130.400000	106.900000	164.700000	-173.700000	-80.700000	-78.100000	-77.100000	76.300000	75.500000	73.700000	70.400000	65.500000	60.500000	57.100000	55.400000	-54.800000	-54.500000	-54.200000	53.600000	52.500000	51.000000	48.300000	45.300000	44.900000	180.000000	180.000000	180.000000	180.000000	180.000000	180.000000	41.900000	36.700000	40.100000	0.000000	0.000000	0.000000	0.000000	0.000000	0.000000	0.000000
137.600000	137.600000	137.600000	137.500000	137.500000	137.500000	137.400000	137.000000	136.300000	134.400000	130.300000	105.800000	69.900000	55.900000	-80.700000	-78.200000	-77.000000	76.400000	75.400000	73.800000	70.500000	65.500000	60.600000	57.100000	55.300000	-54.400000	-54.100000	-53.900000	53.700000	52.700000	50.900000	48.300000	45.400000	44.400000	0.000000	0.000000	0.000000	0.000000	0.000000	0.000000	38.100000	38.900000	36.100000	180.000000	180.000000	180.000000	180.000000	180.000000	180.000000	180.000000
137.600000	137.600000	137.600000	137.600000	137.600000	137.500000	137.400000	137.100000	136.300000	134.500000	130.400000	106.300000	164.700000	173.700000	-80.700000	-78.100000	-77.000000	76.300000	75.500000	73.700000	70.400000	65.600000	60.600000	57.100000	55.300000	-54.400000	-53.900000	-53.700000	53.300000	52.700000	50.900000	48.200000	45.500000	42.400000	0.000000	0.000000	0.000000	0.000000	0.000000	0.000000	37.800000	39.700000	33.200000	0.000000	0.000000	0.000000	0.000000	0.000000	0.000000	0.000000
137.600000	137.600000	137.600000	137.500000	137.500000	137.500000	137.400000	137.000000	136.300000	134.400000	130.300000	106.000000	69.900000	-55.900000	-80.700000	-78.200000	-77.100000	76.400000	75.500000	73.800000	70.500000	65.500000	60.500000	57.200000	55.300000	-54.700000	-54.400000	-54.000000	53.500000	52.600000	51.000000	48.200000	45.500000	42.700000	0.000000	0.000000	0.000000	0.000000	0.000000	0.000000	41.000000	38.400000	35.000000	0.000000	0.000000	0.000000	0.000000	0.000000	0.000000	0.000000
137.600000	137.600000	137.600000	137.600000	137.600000	137.500000	137.400000	137.100000	136.300000	134.500000	130.400000	106.200000	164.700000	-173.700000	-80.700000	-78.100000	-77.000000	76.300000	75.400000	73.700000	70.400000	65.500000	60.600000	57.100000	55.400000	-54.500000	-54.200000	-54.000000	53.600000	52.700000	50.900000	48.300000	45.400000	44.300000	180.000000	180.000000	180.000000	180.000000	180.000000	180.000000	41.900000	37.000000	38.500000	0.000000	0.000000	0.000000	0.000000	0.000000	0.000000	0.000000
137.600000	137.600000	137.600000	137.500000	137.500000	137.500000	137.400000	137.000000	136.300000	134.400000	130.300000	106.100000	69.900000	55.900000	-80.700000	-78.200000	-77.000000	76.400000	75.500000	73.800000	70.500000	65.600000	60.600000	57.100000	55.300000	-54.400000	-53.900000	-53.700000	53.400000	52.600000	50.900000	48.300000	45.400000	44.200000	0.000000	0.000000	0.000000	0.000000	0.000000	0.000000	39.600000	37.800000	38.800000	0.000000	0.000000	0.000000	0.000000	0.000000	0.000000	0.000000
137.600000	137.600000	137.600000	137.600000	137.600000	137.500000	137.400000	137.100000	136.300000	134.500000	130.400000	106.100000	164.700000	173.700000	-80.700000	-78.100000	-77.100000	76.300000	75.500000	73.700000	70.400000	65.500000	60.500000	57.100000	55.300000	-54.600000	-54.300000	-54.000000	53.500000	52.700000	51.000000	48.200000	45.500000	42.800000	0.000000	0.000000	0.000000	0.000000	0.000000	0.000000	38.200000	39.000000	35.800000	180.000000	180.000000	180.000000	180.000000	180.000000	180.000000	180.000000
137.600000	137.600000	137.600000	137.500000	137.500000	137.500000	137.400000	137.000000	136.300000	134.400000	130.300000	106.100000	69.900000	-55.900000	-80.700000	-78.200000	-77.000000	76.400000	75.400000	73.800000	70.500000	65.500000	60.600000	57.200000	55.300000	-54.600000	-54.200000	-53.900000	53.600000	52.700000	50.900000	48.200000	45.400000	42.900000	0.000000	0.000000	0.000000	0.000000	0.000000	0.000000	39.700000	39.000000	34.200000	0.000000	0.000000	0.000000	0.000000	0.000000	0.000000	0.000000
137.600000	137.600000	137.600000	137.600000	137.600000	137.500000	137.400000	137.100000	136.300000	134.500000	130.400000	106.100000	164.700000	-173.700000	-80.700000	-78.100000	-77.000000	76.300000	75.500000	73.700000	70.400000	65.600000	60.600000	57.100000	55.400000	-54.400000	-54.000000	-53.800000	53.400000	52.600000	50.900000	48.300000	45.400000	44.000000	180.000000	180.000000	180.000000	180.000000	180.000000	180.000000	41.400000	37.900000	35.700000	0.000000	0.000000	0.000000	0.000000	0.000000	0.000000	0.000000
137.600000	137.600000	137.600000	137.500000	137.500000	137.500000	137.400000	137.000000	136.300000	134.400000	130.300000	106.100000	69.900000	55.900000	-80.700000	-78.200000	-77.100000	76.400000	75.500000	73.800000	70.500000	65.500000	60.500000	57.100000	55.300000	-54.500000	-54.200000	-54.000000	53.500000	52.600000	51.000000	48.300000	45.500000	44.000000	0.000000	0.000000	0.000000	0.000000	0.000000	0.000000	40.500000	37.500000	38.100000	0.000000	0.000000	0.000000	0.000000	0.000000	0.000000	0.000000
137.600000	137.600000	137.600000	137.600000	137.600000	137.500000	137.400000	137.100000	136.300000	134.500000	130.400000	106.100000	164.700000	173.700000	-80.700000	-78.100000	-77.000000	76.300000	75.400000	73.700000	70.400000	65.500000	60.600000	57.100000	55.300000	-54.600000	-54.200000	-53.900000	53.600000	52.700000	50.900000	48.200000	45.400000	43.100000	0.000000	0.000000	0.000000	0.000000	0.000000	0.000000	38.800000	38.300000	37.900000	0.000000	0.000000	0.000000	0.000000	0.000000	0.000000	0.000000
137.600000	137.600000	137.600000	137.500000	137.500000	137.500000	137.400000	137.000000	136.300000	134.400000	130.300000	106.100000	69.900000	-55.900000	-80.700000	-78.200000	-77.000000	76.400000	75.500000	73.800000	70.500000	65.600000	60.600000	57.200000	55.300000	-54.500000	-54.100000	-53.800000	53.400000	52.700000	50.900000	48.200000	45.400000	43.000000	0.000000	0.000000	0.000000	0.000000	0.000000	0.000000	39.200000	38.900000	35.700000	180.000000	180.000000	180.000000	180.000000	180.000000	180.000000	180.000000
137.600000	137.600000	137.600000	137.600000	137.600000	137.500000	137.400000	137.100000	136.300000	134.500000	130.400000	106.100000	164.700000	-173.700000	-80.700000	-78.100000	-77.100000	76.300000	75.500000	73.700000	70.400000	65.500000	60.500000	57.100000	55.400000	-54.500000	-54.100000	-54.000000	53.500000	52.600000	51.000000	48.300000	45.500000	43.800000	180.000000	180.000000	180.000000	180.000000	180.000000	180.000000	40.700000	38.500000	34.900000	0.000000	0.000000	0.000000	0.000000	0.000000	0.000000	0.000000
137.600000	137.600000	137.600000	137.500000	137.500000	137.500000	137.400000	137.000000	136.300000	134.400000	130.300000	106.100000	69.900000	55.900000	-80.700000	-78.200000	-77.000000	76.400000	75.400000	73.800000	70.500000	65.500000	60.600000	57.100000	55.300000	-54.500000	-54.200000	-53.900000	53.600000	52.600000	50.900000	48.300000	45.400000	43.900000	0.000000	0.000000	0.000000	0.000000	0.000000	0.000000	40.700000	37.800000	36.200000	0.000000	0.000000	0.000000	0.000000	0.000000	0.000000	0.000000
137.600000	137.600000	137.600000	137.600000	137.600000	137.500000	137.400000	137.100000	136.300000	134.500000	130.400000	106.100000	164.700000	173.700000	-80.700000	-78.100000	-77.000000	76.300000	75.500000	73.700000	70.400000	65.600000	60.600000	57.100000	55.300000	-54.600000	-54.200000	-53.800000	53.400000	52.700000	50.900000	48.200000	45.400000	43.200000	0.000000	0.000000	0.000000	0.000000	0.000000	0.000000	39.500000	37.900000	37.700000	0.000000	0.000000	0.000000	0.000000	0.000000	0.000000	0.000000
137.600000	137.600000	137.600000	137.500000	137.500000	137.500000	137.400000	137.000000	136.300000	134.400000	130.300000	106.100000	69.900000	-55.900000	-80.700000	-78.200000	-77.100000	76.400000	75.500000	73.800000	70.500000	65.500000	60.500000	57.200000	55.300000	-54.500000	-54.100000	-54.000000	53.500000	52.700000	51.000000	48.200000	45.500000	43.200000	0.000000	0.000000	0.000000	0.000000	0.000000	0.000000	39.200000	38.500000	37.300000	0.000000	0.000000	0.000000	0.000000	0.000000	0.000000	0.000000
137.600000	137.600000	137.600000	137.600000	137.600000	137.500000	137.400000	137.100000	136.300000	134.500000	130.400000	106.100000	164.700000	-173.700000	-80.700000	-78.100000	-77.000000	76.300000	75.400000	73.700000	70.400000	65.500000	60.600000	57.100000	55.400000	-54.500000	-54.100000	-53.900000	53.600000	52.600000	50.900000	48.300000	45.400000	43.600000	180.000000	180.000000	180.000000	180.000000	180.000000	180.000000	40.100000	38.700000	35.800000	180.000000	180.000000	180.000000	180.000000	180.000000	180.000000	180.000000
137.600000	137.600000	137.600000	137.500000	137.500000	137.500000	137.400000	137.000000	136.300000	134.400000	130.300000	106.100000	69.900000	55.900000	-80.700000	-78.200000	-77.000000	76.400000	75.500000	73.800000	70.500000	65.600000	60.600000	57.100000	55.300000	-54.500000	-54.200000	-53.800000	53.400000	52.600000	50.900000	48.300000	45.400000	43.800000	0.000000	0.000000	0.000000	0.000000	0.000000	0.000000	40.600000	38.200000	35.400000	0.000000	0.000000	0.000000	0.000000	0.000000	0.000000	0.000000
137.600000	137.600000	137.600000	137.600000	137.600000	137.500000	137.400000	137.100000	136.300000	134.500000	130.400000	106.100000	164.700000	173.700000	-80.700000	-78.100000	-77.100000	76.300000	75.500000	73.700000	70.400000	65.500000	60.500000	57.100000	55.300000	-54.600000	-54.200000	-54.000000	53.500000	52.700000	51.000000	48.200000	45.500000	43.300000	0.000000	0.000000	0.000000	0.000000	0.000000	0.000000	40.000000	37.900000	36.400000	0.000000	0.000000	0.000000	0.000000	0.000000	0.000000	0.000000
137.600000	137.600000	137.600000	137.500000	137.500000	137.500000	137.400000	137.000000	136.300000	134.400000	130.300000	106.100000	69.900000	-55.900000	-80.700000	-78.200000	-77.000000	76.400000	75.400000	73.800000	70.500000	65.500000	60.600000	57.200000	55.300000	-54.500000	-54.100000	-53.900000	53.600000	52.700000	50.900000	48.200000	45.400000	43.300000	0.000000	0.000000	0.000000	0.000000	0.000000	0.000000	39.300000	38.200000	37.300000	0.000000	0.000000	0.000000	0.000000	0.000000	0.000000	0.000000
137.600000	137.600000	137.600000	137.600000	137.600000	137.500000	137.400000	137.100000	136.300000	134.500000	130.400000	106.100000	164.700000	-173.700000	-80.700000	-78.100000	-77.000000	76.300000	75.500000	73.700000	70.400000	65.600000	60.600000	57.100000	55.400000	-54.500000	-54.100000	-53.800000	53.400000	52.600000	50.900000	48.300000	45.400000	43.500000	180.000000	180.000000	180.000000	180.000000	180.000000	180.000000	39.800000	38.500000	37.000000	0.000000	0.000000	0.000000	0.000000	0.000000	0.000000	0.000000
137.600000	137.600000	137.600000	137.500000	137.500000	137.500000	137.400000	137.000000	136.300000	134.400000	130.300000	106.100000	69.900000	55.900000	-80.700000	-78.200000	-77.100000	76.400000	75.500000	73.800000	70.500000	65.500000	60.500000	57.100000	55.300000	-54.500000	-54.200000	-54.000000	53.500000	52.600000	51.000000	48.300000	45.500000	43.700000	0.000000	0.000000	0.000000	0.000000	0.000000	0.000000	40.400000	38.400000	35.900000	180.000000	180.000000	180.000000	180.000000	180.000000	180.000000	180.000000
137.600000	137.600000	137.600000	137.600000	137.600000	137.500000	137.400000	137.100000	136.300000	134.500000	130.400000	106.100000	164.700000	173.700000	-80.700000	-78.100000	-77.000000	76.300000	75.400000	73.700000	70.400000	65.500000	60.600000	57.100000	55.300000	-54.600000	-54.200000	-53.900000	53.600000	52.700000	50.900000	48.200000	45.400000	43.400000	0.000000	0.000000	0.000000	0.000000	0.000000	0.000000	40.200000	38.200000	35.700000	0.000000	0.000000	0.000000	0.000000	0.000000	0.000000	0.000000
137.600000	137.600000	137.600000	137.500000	137.500000	137.500000	137.400000	137.000000	136.300000	134.400000	130.300000	106.100000	69.900000	-55.900000	-80.700000	-78.200000	-77.000000	76.400000	75.500000	73.800000	70.500000	65.600000	60.600000	57.200000	55.300000	-54.500000	-54.100000	-53.800000	53.400000	52.700000	50.900000	48.200000	45.400000	43.400000	0.000000	0.000000	0.000000	0.000000	0.000000	0.000000	39.600000	38.000000	36.500000	0.000000	0.000000	0.000000	0.000000	0.000000	0.000000	0.000000
137.600000	137.600000	137.600000	137.600000	137.600000	137.500000	137.400000	137.100000	136.300000	134.500000	130.400000	106.100000	164.700000	-173.700000	-80.700000	-78.100000	-77.100000	76.300000	75.500000	73.700000	70.400000	65.500000	60.500000	57.100000	55.400000	-54.500000	-54.100000	-54.000000	53.500000	52.600000	51.000000	48.300000	45.500000	43.400000	180.000000	180.000000	180.000000	180.000000	180.000000	180.000000	39.600000	38.300000	37.100000	0.000000	0.000000	0.000000	0.000000	0.000000	0.000000	0.000000
137.600000	137.600000	137.600000	137.500000	137.500000	137.500000	137.400000	137.000000	136.300000	134.400000	130.300000	106.100000	69.900000	55.900000	-80.700000	-78.200000	-77.000000	76.400000	75.400000	73.800000	70.500000	65.500000	60.600000	57.100000	55.300000	-54.500000	-54.200000	-53.900000	53.600000	52.600000	50.900000	48.300000	45.400000	43.700000	0.000000	0.000000	0.000000	0.000000	0.000000	0.000000	40.200000	38.500000	36.700000	0.000000	0.000000	0.000000	0.000000	0.000000	0.000000	0.000000
137.600000	137.600000	137.600000	137.600000	137.600000	137.500000	137.400000	137.100000	136.300000	134.500000	130.400000	106.100000	164.700000	173.700000	-80.700000	-78.100000	-77.000000	76.300000	75.500000	73.700000	70.400000	65.600000	60.600000	57.100000	55.300000	-54.600000	-54.200000	-53.800000	53.400000	52.700000	50.900000	48.200000	45.400000	43.400000	0.000000	0.000000	0.000000	0.000000	0.000000	0.000000	40.200000	38.300000	36.100000	180.000000	180.000000	180.000000	180.000000	180.000000	180.000000	180.000000
137.600000	137.600000	137.600000	137.500000	137.500000	137.500000	137.400000	137.000000	136.300000	134.400000	130.300000	106.100000	69.900000	-55.900000	-80.700000	-78.200000	-77.100000	76.400000	75.500000	73.800000	70.500000	65.500000	60.500000	57.200000	55.300000	-54.500000	-54.100000	-54.000000	53.500000	52.700000	51.000000	48.200000	45.500000	43.400000	0.000000	0.000000	0.000000	0.000000	0.000000	0.000000	39.800000	38.100000	35.900000	0.000000	0.000000	0.000000	0.000000	0.000000	0.000000	0.000000
137.600000	137.600000	137.600000	137.600000	137.600000	137.500000	137.400000	137.100000	136.300000	134.500000	130.400000	106.100000	164.700000	-173.700000	-80.700000	-78.100000	-77.000000	76.300000	75.400000	73.700000	70.400000	65.500000	60.600000	57.100000	55.400000	-54.500000	-54.100000	-53.900000	53.600000	52.600000	50.900000	48.300000	45.400000	43.500000	180.000000	180.000000	180.000000	180.000000	180.000000	180.000000	39.700000	38.200000	36.600000	0.000000	0.000000	0.000000	0.000000	0.000000	0.000000	0.000000
137.600000	137.600000	137.600000	137.500000	137.500000	137.500000	137.400000	137.000000	136.300000	134.400000	130.300000	106.100000	69.900000	55.900000	-80.700000	-78.200000	-77.000000	76.400000	75.500000	73.800000	70.500000	65.600000	60.600000	57.100000	55.300000	-54.500000	-54.200000	-53.800000	53.400000	52.600000	50.900000	48.300000	45.400000	43.600000	0.000000	0.000000	0.000000	0.000000	0.000000	0.000000	39.900000	38.300000	36.900000	0.000000	0.000000	0.000000	0.000000	0.000000	0.000000	0.000000
137.600000	137.600000	137.600000	137.600000	137.600000	137.500000	137.400000	137.100000	136.300000	134.500000	130.400000	106.100000	164.700000	173.700000	-80.700000	-78.100000	-77.100000	76.300000	75.500000	73.700000	70.400000	65.500000	60.500000	57.100000	55.300000	-54.600000	-54.200000	-54.000000	53.500000	52.700000	51.000000	48.200000	45.500000	43.400000	0.000000	0.000000	0.000000	0.000000	0.000000	0.000000	40.200000	38.400000	36.500000	0.000000	0.000000	0.000000	0.000000	0.000000	0.000000	0.000000
137.600000	137.600000	137.600000	137.500000	137.500000	137.500000	137.400000	137.000000	136.300000	134.400000	130.300000	106.100000	69.900000	-55.900000	-80.700000	-78.200000	-77.000000	76.400000	75.400000	73.800000	70.500000	65.500000	60.600000	57.200000	55.300000	-54.500000	-54.100000	-53.900000	53.600000	52.700000	50.900000	48.200000	45.400000	43.400000	0.000000	0.000000	0.000000	0.000000	0.000000	0.000000	40.000000	38.200000	36.200000	180.000000	180.000000	180.000000	180.000000	180.000000	180.000000	180.000000
137.600000	137.600000	137.600000	137.600000	137.600000	137.500000	137.400000	137.100000	136.300000	134.500000	130.400000	106.100000	164.700000	-173.700000	-80.700000	-78.100000	-77.000000	76.300000	75.500000	73.700000	70.400000	65.600000	60.600000	57.100000	55.400000	-54.500000	-54.100000	-53.800000	53.400000	52.600000	50.900000	48.300000	45.400000	43.500000	180.000000	180.000000	180.000000	180.000000	180.000000	180.000000	39.700000	38.200000	36.100000	0.000000	0.000000	0.000000	0.000000	0.000000	0.000000	0.000000
137.600000	137.600000	137.600000	137.500000	137.500000	137.500000	137.400000	137.000000	136.300000	134.400000	130.300000	106.100000	69.900000	55.900000	-80.700000	-78.200000	-77.100000	76.400000	75.500000	73.800000	70.500000	65.500000	60.500000	57.100000	55.300000	-54.500000	-54.200000	-54.000000	53.500000	52.600000	51.000000	48.300000	45.500000	43.600000	0.000000	0.000000	0.000000	0.000000	0.000000	0.000000	39.900000	38.200000	36.600000	0.000000	0.000000	0.000000	0.000000	0.000000	0.000000	0.000000
137.600000	137.600000	137.600000	137.600000	137.600000	137.500000	137.400000	137.100000	136.300000	134.500000	130.400000	106.100000	164.700000	173.700000	-80.700000	-78.100000	-77.000000	76.300000	75.400000	73.700000	70.400000	65.500000	60.600000	57.100000	55.300000	-54.600000	-54.200000	-53.900000	53.600000	52.700000	50.900000	48.200000	45.400000	43.400000	0.000000	0.000000	0.000000	0.000000	0.000000	0.000000	40.000000	38.400000	36.700000	0.000000	0.000000	0.000000	0.000000	0.000000	0.000000	0.000000
137.600000	137.600000	137.600000	137.500000	137.500000	137.500000	137.400000	137.000000	136.300000	134.400000	130.300000	106.100000	69.900000	-55.900000	-80.700000	-78.200000	-77.000000	76.400000	75.500000	73.800000	70.500000	65.600000	60.600000	57.200000	55.300000	-54.500000	-54.100000	-53.800000	53.400000	52.700000	50.900000	48.200000	45.400000	43.400000	0.000000	0.000000	0.000000	0.000000	0.000000	0.000000	40.100000	38.300000	36.500000	0.000000	0.000000	0.000000	0.000000	0.000000	0.000000	0.000000
137.600000	137.600000	137.600000	137.600000	137.600000	137.500000	137.400000	137.100000	136.300000	134.500000	130.400000	106.100000	164.700000	-173.700000	-80.700000	-78.100000	-77.100000	76.300000	75.500000	73.700000	70.400000	65.500000	60.500000	57.100000	55.400000	-54.500000	-54.100000	-54.000000	53.500000	52.600000	51.000000	48.300000	45.500000	43.500000	180.000000	180.000000	180.000000	180.000000	180.000000	180.000000	39.800000	38.200000	36.200000	180.000000	180.000000	180.000000	180.000000	180.000000	180.000000	180.000000
137.600000	137.600000	137.600000	137.500000	137.500000	137.500000	137.400000	137.000000	136.300000	134.400000	130.300000	106.100000	69.900000	55.900000	-80.700000	-78.200000	-77.000000	76.400000	75.400000	73.800000	70.500000	65.500000	60.600000	57.100000	55.300000	-54.500000	-54.200000	-53.900000	53.600000	52.600000	50.900000	48.300000	45.400000	43.600000	0.000000	0.000000	0.000000	0.000000	0.000000	0.000000	39.900000	38.200000	36.300000	0.000000	0.000000	0.000000	0.000000	0.000000	0.000000	0.000000
137.600000	137.600000	137.600000	137.600000	137.600000	137.500000	137.400000	137.100000	136.300000	134.500000	130.400000	106.100000	164.700000	173.700000	-80.700000	-78.100000	-77.000000	76.300000	75.500000	73.700000	70.400000	65.600000	60.600000	57.100000	55.300000	-54.600000	-54.200000	-53.800000	53.400000	52.700000	50.900000	48.200000	45.400000	43.400000	0.000000	0.000000	0.000000	0.000000	0.000000	0.000000	39.900000	38.300000	36.500000	0.000000	0.000000	0.000000	0.000000	0.000000	0.000000	0.000000
137.600000	137.600000	137.600000	137.500000	137.500000	137.500000	137.400000	137.000000	136.300000	134.400000	130.300000	106.100000	69.900000	-55.900000	-80.700000	-78.200000	-77.100000	76.400000	75.500000	73.800000	70.500000	65.500000	60.500000	57.200000	55.300000	-54.500000	-54.100000	-54.000000	53.500000	52.700000	51.000000	48.200000	45.500000	43.400000	0.000000	0.000000	0.000000	0.000000	0.000000	0.000000	40.100000	38.300000	36.700000	0.000000	0.000000	0.000000	0.000000	0.000000	0.000000	0.000000
137.600000	137.600000	137.600000	137.600000	137.600000	137.500000	137.400000	137.100000	136.300000	134.500000	130.400000	106.100000	164.700000	-173.700000	-80.700000	-78.100000	-77.000000	76.300000	75.400000	73.700000	70.400000	65.500000	60.600000	57.100000	55.400000	-54.500000	-54.100000	-53.900000	53.600000	52.600000	50.900000	48.300000	45.400000	43.500000	180.000000	180.000000	180.000000	180.000000	180.000000	180.000000	39.900000	38.300000	36.400000	0.000000	0.000000	0.000000	0.000000	0.000000	0.000000	0.000000
137.600000	137.600000	137.600000	137.500000	137.500000	137.500000	137.400000	137.000000	136.300000	134.400000	130.300000	106.100000	69.900000	55.900000	-80.700000	-78.200000	-77.000000	76.400000	75.500000	73.800000	70.500000	65.600000	60.600000	57.100000	55.300000	-54.500000	-54.200000	-53.800000	53.400000	52.600000	50.900000	48.300000	45.400000	43.600000	0.000000	0.000000	0.000000	0.000000	0.000000	0.000000	39.900000	38.200000	36.300000	180.000000	180.000000	180.000000	180.000000	180.000000	180.000000	180.000000
137.600000	137.600000	137.600000	137.600000	137.600000	137.500000	137.400000	137.100000	136.300000	134.500000	130.400000	106.100000	164.700000	173.700000	-80.700000	-78.100000	-77.100000	76.300000	75.500000	73.700000	70.400000	65.500000	60.500000	57.100000	55.300000	-54.600000	-54.200000	-54.000000	53.500000	52.700000	51.000000	48.200000	45.500000	43.400000	0.000000	0.000000	0.000000	0.000000	0.000000	0.000000	39.800000	38.200000	36.300000	0.000000	0.000000	0.000000	0.000000	0.000000	0.000000	0.000000
137.600000	137.600000	137.600000	137.500000	137.500000	137.500000	137.400000	137.000000	136.300000	134.400000	130.300000	106.100000	69.900000	-55.900000	-80.700000	-78.200000	-77.000000	76.400000	75.400000	73.800000	70.500000	65.500000	60.600000	57.200000	55.300000	-54.500000	-54.100000	-53.900000	53.600000	52.700000	50.900000	48.200000	45.400000	43.400000	0.000000	0.000000	0.000000	0.000000	0.000000	0.000000	40.100000	38.300000	36.600000	0.000000	0.000000	0.000000	0.000000	0.000000	0.000000	0.000000
137.600000	137.600000	137.600000	137.600000	137.600000	137.500000	137.400000	137.100000	136.300000	134.500000	130.400000	106.100000	164.700000	-173.700000	-80.700000	-78.100000	-77.000000	76.300000	75.500000	73.700000	70.400000	65.600000	60.600000	57.100000	55.400000	-54.500000	-54.100000	-53.800000	53.400000	52.600000	50.900000	48.300000	45.400000	43.500000	180.000000	180.000000	180.000000	180.000000	180.000000	180.000000	39.900000	38.300000	36.500000	0.000000	0.000000	0.000000	0.000000	0.000000	0.000000	0.000000
137.600000	137.600000	137.600000	137.500000	137.500000	137.500000	137.400000	137.000000	136.300000	134.400000	130.300000	106.100000	69.900000	55.900000	-80.700000	-78.200000	-77.100000	76.400000	75.500000	73.800000	70.500000	65.500000	60.500000	57.100000	55.300000	-54.500000	-54.200000	-54.000000	53.500000	52.600000	51.000000	48.300000	45.500000	43.600000	0.000000	0.000000	0.000000	0.000000	0.000000	0.000000	39.900000	38.300000	36.500000	0.000000	0.000000	0.000000	0.000000	0.000000	0.000000	0.000000
137.600000	137.600000	137.600000	137.600000	137.600000	137.500000	137.400000	137.100000	136.300000	134.500000	130.400000	106.100000	164.700000	173.700000	-80.700000	-78.100000	-77.000000	76.300000	75.400000	73.700000	70.400000	65.500000	60.600000	57.100000	55.300000	-54.600000	-54.200000	-53.900000	53.600000	52.700000	50.900000	48.200000	45.400000	43.400000	0.000000	0.000000	0.000000	0.000000	0.000000	0.000000	39.900000	38.200000	36.300000	180.000000	180.000000	180.000000	180.000000	180.000000	180.000000	180.000000
137.600000	137.600000	137.600000	137.500000	137.500000	137.500000	137.400000	137.000000	136.300000	134.400000	130.300000	106.100000	69.900000	-55.900000	-80.700000	-78.200000	-77.000000	76.400000	75.500000	73.800000	70.500000	65.600000	60.600000	57.200000	55.300000	-54.500000	-54.100000	-53.800000	53.400000	52.700000	50.900000	48.200000	45.400000	43.400000	0.000000	0.000000	0.000000	0.000000	0.000000	0.000000	40.000000	38.200000	36.400000	0.000000	0.000000	0.000000	0.000000	0.000000	0.000000	0.000000
137.600000	137.600000	137.600000	137.600000	137.600000	137.500000	137.400000	137.100000	136.300000	134.500000	130.400000	106.100000	164.700000	-173.700000	-80.700000	-78.100000	-77.100000	76.300000	75.500000	73.700000	70.400000	65.500000	60.500000	57.100000	55.400000	-54.500000	-54.100000	-54.000000	53.500000	52.600000	51.000000	48.300000	45.500000	43.500000	180.000000	180.000000	180.000000	180.000000	180.000000	180.000000	39.900000	38.300000	36.500000	0.000000	0.000000	0.000000	0.000000	0.000000	0.000000	0.000000
137.600000	137.600000	137.600000	137.500000	137.500000	137.500000	137.400000	137.000000	136.300000	134.400000	130.300000	106.100000	69.900000	55.900000	-80.700000	-78.200000	-77.000000	76.400000	75.400000	73.800000	70.500000	65.500000	60.600000	57.100000	55.300000	-54.500000	-54.200000	-53.900000	53.600000	52.600000	50.900000	48.300000	45.400000	43.600000	0.000000	0.000000	0.000000	0.000000	0.000000	0.000000	39.900000	38.300000	36.500000	0.000000	0.000000	0.000000	0.000000	0.000000	0.000000	0.000000
137.600000	137.600000	137.600000	137.600000	137.600000	137.500000	137.400000	137.100000	136.300000	134.500000	130.400000	106.100000	164.700000	173.700000	-80.700000	-78.100000	-77.000000	76.300000	75.500000	73.700000	70.400000	65.600000	60.600000	57.100000	55.300000	-54.600000	-54.200000	-53.800000	53.400000	52.700000	50.900000	48.200000	45.400000	43.400000	0.000000	0.000000	0.000000	0.000000	0.000000	0.000000	39.900000	38.300000	36.400000	0.000000	0.000000	0.000000	0.000000	0.000000	0.000000	0.000000
137.600000	137.600000	137.600000	137.500000	137.500000	137.500000	137.400000	137.000000	136.300000	134.400000	130.300000	106.100000	69.900000	-55.900000	-80.700000	-78.200000	-77.100000	76.400000	75.500000	73.800000	70.500000	65.500000	60.500000	57.200000	55.300000	-54.500000	-54.100000	-54.000000	53.500000	52.700000	51.000000	48.200000	45.500000	43.400000	0.000000	0.000000	0.000000	0.000000	0.000000	0.000000	40.000000	38.200000	36.400000	180.000000	180.000000	180.000000	180.000000	180.000000	180.000000	180.000000
137.600000	137.600000	137.600000	137.600000	137.600000	137.500000	137.400000	137.100000	136.300000	134.500000	130.400000	106.100000	164.700000	-173.700000	-80.700000	-78.100000	-77.000000	76.300000	75.400000	73.700000	70.400000	65.500000	60.600000	57.100000	55.400000	-54.500000	-54.100000	-53.900000	53.600000	52.600000	50.900000	48.300000	45.400000	43.500000	180.000000	180.000000	180.000000	180.000000	180.000000	180.000000	39.900000	38.200000	36.400000	0.000000	0.000000	0.000000	0.000000	0.000000	0.000000	0.000000
137.600000	137.600000	137.600000	137.500000	137.500000	137.500000	137.400000	137.000000	136.300000	134.400000	130.300000	106.100000	69.900000	55.900000	-80.700000	-78.200000	-77.000000	76.400000	75.500000	73.800000	70.500000	65.600000	60.600000	57.100000	55.300000	-54.500000	-54.200000	-53.800000	53.400000	52.600000	50.900000	48.300000	45.400000	43.600000	0.000000	0.000000	0.000000	0.000000	0.000000	0.000000	39.900000	38.300000	36.500000	0.000000	0.000000	0.000000	0.000000	0.000000	0.000000	0.000000
137.600000	137.600000	137.600000	137.600000	137.600000	137.500000	137.400000	137.100000	136.300000	134.500000	130.400000	106.100000	164.700000	173.700000	-80.700000	-78.100000	-77.100000	76.300000	75.500000	73.700000	70.400000	65.500000	60.500000	57.100000	55.300000	-54.600000	-54.200000	-54.000000	53.500000	52.700000	51.000000	48.200000	45.500000	43.400000	0.000000	0.000000	0.000000	0.000000	0.000000	0.000000	39.900000	38.300000	36.500000	0.000000	0.000000	0.000000	0.000000	0.000000	0.000000	0.000000
180.000000	180.000000	180.000000	180.000000	180.000000	180.000000	180.000000	180.000000	180.000000	180.000000	180.000000	180.000000	180.000000	180.000000	180.000000	180.000000	180.000000	180.000000	180.000000	180.000000	180.000000	180.000000	180.000000	180.000000	180.000000	180.000000	180.000000	180.000000	180.000000	180.000000	180.000000	180.000000	180.000000	180.000000	180.000000	180.000000	180.000000	180.000000	180.000000	180.000000	180.000000	180.000000	180.000000	180.000000	180.000000	180.000000	180.000000	180.000000	180.000000	180.000000
111.900000	111.900000	111.900000	111.900000	111.900000	111.800000	111.500000	110.800000	109.200000	105.400000	98.200000	87.100000	73.300000	58.800000	44.900000	31.900000	18.800000	0.000000	0.000000	0.000000	0.000000	0.000000	0.000000	0.000000	0.000000	0.000000	0.000000	0.000000	0.000000	0.000000	0.000000	0.000000	0.000000	0.000000	0.000000	0.000000	0.000000	0.000000	0.000000	0.000000	0.000000	0.000000	0.000000	0.000000	0.000000	0.000000	0.000000	0.000000	0.000000	0.000000
148.900000	148.900000	148.900000	148.900000	148.900000	148.900000	148.900000	148.900000	148.800000	148.800000	149.500000	152.500000	160.000000	171.600000	-175.200000	-162.100000	-148.500000	128.500000	125.600000	119.400000	108.100000	91.600000	71.500000	49.300000	21.500000	0.000000	0.000000	0.000000	0.000000	0.000000	0.000000	0.000000	0.000000	0.000000	0.000000	0.000000	0.000000	0.000000	0.000000	0.000000	0.000000	0.000000	0.000000	0.000000	0.000000	0.000000	0.000000	0.000000	0.000000	0.000000
131.000000	131.000000	131.000000	131.000000	130.900000	130.800000	130.500000	129.900000	128.100000	123.400000	111.300000	90.600000	71.300000	-55.500000	-47.000000	-41.100000	-41.100000	53.600000	55.200000	60.900000	72.000000	88.400000	108.500000	130.700000	158.500000	180.000000	180.000000	180.000000	169.400000	147.100000	123.900000	96.500000	64.700000	17.300000	0.000000	0.000000	0.000000	0.000000	0.000000	0.000000	0.000000	0.000000	0.000000	0.000000	0.000000	0.000000	0.000000	0.000000	0.000000	0.000000
141.000000	141.000000	141.000000	141.000000	141.000000	141.000000	141.000000	140.800000	140.700000	140.900000	143.500000	150.500000	162.100000	-173.600000	-86.300000	-90.300000	-92.300000	84.400000	81.800000	74.300000	60.000000	40.000000	19.700000	6.500000	1.100000	0.000000	0.000000	0.000000	10.600000	32.900000	56.100000	83.500000	115.300000	162.700000	180.000000	180.000000	180.000000	180.000000	180.000000	180.000000	161.300000	103.200000	49.600000	0.000000	0.000000	0.000000	0.000000	0.000000	0.000000	0.000000
135.700000	135.700000	135.700000	135.700000	135.700000	135.600000	135.400000	135.000000	133.700000	130.200000	119.000000	92.200000	71.100000	56.200000	-94.400000	-85.600000	-77.500000	77.400000	77.100000	78.400000	79.400000	77.900000	72.500000	59.000000	32.800000	0.000000	0.000000	0.000000	0.200000	0.200000	0.100000	0.000000	0.000000	0.000000	0.000000	0.000000	0.000000	0.000000	0.000000	0.000000	18.700000	76.800000	130.400000	180.000000	180.000000	180.000000	180.000000	180.000000	180.000000	180.000000
138.600000	138.600000	138.600000	138.500000	138.500000	138.500000	138.400000	138.200000	137.700000	136.900000	138.400000	148.700000	163.100000	173.500000	-68.700000	-68.800000	-73.000000	73.700000	72.800000	70.200000	67.000000	66.000000	71.400000	86.100000	112.900000	-162.600000	-158.800000	-154.300000	128.300000	99.400000	71.900000	42.100000	16.900000	2.100000	0.000000	0.000000	0.000000	0.000000	0.000000	0.000000	0.000000	0.000000	0.000000	0.000000	0.000000	0.000000	0.000000	0.000000	0.000000	0.000000
137.000000	137.000000	137.000000	137.100000	137.000000	137.000000	136.800000	136.400000	135.400000	132.800000	123.700000	92.900000	70.700000	-56.200000	-87.900000	-85.500000	-81.100000	78.500000	77.300000	75.300000	70.800000	62.200000	49.500000	37.800000	33.300000	-17.400000	-21.200000	-25.700000	48.300000	68.600000	81.300000	83.900000	71.800000	30.800000	0.000000	0.000000	0.000000	0.000000	0.000000	0.000000	0.000000	0.000000	0.000000	0.000000	0.000000	0.000000	0.000000	0.000000	0.000000	0.000000
137.900000	137.900000	137.900000	137.800000	137.800000	137.800000	137.700000	137.400000	136.700000	135.400000	135.200000	147.500000	163.700000	-173.400000	-79.100000	-74.600000	-74.600000	75.200000	74.600000	73.400000	70.800000	67.000000	63.400000	55.700000	35.800000	-6.700000	-2.600000	-1.100000	3.000000	9.500000	21.500000	43.800000	74.700000	133.200000	180.000000	180.000000	180.000000	180.000000	180.000000	180.000000	106.700000	46.600000	13.200000	0.000000	0.000000	0.000000	0.000000	0.000000	0.000000	0.000000
137.400000	137.400000	137.400000	137.400000	137.400000	137.300000	137.200000	136.900000	136.000000	133.800000	126.500000	93.400000	70.500000	56.200000	-80.000000	-79.400000	-78.200000	76.800000	75.800000	73.700000	70.400000	66.300000	63.900000	68.900000	82.800000	-120.500000	-118.900000	-114.300000	90.900000	67.400000	45.300000	26.200000	18.200000	12.900000	0.000000	0.000000	0.000000	0.000000	0.000000	0.000000	65.500000	87.000000	63.600000	0.000000	0.000000	0.000000	0.000000	0.000000	0.000000	0.000000
137.700000	137.700000	137.700000	137.600000	137.600000	137.600000	137.500000	137.100000	136.400000	134.800000	133.200000	146.600000	164.100000	173.400000	-82.300000	-78.300000	-76.700000	76.200000	75.300000	73.800000	70.200000	64.500000	57.600000	50.700000	51.600000	-48.300000	-52.700000	-57.300000	70.800000	77.300000	73.900000	57.200000	30.900000	6.200000	0.000000	0.000000	0.000000	0.000000	0.000000	0.000000	6.200000	38.500000	90.900000	180.000000	180.000000	180.000000	180.000000	180.000000	180.000000	180.000000
137.500000	137.500000	137.500000	137.500000	137.500000	137.400000	137.300000	137.000000	136.200000	134.200000	128.100000	93.700000	70.400000	-56.200000	-79.800000	-77.900000	-77.100000	76.400000	75.600000	73.700000	70.700000	66.100000	61.100000	55.200000	40.400000	-13.400000	-8.400000	-7.200000	14.400000	27.100000	44.300000	61.300000	64.300000	41.100000	0.000000	0.000000	0.000000	0.000000	0.000000	0.000000	1.300000	6.300000	10.400000	0.000000	0.000000	0.000000	0.000000	0.000000	0.000000	0.000000
137.600000	137.600000	137.600000	137.600000	137.600000	137.500000	137.400000	137.100000	136.300000	134.500000	132.000000	145.900000	164.200000	-173.400000	-81.300000	-78.500000	-77.100000	76.300000	75.300000	73.700000	70.300000	65.600000	61.700000	62.000000	67.700000	-87.200000	-86.700000	-83.200000	66.700000	51.000000	39.200000	39.400000	57.500000	99.900000	180.000000	180.000000	180.000000	180.000000	180.000000	180.000000	64.900000	21.900000	5.000000	0.000000	0.000000	0.000000	0.000000	0.000000	0.000000	0.000000
137.600000	137.600000	137.600000	137.500000	137.500000	137.500000	137.400000	137.000000	136.200000	134.300000	129.000000	93.900000	70.300000	56.200000	-80.800000	-78.100000	-77.000000	76.400000	75.600000	73.800000	70.500000	65.500000	59.900000	55.300000	57.600000	-65.400000	-69.500000	-72.300000	75.500000	72.100000	60.500000	41.800000	29.400000	28.700000	0.000000	0.000000	0.000000	0.000000	0.000000	0.000000	79.700000	60.700000	24.800000	0.000000	0.000000	0.000000	0.000000	0.000000	0.000000	0.000000
137.600000	137.600000	137.600000	137.600000	137.600000	137.500000	137.400000	137.100000	136.300000	134.500000	131.300000	145.300000	164.300000	173.400000	-80.700000	-78.300000	-77.100000	76.300000	75.400000	73.700000	70.400000	65.600000	60.600000	55.800000	45.800000	-23.700000	-19.400000	-19.300000	29.100000	42.300000	54.700000	55.900000	39.100000	13.100000	0.000000	0.000000	0.000000	0.000000	0.000000	0.000000	26.600000	61.900000	64.400000	0.000000	0.000000	0.000000	0.000000	0.000000	0.000000	0.000000
137.600000	137.600000	137.600000	137.500000	137.500000	137.500000	137.400000	137.000000	136.200000	134.400000	129.600000	94.100000	70.300000	-56.200000	-81.000000	-78.200000	-77.000000	76.400000	75.500000	73.800000	70.500000	65.600000	61.000000	59.100000	60.300000	-68.000000	-66.900000	-64.000000	53.800000	45.500000	43.000000	50.800000	57.100000	43.800000	0.000000	0.000000	0.000000	0.000000	0.000000	0.000000	6.600000	26.300000	65.400000	180.000000	180.000000	180.000000	180.000000	180.000000	180.000000	180.000000
137.600000	137.600000	137.600000	137.600000	137.600000	137.500000	137.400000	137.100000	136.300000	134.400000	130.900000	144.800000	164.400000	-173.400000	-80.800000	-78.300000	-77.100000	76.300000	75.400000	73.700000	70.400000	65.600000	60.500000	56.800000	58.500000	-68.900000	-72.600000	-74.100000	71.500000	64.000000	52.000000	42.700000	50.200000	77.800000	180.000000	180.000000	180.000000	180.000000	180.000000	180.000000	40.200000	16.900000	17.800000	0.000000	0.000000	0.000000	0.000000	0.000000	0.000000	0.000000
137.600000	137.600000	137.600000	137.500000	137.500000	137.500000	137.400000	137.000000	136.200000	134.400000	129.900000	94.200000	70.300000	56.200000	-80.800000	-78.200000	-77.000000	76.400000	75.500000	73.800000	70.500000	65.600000	60.600000	56.400000	50.000000	-34.900000	-31.900000	-32.400000	41.500000	51.100000	55.800000	47.900000	36.200000	38.200000	0.000000	0.000000	0.000000	0.000000	0.000000	0.000000	71.500000	38.100000	12.500000	0.000000	0.000000	0.000000	0.000000	0.000000	0.000000	0.000000
137.600000	137.600000	137.600000	137.600000	137.600000	137.500000	137.400000	137.100000	136.300000	134.400000	130.700000	144.400000	164.400000	173.400000	-80.900000	-78.300000	-77.100000	76.300000	75.400000	73.700000	70.400000	65.600000	60.700000	57.900000	56.900000	-58.000000	-56.200000	-53.900000	48.500000	45.700000	48.100000	52.200000	43.100000	21.100000	0.000000	0.000000	0.000000	0.000000	0.000000	0.000000	45.500000	57.900000	32.700000	0.000000	0.000000	0.000000	0.000000	0.000000	0.000000	0.000000
137.600000	137.600000	137.600000	137.500000	137.500000	137.500000	137.400000	137.000000	136.200000	134.400000	130.100000	94.400000	70.300000	-56.200000	-80.800000	-78.200000	-77.000000	76.400000	75.500000	73.800000	70.500000	65.600000	60.700000	57.200000	57.900000	-66.600000	-69.500000	-70.100000	65.500000	57.800000	49.000000	47.600000	52.200000	43.400000	0.000000	0.000000	0.000000	0.000000	0.000000	0.000000	16.700000	45.000000	59.200000	0.000000	0.000000	0.000000	0.000000	0.000000	0.000000	0.000000
137.600000	137.600000	137.600000	137.600000	137.600000	137.500000	137.400000	137.100000	136.300000	134.400000	130.500000	144.000000	164.400000	-173.400000	-80.900000	-78.300000	-77.100000	76.300000	75.400000	73.700000	70.400000	65.600000	60.600000	56.800000	52.700000	-43.700000	-42.100000	-42.900000	49.400000	54.500000	53.700000	45.800000	47.100000	64.800000	180.000000	180.000000	180.000000	180.000000	180.000000	180.000000	28.500000	25.000000	51.600000	180.000000	180.000000	180.000000	180.000000	180.000000	180.000000	180.000000
137.600000	137.600000	137.600000	137.500000	137.500000	137.500000	137.400000	137.000000	136.200000	134.400000	130.200000	94.500000	70.300000	56.200000	-80.800000	-78.200000	-77.000000	76.400000	75.500000	73.800000	70.500000	65.600000	60.700000	57.400000	55.500000	-53.600000	-51.400000	-49.600000	47.500000	48.000000	51.000000	49.400000	40.300000	42.600000	0.000000	0.000000	0.000000	0.000000	0.000000	0.000000	57.300000	27.800000	22.300000	0.000000	0.000000	0.000000	0.000000	0.000000	0.000000	0.000000
137.600000	137.600000	137.600000	137.600000	137.600000	137.500000	137.400000	137.100000	136.300000	134.400000	130.400000	143.600000	164.400000	173.400000	-80.900000	-78.300000	-77.100000	76.300000	75.400000	73.700000	70.400000	65.600000	60.600000	57.300000	57.000000	-62.900000	-64.900000	-64.900000	60.300000	54.100000	49.100000	49.600000	44.800000	28.000000	0.000000	0.000000	0.000000	0.000000	0.000000	0.000000	54.200000	45.000000	19.700000	0.000000	0.000000	0.000000	0.000000	0.000000	0.000000	0.000000
137.600000	137.600000	137.600000	137.500000	137.500000	137.500000	137.400000	137.000000	136.200000	134.400000	130.300000	94.600000	70.300000	-56.200000	-80.800000	-78.200000	-77.000000	76.400000	75.500000	73.800000	70.500000	65.600000	60.700000	57.000000	54.200000	-49.500000	-48.900000	-49.700000	53.500000	55.000000	51.700000	47.300000	49.300000	42.600000	0.000000	0.000000	0.000000	0.000000	0.000000	0.000000	28.600000	50.300000	37.000000	0.000000	0.000000	0.000000	0.000000	0.000000	0.000000	0.000000
137.600000	137.600000	137.600000	137.600000	137.600000	137.500000	137.400000	137.100000	136.300000	134.400000	130.400000	143.200000	164.400000	-173.400000	-80.900000	-78.300000	-77.100000	76.300000	75.400000	73.700000	70.400000	65.600000	60.600000	57.300000	55.100000	-52.100000	-50.000000	-48.700000	48.600000	50.300000	51.800000	47.600000	45.800000	56.900000	180.000000	180.000000	180.000000	180.000000	180.000000	180.000000	25.800000	36.600000	53.300000	0.000000	0.000000	0.000000	0.000000	0.000000	0.000000	0.000000
137.600000	137.600000	137.600000	137.500000	137.500000	137.500000	137.400000	137.000000	136.200000	134.400000	130.300000	94.700000	70.300000	56.200000	-80.800000	-78.200000	-77.000000	76.400000	75.500000	73.800000	70.500000	65.600000	60.700000	57.200000	56.300000	-59.800000	-60.800000	-60.400000	56.600000	52.400000	50.100000	49.100000	42.600000	44.400000	0.000000	0.000000	0.000000	0.000000	0.000000	0.000000	45.200000	28.300000	44.100000	180.000000	180.000000	180.000000	180.000000	180.000000	180.000000	180.000000
137.600000	137.600000	137.600000	137.600000	137.600000	137.500000	137.400000	137.100000	136.300000	134.400000	130.400000	142.800000	164.400000	173.400000	-80.900000	-78.300000	-77.100000	76.300000	75.400000	73.700000	70.400000	65.600000	60.600000	57.200000	54.900000	-52.700000	-52.700000	-53.400000	55.100000	54.400000	50.700000	48.600000	45.500000	33.200000	0.000000	0.000000	0.000000	0.000000	0.000000	0.000000	54.100000	35.500000	25.600000	0.000000	0.000000	0.000000	0.000000	0.000000	0.000000	0.000000
137.600000	137.600000	137.600000	137.500000	137.500000	137.500000	137.400000	137.000000	136.200000	134.400000	130.300000	94.800000	70.300000	-56.200000	-80.800000	-78.200000	-77.000000	76.400000	75.500000	73.800000	70.500000	65.600000	60.700000	57.200000	55.100000	-52.100000	-50.300000	-49.500000	50.200000	51.800000	51.600000	47.600000	47.600000	42.200000	0.000000	0.000000	0.000000	0.000000	0.000000	0.000000	38.400000	45.800000	25.400000	0.000000	0.000000	0.000000	0.000000	0.000000	0.000000	0.000000
137.600000	137.600000	137.600000	137.600000	137.600000	137.500000	137.400000	137.100000	136.300000	134.400000	130.400000	142.300000	164.400000	-173.400000	-80.900000	-78.300000	-77.100000	76.300000	75.400000	73.700000	70.400000	65.600000	60.600000	57.200000	55.800000	-57.500000	-57.900000	-57.200000	54.500000	51.900000	50.800000	48.300000	45.400000	52.000000	180.000000	180.000000	180.000000	180.000000	180.000000	180.000000	28.300000	43.400000	38.900000	0.000000	0.000000	0.000000	0.000000	0.000000	0.000000	0.000000
137.600000	137.600000	137.600000	137.500000	137.500000	137.500000	137.400000	137.000000	136.200000	134.400000	130.300000	95.000000	70.300000	56.200000	-80.800000	-78.200000	-77.000000	76.400000	75.500000	73.800000	70.500000	65.600000	60.700000	57.200000	55.300000	-54.300000	-54.400000	-54.900000	55.200000	53.700000	50.600000	48.700000	43.900000	44.900000	0.000000	0.000000	0.000000	0.000000	0.000000	0.000000	37.800000	34.000000	48.400000	0.000000	0.000000	0.000000	0.000000	0.000000	0.000000	0.000000
137.600000	137.600000	137.600000	137.600000	137.600000	137.500000	137.400000	137.100000	136.300000	134.400000	130.400000	141.700000	164.400000	173.400000	-80.900000	-78.300000	-77.100000	76.300000	75.400000	73.700000	70.400000	65.600000	60.600000	57.200000	55.100000	-52.600000	-51.300000	-50.800000	51.700000	52.500000	51.200000	48.200000	45.700000	36.800000	0.000000	0.000000	0.000000	0.000000	0.000000	0.000000	49.600000	32.500000	39.900000	180.000000	180.000000	180.000000	180.000000	180.000000	180.000000	180.000000
137.600000	137.600000	137.600000	137.500000	137.500000	137.500000	137.400000	137.000000	136.200000	134.400000	130.300000	95.100000	70.300000	-56.200000	-80.800000	-78.200000	-77.000000	76.400000	75.500000	73.800000	70.500000	65.600000	60.700000	57.200000	55.600000	-56.000000	-55.900000	-55.200000	53.400000	52.000000	51.000000	48.000000	46.600000	42.100000	0.000000	0.000000	0.000000	0.000000	0.000000	0.000000	44.000000	39.500000	28.200000	0.000000	0.000000	0.000000	0.000000	0.000000	0.000000	0.000000
137.600000	137.600000	137.600000	137.600000	137.600000	137.500000	137.400000	137.100000	136.300000	134.400000	130.400000	141.000000	164.400000	-173.400000	-80.900000	-78.300000	-77.100000	76.300000	75.400000	73.700000	70.400000	65.600000	60.600000	57.200000	55.400000	-54.900000	-55.100000	-55.300000	54.900000	53.100000	50.800000	48.400000	45.300000	48.900000	180.000000	180.000000	180.000000	180.000000	180.000000	180.000000	33.000000	43.700000	29.500000	0.000000	0.000000	0.000000	0.000000	0.000000	0.000000	0.000000
137.600000	137.600000	137.600000	137.500000	137.500000	137.500000	137.400000	137.000000	136.200000	134.400000	130.300000	95.300000	70.300000	56.200000	-80.800000	-78.200000	-77.000000	76.400000	75.500000	73.800000	70.500000	65.600000	60.700000	57.200000	55.200000	-53.300000	-52.200000	-52.000000	52.600000	52.800000	50.900000	48.500000	44.700000	45.000000	0.000000	0.000000	0.000000	0.000000	0.000000	0.000000	34.700000	39.300000	39.500000	0.000000	0.000000	0.000000	0.000000	0.000000	0.000000	0.000000
137.600000	137.600000	137.600000	137.600000	137.600000	137.500000	137.400000	137.100000	136.300000	134.400000	130.400000	140.000000	164.400000	173.400000	-80.900000	-78.300000	-77.100000	76.300000	75.400000	73.700000	70.400000	65.600000	60.600000	57.200000	55.500000	-55.100000	-54.800000	-54.100000	53.100000	52.200000	51.100000	48.100000	45.700000	39.200000	0.000000	0.000000	0.000000	0.000000	0.000000	0.000000	44.500000	34.200000	44.600000	0.000000	0.000000	0.000000	0.000000	0.000000	0.000000	0.000000
137.600000	137.600000	137.600000	137.500000	137.500000	137.500000	137.400000	137.000000	136.200000	134.400000	130.300000	95.600000	70.300000	-56.200000	-80.800000	-78.200000	-77.000000	76.400000	75.500000	73.800000	70.500000	65.600000	60.700000	57.200000	55.400000	-55.100000	-55.200000	-55.200000	54.400000	52.800000	50.900000	48.200000	46.000000	42.200000	0.000000	0.000000	0.000000	0.000000	0.000000	0.000000	45.500000	35.900000	37.700000	180.000000	180.000000	180.000000	180.000000	180.000000	180.000000	180.000000
137.600000	137.600000	137.600000	137.600000	137.600000	137.500000	137.400000	137.100000	136.300000	134.400000	130.400000	138.500000	164.400000	-173.400000	-80.900000	-78.300000	-77.100000	76.300000	75.400000	73.700000	70.400000	65.600000	60.600000	57.200000	55.300000	-53.800000	-53.000000	-52.800000	53.200000	52.900000	50.800000	48.400000	45.400000	46.900000	180.000000	180.000000	180.000000	180.000000	180.000000	180.000000	37.500000	40.700000	30.300000	0.000000	0.000000	0.000000	0.000000	0.000000	0.000000	0.000000
137.600000	137.600000	137.600000	137.500000	137.500000	137.500000	137.400000	137.000000	136.200000	134.400000	130.300000	96.000000	70.300000	56.200000	-80.800000	-78.200000	-77.000000	76.400000	75.500000	73.800000	70.500000	65.600000	60.700000	57.200000	55.400000	-54.600000	-54.200000	-53.700000	53.000000	52.400000	51.000000	48.300000	45.000000	44.800000	0.000000	0.000000	0.000000	0.000000	0.000000	0.000000	34.700000	41.300000	32.300000	0.000000	0.000000	0.000000	0.000000	0.000000	0.000000	0.000000
137.600000	137.600000	137.600000	137.600000	137.600000	137.500000	137.400000	137.100000	136.300000	134.400000	130.400000	135.800000	164.400000	173.400000	-80.900000	-78.300000	-77.100000	76.300000	75.400000	73.700000	70.400000	65.600000	60.600000	57.200000	55.400000	-55.000000	-55.000000	-54.800000	54.000000	52.600000	51.000000	48.200000	45.700000	40.800000	0.000000	0.000000	0.000000	0.000000	0.000000	0.000000	40.600000	37.300000	39.400000	0.000000	0.000000	0.000000	0.000000	0.000000	0.000000	0.000000
137.600000	137.600000	137.600000	137.500000	137.500000	137.500000	137.400000	137.000000	136.200000	134.400000	130.300000	96.700000	70.300000	-56.200000	-80.800000	-78.200000	-77.000000	76.400000	75.500000	73.800000	70.500000	65.600000	60.700000	57.200000	55.300000	-54.200000	-53.600000	-53.400000	53.500000	52.800000	50.900000	48.300000	45.800000	42.400000	0.000000	0.000000	0.000000	0.000000	0.000000	0.000000	44.600000	35.500000	41.900000	0.000000	0.000000	0.000000	0.000000	0.000000	0.000000	0.000000
137.600000	137.600000	137.600000	137.600000	137.600000	137.500000	137.400000	137.100000	136.300000	134.400000	130.400000	129.300000	164.400000	-173.400000	-80.900000	-78.300000	-77.100000	76.300000	75.400000	73.700000	70.400000	65.600000	60.600000	57.200000	55.400000	-54.400000	-53.900000	-53.600000	53.100000	52.600000	50.900000	48.300000	45.300000	45.700000	180.000000	180.000000	180.000000	180.000000	180.000000	180.000000	40.500000	38.000000	36.500000	180.000000	180.000000	180.000000	180.000000	180.000000	180.000000	180.000000
137.600000	137.600000	137.600000	137.500000	137.500000	137.500000	137.400000	137.000000	136.200000	134.400000	130.300000	98.400000	70.300000	56.200000	-80.800000	-78.200000	-77.000000	76.400000	75.500000	73.800000	70.500000	65.600000	60.700000	57.200000	55.400000	-54.900000	-54.800000	-54.400000	53.700000	52.600000	51.000000	48.300000	45.300000	44.500000	0.000000	0.000000	0.000000	0.000000	0.000000	0.000000	36.200000	40.500000	32.000000	0.000000	0.000000	0.000000	0.000000	0.000000	0.000000	0.000000
137.600000	137.600000	137.600000	137.600000	137.600000	137.500000	137.400000	137.100000	136.300000	134.400000	130.400000	116.900000	164.400000	173.400000	-80.900000	-78.300000	-77.100000	76.300000	75.400000	73.700000	70.400000	65.600000	60.600000	57.200000	55.300000	-54.400000	-53.900000	-53.800000	53.700000	52.700000	50.900000	48.200000	45.600000	41.800000	0.000000	0.000000	0.000000	0.000000	0.000000	0.000000	38.500000	39.400000	34.100000	0.000000	0.000000	0.000000	0.000000	0.000000	0.000000	0.000000
137.600000	137.600000	137.600000	137.500000	137.500000	137.500000	137.400000	137.000000	136.200000	134.400000	130.300000	102.200000	70.300000	-56.200000	-80.800000	-78.200000	-77.000000	76.400000	75.500000	73.800000	70.500000	65.600000	60.700000	57.200000	55.400000	-54.400000	-53.900000	-53.600000	53.200000	52.600000	50.900000	48.300000	45.700000	42.700000	0.000000	0.000000	0.000000	0.000000	0.000000	0.000000	42.700000	36.800000	39.000000	0.000000	0.000000	0.000000	0.000000	0.000000	0.000000	0.000000
137.600000	137.600000	137.600000	137.600000	137.600000	137.500000	137.400000	137.100000	136.300000	134.400000	130.400000	109.000000	164.400000	-173.400000	-80.900000	-78.300000	-77.100000	76.300000	75.400000	73.700000	70.400000	65.600000	60.600000	57.200000	55.400000	-54.700000	-54.500000	-54.100000	53.500000	52.600000	51.000000	48.300000	45.300000	44.800000	180.000000	180.000000	180.000000	180.000000	180.000000	180.000000	41.900000	36.900000	40.000000	0.000000	0.000000	0.000000	0.000000	0.000000	0.000000	0.000000
137.600000	137.600000	137.600000	137.500000	137.500000	137.500000	137.400000	137.000000	136.200000	134.400000	130.300000	105.100000	70.300000	56.200000	-80.800000	-78.200000	-77.000000	76.400000	75.500000	73.800000	70.500000	65.600000	60.700000	57.200000	55.300000	-54.500000	-54.100000	-54.000000	53.700000	52.700000	50.900000	48.300000	45.400000	44.300000	0.000000	0.000000	0.000000	0.000000	0.000000	0.000000	38.100000	38.900000	35.900000	180.000000	180.000000	180.000000	180.000000	180.000000	180.000000	180.000000
137.600000	137.600000	137.600000	137.600000	137.600000	137.500000	137.400000	137.100000	136.300000	134.400000	130.400000	106.800000	164.400000	173.400000	-80.900000	-78.300000	-77.100000	76.300000	75.400000	73.700000	70.400000	65.600000	60.600000	57.200000	55.400000	-54.500000	-54.000000	-53.700000	53.300000	52.600000	50.900000	48.200000	45.600000	42.500000	0.000000	0.000000	0.000000	0.000000	0.000000	0.000000	37.800000	39.700000	33.300000	0.000000	0.000000	0.000000	0.000000	0.000000	0.000000	0.000000
137.600000	137.600000	137.600000	137.500000	137.500000	137.500000	137.400000	137.000000	136.200000	134.400000	130.300000	106.000000	70.300000	-56.200000	-80.800000	-78.200000	-77.000000	76.400000	75.500000	73.800000	70.500000	65.600000	60.700000	57.200000	55.400000	-54.600000	-54.300000	-53.900000	53.500000	52.600000	51.000000	48.300000	45.600000	42.900000	0.000000	0.000000	0.000000	0.000000	0.000000	0.000000	40.900000	38.300000	35.300000	0.000000	0.000000	0.000000	0.000000	0.000000	0.000000	0.000000
137.600000	137.600000	137.600000	137.600000	137.600000	137.500000	137.400000	137.100000	136.300000	134.400000	130.400000	106.400000	164.400000	-173.400000	-80.900000	-78.300000	-77.100000	76.300000	75.400000	73.700000	70.400000	65.600000	60.600000	57.200000	55.300000	-54.500000	-54.200000	-54.000000	53.600000	52.700000	50.900000	48.300000	45.400000	44.300000	180.000000	180.000000	180.000000	180.000000	180.000000	180.000000	42.000000	37.100000	38.500000	0.000000	0.000000	0.000000	0.000000	0.000000	0.000000	0.000000
137.600000	137.600000	137.600000	137.500000	137.500000	137.500000	137.400000	137.000000	136.200000	134.400000	130.300000	106.200000	70.300000	56.200000	-80.800000	-78.200000	-77.000000	76.400000	75.500000	73.800000	70.500000	65.600000	60.700000	57.200000	55.400000	-54.500000	-54.000000	-53.800000	53.400000	52.600000	50.900000	48.300000	45.400000	44.100000	0.000000	0.000000	0.000000	0.000000	0.000000	0.000000	39.600000	37.800000	38.700000	0.000000	0.000000	0.000000	0.000000	0.000000	0.000000	0.000000
137.600000	137.600000	137.600000	137.600000	137.600000	137.500000	137.400000	137.100000	136.300000	134.400000	130.400000	106.300000	164.400000	173.400000	-80.900000	-78.300000	-77.100000	76.300000	75.400000	73.700000	70.400000	65.600000	60.600000	57.200000	55.400000	-54.600000	-54.200000	-53.900000	53.500000	52.600000	51.000000	48.200000	45.600000	42.900000	0.000000	0.000000	0.000000	0.000000	0.000000	0.000000	38.200000	39.100000	35.700000	180.000000	180.000000	180.000000	180.000000	180.000000	180.000000	180.000000
137.600000	137.600000	137.600000	137.500000	137.500000	137.500000	137.400000	137.000000	136.200000	134.400000	130.300000	106.300000	70.300000	-56.200000	-80.800000	-78.200000	-77.000000	76.400000	75.500000	73.800000	70.500000	65.600000	60.700000	57.200000	55.300000	-54.500000	-54.300000	-53.900000	53.500000	52.700000	50.900000	48.300000	45.500000	43.100000	0.000000	0.000000	0.000000	0.000000	0.000000	0.000000	39.700000	39.000000	34.300000	0.000000	0.000000	0.000000	0.000000	0.000000	0.000000	0.000000
137.600000	137.600000	137.600000	137.600000	137.600000	137.500000	137.400000	137.100000	136.300000	134.400000	130.400000	106.300000	164.400000	-173.400000	-80.900000	-78.300000	-77.100000	76.300000	75.400000	73.700000	70.400000	65.600000	60.600000	57.200000	55.400000	-54.500000	-54.000000	-53.900000	53.500000	52.600000	50.900000	48.300000	45.400000	43.900000	180.000000	180.000000	180.000000	180.000000	180.000000	180.000000	41.400000	37.900000	35.900000	0.000000	0.000000	0.000000	0.000000	0.000000	0.000000	0.000000
137.600000	137.600000	137.600000	137.500000	137.500000	137.500000	137.400000	137.000000	136.200000	134.400000	130.300000	106.300000	70.300000	56.200000	-80.800000	-78.200000	-77.000000	76.400000	75.500000	73.800000	70.500000	65.600000	60.700000	57.200000	55.400000	-54.600000	-54.200000	-53.900000	53.500000	52.600000	51.000000	48.300000	45.500000	44.000000	0.000000	0.000000	0.000000	0.000000	0.000000	0.000000	40.400000	37.500000	38.100000	0.000000	0.000000	0.000000	0.000000	0.000000	0.000000	0.000000
137.600000	137.600000	137.600000	137.600000	137.600000	137.500000	137.400000	137.100000	136.300000	134.400000	130.400000	106.300000	164.400000	173.400000	-80.900000	-78.300000	-77.100000	76.300000	75.400000	73.700000	70.400000	65.600000	60.600000	57.200000	55.300000	-54.500000	-54.200000	-53.900000	53.500000	52.700000	50.900000	48.200000	45.500000	43.100000	0.000000	0.000000	0.000000	0.000000	0.000000	0.000000	38.900000	38.300000	37.800000	0.000000	0.000000	0.000000	0.000000	0.000000	0.000000	0.000000
137.600000	137.600000	137.600000	137.500000	137.500000	137.500000	137.400000	137.000000	136.200000	134.400000	130.300000	106.300000	70.300000	-56.200000	-80.800000	-78.200000	-77.000000	76.400000	75.500000	73.800000	70.500000	65.600000	60.700000	57.200000	55.400000	-54.500000	-54.100000	-53.900000	53.500000	52.600000	50.900000	48.300000	45.500000	43.200000	0.000000	0.000000	0.000000	0.000000	0.000000	0.000000	39.200000	39.000000	35.700000	180.000000	180.000000	180.000000	180.000000	180.000000	180.000000	180.000000
137.600000	137.600000	137.600000	137.600000	137.600000	137.500000	137.400000	137.100000	136.300000	134.400000	130.400000	106.300000	164.400000	-173.400000	-80.900000	-78.300000	-77.100000	76.300000	75.400000	73.700000	70.400000	65.600000	60.600000	57.200000	55.400000	-54.600000	-54.200000	-53.900000	53.500000	52.600000	51.000000	48.300000	45.500000	43.800000	180.000000	180.000000	180.000000	180.000000	180.000000	180.000000	40.700000	38.500000	35.000000	0.000000	0.000000	0.000000	0.000000	0.000000	0.000000	0.000000
137.600000	137.600000	137.600000	137.500000	137.500000	137.500000	137.400000	137.000000	136.200000	134.400000	130.300000	106.300000	70.300000	56.200000	-80.800000	-78.200000	-77.000000	76.400000	75.500000	73.800000	70.500000	65.600000	60.700000	57.200000	55.300000	-54.500000	-54.200000	-53.900000	53.500000	52.700000	50.900000	48.300000	45.500000	43.800000	0.000000	0.000000	0.000000	0.000000	0.000000	0.000000	40.700000	37.800000	36.300000	0.000000	0.000000	0.000000	0.000000	0.000000	0.000000	0.000000
137.600000	137.600000	137.600000	137.600000	137.600000	137.500000	137.400000	137.100000	136.300000	134.400000	130.400000	106.300000	164.400000	173.400000	-80.900000	-78.300000	-77.100000	76.300000	75.400000	73.700000	70.400000	65.600000	60.600000	57.200000	55.400000	-54.500000	-54.100000	-53.900000	53.500000	52.600000	50.900000	48.200000	45.500000	43.300000	0.000000	0.000000	0.000000	0.000000	0.000000	0.000000	39.500000	37.900000	37.700000	0.000000	0.000000	0.000000	0.000000	0.000000	0.000000	0.000000
137.600000	137.600000	137.600000	137.500000	137.500000	137.500000	137.400000	137.000000	136.200000	134.400000	130.300000	106.300000	70.300000	-56.200000	-80.800000	-78.200000	-77.000000	76.400000	75.500000	73.800000	70.500000	65.600000	60.700000	57.200000	55.400000	-54.600000	-54.200000	-53.900000	53.500000	52.600000	51.000000	48.300000	45.500000	43.300000	0.000000	0.000000	0.000000	0.000000	0.000000	0.000000	39.200000	38.500000	37.200000	0.000000	0.000000	0.000000	0.000000	0.000000	0.000000	0.000000
137.600000	137.600000	137.600000	137.600000	137.600000	137.500000	137.400000	137.100000	136.300000	134.400000	130.400000	106.300000	164.400000	-173.400000	-80.900000	-78.300000	-77.100000	76.300000	75.400000	73.700000	70.400000	65.600000	60.600000	57.200000	55.300000	-54.500000	-54.200000	-53.900000	53.500000	52.700000	50.900000	48.300000	45.500000	43.700000	180.000000	180.000000	180.000000	180.000000	180.000000	180.000000	40.100000	38.700000	35.800000	180.000000	180.000000	180.000000	180.000000	180.000000	180.000000	180.000000
137.600000	137.600000	137.600000	137.500000	137.500000	137.500000	137.400000	137.000000	136.200000	134.400000	130.300000	106.300000	70.300000	56.200000	-80.800000	-78.200000	-77.000000	76.400000	75.500000	73.800000	70.500000	65.600000	60.700000	57.200000	55.400000	-54.500000	-54.100000	-53.900000	53.500000	52.600000	50.900000	48.300000	45.500000	43.700000	0.000000	0.000000	0.000000	0.000000	0.000000	0.000000	40.600000	38.300000	35.500000	0.000000	0.000000	0.000000	0.000000	0.000000	0.000000	0.000000
137.600000	137.600000	137.600000	137.600000	137.600000	137.500000	137.400000	137.100000	136.300000	134.400000	130.400000	106.300000	164.400000	173.400000	-80.900000	-78.300000	-77.100000	76.300000	75.400000	73.700000	70.400000	65.600000	60.600000	57.200000	55.400000	-54.600000	-54.200000	-53.900000	53.500000	52.600000	51.000000	48.200000	45.500000	43.400000	0.000000	0.000000	0.000000	0.000000	0.000000	0.000000	40.000000	37.900000	36.500000	0.000000	0.000000	0.000000	0.000000	0.000000	0.000000	0.000000
137.600000	137.600000	137.600000	137.500000	137.500000	137.500000	137.400000	137.000000	136.200000	134.400000	130.300000	106.300000	70.300000	-56.200000	-80.800000	-78.200000	-77.000000	76.400000	75.500000	73.800000	70.500000	65.600000	60.700000	57.200000	55.300000	-54.500000	-54.200000	-53.900000	53.500000	52.700000	50.900000	48.300000	45.500000	43.400000	0.000000	0.000000	0.000000	0.000000	0.000000	0.000000	39.300000	38.100000	37.400000	0.000000	0.000000	0.000000	0.000000	0.000000	0.000000	0.000000
137.600000	137.600000	137.600000	137.600000	137.600000	137.500000	137.400000	137.100000	136.300000	134.400000	130.400000	106.300000	164.400000	-173.400000	-80.900000	-78.300000	-77.100000	76.300000	75.400000	73.700000	70.400000	65.600000	60.600000	57.200000	55.400000	-54.500000	-54.100000	-53.900000	53.500000	52.600000	50.900000	48.300000	45.500000	43.600000	180.000000	180.000000	180.000000	180.000000	180.000000	180.000000	39.800000	38.600000	36.900000	0.000000	0.000000	0.000000	0.000000	0.000000	0.000000	0.000000
137.600000	137.600000	137.600000	137.500000	137.500000	137.500000	137.400000	137.000000	136.200000	134.400000	130.300000	106.300000	70.300000	56.200000	-80.800000	-78.200000	-77.000000	76.400000	75.500000	73.800000	70.500000	65.600000	60.700000	57.200000	55.400000	-54.600000	-54.200000	-53.900000	53.500000	52.600000	51.000000	48.300000	45.500000	43.600000	0.000000	0.000000	0.000000	0.000000	0.000000	0.000000	40.400000	38.500000	35.900000	180.000000	180.000000	180.000000	180.000000	180.000000	180.000000	180.000000
137.600000	137.600000	137.600000	137.600000	137.600000	137.500000	137.400000	137.100000	136.300000	134.400000	130.400000	106.300000	164.400000	173.400000	-80.900000	-78.300000	-77.100000	76.300000	75.400000	73.700000	70.400000	65.600000	60.600000	57.200000	55.300000	-54.500000	-54.200000	-53.900000	53.500000	52.700000	50.900000	48.200000	45.500000	43.500000	0.000000	0.000000	0.000000	0.000000	0.000000	0.000000	40.200000	38.100000	35.800000	0.000000	0.000000	0.000000	0.000000	0.000000	0.000000	0.000000
137.600000	137.600000	137.600000	137.500000	137.500000	137.500000	137.400000	137.000000	136.200000	134.400000	130.300000	106.300000	70.300000	-56.200000	-80.800000	-78.200000	-77.000000	76.400000	75.500000	73.800000	70.500000	65.600000	60.700000	57.200000	55.400000	-54.500000	-54.100000	-53.900000	53.500000	52.600000	50.900000	48.300000	45.500000	43.400000	0.000000	0.000000	0.000000	0.000000	0.000000	0.000000	39.600000	38.100000	36.600000	0.000000	0.000000	0.000000	0.000000	0.000000	0.000000	0.000000
137.600000	137.600000	137.600000	137.600000	137.600000	137.500000	137.400000	137.100000	136.300000	134.400000	130.400000	106.300000	164.400000	-173.400000	-80.900000	-78.300000	-77.100000	76.300000	75.400000	73.700000	70.400000	65.600000	60.600000	57.200000	55.400000	-54.600000	-54.200000	-53.900000	53.500000	52.600000	51.000000	48.300000	45.500000	43.600000	180.000000	180.000000	180.000000	180.000000	180.000000	180.000000	39.600000	38.300000	37.100000	0.000000	0.000000	0.000000	0.000000	0.000000	0.000000	0.000000
137.600000	137.600000	137.600000	137.500000	137.500000	137.500000	137.400000	137.000000	136.200000	134.400000	130.300000	106.300000	70.300000	56.200000	-80.800000	-78.200000	-77.000000	76.400000	75.500000	73.800000	70.500000	65.600000	60.700000	57.200000	55.300000	-54.500000	-54.200000	-53.900000	53.500000	52.700000	50.900000	48.300000	45.500000	43.600000	0.000000	0.000000	0.000000	0.000000	0.000000	0.000000	40.200000	38.500000	36.700000	0.000000	0.000000	0.000000	0.000000	0.000000	0.000000	0.000000
137.600000	137.600000	137.600000	137.600000	137.600000	137.500000	137.400000	137.100000	136.300000	134.400000	130.400000	106.300000	164.400000	173.400000	-80.900000	-78.300000	-77.100000	76.300000	75.400000	73.700000	70.400000	65.600000	60.600000	57.200000	55.400000	-54.500000	-54.100000	-53.900000	53.500000	52.600000	50.900000	48.200000	45.500000	43.500000	0.000000	0.000000	0.000000	0.000000	0.000000	0.000000	40.200000	38.300000	36.000000	180.000000	180.000000	180.000000	180.000000	180.000000	180.000000	180.000000
137.600000	137.600000	137.600000	137.500000	137.500000	137.500000	137.400000	137.000000	136.200000	134.400000	130.300000	106.300000	70.300000	-56.200000	-80.800000	-78.200000	-77.000000	76.400000	75.500000	73.800000	70.500000	65.600000	60.700000	57.200000	55.400000	-54.600000	-54.200000	-53.900000	53.500000	52.600000	51.000000	48.300000	45.500000	43.400000	0.000000	0.000000	0.000000	0.000000	0.000000	0.000000	39.800000	38.100000	36.100000	0.000000	0.000000	0.000000	0.000000	0.000000	0.000000	0.000000
137.600000	137.600000	137.600000	137.600000	137.600000	137.500000	137.400000	137.100000	136.300000	134.400000	130.400000	106.300000	164.400000	-173.400000	-80.900000	-78.300000	-77.100000	76.300000	75.400000	73.700000	70.400000	65.600000	60.600000	57.200000	55.300000	-54.500000	-54.200000	-53.900000	53.500000	52.700000	50.900000	48.300000	45.500000	43.600000	180.000000	180.000000	180.000000	180.000000	180.000000	180.000000	39.700000	38.200000	36.600000	0.000000	0.000000	0.000000	0.000000	0.000000	0.000000	0.000000
137.600000	137.600000	137.600000	137.500000	137.500000	137.500000	137.400000	137.000000	136.200000	134.400000	130.300000	106.300000	70.300000	56.200000	-80.800000	-78.200000	-77.000000	76.400000	75.500000	73.800000	70.500000	65.600000	60.700000	57.200000	55.400000	-54.500000	-54.100000	-53.900000	53.500000	52.600000	50.900000	48.300000	45.500000	43.600000	0.000000	0.000000	0.000000	0.000000	0.000000	0.000000	39.900000	38.400000	36.900000	0.000000	0.000000	0.000000	0.000000	0.000000	0.000000	0.000000
137.600000	137.600000	137.600000	137.600000	137.600000	137.500000	137.400000	137.100000	136.300000	134.400000	130.400000	106.300000	164.400000	173.400000	-80.900000	-78.300000	-77.100000	76.300000	75.400000	73.700000	70.400000	65.600000	60.600000	57.200000	55.400000	-54.600000	-54.200000	-53.900000	53.500000	52.600000	51.000000	48.200000	45.500000	43.500000	0.000000	0.000000	0.000000	0.000000	0.000000	0.000000	40.200000	38.400000	36.600000	0.000000	0.000000	0.000000	0.000000	0.000000	0.000000	0.000000
137.600000	137.600000	137.600000	137.500000	137.500000	137.500000	137.400000	137.000000	136.200000	134.400000	130.300000	106.300000	70.300000	-56.200000	-80.800000	-78.200000	-77.000000	76.400000	75.500000	73.800000	70.500000	65.600000	60.700000	57.200000	55.300000	-54.500000	-54.200000	-53.900000	53.500000	52.700000	50.900000	48.300000	45.500000	43.400000	0.000000	0.000000	0.000000	0.000000	0.000000	0.000000	40.000000	38.200000	36.100000	180.000000	180.000000	180.000000	180.000000	180.000000	180.000000	180.000000
137.600000	137.600000	137.600000	137.600000	137.600000	137.500000	137.400000	137.100000	136.300000	134.400000	130.400000	106.300000	164.400000	-173.400000	-80.900000	-78.300000	-77.100000	76.300000	75.400000	73.700000	70.400000	65.600000	60.600000	57.200000	55.400000	-54.500000	-54.100000	-53.900000	53.500000	52.600000	50.900000	48.300000	45.500000	43.600000	180.000000	180.000000	180.000000	180.000000	180.000000	180.000000	39.700000	38.200000	36.300000	0.000000	0.000000	0.000000	0.000000	0.000000	0.000000	0.000000
137.600000	137.600000	137.600000	137.500000	137.500000	137.500000	137.400000	137.000000	136.200000	134.400000	130.300000	106.300000	70.300000	56.200000	-80.800000	-78.200000	-77.000000	76.400000	75.500000	73.800000	70.500000	65.600000	60.700000	57.200000	55.400000	-54.600000	-54.200000	-53.900000	53.500000	52.600000	51.000000	48.300000	45.500000	43.600000	0.000000	0.000000	0.000000	0.000000	0.000000	0.000000	39.900000	38.300000	36.600000	0.000000	0.000000	0.000000	0.000000	0.000000	0.000000	0.000000
137.600000	137.600000	137.600000	137.600000	137.600000	137.500000	137.400000	137.100000	136.300000	134.400000	130.400000	106.300000	164.400000	173.400000	-80.900000	-78.300000	-77.100000	76.300000	75.400000	73.700000	70.400000	65.600000	60.600000	57.200000	55.300000	-54.500000	-54.200000	-53.900000	53.500000	52.700000	50.900000	48.200000	45.500000	43.500000	0.000000	0.000000	0.000000	0.000000	0.000000	0.000000	40.000000	38.400000	36.700000	0.000000	0.000000	0.000000	0.000000	0.000000	0.000000	0.000000
137.600000	137.600000	137.600000	137.500000	137.500000	137.500000	137.400000	137.000000	136.200000	134.400000	130.300000	106.300000	70.300000	-56.200000	-80.800000	-78.200000	-77.000000	76.400000	75.500000	73.800000	70.500000	65.600000	60.700000	57.200000	55.400000	-54.500000	-54.100000	-53.900000	53.500000	52.600000	50.900000	48.300000	45.500000	43.400000	0.000000	0.000000	0.000000	0.000000	0.000000	0.000000	40.100000	38.300000	36.500000	0.000000	0.000000	0.000000	0.000000	0.000000	0.000000	0.000000
137.600000	137.600000	137.600000	137.600000	137.600000	137.500000	137.400000	137.100000	136.300000	134.400000	130.400000	106.300000	164.400000	-173.400000	-80.900000	-78.300000	-77.100000	76.300000	75.400000	73.700000	70.400000	65.600000	60.600000	57.200000	55.400000	-54.600000	-54.200000	-53.900000	53.500000	52.600000	51.000000	48.300000	45.500000	43.600000	180.000000	180.000000	180.000000	180.000000	180.000000	180.000000	39.800000	38.200000	36.300000	180.000000	180.000000	180.000000	180.000000	180.000000	180.000000	180.000000
137.600000	137.600000	137.600000	137.500000	137.500000	137.500000	137.400000	137.000000	136.200000	134.400000	130.300000	106.300000	70.300000	56.200000	-80.800000	-78.200000	-77.000000	76.400000	75.500000	73.800000	70.500000	65.600000	60.700000	57.200000	55.300000	-54.500000	-54.200000	-53.900000	53.500000	52.700000	50.900000	48.300000	45.500000	43.600000	0.000000	0.000000	0.000000	0.000000	0.000000	0.000000	39.900000	38.200000	36.300000	0.000000	0.000000	0.000000	0.000000	0.000000	0.000000	0.000000
137.600000	137.600000	137.600000	137.600000	137.600000	137.500000	137.400000	137.100000	136.300000	134.400000	130.400000	106.300000	164.400000	173.400000	-80.900000	-78.300000	-77.100000	76.300000	75.400000	73.700000	70.400000	65.600000	60.600000	57.200000	55.400000	-54.500000	-54.100000	-53.900000	53.500000	52.600000	50.900000	48.200000	45.500000	43.500000	0.000000	0.000000	0.000000	0.000000	0.000000	0.000000	39.900000	38.400000	36.600000	0.000000	0.000000	0.000000	0.000000	0.000000	0.000000	0.000000
137.600000	137.600000	137.600000	137.500000	137.500000	137.500000	137.400000	137.000000	136.200000	134.400000	130.300000	106.300000	70.300000	-56.200000	-80.800000	-78.200000	-77.000000	76.400000	75.500000	73.800000	70.500000	65.600000	60.700000	57.200000	55.400000	-54.600000	-54.200000	-53.900000	53.500000	52.600000	51.000000	48.300000	45.500000	43.400000	0.000000	0.000000	0.000000	0.000000	0.000000	0.000000	40.100000	38.300000	36.600000	0.000000	0.000000	0.000000	0.000000	0.000000	0.000000	0.000000
137.600000	137.600000	137.600000	137.600000	137.600000	137.500000	137.400000	137.100000	136.300000	134.400000	130.400000	106.300000	164.400000	-173.400000	-80.900000	-78.300000	-77.100000	76.300000	75.400000	73.700000	70.400000	65.600000	60.600000	57.200000	55.300000	-54.500000	-54.200000	-53.900000	53.500000	52.700000	50.900000	48.300000	45.500000	43.600000	180.000000	180.000000	180.000000	180.000000	180.000000	180.000000	39.900000	38.300000	36.500000	0.000000	0.000000	0.000000	0.000000	0.000000	0.000000	0.000000
137.600000	137.600000	137.600000	137.500000	137.500000	137.500000	137.400000	137.000000	136.200000	134.400000	130.300000	106.300000	70.300000	56.200000	-80.800000	-78.200000	-77.000000	76.400000	75.500000	73.800000	70.500000	65.600000	60.700000	57.200000	55.400000	-54.500000	-54.100000	-53.900000	53.500000	52.600000	50.900000	48.300000	45.500000	43.600000	0.000000	0.000000	0.000000	0.000000	0.000000	0.000000	39.900000	38.200000	36.300000	180.000000	180.000000	180.000000	180.000000	180.000000	180.000000	180.000000
137.600000	137.600000	137.600000	137.600000	137.600000	137.500000	137.400000	137.100000	136.300000	134.400000	130.400000	106.300000	164.400000	173.400000	-80.900000	-78.300000	-77.100000	76.300000	75.400000	73.700000	70.400000	65.600000	60.600000	57.200000	55.400000	-54.600000	-54.200000	-53.900000	53.500000	52.600000	51.000000	48.200000	45.500000	43.500000	0.000000	0.000000	0.000000	0.000000	0.000000	0.000000	39.800000	38.300000	36.400000	0.000000	0.000000	0.000000	0.000000	0.000000	0.000000	0.000000
137.600000	137.600000	137.600000	137.500000	137.500000	137.500000	137.400000	137.000000	136.200000	134.400000	130.300000	106.300000	70.300000	-56.200000	-80.800000	-78.200000	-77.000000	76.400000	75.500000	73.800000	70.500000	65.600000	60.700000	57.200000	55.300000	-54.500000	-54.200000	-53.900000	53.500000	52.700000	50.900000	48.300000	45.500000	43.400000	0.000000	0.000000	0.000000	0.000000	0.000000	0.000000	40.100000	38.300000	36.600000	0.000000	0.000000	0.000000	0.000000	0.000000	0.000000	0.000000
137.600000	137.600000	137.600000	137.600000	137.600000	137.500000	137.400000	137.100000	136.300000	134.400000	130.400000	106.300000	164.400000	-173.400000	-80.900000	-78.300000	-77.100000	76.300000	75.400000	73.700000	70.400000	65.600000	60.600000	57.200000	55.400000	-54.500000	-54.100000	-53.900000	53.500000	52.600000	50.900000	48.300000	45.500000	43.600000	180.000000	180.000000	180.000000	180.000000	180.000000	180.000000	39.900000	38.300000	36.500000	0.000000	0.000000	0.000000	0.000000	0.000000	0.000000	0.000000
137.600000	137.600000	137.600000	137.500000	137.500000	137.500000	137.400000	137.000000	136.200000	134.400000	130.300000	106.300000	70.300000	56.200000	-80.800000	-78.200000	-77.000000	76.400000	75.500000	73.800000	70.500000	65.600000	60.700000	57.200000	55.400000	-54.600000	-54.200000	-53.900000	53.500000	52.600000	51.000000	48.300000	45.500000	43.600000	0.000000	0.000000	0.000000	0.000000	0.000000	0.000000	39.900000	38.300000	36.500000	0.000000	0.000000	0.000000	0.000000	0.000000	0.000000	0.000000
137.600000	137.600000	137.600000	137.600000	137.600000	137.500000	137.400000	137.100000	136.300000	134.400000	130.400000	106.300000	164.400000	173.400000	-80.900000	-78.300000	-77.100000	76.300000	75.400000	73.700000	70.400000	65.600000	60.600000	57.200000	55.300000	-54.500000	-54.200000	-53.900000	53.500000	52.700000	50.900000	48.200000	45.500000	43.500000	0.000000	0.000000	0.000000	0.000000	0.000000	0.000000	39.900000	38.200000	36.400000	180.000000	180.000000	180.000000	180.000000	180.000000	180.000000	180.000000
137.600000	137.600000	137.600000	137.500000	137.500000	137.500000	137.400000	137.000000	136.200000	134.400000	130.300000	106.300000	70.300000	-56.200000	-80.800000	-78.200000	-77.000000	76.400000	75.500000	73.800000	70.500000	65.600000	60.700000	57.200000	55.400000	-54.500000	-54.100000	-53.900000	53.500000	52.600000	50.900000	48.300000	45.500000	43.400000	0.000000	0.000000	0.000000	0.000000	0.000000	0.000000	40.000000	38.300000	36.400000	0.000000	0.000000	0.000000	0.000000	0.000000	0.000000	0.000000
137.600000	137.600000	137.600000	137.600000	137.600000	137.500000	137.400000	137.100000	136.300000	134.400000	130.400000	106.300000	164.400000	-173.400000	-80.900000	-78.300000	-77.100000	76.300000	75.400000	73.700000	70.400000	65.600000	60.600000	57.200000	55.400000	-54.600000	-54.200000	-53.900000	53.500000	52.600000	51.000000	48.300000	45.500000	43.600000	180.000000	180.000000	180.000000	180.000000	180.000000	180.000000	39.900000	38.300000	36.500000	0.000000	0.000000	0.000000	0.000000	0.000000	0.000000	0.000000
137.600000	137.600000	137.600000	137.500000	137.500000	137.500000	137.400000	137.000000	136.200000	134.400000	130.300000	106.300000	70.300000	56.200000	-80.800000	-78.200000	-77.000000	76.400000	75.500000	73.800000	70.500000	65.600000	60.700000	57.200000	55.300000	-54.500000	-54.200000	-53.900000	53.500000	52.700000	50.900000	48.300000	45.500000	43.600000	0.000000	0.000000	0.000000	0.000000	0.000000	0.000000	39.900000	38.300000	36.600000	0.000000	0.000000	0.000000	0.000000	0.000000	0.000000	0.000000
137.600000	137.600000	137.600000	137.600000	137.600000	137.500000	137.400000	137.100000	136.300000	134.400000	130.400000	106.300000	164.400000	173.400000	-80.900000	-78.300000	-77.100000	76.300000	75.400000	73.700000	70.400000	65.600000	60.600000	57.200000	55.400000	-54.500000	-54.100000	-53.900000	53.500000	52.600000	50.900000	48.200000	45.500000	43.500000	0.000000	0.000000	0.000000	0.000000	0.000000	0.000000	39.900000	38.300000	36.400000	0.000000	0.000000	0.000000	0.000000	0.000000	0.000000	0.000000
137.600000	137.600000	137.600000	137.500000	137.500000	137.500000	137.400000	137.000000	136.200000	134.400000	130.300000	106.300000	70.300000	-56.200000	-80.800000	-78.200000	-77.000000	76.400000	75.500000	73.800000	70.500000	65.600000	60.700000	57.200000	55.400000	-54.600000	-54.200000	-53.900000	53.500000	52.600000	51.000000	48.300000	45.500000	43.400000	0.000000	0.000000	0.000000	0.000000	0.000000	0.000000	40.000000	38.200000	36.400000	180.000000	180.000000	180.000000	180.000000	180.000000	180.000000	180.000000
137.600000	137.600000	137.600000	137.600000	137.600000	137.500000	137.400000	137.100000	136.300000	134.400000	130.400000	106.300000	164.400000	-173.400000	-80.900000	-78.300000	-77.100000	76.300000	75.400000	73.700000	70.400000	65.600000	60.600000	57.200000	55.300000	-54.500000	-54.200000	-53.900000	53.500000	52.700000	50.900000	48.300000	45.500000	43.600000	180.000000	180.000000	180.000000	180.000000	180.000000	180.000000	39.900000	38.300000	36.500000	0.000000	0.000000	0.000000	0.000000	0.000000	0.000000	0.000000
137.600000	137.600000	137.600000	137.500000	137.500000	137.500000	137.400000	137.000000	136.200000	134.400000	130.300000	106.300000	70.300000	56.200000	-80.800000	-78.200000	-77.000000	76.400000	75.500000	73.800000	70.500000	65.600000	60.700000	57.200000	55.400000	-54.500000	-54.100000	-53.900000	53.500000	52.600000	50.900000	48.300000	45.500000	43.600000	0.000000	0.000000	0.000000	0.000000	0.000000	0.000000	39.900000	38.300000	36.500000	0.000000	0.000000	0.000000	0.000000	0.000000	0.000000	0.000000
137.600000	137.600000	137.600000	137.600000	137.600000	137.500000	137.400000	137.100000	136.300000	134.400000	130.400000	106.300000	164.400000	173.400000	-80.900000	-78.300000	-77.100000	76.300000	75.400000	73.700000	70.400000	65.600000	60.600000	57.200000	55.400000	-54.600000	-54.200000	-53.900000	53.500000	52.600000	51.000000	48.200000	45.500000	43.500000	0.000000	0.000000	0.000000	0.000000	0.000000	0.000000	39.900000	38.300000	36.500000	0.000000	0.000000	0.000000	0.000000	0.000000	0.000000	0.000000
180.000000	180.000000	180.000000	180.000000	180.000000	180.000000	180.000000	180.000000	180.000000	180.000000	180.000000	180.000000	180.000000	180.000000	180.000000	180.000000	180.000000	180.000000	180.000000	180.000000	180.000000	180.000000	180.000000	180.000000	180.000000	180.000000	180.000000	180.000000	180.000000	180.000000	180.000000	180.000000	180.000000	180.000000	180.000000	180.000000	180.000000	180.000000	180.000000	180.000000	180.000000	180.000000	180.000000	180.000000	180.000000	180.000000	180.000000	180.000000	180.000000	180.000000
111.900000	111.900000	111.900000	111.900000	111.900000	111.800000	111.500000	110.800000	109.100000	105.400000	98.200000	87.200000	73.600000	59.300000	45.500000	32.600000	19.700000	0.000000	0.000000	0.000000	0.000000	0.000000	0.000000	0.000000	0.000000	0.000000	0.000000	0.000000	0.000000	0.000000	0.000000	0.000000	0.000000	0.000000	0.000000	0.000000	0.000000	0.000000	0.000000	0.000000	0.000000	0.000000	0.000000	0.000000	0.000000	0.000000	0.000000	0.000000	0.000000	0.000000
148.900000	148.900000	148.900000	148.900000	148.900000	148.900000	148.900000	148.800000	148.800000	148.800000	149.500000	152.500000	159.800000	171.100000	-175.800000	-162.800000	-149.400000	128.400000	125.500000	119.300000	108.100000	91.800000	72.000000	50.000000	23.100000	0.000000	0.000000	0.000000	0.000000	0.000000	0.000000	0.000000	0.000000	0.000000	0.000000	0.000000	0.000000	0.000000	0.000000	0.000000	0.000000	0.000000	0.000000	0.000000	0.000000	0.000000	0.000000	0.000000	0.000000	0.000000
131.000000	131.000000	131.000000	131.000000	130.900000	130.800000	130.500000	129.900000	128.000000	123.400000	111.300000	90.800000	71.700000	-55.800000	-47.300000	-41.300000	-40.800000	53.800000	55.400000	61.000000	72.000000	88.200000	108.000000	130.000000	156.900000	180.000000	180.000000	180.000000	168.800000	146.900000	123.900000	96.800000	65.400000	20.100000	0.000000	0.000000	0.000000	0.000000	0.000000	0.000000	0.000000	0.000000	0.000000	0.000000	0.000000	0.000000	0.000000	0.000000	0.000000	0.000000
141.000000	141.000000	141.000000	141.000000	141.000000	141.000000	141.000000	140.800000	140.700000	140.800000	143.500000	150.400000	161.700000	-173.300000	-86.200000	-90.100000	-92.400000	84.200000	81.600000	74.200000	60.000000	40.200000	20.100000	6.800000	1.200000	0.000000	0.000000	0.000000	11.200000	33.100000	56.100000	83.200000	114.600000	159.900000	180.000000	180.000000	180.000000	180.000000	180.000000	180.000000	161.300000	103.700000	51.000000	0.000000	0.000000	0.000000	0.000000	0.000000	0.000000	0.000000
135.700000	135.700000	135.700000	135.700000	135.700000	135.600000	135.400000	134.900000	133.600000	130.200000	119.000000	92.400000	71.500000	56.500000	-94.700000	-86.100000	-77.800000	77.500000	77.200000	78.400000	79.400000	78.000000	72.700000	59.500000	34.500000	0.000000	0.000000	0.000000	0.300000	0.200000	0.100000	0.000000	0.000000	0.000000	0.000000	0.000000	0.000000	0.000000	0.000000	0.000000	18.700000	76.300000	129.000000	180.000000	180.000000	180.000000	180.000000	180.000000	180.000000	180.000000
138.600000	138.600000	138.600000	138.500000	138.500000	138.500000	138.400000	138.200000	137.700000	136.900000	138.400000	148.600000	162.700000	173.200000	-68.900000	-68.600000	-72.800000	73.600000	72.800000	70.200000	67.000000	66.000000	71.200000	85.600000	111.000000	-162.700000	-158.800000	-154.200000	127.300000	99.200000	71.900000	42.400000	17.300000	2.500000	0.000000	0.000000	0.000000	0.000000	0.000000	0.000000	0.000000	0.000000	0.000000	0.000000	0.000000	0.000000	0.000000	0.000000	0.000000	0.000000
137.000000	137.000000	137.000000	137.100000	137.000000	136.900000	136.800000	136.400000	135.400000	132.800000	123.700000	93.200000	71.200000	-56.500000	-87.900000	-85.700000	-81.300000	78.500000	77.200000	75.300000	70.800000	62.300000	49.700000	38.000000	33.500000	-17.300000	-21.200000	-25.800000	49.000000	68.700000	81.300000	83.900000	72.200000	34.100000	0.000000	0.000000	0.000000	0.000000	0.000000	0.000000	0.000000	0.000000	0.000000	0.000000	0.000000	0.000000	0.000000	0.000000	0.000000	0.000000
137.900000	137.900000	137.900000	137.800000	137.800000	137.800000	137.700000	137.400000	136.700000	135.300000	135.200000	147.300000	163.300000	-173.100000	-79.400000	-74.700000	-74.500000	75.200000	74.700000	73.300000	70.800000	67.100000	63.500000	56.100000	37.100000	-7.000000	-2.700000	-1.100000	3.300000	9.600000	21.500000	43.600000	74.000000	128.200000	180.000000	180.000000	180.000000	180.000000	180.000000	180.000000	106.700000	47.100000	13.800000	0.000000	0.000000	0.000000	0.000000	0.000000	0.000000	0.000000
137.400000	137.400000	137.400000	137.400000	137.400000	137.300000	137.200000	136.800000	136.000000	133.800000	126.500000	93.700000	71.000000	56.500000	-80.100000	-79.400000	-78.300000	76.800000	75.700000	73.800000	70.400000	66.300000	63.900000	68.600000	81.800000	-120.400000	-118.900000	-114.100000	90.000000	67.200000	45.300000	26.300000	18.300000	14.100000	0.000000	0.000000	0.000000	0.000000	0.000000	0.000000	65.500000	87.000000	64.600000	0.000000	0.000000	0.000000	0.000000	0.000000	0.000000	0.000000
137.700000	137.700000	137.700000	137.600000	137.600000	137.600000	137.400000	137.200000	136.400000	134.700000	133.200000	146.400000	163.600000	173.100000	-82.500000	-78.500000	-76.700000	76.200000	75.400000	73.700000	70.200000	64.600000	57.700000	50.900000	51.300000	-48.100000	-52.600000	-57.500000	71.200000	77.300000	73.900000	57.400000	31.400000	7.100000	0.000000	0.000000	0.000000	0.000000	0.000000	0.000000	6.200000	38.100000	89.300000	180.000000	180.000000	180.000000	180.000000	180.000000	180.000000	180.000000
137.500000	137.500000	137.500000	137.500000	137.500000	137.400000	137.300000	136.900000	136.100000	134.200000	128.100000	94.000000	70.900000	-56.500000	-80.000000	-77.900000	-77.100000	76.400000	75.500000	73.800000	70.700000	66.100000	61.200000	55.400000	41.500000	-13.900000	-8.600000	-7.300000	14.800000	27.200000	44.300000	61.200000	64.400000	43.200000	0.000000	0.000000	0.000000	0.000000	0.000000	0.000000	1.300000	6.200000	10.300000	0.000000	0.000000	0.000000	0.000000	0.000000	0.000000	0.000000
137.600000	137.600000	137.600000	137.600000	137.600000	137.500000	137.400000	137.100000	136.300000	134.500000	132.000000	145.700000	163.700000	-173.100000	-81.400000	-78.700000	-77.200000	76.300000	75.400000	73.600000	70.300000	65.700000	61.800000	61.900000	67.200000	-87.000000	-86.700000	-82.900000	66.100000	50.900000	39.200000	39.300000	57.100000	95.900000	180.000000	180.000000	180.000000	180.000000	180.000000	180.000000	64.900000	22.200000	5.300000	0.000000	0.000000	0.000000	0.000000	0.000000	0.000000	0.000000
137.600000	137.600000	137.600000	137.500000	137.500000	137.500000	137.300000	137.000000	136.200000	134.300000	129.000000	94.200000	70.800000	56.500000	-81.000000	-78.100000	-77.000000	76.400000	75.500000	73.800000	70.500000	65.500000	59.900000	55.400000	57.200000	-65.200000	-69.300000	-72.400000	75.500000	72.000000	60.500000	42.000000	29.500000	29.400000	0.000000	0.000000	0.000000	0.000000	0.000000	0.000000	79.700000	61.100000	25.700000	0.000000	0.000000	0.000000	0.000000	0.000000	0.000000	0.000000
137.600000	137.600000	137.600000	137.600000	137.600000	137.500000	137.400000	137.000000	136.200000	134.400000	131.300000	145.200000	163.800000	173.100000	-80.900000	-78.400000	-77.100000	76.300000	75.400000	73.700000	70.400000	65.700000	60.800000	56.000000	46.600000	-24.100000	-19.600000	-19.500000	29.500000	42.400000	54.700000	56.000000	39.500000	14.500000	0.000000	0.000000	0.000000	0.000000	0.000000	0.000000	26.600000	61.600000	64.700000	0.000000	0.000000	0.000000	0.000000	0.000000	0.000000	0.000000
137.600000	137.600000	137.600000	137.500000	137.500000	137.500000	137.300000	137.000000	136.200000	134.400000	129.600000	94.400000	70.800000	-56.500000	-81.100000	-78.300000	-77.100000	76.400000	75.500000	73.700000	70.500000	65.700000	61.100000	59.100000	60.100000	-68.000000	-67.000000	-63.800000	53.500000	45.500000	43.000000	50.700000	57.100000	44.900000	0.000000	0.000000	0.000000	0.000000	0.000000	0.000000	6.600000	26.000000	64.200000	180.000000	180.000000	180.000000	180.000000	180.000000	180.000000	180.000000
137.600000	137.600000	137.600000	137.600000	137.600000	137.500000	137.400000	137.100000	136.200000	134.400000	130.900000	144.700000	163.900000	-173.100000	-81.000000	-78.300000	-77.100000	76.300000	75.400000	73.700000	70.400000	65.600000	60.500000	56.800000	58.200000	-68.500000	-72.300000	-74.000000	71.400000	63.900000	52.000000	42.700000	49.900000	75.300000	180.000000	180.000000	180.000000	180.000000	180.000000	180.000000	40.200000	17.000000	17.600000	0.000000	0.000000	0.000000	0.000000	0.000000	0.000000	0.000000
137.600000	137.600000	137.600000	137.500000	137.500000	137.500000	137.300000	137.000000	136.200000	134.400000	129.900000	94.500000	70.800000	56.500000	-81.000000	-78.400000	-77.100000	76.400000	75.500000	73.700000	70.500000	65.700000	60.700000	56.600000	50.500000	-35.300000	-32.100000	-32.700000	41.700000	51.100000	55.800000	48.100000	36.400000	38.300000	0.000000	0.000000	0.000000	0.000000	0.000000	0.000000	71.500000	38.400000	13.000000	0.000000	0.000000	0.000000	0.000000	0.000000	0.000000	0.000000
137.600000	137.600000	137.600000	137.600000	137.600000	137.500000	137.400000	137.000000	136.200000	134.400000	130.700000	144.300000	163.900000	173.100000	-81.000000	-78.300000	-77.100000	76.300000	75.400000	73.700000	70.400000	65.600000	60.900000	58.000000	56.900000	-58.100000	-56.300000	-53.800000	48.400000	45.800000	48.100000	52.100000	43.300000	22.400000	0.000000	0.000000	0.000000	0.000000	0.000000	0.000000	45.500000	58.100000	33.500000	0.000000	0.000000	0.000000	0.000000	0.000000	0.000000	0.000000
137.600000	137.600000	137.600000	137.500000	137.500000	137.500000	137.300000	137.000000	136.200000	134.400000	130.100000	94.600000	70.800000	-56.500000	-81.000000	-78.300000	-77.100000	76.400000	75.500000	73.700000	70.500000	65.700000	60.700000	57.200000	57.700000	-66.200000	-69.300000	-69.900000	65.400000	57.600000	49.000000	47.600000	52.200000	44.100000	0.000000	0.000000	0.000000	0.000000	0.000000	0.000000	16.700000	44.600000	59.200000	0.000000	0.000000	0.000000	0.000000	0.000000	0.000000	0.000000
137.600000	137.600000	137.600000	137.600000	137.600000	137.500000	137.400000	137.100000	136.200000	134.400000	130.500000	143.900000	163.900000	-173.100000	-81.000000	-78.400000	-77.100000	76.300000	75.400000	73.700000	70.400000	65.600000	60.700000	56.900000	52.900000	-44.000000	-42.200000	-43.100000	49.500000	54.600000	53.700000	45.900000	47.000000	63.200000	180.000000	180.000000	180.000000	180.000000	180.000000	180.000000	28.500000	24.900000	50.700000	180.000000	180.000000	180.000000	180.000000	180.000000	180.000000	180.000000
137.600000	137.600000	137.600000	137.500000	137.500000	137.500000	137.300000	137.000000	136.200000	134.400000	130.200000	94.800000	70.800000	56.500000	-81.000000	-78.300000	-77.100000	76.400000	75.500000	73.700000	70.500000	65.700000	60.800000	57.600000	55.600000	-53.700000	-51.500000	-49.600000	47.500000	48.000000	51.000000	49.400000	40.400000	42.400000	0.000000	0.000000	0.000000	0.000000	0.000000	0.000000	57.300000	28.000000	22.200000	0.000000	0.000000	0.000000	0.000000	0.000000	0.000000	0.000000
137.600000	137.600000	137.600000	137.600000	137.600000	137.500000	137.400000	137.000000	136.200000	134.400000	130.400000	143.500000	163.900000	173.100000	-81.000000	-78.300000	-77.100000	76.300000	75.400000	73.700000	70.400000	65.600000	60.700000	57.300000	57.000000	-62.700000	-64.800000	-64.700000	60.200000	54.000000	49.100000	49.700000	45.000000	29.100000	0.000000	0.000000	0.000000	0.000000	0.000000	0.000000	54.200000	45.300000	20.200000	0.000000	0.000000	0.000000	0.000000	0.000000	0.000000	0.000000
137.600000	137.600000	137.600000	137.500000	137.500000	137.500000	137.300000	137.000000	136.200000	134.400000	130.300000	94.900000	70.800000	-56.500000	-81.000000	-78.400000	-77.100000	76.400000	75.500000	73.700000	70.500000	65.700000	60.800000	57.100000	54.200000	-49.600000	-48.900000	-49.800000	53.500000	55.100000	51.700000	47.200000	49.200000	43.100000	0.000000	0.000000	0.000000	0.000000	0.000000	0.000000	28.600000	50.200000	37.600000	0.000000	0.000000	0.000000	0.000000	0.000000	0.000000	0.000000
137.600000	137.600000	137.600000	137.600000	137.600000	137.500000	137.400000	137.100000	136.200000	134.400000	130.400000	143.100000	163.900000	-173.100000	-81.000000	-78.300000	-77.100000	76.300000	75.400000	73.700000	70.400000	65.600000	60.700000	57.400000	55.200000	-52.300000	-50.100000	-48.800000	48.600000	50.200000	51.800000	47.700000	45.800000	56.000000	180.000000	180.000000	180.000000	180.000000	180.000000	180.000000	25.800000	36.400000	53.200000	0.000000	0.000000	0.000000	0.000000	0.000000	0.000000	0.000000
137.600000	137.600000	137.600000	137.500000	137.500000	137.500000	137.300000	137.000000	136.200000	134.400000	130.300000	95.000000	70.800000	56.500000	-81.000000	-78.300000	-77.100000	76.400000	75.500000	73.700000	70.500000	65.700000	60.800000	57.300000	56.400000	-59.600000	-60.800000	-60.300000	56.600000	52.400000	50.100000	49.200000	42.800000	44.100000	0.000000	0.000000	0.000000	0.000000	0.000000	0.000000	45.200000	28.200000	43.400000	180.000000	180.000000	180.000000	180.000000	180.000000	180.000000	180.000000
137.600000	137.600000	137.600000	137.600000	137.600000	137.500000	137.400000	137.000000	136.200000	134.400000	130.400000	142.700000	163.900000	173.100000	-81.000000	-78.400000	-77.100000	76.300000	75.400000	73.700000	70.400000	65.600000	60.700000	57.200000	54.900000	-52.800000	-52.700000	-53.400000	55.000000	54.400000	50.700000	48.500000	45.600000	33.900000	0.000000	0.000000	0.000000	0.000000	0.000000	0.000000	54.100000	35.800000	25.600000	0.000000	0.000000	0.000000	0.000000	0.000000	0.000000	0.000000
137.600000	137.600000	137.600000	137.500000	137.500000	137.500000	137.300000	137.000000	136.200000	134.400000	130.300000	95.100000	70.800000	-56.500000	-81.000000	-78.300000	-77.100000	76.400000	75.500000	73.700000	70.500000	65.700000	60.800000	57.300000	55.100000	-52.200000	-50.400000	-49.500000	50.300000	51.800000	51.600000	47.700000	47.500000	42.600000	0.000000	0.000000	0.000000	0.000000	0.000000	0.000000	38.400000	45.900000	25.800000	0.000000	0.000000	0.000000	0.000000	0.000000	0.000000	0.000000
137.600000	137.600000	137.600000	137.600000	137.600000	137.500000	137.400000	137.100000	136.200000	134.400000	130.400000	142.300000	163.900000	-173.100000	-81.000000	-78.300000	-77.100000	76.300000	75.400000	73.700000	70.400000	65.600000	60.700000	57.300000	56.000000	-57.400000	-57.800000	-57.200000	54.400000	51.900000	50.800000	48.300000	45.400000	51.500000	180.000000	180.000000	180.000000	180.000000	180.000000	180.000000	28.300000	43.300000	39.400000	0.000000	0.000000	0.000000	0.000000	0.000000	0.000000	0.000000
137.600000	137.600000	137.600000	137.500000	137.500000	137.500000	137.300000	137.000000	136.200000	134.400000	130.300000	95.200000	70.800000	56.500000	-81.000000	-78.400000	-77.100000	76.400000	75.500000	73.700000	70.500000	65.700000	60.800000	57.300000	55.200000	-54.300000	-54.500000	-54.900000	55.200000	53.600000	50.600000	48.800000	44.100000	44.600000	0.000000	0.000000	0.000000	0.000000	0.000000	0.000000	37.800000	33.800000	48.200000	0.000000	0.000000	0.000000	0.000000	0.000000	0.000000	0.000000
137.600000	137.600000	137.600000	137.600000	137.600000	137.500000	137.400000	137.000000	136.200000	134.400000	130.400000	141.800000	163.900000	173.100000	-81.000000	-78.300000	-77.100000	76.300000	75.400000	73.700000	70.400000	65.600000	60.700000	57.200000	55.200000	-52.800000	-51.300000	-50.800000	51.700000	52.600000	51.200000	48.200000	45.800000	37.300000	0.000000	0.000000	0.000000	0.000000	0.000000	0.000000	49.600000	32.600000	39.400000	180.000000	180.000000	180.000000	180.000000	180.000000	180.000000	180.000000
137.600000	137.600000	137.600000	137.500000	137.500000	137.500000	137.300000	137.000000	136.200000	134.400000	130.300000	95.400000	70.800000	-56.500000	-81.000000	-78.300000	-77.100000	76.400000	75.500000	73.700000	70.500000	65.700000	60.800000	57.300000	55.700000	-55.900000	-55.900000	-55.200000	53.400000	52.000000	51.000000	48.000000	46.500000	42.500000	0.000000	0.000000	0.000000	0.000000	0.000000	0.000000	44.000000	39.700000	28.300000	0.000000	0.000000	0.000000	0.000000	0.000000	0.000000	0.000000
137.600000	137.600000	137.600000	137.600000	137.600000	137.500000	137.400000	137.100000	136.200000	134.400000	130.400000	141.200000	163.900000	-173.100000	-81.000000	-78.400000	-77.100000	76.300000	75.400000	73.700000	70.400000	65.600000	60.700000	57.300000	55.400000	-54.900000	-55.100000	-55.300000	54.800000	53.000000	50.800000	48.500000	45.400000	48.600000	180.000000	180.000000	180.000000	180.000000	180.000000	180.000000	33.000000	43.800000	29.800000	0.000000	0.000000	0.000000	0.000000	0.000000	0.000000	0.000000
137.600000	137.600000	137.600000	137.500000	137.500000	137.500000	137.300000	137.000000	136.200000	134.400000	130.300000	95.500000	70.800000	56.500000	-81.000000	-78.300000	-77.100000	76.400000	75.500000	73.700000	70.500000	65.700000	60.800000	57.300000	55.200000	-53.400000	-52.300000	-52.000000	52.700000	52.900000	50.900000	48.500000	44.800000	44.700000	0.000000	0.000000	0.000000	0.000000	0.000000	0.000000	34.700000	39.100000	39.900000	0.000000	0.000000	0.000000	0.000000	0.000000	0.000000	0.000000
137.600000	137.600000	137.600000	137.600000	137.600000	137.500000	137.400000	137.000000	136.200000	134.400000	130.400000	140.400000	163.900000	173.100000	-81.000000	-78.300000	-77.100000	76.300000	75.400000	73.700000	70.400000	65.600000	60.700000	57.200000	55.600000	-55.100000	-54.800000	-54.100000	53.000000	52.200000	51.100000	48.100000	45.700000	39.500000	0.000000	0.000000	0.000000	0.000000	0.000000	0.000000	44.500000	34.100000	44.400000	0.000000	0.000000	0.000000	0.000000	0.000000	0.000000	0.000000
137.600000	137.600000	137.600000	137.500000	137.500000	137.500000	137.300000	137.000000	136.200000	134.400000	130.300000	95.700000	70.800000	-56.500000	-81.000000	-78.400000	-77.100000	76.400000	75.500000	73.700000	70.500000	65.700000	60.800000	57.300000	55.400000	-55.000000	-55.100000	-55.100000	54.400000	52.700000	50.900000	48.300000	46.100000	42.600000	0.000000	0.000000	0.000000	0.000000	0.000000	0.000000	45.500000	36.000000	37.300000	180.000000	180.000000	180.000000	180.000000	180.000000	180.000000	180.000000
137.600000	137.600000	137.600000	137.600000	137.600000	137.500000	137.400000	137.100000	136.200000	134.400000	130.400000	139.300000	163.900000	-173.100000	-81.000000	-78.300000	-77.100000	76.300000	75.400000	73.700000	70.400000	65.600000	60.700000	57.300000	55.300000	-53.900000	-53.100000	-52.900000	53.200000	52.900000	50.800000	48.400000	45.400000	46.700000	180.000000	180.000000	180.000000	180.000000	180.000000	180.000000	37.500000	41.000000	30.400000	0.000000	0.000000	0.000000	0.000000	0.000000	0.000000	0.000000
137.600000	137.600000	137.600000	137.500000	137.500000	137.500000	137.300000	137.000000	136.200000	134.400000	130.300000	96.000000	70.800000	56.500000	-81.000000	-78.300000	-77.100000	76.400000	75.500000	73.700000	70.500000	65.700000	60.800000	57.300000	55.500000	-54.700000	-54.200000	-53.700000	53.000000	52.400000	51.100000	48.300000	45.100000	44.600000	0.000000	0.000000	0.000000	0.000000	0.000000	0.000000	34.700000	41.200000	32.600000	0.000000	0.000000	0.000000	0.000000	0.000000	0.000000	0.000000
137.600000	137.600000	137.600000	137.600000	137.600000	137.500000	137.400000	137.000000	136.200000	134.400000	130.400000	137.500000	163.900000	173.100000	-81.000000	-78.400000	-77.100000	76.300000	75.400000	73.700000	70.400000	65.600000	60.700000	57.200000	55.400000	-55.000000	-54.900000	-54.700000	54.000000	52.600000	50.900000	48.300000	45.700000	41.000000	0.000000	0.000000	0.000000	0.000000	0.000000	0.000000	40.600000	37.200000	39.700000	0.000000	0.000000	0.000000	0.000000	0.000000	0.000000	0.000000
137.600000	137.600000	137.600000	137.500000	137.500000	137.500000	137.300000	137.000000	136.200000	134.400000	130.300000	96.500000	70.800000	-56.500000	-81.000000	-78.300000	-77.100000	76.400000	75.500000	73.700000	70.500000	65.700000	60.800000	57.300000	55.400000	-54.200000	-53.700000	-53.500000	53.500000	52.800000	50.900000	48.300000	45.800000	42.700000	0.000000	0.000000	0.000000	0.000000	0.000000	0.000000	44.600000	35.500000	41.700000	0.000000	0.000000	0.000000	0.000000	0.000000	0.000000	0.000000
137.600000	137.600000	137.600000	137.600000	137.600000	137.500000	137.400000	137.100000	136.200000	134.400000	130.400000	134.000000	163.900000	-173.100000	-81.000000	-78.300000	-77.100000	76.300000	75.400000	73.700000	70.400000	65.600000	60.700000	57.300000	55.400000	-54.500000	-53.900000	-53.600000	53.100000	52.600000	51.000000	48.300000	45.500000	45.600000	180.000000	180.000000	180.000000	180.000000	180.000000	180.000000	40.500000	38.100000	36.200000	180.000000	180.000000	180.000000	180.000000	180.000000	180.000000	180.000000
137.600000	137.600000	137.600000	137.500000	137.500000	137.500000	137.300000	137.000000	136.200000	134.400000	130.300000	97.400000	70.800000	56.500000	-81.000000	-78.400000	-77.100000	76.400000	75.500000	73.700000	70.500000	65.700000	60.800000	57.300000	55.500000	-54.900000	-54.700000	-54.400000	53.700000	52.500000	50.900000	48.300000	45.300000	44.400000	0.000000	0.000000	0.000000	0.000000	0.000000	0.000000	36.200000	40.600000	32.100000	0.000000	0.000000	0.000000	0.000000	0.000000	0.000000	0.000000
137.600000	137.600000	137.600000	137.600000	137.600000	137.500000	137.400000	137.000000	136.200000	134.400000	130.400000	125.400000	163.900000	173.100000	-81.000000	-78.300000	-77.100000	76.300000	75.400000	73.700000	70.400000	65.600000	60.700000	57.200000	55.400000	-54.400000	-54.000000	-53.800000	53.600000	52.700000	50.900000	48.300000	45.600000	41.900000	0.000000	0.000000	0.000000	0.000000	0.000000	0.000000	38.500000	39.300000	34.400000	0.000000	0.000000	0.000000	0.000000	0.000000	0.000000	0.000000
137.600000	137.600000	137.600000	137.500000	137.500000	137.500000	137.300000	137.000000	136.200000	134.400000	130.300000	99.800000	70.800000	-56.500000	-81.000000	-78.300000	-77.100000	76.400000	75.500000	73.700000	70.500000	65.700000	60.800000	57.300000	55.400000	-54.400000	-53.900000	-53.600000	53.300000	52.700000	51.000000	48.300000	45.700000	42.900000	0.000000	0.000000	0.000000	0.000000	0.000000	0.000000	42.700000	36.800000	39.200000	0.000000	0.000000	0.000000	0.000000	0.000000	0.000000	0.000000
137.600000	137.600000	137.600000	137.600000	137.600000	137.500000	137.400000	137.100000	136.200000	134.400000	130.400000	113.600000	163.900000	-173.100000	-81.000000	-78.400000	-77.100000	76.300000	75.400000	73.700000	70.400000	65.600000	60.700000	57.300000	55.400000	-54.800000	-54.500000	-54.100000	53.500000	52.500000	50.900000	48.300000	45.500000	44.800000	180.000000	180.000000	180.000000	180.000000	180.000000	180.000000	41.900000	36.900000	39.800000	0.000000	0.000000	0.000000	0.000000	0.000000	0.000000	0.000000
137.600000	137.600000	137.600000	137.500000	137.500000	137.500000	137.300000	137.000000	136.200000	134.400000	130.300000	103.600000	70.800000	56.500000	-81.000000	-78.300000	-77.100000	76.400000	75.500000	73.700000	70.500000	65.700000	60.800000	57.300000	55.500000	-54.500000	-54.100000	-54.000000	53.600000	52.700000	50.900000	48.300000	45.400000	44.200000	0.000000	0.000000	0.000000	0.000000	0.000000	0.000000	38.100000	39.000000	35.800000	180.000000	180.000000	180.000000	180.000000	180.000000	180.000000	180.000000
137.600000	137.600000	137.600000	137.600000	137.600000	137.500000	137.400000	137.000000	136.200000	134.400000	130.400000	108.100000	163.900000	173.100000	-81.000000	-78.300000	-77.100000	76.300000	75.400000	73.700000	70.400000	65.600000	60.700000	57.200000	55.400000	-54.500000	-54.000000	-53.700000	53.400000	52.700000	51.000000	48.300000	45.600000	42.600000	0.000000	0.000000	0.000000	0.000000	0.000000	0.000000	37.800000	39.800000	33.400000	0.000000	0.000000	0.000000	0.000000	0.000000	0.000000	0.000000
137.600000	137.600000	137.600000	137.500000	137.500000	137.500000	137.300000	137.000000	136.200000	134.400000	130.300000	105.700000	70.800000	-56.500000	-81.000000	-78.400000	-77.100000	76.400000	75.500000	73.700000	70.500000	65.700000	60.800000	57.300000	55.400000	-54.600000	-54.300000	-53.900000	53.400000	52.500000	50.900000	48.300000	45.600000	43.000000	0.000000	0.000000	0.000000	0.000000	0.000000	0.000000	41.000000	38.200000	35.500000	0.000000	0.000000	0.000000	0.000000	0.000000	0.000000	0.000000
137.600000	137.600000	137.600000	137.600000	137.600000	137.500000	137.400000	137.100000	136.200000	134.400000	130.400000	106.800000	163.900000	-173.100000	-81.000000	-78.300000	-77.100000	76.300000	75.400000	73.700000	70.400000	65.600000	60.700000	57.300000	55.400000	-54.600000	-54.200000	-54.000000	53.600000	52.700000	50.900000	48.300000	45.500000	44.400000	180.000000	180.000000	180.000000	180.000000	180.000000	180.000000	41.900000	37.100000	38.600000	0.000000	0.000000	0.000000	0.000000	0.000000	0.000000	0.000000
137.600000	137.600000	137.600000	137.500000	137.500000	137.500000	137.300000	137.000000	136.200000	134.400000	130.300000	106.200000	70.800000	56.500000	-81.000000	-78.300000	-77.100000	76.400000	75.500000	73.700000	70.500000	65.700000	60.800000	57.300000	55.500000	-54.500000	-54.100000	-53.800000	53.500000	52.700000	51.000000	48.300000	45.500000	44.000000	0.000000	0.000000	0.000000	0.000000	0.000000	0.000000	39.600000	37.900000	38.500000	0.000000	0.000000	0.000000	0.000000	0.000000	0.000000	0.000000
137.600000	137.600000	137.600000	137.600000	137.600000	137.500000	137.400000	137.000000	136.200000	134.400000	130.400000	106.500000	163.900000	173.100000	-81.000000	-78.400000	-77.100000	76.300000	75.400000	73.700000	70.400000	65.600000	60.700000	57.200000	55.400000	-54.600000	-54.200000	-53.900000	53.400000	52.500000	50.900000	48.300000	45.600000	43.000000	0.000000	0.000000	0.000000	0.000000	0.000000	0.000000	38.200000	39.100000	35.700000	180.000000	180.000000	180.000000	180.000000	180.000000	180.000000	180.000000
137.600000	137.600000	137.600000	137.500000	137.500000	137.500000	137.300000	137.000000	136.200000	134.400000	130.300000	106.400000	70.800000	-56.500000	-81.000000	-78.300000	-77.100000	76.400000	75.500000	73.700000	70.500000	65.700000	60.800000	57.300000	55.400000	-54.600000	-54.200000	-53.900000	53.500000	52.700000	50.900000	48.300000	45.500000	43.100000	0.000000	0.000000	0.000000	0.000000	0.000000	0.000000	39.700000	39.000000	34.400000	0.000000	0.000000	0.000000	0.000000	0.000000	0.000000	0.000000
137.600000	137.600000	137.600000	137.600000	137.600000	137.500000	137.400000	137.100000	136.200000	134.400000	130.400000	106.400000	163.900000	-173.100000	-81.000000	-78.300000	-77.100000	76.300000	75.400000	73.700000	70.400000	65.600000	60.700000	57.300000	55.400000	-54.500000	-54.100000	-53.900000	53.500000	52.700000	51.000000	48.300000	45.600000	44.100000	180.000000	180.000000	180.000000	180.000000	180.000000	180.000000	41.400000	37.900000	36.100000	0.000000	0.000000	0.000000	0.000000	0.000000	0.000000	0.000000
137.600000	137.600000	137.600000	137.500000	137.500000	137.500000	137.300000	137.000000	136.200000	134.400000	130.300000	106.400000	70.800000	56.500000	-81.000000	-78.400000	-77.100000	76.400000	75.500000	73.700000	70.500000	65.700000	60.800000	57.300000	55.500000	-54.600000	-54.200000	-53.900000	53.500000	52.500000	50.900000	48.300000	45.500000	43.900000	0.000000	0.000000	0.000000	0.000000	0.000000	0.000000	40.500000	37.500000	38.100000	0.000000	0.000000	0.000000	0.000000	0.000000	0.000000	0.000000
137.600000	137.600000	137.600000	137.600000	137.600000	137.500000	137.400000	137.000000	136.200000	134.400000	130.400000	106.400000	163.900000	173.100000	-81.000000	-78.300000	-77.100000	76.300000	75.400000	73.700000	70.400000	65.600000	60.700000	57.200000	55.400000	-54.600000	-54.200000	-53.900000	53.400000	52.700000	50.900000	48.300000	45.500000	43.200000	0.000000	0.000000	0.000000	0.000000	0.000000	0.000000	38.800000	38.400000	37.700000	0.000000	0.000000	0.000000	0.000000	0.000000	0.000000	0.000000
137.600000	137.600000	137.600000	137.500000	137.500000	137.500000	137.300000	137.000000	136.200000	134.400000	130.300000	106.400000	70.800000	-56.500000	-81.000000	-78.300000	-77.100000	76.400000	75.500000	73.700000	70.500000	65.700000	60.800000	57.300000	55.400000	-54.500000	-54.100000	-53.900000	53.500000	52.700000	51.000000	48.300000	45.600000	43.300000	0.000000	0.000000	0.000000	0.000000	0.000000	0.000000	39.200000	39.000000	35.700000	180.000000	180.000000	180.000000	180.000000	180.000000	180.000000	180.000000
137.600000	137.600000	137.600000	137.600000	137.600000	137.500000	137.400000	137.100000	136.200000	134.400000	130.400000	106.400000	163.900000	-173.100000	-81.000000	-78.400000	-77.100000	76.300000	75.400000	73.700000	70.400000	65.600000	60.700000	57.300000	55.400000	-54.600000	-54.200000	-53.900000	53.500000	52.500000	50.900000	48.300000	45.500000	43.800000	180.000000	180.000000	180.000000	180.000000	180.000000	180.000000	40.700000	38.500000	35.100000	0.000000	0.000000	0.000000	0.000000	0.000000	0.000000	0.000000
137.600000	137.600000	137.600000	137.500000	137.500000	137.500000	137.300000	137.000000	136.200000	134.400000	130.300000	106.400000	70.800000	56.500000	-81.000000	-78.300000	-77.100000	76.400000	75.500000	73.700000	70.500000	65.700000	60.800000	57.300000	55.500000	-54.600000	-54.200000	-53.900000	53.500000	52.700000	50.900000	48.300000	45.600000	43.900000	0.000000	0.000000	0.000000	0.000000	0.000000	0.000000	40.700000	37.800000	36.500000	0.000000	0.000000	0.000000	0.000000	0.000000	0.000000	0.000000
137.600000	137.600000	137.600000	137.600000	137.600000	137.500000	137.400000	137.000000	136.200000	134.400000	130.400000	106.400000	163.900000	173.100000	-81.000000	-78.300000	-77.100000	76.300000	75.400000	73.700000	70.400000	65.600000	60.700000	57.200000	55.400000	-54.500000	-54.100000	-53.900000	53.400000	52.700000	51.000000	48.300000	45.500000	43.300000	0.000000	0.000000	0.000000	0.000000	0.000000	0.000000	39.500000	37.900000	37.600000	0.000000	0.000000	0.000000	0.000000	0.000000	0.000000	0.000000
137.600000	137.600000	137.600000	137.500000	137.500000	137.500000	137.300000	137.000000	136.200000	134.400000	130.300000	106.400000	70.800000	-56.500000	-81.000000	-78.400000	-77.100000	76.400000	75.500000	73.700000	70.500000	65.700000	60.800000	57.300000	55.400000	-54.600000	-54.200000	-53.900000	53.500000	52.500000	50.900000	48.300000	45.500000	43.400000	0.000000	0.000000	0.000000	0.000000	0.000000	0.000000	39.200000	38.600000	37.200000	0.000000	0.000000	0.000000	0.000000	0.000000	0.000000	0.000000
137.600000	137.600000	137.600000	137.600000	137.600000	137.500000	137.400000	137.100000	136.200000	134.400000	130.400000	106.400000	163.900000	-173.100000	-81.000000	-78.300000	-77.100000	76.300000	75.400000	73.700000	70.400000	65.600000	60.700000	57.300000	55.400000	-54.600000	-54.200000	-53.900000	53.500000	52.700000	50.900000	48.300000	45.600000	43.700000	180.000000	180.000000	180.000000	180.000000	180.000000	180.000000	40.100000	38.700000	35.800000	180.000000	180.000000	180.000000	180.000000	180.000000	180.000000	180.000000
137.600000	137.600000	137.600000	137.500000	137.500000	137.500000	137.300000	137.000000	136.200000	134.400000	130.300000	106.400000	70.800000	56.500000	-81.000000	-78.300000	-77.100000	76.400000	75.500000	73.700000	70.500000	65.700000	60.800000	57.300000	55.500000	-54.500000	-54.100000	-53.900000	53.500000	52.700000	51.000000	48.300000	45.500000	43.800000	0.000000	0.000000	0.000000	0.000000	0.000000	0.000000	40.600000	38.300000	35.600000	0.000000	0.000000	0.000000	0.000000	0.000000	0.000000	0.000000
137.600000	137.600000	137.600000	137.600000	137.600000	137.500000	137.400000	137.000000	136.200000	134.400000	130.400000	106.400000	163.900000	173.100000	-81.000000	-78.400000	-77.100000	76.300000	75.400000	73.700000	70.400000	65.600000	60.700000	57.200000	55.400000	-54.600000	-54.200000	-53.900000	53.400000	52.500000	50.900000	48.300000	45.600000	43.400000	0.000000	0.000000	0.000000	0.000000	0.000000	0.000000	40.000000	37.900000	36.700000	0.000000	0.000000	0.000000	0.000000	0.000000	0.000000	0.000000
137.600000	137.600000	137.600000	137.500000	137.500000	137.500000	137.300000	137.000000	136.200000	134.400000	130.300000	106.400000	70.800000	-56.500000	-81.000000	-78.300000	-77.100000	76.400000	75.500000	73.700000	70.500000	65.700000	60.800000	57.300000	55.400000	-54.600000	-54.200000	-53.900000	53.500000	52.700000	50.900000	48.300000	45.500000	43.400000	0.000000	0.000000	0.000000	0.000000	0.000000	0.000000	39.300000	38.200000	37.300000	0.000000	0.000000	0.000000	0.000000	0.000000	0.000000	0.000000
137.600000	137.600000	137.600000	137.600000	137.600000	137.500000	137.400000	137.100000	136.200000	134.400000	130.400000	106.400000	163.900000	-173.100000	-81.000000	-78.300000	-77.100000	76.300000	75.400000	73.700000	70.400000	65.600000	60.700000	57.300000	55.400000	-54.500000	-54.100000	-53.900000	53.500000	52.700000	51.000000	48.300000	45.500000	43.700000	180.000000	180.000000	180.000000	180.000000	180.000000	180.000000	39.800000	38.600000	36.800000	0.000000	0.000000	0.000000	0.000000	0.000000	0.000000	0.000000
137.600000	137.600000	137.600000	137.500000	137.500000	137.500000	137.300000	137.000000	136.200000	134.400000	130.300000	106.400000	70.800000	56.500000	-81.000000	-78.400000	-77.100000	76.400000	75.500000	73.700000	70.500000	65.700000	60.800000	57.300000	55.500000	-54.600000	-54.200000	-53.900000	53.500000	52.500000	50.900000	48.300000	45.600000	43.700000	0.000000	0.000000	0.000000	0.000000	0.000000	0.000000	40.400000	38.500000	36.000000	180.000000	180.000000	180.000000	180.000000	180.000000	180.000000	180.000000
137.600000	137.600000	137.600000	137.600000	137.600000	137.500000	137.400000	137.000000	136.200000	134.400000	130.400000	106.400000	163.900000	173.100000	-81.000000	-78.300000	-77.100000	76.300000	75.400000	73.700000	70.400000	65.600000	60.700000	57.200000	55.400000	-54.600000	-54.200000	-53.900000	53.400000	52.700000	50.900000	48.300000	45.500000	43.500000	0.000000	0.000000	0.000000	0.000000	0.000000	0.000000	40.200000	38.100000	35.900000	0.000000	0.000000	0.000000	0.000000	0.000000	0.000000	0.000000
137.600000	137.600000	137.600000	137.500000	137.500000	137.500000	137.300000	137.000000	136.200000	134.400000	130.300000	106.400000	70.800000	-56.500000	-81.000000	-78.300000	-77.100000	76.400000	75.500000	73.700000	70.500000	65.700000	60.800000	57.300000	55.400000	-54.500000	-54.100000	-53.900000	53.500000	52.700000	51.000000	48.300000	45.600000	43.400000	0.000000	0.000000	0.000000	0.000000	0.000000	0.000000	39.600000	38.100000	36.700000	0.000000	0.000000	0.000000	0.000000	0.000000	0.000000	0.000000
137.600000	137.600000	137.600000	137.600000	137.600000	137.500000	137.400000	137.100000	136.200000	134.400000	130.400000	106.400000	163.900000	-173.100000	-81.000000	-78.400000	-77.100000	76.300000	75.400000	73.700000	70.400000	65.600000	60.700000	57.300000	55.400000	-54.600000	-54.200000	-53.900000	53.500000	52.500000	50.900000	48.300000	45.500000	43.700000	180.000000	180.000000	180.000000	180.000000	180.000000	180.000000	39.600000	38.400000	37.100000	0.000000	0.000000	0.000000	0.000000	0.000000	0.000000	0.000000
137.600000	137.600000	137.600000	137.500000	137.500000	137.500000	137.300000	137.000000	136.200000	134.400000	130.300000	106.400000	70.800000	56.500000	-81.000000	-78.300000	-77.100000	76.400000	75.500000	73.700000	70.500000	65.700000	60.800000	57.300000	55.500000	-54.600000	-54.200000	-53.900000	53.500000	52.700000	50.900000	48.300000	45.500000	43.600000	0.000000	0.000000	0.000000	0.000000	0.000000	0.000000	40.200000	38.500000	36.600000	0.000000	0.000000	0.000000	0.000000	0.000000	0.000000	0.000000
137.600000	137.600000	137.600000	137.600000	137.600000	137.500000	137.400000	137.000000	136.200000	134.400000	130.400000	106.400000	163.900000	173.100000	-81.000000	-78.300000	-77.100000	76.300000	75.400000	73.700000	70.400000	65.600000	60.700000	57.200000	55.400000	-54.500000	-54.100000	-53.900000	53.400000	52.700000	51.000000	48.300000	45.600000	43.600000	0.000000	0.000000	0.000000	0.000000	0.000000	0.000000	40.200000	38.300000	36.100000	180.000000	180.000000	180.000000	180.000000	180.000000	180.000000	180.000000
137.600000	137.600000	137.600000	137.500000	137.500000	137.500000	137.300000	137.000000	136.200000	134.400000	130.300000	106.400000	70.800000	-56.500000	-81.000000	-78.400000	-77.100000	76.400000	75.500000	73.700000	70.500000	65.700000	60.800000	57.300000	55.400000	-54.600000	-54.200000	-53.900000	53.500000	52.500000	50.900000	48.300000	45.500000	43.400000	0.000000	0.000000	0.000000	0.000000	0.000000	0.000000	39.800000	38.100000	36.200000	0.000000	0.000000	0.000000	0.000000	0.000000	0.000000	0.000000
137.600000	137.600000	137.600000	137.600000	137.600000	137.500000	137.400000	137.100000	136.200000	134.400000	130.400000	106.400000	163.900000	-173.100000	-81.000000	-78.300000	-77.100000	76.300000	75.400000	73.700000	70.400000	65.600000	60.700000	57.300000	55.400000	-54.600000	-54.200000	-53.900000	53.500000	52.700000	50.900000	48.300000	45.600000	43.700000	180.000000	180.000000	180.000000	180.000000	180.000000	180.000000	39.700000	38.300000	36.700000	0.000000	0.000000	0.000000	0.000000	0.000000	0.000000	0.000000
137.600000	137.600000	137.600000	137.500000	137.500000	137.500000	137.300000	137.000000	136.200000	134.400000	130.300000	106.400000	70.800000	56.500000	-81.000000	-78.300000	-77.100000	76.400000	75.500000	73.700000	70.500000	65.700000	60.800000	57.300000	55.500000	-54.500000	-54.100000	-53.900000	53.500000	52.700000	51.000000	48.300000	45.500000	43.600000	0.000000	0.000000	0.000000	0.000000	0.000000	0.000000	40.000000	38.400000	36.900000	0.000000	0.000000	0.000000	0.000000	0.000000	0.000000	0.000000
137.600000	137.600000	137.600000	137.600000	137.600000	137.500000	137.400000	137.000000	136.200000	134.400000	130.400000	106.400000	163.900000	173.100000	-81.000000	-78.400000	-77.100000	76.300000	75.400000	73.700000	70.400000	65.600000	60.700000	57.200000	55.400000	-54.600000	-54.200000	-53.900000	53.400000	52.500000	50.900000	48.300000	45.500000	43.500000	0.000000	0.000000	0.000000	0.000000	0.000000	0.000000	40.100000	38.400000	36.500000	0.000000	0.000000	0.000000	0.000000	0.000000	0.000000	0.000000
137.600000	137.600000	137.600000	137.500000	137.500000	137.500000	137.300000	137.000000	136.200000	134.400000	130.300000	106.400000	70.800000	-56.500000	-81.000000	-78.300000	-77.100000	76.400000	75.500000	73.700000	70.500000	65.700000	60.800000	57.300000	55.400000	-54.600000	-54.200000	-53.900000	53.500000	52.700000	50.900000	48.300000	45.600000	43.500000	0.000000	0.000000	0.000000	0.000000	0.000000	0.000000	40.000000	38.200000	36.200000	180.000000	180.000000	180.000000	180.000000	180.000000	180.000000	180.000000
137.600000	137.600000	137.600000	137.600000	137.600000	137.500000	137.400000	137.100000	136.200000	134.400000	130.400000	106.400000	163.900000	-173.100000	-81.000000	-78.300000	-77.100000	76.300000	75.400000	73.700000	70.400000	65.600000	60.700000	57.300000	55.400000	-54.500000	-54.100000	-53.900000	53.500000	52.700000	51.000000	48.300000	45.500000	43.700000	180.000000	180.000000	180.000000	180.000000	180.000000	180.000000	39.700000	38.200000	36.300000	0.000000	0.000000	0.000000	0.000000	0.000000	0.000000	0.000000
137.600000	137.600000	137.600000	137.500000	137.500000	137.500000	137.300000	137.000000	136.200000	134.400000	130.300000	106.400000	70.800000	56.500000	-81.000000	-78.400000	-77.100000	76.400000	75.500000	73.700000	70.500000	65.700000	60.800000	57.300000	55.500000	-54.600000	-54.200000	-53.900000	53.500000	52.500000	50.900000	48.300000	45.600000	43.600000	0.000000	0.000000	0.000000	0.000000	0.000000	0.000000	39.900000	38.400000	36.700000	0.000000	0.000000	0.000000	0.000000	0.000000	0.000000	0.000000
137.600000	137.600000	137.600000	137.600000	137.600000	137.500000	137.400000	137.000000	136.200000	134.400000	130.400000	106.400000	163.900000	173.100000	-81.000000	-78.300000	-77.100000	76.300000	75.400000	73.700000	70.400000	65.600000	60.700000	57.200000	55.400000	-54.600000	-54.200000	-53.900000	53.400000	52.700000	50.900000	48.300000	45.500000	43.500000	0.000000	0.000000	0.000000	0.000000	0.000000	0.000000	40.100000	38.300000	36.800000	0.000000	0.000000	0.000000	0.000000	0.000000	0.000000	0.000000
137.600000	137.600000	137.600000	137.500000	137.500000	137.500000	137.300000	137.000000	136.200000	134.400000	130.300000	106.400000	70.800000	-56.500000	-81.000000	-78.300000	-77.100000	76.400000	75.500000	73.700000	70.500000	65.700000	60.800000	57.300000	55.400000	-54.500000	-54.100000	-53.900000	53.500000	52.700000	51.000000	48.300000	45.500000	43.500000	0.000000	0.000000	0.000000	0.000000	0.000000	0.000000	40.000000	38.400000	36.400000	0.000000	0.000000	0.000000	0.000000	0.000000	0.000000	0.000000
137.600000	137.600000	137.600000	137.600000	137.600000	137.500000	137.400000	137.100000	136.200000	134.400000	130.400000	106.400000	163.900000	-173.100000	-81.000000	-78.400000	-77.100000	76.300000	75.400000	73.700000	70.400000	65.600000	60.700000	57.300000	55.400000	-54.600000	-54.200000	-53.900000	53.500000	52.500000	50.900000	48.300000	45.600000	43.700000	180.000000	180.000000	180.000000	180.000000	180.000000	180.000000	39.800000	38.200000	36.300000	180.000000	180.000000	180.000000	180.000000	180.000000	180.000000	180.000000
137.600000	137.600000	137.600000	137.500000	137.500000	137.500000	137.300000	137.000000	136.200000	134.400000	130.300000	106.400000	70.800000	56.500000	-81.000000	-78.300000	-77.100000	76.400000	75.500000	73.700000	70.500000	65.700000	60.800000	57.300000	55.500000	-54.600000	-54.200000	-53.900000	53.500000	52.700000	50.900000	48.300000	45.500000	43.600000	0.000000	0.000000	0.000000	0.000000	0.000000	0.000000	39.900000	38.300000	36.400000	0.000000	0.000000	0.000000	0.000000	0.000000	0.000000	0.000000
137.600000	137.600000	137.600000	137.600000	137.600000	137.500000	137.400000	137.000000	136.200000	134.400000	130.400000	106.400000	163.900000	173.100000	-81.000000	-78.300000	-77.100000	76.300000	75.400000	73.700000	70.400000	65.600000	60.700000	57.200000	55.400000	-54.500000	-54.100000	-53.900000	53.400000	52.700000	51.000000	48.300000	45.600000	43.500000	0.000000	0.000000	0.000000	0.000000	0.000000	0.000000	40.000000	38.300000	36.700000	0.000000	0.000000	0.000000	0.000000	0.000000	0.000000	0.000000
137.600000	137.600000	137.600000	137.500000	137.500000	137.500000	137.300000	137.000000	136.200000	134.400000	130.300000	106.400000	70.800000	-56.500000	-81.000000	-78.400000	-77.100000	76.400000	75.500000	73.700000	70.500000	65.700000	60.800000	57.300000	55.400000	-54.600000	-54.200000	-53.900000	53.500000	52.500000	50.900000	48.300000	45.500000	43.500000	0.000000	0.000000	0.000000	0.000000	0.000000	0.000000	40.000000	38.400000	36.700000	0.000000	0.000000	0.000000	0.000000	0.000000	0.000000	0.000000
137.600000	137.600000	137.600000	137.600000	137.600000	137.500000	137.400000	137.100000	136.200000	134.400000	130.400000	106.400000	163.900000	-173.100000	-81.000000	-78.300000	-77.100000	76.300000	75.400000	73.700000	70.400000	65.600000	60.700000	57.300000	55.400000	-54.600000	-54.200000	-53.900000	53.500000	52.700000	50.900000	48.300000	45.500000	43.700000	180.000000	180.000000	180.000000	180.000000	180.000000	180.000000	39.900000	38.300000	36.400000	0.000000	0.000000	0.000000	0.000000	0.000000	0.000000	0.000000
137.600000	137.600000	137.600000	137.500000	137.500000	137.500000	137.300000	137.000000	136.200000	134.400000	130.300000	106.400000	70.800000	56.500000	-81.000000	-78.300000	-77.100000	76.400000	75.500000	73.700000	70.500000	65.700000	60.800000	57.300000	55.500000	-54.500000	-54.100000	-53.900000	53.500000	52.700000	51.000000	48.300000	45.600000	43.600000	0.000000	0.000000	0.000000	0.000000	0.000000	0.000000	39.900000	38.200000	36.300000	180.000000	180.000000	180.000000	180.000000	180.000000	180.000000	180.000000
137.600000	137.600000	137.600000	137.600000	137.600000	137.500000	137.400000	137.000000	136.200000	134.400000	130.400000	106.400000	163.900000	173.100000	-81.000000	-78.400000	-77.100000	76.300000	75.400000	73.700000	70.400000	65.600000	60.700000	57.200000	55.400000	-54.600000	-54.200000	-53.900000	53.400000	52.500000	50.900000	48.300000	45.500000	43.500000	0.000000	0.000000	0.000000	0.000000	0.000000	0.000000	39.900000	38.300000	36.500000	0.000000	0.000000	0.000000	0.000000	0.000000	0.000000	0.000000
137.600000	137.600000	137.600000	137.500000	137.500000	137.500000	137.300000	137.000000	136.200000	134.400000	130.300000	106.400000	70.800000	-56.500000	-81.000000	-78.300000	-77.100000	76.400000	75.500000	73.700000	70.500000	65.700000	60.800000	57.300000	55.400000	-54.600000	-54.200000	-53.900000	53.500000	52.700000	50.900000	48.300000	45.600000	43.500000	0.000000	0.000000	0.000000	0.000000	0.000000	0.000000	40.000000	38.400000	36.700000	0.000000	0.000000	0.000000	0.000000	0.000000	0.000000	0.000000
137.600000	137.600000	137.600000	137.600000	137.600000	137.500000	137.400000	137.100000	136.200000	134.400000	130.400000	106.400000	163.900000	-173.100000	-81.000000	-78.300000	-77.100000	76.300000	75.400000	73.700000	70.400000	65.600000	60.700000	57.300000	55.400000	-54.500000	-54.100000	-53.900000	53.500000	52.700000	51.000000	48.300000	45.500000	43.700000	180.000000	180.000000	180.000000	180.000000	180.000000	180.000000	39.900000	38.300000	36.600000	0.000000	0.000000	0.000000	0.000000	0.000000	0.000000	0.000000
137.600000	137.600000	137.600000	137.500000	137.500000	137.500000	137.300000	137.000000	136.200000	134.400000	130.300000	106.400000	70.800000	56.500000	-81.000000	-78.400000	-77.100000	76.400000	75.500000	73.700000	70.500000	65.700000	60.800000	57.300000	55.500000	-54.600000	-54.200000	-53.900000	53.500000	52.500000	50.900000	48.300000	45.500000	43.600000	0.000000	0.000000	0.000000	0.000000	0.000000	0.000000	40.000000	38.300000	36.400000	0.000000	0.000000	0.000000	0.000000	0.000000	0.000000	0.000000
137.600000	137.600000	137.600000	137.600000	137.600000	137.500000	137.400000	137.000000	136.200000	134.400000	130.400000	106.400000	163.900000	173.100000	-81.000000	-78.300000	-77.100000	76.300000	75.400000	73.700000	70.400000	65.600000	60.700000	57.200000	55.400000	-54.600000	-54.200000	-53.900000	53.400000	52.700000	50.900000	48.300000	45.600000	43.500000	0.000000	0.000000	0.000000	0.000000	0.000000	0.000000	39.900000	38.200000	36.400000	180.000000	180.000000	180.000000	180.000000	180.000000	180.000000	180.000000
137.600000	137.600000	137.600000	137.500000	137.500000	137.500000	137.300000	137.000000	136.200000	134.400000	130.300000	106.400000	70.800000	-56.500000	-81.000000	-78.300000	-77.100000	76.400000	75.500000	73.700000	70.500000	65.700000	60.800000	57.300000	55.400000	-54.500000	-54.100000	-53.900000	53.500000	52.700000	51.000000	48.300000	45.500000	43.500000	0.000000	0.000000	0.000000	0.000000	0.000000	0.000000	39.900000	38.400000	36.500000	0.000000	0.000000	0.000000	0.000000	0.000000	0.000000	0.000000
137.600000	137.600000	137.600000	137.600000	137.600000	137.500000	137.400000	137.100000	136.200000	134.400000	130.400000	106.400000	163.900000	-173.100000	-81.000000	-78.400000	-77.100000	76.300000	75.400000	73.700000	70.400000	65.600000	60.700000	57.300000	55.400000	-54.600000	-54.200000	-53.900000	53.500000	52.500000	50.900000	48.300000	45.600000	43.700000	180.000000	180.000000	180.000000	180.000000	180.000000	180.000000	39.900000	38.300000	36.600000	0.000000	0.000000	0.000000	0.000000	0.000000	0.000000	0.000000
137.600000	137.600000	137.600000	137.500000	137.500000	137.500000	137.300000	137.000000	136.200000	134.400000	130.300000	106.400000	70.800000	56.500000	-81.000000	-78.300000	-77.100000	76.400000	75.500000	73.700000	70.500000	65.700000	60.800000	57.300000	55.500000	-54.600000	-54.200000	-53.900000	53.500000	52.700000	50.900000	48.300000	45.500000	43.600000	0.000000	0.000000	0.000000	0.000000	0.000000	0.000000	40.000000	38.300000	36.600000	0.000000	0.000000	0.000000	0.000000	0.000000	0.000000	0.000000
137.600000	137.600000	137.600000	137.600000	137.600000	137.500000	137.400000	137.000000	136.200000	134.400000	130.400000	106.400000	163.900000	173.100000	-81.000000	-78.300000	-77.100000	76.300000	75.400000	73.700000	70.400000	65.600000	60.700000	57.200000	55.400000	-54.500000	-54.100000	-53.900000	53.400000	52.700000	51.000000	48.300000	45.500000	43.500000	0.000000	0.000000	0.000000	0.000000	0.000000	0.000000	39.900000	38.300000	36.400000	0.000000	0.000000	0.000000	0.000000	0.000000	0.000000	0.000000
137.600000	137.600000	137.600000	137.500000	137.500000	137.500000	137.300000	137.000000	136.200000	134.400000	130.300000	106.400000	70.800000	-56.500000	-81.000000	-78.400000	-77.100000	76.400000	75.500000	73.700000	70.500000	65.700000	60.800000	57.300000	55.400000	-54.600000	-54.200000	-53.900000	53.500000	52.500000	50.900000	48.300000	45.600000	43.500000	0.000000	0.000000	0.000000	0.000000	0.000000	0.000000	40.000000	38.300000	36.400000	180.000000	180.000000	180.000000	180.000000	180.000000	180.000000	180.000000
137.600000	137.600000	137.600000	137.600000	137.600000	137.500000	137.400000	137.100000	136.200000	134.400000	130.400000	106.400000	163.900000	-173.100000	-81.000000	-78.300000	-77.100000	76.300000	75.400000	73.700000	70.400000	65.600000	60.700000	57.300000	55.400000	-54.600000	-54.200000	-53.900000	53.500000	52.700000	50.900000	48.300000	45.500000	43.700000	180.000000	180.000000	180.000000	180.000000	180.000000	180.000000	39.800000	38.300000	36.600000	0.000000	0.000000	0.000000	0.000000	0.000000	0.000000	0.000000
137.600000	137.600000	137.600000	137.500000	137.500000	137.500000	137.300000	137.000000	136.200000	134.400000	130.300000	106.400000	70.800000	56.500000	-81.000000	-78.300000	-77.100000	76.400000	75.500000	73.700000	70.500000	65.700000	60.800000	57.300000	55.500000	-54.500000	-54.100000	-53.900000	53.500000	52.700000	51.000000	48.300000	45.600000	43.600000	0.000000	0.000000	0.000000	0.000000	0.000000	0.000000	40.000000	38.300000	36.500000	0.000000	0.000000	0.000000	0.000000	0.000000	0.000000	0.000000
137.600000	137.600000	137.600000	137.600000	137.600000	137.500000	137.400000	137.000000	136.200000	134.400000	130.400000	106.400000	163.900000	173.100000	-81.000000	-78.400000	-77.100000	76.300000	75.400000	73.700000	70.400000	65.600000	60.700000	57.200000	55.400000	-54.600000	-54.200000	-53.900000	53.400000	52.500000	50.900000	48.300000	45.500000	43.500000	0.000000	0.000000	0.000000	0.000000	0.000000	0.000000	39.900000	38.300000	36.600000	0.000000	0.000000	0.000000	0.000000	0.000000	0.000000	0.000000
180.000000	180.000000	180.000000	180.000000	180.000000	180.000000	180.000000	180.000000	180.000000	180.000000	180.000000	180.000000	180.000000	180.000000	180.000000	180.000000	180.000000	180.000000	180.000000	180.000000	180.000000	180.000000	180.000000	180.000000	180.000000	180.000000	180.000000	180.000000	180.000000	180.000000	180.000000	180.000000	180.000000	180.000000	180.000000	180.000000	180.000000	180.000000	180.000000	180.000000	180.000000	180.000000	180.000000	180.000000	180.000000	180.000000	180.000000	180.000000	180.000000	180.000000
111.900000	111.900000	111.900000	111.900000	111.900000	111.800000	111.500000	110.800000	109.100000	105.300000	98.200000	87.400000	73.900000	59.700000	46.100000	33.300000	20.600000	0.000000	0.000000	0.000000	0.000000	0.000000	0.000000	0.000000	0.000000	0.000000	0.000000	0.000000	0.000000	0.000000	0.000000	0.000000	0.000000	0.000000	0.000000	0.000000	0.000000	0.000000	0.000000	0.000000	0.000000	0.000000	0.000000	0.000000	0.000000	0.000000	0.000000	0.000000	0.000000	0.000000
148.900000	148.900000	148.900000	148.900000	148.900000	148.900000	148.900000	148.800000	148.800000	148.800000	149.500000	152.400000	159.600000	170.800000	-176.400000	-163.500000	-150.200000	128.400000	125.400000	119.200000	108.100000	92.000000	72.400000	50.700000	24.500000	0.000000	0.000000	0.000000	0.000000	0.000000	0.000000	0.000000	0.000000	0.000000	0.000000	0.000000	0.000000	0.000000	0.000000	0.000000	0.000000	0.000000	0.000000	0.000000	0.000000	0.000000	0.000000	0.000000	0.000000	0.000000
131.000000	131.000000	131.000000	131.000000	130.900000	130.800000	130.500000	129.800000	128.000000	123.300000	111.300000	91.100000	72.100000	-56.100000	-47.600000	-41.500000	-40.700000	54.000000	55.600000	61.200000	72.000000	88.100000	107.600000	129.300000	155.500000	180.000000	180.000000	180.000000	168.300000	146.700000	123.900000	97.100000	66.100000	22.500000	0.000000	0.000000	0.000000	0.000000	0.000000	0.000000	0.000000	0.000000	0.000000	0.000000	0.000000	0.000000	0.000000	0.000000	0.000000	0.000000
141.000000	141.000000	141.000000	141.000000	141.000000	141.000000	140.900000	140.800000	140.700000	140.900000	143.500000	150.300000	161.400000	-173.000000	-86.200000	-89.800000	-92.300000	84.000000	81.400000	73.900000	60.000000	40.300000	20.500000	7.100000	1.400000	0.000000	0.000000	0.000000	11.700000	33.300000	56.100000	82.900000	113.900000	157.500000	180.000000	180.000000	180.000000	180.000000	180.000000	180.000000	161.300000	104.200000	52.400000	0.000000	0.000000	0.000000	0.000000	0.000000	0.000000	0.000000
135.700000	135.700000	135.700000	135.700000	135.700000	135.600000	135.400000	134.900000	133.600000	130.100000	119.000000	92.700000	71.900000	56.800000	-94.900000	-86.600000	-78.300000	77.800000	77.400000	78.600000	79.400000	78.100000	72.800000	60.100000	35.900000	0.000000	0.000000	0.000000	0.300000	0.200000	0.100000	0.000000	0.000000	0.000000	0.000000	0.000000	0.000000	0.000000	0.000000	0.000000	18.700000	75.800000	127.600000	180.000000	180.000000	180.000000	180.000000	180.000000	180.000000	180.000000
138.600000	138.600000	138.600000	138.500000	138.500000	138.500000	138.400000	138.200000	137.600000	136.900000	138.400000	148.400000	162.400000	172.900000	-69.100000	-68.500000	-72.400000	73.400000	72.600000	70.000000	67.000000	65.900000	71.000000	84.900000	109.400000	-162.800000	-158.700000	-154.100000	126.600000	98.900000	71.900000	42.700000	17.700000	2.800000	0.000000	0.000000	0.000000	0.000000	0.000000	0.000000	0.000000	0.000000	0.000000	0.000000	0.000000	0.000000	0.000000	0.000000	0.000000	0.000000
137.000000	137.000000	137.000000	137.100000	137.000000	136.900000	136.800000	136.400000	135.400000	132.700000	123.700000	93.500000	71.600000	-56.900000	-88.000000	-85.800000	-81.600000	78.700000	77.300000	75.400000	70.800000	62.500000	50.100000	38.400000	33.700000	-17.200000	-21.300000	-25.900000	49.500000	68.900000	81.300000	84.000000	72.700000	36.800000	0.000000	0.000000	0.000000	0.000000	0.000000	0.000000	0.000000	0.000000	0.000000	0.000000	0.000000	0.000000	0.000000	0.000000	0.000000	0.000000
137.900000	137.900000	137.900000	137.800000	137.800000	137.800000	137.600000	137.300000	136.700000	135.400000	135.200000	147.200000	162.900000	-172.700000	-79.700000	-74.900000	-74.400000	75.100000	74.600000	73.200000	70.800000	67.100000	63.500000	56.400000	38.200000	-7.400000	-2.900000	-1.200000	3.500000	9.700000	21.500000	43.300000	73.200000	124.300000	180.000000	180.000000	180.000000	180.000000	180.000000	180.000000	106.700000	47.500000	14.400000	0.000000	0.000000	0.000000	0.000000	0.000000	0.000000	0.000000
137.400000	137.400000	137.400000	137.400000	137.400000	137.300000	137.200000	136.900000	135.900000	133.700000	126.500000	93.900000	71.400000	56.800000	-80.100000	-79.400000	-78.400000	76.900000	75.700000	73.800000	70.400000	66.300000	63.900000	68.300000	80.900000	-120.200000	-118.600000	-113.900000	89.400000	67.000000	45.400000	26.400000	18.300000	14.900000	0.000000	0.000000	0.000000	0.000000	0.000000	0.000000	65.500000	87.100000	65.500000	0.000000	0.000000	0.000000	0.000000	0.000000	0.000000	0.000000
137.700000	137.700000	137.700000	137.600000	137.600000	137.600000	137.400000	137.100000	136.400000	134.800000	133.200000	146.300000	163.200000	172.800000	-82.800000	-78.600000	-76.700000	76.200000	75.400000	73.600000	70.200000	64.700000	57.900000	51.100000	51.200000	-48.000000	-52.700000	-57.500000	71.400000	77.200000	73.800000	57.700000	32.000000	7.900000	0.000000	0.000000	0.000000	0.000000	0.000000	0.000000	6.200000	37.700000	87.700000	180.000000	180.000000	180.000000	180.000000	180.000000	180.000000	180.000000
137.500000	137.500000	137.500000	137.500000	137.500000	137.400000	137.300000	137.000000	136.100000	134.100000	128.100000	94.200000	71.300000	-56.800000	-80.100000	-78.000000	-77.200000	76.400000	75.400000	73.800000	70.700000	66.200000	61.300000	55.700000	42.300000	-14.300000	-8.800000	-7.500000	15.100000	27.400000	44.300000	61.100000	64.600000	44.900000	0.000000	0.000000	0.000000	0.000000	0.000000	0.000000	1.300000	6.100000	10.400000	0.000000	0.000000	0.000000	0.000000	0.000000	0.000000	0.000000
137.600000	137.600000	137.600000	137.600000	137.600000	137.500000	137.400000	137.000000	136.300000	134.500000	132.000000	145.600000	163.400000	-172.800000	-81.500000	-78.700000	-77.200000	76.300000	75.500000	73.600000	70.300000	65.700000	61.800000	61.800000	66.900000	-86.800000	-86.500000	-82.700000	65.700000	50.900000	39.300000	39.100000	56.500000	92.800000	180.000000	180.000000	180.000000	180.000000	180.000000	180.000000	64.900000	22.400000	5.600000	0.000000	0.000000	0.000000	0.000000	0.000000	0.000000	0.000000
137.600000	137.600000	137.600000	137.500000	137.500000	137.500000	137.300000	137.000000	136.100000	134.300000	129.000000	94.500000	71.200000	56.800000	-81.300000	-78.300000	-77.100000	76.400000	75.400000	73.800000	70.500000	65.600000	60.100000	55.500000	56.900000	-65.000000	-69.200000	-72.400000	75.400000	71.800000	60.500000	42.200000	29.600000	29.900000	0.000000	0.000000	0.000000	0.000000	0.000000	0.000000	79.700000	61.500000	26.400000	0.000000	0.000000	0.000000	0.000000	0.000000	0.000000	0.000000
137.600000	137.600000	137.600000	137.600000	137.600000	137.500000	137.400000	137.000000	136.300000	134.400000	131.300000	145.000000	163.500000	172.800000	-80.900000	-78.400000	-77.100000	76.300000	75.400000	73.600000	70.400000	65.700000	60.900000	56.200000	47.100000	-24.500000	-19.900000	-19.700000	29.900000	42.500000	54.600000	56.100000	40.000000	15.500000	0.000000	0.000000	0.000000	0.000000	0.000000	0.000000	26.600000	61.400000	65.100000	0.000000	0.000000	0.000000	0.000000	0.000000	0.000000	0.000000
137.600000	137.600000	137.600000	137.500000	137.500000	137.500000	137.300000	137.000000	136.100000	134.300000	129.600000	94.700000	71.200000	-56.800000	-81.400000	-78.500000	-77.200000	76.400000	75.500000	73.800000	70.500000	65.800000	61.100000	59.100000	60.100000	-67.900000	-66.900000	-63.600000	53.300000	45.500000	43.100000	50.600000	57.100000	45.900000	0.000000	0.000000	0.000000	0.000000	0.000000	0.000000	6.600000	25.700000	62.900000	180.000000	180.000000	180.000000	180.000000	180.000000	180.000000	180.000000
137.600000	137.600000	137.600000	137.600000	137.600000	137.500000	137.400000	137.000000	136.300000	134.400000	130.900000	144.500000	163.500000	-172.800000	-81.100000	-78.300000	-77.100000	76.300000	75.400000	73.600000	70.400000	65.600000	60.700000	56.900000	58.000000	-68.300000	-72.200000	-74.000000	71.200000	63.800000	52.000000	42.700000	49.600000	73.400000	180.000000	180.000000	180.000000	180.000000	180.000000	180.000000	40.200000	17.000000	17.600000	0.000000	0.000000	0.000000	0.000000	0.000000	0.000000	0.000000
137.600000	137.600000	137.600000	137.500000	137.500000	137.500000	137.300000	137.000000	136.100000	134.300000	129.900000	94.800000	71.200000	56.800000	-81.100000	-78.500000	-77.100000	76.400000	75.400000	73.800000	70.500000	65.800000	60.800000	56.700000	50.800000	-35.600000	-32.200000	-32.800000	42.000000	51.200000	55.700000	48.200000	36.500000	38.200000	0.000000	0.000000	0.000000	0.000000	0.000000	0.000000	71.500000	38.800000	13.400000	0.000000	0.000000	0.000000	0.000000	0.000000	0.000000	0.000000
137.600000	137.600000	137.600000	137.600000	137.600000	137.500000	137.400000	137.000000	136.300000	134.400000	130.700000	144.100000	163.500000	172.800000	-81.200000	-78.400000	-77.200000	76.300000	75.500000	73.600000	70.400000	65.600000	60.900000	58.000000	57.000000	-58.100000	-56.400000	-53.700000	48.400000	45.800000	48.100000	52.200000	43.700000	23.500000	0.000000	0.000000	0.000000	0.000000	0.000000	0.000000	45.500000	58.200000	34.200000	0.000000	0.000000	0.000000	0.000000	0.000000	0.000000	0.000000
137.600000	137.600000	137.600000	137.500000	137.500000	137.500000	137.300000	137.000000	136.100000	134.300000	130.100000	94.900000	71.200000	-56.800000	-81.100000	-78.400000	-77.100000	76.400000	75.400000	73.800000	70.500000	65.800000	60.800000	57.300000	57.500000	-66.000000	-69.200000	-69.900000	65.100000	57.500000	49.100000	47.500000	52.200000	44.700000	0.000000	0.000000	0.000000	0.000000	0.000000	0.000000	16.700000	44.400000	59.300000	0.000000	0.000000	0.000000	0.000000	0.000000	0.000000	0.000000
137.600000	137.600000	137.600000	137.600000	137.600000	137.500000	137.400000	137.000000	136.300000	134.400000	130.500000	143.800000	163.500000	-172.800000	-81.200000	-78.400000	-77.100000	76.300000	75.400000	73.600000	70.400000	65.600000	60.800000	57.100000	53.100000	-44.300000	-42.200000	-43.200000	49.700000	54.600000	53.600000	46.000000	46.700000	62.100000	180.000000	180.000000	180.000000	180.000000	180.000000	180.000000	28.500000	24.700000	49.700000	180.000000	180.000000	180.000000	180.000000	180.000000	180.000000	180.000000
137.600000	137.600000	137.600000	137.500000	137.500000	137.500000	137.300000	137.000000	136.100000	134.300000	130.200000	95.000000	71.200000	56.800000	-81.200000	-78.400000	-77.200000	76.400000	75.500000	73.800000	70.500000	65.800000	60.900000	57.500000	55.800000	-53.700000	-51.600000	-49.600000	47.600000	48.100000	51.000000	49.500000	40.600000	42.100000	0.000000	0.000000	0.000000	0.000000	0.000000	0.000000	57.300000	28.100000	22.200000	0.000000	0.000000	0.000000	0.000000	0.000000	0.000000	0.000000
137.600000	137.600000	137.600000	137.600000	137.600000	137.500000	137.400000	137.000000	136.300000	134.400000	130.400000	143.500000	163.500000	172.800000	-81.100000	-78.400000	-77.100000	76.300000	75.400000	73.600000	70.400000	65.600000	60.800000	57.400000	56.800000	-62.500000	-64.700000	-64.600000	60.000000	53.900000	49.200000	49.600000	45.200000	29.900000	0.000000	0.000000	0.000000	0.000000	0.000000	0.000000	54.200000	45.700000	20.600000	0.000000	0.000000	0.000000	0.000000	0.000000	0.000000	0.000000
137.600000	137.600000	137.600000	137.500000	137.500000	137.500000	137.300000	137.000000	136.100000	134.300000	130.300000	95.100000	71.200000	-56.800000	-81.200000	-78.400000	-77.100000	76.400000	75.400000	73.800000	70.500000	65.800000	60.800000	57.300000	54.400000	-49.900000	-48.900000	-49.900000	53.600000	55.000000	51.600000	47.300000	49.300000	43.600000	0.000000	0.000000	0.000000	0.000000	0.000000	0.000000	28.600000	50.100000	38.300000	0.000000	0.000000	0.000000	0.000000	0.000000	0.000000	0.000000
137.600000	137.600000	137.600000	137.600000	137.600000	137.500000	137.400000	137.000000	136.300000	134.400000	130.400000	143.200000	163.500000	-172.800000	-81.200000	-78.400000	-77.200000	76.300000	75.500000	73.600000	70.400000	65.600000	60.900000	57.400000	55.300000	-52.300000	-50.200000	-48.800000	48.700000	50.400000	51.800000	47.700000	45.600000	55.300000	180.000000	180.000000	180.000000	180.000000	180.000000	180.000000	25.800000	36.200000	53.000000	0.000000	0.000000	0.000000	0.000000	0.000000	0.000000	0.000000
137.600000	137.600000	137.600000	137.500000	137.500000	137.500000	137.300000	137.000000	136.100000	134.300000	130.300000	95.200000	71.200000	56.800000	-81.100000	-78.400000	-77.100000	76.400000	75.400000	73.800000	70.500000	65.800000	60.800000	57.400000	56.300000	-59.500000	-60.700000	-60.200000	56.500000	52.200000	50.100000	49.200000	42.900000	43.800000	0.000000	0.000000	0.000000	0.000000	0.000000	0.000000	45.200000	28.200000	42.800000	180.000000	180.000000	180.000000	180.000000	180.000000	180.000000	180.000000
137.600000	137.600000	137.600000	137.600000	137.600000	137.500000	137.400000	137.000000	136.300000	134.400000	130.400000	142.900000	163.500000	172.800000	-81.200000	-78.400000	-77.100000	76.300000	75.400000	73.600000	70.400000	65.600000	60.800000	57.300000	55.000000	-52.900000	-52.700000	-53.400000	55.000000	54.400000	50.800000	48.600000	45.800000	34.500000	0.000000	0.000000	0.000000	0.000000	0.000000	0.000000	54.100000	36.000000	25.500000	0.000000	0.000000	0.000000	0.000000	0.000000	0.000000	0.000000
137.600000	137.600000	137.600000	137.500000	137.500000	137.500000	137.300000	137.000000	136.100000	134.300000	130.300000	95.300000	71.200000	-56.800000	-81.200000	-78.400000	-77.200000	76.400000	75.500000	73.800000	70.500000	65.800000	60.900000	57.400000	55.300000	-52.300000	-50.500000	-49.600000	50.300000	51.900000	51.500000	47.700000	47.500000	43.000000	0.000000	0.000000	0.000000	0.000000	0.000000	0.000000	38.400000	46.000000	26.300000	0.000000	0.000000	0.000000	0.000000	0.000000	0.000000	0.000000
137.600000	137.600000	137.600000	137.600000	137.600000	137.500000	137.400000	137.000000	136.300000	134.400000	130.400000	142.500000	163.500000	-172.800000	-81.100000	-78.400000	-77.100000	76.300000	75.400000	73.600000	70.400000	65.600000	60.800000	57.400000	55.900000	-57.300000	-57.700000	-57.100000	54.400000	51.800000	50.800000	48.300000	45.400000	51.100000	180.000000	180.000000	180.000000	180.000000	180.000000	180.000000	28.300000	43.200000	39.900000	0.000000	0.000000	0.000000	0.000000	0.000000	0.000000	0.000000
137.600000	137.600000	137.600000	137.500000	137.500000	137.500000	137.300000	137.000000	136.100000	134.300000	130.300000	95.400000	71.200000	56.800000	-81.200000	-78.400000	-77.100000	76.400000	75.400000	73.800000	70.500000	65.800000	60.800000	57.300000	55.300000	-54.400000	-54.500000	-54.900000	55.200000	53.600000	50.600000	48.800000	44.100000	44.300000	0.000000	0.000000	0.000000	0.000000	0.000000	0.000000	37.900000	33.700000	47.900000	0.000000	0.000000	0.000000	0.000000	0.000000	0.000000	0.000000
137.600000	137.600000	137.600000	137.600000	137.600000	137.500000	137.400000	137.000000	136.300000	134.400000	130.400000	142.100000	163.500000	172.800000	-81.200000	-78.400000	-77.200000	76.300000	75.500000	73.600000	70.400000	65.600000	60.900000	57.400000	55.300000	-52.800000	-51.400000	-50.900000	51.700000	52.600000	51.200000	48.300000	45.900000	37.700000	0.000000	0.000000	0.000000	0.000000	0.000000	0.000000	49.500000	32.700000	39.000000	180.000000	180.000000	180.000000	180.000000	180.000000	180.000000	180.000000
137.600000	137.600000	137.600000	137.500000	137.500000	137.500000	137.300000	137.000000	136.100000	134.300000	130.300000	95.500000	71.200000	-56.800000	-81.100000	-78.400000	-77.100000	76.400000	75.400000	73.800000	70.500000	65.800000	60.800000	57.400000	55.700000	-56.000000	-55.800000	-55.100000	53.400000	52.000000	51.000000	48.000000	46.600000	42.800000	0.000000	0.000000	0.000000	0.000000	0.000000	0.000000	44.000000	39.900000	28.200000	0.000000	0.000000	0.000000	0.000000	0.000000	0.000000	0.000000
137.600000	137.600000	137.600000	137.600000	137.600000	137.500000	137.400000	137.000000	136.300000	134.400000	130.400000	141.700000	163.500000	-172.800000	-81.200000	-78.400000	-77.100000	76.300000	75.400000	73.600000	70.400000	65.600000	60.800000	57.300000	55.400000	-54.900000	-55.100000	-55.300000	54.800000	53.000000	50.800000	48.500000	45.400000	48.400000	180.000000	180.000000	180.000000	180.000000	180.000000	180.000000	33.000000	43.700000	30.400000	0.000000	0.000000	0.000000	0.000000	0.000000	0.000000	0.000000
137.600000	137.600000	137.600000	137.500000	137.500000	137.500000	137.300000	137.000000	136.100000	134.300000	130.300000	95.600000	71.200000	56.800000	-81.200000	-78.400000	-77.200000	76.400000	75.500000	73.800000	70.500000	65.800000	60.900000	57.400000	55.400000	-53.400000	-52.400000	-52.100000	52.700000	52.800000	50.900000	48.500000	44.800000	44.400000	0.000000	0.000000	0.000000	0.000000	0.000000	0.000000	34.800000	39.000000	40.200000	0.000000	0.000000	0.000000	0.000000	0.000000	0.000000	0.000000
137.600000	137.600000	137.600000	137.600000	137.600000	137.500000	137.400000	137.000000	136.300000	134.400000	130.400000	141.200000	163.500000	172.800000	-81.100000	-78.400000	-77.100000	76.300000	75.400000	73.600000	70.400000	65.600000	60.800000	57.400000	55.600000	-55.200000	-54.700000	-54.000000	53.000000	52.300000	51.100000	48.200000	45.800000	39.900000	0.000000	0.000000	0.000000	0.000000	0.000000	0.000000	44.400000	34.100000	44.100000	0.000000	0.000000	0.000000	0.000000	0.000000	0.000000	0.000000
137.600000	137.600000	137.600000	137.500000	137.500000	137.500000	137.300000	137.000000	136.100000	134.300000	130.300000	95.800000	71.200000	-56.800000	-81.200000	-78.400000	-77.100000	76.400000	75.400000	73.800000	70.500000	65.800000	60.800000	57.300000	55.400000	-55.000000	-55.100000	-55.200000	54.300000	52.700000	50.900000	48.300000	46.200000	42.800000	0.000000	0.000000	0.000000	0.000000	0.000000	0.000000	45.500000	36.200000	37.000000	180.000000	180.000000	180.000000	180.000000	180.000000	180.000000	180.000000
137.600000	137.600000	137.600000	137.600000	137.600000	137.500000	137.400000	137.000000	136.300000	134.400000	130.400000	140.500000	163.500000	-172.800000	-81.200000	-78.400000	-77.200000	76.300000	75.500000	73.600000	70.400000	65.600000	60.900000	57.400000	55.400000	-53.900000	-53.200000	-52.900000	53.300000	52.800000	50.800000	48.400000	45.400000	46.600000	180.000000	180.000000	180.000000	180.000000	180.000000	180.000000	37.500000	41.000000	30.400000	0.000000	0.000000	0.000000	0.000000	0.000000	0.000000	0.000000
137.600000	137.600000	137.600000	137.500000	137.500000	137.500000	137.300000	137.000000	136.100000	134.300000	130.300000	96.000000	71.200000	56.800000	-81.100000	-78.400000	-77.100000	76.400000	75.400000	73.800000	70.500000	65.800000	60.800000	57.400000	55.600000	-54.800000	-54.200000	-53.600000	53.000000	52.500000	51.100000	48.400000	45.200000	44.400000	0.000000	0.000000	0.000000	0.000000	0.000000	0.000000	34.800000	41.100000	33.100000	0.000000	0.000000	0.000000	0.000000	0.000000	0.000000	0.000000
137.600000	137.600000	137.600000	137.600000	137.600000	137.500000	137.400000	137.000000	136.300000	134.400000	130.400000	139.600000	163.500000	172.800000	-81.200000	-78.400000	-77.100000	76.300000	75.400000	73.600000	70.400000	65.600000	60.800000	57.300000	55.400000	-54.900000	-54.900000	-54.800000	53.900000	52.600000	50.900000	48.300000	45.700000	41.200000	0.000000	0.000000	0.000000	0.000000	0.000000	0.000000	40.500000	37.200000	39.900000	0.000000	0.000000	0.000000	0.000000	0.000000	0.000000	0.000000
137.600000	137.600000	137.600000	137.500000	137.500000	137.500000	137.300000	137.000000	136.100000	134.300000	130.300000	96.200000	71.200000	-56.800000	-81.200000	-78.400000	-77.200000	76.400000	75.500000	73.800000	70.500000	65.800000	60.900000	57.400000	55.400000	-54.300000	-53.700000	-53.500000	53.500000	52.700000	50.900000	48.300000	45.900000	43.000000	0.000000	0.000000	0.000000	0.000000	0.000000	0.000000	44.600000	35.500000	41.400000	0.000000	0.000000	0.000000	0.000000	0.000000	0.000000	0.000000
137.600000	137.600000	137.600000	137.600000	137.600000	137.500000	137.400000	137.000000	136.300000	134.400000	130.400000	138.200000	163.500000	-172.800000	-81.100000	-78.400000	-77.100000	76.300000	75.400000	73.600000	70.400000	65.600000	60.800000	57.400000	55.600000	-54.600000	-54.000000	-53.500000	53.200000	52.600000	51.000000	48.400000	45.500000	45.400000	180.000000	180.000000	180.000000	180.000000	180.000000	180.000000	40.500000	38.300000	36.000000	180.000000	180.000000	180.000000	180.000000	180.000000	180.000000	180.000000
137.600000	137.600000	137.600000	137.500000	137.500000	137.500000	137.300000	137.000000	136.100000	134.300000	130.300000	96.600000	71.200000	56.800000	-81.200000	-78.400000	-77.100000	76.400000	75.400000	73.800000	70.500000	65.800000	60.800000	57.300000	55.400000	-54.800000	-54.600000	-54.400000	53.600000	52.600000	50.900000	48.400000	45.400000	44.300000	0.000000	0.000000	0.000000	0.000000	0.000000	0.000000	36.300000	40.600000	32.200000	0.000000	0.000000	0.000000	0.000000	0.000000	0.000000	0.000000
137.600000	137.600000	137.600000	137.600000	137.600000	137.500000	137.400000	137.000000	136.300000	134.400000	130.400000	135.800000	163.500000	172.800000	-81.200000	-78.400000	-77.200000	76.300000	75.500000	73.600000	70.400000	65.600000	60.900000	57.400000	55.400000	-54.500000	-54.000000	-53.800000	53.600000	52.600000	50.900000	48.300000	45.700000	42.100000	0.000000	0.000000	0.000000	0.000000	0.000000	0.000000	38.400000	39.200000	34.700000	0.000000	0.000000	0.000000	0.000000	0.000000	0.000000	0.000000
137.600000	137.600000	137.600000	137.500000	137.500000	137.500000	137.300000	137.000000	136.100000	134.300000	130.300000	97.200000	71.200000	-56.800000	-81.100000	-78.400000	-77.100000	76.400000	75.400000	73.800000	70.500000	65.800000	60.800000	57.400000	55.600000	-54.500000	-54.000000	-53.600000	53.300000	52.700000	51.000000	48.300000	45.700000	43.100000	0.000000	0.000000	0.000000	0.000000	0.000000	0.000000	42.700000	36.800000	39.400000	0.000000	0.000000	0.000000	0.000000	0.000000	0.000000	0.000000
137.600000	137.600000	137.600000	137.600000	137.600000	137.500000	137.400000	137.000000	136.300000	134.400000	130.400000	130.400000	163.500000	-172.800000	-81.200000	-78.400000	-77.100000	76.300000	75.400000	73.600000	70.400000	65.600000	60.800000	57.300000	55.400000	-54.700000	-54.400000	-54.100000	53.500000	52.600000	50.900000	48.400000	45.500000	44.700000	180.000000	180.000000	180.000000	180.000000	180.000000	180.000000	41.900000	37.000000	39.500000	0.000000	0.000000	0.000000	0.000000	0.000000	0.000000	0.000000
137.600000	137.600000	137.600000	137.500000	137.500000	137.500000	137.300000	137.000000	136.100000	134.300000	130.300000	98.600000	71.200000	56.800000	-81.200000	-78.400000	-77.200000	76.400000	75.500000	73.800000	70.500000	65.800000	60.900000	57.400000	55.400000	-54.600000	-54.200000	-54.000000	53.600000	52.600000	50.900000	48.400000	45.500000	44.200000	0.000000	0.000000	0.000000	0.000000	0.000000	0.000000	38.100000	39.100000	35.700000	180.000000	180.000000	180.000000	180.000000	180.000000	180.000000	180.000000
137.600000	137.600000	137.600000	137.600000	137.600000	137.500000	137.400000	137.000000	136.300000	134.400000	130.400000	119.100000	163.500000	172.800000	-81.100000	-78.400000	-77.100000	76.300000	75.400000	73.600000	70.400000	65.600000	60.800000	57.400000	55.600000	-54.500000	-54.000000	-53.700000	53.400000	52.600000	51.000000	48.300000	45.700000	42.700000	0.000000	0.000000	0.000000	0.000000	0.000000	0.000000	37.900000	39.700000	33.500000	0.000000	0.000000	0.000000	0.000000	0.000000	0.000000	0.000000
137.600000	137.600000	137.600000	137.500000	137.500000	137.500000	137.300000	137.000000	136.100000	134.300000	130.300000	101.900000	71.200000	-56.800000	-81.200000	-78.400000	-77.100000	76.400000	75.400000	73.800000	70.500000	65.800000	60.800000	57.300000	55.400000	-54.700000	-54.300000	-53.900000	53.400000	52.700000	50.900000	48.300000	45.600000	43.200000	0.000000	0.000000	0.000000	0.000000	0.000000	0.000000	40.900000	38.200000	35.700000	0.000000	0.000000	0.000000	0.000000	0.000000	0.000000	0.000000
137.600000	137.600000	137.600000	137.600000	137.600000	137.500000	137.400000	137.000000	136.300000	134.400000	130.400000	110.200000	163.500000	-172.800000	-81.200000	-78.400000	-77.200000	76.300000	75.500000	73.600000	70.400000	65.600000	60.900000	57.400000	55.400000	-54.600000	-54.200000	-54.000000	53.600000	52.600000	50.900000	48.400000	45.600000	44.300000	180.000000	180.000000	180.000000	180.000000	180.000000	180.000000	41.900000	37.100000	38.800000	0.000000	0.000000	0.000000	0.000000	0.000000	0.000000	0.000000
137.600000	137.600000	137.600000	137.500000	137.500000	137.500000	137.300000	137.000000	136.100000	134.300000	130.300000	105.000000	71.200000	56.800000	-81.100000	-78.400000	-77.100000	76.400000	75.400000	73.800000	70.500000	65.800000	60.800000	57.400000	55.600000	-54.500000	-54.100000	-53.800000	53.400000	52.600000	51.000000	48.400000	45.500000	44.000000	0.000000	0.000000	0.000000	0.000000	0.000000	0.000000	39.600000	38.000000	38.300000	0.000000	0.000000	0.000000	0.000000	0.000000	0.000000	0.000000
137.600000	137.600000	137.600000	137.600000	137.600000	137.500000	137.400000	137.000000	136.300000	134.400000	130.400000	107.400000	163.500000	172.800000	-81.200000	-78.400000	-77.100000	76.300000	75.400000	73.600000	70.400000	65.600000	60.800000	57.300000	55.400000	-54.700000	-54.200000	-53.900000	53.400000	52.600000	50.900000	48.300000	45.700000	43.100000	0.000000	0.000000	0.000000	0.000000	0.000000	0.000000	38.200000	39.200000	35.600000	180.000000	180.000000	180.000000	180.000000	180.000000	180.000000	180.000000
137.600000	137.600000	137.600000	137.500000	137.500000	137.500000	137.300000	137.000000	136.100000	134.300000	130.300000	106.200000	71.200000	-56.800000	-81.200000	-78.400000	-77.200000	76.400000	75.500000	73.800000	70.500000	65.800000	60.900000	57.400000	55.400000	-54.600000	-54.200000	-53.900000	53.600000	52.700000	50.900000	48.300000	45.600000	43.300000	0.000000	0.000000	0.000000	0.000000	0.000000	0.000000	39.800000	38.900000	34.500000	0.000000	0.000000	0.000000	0.000000	0.000000	0.000000	0.000000
137.600000	137.600000	137.600000	137.600000	137.600000	137.500000	137.400000	137.000000	136.300000	134.400000	130.400000	106.700000	163.500000	-172.800000	-81.100000	-78.400000	-77.100000	76.300000	75.400000	73.600000	70.400000	65.600000	60.800000	57.400000	55.600000	-54.500000	-54.200000	-53.900000	53.400000	52.600000	51.000000	48.400000	45.500000	44.000000	180.000000	180.000000	180.000000	180.000000	180.000000	180.000000	41.300000	37.800000	36.300000	0.000000	0.000000	0.000000	0.000000	0.000000	0.000000	0.000000
137.600000	137.600000	137.600000	137.500000	137.500000	137.500000	137.300000	137.000000	136.100000	134.300000	130.300000	106.500000	71.200000	56.800000	-81.200000	-78.400000	-77.100000	76.400000	75.400000	73.800000	70.500000	65.800000	60.800000	57.300000	55.400000	-54.700000	-54.100000	-53.900000	53.400000	52.600000	50.900000	48.400000	45.600000	43.900000	0.000000	0.000000	0.000000	0.000000	0.000000	0.000000	40.500000	37.700000	38.200000	0.000000	0.000000	0.000000	0.000000	0.000000	0.000000	0.000000
137.600000	137.600000	137.600000	137.600000	137.600000	137.500000	137.400000	137.000000	136.300000	134.400000	130.400000	106.600000	163.500000	172.800000	-81.200000	-78.400000	-77.200000	76.300000	75.500000	73.600000	70.400000	65.600000	60.900000	57.400000	55.400000	-54.600000	-54.200000	-53.900000	53.600000	52.600000	50.900000	48.300000	45.700000	43.300000	0.000000	0.000000	0.000000	0.000000	0.000000	0.000000	38.800000	38.500000	37.600000	0.000000	0.000000	0.000000	0.000000	0.000000	0.000000	0.000000
137.600000	137.600000	137.600000	137.500000	137.500000	137.500000	137.300000	137.000000	136.100000	134.300000	130.300000	106.500000	71.200000	-56.800000	-81.100000	-78.400000	-77.100000	76.400000	75.400000	73.800000	70.500000	65.800000	60.800000	57.400000	55.600000	-54.500000	-54.200000	-53.900000	53.400000	52.700000	51.000000	48.300000	45.500000	43.400000	0.000000	0.000000	0.000000	0.000000	0.000000	0.000000	39.300000	38.900000	35.600000	180.000000	180.000000	180.000000	180.000000	180.000000	180.000000	180.000000
137.600000	137.600000	137.600000	137.600000	137.600000	137.500000	137.400000	137.000000	136.300000	134.400000	130.400000	106.600000	163.500000	-172.800000	-81.200000	-78.400000	-77.100000	76.300000	75.400000	73.600000	70.400000	65.600000	60.800000	57.300000	55.400000	-54.700000	-54.200000	-53.900000	53.400000	52.600000	50.900000	48.400000	45.600000	43.800000	180.000000	180.000000	180.000000	180.000000	180.000000	180.000000	40.600000	38.400000	35.200000	0.000000	0.000000	0.000000	0.000000	0.000000	0.000000	0.000000
137.600000	137.600000	137.600000	137.500000	137.500000	137.500000	137.300000	137.000000	136.100000	134.300000	130.300000	106.500000	71.200000	56.800000	-81.200000	-78.400000	-77.200000	76.400000	75.500000	73.800000	70.500000	65.800000	60.900000	57.400000	55.400000	-54.600000	-54.100000	-53.900000	53.600000	52.600000	50.900000	48.400000	45.600000	43.900000	0.000000	0.000000	0.000000	0.000000	0.000000	0.000000	40.700000	37.900000	36.600000	0.000000	0.000000	0.000000	0.000000	0.000000	0.000000	0.000000
137.600000	137.600000	137.600000	137.600000	137.600000	137.500000	137.400000	137.000000	136.300000	134.400000	130.400000	106.600000	163.500000	172.800000	-81.100000	-78.400000	-77.100000	76.300000	75.400000	73.600000	70.400000	65.600000	60.800000	57.400000	55.600000	-54.500000	-54.200000	-53.900000	53.400000	52.600000	51.000000	48.300000	45.600000	43.400000	0.000000	0.000000	0.000000	0.000000	0.000000	0.000000	39.500000	38.100000	37.800000	0.000000	0.000000	0.000000	0.000000	0.000000	0.000000	0.000000
137.600000	137.600000	137.600000	137.500000	137.500000	137.500000	137.300000	137.000000	136.100000	134.300000	130.300000	106.500000	71.200000	-56.800000	-81.200000	-78.400000	-77.100000	76.400000	75.400000	73.800000	70.500000	65.800000	60.800000	57.300000	55.400000	-54.700000	-54.200000	-53.900000	53.400000	52.700000	50.900000	48.300000	45.600000	43.400000	0.000000	0.000000	0.000000	0.000000	0.000000	0.000000	39.200000	38.600000	37.100000	0.000000	0.000000	0.000000	0.000000	0.000000	0.000000	0.000000
137.600000	137.600000	137.600000	137.600000	137.600000	137.500000	137.400000	137.000000	136.300000	134.400000	130.400000	106.600000	163.500000	-172.800000	-81.200000	-78.400000	-77.200000	76.300000	75.500000	73.600000	70.400000	65.600000	60.900000	57.400000	55.400000	-54.600000	-54.200000	-53.900000	53.600000	52.600000	50.900000	48.400000	45.600000	43.800000	180.000000	180.000000	180.000000	180.000000	180.000000	180.000000	40.100000	38.600000	35.700000	180.000000	180.000000	180.000000	180.000000	180.000000	180.000000	180.000000
137.600000	137.600000	137.600000	137.500000	137.500000	137.500000	137.300000	137.000000	136.100000	134.300000	130.300000	106.500000	71.200000	56.800000	-81.100000	-78.400000	-77.100000	76.400000	75.400000	73.800000	70.500000	65.800000	60.800000	57.400000	55.600000	-54.500000	-54.100000	-53.900000	53.400000	52.600000	51.000000	48.400000	45.600000	43.800000	0.000000	0.000000	0.000000	0.000000	0.000000	0.000000	40.600000	38.200000	35.700000	0.000000	0.000000	0.000000	0.000000	0.000000	0.000000	0.000000
137.600000	137.600000	137.600000	137.600000	137.600000	137.500000	137.400000	137.000000	136.300000	134.400000	130.400000	106.600000	163.500000	172.800000	-81.200000	-78.400000	-77.100000	76.300000	75.400000	73.600000	70.400000	65.600000	60.800000	57.300000	55.400000	-54.700000	-54.200000	-53.900000	53.400000	52.600000	50.900000	48.300000	45.600000	43.500000	0.000000	0.000000	0.000000	0.000000	0.000000	0.000000	40.000000	38.000000	36.800000	0.000000	0.000000	0.000000	0.000000	0.000000	0.000000	0.000000
137.600000	137.600000	137.600000	137.500000	137.500000	137.500000	137.300000	137.000000	136.100000	134.300000	130.300000	106.500000	71.200000	-56.800000	-81.200000	-78.400000	-77.200000	76.400000	75.500000	73.800000	70.500000	65.800000	60.900000	57.400000	55.400000	-54.600000	-54.200000	-53.900000	53.600000	52.700000	50.900000	48.300000	45.600000	43.400000	0.000000	0.000000	0.000000	0.000000	0.000000	0.000000	39.300000	38.400000	37.400000	0.000000	0.000000	0.000000	0.000000	0.000000	0.000000	0.000000
137.600000	137.600000	137.600000	137.600000	137.600000	137.500000	137.400000	137.000000	136.300000	134.400000	130.400000	106.600000	163.500000	-172.800000	-81.100000	-78.400000	-77.100000	76.300000	75.400000	73.600000	70.400000	65.600000	60.800000	57.400000	55.600000	-54.500000	-54.200000	-53.900000	53.400000	52.600000	51.000000	48.400000	45.600000	43.800000	180.000000	180.000000	180.000000	180.000000	180.000000	180.000000	39.800000	38.500000	36.800000	0.000000	0.000000	0.000000	0.000000	0.000000	0.000000	0.000000
137.600000	137.600000	137.600000	137.500000	137.500000	137.500000	137.300000	137.000000	136.100000	134.300000	130.300000	106.500000	71.200000	56.800000	-81.200000	-78.400000	-77.100000	76.400000	75.400000	73.800000	70.500000	65.800000	60.800000	57.300000	55.400000	-54.700000	-54.100000	-53.900000	53.400000	52.600000	50.900000	48.400000	45.600000	43.700000	0.000000	0.000000	0.000000	0.000000	0.000000	0.000000	40.400000	38.400000	35.900000	180.000000	180.000000	180.000000	180.000000	180.000000	180.000000	180.000000
137.600000	137.600000	137.600000	137.600000	137.600000	137.500000	137.400000	137.000000	136.300000	134.400000	130.400000	106.600000	163.500000	172.800000	-81.200000	-78.400000	-77.200000	76.300000	75.500000	73.600000	70.400000	65.600000	60.900000	57.400000	55.400000	-54.600000	-54.200000	-53.900000	53.600000	52.600000	50.900000	48.300000	45.600000	43.600000	0.000000	0.000000	0.000000	0.000000	0.000000	0.000000	40.200000	38.200000	36.000000	0.000000	0.000000	0.000000	0.000000	0.000000	0.000000	0.000000
137.600000	137.600000	137.600000	137.500000	137.500000	137.500000	137.300000	137.000000	136.100000	134.300000	130.300000	106.500000	71.200000	-56.800000	-81.100000	-78.400000	-77.100000	76.400000	75.400000	73.800000	70.500000	65.800000	60.800000	57.400000	55.600000	-54.500000	-54.200000	-53.900000	53.400000	52.700000	51.000000	48.300000	45.600000	43.400000	0.000000	0.000000	0.000000	0.000000	0.000000	0.000000	39.600000	38.200000	36.800000	0.000000	0.000000	0.000000	0.000000	0.000000	0.000000	0.000000
137.600000	137.600000	137.600000	137.600000	137.600000	137.500000	137.400000	137.000000	136.300000	134.400000	130.400000	106.600000	163.500000	-172.800000	-81.200000	-78.400000	-77.100000	76.300000	75.400000	73.600000	70.400000	65.600000	60.800000	57.300000	55.400000	-54.700000	-54.200000	-53.900000	53.400000	52.600000	50.900000	48.400000	45.600000	43.700000	180.000000	180.000000	180.000000	180.000000	180.000000	180.000000	39.600000	38.400000	37.200000	0.000000	0.000000	0.000000	0.000000	0.000000	0.000000	0.000000
137.600000	137.600000	137.600000	137.500000	137.500000	137.500000	137.300000	137.000000	136.100000	134.300000	130.300000	106.500000	71.200000	56.800000	-81.200000	-78.400000	-77.200000	76.400000	75.500000	73.800000	70.500000	65.800000	60.900000	57.400000	55.400000	-54.600000	-54.100000	-53.900000	53.600000	52.600000	50.900000	48.400000	45.600000	43.700000	0.000000	0.000000	0.000000	0.000000	0.000000	0.000000	40.200000	38.400000	36.600000	0.000000	0.000000	0.000000	0.000000	0.000000	0.000000	0.000000
137.600000	137.600000	137.600000	137.600000	137.600000	137.500000	137.400000	137.000000	136.300000	134.400000	130.400000	106.600000	163.500000	172.800000	-81.100000	-78.400000	-77.100000	76.300000	75.400000	73.600000	70.400000	65.600000	60.800000	57.400000	55.600000	-54.500000	-54.200000	-53.900000	53.400000	52.600000	51.000000	48.300000	45.600000	43.600000	0.000000	0.000000	0.000000	0.000000	0.000000	0.000000	40.200000	38.300000	36.000000	180.000000	180.000000	180.000000	180.000000	180.000000	180.000000	180.000000
137.600000	137.600000	137.600000	137.500000	137.500000	137.500000	137.300000	137.000000	136.100000	134.300000	130.300000	106.500000	71.200000	-56.800000	-81.200000	-78.400000	-77.100000	76.400000	75.400000	73.800000	70.500000	65.800000	60.800000	57.300000	55.400000	-54.700000	-54.200000	-53.900000	53.400000	52.700000	50.900000	48.300000	45.600000	43.500000	0.000000	0.000000	0.000000	0.000000	0.000000	0.000000	39.900000	38.300000	36.300000	0.000000	0.000000	0.000000	0.000000	0.000000	0.000000	0.000000
137.600000	137.600000	137.600000	137.600000	137.600000	137.500000	137.400000	137.000000	136.300000	134.400000	130.400000	106.600000	163.500000	-172.800000	-81.200000	-78.400000	-77.200000	76.300000	75.500000	73.600000	70.400000	65.600000	60.900000	57.400000	55.400000	-54.600000	-54.200000	-53.900000	53.600000	52.600000	50.900000	48.400000	45.600000	43.700000	180.000000	180.000000	180.000000	180.000000	180.000000	180.000000	39.600000	38.300000	36.800000	0.000000	0.000000	0.000000	0.000000	0.000000	0.000000	0.000000
137.600000	137.600000	137.600000	137.500000	137.500000	137.500000	137.300000	137.000000	136.100000	134.300000	130.300000	106.500000	71.200000	56.800000	-81.100000	-78.400000	-77.100000	76.400000	75.400000	73.800000	70.500000	65.800000	60.800000	57.400000	55.600000	-54.500000	-54.100000	-53.900000	53.400000	52.600000	51.000000	48.400000	45.600000	43.600000	0.000000	0.000000	0.000000	0.000000	0.000000	0.000000	40.000000	38.300000	36.900000	0.000000	0.000000	0.000000	0.000000	0.000000	0.000000	0.000000
137.600000	137.600000	137.600000	137.600000	137.600000	137.500000	137.400000	137.000000	136.300000	134.400000	130.400000	106.600000	163.500000	172.800000	-81.200000	-78.400000	-77.100000	76.300000	75.400000	73.600000	70.400000	65.600000	60.800000	57.300000	55.400000	-54.700000	-54.200000	-53.900000	53.400000	52.600000	50.900000	48.300000	45.600000	43.700000	0.000000	0.000000	0.000000	0.000000	0.000000	0.000000	40.100000	38.400000	36.500000	0.000000	0.000000	0.000000	0.000000	0.000000	0.000000	0.000000
137.600000	137.600000	137.600000	137.500000	137.500000	137.500000	137.300000	137.000000	136.100000	134.300000	130.300000	106.500000	71.200000	-56.800000	-81.200000	-78.400000	-77.200000	76.400000	75.500000	73.800000	70.500000	65.800000	60.900000	57.400000	55.400000	-54.600000	-54.200000	-53.900000	53.600000	52.700000	50.900000	48.300000	45.600000	43.500000	0.000000	0.000000	0.000000	0.000000	0.000000	0.000000	40.000000	38.300000	36.200000	180.000000	180.000000	180.000000	180.000000	180.000000	180.000000	180.000000
137.600000	137.600000	137.600000	137.600000	137.600000	137.500000	137.400000	137.000000	136.300000	134.400000	130.400000	106.600000	163.500000	-172.800000	-81.100000	-78.400000	-77.100000	76.300000	75.400000	73.600000	70.400000	65.600000	60.800000	57.400000	55.600000	-54.500000	-54.200000	-53.900000	53.400000	52.600000	51.000000	48.400000	45.600000	43.700000	180.000000	180.000000	180.000000	180.000000	180.000000	180.000000	39.800000	38.300000	36.400000	0.000000	0.000000	0.000000	0.000000	0.000000	0.000000	0.000000
137.600000	137.600000	137.600000	137.500000	137.500000	137.500000	137.300000	137.000000	136.100000	134.300000	130.300000	106.500000	71.200000	56.800000	-81.200000	-78.400000	-77.100000	76.400000	75.400000	73.800000	70.500000	65.800000	60.800000	57.300000	55.400000	-54.700000	-54.100000	-53.900000	53.400000	52.600000	50.900000	48.400000	45.600000	43.600000	0.000000	0.000000	0.000000	0.000000	0.000000	0.000000	39.800000	38.300000	36.800000	0.000000	0.000000	0.000000	0.000000	0.000000	0.000000	0.000000
137.600000	137.600000	137.600000	137.600000	137.600000	137.500000	137.400000	137.000000	136.300000	134.400000	130.400000	106.600000	163.500000	172.800000	-81.200000	-78.400000	-77.200000	76.300000	75.500000	73.600000	70.400000	65.600000	60.900000	57.400000	55.400000	-54.600000	-54.200000	-53.900000	53.600000	52.600000	50.900000	48.300000	45.600000	43.600000	0.000000	0.000000	0.000000	0.000000	0.000000	0.000000	40.100000	38.300000	36.700000	0.000000	0.000000	0.000000	0.000000	0.000000	0.000000	0.000000
137.600000	137.600000	137.600000	137.500000	137.500000	137.500000	137.300000	137.000000	136.100000	134.300000	130.300000	106.500000	71.200000	-56.800000	-81.100000	-78.400000	-77.100000	76.400000	75.400000	73.800000	70.500000	65.800000	60.800000	57.400000	55.600000	-54.500000	-54.200000	-53.900000	53.400000	52.700000	51.000000	48.300000	45.600000	43.600000	0.000000	0.000000	0.000000	0.000000	0.000000	0.000000	40.000000	38.400000	36.500000	0.000000	0.000000	0.000000	0.000000	0.000000	0.000000	0.000000
137.600000	137.600000	137.600000	137.600000	137.600000	137.500000	137.400000	137.000000	136.300000	134.400000	130.400000	106.600000	163.500000	-172.800000	-81.200000	-78.400000	-77.100000	76.300000	75.400000	73.600000	70.400000	65.600000	60.800000	57.300000	55.400000	-54.700000	-54.200000	-53.900000	53.400000	52.600000	50.900000	48.400000	45.600000	43.700000	180.000000	180.000000	180.000000	180.000000	180.000000	180.000000	39.900000	38.300000	36.300000	180.000000	180.000000	180.000000	180.000000	180.000000	180.000000	180.000000
137.600000	137.600000	137.600000	137.500000	137.500000	137.500000	137.300000	137.000000	136.100000	134.300000	130.300000	106.500000	71.200000	56.800000	-81.200000	-78.400000	-77.200000	76.400000	75.500000	73.800000	70.500000	65.800000	60.900000	57.400000	55.400000	-54.600000	-54.100000	-53.900000	53.600000	52.600000	50.900000	48.400000	45.600000	43.600000	0.000000	0.000000	0.000000	0.000000	0.000000	0.000000	39.800000	38.300000	36.500000	0.000000	0.000000	0.000000	0.000000	0.000000	0.000000	0.000000
137.600000	137.600000	137.600000	137.600000	137.600000	137.500000	137.400000	137.000000	136.300000	134.400000	130.400000	106.600000	163.500000	172.800000	-81.100000	-78.400000	-77.100000	76.300000	75.400000	73.600000	70.400000	65.600000	60.800000	57.400000	55.600000	-54.500000	-54.200000	-53.900000	53.400000	52.600000	51.000000	48.300000	45.600000	43.600000	0.000000	0.000000	0.000000	0.000000	0.000000	0.000000	40.000000	38.300000	36.700000	0.000000	0.000000	0.000000	0.000000	0.000000	0.000000	0.000000
137.600000	137.600000	137.600000	137.500000	137.500000	137.500000	137.300000	137.000000	136.100000	134.300000	130.300000	106.500000	71.200000	-56.800000	-81.200000	-78.400000	-77.100000	76.400000	75.400000	73.800000	70.500000	65.800000	60.800000	57.300000	55.400000	-54.700000	-54.200000	-53.900000	53.400000	52.700000	50.900000	48.300000	45.600000	43.600000	0.000000	0.000000	0.000000	0.000000	0.000000	0.000000	40.000000	38.300000	36.700000	0.000000	0.000000	0.000000	0.000000	0.000000	0.000000	0.000000
137.600000	137.600000	137.600000	137.600000	137.600000	137.500000	137.400000	137.000000	136.300000	134.400000	130.400000	106.600000	163.500000	-172.800000	-81.200000	-78.400000	-77.200000	76.300000	75.500000	73.600000	70.400000	65.600000	60.900000	57.400000	55.400000	-54.600000	-54.200000	-53.900000	53.600000	52.600000	50.900000	48.400000	45.600000	43.700000	180.000000	180.000000	180.000000	180.000000	180.000000	180.000000	39.900000	38.400000	36.400000	0.000000	0.000000	0.000000	0.000000	0.000000	0.000000	0.000000
137.600000	137.600000	137.600000	137.500000	137.500000	137.500000	137.300000	137.000000	136.100000	134.300000	130.300000	106.500000	71.200000	56.800000	-81.100000	-78.400000	-77.100000	76.400000	75.400000	73.800000	70.500000	65.800000	60.800000	57.400000	55.600000	-54.500000	-54.100000	-53.900000	53.400000	52.600000	51.000000	48.400000	45.600000	43.600000	0.000000	0.000000	0.000000	0.000000	0.000000	0.000000	39.900000	38.300000	36.400000	180.000000	180.000000	180.000000	180.000000	180.000000	180.000000	180.000000
137.600000	137.600000	137.600000	137.600000	137.600000	137.500000	137.400000	137.000000	136.300000	134.400000	130.400000	106.600000	163.500000	172.800000	-81.200000	-78.400000	-77.100000	76.300000	75.400000	73.600000	70.400000	65.600000	60.800000	57.300000	55.400000	-54.700000	-54.200000	-53.900000	53.400000	52.600000	50.900000	48.300000	45.600000	43.600000	0.000000	0.000000	0.000000	0.000000	0.000000	0.000000	39.900000	38.300000	36.600000	0.000000	0.000000	0.000000	0.000000	0.000000	0.000000	0.000000
137.600000	137.600000	137.600000	137.500000	137.500000	137.500000	137.300000	137.000000	136.100000	134.300000	130.300000	106.500000	71.200000	-56.800000	-81.200000	-78.400000	-77.200000	76.400000	75.500000	73.800000	70.500000	65.800000	60.900000	57.400000	55.400000	-54.600000	-54.200000	-53.900000	53.600000	52.700000	50.900000	48.300000	45.600000	43.600000	0.000000	0.000000	0.000000	0.000000	0.000000	0.000000	40.000000	38.300000	36.600000	0.000000	0.000000	0.000000	0.000000	0.000000	0.000000	0.000000
137.600000	137.600000	137.600000	137.600000	137.600000	137.500000	137.400000	137.000000	136.300000	134.400000	130.400000	106.600000	163.500000	-172.800000	-81.100000	-78.400000	-77.100000	76.300000	75.400000	73.600000	70.400000	65.600000	60.800000	57.400000	55.600000	-54.500000	-54.200000	-53.900000	53.400000	52.600000	51.000000	48.400000	45.600000	43.700000	180.000000	180.000000	180.000000	180.000000	180.000000	180.000000	39.900000	38.300000	36.600000	0.000000	0.000000	0.000000	0.000000	0.000000	0.000000	0.000000
137.600000	137.600000	137.600000	137.500000	137.500000	137.500000	137.300000	137.000000	136.100000	134.300000	130.300000	106.500000	71.200000	56.800000	-81.200000	-78.400000	-77.100000	76.400000	75.400000	73.800000	70.500000	65.800000	60.800000	57.300000	55.400000	-54.700000	-54.100000	-53.900000	53.400000	52.600000	50.900000	48.400000	45.600000	43.600000	0.000000	0.000000	0.000000	0.000000	0.000000	0.000000	40.000000	38.400000	36.500000	0.000000	0.000000	0.000000	0.000000	0.000000	0.000000	0.000000
137.600000	137.600000	137.600000	137.600000	137.600000	137.500000	137.400000	137.000000	136.300000	134.400000	130.400000	106.600000	163.500000	172.800000	-81.200000	-78.400000	-77.200000	76.300000	75.500000	73.600000	70.400000	65.600000	60.900000	57.400000	55.400000	-54.600000	-54.200000	-53.900000	53.600000	52.600000	50.900000	48.300000	45.600000	43.600000	0.000000	0.000000	0.000000	0.000000	0.000000	0.000000	39.900000	38.300000	36.400000	180.000000	180.000000	180.000000	180.000000	180.000000	180.000000	180.000000
137.600000	137.600000	137.600000	137.500000	137.500000	137.500000	137.300000	137.000000	136.100000	134.300000	130.300000	106.500000	71.200000	-56.800000	-81.100000	-78.400000	-77.100000	76.400000	75.400000	73.800000	70.500000	65.800000	60.800000	57.400000	55.600000	-54.500000	-54.200000	-53.900000	53.400000	52.700000	51.000000	48.300000	45.600000	43.600000	0.000000	0.000000	0.000000	0.000000	0.000000	0.000000	39.900000	38.300000	36.600000	0.000000	0.000000	0.000000	0.000000	0.000000	0.000000	0.000000
137.600000	137.600000	137.600000	137.600000	137.600000	137.500000	137.400000	137.000000	136.300000	134.400000	130.400000	106.600000	163.500000	-172.800000	-81.200000	-78.400000	-77.100000	76.300000	75.400000	73.600000	70.400000	65.600000	60.800000	57.300000	55.400000	-54.700000	-54.200000	-53.900000	53.400000	52.600000	50.900000	48.400000	45.600000	43.700000	180.000000	180.000000	180.000000	180.000000	180.000000	180.000000	39.900000	38.300000	36.600000	0.000000	0.000000	0.000000	0.000000	0.000000	0.000000	0.000000
137.600000	137.600000	137.600000	137.500000	137.500000	137.500000	137.300000	137.000000	136.100000	134.300000	130.300000	106.500000	71.200000	56.800000	-81.200000	-78.400000	-77.200000	76.400000	75.500000	73.800000	70.500000	65.800000	60.900000	57.400000	55.400000	-54.600000	-54.100000	-53.900000	53.600000	52.600000	50.900000	48.400000	45.600000	43.600000	0.000000	0.000000	0.000000	0.000000	0.000000	0.000000	40.000000	38.300000	36.600000	0.000000	0.000000	0.000000	0.000000	0.000000	0.000000	0.000000
137.600000	137.600000	137.600000	137.600000	137.600000	137.500000	137.400000	137.000000	136.300000	134.400000	130.400000	106.600000	163.500000	172.800000	-81.100000	-78.400000	-77.100000	76.300000	75.400000	73.600000	70.400000	65.600000	60.800000	57.400000	55.600000	-54.500000	-54.200000	-53.900000	53.400000	52.600000	51.000000	48.300000	45.600000	43.600000	0.000000	0.000000	0.000000	0.000000	0.000000	0.000000	39.900000	38.400000	36.500000	0.000000	0.000000	0.000000	0.000000	0.000000	0.000000	0.000000
137.600000	137.600000	137.600000	137.500000	137.500000	137.500000	137.300000	137.000000	136.100000	134.300000	130.300000	106.500000	71.200000	-56.800000	-81.200000	-78.400000	-77.100000	76.400000	75.400000	73.800000	70.500000	65.800000	60.800000	57.300000	55.400000	-54.700000	-54.200000	-53.900000	53.400000	52.700000	50.900000	48.300000	45.600000	43.600000	0.000000	0.000000	0.000000	0.000000	0.000000	0.000000	40.000000	38.300000	36.400000	180.000000	180.000000	180.000000	180.000000	180.000000	180.000000	180.000000
137.600000	137.600000	137.600000	137.600000	137.600000	137.500000	137.400000	137.000000	136.300000	134.400000	130.400000	106.600000	163.500000	-172.800000	-81.200000	-78.400000	-77.200000	76.300000	75.500000	73.600000	70.400000	65.600000	60.900000	57.400000	55.400000	-54.600000	-54.200000	-53.900000	53.600000	52.600000	50.900000	48.400000	45.600000	43.700000	180.000000	180.000000	180.000000	180.000000	180.000000	180.000000	39.900000	38.300000	36.600000	0.000000	0.000000	0.000000	0.000000	0.000000	0.000000	0.000000
137.600000	137.600000	137.600000	137.500000	137.500000	137.500000	137.300000	137.000000	136.100000	134.300000	130.300000	106.500000	71.200000	56.800000	-81.100000	-78.400000	-77.100000	76.400000	75.400000	73.800000	70.500000	65.800000	60.800000	57.400000	55.600000	-54.500000	-54.100000	-53.900000	53.400000	52.600000	51.000000	48.400000	45.600000	43.600000	0.000000	0.000000	0.000000	0.000000	0.000000	0.000000	39.900000	38.300000	36.600000	0.000000	0.000000	0.000000	0.000000	0.000000	0.000000	0.000000
137.600000	137.600000	137.600000	137.600000	137.600000	137.500000	137.400000	137.000000	136.300000	134.400000	130.400000	106.600000	163.500000	172.800000	-81.200000	-78.400000	-77.100000	76.300000	75.400000	73.600000	70.400000	65.600000	60.800000	57.300000	55.400000	-54.700000	-54.200000	-53.900000	53.400000	52.600000	50.900000	48.300000	45.600000	43.600000	0.000000	0.000000	0.000000	0.000000	0.000000	0.000000	39.900000	38.300000	36.600000	0.000000	0.000000	0.000000	0.000000	0.000000	0.000000	0.000000
180.000000	180.000000	180.000000	180.000000	180.000000	180.000000	180.000000	180.000000	180.000000	180.000000	180.000000	180.000000	180.000000	180.000000	180.000000	180.000000	180.000000	180.000000	180.000000	180.000000	180.000000	180.000000	180.000000	180.000000	180.000000	180.000000	180.000000	180.000000	180.000000	180.000000	180.000000	180.000000	180.000000	180.000000	180.000000	180.000000	180.000000	180.000000	180.000000	180.000000	180.000000	180.000000	180.000000	180.000000	180.000000	180.000000	180.000000	180.000000	180.000000	180.000000
111.900000	111.900000	111.900000	111.900000	111.900000	111.800000	111.500000	110.700000	109.000000	105.300000	98.200000	87.500000	74.200000	60.200000	46.700000	33.900000	21.500000	3.600000	0.000000	0.000000	0.000000	0.000000	0.000000	0.000000	0.000000	0.000000	0.000000	0.000000	0.000000	0.000000	0.000000	0.000000	0.000000	0.000000	0.000000	0.000000	0.000000	0.000000	0.000000	0.000000	0.000000	0.000000	0.000000	0.000000	0.000000	0.000000	0.000000	0.000000	0.000000	0.000000
148.900000	148.900000	148.900000	148.900000	148.900000	148.900000	148.900000	148.900000	148.800000	148.800000	149.500000	152.300000	159.400000	170.300000	-177.000000	-164.100000	-151.100000	-131.900000	125.300000	119.100000	108.100000	92.200000	72.800000	51.500000	25.900000	0.000000	0.000000	0.000000	0.000000	0.000000	0.000000	0.000000	0.000000	0.000000	0.000000	0.000000	0.000000	0.000000	0.000000	0.000000	0.000000	0.000000	0.000000	0.000000	0.000000	0.000000	0.000000	0.000000	0.000000	0.000000
131.000000	131.000000	131.000000	131.000000	130.900000	130.800000	130.500000	129.700000	127.900000	123.200000	111.300000	91.300000	72.500000	-56.400000	-47.900000	-41.700000	-40.500000	-51.100000	55.700000	61.300000	72.000000	87.900000	107.200000	128.500000	154.100000	180.000000	180.000000	180.000000	167.800000	146.500000	123.900000	97.400000	66.900000	24.700000	0.000000	0.000000	0.000000	0.000000	0.000000	0.000000	0.000000	0.000000	0.000000	0.000000	0.000000	0.000000	0.000000	0.000000	0.000000	0.000000
141.000000	141.000000	141.000000	141.000000	141.000000	141.000000	140.900000	140.900000	140.700000	140.900000	143.500000	150.200000	161.000000	-172.600000	-86.100000	-89.600000	-92.200000	-85.900000	81.300000	73.800000	60.000000	40.600000	20.900000	7.400000	1.500000	0.000000	0.000000	0.000000	12.200000	33.500000	56.100000	82.600000	113.100000	155.300000	180.000000	180.000000	180.000000	180.000000	180.000000	180.000000	161.300000	104.700000	53.700000	0.000000	0.000000	0.000000	0.000000	0.000000	0.000000	0.000000
135.700000	135.700000	135.700000	135.700000	135.700000	135.600000	135.400000	134.800000	133.500000	130.000000	119.000000	93.000000	72.400000	57.000000	-95.200000	-87.100000	-78.700000	-77.000000	77.400000	78.600000	79.400000	78.100000	73.000000	60.700000	37.400000	0.000000	0.000000	0.000000	0.300000	0.300000	0.100000	0.000000	0.000000	0.000000	0.000000	0.000000	0.000000	0.000000	0.000000	0.000000	18.700000	75.300000	126.300000	180.000000	180.000000	180.000000	180.000000	180.000000	180.000000	180.000000
138.600000	138.600000	138.600000	138.500000	138.500000	138.500000	138.400000	138.200000	137.700000	136.900000	138.400000	148.300000	161.900000	172.700000	-69.200000	-68.300000	-72.200000	-73.700000	72.600000	70.000000	67.000000	65.900000	70.800000	84.300000	107.900000	-162.900000	-158.700000	-153.900000	125.900000	98.600000	71.900000	43.000000	18.100000	3.200000	0.000000	0.000000	0.000000	0.000000	0.000000	0.000000	0.000000	0.000000	0.000000	0.000000	0.000000	0.000000	0.000000	0.000000	0.000000	0.000000
137.000000	137.000000	137.000000	137.100000	137.000000	136.900000	136.800000	136.300000	135.300000	132.700000	123.700000	93.800000	72.000000	-57.200000	-88.100000	-86.000000	-81.800000	-78.600000	77.300000	75.300000	70.800000	62.600000	50.400000	38.600000	33.700000	-17.100000	-21.300000	-26.100000	50.000000	69.000000	81.300000	84.000000	73.200000	39.100000	0.000000	0.000000	0.000000	0.000000	0.000000	0.000000	0.000000	0.000000	0.000000	0.000000	0.000000	0.000000	0.000000	0.000000	0.000000	0.000000
137.900000	137.900000	137.900000	137.800000	137.800000	137.800000	137.600000	137.400000	136.700000	135.300000	135.200000	147.000000	162.500000	-172.400000	-80.000000	-75.000000	-74.400000	-75.100000	74.600000	73.300000	70.800000	67.100000	63.600000	56.800000	39.500000	-7.800000	-3.100000	-1.300000	3.700000	9.900000	21.500000	43.000000	72.500000	120.900000	180.000000	180.000000	180.000000	180.000000	180.000000	180.000000	106.700000	47.900000	14.900000	0.000000	0.000000	0.000000	0.000000	0.000000	0.000000	0.000000
137.400000	137.400000	137.400000	137.400000	137.400000	137.300000	137.200000	136.800000	135.900000	133.700000	126.500000	94.200000	71.900000	57.100000	-80.200000	-79.400000	-78.400000	-76.900000	75.700000	73.700000	70.500000	66.400000	63.900000	68.100000	80.100000	-120.000000	-118.400000	-113.600000	88.800000	66.700000	45.400000	26.600000	18.300000	15.500000	0.000000	0.000000	0.000000	0.000000	0.000000	0.000000	65.500000	87.100000	66.500000	0.000000	0.000000	0.000000	0.000000	0.000000	0.000000	0.000000
137.700000	137.700000	137.700000	137.600000	137.600000	137.600000	137.400000	137.100000	136.300000	134.700000	133.200000	146.100000	162.700000	172.500000	-83.000000	-78.800000	-76.800000	-76.200000	75.400000	73.700000	70.100000	64.800000	58.100000	51.100000	50.800000	-47.800000	-52.700000	-57.700000	71.500000	77.200000	73.800000	57.900000	32.600000	8.700000	0.000000	0.000000	0.000000	0.000000	0.000000	0.000000	6.200000	37.300000	86.200000	180.000000	180.000000	180.000000	180.000000	180.000000	180.000000	180.000000
137.500000	137.500000	137.500000	137.500000	137.500000	137.400000	137.300000	136.900000	136.100000	134.100000	128.100000	94.500000	71.800000	-57.100000	-80.300000	-78.000000	-77.200000	-76.400000	75.400000	73.700000	70.800000	66.200000	61.400000	56.000000	43.400000	-14.900000	-9.100000	-7.600000	15.500000	27.700000	44.300000	60.900000	64.700000	46.300000	0.000000	0.000000	0.000000	0.000000	0.000000	0.000000	1.300000	6.100000	10.400000	0.000000	0.000000	0.000000	0.000000	0.000000	0.000000	0.000000
137.600000	137.600000	137.600000	137.600000	137.600000	137.500000	137.400000	137.100000	136.200000	134.500000	132.000000	145.500000	162.900000	-172.500000	-81.700000	-78.900000	-77.200000	-76.400000	75.400000	73.600000	70.300000	65.800000	61.800000	61.700000	66.500000	-86.500000	-86.200000	-82.500000	65.300000	50.600000	39.300000	39.100000	56.000000	90.300000	180.000000	180.000000	180.000000	180.000000	180.000000	180.000000	64.900000	22.700000	5.700000	0.000000	0.000000	0.000000	0.000000	0.000000	0.000000	0.000000
137.600000	137.600000	137.600000	137.500000	137.500000	137.500000	137.300000	136.900000	136.200000	134.200000	129.000000	94.800000	71.700000	57.100000	-81.400000	-78.300000	-77.200000	-76.300000	75.500000	73.800000	70.500000	65.600000	60.300000	55.600000	56.500000	-64.700000	-69.200000	-72.400000	75.300000	71.700000	60.500000	42.400000	29.700000	30.100000	0.000000	0.000000	0.000000	0.000000	0.000000	0.000000	79.700000	61.700000	27.200000	0.000000	0.000000	0.000000	0.000000	0.000000	0.000000	0.000000
137.600000	137.600000	137.600000	137.600000	137.600000	137.500000	137.400000	137.100000	136.200000	134.400000	131.300000	144.900000	163.000000	172.500000	-81.100000	-78.600000	-77.100000	-76.400000	75.300000	73.600000	70.400000	65.800000	60.900000	56.300000	47.800000	-25.100000	-20.200000	-19.900000	30.300000	42.800000	54.600000	56.200000	40.500000	16.600000	0.000000	0.000000	0.000000	0.000000	0.000000	0.000000	26.600000	61.200000	65.500000	0.000000	0.000000	0.000000	0.000000	0.000000	0.000000	0.000000
137.600000	137.600000	137.600000	137.500000	137.500000	137.500000	137.300000	136.900000	136.200000	134.300000	129.600000	95.000000	71.700000	-57.100000	-81.500000	-78.500000	-77.200000	-76.400000	75.500000	73.700000	70.500000	65.800000	61.200000	59.200000	60.000000	-67.800000	-66.700000	-63.500000	53.100000	45.400000	43.100000	50.500000	57.100000	46.700000	0.000000	0.000000	0.000000	0.000000	0.000000	0.000000	6.600000	25.500000	61.800000	180.000000	180.000000	180.000000	180.000000	180.000000	180.000000	180.000000
137.600000	137.600000	137.600000	137.600000	137.600000	137.500000	137.400000	137.100000	136.200000	134.300000	130.900000	144.400000	163.000000	-172.500000	-81.300000	-78.500000	-77.200000	-76.300000	75.400000	73.700000	70.400000	65.700000	60.800000	57.000000	57.700000	-67.900000	-72.100000	-73.800000	70.900000	63.600000	52.000000	42.700000	49.300000	71.800000	180.000000	180.000000	180.000000	180.000000	180.000000	180.000000	40.200000	17.100000	17.500000	0.000000	0.000000	0.000000	0.000000	0.000000	0.000000	0.000000
137.600000	137.600000	137.600000	137.500000	137.500000	137.500000	137.300000	136.900000	136.200000	134.300000	129.900000	95.100000	71.700000	57.100000	-81.300000	-78.500000	-77.100000	-76.400000	75.400000	73.700000	70.500000	65.800000	60.900000	56.800000	51.200000	-36.000000	-32.500000	-33.100000	42.400000	51.300000	55.700000	48.400000	36.600000	38.100000	0.000000	0.000000	0.000000	0.000000	0.000000	0.000000	71.500000	39.100000	13.700000	0.000000	0.000000	0.000000	0.000000	0.000000	0.000000	0.000000
137.600000	137.600000	137.600000	137.600000	137.600000	137.500000	137.400000	137.100000	136.200000	134.300000	130.700000	144.000000	163.000000	172.500000	-81.400000	-78.500000	-77.200000	-76.400000	75.400000	73.600000	70.400000	65.700000	61.000000	58.100000	57.000000	-58.200000	-56.300000	-53.700000	48.300000	45.800000	48.100000	52.100000	44.000000	24.400000	0.000000	0.000000	0.000000	0.000000	0.000000	0.000000	45.500000	58.200000	35.000000	0.000000	0.000000	0.000000	0.000000	0.000000	0.000000	0.000000
137.600000	137.600000	137.600000	137.500000	137.500000	137.500000	137.300000	136.900000	136.200000	134.300000	130.100000	95.200000	71.700000	-57.100000	-81.300000	-78.500000	-77.200000	-76.300000	75.500000	73.800000	70.500000	65.800000	60.900000	57.400000	57.400000	-65.700000	-69.000000	-69.600000	64.800000	57.500000	49.100000	47.500000	52.200000	45.300000	0.000000	0.000000	0.000000	0.000000	0.000000	0.000000	16.700000	44.200000	59.300000	0.000000	0.000000	0.000000	0.000000	0.000000	0.000000	0.000000
137.600000	137.600000	137.600000	137.600000	137.600000	137.500000	137.400000	137.100000	136.200000	134.300000	130.500000	143.700000	163.000000	-172.500000	-81.300000	-78.500000	-77.100000	-76.400000	75.300000	73.600000	70.400000	65.700000	60.900000	57.100000	53.300000	-44.500000	-42.500000	-43.400000	49.900000	54.500000	53.600000	46.100000	46.600000	61.100000	180.000000	180.000000	180.000000	180.000000	180.000000	180.000000	28.500000	24.600000	48.900000	180.000000	180.000000	180.000000	180.000000	180.000000	180.000000	180.000000
137.600000	137.600000	137.600000	137.500000	137.500000	137.500000	137.300000	136.900000	136.200000	134.300000	130.200000	95.300000	71.700000	57.100000	-81.400000	-78.500000	-77.200000	-76.400000	75.500000	73.700000	70.500000	65.800000	61.000000	57.700000	55.800000	-53.900000	-51.600000	-49.700000	47.700000	48.200000	51.000000	49.500000	40.700000	41.900000	0.000000	0.000000	0.000000	0.000000	0.000000	0.000000	57.300000	28.400000	22.100000	0.000000	0.000000	0.000000	0.000000	0.000000	0.000000	0.000000
137.600000	137.600000	137.600000	137.600000	137.600000	137.500000	137.400000	137.100000	136.200000	134.300000	130.400000	143.400000	163.000000	172.500000	-81.300000	-78.500000	-77.200000	-76.300000	75.400000	73.700000	70.400000	65.700000	60.900000	57.500000	56.800000	-62.300000	-64.500000	-64.400000	59.700000	53.800000	49.200000	49.600000	45.400000	30.600000	0.000000	0.000000	0.000000	0.000000	0.000000	0.000000	54.200000	45.800000	21.100000	0.000000	0.000000	0.000000	0.000000	0.000000	0.000000	0.000000
137.600000	137.600000	137.600000	137.500000	137.500000	137.500000	137.300000	136.900000	136.200000	134.300000	130.300000	95.400000	71.700000	-57.100000	-81.300000	-78.500000	-77.100000	-76.400000	75.400000	73.700000	70.500000	65.800000	60.900000	57.300000	54.500000	-49.900000	-49.100000	-49.900000	53.700000	55.000000	51.600000	47.300000	49.200000	44.100000	0.000000	0.000000	0.000000	0.000000	0.000000	0.000000	28.600000	50.000000	38.800000	0.000000	0.000000	0.000000	0.000000	0.000000	0.000000	0.000000
137.600000	137.600000	137.600000	137.600000	137.600000	137.500000	137.400000	137.100000	136.200000	134.300000	130.400000	143.100000	163.000000	-172.500000	-81.400000	-78.500000	-77.200000	-76.400000	75.400000	73.600000	70.400000	65.700000	61.000000	57.500000	55.400000	-52.500000	-50.300000	-49.000000	48.800000	50.400000	51.800000	47.800000	45.700000	54.600000	180.000000	180.000000	180.000000	180.000000	180.000000	180.000000	25.800000	36.000000	52.900000	0.000000	0.000000	0.000000	0.000000	0.000000	0.000000	0.000000
137.600000	137.600000	137.600000	137.500000	137.500000	137.500000	137.300000	136.900000	136.200000	134.300000	130.300000	95.500000	71.700000	57.100000	-81.300000	-78.500000	-77.200000	-76.300000	75.500000	73.800000	70.500000	65.800000	60.900000	57.500000	56.300000	-59.400000	-60.500000	-60.100000	56.300000	52.200000	50.100000	49.300000	43.000000	43.500000	0.000000	0.000000	0.000000	0.000000	0.000000	0.000000	45.200000	28.300000	42.200000	180.000000	180.000000	180.000000	180.000000	180.000000	180.000000	180.000000
137.600000	137.600000	137.600000	137.600000	137.600000	137.500000	137.400000	137.100000	136.200000	134.300000	130.400000	142.800000	163.000000	172.500000	-81.300000	-78.500000	-77.100000	-76.400000	75.300000	73.600000	70.400000	65.700000	60.900000	57.400000	55.100000	-52.900000	-52.800000	-53.300000	55.000000	54.400000	50.800000	48.500000	45.800000	35.100000	0.000000	0.000000	0.000000	0.000000	0.000000	0.000000	54.100000	36.200000	25.400000	0.000000	0.000000	0.000000	0.000000	0.000000	0.000000	0.000000
137.600000	137.600000	137.600000	137.500000	137.500000	137.500000	137.300000	136.900000	136.200000	134.300000	130.300000	95.600000	71.700000	-57.100000	-81.400000	-78.500000	-77.200000	-76.400000	75.500000	73.700000	70.500000	65.800000	61.000000	57.400000	55.300000	-52.500000	-50.600000	-49.800000	50.400000	51.900000	51.500000	47.700000	47.600000	43.400000	0.000000	0.000000	0.000000	0.000000	0.000000	0.000000	38.400000	46.100000	26.800000	0.000000	0.000000	0.000000	0.000000	0.000000	0.000000	0.000000
137.600000	137.600000	137.600000	137.600000	137.600000	137.500000	137.400000	137.100000	136.200000	134.300000	130.400000	142.500000	163.000000	-172.500000	-81.300000	-78.500000	-77.200000	-76.300000	75.400000	73.700000	70.400000	65.700000	60.900000	57.500000	56.000000	-57.300000	-57.600000	-57.000000	54.300000	51.800000	50.800000	48.500000	45.400000	50.600000	180.000000	180.000000	180.000000	180.000000	180.000000	180.000000	28.300000	43.000000	40.300000	0.000000	0.000000	0.000000	0.000000	0.000000	0.000000	0.000000
137.600000	137.600000	137.600000	137.500000	137.500000	137.500000	137.300000	136.900000	136.200000	134.300000	130.300000	95.700000	71.700000	57.100000	-81.300000	-78.500000	-77.100000	-76.400000	75.400000	73.700000	70.500000	65.800000	60.900000	57.400000	55.300000	-54.300000	-54.500000	-54.800000	55.200000	53.600000	50.600000	48.800000	44.200000	44.100000	0.000000	0.000000	0.000000	0.000000	0.000000	0.000000	37.900000	33.600000	47.800000	0.000000	0.000000	0.000000	0.000000	0.000000	0.000000	0.000000
137.600000	137.600000	137.600000	137.600000	137.600000	137.500000	137.400000	137.100000	136.200000	134.300000	130.400000	142.100000	163.000000	172.500000	-81.400000	-78.500000	-77.200000	-76.400000	75.400000	73.600000	70.400000	65.700000	61.000000	57.500000	55.400000	-53.000000	-51.500000	-51.000000	51.700000	52.600000	51.200000	48.200000	46.000000	38.200000	0.000000	0.000000	0.000000	0.000000	0.000000	0.000000	49.500000	32.800000	38.500000	180.000000	180.000000	180.000000	180.000000	180.000000	180.000000	180.000000
137.600000	137.600000	137.600000	137.500000	137.500000	137.500000	137.300000	136.900000	136.200000	134.300000	130.300000	95.800000	71.700000	-57.100000	-81.300000	-78.500000	-77.200000	-76.300000	75.500000	73.800000	70.500000	65.800000	60.900000	57.400000	55.800000	-55.900000	-55.800000	-55.200000	53.400000	51.900000	51.000000	48.100000	46.600000	43.100000	0.000000	0.000000	0.000000	0.000000	0.000000	0.000000	44.000000	40.100000	28.200000	0.000000	0.000000	0.000000	0.000000	0.000000	0.000000	0.000000
137.600000	137.600000	137.600000	137.600000	137.600000	137.500000	137.400000	137.100000	136.200000	134.300000	130.400000	141.700000	163.000000	-172.500000	-81.300000	-78.500000	-77.100000	-76.400000	75.300000	73.600000	70.400000	65.700000	60.900000	57.500000	55.400000	-54.900000	-55.100000	-55.100000	54.800000	53.000000	50.800000	48.600000	45.400000	48.000000	180.000000	180.000000	180.000000	180.000000	180.000000	180.000000	33.000000	43.700000	30.800000	0.000000	0.000000	0.000000	0.000000	0.000000	0.000000	0.000000
137.600000	137.600000	137.600000	137.500000	137.500000	137.500000	137.300000	136.900000	136.200000	134.300000	130.300000	95.900000	71.700000	57.100000	-81.400000	-78.500000	-77.200000	-76.400000	75.500000	73.700000	70.500000	65.800000	61.000000	57.400000	55.400000	-53.500000	-52.400000	-52.100000	52.600000	52.900000	50.900000	48.500000	44.900000	44.300000	0.000000	0.000000	0.000000	0.000000	0.000000	0.000000	34.800000	38.900000	40.500000	0.000000	0.000000	0.000000	0.000000	0.000000	0.000000	0.000000
137.600000	137.600000	137.600000	137.600000	137.600000	137.500000	137.400000	137.100000	136.200000	134.300000	130.400000	141.200000	163.000000	172.500000	-81.300000	-78.500000	-77.200000	-76.300000	75.400000	73.700000	70.400000	65.700000	60.900000	57.500000	55.700000	-55.200000	-54.700000	-54.200000	53.100000	52.200000	51.100000	48.200000	45.900000	40.200000	0.000000	0.000000	0.000000	0.000000	0.000000	0.000000	44.400000	34.100000	43.900000	0.000000	0.000000	0.000000	0.000000	0.000000	0.000000	0.000000
137.600000	137.600000	137.600000	137.500000	137.500000	137.500000	137.300000	136.900000	136.200000	134.300000	130.300000	96.000000	71.700000	-57.100000	-81.300000	-78.500000	-77.100000	-76.400000	75.400000	73.700000	70.500000	65.800000	60.900000	57.400000	55.500000	-55.000000	-55.200000	-55.000000	54.300000	52.600000	50.900000	48.300000	46.200000	43.100000	0.000000	0.000000	0.000000	0.000000	0.000000	0.000000	45.500000	36.300000	36.700000	180.000000	180.000000	180.000000	180.000000	180.000000	180.000000	180.000000
137.600000	137.600000	137.600000	137.600000	137.600000	137.500000	137.400000	137.100000	136.200000	134.300000	130.400000	140.600000	163.000000	-172.500000	-81.400000	-78.500000	-77.200000	-76.400000	75.400000	73.600000	70.400000	65.700000	61.000000	57.500000	55.400000	-54.000000	-53.100000	-52.900000	53.200000	52.900000	50.800000	48.500000	45.400000	46.400000	180.000000	180.000000	180.000000	180.000000	180.000000	180.000000	37.500000	41.100000	30.500000	0.000000	0.000000	0.000000	0.000000	0.000000	0.000000	0.000000
137.600000	137.600000	137.600000	137.500000	137.500000	137.500000	137.300000	136.900000	136.200000	134.300000	130.300000	96.200000	71.700000	57.100000	-81.300000	-78.500000	-77.200000	-76.300000	75.500000	73.800000	70.500000	65.800000	60.900000	57.400000	55.600000	-54.800000	-54.200000	-53.700000	53.000000	52.500000	51.100000	48.400000	45.300000	44.200000	0.000000	0.000000	0.000000	0.000000	0.000000	0.000000	34.800000	41.100000	33.400000	0.000000	0.000000	0.000000	0.000000	0.000000	0.000000	0.000000
137.600000	137.600000	137.600000	137.600000	137.600000	137.500000	137.400000	137.100000	136.200000	134.300000	130.400000	139.900000	163.000000	172.500000	-81.300000	-78.500000	-77.100000	-76.400000	75.300000	73.600000	70.400000	65.700000	60.900000	57.500000	55.600000	-54.900000	-55.000000	-54.800000	54.000000	52.500000	50.900000	48.300000	45.800000	41.500000	0.000000	0.000000	0.000000	0.000000	0.000000	0.000000	40.500000	37.100000	40.100000	0.000000	0.000000	0.000000	0.000000	0.000000	0.000000	0.000000
137.600000	137.600000	137.600000	137.500000	137.500000	137.500000	137.300000	136.900000	136.200000	134.300000	130.300000	96.400000	71.700000	-57.100000	-81.400000	-78.500000	-77.200000	-76.400000	75.500000	73.700000	70.500000	65.800000	61.000000	57.400000	55.400000	-54.300000	-53.600000	-53.400000	53.400000	52.700000	50.900000	48.400000	45.900000	43.200000	0.000000	0.000000	0.000000	0.000000	0.000000	0.000000	44.600000	35.600000	41.200000	0.000000	0.000000	0.000000	0.000000	0.000000	0.000000	0.000000
137.600000	137.600000	137.600000	137.600000	137.600000	137.500000	137.400000	137.100000	136.200000	134.300000	130.400000	138.900000	163.000000	-172.500000	-81.300000	-78.500000	-77.200000	-76.300000	75.400000	73.700000	70.400000	65.700000	60.900000	57.500000	55.600000	-54.700000	-54.000000	-53.600000	53.100000	52.700000	51.000000	48.400000	45.500000	45.300000	180.000000	180.000000	180.000000	180.000000	180.000000	180.000000	40.500000	38.300000	35.800000	180.000000	180.000000	180.000000	180.000000	180.000000	180.000000	180.000000
137.600000	137.600000	137.600000	137.500000	137.500000	137.500000	137.300000	136.900000	136.200000	134.300000	130.300000	96.700000	71.700000	57.100000	-81.300000	-78.500000	-77.100000	-76.400000	75.400000	73.700000	70.500000	65.800000	60.900000	57.400000	55.500000	-54.800000	-54.800000	-54.400000	53.800000	52.500000	50.900000	48.400000	45.500000	44.200000	0.000000	0.000000	0.000000	0.000000	0.000000	0.000000	36.300000	40.700000	32.300000	0.000000	0.000000	0.000000	0.000000	0.000000	0.000000	0.000000
137.600000	137.600000	137.600000	137.600000	137.600000	137.500000	137.400000	137.100000	136.200000	134.300000	130.400000	137.300000	163.000000	172.500000	-81.400000	-78.500000	-77.200000	-76.400000	75.400000	73.600000	70.400000	65.700000	61.000000	57.500000	55.500000	-54.400000	-53.900000	-53.800000	53.500000	52.600000	50.900000	48.300000	45.700000	42.300000	0.000000	0.000000	0.000000	0.000000	0.000000	0.000000	38.400000	39.200000	35.000000	0.000000	0.000000	0.000000	0.000000	0.000000	0.000000	0.000000
137.600000	137.600000	137.600000	137.500000	137.500000	137.500000	137.300000	136.900000	136.200000	134.300000	130.300000	97.100000	71.700000	-57.100000	-81.300000	-78.500000	-77.200000	-76.300000	75.500000	73.800000	70.500000	65.800000	60.900000	57.400000	55.600000	-54.700000	-53.900000	-53.600000	53.200000	52.700000	51.000000	48.400000	45.800000	43.200000	0.000000	0.000000	0.000000	0.000000	0.000000	0.000000	42.700000	36.700000	39.500000	0.000000	0.000000	0.000000	0.000000	0.000000	0.000000	0.000000
137.600000	137.600000	137.600000	137.600000	137.600000	137.500000	137.400000	137.100000	136.200000	134.300000	130.400000	134.300000	163.000000	-172.500000	-81.300000	-78.500000	-77.100000	-76.400000	75.300000	73.600000	70.400000	65.700000	60.900000	57.500000	55.500000	-54.700000	-54.600000	-54.100000	53.600000	52.600000	50.900000	48.400000	45.600000	44.700000	180.000000	180.000000	180.000000	180.000000	180.000000	180.000000	41.900000	37.100000	39.400000	0.000000	0.000000	0.000000	0.000000	0.000000	0.000000	0.000000
137.600000	137.600000	137.600000	137.500000	137.500000	137.500000	137.300000	136.900000	136.200000	134.300000	130.300000	97.800000	71.700000	57.100000	-81.400000	-78.500000	-77.200000	-76.400000	75.500000	73.700000	70.500000	65.800000	61.000000	57.400000	55.500000	-54.500000	-54.100000	-54.000000	53.600000	52.500000	50.900000	48.400000	45.500000	44.100000	0.000000	0.000000	0.000000	0.000000	0.000000	0.000000	38.100000	39.100000	35.500000	180.000000	180.000000	180.000000	180.000000	180.000000	180.000000	180.000000
137.600000	137.600000	137.600000	137.600000	137.600000	137.500000	137.400000	137.100000	136.200000	134.300000	130.400000	127.200000	163.000000	172.500000	-81.300000	-78.500000	-77.200000	-76.300000	75.400000	73.700000	70.400000	65.700000	60.900000	57.500000	55.600000	-54.700000	-54.000000	-53.700000	53.300000	52.700000	51.000000	48.300000	45.700000	42.800000	0.000000	0.000000	0.000000	0.000000	0.000000	0.000000	37.900000	39.800000	33.600000	0.000000	0.000000	0.000000	0.000000	0.000000	0.000000	0.000000
137.600000	137.600000	137.600000	137.500000	137.500000	137.500000	137.300000	136.900000	136.200000	134.300000	130.300000	99.700000	71.700000	-57.100000	-81.300000	-78.500000	-77.100000	-76.400000	75.400000	73.700000	70.500000	65.800000	60.900000	57.400000	55.500000	-54.600000	-54.400000	-53.900000	53.500000	52.600000	50.900000	48.400000	45.800000	43.300000	0.000000	0.000000	0.000000	0.000000	0.000000	0.000000	40.900000	38.200000	36.000000	0.000000	0.000000	0.000000	0.000000	0.000000	0.000000	0.000000
137.600000	137.600000	137.600000	137.600000	137.600000	137.500000	137.400000	137.100000	136.200000	134.300000	130.400000	115.700000	163.000000	-172.500000	-81.400000	-78.500000	-77.200000	-76.400000	75.400000	73.600000	70.400000	65.700000	61.000000	57.500000	55.500000	-54.600000	-54.200000	-54.000000	53.600000	52.600000	50.900000	48.400000	45.500000	44.300000	180.000000	180.000000	180.000000	180.000000	180.000000	180.000000	41.900000	37.100000	38.800000	0.000000	0.000000	0.000000	0.000000	0.000000	0.000000	0.000000
137.600000	137.600000	137.600000	137.500000	137.500000	137.500000	137.300000	136.900000	136.200000	134.300000	130.300000	103.200000	71.700000	57.100000	-81.300000	-78.500000	-77.200000	-76.300000	75.500000	73.800000	70.500000	65.800000	60.900000	57.400000	55.600000	-54.700000	-54.000000	-53.800000	53.300000	52.600000	51.000000	48.400000	45.600000	44.000000	0.000000	0.000000	0.000000	0.000000	0.000000	0.000000	39.600000	38.000000	38.200000	0.000000	0.000000	0.000000	0.000000	0.000000	0.000000	0.000000
137.600000	137.600000	137.600000	137.600000	137.600000	137.500000	137.400000	137.100000	136.200000	134.300000	130.400000	109.100000	163.000000	172.500000	-81.300000	-78.500000	-77.100000	-76.400000	75.300000	73.600000	70.400000	65.700000	60.900000	57.500000	55.500000	-54.600000	-54.300000	-53.900000	53.500000	52.600000	50.900000	48.300000	45.700000	43.200000	0.000000	0.000000	0.000000	0.000000	0.000000	0.000000	38.200000	39.200000	35.500000	180.000000	180.000000	180.000000	180.000000	180.000000	180.000000	180.000000
137.600000	137.600000	137.600000	137.500000	137.500000	137.500000	137.300000	136.900000	136.200000	134.300000	130.300000	105.600000	71.700000	-57.100000	-81.400000	-78.500000	-77.200000	-76.400000	75.500000	73.700000	70.500000	65.800000	61.000000	57.400000	55.500000	-54.600000	-54.300000	-53.900000	53.600000	52.600000	50.900000	48.400000	45.700000	43.300000	0.000000	0.000000	0.000000	0.000000	0.000000	0.000000	39.800000	39.000000	34.600000	0.000000	0.000000	0.000000	0.000000	0.000000	0.000000	0.000000
137.600000	137.600000	137.600000	137.600000	137.600000	137.500000	137.400000	137.100000	136.200000	134.300000	130.400000	107.300000	163.000000	-172.500000	-81.300000	-78.500000	-77.200000	-76.300000	75.400000	73.700000	70.400000	65.700000	60.900000	57.500000	55.600000	-54.600000	-54.000000	-53.900000	53.300000	52.600000	51.000000	48.400000	45.600000	44.100000	180.000000	180.000000	180.000000	180.000000	180.000000	180.000000	41.300000	37.800000	36.500000	0.000000	0.000000	0.000000	0.000000	0.000000	0.000000	0.000000
137.600000	137.600000	137.600000	137.500000	137.500000	137.500000	137.300000	136.900000	136.200000	134.300000	130.300000	106.400000	71.700000	57.100000	-81.300000	-78.500000	-77.100000	-76.400000	75.400000	73.700000	70.500000	65.800000	60.900000	57.400000	55.500000	-54.700000	-54.300000	-53.900000	53.500000	52.600000	50.900000	48.400000	45.600000	43.900000	0.000000	0.000000	0.000000	0.000000	0.000000	0.000000	40.500000	37.700000	38.200000	0.000000	0.000000	0.000000	0.000000	0.000000	0.000000	0.000000
137.600000	137.600000	137.600000	137.600000	137.600000	137.500000	137.400000	137.100000	136.200000	134.300000	130.400000	106.900000	163.000000	172.500000	-81.400000	-78.500000	-77.200000	-76.400000	75.400000	73.600000	70.400000	65.700000	61.000000	57.500000	55.500000	-54.600000	-54.200000	-53.900000	53.600000	52.600000	50.900000	48.300000	45.700000	43.400000	0.000000	0.000000	0.000000	0.000000	0.000000	0.000000	38.800000	38.400000	37.500000	0.000000	0.000000	0.000000	0.000000	0.000000	0.000000	0.000000
137.600000	137.600000	137.600000	137.500000	137.500000	137.500000	137.300000	136.900000	136.200000	134.300000	130.300000	106.600000	71.700000	-57.100000	-81.300000	-78.500000	-77.200000	-76.300000	75.500000	73.800000	70.500000	65.800000	60.900000	57.400000	55.600000	-54.600000	-54.100000	-53.900000	53.300000	52.600000	51.000000	48.400000	45.700000	43.400000	0.000000	0.000000	0.000000	0.000000	0.000000	0.000000	39.300000	39.000000	35.600000	180.000000	180.000000	180.000000	180.000000	180.000000	180.000000	180.000000
137.600000	137.600000	137.600000	137.600000	137.600000	137.500000	137.400000	137.100000	136.200000	134.300000	130.400000	106.800000	163.000000	-172.500000	-81.300000	-78.500000	-77.100000	-76.400000	75.300000	73.600000	70.400000	65.700000	60.900000	57.500000	55.500000	-54.600000	-54.300000	-53.900000	53.500000	52.600000	50.900000	48.400000	45.600000	43.900000	180.000000	180.000000	180.000000	180.000000	180.000000	180.000000	40.600000	38.500000	35.300000	0.000000	0.000000	0.000000	0.000000	0.000000	0.000000	0.000000
137.600000	137.600000	137.600000	137.500000	137.500000	137.500000	137.300000	136.900000	136.200000	134.300000	130.300000	106.700000	71.700000	57.100000	-81.400000	-78.500000	-77.200000	-76.400000	75.500000	73.700000	70.500000	65.800000	61.000000	57.400000	55.500000	-54.700000	-54.200000	-53.900000	53.600000	52.600000	50.900000	48.400000	45.600000	43.900000	0.000000	0.000000	0.000000	0.000000	0.000000	0.000000	40.700000	37.900000	36.800000	0.000000	0.000000	0.000000	0.000000	0.000000	0.000000	0.000000
137.600000	137.600000	137.600000	137.600000	137.600000	137.500000	137.400000	137.100000	136.200000	134.300000	130.400000	106.700000	163.000000	172.500000	-81.300000	-78.500000	-77.200000	-76.300000	75.400000	73.700000	70.400000	65.700000	60.900000	57.500000	55.600000	-54.600000	-54.100000	-53.900000	53.300000	52.600000	51.000000	48.300000	45.700000	43.500000	0.000000	0.000000	0.000000	0.000000	0.000000	0.000000	39.500000	38.000000	37.700000	0.000000	0.000000	0.000000	0.000000	0.000000	0.000000	0.000000
137.600000	137.600000	137.600000	137.500000	137.500000	137.500000	137.300000	136.900000	136.200000	134.300000	130.300000	106.700000	71.700000	-57.100000	-81.300000	-78.500000	-77.100000	-76.400000	75.400000	73.700000	70.500000	65.800000	60.900000	57.400000	55.500000	-54.600000	-54.200000	-53.900000	53.500000	52.600000	50.900000	48.400000	45.700000	43.400000	0.000000	0.000000	0.000000	0.000000	0.000000	0.000000	39.300000	38.600000	37.000000	0.000000	0.000000	0.000000	0.000000	0.000000	0.000000	0.000000
137.600000	137.600000	137.600000	137.600000	137.600000	137.500000	137.400000	137.100000	136.200000	134.300000	130.400000	106.700000	163.000000	-172.500000	-81.400000	-78.500000	-77.200000	-76.400000	75.400000	73.600000	70.400000	65.700000	61.000000	57.500000	55.500000	-54.600000	-54.300000	-53.900000	53.600000	52.600000	50.900000	48.400000	45.600000	43.900000	180.000000	180.000000	180.000000	180.000000	180.000000	180.000000	40.000000	38.700000	35.800000	180.000000	180.000000	180.000000	180.000000	180.000000	180.000000	180.000000
137.600000	137.600000	137.600000	137.500000	137.500000	137.500000	137.300000	136.900000	136.200000	134.300000	130.300000	106.700000	71.700000	57.100000	-81.300000	-78.500000	-77.200000	-76.300000	75.500000	73.800000	70.500000	65.800000	60.900000	57.400000	55.600000	-54.700000	-54.100000	-53.900000	53.300000	52.600000	51.000000	48.400000	45.600000	43.800000	0.000000	0.000000	0.000000	0.000000	0.000000	0.000000	40.600000	38.300000	35.800000	0.000000	0.000000	0.000000	0.000000	0.000000	0.000000	0.000000
137.600000	137.600000	137.600000	137.600000	137.600000	137.500000	137.400000	137.100000	136.200000	134.300000	130.400000	106.700000	163.000000	172.500000	-81.300000	-78.500000	-77.100000	-76.400000	75.300000	73.600000	70.400000	65.700000	60.900000	57.500000	55.500000	-54.600000	-54.200000	-53.900000	53.500000	52.600000	50.900000	48.300000	45.700000	43.500000	0.000000	0.000000	0.000000	0.000000	0.000000	0.000000	40.000000	38.000000	36.900000	0.000000	0.000000	0.000000	0.000000	0.000000	0.000000	0.000000
137.600000	137.600000	137.600000	137.500000	137.500000	137.500000	137.300000	136.900000	136.200000	134.300000	130.300000	106.700000	71.700000	-57.100000	-81.400000	-78.500000	-77.200000	-76.400000	75.500000	73.700000	70.500000	65.800000	61.000000	57.400000	55.500000	-54.600000	-54.200000	-53.900000	53.600000	52.600000	50.900000	48.400000	45.700000	43.500000	0.000000	0.000000	0.000000	0.000000	0.000000	0.000000	39.400000	38.300000	37.300000	0.000000	0.000000	0.000000	0.000000	0.000000	0.000000	0.000000
137.600000	137.600000	137.600000	137.600000	137.600000	137.500000	137.400000	137.100000	136.200000	134.300000	130.400000	106.700000	163.000000	-172.500000	-81.300000	-78.500000	-77.200000	-76.300000	75.400000	73.700000	70.400000	65.700000	60.900000	57.500000	55.600000	-54.600000	-54.200000	-53.900000	53.300000	52.600000	51.000000	48.400000	45.600000	43.800000	180.000000	180.000000	180.000000	180.000000	180.000000	180.000000	39.800000	38.600000	36.800000	0.000000	0.000000	0.000000	0.000000	0.000000	0.000000	0.000000
137.600000	137.600000	137.600000	137.500000	137.500000	137.500000	137.300000	136.900000	136.200000	134.300000	130.300000	106.700000	71.700000	57.100000	-81.300000	-78.500000	-77.100000	-76.400000	75.400000	73.700000	70.500000	65.800000	60.900000	57.400000	55.500000	-54.700000	-54.200000	-53.900000	53.500000	52.600000	50.900000	48.400000	45.600000	43.800000	0.000000	0.000000	0.000000	0.000000	0.000000	0.000000	40.300000	38.500000	36.000000	180.000000	180.000000	180.000000	180.000000	180.000000	180.000000	180.000000
137.600000	137.600000	137.600000	137.600000	137.600000	137.500000	137.400000	137.100000	136.200000	134.300000	130.400000	106.700000	163.000000	172.500000	-81.400000	-78.500000	-77.200000	-76.400000	75.400000	73.600000	70.400000	65.700000	61.000000	57.500000	55.500000	-54.600000	-54.200000	-53.900000	53.600000	52.600000	50.900000	48.300000	45.700000	43.600000	0.000000	0.000000	0.000000	0.000000	0.000000	0.000000	40.200000	38.100000	36.100000	0.000000	0.000000	0.000000	0.000000	0.000000	0.000000	0.000000
137.600000	137.600000	137.600000	137.500000	137.500000	137.500000	137.300000	136.900000	136.200000	134.300000	130.300000	106.700000	71.700000	-57.100000	-81.300000	-78.500000	-77.200000	-76.300000	75.500000	73.800000	70.500000	65.800000	60.900000	57.400000	55.600000	-54.600000	-54.200000	-53.900000	53.300000	52.600000	51.000000	48.400000	45.700000	43.500000	0.000000	0.000000	0.000000	0.000000	0.000000	0.000000	39.600000	38.200000	36.800000	0.000000	0.000000	0.000000	0.000000	0.000000	0.000000	0.000000
137.600000	137.600000	137.600000	137.600000	137.600000	137.500000	137.400000	137.100000	136.200000	134.300000	130.400000	106.700000	163.000000	-172.500000	-81.300000	-78.500000	-77.100000	-76.400000	75.300000	73.600000	70.400000	65.700000	60.900000	57.500000	55.500000	-54.600000	-54.200000	-53.900000	53.500000	52.600000	50.900000	48.400000	45.600000	43.800000	180.000000	180.000000	180.000000	180.000000	180.000000	180.000000	39.700000	38.400000	37.100000	0.000000	0.000000	0.000000	0.000000	0.000000	0.000000	0.000000
137.600000	137.600000	137.600000	137.500000	137.500000	137.500000	137.300000	136.900000	136.200000	134.300000	130.300000	106.700000	71.700000	57.100000	-81.400000	-78.500000	-77.200000	-76.400000	75.500000	73.700000	70.500000	65.800000	61.000000	57.400000	55.500000	-54.700000	-54.200000	-53.900000	53.600000	52.600000	50.900000	48.400000	45.600000	43.700000	0.000000	0.000000	0.000000	0.000000	0.000000	0.000000	40.100000	38.600000	36.700000	0.000000	0.000000	0.000000	0.000000	0.000000	0.000000	0.000000
137.600000	137.600000	137.600000	137.600000	137.600000	137.500000	137.400000	137.100000	136.200000	134.300000	130.400000	106.700000	163.000000	172.500000	-81.300000	-78.500000	-77.200000	-76.300000	75.400000	73.700000	70.400000	65.700000	60.900000	57.500000	55.600000	-54.600000	-54.200000	-53.900000	53.300000	52.600000	51.000000	48.300000	45.700000	43.600000	0.000000	0.000000	0.000000	0.000000	0.000000	0.000000	40.200000	38.300000	36.100000	180.000000	180.000000	180.000000	180.000000	180.000000	180.000000	180.000000
137.600000	137.600000	137.600000	137.500000	137.500000	137.500000	137.300000	136.900000	136.200000	134.300000	130.300000	106.700000	71.700000	-57.100000	-81.300000	-78.500000	-77.100000	-76.400000	75.400000	73.700000	70.500000	65.800000	60.900000	57.400000	55.500000	-54.600000	-54.200000	-53.900000	53.500000	52.600000	50.900000	48.400000	45.700000	43.600000	0.000000	0.000000	0.000000	0.000000	0.000000	0.000000	39.900000	38.200000	36.300000	0.000000	0.000000	0.000000	0.000000	0.000000	0.000000	0.000000
137.600000	137.600000	137.600000	137.600000	137.600000	137.500000	137.400000	137.100000	136.200000	134.300000	130.400000	106.700000	163.000000	-172.500000	-81.400000	-78.500000	-77.200000	-76.400000	75.400000	73.600000	70.400000	65.700000	61.000000	57.500000	55.500000	-54.600000	-54.200000	-53.900000	53.600000	52.600000	50.900000	48.400000	45.600000	43.700000	180.000000	180.000000	180.000000	180.000000	180.000000	180.000000	39.600000	38.200000	36.800000	0.000000	0.000000	0.000000	0.000000	0.000000	0.000000	0.000000
137.600000	137.600000	137.600000	137.500000	137.500000	137.500000	137.300000	136.900000	136.200000	134.300000	130.300000	106.700000	71.700000	57.100000	-81.300000	-78.500000	-77.200000	-76.300000	75.500000	73.800000	70.500000	65.800000	60.900000	57.400000	55.600000	-54.700000	-54.200000	-53.900000	53.300000	52.600000	51.000000	48.400000	45.600000	43.700000	0.000000	0.000000	0.000000	0.000000	0.000000	0.000000	40.000000	38.500000	36.900000	0.000000	0.000000	0.000000	0.000000	0.000000	0.000000	0.000000
137.600000	137.600000	137.600000	137.600000	137.600000	137.500000	137.400000	137.100000	136.200000	134.300000	130.400000	106.700000	163.000000	172.500000	-81.300000	-78.500000	-77.100000	-76.400000	75.300000	73.600000	70.400000	65.700000	60.900000	57.500000	55.500000	-54.600000	-54.200000	-53.900000	53.500000	52.600000	50.900000	48.300000	45.700000	43.700000	0.000000	0.000000	0.000000	0.000000	0.000000	0.000000	40.100000	38.500000	36.600000	0.000000	0.000000	0.000000	0.000000	0.000000	0.000000	0.000000
137.600000	137.600000	137.600000	137.500000	137.500000	137.500000	137.300000	136.900000	136.200000	134.300000	130.300000	106.700000	71.700000	-57.100000	-81.400000	-78.500000	-77.200000	-76.400000	75.500000	73.700000	70.500000	65.800000	61.000000	57.400000	55.500000	-54.600000	-54.200000	-53.900000	53.600000	52.600000	50.900000	48.400000	45.700000	43.600000	0.000000	0.000000	0.000000	0.000000	0.000000	0.000000	40.000000	38.200000	36.300000	180.000000	180.000000	180.000000	180.000000	180.000000	180.000000	180.000000
137.600000	137.600000	137.600000	137.600000	137.600000	137.500000	137.400000	137.100000	136.200000	134.300000	130.400000	106.700000	163.000000	-172.500000	-81.300000	-78.500000	-77.200000	-76.300000	75.400000	73.700000	70.400000	65.700000	60.900000	57.500000	55.600000	-54.600000	-54.200000	-53.900000	53.300000	52.600000	51.000000	48.400000	45.600000	43.700000	180.000000	180.000000	180.000000	180.000000	180.000000	180.000000	39.800000	38.300000	36.400000	0.000000	0.000000	0.000000	0.000000	0.000000	0.000000	0.000000
137.600000	137.600000	137.600000	137.500000	137.500000	137.500000	137.300000	136.900000	136.200000	134.300000	130.300000	106.700000	71.700000	57.100000	-81.300000	-78.500000	-77.100000	-76.400000	75.400000	73.700000	70.500000	65.800000	60.900000	57.400000	55.500000	-54.700000	-54.200000	-53.900000	53.500000	52.600000	50.900000	48.400000	45.600000	43.700000	0.000000	0.000000	0.000000	0.000000	0.000000	0.000000	39.800000	38.300000	36.700000	0.000000	0.000000	0.000000	0.000000	0.000000	0.000000	0.000000
137.600000	137.600000	137.600000	137.600000	137.600000	137.500000	137.400000	137.100000	136.200000	134.300000	130.400000	106.700000	163.000000	172.500000	-81.400000	-78.500000	-77.200000	-76.400000	75.400000	73.600000	70.400000	65.700000	61.000000	57.500000	55.500000	-54.600000	-54.200000	-53.900000	53.600000	52.600000	50.900000	48.300000	45.700000	43.600000	0.000000	0.000000	0.000000	0.000000	0.000000	0.000000	40.100000	38.500000	36.800000	0.000000	0.000000	0.000000	0.000000	0.000000	0.000000	0.000000
137.600000	137.600000	137.600000	137.500000	137.500000	137.500000	137.300000	136.900000	136.200000	134.300000	130.300000	106.700000	71.700000	-57.100000	-81.300000	-78.500000	-77.200000	-76.300000	75.500000	73.800000	70.500000	65.800000	60.900000	57.400000	55.600000	-54.600000	-54.200000	-53.900000	53.300000	52.600000	51.000000	48.400000	45.700000	43.700000	0.000000	0.000000	0.000000	0.000000	0.000000	0.000000	40.000000	38.300000	36.600000	0.000000	0.000000	0.000000	0.000000	0.000000	0.000000	0.000000
[truncated: 19,126 more rows]
[truncated: 51 more columns]
