# Supplementary material for: Mathematical model studies of the comprehensive generation of major and minor phyllotactic patterns in plants with a predominant focus on orixate phyllotaxis
Source: PLoS Comput Biol. 2019 Jun 6;15(6):e1007044. doi: 10.1371/journal.pcbi.1007044 (PMC6553687; doi:10.1371/journal.pcbi.1007044)
Supplement: S2 Dataset — (ZIP) [file pcbi.1007044.s016.zip › EDC1/G=1.0.csv]

180.000000	180.000000	180.000000	180.000000	180.000000	180.000000	180.000000	180.000000	180.000000	180.000000	180.000000	180.000000	180.000000	180.000000	180.000000	180.000000	180.000000	180.000000	180.000000	180.000000	180.000000	180.000000	180.000000	180.000000	180.000000	180.000000	180.000000	180.000000	180.000000	180.000000	180.000000	180.000000	180.000000	180.000000	180.000000	180.000000	180.000000	180.000000	180.000000	180.000000	180.000000	180.000000	180.000000	180.000000	180.000000	180.000000	180.000000	180.000000	180.000000	180.000000
180.000000	180.000000	180.000000	180.000000	180.000000	180.000000	180.000000	180.000000	180.000000	180.000000	180.000000	154.500000	112.400000	81.900000	54.400000	24.400000	0.000000	0.000000	0.000000	0.000000	0.000000	0.000000	0.000000	0.000000	0.000000	0.000000	0.000000	0.000000	0.000000	0.000000	0.000000	0.000000	0.000000	0.000000	0.000000	0.000000	0.000000	0.000000	0.000000	0.000000	0.000000	0.000000	0.000000	0.000000	0.000000	0.000000	0.000000	0.000000	0.000000	0.000000
180.000000	180.000000	180.000000	180.000000	180.000000	180.000000	180.000000	180.000000	180.000000	180.000000	180.000000	143.700000	132.700000	128.600000	135.400000	157.300000	180.000000	180.000000	180.000000	180.000000	180.000000	180.000000	180.000000	83.900000	0.000000	0.000000	0.000000	0.000000	0.000000	0.000000	0.000000	0.000000	0.000000	0.000000	0.000000	0.000000	0.000000	0.000000	0.000000	0.000000	0.000000	0.000000	0.000000	0.000000	0.000000	0.000000	0.000000	0.000000	0.000000	0.000000
180.000000	180.000000	180.000000	180.000000	180.000000	180.000000	180.000000	180.000000	180.000000	180.000000	180.000000	144.500000	124.200000	101.000000	76.200000	44.100000	0.000000	0.000000	0.000000	0.000000	0.000000	0.000000	0.000000	96.100000	180.000000	180.000000	180.000000	180.000000	180.000000	180.000000	180.000000	180.000000	180.000000	79.300000	0.000000	0.000000	0.000000	0.000000	0.000000	0.000000	0.000000	0.000000	0.000000	0.000000	0.000000	0.000000	0.000000	0.000000	0.000000	0.000000
180.000000	180.000000	180.000000	180.000000	180.000000	180.000000	180.000000	180.000000	180.000000	180.000000	180.000000	144.500000	127.600000	115.800000	115.600000	136.900000	180.000000	180.000000	180.000000	180.000000	180.000000	180.000000	180.000000	34.600000	0.000000	0.000000	0.000000	0.000000	0.000000	0.000000	0.000000	0.000000	0.000000	100.700000	180.000000	180.000000	180.000000	180.000000	180.000000	180.000000	180.000000	180.000000	180.000000	62.000000	0.000000	0.000000	0.000000	0.000000	0.000000	0.000000
180.000000	180.000000	180.000000	180.000000	180.000000	180.000000	180.000000	180.000000	180.000000	180.000000	180.000000	144.500000	126.200000	107.400000	87.800000	58.800000	0.000000	0.000000	0.000000	0.000000	0.000000	0.000000	0.000000	88.500000	0.000000	0.000000	0.000000	0.000000	0.000000	0.000000	0.000000	0.000000	0.000000	0.000000	0.000000	0.000000	0.000000	0.000000	0.000000	0.000000	0.000000	0.000000	0.000000	118.000000	180.000000	180.000000	180.000000	180.000000	180.000000	180.000000
180.000000	180.000000	180.000000	180.000000	180.000000	180.000000	180.000000	180.000000	180.000000	180.000000	180.000000	144.500000	126.800000	112.000000	106.500000	122.200000	180.000000	180.000000	180.000000	180.000000	180.000000	180.000000	180.000000	69.300000	180.000000	180.000000	180.000000	180.000000	180.000000	180.000000	180.000000	180.000000	180.000000	35.300000	0.000000	0.000000	0.000000	0.000000	0.000000	0.000000	0.000000	0.000000	0.000000	0.000000	0.000000	0.000000	0.000000	0.000000	0.000000	0.000000
180.000000	180.000000	180.000000	180.000000	180.000000	180.000000	180.000000	180.000000	180.000000	180.000000	180.000000	144.500000	126.600000	109.400000	93.500000	69.400000	0.000000	0.000000	0.000000	0.000000	0.000000	0.000000	0.000000	58.000000	0.000000	0.000000	0.000000	0.000000	0.000000	0.000000	0.000000	0.000000	0.000000	88.500000	0.000000	0.000000	0.000000	0.000000	0.000000	0.000000	0.000000	0.000000	0.000000	0.000000	0.000000	0.000000	0.000000	0.000000	0.000000	0.000000
180.000000	180.000000	180.000000	180.000000	180.000000	180.000000	180.000000	180.000000	180.000000	180.000000	180.000000	144.500000	126.700000	110.900000	102.300000	112.200000	180.000000	180.000000	180.000000	180.000000	180.000000	180.000000	180.000000	79.900000	0.000000	0.000000	0.000000	0.000000	0.000000	0.000000	0.000000	0.000000	0.000000	54.600000	180.000000	180.000000	180.000000	180.000000	180.000000	180.000000	180.000000	180.000000	180.000000	28.700000	0.000000	0.000000	0.000000	0.000000	0.000000	0.000000
180.000000	180.000000	180.000000	180.000000	180.000000	180.000000	180.000000	180.000000	180.000000	180.000000	180.000000	144.500000	126.600000	110.000000	96.300000	76.800000	0.000000	0.000000	0.000000	0.000000	0.000000	0.000000	0.000000	64.300000	180.000000	180.000000	180.000000	180.000000	180.000000	180.000000	180.000000	180.000000	180.000000	17.300000	0.000000	0.000000	0.000000	0.000000	0.000000	0.000000	0.000000	0.000000	0.000000	86.600000	0.000000	0.000000	0.000000	0.000000	0.000000	0.000000
180.000000	180.000000	180.000000	180.000000	180.000000	180.000000	180.000000	180.000000	180.000000	180.000000	180.000000	144.500000	126.700000	110.500000	100.300000	105.500000	180.000000	180.000000	180.000000	180.000000	180.000000	180.000000	180.000000	67.500000	0.000000	0.000000	0.000000	0.000000	0.000000	0.000000	0.000000	0.000000	0.000000	58.300000	0.000000	0.000000	0.000000	0.000000	0.000000	0.000000	0.000000	0.000000	0.000000	63.300000	180.000000	180.000000	180.000000	180.000000	180.000000	180.000000
180.000000	180.000000	180.000000	180.000000	180.000000	180.000000	180.000000	180.000000	180.000000	180.000000	180.000000	144.500000	126.600000	110.300000	97.600000	81.900000	0.000000	0.000000	0.000000	0.000000	0.000000	0.000000	0.000000	73.100000	0.000000	0.000000	0.000000	0.000000	0.000000	0.000000	0.000000	0.000000	0.000000	73.100000	0.000000	0.000000	0.000000	0.000000	0.000000	0.000000	0.000000	0.000000	0.000000	1.300000	0.000000	0.000000	0.000000	0.000000	0.000000	0.000000
180.000000	180.000000	180.000000	180.000000	180.000000	180.000000	180.000000	180.000000	180.000000	180.000000	180.000000	144.500000	126.700000	110.400000	99.400000	101.100000	180.000000	180.000000	180.000000	180.000000	180.000000	180.000000	180.000000	65.700000	180.000000	180.000000	180.000000	180.000000	180.000000	180.000000	180.000000	180.000000	180.000000	37.800000	180.000000	180.000000	180.000000	180.000000	180.000000	180.000000	180.000000	180.000000	180.000000	13.400000	0.000000	0.000000	0.000000	0.000000	0.000000	0.000000
180.000000	180.000000	180.000000	180.000000	180.000000	180.000000	180.000000	180.000000	180.000000	180.000000	180.000000	144.500000	126.600000	110.300000	98.200000	85.300000	0.000000	0.000000	0.000000	0.000000	0.000000	0.000000	0.000000	69.900000	0.000000	0.000000	0.000000	0.000000	0.000000	0.000000	0.000000	0.000000	0.000000	36.300000	0.000000	0.000000	0.000000	0.000000	0.000000	0.000000	0.000000	0.000000	0.000000	54.700000	0.000000	0.000000	0.000000	0.000000	0.000000	0.000000
180.000000	180.000000	180.000000	180.000000	180.000000	180.000000	180.000000	180.000000	180.000000	180.000000	180.000000	144.500000	126.700000	110.400000	99.000000	98.200000	180.000000	180.000000	180.000000	180.000000	180.000000	180.000000	180.000000	69.900000	0.000000	0.000000	0.000000	0.000000	0.000000	0.000000	0.000000	0.000000	0.000000	64.400000	0.000000	0.000000	0.000000	0.000000	0.000000	0.000000	0.000000	0.000000	0.000000	75.800000	0.000000	0.000000	0.000000	0.000000	0.000000	0.000000
180.000000	180.000000	180.000000	180.000000	180.000000	180.000000	180.000000	180.000000	180.000000	180.000000	180.000000	144.500000	126.600000	110.300000	98.500000	87.600000	0.000000	0.000000	0.000000	0.000000	0.000000	0.000000	0.000000	67.500000	180.000000	180.000000	180.000000	180.000000	180.000000	180.000000	180.000000	180.000000	180.000000	57.100000	0.000000	0.000000	0.000000	0.000000	0.000000	0.000000	0.000000	0.000000	0.000000	34.000000	180.000000	180.000000	180.000000	180.000000	180.000000	180.000000
180.000000	180.000000	180.000000	180.000000	180.000000	180.000000	180.000000	180.000000	180.000000	180.000000	180.000000	144.500000	126.700000	110.400000	98.800000	96.300000	180.000000	180.000000	180.000000	180.000000	180.000000	180.000000	180.000000	69.900000	0.000000	0.000000	0.000000	0.000000	0.000000	0.000000	0.000000	0.000000	0.000000	37.400000	180.000000	180.000000	180.000000	180.000000	180.000000	180.000000	180.000000	180.000000	180.000000	8.200000	0.000000	0.000000	0.000000	0.000000	0.000000	0.000000
180.000000	180.000000	180.000000	180.000000	180.000000	180.000000	180.000000	180.000000	180.000000	180.000000	180.000000	144.500000	126.600000	110.300000	98.600000	89.200000	0.000000	0.000000	0.000000	0.000000	0.000000	0.000000	0.000000	68.900000	0.000000	0.000000	0.000000	0.000000	0.000000	0.000000	0.000000	0.000000	0.000000	49.000000	0.000000	0.000000	0.000000	0.000000	0.000000	0.000000	0.000000	0.000000	0.000000	32.300000	0.000000	0.000000	0.000000	0.000000	0.000000	0.000000
180.000000	180.000000	180.000000	180.000000	180.000000	180.000000	180.000000	180.000000	180.000000	180.000000	180.000000	144.500000	126.700000	110.400000	98.700000	94.900000	180.000000	180.000000	180.000000	180.000000	180.000000	180.000000	180.000000	68.500000	180.000000	180.000000	180.000000	180.000000	180.000000	180.000000	180.000000	180.000000	180.000000	60.900000	0.000000	0.000000	0.000000	0.000000	0.000000	0.000000	0.000000	0.000000	0.000000	63.800000	0.000000	0.000000	0.000000	0.000000	0.000000	0.000000
180.000000	180.000000	180.000000	180.000000	180.000000	180.000000	180.000000	180.000000	180.000000	180.000000	180.000000	144.500000	126.600000	110.300000	98.700000	90.300000	0.000000	0.000000	0.000000	0.000000	0.000000	0.000000	0.000000	69.500000	0.000000	0.000000	0.000000	0.000000	0.000000	0.000000	0.000000	0.000000	0.000000	48.200000	0.000000	0.000000	0.000000	0.000000	0.000000	0.000000	0.000000	0.000000	0.000000	56.300000	0.000000	0.000000	0.000000	0.000000	0.000000	0.000000
180.000000	180.000000	180.000000	180.000000	180.000000	180.000000	180.000000	180.000000	180.000000	180.000000	180.000000	144.500000	126.700000	110.400000	98.700000	94.000000	180.000000	180.000000	180.000000	180.000000	180.000000	180.000000	180.000000	68.700000	0.000000	0.000000	0.000000	0.000000	0.000000	0.000000	0.000000	0.000000	0.000000	42.800000	180.000000	180.000000	180.000000	180.000000	180.000000	180.000000	180.000000	180.000000	180.000000	22.300000	180.000000	180.000000	180.000000	180.000000	180.000000	180.000000
180.000000	180.000000	180.000000	180.000000	180.000000	180.000000	180.000000	180.000000	180.000000	180.000000	180.000000	144.500000	126.600000	110.300000	98.700000	91.000000	0.000000	0.000000	0.000000	0.000000	0.000000	0.000000	0.000000	69.000000	180.000000	180.000000	180.000000	180.000000	180.000000	180.000000	180.000000	180.000000	180.000000	54.300000	0.000000	0.000000	0.000000	0.000000	0.000000	0.000000	0.000000	0.000000	0.000000	20.000000	0.000000	0.000000	0.000000	0.000000	0.000000	0.000000
180.000000	180.000000	180.000000	180.000000	180.000000	180.000000	180.000000	180.000000	180.000000	180.000000	180.000000	144.500000	126.700000	110.400000	98.700000	93.500000	180.000000	180.000000	180.000000	180.000000	180.000000	180.000000	180.000000	69.100000	0.000000	0.000000	0.000000	0.000000	0.000000	0.000000	0.000000	0.000000	0.000000	55.000000	0.000000	0.000000	0.000000	0.000000	0.000000	0.000000	0.000000	0.000000	0.000000	46.400000	0.000000	0.000000	0.000000	0.000000	0.000000	0.000000
180.000000	180.000000	180.000000	180.000000	180.000000	180.000000	180.000000	180.000000	180.000000	180.000000	180.000000	144.500000	126.600000	110.300000	98.700000	91.400000	0.000000	0.000000	0.000000	0.000000	0.000000	0.000000	0.000000	68.800000	0.000000	0.000000	0.000000	0.000000	0.000000	0.000000	0.000000	0.000000	0.000000	45.900000	0.000000	0.000000	0.000000	0.000000	0.000000	0.000000	0.000000	0.000000	0.000000	60.100000	0.000000	0.000000	0.000000	0.000000	0.000000	0.000000
180.000000	180.000000	180.000000	180.000000	180.000000	180.000000	180.000000	180.000000	180.000000	180.000000	180.000000	144.500000	126.700000	110.400000	98.700000	93.100000	180.000000	180.000000	180.000000	180.000000	180.000000	180.000000	180.000000	69.100000	180.000000	180.000000	180.000000	180.000000	180.000000	180.000000	180.000000	180.000000	180.000000	48.000000	180.000000	180.000000	180.000000	180.000000	180.000000	180.000000	180.000000	180.000000	180.000000	40.400000	0.000000	0.000000	0.000000	0.000000	0.000000	0.000000
180.000000	180.000000	180.000000	180.000000	180.000000	180.000000	180.000000	180.000000	180.000000	180.000000	180.000000	144.500000	126.600000	110.300000	98.700000	91.700000	0.000000	0.000000	0.000000	0.000000	0.000000	0.000000	0.000000	68.900000	0.000000	0.000000	0.000000	0.000000	0.000000	0.000000	0.000000	0.000000	0.000000	54.500000	0.000000	0.000000	0.000000	0.000000	0.000000	0.000000	0.000000	0.000000	0.000000	21.800000	180.000000	180.000000	180.000000	180.000000	180.000000	180.000000
180.000000	180.000000	180.000000	180.000000	180.000000	180.000000	180.000000	180.000000	180.000000	180.000000	180.000000	144.500000	126.700000	110.400000	98.700000	92.900000	180.000000	180.000000	180.000000	180.000000	180.000000	180.000000	180.000000	69.000000	0.000000	0.000000	0.000000	0.000000	0.000000	0.000000	0.000000	0.000000	0.000000	50.900000	0.000000	0.000000	0.000000	0.000000	0.000000	0.000000	0.000000	0.000000	0.000000	32.300000	0.000000	0.000000	0.000000	0.000000	0.000000	0.000000
180.000000	180.000000	180.000000	180.000000	180.000000	180.000000	180.000000	180.000000	180.000000	180.000000	180.000000	144.500000	126.600000	110.300000	98.700000	91.900000	0.000000	0.000000	0.000000	0.000000	0.000000	0.000000	0.000000	69.000000	180.000000	180.000000	180.000000	180.000000	180.000000	180.000000	180.000000	180.000000	180.000000	47.000000	0.000000	0.000000	0.000000	0.000000	0.000000	0.000000	0.000000	0.000000	0.000000	52.300000	0.000000	0.000000	0.000000	0.000000	0.000000	0.000000
180.000000	180.000000	180.000000	180.000000	180.000000	180.000000	180.000000	180.000000	180.000000	180.000000	180.000000	144.500000	126.700000	110.400000	98.700000	92.700000	180.000000	180.000000	180.000000	180.000000	180.000000	180.000000	180.000000	68.900000	0.000000	0.000000	0.000000	0.000000	0.000000	0.000000	0.000000	0.000000	0.000000	50.900000	180.000000	180.000000	180.000000	180.000000	180.000000	180.000000	180.000000	180.000000	180.000000	50.800000	0.000000	0.000000	0.000000	0.000000	0.000000	0.000000
180.000000	180.000000	180.000000	180.000000	180.000000	180.000000	180.000000	180.000000	180.000000	180.000000	180.000000	144.500000	126.600000	110.300000	98.700000	92.100000	0.000000	0.000000	0.000000	0.000000	0.000000	0.000000	0.000000	69.000000	0.000000	0.000000	0.000000	0.000000	0.000000	0.000000	0.000000	0.000000	0.000000	52.800000	0.000000	0.000000	0.000000	0.000000	0.000000	0.000000	0.000000	0.000000	0.000000	32.000000	0.000000	0.000000	0.000000	0.000000	0.000000	0.000000
180.000000	180.000000	180.000000	180.000000	180.000000	180.000000	180.000000	180.000000	180.000000	180.000000	180.000000	144.500000	126.700000	110.400000	98.700000	92.600000	180.000000	180.000000	180.000000	180.000000	180.000000	180.000000	180.000000	69.000000	180.000000	180.000000	180.000000	180.000000	180.000000	180.000000	180.000000	180.000000	180.000000	49.200000	0.000000	0.000000	0.000000	0.000000	0.000000	0.000000	0.000000	0.000000	0.000000	27.000000	180.000000	180.000000	180.000000	180.000000	180.000000	180.000000
180.000000	180.000000	180.000000	180.000000	180.000000	180.000000	180.000000	180.000000	180.000000	180.000000	180.000000	144.500000	126.600000	110.300000	98.700000	92.100000	0.000000	0.000000	0.000000	0.000000	0.000000	0.000000	0.000000	68.900000	0.000000	0.000000	0.000000	0.000000	0.000000	0.000000	0.000000	0.000000	0.000000	48.800000	0.000000	0.000000	0.000000	0.000000	0.000000	0.000000	0.000000	0.000000	0.000000	41.400000	0.000000	0.000000	0.000000	0.000000	0.000000	0.000000
180.000000	180.000000	180.000000	180.000000	180.000000	180.000000	180.000000	180.000000	180.000000	180.000000	180.000000	144.500000	126.700000	110.400000	98.700000	92.600000	180.000000	180.000000	180.000000	180.000000	180.000000	180.000000	180.000000	69.000000	0.000000	0.000000	0.000000	0.000000	0.000000	0.000000	0.000000	0.000000	0.000000	51.700000	180.000000	180.000000	180.000000	180.000000	180.000000	180.000000	180.000000	180.000000	180.000000	51.300000	0.000000	0.000000	0.000000	0.000000	0.000000	0.000000
180.000000	180.000000	180.000000	180.000000	180.000000	180.000000	180.000000	180.000000	180.000000	180.000000	180.000000	144.500000	126.600000	110.300000	98.700000	92.100000	0.000000	0.000000	0.000000	0.000000	0.000000	0.000000	0.000000	69.000000	180.000000	180.000000	180.000000	180.000000	180.000000	180.000000	180.000000	180.000000	180.000000	51.100000	0.000000	0.000000	0.000000	0.000000	0.000000	0.000000	0.000000	0.000000	0.000000	42.100000	0.000000	0.000000	0.000000	0.000000	0.000000	0.000000
180.000000	180.000000	180.000000	180.000000	180.000000	180.000000	180.000000	180.000000	180.000000	180.000000	180.000000	144.500000	126.700000	110.400000	98.700000	92.600000	180.000000	180.000000	180.000000	180.000000	180.000000	180.000000	180.000000	68.900000	0.000000	0.000000	0.000000	0.000000	0.000000	0.000000	0.000000	0.000000	0.000000	49.100000	0.000000	0.000000	0.000000	0.000000	0.000000	0.000000	0.000000	0.000000	0.000000	29.900000	0.000000	0.000000	0.000000	0.000000	0.000000	0.000000
180.000000	180.000000	180.000000	180.000000	180.000000	180.000000	180.000000	180.000000	180.000000	180.000000	180.000000	144.500000	126.600000	110.300000	98.700000	92.100000	0.000000	0.000000	0.000000	0.000000	0.000000	0.000000	0.000000	69.000000	0.000000	0.000000	0.000000	0.000000	0.000000	0.000000	0.000000	0.000000	0.000000	50.100000	0.000000	0.000000	0.000000	0.000000	0.000000	0.000000	0.000000	0.000000	0.000000	33.800000	180.000000	180.000000	180.000000	180.000000	180.000000	180.000000
180.000000	180.000000	180.000000	180.000000	180.000000	180.000000	180.000000	180.000000	180.000000	180.000000	180.000000	144.500000	126.700000	110.400000	98.700000	92.600000	180.000000	180.000000	180.000000	180.000000	180.000000	180.000000	180.000000	69.000000	180.000000	180.000000	180.000000	180.000000	180.000000	180.000000	180.000000	180.000000	180.000000	51.400000	180.000000	180.000000	180.000000	180.000000	180.000000	180.000000	180.000000	180.000000	180.000000	45.800000	0.000000	0.000000	0.000000	0.000000	0.000000	0.000000
180.000000	180.000000	180.000000	180.000000	180.000000	180.000000	180.000000	180.000000	180.000000	180.000000	180.000000	144.500000	126.600000	110.300000	98.700000	92.100000	0.000000	0.000000	0.000000	0.000000	0.000000	0.000000	0.000000	68.900000	0.000000	0.000000	0.000000	0.000000	0.000000	0.000000	0.000000	0.000000	0.000000	50.200000	0.000000	0.000000	0.000000	0.000000	0.000000	0.000000	0.000000	0.000000	0.000000	46.900000	0.000000	0.000000	0.000000	0.000000	0.000000	0.000000
180.000000	180.000000	180.000000	180.000000	180.000000	180.000000	180.000000	180.000000	180.000000	180.000000	180.000000	144.500000	126.700000	110.400000	98.700000	92.600000	180.000000	180.000000	180.000000	180.000000	180.000000	180.000000	180.000000	69.000000	0.000000	0.000000	0.000000	0.000000	0.000000	0.000000	0.000000	0.000000	0.000000	49.600000	0.000000	0.000000	0.000000	0.000000	0.000000	0.000000	0.000000	0.000000	0.000000	36.500000	0.000000	0.000000	0.000000	0.000000	0.000000	0.000000
180.000000	180.000000	180.000000	180.000000	180.000000	180.000000	180.000000	180.000000	180.000000	180.000000	180.000000	144.500000	126.600000	110.300000	98.700000	92.100000	0.000000	0.000000	0.000000	0.000000	0.000000	0.000000	0.000000	69.000000	180.000000	180.000000	180.000000	180.000000	180.000000	180.000000	180.000000	180.000000	180.000000	50.700000	0.000000	0.000000	0.000000	0.000000	0.000000	0.000000	0.000000	0.000000	0.000000	31.900000	0.000000	0.000000	0.000000	0.000000	0.000000	0.000000
180.000000	180.000000	180.000000	180.000000	180.000000	180.000000	180.000000	180.000000	180.000000	180.000000	180.000000	144.500000	126.700000	110.400000	98.700000	92.600000	180.000000	180.000000	180.000000	180.000000	180.000000	180.000000	180.000000	68.900000	0.000000	0.000000	0.000000	0.000000	0.000000	0.000000	0.000000	0.000000	0.000000	50.800000	180.000000	180.000000	180.000000	180.000000	180.000000	180.000000	180.000000	180.000000	180.000000	39.300000	180.000000	180.000000	180.000000	180.000000	180.000000	180.000000
180.000000	180.000000	180.000000	180.000000	180.000000	180.000000	180.000000	180.000000	180.000000	180.000000	180.000000	144.500000	126.600000	110.300000	98.700000	92.100000	0.000000	0.000000	0.000000	0.000000	0.000000	0.000000	0.000000	69.000000	0.000000	0.000000	0.000000	0.000000	0.000000	0.000000	0.000000	0.000000	0.000000	49.900000	0.000000	0.000000	0.000000	0.000000	0.000000	0.000000	0.000000	0.000000	0.000000	46.200000	0.000000	0.000000	0.000000	0.000000	0.000000	0.000000
180.000000	180.000000	180.000000	180.000000	180.000000	180.000000	180.000000	180.000000	180.000000	180.000000	180.000000	144.500000	126.700000	110.400000	98.700000	92.600000	180.000000	180.000000	180.000000	180.000000	180.000000	180.000000	180.000000	69.000000	180.000000	180.000000	180.000000	180.000000	180.000000	180.000000	180.000000	180.000000	180.000000	50.100000	0.000000	0.000000	0.000000	0.000000	0.000000	0.000000	0.000000	0.000000	0.000000	42.000000	0.000000	0.000000	0.000000	0.000000	0.000000	0.000000
180.000000	180.000000	180.000000	180.000000	180.000000	180.000000	180.000000	180.000000	180.000000	180.000000	180.000000	144.500000	126.600000	110.300000	98.700000	92.100000	0.000000	0.000000	0.000000	0.000000	0.000000	0.000000	0.000000	68.900000	0.000000	0.000000	0.000000	0.000000	0.000000	0.000000	0.000000	0.000000	0.000000	50.800000	0.000000	0.000000	0.000000	0.000000	0.000000	0.000000	0.000000	0.000000	0.000000	34.500000	0.000000	0.000000	0.000000	0.000000	0.000000	0.000000
180.000000	180.000000	180.000000	180.000000	180.000000	180.000000	180.000000	180.000000	180.000000	180.000000	180.000000	144.500000	126.700000	110.400000	98.700000	92.600000	180.000000	180.000000	180.000000	180.000000	180.000000	180.000000	180.000000	69.000000	0.000000	0.000000	0.000000	0.000000	0.000000	0.000000	0.000000	0.000000	0.000000	50.400000	180.000000	180.000000	180.000000	180.000000	180.000000	180.000000	180.000000	180.000000	180.000000	35.500000	0.000000	0.000000	0.000000	0.000000	0.000000	0.000000
180.000000	180.000000	180.000000	180.000000	180.000000	180.000000	180.000000	180.000000	180.000000	180.000000	180.000000	144.500000	126.600000	110.300000	98.700000	92.100000	0.000000	0.000000	0.000000	0.000000	0.000000	0.000000	0.000000	69.000000	180.000000	180.000000	180.000000	180.000000	180.000000	180.000000	180.000000	180.000000	180.000000	50.000000	0.000000	0.000000	0.000000	0.000000	0.000000	0.000000	0.000000	0.000000	0.000000	42.300000	180.000000	180.000000	180.000000	180.000000	180.000000	180.000000
180.000000	180.000000	180.000000	180.000000	180.000000	180.000000	180.000000	180.000000	180.000000	180.000000	180.000000	144.500000	126.700000	110.400000	98.700000	92.600000	180.000000	180.000000	180.000000	180.000000	180.000000	180.000000	180.000000	68.900000	0.000000	0.000000	0.000000	0.000000	0.000000	0.000000	0.000000	0.000000	0.000000	50.400000	0.000000	0.000000	0.000000	0.000000	0.000000	0.000000	0.000000	0.000000	0.000000	44.200000	0.000000	0.000000	0.000000	0.000000	0.000000	0.000000
180.000000	180.000000	180.000000	180.000000	180.000000	180.000000	180.000000	180.000000	180.000000	180.000000	180.000000	144.500000	126.600000	110.300000	98.700000	92.100000	0.000000	0.000000	0.000000	0.000000	0.000000	0.000000	0.000000	69.000000	0.000000	0.000000	0.000000	0.000000	0.000000	0.000000	0.000000	0.000000	0.000000	50.600000	0.000000	0.000000	0.000000	0.000000	0.000000	0.000000	0.000000	0.000000	0.000000	38.600000	0.000000	0.000000	0.000000	0.000000	0.000000	0.000000
180.000000	180.000000	180.000000	180.000000	180.000000	180.000000	180.000000	180.000000	180.000000	180.000000	180.000000	144.500000	126.700000	110.400000	98.700000	92.600000	180.000000	180.000000	180.000000	180.000000	180.000000	180.000000	180.000000	69.000000	180.000000	180.000000	180.000000	180.000000	180.000000	180.000000	180.000000	180.000000	180.000000	50.200000	180.000000	180.000000	180.000000	180.000000	180.000000	180.000000	180.000000	180.000000	180.000000	35.000000	0.000000	0.000000	0.000000	0.000000	0.000000	0.000000
180.000000	180.000000	180.000000	180.000000	180.000000	180.000000	180.000000	180.000000	180.000000	180.000000	180.000000	144.500000	126.600000	110.300000	98.700000	92.100000	0.000000	0.000000	0.000000	0.000000	0.000000	0.000000	0.000000	68.900000	0.000000	0.000000	0.000000	0.000000	0.000000	0.000000	0.000000	0.000000	0.000000	50.200000	0.000000	0.000000	0.000000	0.000000	0.000000	0.000000	0.000000	0.000000	0.000000	38.700000	0.000000	0.000000	0.000000	0.000000	0.000000	0.000000
180.000000	180.000000	180.000000	180.000000	180.000000	180.000000	180.000000	180.000000	180.000000	180.000000	180.000000	144.500000	126.700000	110.400000	98.700000	92.600000	180.000000	180.000000	180.000000	180.000000	180.000000	180.000000	180.000000	69.000000	0.000000	0.000000	0.000000	0.000000	0.000000	0.000000	0.000000	0.000000	0.000000	50.500000	0.000000	0.000000	0.000000	0.000000	0.000000	0.000000	0.000000	0.000000	0.000000	43.100000	180.000000	180.000000	180.000000	180.000000	180.000000	180.000000
180.000000	180.000000	180.000000	180.000000	180.000000	180.000000	180.000000	180.000000	180.000000	180.000000	180.000000	144.500000	126.600000	110.300000	98.700000	92.100000	0.000000	0.000000	0.000000	0.000000	0.000000	0.000000	0.000000	69.000000	180.000000	180.000000	180.000000	180.000000	180.000000	180.000000	180.000000	180.000000	180.000000	50.400000	0.000000	0.000000	0.000000	0.000000	0.000000	0.000000	0.000000	0.000000	0.000000	41.500000	0.000000	0.000000	0.000000	0.000000	0.000000	0.000000
180.000000	180.000000	180.000000	180.000000	180.000000	180.000000	180.000000	180.000000	180.000000	180.000000	180.000000	144.500000	126.700000	110.400000	98.700000	92.600000	180.000000	180.000000	180.000000	180.000000	180.000000	180.000000	180.000000	68.900000	0.000000	0.000000	0.000000	0.000000	0.000000	0.000000	0.000000	0.000000	0.000000	50.200000	180.000000	180.000000	180.000000	180.000000	180.000000	180.000000	180.000000	180.000000	180.000000	37.000000	0.000000	0.000000	0.000000	0.000000	0.000000	0.000000
180.000000	180.000000	180.000000	180.000000	180.000000	180.000000	180.000000	180.000000	180.000000	180.000000	180.000000	144.500000	126.600000	110.300000	98.700000	92.100000	0.000000	0.000000	0.000000	0.000000	0.000000	0.000000	0.000000	69.000000	0.000000	0.000000	0.000000	0.000000	0.000000	0.000000	0.000000	0.000000	0.000000	50.400000	0.000000	0.000000	0.000000	0.000000	0.000000	0.000000	0.000000	0.000000	0.000000	36.800000	0.000000	0.000000	0.000000	0.000000	0.000000	0.000000
180.000000	180.000000	180.000000	180.000000	180.000000	180.000000	180.000000	180.000000	180.000000	180.000000	180.000000	144.500000	126.700000	110.400000	98.700000	92.600000	180.000000	180.000000	180.000000	180.000000	180.000000	180.000000	180.000000	69.000000	180.000000	180.000000	180.000000	180.000000	180.000000	180.000000	180.000000	180.000000	180.000000	50.400000	0.000000	0.000000	0.000000	0.000000	0.000000	0.000000	0.000000	0.000000	0.000000	40.700000	0.000000	0.000000	0.000000	0.000000	0.000000	0.000000
180.000000	180.000000	180.000000	180.000000	180.000000	180.000000	180.000000	180.000000	180.000000	180.000000	180.000000	144.500000	126.600000	110.300000	98.700000	92.100000	0.000000	0.000000	0.000000	0.000000	0.000000	0.000000	0.000000	68.900000	0.000000	0.000000	0.000000	0.000000	0.000000	0.000000	0.000000	0.000000	0.000000	50.300000	0.000000	0.000000	0.000000	0.000000	0.000000	0.000000	0.000000	0.000000	0.000000	42.300000	180.000000	180.000000	180.000000	180.000000	180.000000	180.000000
180.000000	180.000000	180.000000	180.000000	180.000000	180.000000	180.000000	180.000000	180.000000	180.000000	180.000000	144.500000	126.700000	110.400000	98.700000	92.600000	180.000000	180.000000	180.000000	180.000000	180.000000	180.000000	180.000000	69.000000	0.000000	0.000000	0.000000	0.000000	0.000000	0.000000	0.000000	0.000000	0.000000	50.300000	180.000000	180.000000	180.000000	180.000000	180.000000	180.000000	180.000000	180.000000	180.000000	39.400000	0.000000	0.000000	0.000000	0.000000	0.000000	0.000000
180.000000	180.000000	180.000000	180.000000	180.000000	180.000000	180.000000	180.000000	180.000000	180.000000	180.000000	144.500000	126.600000	110.300000	98.700000	92.100000	0.000000	0.000000	0.000000	0.000000	0.000000	0.000000	0.000000	69.000000	180.000000	180.000000	180.000000	180.000000	180.000000	180.000000	180.000000	180.000000	180.000000	50.400000	0.000000	0.000000	0.000000	0.000000	0.000000	0.000000	0.000000	0.000000	0.000000	37.000000	0.000000	0.000000	0.000000	0.000000	0.000000	0.000000
180.000000	180.000000	180.000000	180.000000	180.000000	180.000000	180.000000	180.000000	180.000000	180.000000	180.000000	144.500000	126.700000	110.400000	98.700000	92.600000	180.000000	180.000000	180.000000	180.000000	180.000000	180.000000	180.000000	68.900000	0.000000	0.000000	0.000000	0.000000	0.000000	0.000000	0.000000	0.000000	0.000000	50.400000	0.000000	0.000000	0.000000	0.000000	0.000000	0.000000	0.000000	0.000000	0.000000	38.600000	0.000000	0.000000	0.000000	0.000000	0.000000	0.000000
180.000000	180.000000	180.000000	180.000000	180.000000	180.000000	180.000000	180.000000	180.000000	180.000000	180.000000	144.500000	126.600000	110.300000	98.700000	92.100000	0.000000	0.000000	0.000000	0.000000	0.000000	0.000000	0.000000	69.000000	0.000000	0.000000	0.000000	0.000000	0.000000	0.000000	0.000000	0.000000	0.000000	50.300000	0.000000	0.000000	0.000000	0.000000	0.000000	0.000000	0.000000	0.000000	0.000000	41.400000	0.000000	0.000000	0.000000	0.000000	0.000000	0.000000
180.000000	180.000000	180.000000	180.000000	180.000000	180.000000	180.000000	180.000000	180.000000	180.000000	180.000000	144.500000	126.700000	110.400000	98.700000	92.600000	180.000000	180.000000	180.000000	180.000000	180.000000	180.000000	180.000000	69.000000	180.000000	180.000000	180.000000	180.000000	180.000000	180.000000	180.000000	180.000000	180.000000	50.300000	180.000000	180.000000	180.000000	180.000000	180.000000	180.000000	180.000000	180.000000	180.000000	40.900000	180.000000	180.000000	180.000000	180.000000	180.000000	180.000000
180.000000	180.000000	180.000000	180.000000	180.000000	180.000000	180.000000	180.000000	180.000000	180.000000	180.000000	144.500000	126.600000	110.300000	98.700000	92.100000	0.000000	0.000000	0.000000	0.000000	0.000000	0.000000	0.000000	68.900000	0.000000	0.000000	0.000000	0.000000	0.000000	0.000000	0.000000	0.000000	0.000000	50.400000	0.000000	0.000000	0.000000	0.000000	0.000000	0.000000	0.000000	0.000000	0.000000	38.400000	0.000000	0.000000	0.000000	0.000000	0.000000	0.000000
180.000000	180.000000	180.000000	180.000000	180.000000	180.000000	180.000000	180.000000	180.000000	180.000000	180.000000	144.500000	126.700000	110.400000	98.700000	92.600000	180.000000	180.000000	180.000000	180.000000	180.000000	180.000000	180.000000	69.000000	0.000000	0.000000	0.000000	0.000000	0.000000	0.000000	0.000000	0.000000	0.000000	50.400000	0.000000	0.000000	0.000000	0.000000	0.000000	0.000000	0.000000	0.000000	0.000000	37.700000	0.000000	0.000000	0.000000	0.000000	0.000000	0.000000
180.000000	180.000000	180.000000	180.000000	180.000000	180.000000	180.000000	180.000000	180.000000	180.000000	180.000000	144.500000	126.600000	110.300000	98.700000	92.100000	0.000000	0.000000	0.000000	0.000000	0.000000	0.000000	0.000000	69.000000	180.000000	180.000000	180.000000	180.000000	180.000000	180.000000	180.000000	180.000000	180.000000	50.300000	0.000000	0.000000	0.000000	0.000000	0.000000	0.000000	0.000000	0.000000	0.000000	39.900000	0.000000	0.000000	0.000000	0.000000	0.000000	0.000000
180.000000	180.000000	180.000000	180.000000	180.000000	180.000000	180.000000	180.000000	180.000000	180.000000	180.000000	144.500000	126.700000	110.400000	98.700000	92.600000	180.000000	180.000000	180.000000	180.000000	180.000000	180.000000	180.000000	68.900000	0.000000	0.000000	0.000000	0.000000	0.000000	0.000000	0.000000	0.000000	0.000000	50.300000	180.000000	180.000000	180.000000	180.000000	180.000000	180.000000	180.000000	180.000000	180.000000	41.100000	0.000000	0.000000	0.000000	0.000000	0.000000	0.000000
180.000000	180.000000	180.000000	180.000000	180.000000	180.000000	180.000000	180.000000	180.000000	180.000000	180.000000	144.500000	126.600000	110.300000	98.700000	92.100000	0.000000	0.000000	0.000000	0.000000	0.000000	0.000000	0.000000	69.000000	0.000000	0.000000	0.000000	0.000000	0.000000	0.000000	0.000000	0.000000	0.000000	50.400000	0.000000	0.000000	0.000000	0.000000	0.000000	0.000000	0.000000	0.000000	0.000000	39.800000	180.000000	180.000000	180.000000	180.000000	180.000000	180.000000
180.000000	180.000000	180.000000	180.000000	180.000000	180.000000	180.000000	180.000000	180.000000	180.000000	180.000000	144.500000	126.700000	110.400000	98.700000	92.600000	180.000000	180.000000	180.000000	180.000000	180.000000	180.000000	180.000000	69.000000	180.000000	180.000000	180.000000	180.000000	180.000000	180.000000	180.000000	180.000000	180.000000	50.400000	0.000000	0.000000	0.000000	0.000000	0.000000	0.000000	0.000000	0.000000	0.000000	38.100000	0.000000	0.000000	0.000000	0.000000	0.000000	0.000000
180.000000	180.000000	180.000000	180.000000	180.000000	180.000000	180.000000	180.000000	180.000000	180.000000	180.000000	144.500000	126.600000	110.300000	98.700000	92.100000	0.000000	0.000000	0.000000	0.000000	0.000000	0.000000	0.000000	68.900000	0.000000	0.000000	0.000000	0.000000	0.000000	0.000000	0.000000	0.000000	0.000000	50.300000	0.000000	0.000000	0.000000	0.000000	0.000000	0.000000	0.000000	0.000000	0.000000	38.700000	0.000000	0.000000	0.000000	0.000000	0.000000	0.000000
180.000000	180.000000	180.000000	180.000000	180.000000	180.000000	180.000000	180.000000	180.000000	180.000000	180.000000	144.500000	126.700000	110.400000	98.700000	92.600000	180.000000	180.000000	180.000000	180.000000	180.000000	180.000000	180.000000	69.000000	0.000000	0.000000	0.000000	0.000000	0.000000	0.000000	0.000000	0.000000	0.000000	50.300000	180.000000	180.000000	180.000000	180.000000	180.000000	180.000000	180.000000	180.000000	180.000000	40.500000	0.000000	0.000000	0.000000	0.000000	0.000000	0.000000
180.000000	180.000000	180.000000	180.000000	180.000000	180.000000	180.000000	180.000000	180.000000	180.000000	180.000000	144.500000	126.600000	110.300000	98.700000	92.100000	0.000000	0.000000	0.000000	0.000000	0.000000	0.000000	0.000000	69.000000	180.000000	180.000000	180.000000	180.000000	180.000000	180.000000	180.000000	180.000000	180.000000	50.400000	0.000000	0.000000	0.000000	0.000000	0.000000	0.000000	0.000000	0.000000	0.000000	40.400000	0.000000	0.000000	0.000000	0.000000	0.000000	0.000000
180.000000	180.000000	180.000000	180.000000	180.000000	180.000000	180.000000	180.000000	180.000000	180.000000	180.000000	144.500000	126.700000	110.400000	98.700000	92.600000	180.000000	180.000000	180.000000	180.000000	180.000000	180.000000	180.000000	68.900000	0.000000	0.000000	0.000000	0.000000	0.000000	0.000000	0.000000	0.000000	0.000000	50.400000	0.000000	0.000000	0.000000	0.000000	0.000000	0.000000	0.000000	0.000000	0.000000	39.100000	180.000000	180.000000	180.000000	180.000000	180.000000	180.000000
180.000000	180.000000	180.000000	180.000000	180.000000	180.000000	180.000000	180.000000	180.000000	180.000000	180.000000	144.500000	126.600000	110.300000	98.700000	92.100000	0.000000	0.000000	0.000000	0.000000	0.000000	0.000000	0.000000	69.000000	0.000000	0.000000	0.000000	0.000000	0.000000	0.000000	0.000000	0.000000	0.000000	50.300000	0.000000	0.000000	0.000000	0.000000	0.000000	0.000000	0.000000	0.000000	0.000000	38.400000	0.000000	0.000000	0.000000	0.000000	0.000000	0.000000
180.000000	180.000000	180.000000	180.000000	180.000000	180.000000	180.000000	180.000000	180.000000	180.000000	180.000000	144.500000	126.700000	110.400000	98.700000	92.600000	180.000000	180.000000	180.000000	180.000000	180.000000	180.000000	180.000000	69.000000	180.000000	180.000000	180.000000	180.000000	180.000000	180.000000	180.000000	180.000000	180.000000	50.300000	180.000000	180.000000	180.000000	180.000000	180.000000	180.000000	180.000000	180.000000	180.000000	39.500000	0.000000	0.000000	0.000000	0.000000	0.000000	0.000000
180.000000	180.000000	180.000000	180.000000	180.000000	180.000000	180.000000	180.000000	180.000000	180.000000	180.000000	144.500000	126.600000	110.300000	98.700000	92.100000	0.000000	0.000000	0.000000	0.000000	0.000000	0.000000	0.000000	68.900000	0.000000	0.000000	0.000000	0.000000	0.000000	0.000000	0.000000	0.000000	0.000000	50.400000	0.000000	0.000000	0.000000	0.000000	0.000000	0.000000	0.000000	0.000000	0.000000	40.400000	0.000000	0.000000	0.000000	0.000000	0.000000	0.000000
180.000000	180.000000	180.000000	180.000000	180.000000	180.000000	180.000000	180.000000	180.000000	180.000000	180.000000	144.500000	126.700000	110.400000	98.700000	92.600000	180.000000	180.000000	180.000000	180.000000	180.000000	180.000000	180.000000	69.000000	0.000000	0.000000	0.000000	0.000000	0.000000	0.000000	0.000000	0.000000	0.000000	50.400000	0.000000	0.000000	0.000000	0.000000	0.000000	0.000000	0.000000	0.000000	0.000000	39.800000	0.000000	0.000000	0.000000	0.000000	0.000000	0.000000
180.000000	180.000000	180.000000	180.000000	180.000000	180.000000	180.000000	180.000000	180.000000	180.000000	180.000000	144.500000	126.600000	110.300000	98.700000	92.100000	0.000000	0.000000	0.000000	0.000000	0.000000	0.000000	0.000000	69.000000	180.000000	180.000000	180.000000	180.000000	180.000000	180.000000	180.000000	180.000000	180.000000	50.300000	0.000000	0.000000	0.000000	0.000000	0.000000	0.000000	0.000000	0.000000	0.000000	38.800000	180.000000	180.000000	180.000000	180.000000	180.000000	180.000000
180.000000	180.000000	180.000000	180.000000	180.000000	180.000000	180.000000	180.000000	180.000000	180.000000	180.000000	144.500000	126.700000	110.400000	98.700000	92.600000	180.000000	180.000000	180.000000	180.000000	180.000000	180.000000	180.000000	68.900000	0.000000	0.000000	0.000000	0.000000	0.000000	0.000000	0.000000	0.000000	0.000000	50.300000	180.000000	180.000000	180.000000	180.000000	180.000000	180.000000	180.000000	180.000000	180.000000	38.900000	0.000000	0.000000	0.000000	0.000000	0.000000	0.000000
180.000000	180.000000	180.000000	180.000000	180.000000	180.000000	180.000000	180.000000	180.000000	180.000000	180.000000	144.500000	126.600000	110.300000	98.700000	92.100000	0.000000	0.000000	0.000000	0.000000	0.000000	0.000000	0.000000	69.000000	0.000000	0.000000	0.000000	0.000000	0.000000	0.000000	0.000000	0.000000	0.000000	50.400000	0.000000	0.000000	0.000000	0.000000	0.000000	0.000000	0.000000	0.000000	0.000000	39.900000	0.000000	0.000000	0.000000	0.000000	0.000000	0.000000
180.000000	180.000000	180.000000	180.000000	180.000000	180.000000	180.000000	180.000000	180.000000	180.000000	180.000000	144.500000	126.700000	110.400000	98.700000	92.600000	180.000000	180.000000	180.000000	180.000000	180.000000	180.000000	180.000000	69.000000	180.000000	180.000000	180.000000	180.000000	180.000000	180.000000	180.000000	180.000000	180.000000	50.400000	0.000000	0.000000	0.000000	0.000000	0.000000	0.000000	0.000000	0.000000	0.000000	40.100000	0.000000	0.000000	0.000000	0.000000	0.000000	0.000000
180.000000	180.000000	180.000000	180.000000	180.000000	180.000000	180.000000	180.000000	180.000000	180.000000	180.000000	144.500000	126.600000	110.300000	98.700000	92.100000	0.000000	0.000000	0.000000	0.000000	0.000000	0.000000	0.000000	68.900000	0.000000	0.000000	0.000000	0.000000	0.000000	0.000000	0.000000	0.000000	0.000000	50.300000	0.000000	0.000000	0.000000	0.000000	0.000000	0.000000	0.000000	0.000000	0.000000	39.400000	0.000000	0.000000	0.000000	0.000000	0.000000	0.000000
180.000000	180.000000	180.000000	180.000000	180.000000	180.000000	180.000000	180.000000	180.000000	180.000000	180.000000	144.500000	126.700000	110.400000	98.700000	92.600000	180.000000	180.000000	180.000000	180.000000	180.000000	180.000000	180.000000	69.000000	0.000000	0.000000	0.000000	0.000000	0.000000	0.000000	0.000000	0.000000	0.000000	50.300000	180.000000	180.000000	180.000000	180.000000	180.000000	180.000000	180.000000	180.000000	180.000000	38.800000	180.000000	180.000000	180.000000	180.000000	180.000000	180.000000
180.000000	180.000000	180.000000	180.000000	180.000000	180.000000	180.000000	180.000000	180.000000	180.000000	180.000000	144.500000	126.600000	110.300000	98.700000	92.100000	0.000000	0.000000	0.000000	0.000000	0.000000	0.000000	0.000000	69.000000	180.000000	180.000000	180.000000	180.000000	180.000000	180.000000	180.000000	180.000000	180.000000	50.400000	0.000000	0.000000	0.000000	0.000000	0.000000	0.000000	0.000000	0.000000	0.000000	39.400000	0.000000	0.000000	0.000000	0.000000	0.000000	0.000000
180.000000	180.000000	180.000000	180.000000	180.000000	180.000000	180.000000	180.000000	180.000000	180.000000	180.000000	144.500000	126.700000	110.400000	98.700000	92.600000	180.000000	180.000000	180.000000	180.000000	180.000000	180.000000	180.000000	68.900000	0.000000	0.000000	0.000000	0.000000	0.000000	0.000000	0.000000	0.000000	0.000000	50.400000	0.000000	0.000000	0.000000	0.000000	0.000000	0.000000	0.000000	0.000000	0.000000	40.000000	0.000000	0.000000	0.000000	0.000000	0.000000	0.000000
180.000000	180.000000	180.000000	180.000000	180.000000	180.000000	180.000000	180.000000	180.000000	180.000000	180.000000	144.500000	126.600000	110.300000	98.700000	92.100000	0.000000	0.000000	0.000000	0.000000	0.000000	0.000000	0.000000	69.000000	0.000000	0.000000	0.000000	0.000000	0.000000	0.000000	0.000000	0.000000	0.000000	50.300000	0.000000	0.000000	0.000000	0.000000	0.000000	0.000000	0.000000	0.000000	0.000000	39.800000	0.000000	0.000000	0.000000	0.000000	0.000000	0.000000
180.000000	180.000000	180.000000	180.000000	180.000000	180.000000	180.000000	180.000000	180.000000	180.000000	180.000000	144.500000	126.700000	110.400000	98.700000	92.600000	180.000000	180.000000	180.000000	180.000000	180.000000	180.000000	180.000000	69.000000	180.000000	180.000000	180.000000	180.000000	180.000000	180.000000	180.000000	180.000000	180.000000	50.300000	180.000000	180.000000	180.000000	180.000000	180.000000	180.000000	180.000000	180.000000	180.000000	39.100000	0.000000	0.000000	0.000000	0.000000	0.000000	0.000000
180.000000	180.000000	180.000000	180.000000	180.000000	180.000000	180.000000	180.000000	180.000000	180.000000	180.000000	144.500000	126.600000	110.300000	98.700000	92.100000	0.000000	0.000000	0.000000	0.000000	0.000000	0.000000	0.000000	68.900000	0.000000	0.000000	0.000000	0.000000	0.000000	0.000000	0.000000	0.000000	0.000000	50.400000	0.000000	0.000000	0.000000	0.000000	0.000000	0.000000	0.000000	0.000000	0.000000	39.100000	180.000000	180.000000	180.000000	180.000000	180.000000	180.000000
180.000000	180.000000	180.000000	180.000000	180.000000	180.000000	180.000000	180.000000	180.000000	180.000000	180.000000	144.500000	126.700000	110.400000	98.700000	92.600000	180.000000	180.000000	180.000000	180.000000	180.000000	180.000000	180.000000	69.000000	0.000000	0.000000	0.000000	0.000000	0.000000	0.000000	0.000000	0.000000	0.000000	50.400000	0.000000	0.000000	0.000000	0.000000	0.000000	0.000000	0.000000	0.000000	0.000000	39.700000	0.000000	0.000000	0.000000	0.000000	0.000000	0.000000
180.000000	180.000000	180.000000	180.000000	180.000000	180.000000	180.000000	180.000000	180.000000	180.000000	180.000000	144.500000	126.600000	110.300000	98.700000	92.100000	0.000000	0.000000	0.000000	0.000000	0.000000	0.000000	0.000000	69.000000	180.000000	180.000000	180.000000	180.000000	180.000000	180.000000	180.000000	180.000000	180.000000	50.300000	0.000000	0.000000	0.000000	0.000000	0.000000	0.000000	0.000000	0.000000	0.000000	39.800000	0.000000	0.000000	0.000000	0.000000	0.000000	0.000000
180.000000	180.000000	180.000000	180.000000	180.000000	180.000000	180.000000	180.000000	180.000000	180.000000	180.000000	144.500000	126.700000	110.400000	98.700000	92.600000	180.000000	180.000000	180.000000	180.000000	180.000000	180.000000	180.000000	68.900000	0.000000	0.000000	0.000000	0.000000	0.000000	0.000000	0.000000	0.000000	0.000000	50.300000	180.000000	180.000000	180.000000	180.000000	180.000000	180.000000	180.000000	180.000000	180.000000	39.500000	0.000000	0.000000	0.000000	0.000000	0.000000	0.000000
180.000000	180.000000	180.000000	180.000000	180.000000	180.000000	180.000000	180.000000	180.000000	180.000000	180.000000	144.500000	126.600000	110.300000	98.700000	92.100000	0.000000	0.000000	0.000000	0.000000	0.000000	0.000000	0.000000	69.000000	0.000000	0.000000	0.000000	0.000000	0.000000	0.000000	0.000000	0.000000	0.000000	50.400000	0.000000	0.000000	0.000000	0.000000	0.000000	0.000000	0.000000	0.000000	0.000000	39.100000	0.000000	0.000000	0.000000	0.000000	0.000000	0.000000
180.000000	180.000000	180.000000	180.000000	180.000000	180.000000	180.000000	180.000000	180.000000	180.000000	180.000000	144.500000	126.700000	110.400000	98.700000	92.600000	180.000000	180.000000	180.000000	180.000000	180.000000	180.000000	180.000000	69.000000	180.000000	180.000000	180.000000	180.000000	180.000000	180.000000	180.000000	180.000000	180.000000	50.400000	0.000000	0.000000	0.000000	0.000000	0.000000	0.000000	0.000000	0.000000	0.000000	39.400000	180.000000	180.000000	180.000000	180.000000	180.000000	180.000000
180.000000	180.000000	180.000000	180.000000	180.000000	180.000000	180.000000	180.000000	180.000000	180.000000	180.000000	144.500000	126.600000	110.300000	98.700000	92.100000	0.000000	0.000000	0.000000	0.000000	0.000000	0.000000	0.000000	68.900000	0.000000	0.000000	0.000000	0.000000	0.000000	0.000000	0.000000	0.000000	0.000000	50.300000	0.000000	0.000000	0.000000	0.000000	0.000000	0.000000	0.000000	0.000000	0.000000	39.800000	0.000000	0.000000	0.000000	0.000000	0.000000	0.000000
180.000000	180.000000	180.000000	180.000000	180.000000	180.000000	180.000000	180.000000	180.000000	180.000000	180.000000	144.500000	126.700000	110.400000	98.700000	92.600000	180.000000	180.000000	180.000000	180.000000	180.000000	180.000000	180.000000	69.000000	0.000000	0.000000	0.000000	0.000000	0.000000	0.000000	0.000000	0.000000	0.000000	50.300000	180.000000	180.000000	180.000000	180.000000	180.000000	180.000000	180.000000	180.000000	180.000000	39.600000	0.000000	0.000000	0.000000	0.000000	0.000000	0.000000
180.000000	180.000000	180.000000	180.000000	180.000000	180.000000	180.000000	180.000000	180.000000	180.000000	180.000000	144.500000	126.600000	110.300000	98.700000	92.100000	0.000000	0.000000	0.000000	0.000000	0.000000	0.000000	0.000000	69.000000	180.000000	180.000000	180.000000	180.000000	180.000000	180.000000	180.000000	180.000000	180.000000	50.400000	0.000000	0.000000	0.000000	0.000000	0.000000	0.000000	0.000000	0.000000	0.000000	39.300000	0.000000	0.000000	0.000000	0.000000	0.000000	0.000000
180.000000	180.000000	180.000000	180.000000	180.000000	180.000000	180.000000	180.000000	180.000000	180.000000	180.000000	144.500000	126.700000	110.400000	98.700000	92.600000	180.000000	180.000000	180.000000	180.000000	180.000000	180.000000	180.000000	68.900000	0.000000	0.000000	0.000000	0.000000	0.000000	0.000000	0.000000	0.000000	0.000000	50.400000	0.000000	0.000000	0.000000	0.000000	0.000000	0.000000	0.000000	0.000000	0.000000	39.300000	0.000000	0.000000	0.000000	0.000000	0.000000	0.000000
180.000000	180.000000	180.000000	180.000000	180.000000	180.000000	180.000000	180.000000	180.000000	180.000000	180.000000	144.500000	126.600000	110.300000	98.700000	92.100000	0.000000	0.000000	0.000000	0.000000	0.000000	0.000000	0.000000	69.000000	0.000000	0.000000	0.000000	0.000000	0.000000	0.000000	0.000000	0.000000	0.000000	50.300000	0.000000	0.000000	0.000000	0.000000	0.000000	0.000000	0.000000	0.000000	0.000000	39.600000	180.000000	180.000000	180.000000	180.000000	180.000000	180.000000
180.000000	180.000000	180.000000	180.000000	180.000000	180.000000	180.000000	180.000000	180.000000	180.000000	180.000000	144.500000	126.700000	110.400000	98.700000	92.600000	180.000000	180.000000	180.000000	180.000000	180.000000	180.000000	180.000000	69.000000	180.000000	180.000000	180.000000	180.000000	180.000000	180.000000	180.000000	180.000000	180.000000	50.300000	180.000000	180.000000	180.000000	180.000000	180.000000	180.000000	180.000000	180.000000	180.000000	39.700000	0.000000	0.000000	0.000000	0.000000	0.000000	0.000000
180.000000	180.000000	180.000000	180.000000	180.000000	180.000000	180.000000	180.000000	180.000000	180.000000	180.000000	144.500000	126.600000	110.300000	98.700000	92.100000	0.000000	0.000000	0.000000	0.000000	0.000000	0.000000	0.000000	68.900000	0.000000	0.000000	0.000000	0.000000	0.000000	0.000000	0.000000	0.000000	0.000000	50.400000	0.000000	0.000000	0.000000	0.000000	0.000000	0.000000	0.000000	0.000000	0.000000	39.400000	0.000000	0.000000	0.000000	0.000000	0.000000	0.000000
180.000000	180.000000	180.000000	180.000000	180.000000	180.000000	180.000000	180.000000	180.000000	180.000000	180.000000	144.500000	126.700000	110.400000	98.700000	92.600000	180.000000	180.000000	180.000000	180.000000	180.000000	180.000000	180.000000	69.000000	0.000000	0.000000	0.000000	0.000000	0.000000	0.000000	0.000000	0.000000	0.000000	50.400000	0.000000	0.000000	0.000000	0.000000	0.000000	0.000000	0.000000	0.000000	0.000000	39.300000	0.000000	0.000000	0.000000	0.000000	0.000000	0.000000
180.000000	180.000000	180.000000	180.000000	180.000000	180.000000	180.000000	180.000000	180.000000	180.000000	180.000000	180.000000	180.000000	180.000000	180.000000	180.000000	180.000000	180.000000	180.000000	180.000000	180.000000	180.000000	180.000000	180.000000	180.000000	180.000000	180.000000	180.000000	180.000000	180.000000	180.000000	180.000000	180.000000	180.000000	180.000000	180.000000	180.000000	180.000000	180.000000	180.000000	180.000000	180.000000	180.000000	180.000000	180.000000	180.000000	180.000000	180.000000	180.000000	180.000000
180.000000	180.000000	180.000000	180.000000	180.000000	180.000000	180.000000	180.000000	180.000000	180.000000	180.000000	155.100000	113.100000	82.800000	55.500000	26.300000	0.000000	0.000000	0.000000	0.000000	0.000000	0.000000	0.000000	0.000000	0.000000	0.000000	0.000000	0.000000	0.000000	0.000000	0.000000	0.000000	0.000000	0.000000	0.000000	0.000000	0.000000	0.000000	0.000000	0.000000	0.000000	0.000000	0.000000	0.000000	0.000000	0.000000	0.000000	0.000000	0.000000	0.000000
180.000000	180.000000	180.000000	180.000000	180.000000	180.000000	180.000000	180.000000	180.000000	180.000000	180.000000	143.900000	132.900000	128.500000	134.800000	155.600000	180.000000	180.000000	180.000000	180.000000	180.000000	180.000000	180.000000	86.100000	0.000000	0.000000	0.000000	0.000000	0.000000	0.000000	0.000000	0.000000	0.000000	0.000000	0.000000	0.000000	0.000000	0.000000	0.000000	0.000000	0.000000	0.000000	0.000000	0.000000	0.000000	0.000000	0.000000	0.000000	0.000000	0.000000
180.000000	180.000000	180.000000	180.000000	180.000000	180.000000	180.000000	180.000000	180.000000	180.000000	180.000000	144.700000	124.600000	101.700000	77.300000	46.300000	0.000000	0.000000	0.000000	0.000000	0.000000	0.000000	0.000000	93.900000	180.000000	180.000000	180.000000	180.000000	180.000000	180.000000	180.000000	180.000000	180.000000	85.300000	0.000000	0.000000	0.000000	0.000000	0.000000	0.000000	0.000000	0.000000	0.000000	0.000000	0.000000	0.000000	0.000000	0.000000	0.000000	0.000000
180.000000	180.000000	180.000000	180.000000	180.000000	180.000000	180.000000	180.000000	180.000000	180.000000	180.000000	144.600000	128.000000	116.000000	115.200000	135.000000	180.000000	180.000000	180.000000	180.000000	180.000000	180.000000	180.000000	36.200000	0.000000	0.000000	0.000000	0.000000	0.000000	0.000000	0.000000	0.000000	0.000000	94.700000	180.000000	180.000000	180.000000	180.000000	180.000000	180.000000	180.000000	180.000000	180.000000	79.400000	0.000000	0.000000	0.000000	0.000000	0.000000	0.000000
180.000000	180.000000	180.000000	180.000000	180.000000	180.000000	180.000000	180.000000	180.000000	180.000000	180.000000	144.700000	126.600000	108.000000	88.700000	60.900000	0.000000	0.000000	0.000000	0.000000	0.000000	0.000000	0.000000	88.900000	0.000000	0.000000	0.000000	0.000000	0.000000	0.000000	0.000000	0.000000	0.000000	0.000000	0.000000	0.000000	0.000000	0.000000	0.000000	0.000000	0.000000	0.000000	0.000000	100.600000	180.000000	180.000000	180.000000	180.000000	180.000000	180.000000
180.000000	180.000000	180.000000	180.000000	180.000000	180.000000	180.000000	180.000000	180.000000	180.000000	180.000000	144.700000	127.200000	112.300000	106.300000	120.400000	180.000000	180.000000	180.000000	180.000000	180.000000	180.000000	180.000000	68.200000	180.000000	180.000000	180.000000	180.000000	180.000000	180.000000	180.000000	180.000000	180.000000	38.700000	0.000000	0.000000	0.000000	0.000000	0.000000	0.000000	0.000000	0.000000	0.000000	0.000000	0.000000	0.000000	0.000000	0.000000	0.000000	0.000000
180.000000	180.000000	180.000000	180.000000	180.000000	180.000000	180.000000	180.000000	180.000000	180.000000	180.000000	144.700000	126.900000	110.000000	94.300000	71.300000	0.000000	0.000000	0.000000	0.000000	0.000000	0.000000	0.000000	59.500000	0.000000	0.000000	0.000000	0.000000	0.000000	0.000000	0.000000	0.000000	0.000000	89.300000	0.000000	0.000000	0.000000	0.000000	0.000000	0.000000	0.000000	0.000000	0.000000	0.000000	0.000000	0.000000	0.000000	0.000000	0.000000	0.000000
180.000000	180.000000	180.000000	180.000000	180.000000	180.000000	180.000000	180.000000	180.000000	180.000000	180.000000	144.700000	127.000000	111.200000	102.300000	110.700000	180.000000	180.000000	180.000000	180.000000	180.000000	180.000000	180.000000	79.500000	0.000000	0.000000	0.000000	0.000000	0.000000	0.000000	0.000000	0.000000	0.000000	50.400000	180.000000	180.000000	180.000000	180.000000	180.000000	180.000000	180.000000	180.000000	180.000000	37.300000	0.000000	0.000000	0.000000	0.000000	0.000000	0.000000
180.000000	180.000000	180.000000	180.000000	180.000000	180.000000	180.000000	180.000000	180.000000	180.000000	180.000000	144.700000	127.000000	110.600000	96.900000	78.500000	0.000000	0.000000	0.000000	0.000000	0.000000	0.000000	0.000000	64.300000	180.000000	180.000000	180.000000	180.000000	180.000000	180.000000	180.000000	180.000000	180.000000	19.100000	0.000000	0.000000	0.000000	0.000000	0.000000	0.000000	0.000000	0.000000	0.000000	88.900000	0.000000	0.000000	0.000000	0.000000	0.000000	0.000000
180.000000	180.000000	180.000000	180.000000	180.000000	180.000000	180.000000	180.000000	180.000000	180.000000	180.000000	144.700000	127.000000	110.900000	100.500000	104.400000	180.000000	180.000000	180.000000	180.000000	180.000000	180.000000	180.000000	68.300000	0.000000	0.000000	0.000000	0.000000	0.000000	0.000000	0.000000	0.000000	0.000000	61.000000	0.000000	0.000000	0.000000	0.000000	0.000000	0.000000	0.000000	0.000000	0.000000	52.300000	180.000000	180.000000	180.000000	180.000000	180.000000	180.000000
180.000000	180.000000	180.000000	180.000000	180.000000	180.000000	180.000000	180.000000	180.000000	180.000000	180.000000	144.700000	127.000000	110.700000	98.100000	83.200000	0.000000	0.000000	0.000000	0.000000	0.000000	0.000000	0.000000	72.800000	0.000000	0.000000	0.000000	0.000000	0.000000	0.000000	0.000000	0.000000	0.000000	71.300000	0.000000	0.000000	0.000000	0.000000	0.000000	0.000000	0.000000	0.000000	0.000000	1.400000	0.000000	0.000000	0.000000	0.000000	0.000000	0.000000
180.000000	180.000000	180.000000	180.000000	180.000000	180.000000	180.000000	180.000000	180.000000	180.000000	180.000000	144.700000	127.000000	110.800000	99.700000	100.300000	180.000000	180.000000	180.000000	180.000000	180.000000	180.000000	180.000000	66.100000	180.000000	180.000000	180.000000	180.000000	180.000000	180.000000	180.000000	180.000000	180.000000	36.100000	180.000000	180.000000	180.000000	180.000000	180.000000	180.000000	180.000000	180.000000	180.000000	17.700000	0.000000	0.000000	0.000000	0.000000	0.000000	0.000000
180.000000	180.000000	180.000000	180.000000	180.000000	180.000000	180.000000	180.000000	180.000000	180.000000	180.000000	144.700000	127.000000	110.800000	98.600000	86.400000	0.000000	0.000000	0.000000	0.000000	0.000000	0.000000	0.000000	70.200000	0.000000	0.000000	0.000000	0.000000	0.000000	0.000000	0.000000	0.000000	0.000000	38.700000	0.000000	0.000000	0.000000	0.000000	0.000000	0.000000	0.000000	0.000000	0.000000	60.700000	0.000000	0.000000	0.000000	0.000000	0.000000	0.000000
180.000000	180.000000	180.000000	180.000000	180.000000	180.000000	180.000000	180.000000	180.000000	180.000000	180.000000	144.700000	127.000000	110.800000	99.300000	97.600000	180.000000	180.000000	180.000000	180.000000	180.000000	180.000000	180.000000	69.900000	0.000000	0.000000	0.000000	0.000000	0.000000	0.000000	0.000000	0.000000	0.000000	65.300000	0.000000	0.000000	0.000000	0.000000	0.000000	0.000000	0.000000	0.000000	0.000000	71.600000	0.000000	0.000000	0.000000	0.000000	0.000000	0.000000
180.000000	180.000000	180.000000	180.000000	180.000000	180.000000	180.000000	180.000000	180.000000	180.000000	180.000000	144.700000	127.000000	110.800000	98.900000	88.500000	0.000000	0.000000	0.000000	0.000000	0.000000	0.000000	0.000000	67.900000	180.000000	180.000000	180.000000	180.000000	180.000000	180.000000	180.000000	180.000000	180.000000	55.000000	0.000000	0.000000	0.000000	0.000000	0.000000	0.000000	0.000000	0.000000	0.000000	28.100000	180.000000	180.000000	180.000000	180.000000	180.000000	180.000000
180.000000	180.000000	180.000000	180.000000	180.000000	180.000000	180.000000	180.000000	180.000000	180.000000	180.000000	144.700000	127.000000	110.800000	99.100000	95.900000	180.000000	180.000000	180.000000	180.000000	180.000000	180.000000	180.000000	70.100000	0.000000	0.000000	0.000000	0.000000	0.000000	0.000000	0.000000	0.000000	0.000000	37.600000	180.000000	180.000000	180.000000	180.000000	180.000000	180.000000	180.000000	180.000000	180.000000	10.200000	0.000000	0.000000	0.000000	0.000000	0.000000	0.000000
180.000000	180.000000	180.000000	180.000000	180.000000	180.000000	180.000000	180.000000	180.000000	180.000000	180.000000	144.700000	127.000000	110.800000	99.000000	89.900000	0.000000	0.000000	0.000000	0.000000	0.000000	0.000000	0.000000	69.000000	0.000000	0.000000	0.000000	0.000000	0.000000	0.000000	0.000000	0.000000	0.000000	50.900000	0.000000	0.000000	0.000000	0.000000	0.000000	0.000000	0.000000	0.000000	0.000000	37.500000	0.000000	0.000000	0.000000	0.000000	0.000000	0.000000
180.000000	180.000000	180.000000	180.000000	180.000000	180.000000	180.000000	180.000000	180.000000	180.000000	180.000000	144.700000	127.000000	110.800000	99.100000	94.700000	180.000000	180.000000	180.000000	180.000000	180.000000	180.000000	180.000000	68.800000	180.000000	180.000000	180.000000	180.000000	180.000000	180.000000	180.000000	180.000000	180.000000	60.300000	0.000000	0.000000	0.000000	0.000000	0.000000	0.000000	0.000000	0.000000	0.000000	65.400000	0.000000	0.000000	0.000000	0.000000	0.000000	0.000000
180.000000	180.000000	180.000000	180.000000	180.000000	180.000000	180.000000	180.000000	180.000000	180.000000	180.000000	144.700000	127.000000	110.800000	99.000000	90.800000	0.000000	0.000000	0.000000	0.000000	0.000000	0.000000	0.000000	69.700000	0.000000	0.000000	0.000000	0.000000	0.000000	0.000000	0.000000	0.000000	0.000000	47.100000	0.000000	0.000000	0.000000	0.000000	0.000000	0.000000	0.000000	0.000000	0.000000	50.800000	0.000000	0.000000	0.000000	0.000000	0.000000	0.000000
180.000000	180.000000	180.000000	180.000000	180.000000	180.000000	180.000000	180.000000	180.000000	180.000000	180.000000	144.700000	127.000000	110.800000	99.100000	94.000000	180.000000	180.000000	180.000000	180.000000	180.000000	180.000000	180.000000	68.900000	0.000000	0.000000	0.000000	0.000000	0.000000	0.000000	0.000000	0.000000	0.000000	43.900000	180.000000	180.000000	180.000000	180.000000	180.000000	180.000000	180.000000	180.000000	180.000000	20.200000	180.000000	180.000000	180.000000	180.000000	180.000000	180.000000
180.000000	180.000000	180.000000	180.000000	180.000000	180.000000	180.000000	180.000000	180.000000	180.000000	180.000000	144.700000	127.000000	110.800000	99.000000	91.400000	0.000000	0.000000	0.000000	0.000000	0.000000	0.000000	0.000000	69.200000	180.000000	180.000000	180.000000	180.000000	180.000000	180.000000	180.000000	180.000000	180.000000	55.000000	0.000000	0.000000	0.000000	0.000000	0.000000	0.000000	0.000000	0.000000	0.000000	23.500000	0.000000	0.000000	0.000000	0.000000	0.000000	0.000000
180.000000	180.000000	180.000000	180.000000	180.000000	180.000000	180.000000	180.000000	180.000000	180.000000	180.000000	144.700000	127.000000	110.800000	99.100000	93.500000	180.000000	180.000000	180.000000	180.000000	180.000000	180.000000	180.000000	69.300000	0.000000	0.000000	0.000000	0.000000	0.000000	0.000000	0.000000	0.000000	0.000000	54.200000	0.000000	0.000000	0.000000	0.000000	0.000000	0.000000	0.000000	0.000000	0.000000	50.100000	0.000000	0.000000	0.000000	0.000000	0.000000	0.000000
180.000000	180.000000	180.000000	180.000000	180.000000	180.000000	180.000000	180.000000	180.000000	180.000000	180.000000	144.700000	127.000000	110.800000	99.000000	91.800000	0.000000	0.000000	0.000000	0.000000	0.000000	0.000000	0.000000	69.000000	0.000000	0.000000	0.000000	0.000000	0.000000	0.000000	0.000000	0.000000	0.000000	45.800000	0.000000	0.000000	0.000000	0.000000	0.000000	0.000000	0.000000	0.000000	0.000000	58.300000	0.000000	0.000000	0.000000	0.000000	0.000000	0.000000
180.000000	180.000000	180.000000	180.000000	180.000000	180.000000	180.000000	180.000000	180.000000	180.000000	180.000000	144.700000	127.000000	110.800000	99.100000	93.200000	180.000000	180.000000	180.000000	180.000000	180.000000	180.000000	180.000000	69.300000	180.000000	180.000000	180.000000	180.000000	180.000000	180.000000	180.000000	180.000000	180.000000	49.000000	180.000000	180.000000	180.000000	180.000000	180.000000	180.000000	180.000000	180.000000	180.000000	36.300000	0.000000	0.000000	0.000000	0.000000	0.000000	0.000000
180.000000	180.000000	180.000000	180.000000	180.000000	180.000000	180.000000	180.000000	180.000000	180.000000	180.000000	144.700000	127.000000	110.800000	99.000000	92.100000	0.000000	0.000000	0.000000	0.000000	0.000000	0.000000	0.000000	69.200000	0.000000	0.000000	0.000000	0.000000	0.000000	0.000000	0.000000	0.000000	0.000000	54.500000	0.000000	0.000000	0.000000	0.000000	0.000000	0.000000	0.000000	0.000000	0.000000	22.300000	180.000000	180.000000	180.000000	180.000000	180.000000	180.000000
180.000000	180.000000	180.000000	180.000000	180.000000	180.000000	180.000000	180.000000	180.000000	180.000000	180.000000	144.700000	127.000000	110.800000	99.100000	92.900000	180.000000	180.000000	180.000000	180.000000	180.000000	180.000000	180.000000	69.100000	0.000000	0.000000	0.000000	0.000000	0.000000	0.000000	0.000000	0.000000	0.000000	50.400000	0.000000	0.000000	0.000000	0.000000	0.000000	0.000000	0.000000	0.000000	0.000000	36.000000	0.000000	0.000000	0.000000	0.000000	0.000000	0.000000
180.000000	180.000000	180.000000	180.000000	180.000000	180.000000	180.000000	180.000000	180.000000	180.000000	180.000000	144.700000	127.000000	110.800000	99.000000	92.300000	0.000000	0.000000	0.000000	0.000000	0.000000	0.000000	0.000000	69.200000	180.000000	180.000000	180.000000	180.000000	180.000000	180.000000	180.000000	180.000000	180.000000	47.300000	0.000000	0.000000	0.000000	0.000000	0.000000	0.000000	0.000000	0.000000	0.000000	53.600000	0.000000	0.000000	0.000000	0.000000	0.000000	0.000000
180.000000	180.000000	180.000000	180.000000	180.000000	180.000000	180.000000	180.000000	180.000000	180.000000	180.000000	144.700000	127.000000	110.800000	99.100000	92.800000	180.000000	180.000000	180.000000	180.000000	180.000000	180.000000	180.000000	69.200000	0.000000	0.000000	0.000000	0.000000	0.000000	0.000000	0.000000	0.000000	0.000000	51.500000	180.000000	180.000000	180.000000	180.000000	180.000000	180.000000	180.000000	180.000000	180.000000	47.800000	0.000000	0.000000	0.000000	0.000000	0.000000	0.000000
180.000000	180.000000	180.000000	180.000000	180.000000	180.000000	180.000000	180.000000	180.000000	180.000000	180.000000	144.700000	127.000000	110.800000	99.000000	92.400000	0.000000	0.000000	0.000000	0.000000	0.000000	0.000000	0.000000	69.100000	0.000000	0.000000	0.000000	0.000000	0.000000	0.000000	0.000000	0.000000	0.000000	52.600000	0.000000	0.000000	0.000000	0.000000	0.000000	0.000000	0.000000	0.000000	0.000000	29.900000	0.000000	0.000000	0.000000	0.000000	0.000000	0.000000
180.000000	180.000000	180.000000	180.000000	180.000000	180.000000	180.000000	180.000000	180.000000	180.000000	180.000000	144.700000	127.000000	110.800000	99.100000	92.700000	180.000000	180.000000	180.000000	180.000000	180.000000	180.000000	180.000000	69.200000	180.000000	180.000000	180.000000	180.000000	180.000000	180.000000	180.000000	180.000000	180.000000	49.000000	0.000000	0.000000	0.000000	0.000000	0.000000	0.000000	0.000000	0.000000	0.000000	29.100000	180.000000	180.000000	180.000000	180.000000	180.000000	180.000000
180.000000	180.000000	180.000000	180.000000	180.000000	180.000000	180.000000	180.000000	180.000000	180.000000	180.000000	144.700000	127.000000	110.800000	99.000000	92.500000	0.000000	0.000000	0.000000	0.000000	0.000000	0.000000	0.000000	69.200000	0.000000	0.000000	0.000000	0.000000	0.000000	0.000000	0.000000	0.000000	0.000000	49.200000	0.000000	0.000000	0.000000	0.000000	0.000000	0.000000	0.000000	0.000000	0.000000	44.000000	0.000000	0.000000	0.000000	0.000000	0.000000	0.000000
180.000000	180.000000	180.000000	180.000000	180.000000	180.000000	180.000000	180.000000	180.000000	180.000000	180.000000	144.700000	127.000000	110.800000	99.100000	92.600000	180.000000	180.000000	180.000000	180.000000	180.000000	180.000000	180.000000	69.100000	0.000000	0.000000	0.000000	0.000000	0.000000	0.000000	0.000000	0.000000	0.000000	52.000000	180.000000	180.000000	180.000000	180.000000	180.000000	180.000000	180.000000	180.000000	180.000000	50.700000	0.000000	0.000000	0.000000	0.000000	0.000000	0.000000
180.000000	180.000000	180.000000	180.000000	180.000000	180.000000	180.000000	180.000000	180.000000	180.000000	180.000000	144.700000	127.000000	110.800000	99.000000	92.500000	0.000000	0.000000	0.000000	0.000000	0.000000	0.000000	0.000000	69.200000	180.000000	180.000000	180.000000	180.000000	180.000000	180.000000	180.000000	180.000000	180.000000	50.900000	0.000000	0.000000	0.000000	0.000000	0.000000	0.000000	0.000000	0.000000	0.000000	39.400000	0.000000	0.000000	0.000000	0.000000	0.000000	0.000000
180.000000	180.000000	180.000000	180.000000	180.000000	180.000000	180.000000	180.000000	180.000000	180.000000	180.000000	144.700000	127.000000	110.800000	99.100000	92.600000	180.000000	180.000000	180.000000	180.000000	180.000000	180.000000	180.000000	69.200000	0.000000	0.000000	0.000000	0.000000	0.000000	0.000000	0.000000	0.000000	0.000000	49.200000	0.000000	0.000000	0.000000	0.000000	0.000000	0.000000	0.000000	0.000000	0.000000	29.800000	0.000000	0.000000	0.000000	0.000000	0.000000	0.000000
180.000000	180.000000	180.000000	180.000000	180.000000	180.000000	180.000000	180.000000	180.000000	180.000000	180.000000	144.700000	127.000000	110.800000	99.000000	92.500000	0.000000	0.000000	0.000000	0.000000	0.000000	0.000000	0.000000	69.100000	0.000000	0.000000	0.000000	0.000000	0.000000	0.000000	0.000000	0.000000	0.000000	50.400000	0.000000	0.000000	0.000000	0.000000	0.000000	0.000000	0.000000	0.000000	0.000000	36.100000	180.000000	180.000000	180.000000	180.000000	180.000000	180.000000
180.000000	180.000000	180.000000	180.000000	180.000000	180.000000	180.000000	180.000000	180.000000	180.000000	180.000000	144.700000	127.000000	110.800000	99.100000	92.600000	180.000000	180.000000	180.000000	180.000000	180.000000	180.000000	180.000000	69.200000	180.000000	180.000000	180.000000	180.000000	180.000000	180.000000	180.000000	180.000000	180.000000	51.500000	180.000000	180.000000	180.000000	180.000000	180.000000	180.000000	180.000000	180.000000	180.000000	47.000000	0.000000	0.000000	0.000000	0.000000	0.000000	0.000000
180.000000	180.000000	180.000000	180.000000	180.000000	180.000000	180.000000	180.000000	180.000000	180.000000	180.000000	144.700000	127.000000	110.800000	99.000000	92.500000	0.000000	0.000000	0.000000	0.000000	0.000000	0.000000	0.000000	69.200000	0.000000	0.000000	0.000000	0.000000	0.000000	0.000000	0.000000	0.000000	0.000000	50.100000	0.000000	0.000000	0.000000	0.000000	0.000000	0.000000	0.000000	0.000000	0.000000	45.200000	0.000000	0.000000	0.000000	0.000000	0.000000	0.000000
180.000000	180.000000	180.000000	180.000000	180.000000	180.000000	180.000000	180.000000	180.000000	180.000000	180.000000	144.700000	127.000000	110.800000	99.100000	92.600000	180.000000	180.000000	180.000000	180.000000	180.000000	180.000000	180.000000	69.100000	0.000000	0.000000	0.000000	0.000000	0.000000	0.000000	0.000000	0.000000	0.000000	49.800000	0.000000	0.000000	0.000000	0.000000	0.000000	0.000000	0.000000	0.000000	0.000000	35.000000	0.000000	0.000000	0.000000	0.000000	0.000000	0.000000
180.000000	180.000000	180.000000	180.000000	180.000000	180.000000	180.000000	180.000000	180.000000	180.000000	180.000000	144.700000	127.000000	110.800000	99.000000	92.500000	0.000000	0.000000	0.000000	0.000000	0.000000	0.000000	0.000000	69.200000	180.000000	180.000000	180.000000	180.000000	180.000000	180.000000	180.000000	180.000000	180.000000	50.900000	0.000000	0.000000	0.000000	0.000000	0.000000	0.000000	0.000000	0.000000	0.000000	33.000000	0.000000	0.000000	0.000000	0.000000	0.000000	0.000000
180.000000	180.000000	180.000000	180.000000	180.000000	180.000000	180.000000	180.000000	180.000000	180.000000	180.000000	144.700000	127.000000	110.800000	99.100000	92.600000	180.000000	180.000000	180.000000	180.000000	180.000000	180.000000	180.000000	69.200000	0.000000	0.000000	0.000000	0.000000	0.000000	0.000000	0.000000	0.000000	0.000000	50.900000	180.000000	180.000000	180.000000	180.000000	180.000000	180.000000	180.000000	180.000000	180.000000	41.100000	180.000000	180.000000	180.000000	180.000000	180.000000	180.000000
180.000000	180.000000	180.000000	180.000000	180.000000	180.000000	180.000000	180.000000	180.000000	180.000000	180.000000	144.700000	127.000000	110.800000	99.000000	92.500000	0.000000	0.000000	0.000000	0.000000	0.000000	0.000000	0.000000	69.100000	0.000000	0.000000	0.000000	0.000000	0.000000	0.000000	0.000000	0.000000	0.000000	49.900000	0.000000	0.000000	0.000000	0.000000	0.000000	0.000000	0.000000	0.000000	0.000000	46.000000	0.000000	0.000000	0.000000	0.000000	0.000000	0.000000
180.000000	180.000000	180.000000	180.000000	180.000000	180.000000	180.000000	180.000000	180.000000	180.000000	180.000000	144.700000	127.000000	110.800000	99.100000	92.600000	180.000000	180.000000	180.000000	180.000000	180.000000	180.000000	180.000000	69.200000	180.000000	180.000000	180.000000	180.000000	180.000000	180.000000	180.000000	180.000000	180.000000	50.300000	0.000000	0.000000	0.000000	0.000000	0.000000	0.000000	0.000000	0.000000	0.000000	40.400000	0.000000	0.000000	0.000000	0.000000	0.000000	0.000000
180.000000	180.000000	180.000000	180.000000	180.000000	180.000000	180.000000	180.000000	180.000000	180.000000	180.000000	144.700000	127.000000	110.800000	99.000000	92.500000	0.000000	0.000000	0.000000	0.000000	0.000000	0.000000	0.000000	69.200000	0.000000	0.000000	0.000000	0.000000	0.000000	0.000000	0.000000	0.000000	0.000000	50.900000	0.000000	0.000000	0.000000	0.000000	0.000000	0.000000	0.000000	0.000000	0.000000	34.200000	0.000000	0.000000	0.000000	0.000000	0.000000	0.000000
180.000000	180.000000	180.000000	180.000000	180.000000	180.000000	180.000000	180.000000	180.000000	180.000000	180.000000	144.700000	127.000000	110.800000	99.100000	92.600000	180.000000	180.000000	180.000000	180.000000	180.000000	180.000000	180.000000	69.100000	0.000000	0.000000	0.000000	0.000000	0.000000	0.000000	0.000000	0.000000	0.000000	50.500000	180.000000	180.000000	180.000000	180.000000	180.000000	180.000000	180.000000	180.000000	180.000000	36.900000	0.000000	0.000000	0.000000	0.000000	0.000000	0.000000
180.000000	180.000000	180.000000	180.000000	180.000000	180.000000	180.000000	180.000000	180.000000	180.000000	180.000000	144.700000	127.000000	110.800000	99.000000	92.500000	0.000000	0.000000	0.000000	0.000000	0.000000	0.000000	0.000000	69.200000	180.000000	180.000000	180.000000	180.000000	180.000000	180.000000	180.000000	180.000000	180.000000	50.100000	0.000000	0.000000	0.000000	0.000000	0.000000	0.000000	0.000000	0.000000	0.000000	43.300000	180.000000	180.000000	180.000000	180.000000	180.000000	180.000000
180.000000	180.000000	180.000000	180.000000	180.000000	180.000000	180.000000	180.000000	180.000000	180.000000	180.000000	144.700000	127.000000	110.800000	99.100000	92.600000	180.000000	180.000000	180.000000	180.000000	180.000000	180.000000	180.000000	69.200000	0.000000	0.000000	0.000000	0.000000	0.000000	0.000000	0.000000	0.000000	0.000000	50.500000	0.000000	0.000000	0.000000	0.000000	0.000000	0.000000	0.000000	0.000000	0.000000	43.300000	0.000000	0.000000	0.000000	0.000000	0.000000	0.000000
180.000000	180.000000	180.000000	180.000000	180.000000	180.000000	180.000000	180.000000	180.000000	180.000000	180.000000	144.700000	127.000000	110.800000	99.000000	92.500000	0.000000	0.000000	0.000000	0.000000	0.000000	0.000000	0.000000	69.100000	0.000000	0.000000	0.000000	0.000000	0.000000	0.000000	0.000000	0.000000	0.000000	50.700000	0.000000	0.000000	0.000000	0.000000	0.000000	0.000000	0.000000	0.000000	0.000000	37.500000	0.000000	0.000000	0.000000	0.000000	0.000000	0.000000
180.000000	180.000000	180.000000	180.000000	180.000000	180.000000	180.000000	180.000000	180.000000	180.000000	180.000000	144.700000	127.000000	110.800000	99.100000	92.600000	180.000000	180.000000	180.000000	180.000000	180.000000	180.000000	180.000000	69.200000	180.000000	180.000000	180.000000	180.000000	180.000000	180.000000	180.000000	180.000000	180.000000	50.400000	180.000000	180.000000	180.000000	180.000000	180.000000	180.000000	180.000000	180.000000	180.000000	35.600000	0.000000	0.000000	0.000000	0.000000	0.000000	0.000000
180.000000	180.000000	180.000000	180.000000	180.000000	180.000000	180.000000	180.000000	180.000000	180.000000	180.000000	144.700000	127.000000	110.800000	99.000000	92.500000	0.000000	0.000000	0.000000	0.000000	0.000000	0.000000	0.000000	69.200000	0.000000	0.000000	0.000000	0.000000	0.000000	0.000000	0.000000	0.000000	0.000000	50.200000	0.000000	0.000000	0.000000	0.000000	0.000000	0.000000	0.000000	0.000000	0.000000	39.900000	0.000000	0.000000	0.000000	0.000000	0.000000	0.000000
180.000000	180.000000	180.000000	180.000000	180.000000	180.000000	180.000000	180.000000	180.000000	180.000000	180.000000	144.700000	127.000000	110.800000	99.100000	92.600000	180.000000	180.000000	180.000000	180.000000	180.000000	180.000000	180.000000	69.100000	0.000000	0.000000	0.000000	0.000000	0.000000	0.000000	0.000000	0.000000	0.000000	50.600000	0.000000	0.000000	0.000000	0.000000	0.000000	0.000000	0.000000	0.000000	0.000000	43.200000	180.000000	180.000000	180.000000	180.000000	180.000000	180.000000
180.000000	180.000000	180.000000	180.000000	180.000000	180.000000	180.000000	180.000000	180.000000	180.000000	180.000000	144.700000	127.000000	110.800000	99.000000	92.500000	0.000000	0.000000	0.000000	0.000000	0.000000	0.000000	0.000000	69.200000	180.000000	180.000000	180.000000	180.000000	180.000000	180.000000	180.000000	180.000000	180.000000	50.600000	0.000000	0.000000	0.000000	0.000000	0.000000	0.000000	0.000000	0.000000	0.000000	40.500000	0.000000	0.000000	0.000000	0.000000	0.000000	0.000000
180.000000	180.000000	180.000000	180.000000	180.000000	180.000000	180.000000	180.000000	180.000000	180.000000	180.000000	144.700000	127.000000	110.800000	99.100000	92.600000	180.000000	180.000000	180.000000	180.000000	180.000000	180.000000	180.000000	69.200000	0.000000	0.000000	0.000000	0.000000	0.000000	0.000000	0.000000	0.000000	0.000000	50.300000	180.000000	180.000000	180.000000	180.000000	180.000000	180.000000	180.000000	180.000000	180.000000	36.700000	0.000000	0.000000	0.000000	0.000000	0.000000	0.000000
180.000000	180.000000	180.000000	180.000000	180.000000	180.000000	180.000000	180.000000	180.000000	180.000000	180.000000	144.700000	127.000000	110.800000	99.000000	92.500000	0.000000	0.000000	0.000000	0.000000	0.000000	0.000000	0.000000	69.100000	0.000000	0.000000	0.000000	0.000000	0.000000	0.000000	0.000000	0.000000	0.000000	50.400000	0.000000	0.000000	0.000000	0.000000	0.000000	0.000000	0.000000	0.000000	0.000000	37.700000	0.000000	0.000000	0.000000	0.000000	0.000000	0.000000
180.000000	180.000000	180.000000	180.000000	180.000000	180.000000	180.000000	180.000000	180.000000	180.000000	180.000000	144.700000	127.000000	110.800000	99.100000	92.600000	180.000000	180.000000	180.000000	180.000000	180.000000	180.000000	180.000000	69.200000	180.000000	180.000000	180.000000	180.000000	180.000000	180.000000	180.000000	180.000000	180.000000	50.600000	0.000000	0.000000	0.000000	0.000000	0.000000	0.000000	0.000000	0.000000	0.000000	41.400000	0.000000	0.000000	0.000000	0.000000	0.000000	0.000000
180.000000	180.000000	180.000000	180.000000	180.000000	180.000000	180.000000	180.000000	180.000000	180.000000	180.000000	144.700000	127.000000	110.800000	99.000000	92.500000	0.000000	0.000000	0.000000	0.000000	0.000000	0.000000	0.000000	69.200000	0.000000	0.000000	0.000000	0.000000	0.000000	0.000000	0.000000	0.000000	0.000000	50.500000	0.000000	0.000000	0.000000	0.000000	0.000000	0.000000	0.000000	0.000000	0.000000	41.800000	180.000000	180.000000	180.000000	180.000000	180.000000	180.000000
180.000000	180.000000	180.000000	180.000000	180.000000	180.000000	180.000000	180.000000	180.000000	180.000000	180.000000	144.700000	127.000000	110.800000	99.100000	92.600000	180.000000	180.000000	180.000000	180.000000	180.000000	180.000000	180.000000	69.100000	0.000000	0.000000	0.000000	0.000000	0.000000	0.000000	0.000000	0.000000	0.000000	50.300000	180.000000	180.000000	180.000000	180.000000	180.000000	180.000000	180.000000	180.000000	180.000000	38.800000	0.000000	0.000000	0.000000	0.000000	0.000000	0.000000
180.000000	180.000000	180.000000	180.000000	180.000000	180.000000	180.000000	180.000000	180.000000	180.000000	180.000000	144.700000	127.000000	110.800000	99.000000	92.500000	0.000000	0.000000	0.000000	0.000000	0.000000	0.000000	0.000000	69.200000	180.000000	180.000000	180.000000	180.000000	180.000000	180.000000	180.000000	180.000000	180.000000	50.500000	0.000000	0.000000	0.000000	0.000000	0.000000	0.000000	0.000000	0.000000	0.000000	37.200000	0.000000	0.000000	0.000000	0.000000	0.000000	0.000000
180.000000	180.000000	180.000000	180.000000	180.000000	180.000000	180.000000	180.000000	180.000000	180.000000	180.000000	144.700000	127.000000	110.800000	99.100000	92.600000	180.000000	180.000000	180.000000	180.000000	180.000000	180.000000	180.000000	69.200000	0.000000	0.000000	0.000000	0.000000	0.000000	0.000000	0.000000	0.000000	0.000000	50.500000	0.000000	0.000000	0.000000	0.000000	0.000000	0.000000	0.000000	0.000000	0.000000	39.500000	0.000000	0.000000	0.000000	0.000000	0.000000	0.000000
180.000000	180.000000	180.000000	180.000000	180.000000	180.000000	180.000000	180.000000	180.000000	180.000000	180.000000	144.700000	127.000000	110.800000	99.000000	92.500000	0.000000	0.000000	0.000000	0.000000	0.000000	0.000000	0.000000	69.100000	0.000000	0.000000	0.000000	0.000000	0.000000	0.000000	0.000000	0.000000	0.000000	50.500000	0.000000	0.000000	0.000000	0.000000	0.000000	0.000000	0.000000	0.000000	0.000000	41.500000	0.000000	0.000000	0.000000	0.000000	0.000000	0.000000
180.000000	180.000000	180.000000	180.000000	180.000000	180.000000	180.000000	180.000000	180.000000	180.000000	180.000000	144.700000	127.000000	110.800000	99.100000	92.600000	180.000000	180.000000	180.000000	180.000000	180.000000	180.000000	180.000000	69.200000	180.000000	180.000000	180.000000	180.000000	180.000000	180.000000	180.000000	180.000000	180.000000	50.300000	180.000000	180.000000	180.000000	180.000000	180.000000	180.000000	180.000000	180.000000	180.000000	40.400000	180.000000	180.000000	180.000000	180.000000	180.000000	180.000000
180.000000	180.000000	180.000000	180.000000	180.000000	180.000000	180.000000	180.000000	180.000000	180.000000	180.000000	144.700000	127.000000	110.800000	99.000000	92.500000	0.000000	0.000000	0.000000	0.000000	0.000000	0.000000	0.000000	69.200000	0.000000	0.000000	0.000000	0.000000	0.000000	0.000000	0.000000	0.000000	0.000000	50.500000	0.000000	0.000000	0.000000	0.000000	0.000000	0.000000	0.000000	0.000000	0.000000	38.000000	0.000000	0.000000	0.000000	0.000000	0.000000	0.000000
180.000000	180.000000	180.000000	180.000000	180.000000	180.000000	180.000000	180.000000	180.000000	180.000000	180.000000	144.700000	127.000000	110.800000	99.100000	92.600000	180.000000	180.000000	180.000000	180.000000	180.000000	180.000000	180.000000	69.100000	0.000000	0.000000	0.000000	0.000000	0.000000	0.000000	0.000000	0.000000	0.000000	50.500000	0.000000	0.000000	0.000000	0.000000	0.000000	0.000000	0.000000	0.000000	0.000000	38.400000	0.000000	0.000000	0.000000	0.000000	0.000000	0.000000
180.000000	180.000000	180.000000	180.000000	180.000000	180.000000	180.000000	180.000000	180.000000	180.000000	180.000000	144.700000	127.000000	110.800000	99.000000	92.500000	0.000000	0.000000	0.000000	0.000000	0.000000	0.000000	0.000000	69.200000	180.000000	180.000000	180.000000	180.000000	180.000000	180.000000	180.000000	180.000000	180.000000	50.500000	0.000000	0.000000	0.000000	0.000000	0.000000	0.000000	0.000000	0.000000	0.000000	40.400000	0.000000	0.000000	0.000000	0.000000	0.000000	0.000000
180.000000	180.000000	180.000000	180.000000	180.000000	180.000000	180.000000	180.000000	180.000000	180.000000	180.000000	144.700000	127.000000	110.800000	99.100000	92.600000	180.000000	180.000000	180.000000	180.000000	180.000000	180.000000	180.000000	69.200000	0.000000	0.000000	0.000000	0.000000	0.000000	0.000000	0.000000	0.000000	0.000000	50.300000	180.000000	180.000000	180.000000	180.000000	180.000000	180.000000	180.000000	180.000000	180.000000	40.900000	0.000000	0.000000	0.000000	0.000000	0.000000	0.000000
180.000000	180.000000	180.000000	180.000000	180.000000	180.000000	180.000000	180.000000	180.000000	180.000000	180.000000	144.700000	127.000000	110.800000	99.000000	92.500000	0.000000	0.000000	0.000000	0.000000	0.000000	0.000000	0.000000	69.100000	0.000000	0.000000	0.000000	0.000000	0.000000	0.000000	0.000000	0.000000	0.000000	50.500000	0.000000	0.000000	0.000000	0.000000	0.000000	0.000000	0.000000	0.000000	0.000000	39.300000	180.000000	180.000000	180.000000	180.000000	180.000000	180.000000
180.000000	180.000000	180.000000	180.000000	180.000000	180.000000	180.000000	180.000000	180.000000	180.000000	180.000000	144.700000	127.000000	110.800000	99.100000	92.600000	180.000000	180.000000	180.000000	180.000000	180.000000	180.000000	180.000000	69.200000	180.000000	180.000000	180.000000	180.000000	180.000000	180.000000	180.000000	180.000000	180.000000	50.500000	0.000000	0.000000	0.000000	0.000000	0.000000	0.000000	0.000000	0.000000	0.000000	38.200000	0.000000	0.000000	0.000000	0.000000	0.000000	0.000000
180.000000	180.000000	180.000000	180.000000	180.000000	180.000000	180.000000	180.000000	180.000000	180.000000	180.000000	144.700000	127.000000	110.800000	99.000000	92.500000	0.000000	0.000000	0.000000	0.000000	0.000000	0.000000	0.000000	69.200000	0.000000	0.000000	0.000000	0.000000	0.000000	0.000000	0.000000	0.000000	0.000000	50.500000	0.000000	0.000000	0.000000	0.000000	0.000000	0.000000	0.000000	0.000000	0.000000	39.400000	0.000000	0.000000	0.000000	0.000000	0.000000	0.000000
180.000000	180.000000	180.000000	180.000000	180.000000	180.000000	180.000000	180.000000	180.000000	180.000000	180.000000	144.700000	127.000000	110.800000	99.100000	92.600000	180.000000	180.000000	180.000000	180.000000	180.000000	180.000000	180.000000	69.100000	0.000000	0.000000	0.000000	0.000000	0.000000	0.000000	0.000000	0.000000	0.000000	50.300000	180.000000	180.000000	180.000000	180.000000	180.000000	180.000000	180.000000	180.000000	180.000000	40.600000	0.000000	0.000000	0.000000	0.000000	0.000000	0.000000
180.000000	180.000000	180.000000	180.000000	180.000000	180.000000	180.000000	180.000000	180.000000	180.000000	180.000000	144.700000	127.000000	110.800000	99.000000	92.500000	0.000000	0.000000	0.000000	0.000000	0.000000	0.000000	0.000000	69.200000	180.000000	180.000000	180.000000	180.000000	180.000000	180.000000	180.000000	180.000000	180.000000	50.500000	0.000000	0.000000	0.000000	0.000000	0.000000	0.000000	0.000000	0.000000	0.000000	40.100000	0.000000	0.000000	0.000000	0.000000	0.000000	0.000000
180.000000	180.000000	180.000000	180.000000	180.000000	180.000000	180.000000	180.000000	180.000000	180.000000	180.000000	144.700000	127.000000	110.800000	99.100000	92.600000	180.000000	180.000000	180.000000	180.000000	180.000000	180.000000	180.000000	69.200000	0.000000	0.000000	0.000000	0.000000	0.000000	0.000000	0.000000	0.000000	0.000000	50.500000	0.000000	0.000000	0.000000	0.000000	0.000000	0.000000	0.000000	0.000000	0.000000	38.800000	180.000000	180.000000	180.000000	180.000000	180.000000	180.000000
180.000000	180.000000	180.000000	180.000000	180.000000	180.000000	180.000000	180.000000	180.000000	180.000000	180.000000	144.700000	127.000000	110.800000	99.000000	92.500000	0.000000	0.000000	0.000000	0.000000	0.000000	0.000000	0.000000	69.100000	0.000000	0.000000	0.000000	0.000000	0.000000	0.000000	0.000000	0.000000	0.000000	50.500000	0.000000	0.000000	0.000000	0.000000	0.000000	0.000000	0.000000	0.000000	0.000000	38.800000	0.000000	0.000000	0.000000	0.000000	0.000000	0.000000
180.000000	180.000000	180.000000	180.000000	180.000000	180.000000	180.000000	180.000000	180.000000	180.000000	180.000000	144.700000	127.000000	110.800000	99.100000	92.600000	180.000000	180.000000	180.000000	180.000000	180.000000	180.000000	180.000000	69.200000	180.000000	180.000000	180.000000	180.000000	180.000000	180.000000	180.000000	180.000000	180.000000	50.300000	180.000000	180.000000	180.000000	180.000000	180.000000	180.000000	180.000000	180.000000	180.000000	39.900000	0.000000	0.000000	0.000000	0.000000	0.000000	0.000000
180.000000	180.000000	180.000000	180.000000	180.000000	180.000000	180.000000	180.000000	180.000000	180.000000	180.000000	144.700000	127.000000	110.800000	99.000000	92.500000	0.000000	0.000000	0.000000	0.000000	0.000000	0.000000	0.000000	69.200000	0.000000	0.000000	0.000000	0.000000	0.000000	0.000000	0.000000	0.000000	0.000000	50.500000	0.000000	0.000000	0.000000	0.000000	0.000000	0.000000	0.000000	0.000000	0.000000	40.400000	0.000000	0.000000	0.000000	0.000000	0.000000	0.000000
180.000000	180.000000	180.000000	180.000000	180.000000	180.000000	180.000000	180.000000	180.000000	180.000000	180.000000	144.700000	127.000000	110.800000	99.100000	92.600000	180.000000	180.000000	180.000000	180.000000	180.000000	180.000000	180.000000	69.100000	0.000000	0.000000	0.000000	0.000000	0.000000	0.000000	0.000000	0.000000	0.000000	50.500000	0.000000	0.000000	0.000000	0.000000	0.000000	0.000000	0.000000	0.000000	0.000000	39.500000	0.000000	0.000000	0.000000	0.000000	0.000000	0.000000
180.000000	180.000000	180.000000	180.000000	180.000000	180.000000	180.000000	180.000000	180.000000	180.000000	180.000000	144.700000	127.000000	110.800000	99.000000	92.500000	0.000000	0.000000	0.000000	0.000000	0.000000	0.000000	0.000000	69.200000	180.000000	180.000000	180.000000	180.000000	180.000000	180.000000	180.000000	180.000000	180.000000	50.500000	0.000000	0.000000	0.000000	0.000000	0.000000	0.000000	0.000000	0.000000	0.000000	38.800000	180.000000	180.000000	180.000000	180.000000	180.000000	180.000000
180.000000	180.000000	180.000000	180.000000	180.000000	180.000000	180.000000	180.000000	180.000000	180.000000	180.000000	144.700000	127.000000	110.800000	99.100000	92.600000	180.000000	180.000000	180.000000	180.000000	180.000000	180.000000	180.000000	69.200000	0.000000	0.000000	0.000000	0.000000	0.000000	0.000000	0.000000	0.000000	0.000000	50.300000	180.000000	180.000000	180.000000	180.000000	180.000000	180.000000	180.000000	180.000000	180.000000	39.300000	0.000000	0.000000	0.000000	0.000000	0.000000	0.000000
180.000000	180.000000	180.000000	180.000000	180.000000	180.000000	180.000000	180.000000	180.000000	180.000000	180.000000	144.700000	127.000000	110.800000	99.000000	92.500000	0.000000	0.000000	0.000000	0.000000	0.000000	0.000000	0.000000	69.100000	0.000000	0.000000	0.000000	0.000000	0.000000	0.000000	0.000000	0.000000	0.000000	50.500000	0.000000	0.000000	0.000000	0.000000	0.000000	0.000000	0.000000	0.000000	0.000000	40.100000	0.000000	0.000000	0.000000	0.000000	0.000000	0.000000
180.000000	180.000000	180.000000	180.000000	180.000000	180.000000	180.000000	180.000000	180.000000	180.000000	180.000000	144.700000	127.000000	110.800000	99.100000	92.600000	180.000000	180.000000	180.000000	180.000000	180.000000	180.000000	180.000000	69.200000	180.000000	180.000000	180.000000	180.000000	180.000000	180.000000	180.000000	180.000000	180.000000	50.500000	0.000000	0.000000	0.000000	0.000000	0.000000	0.000000	0.000000	0.000000	0.000000	40.000000	0.000000	0.000000	0.000000	0.000000	0.000000	0.000000
180.000000	180.000000	180.000000	180.000000	180.000000	180.000000	180.000000	180.000000	180.000000	180.000000	180.000000	144.700000	127.000000	110.800000	99.000000	92.500000	0.000000	0.000000	0.000000	0.000000	0.000000	0.000000	0.000000	69.200000	0.000000	0.000000	0.000000	0.000000	0.000000	0.000000	0.000000	0.000000	0.000000	50.500000	0.000000	0.000000	0.000000	0.000000	0.000000	0.000000	0.000000	0.000000	0.000000	39.200000	0.000000	0.000000	0.000000	0.000000	0.000000	0.000000
180.000000	180.000000	180.000000	180.000000	180.000000	180.000000	180.000000	180.000000	180.000000	180.000000	180.000000	144.700000	127.000000	110.800000	99.100000	92.600000	180.000000	180.000000	180.000000	180.000000	180.000000	180.000000	180.000000	69.100000	0.000000	0.000000	0.000000	0.000000	0.000000	0.000000	0.000000	0.000000	0.000000	50.300000	180.000000	180.000000	180.000000	180.000000	180.000000	180.000000	180.000000	180.000000	180.000000	39.000000	180.000000	180.000000	180.000000	180.000000	180.000000	180.000000
180.000000	180.000000	180.000000	180.000000	180.000000	180.000000	180.000000	180.000000	180.000000	180.000000	180.000000	144.700000	127.000000	110.800000	99.000000	92.500000	0.000000	0.000000	0.000000	0.000000	0.000000	0.000000	0.000000	69.200000	180.000000	180.000000	180.000000	180.000000	180.000000	180.000000	180.000000	180.000000	180.000000	50.500000	0.000000	0.000000	0.000000	0.000000	0.000000	0.000000	0.000000	0.000000	0.000000	39.700000	0.000000	0.000000	0.000000	0.000000	0.000000	0.000000
180.000000	180.000000	180.000000	180.000000	180.000000	180.000000	180.000000	180.000000	180.000000	180.000000	180.000000	144.700000	127.000000	110.800000	99.100000	92.600000	180.000000	180.000000	180.000000	180.000000	180.000000	180.000000	180.000000	69.200000	0.000000	0.000000	0.000000	0.000000	0.000000	0.000000	0.000000	0.000000	0.000000	50.500000	0.000000	0.000000	0.000000	0.000000	0.000000	0.000000	0.000000	0.000000	0.000000	40.100000	0.000000	0.000000	0.000000	0.000000	0.000000	0.000000
180.000000	180.000000	180.000000	180.000000	180.000000	180.000000	180.000000	180.000000	180.000000	180.000000	180.000000	144.700000	127.000000	110.800000	99.000000	92.500000	0.000000	0.000000	0.000000	0.000000	0.000000	0.000000	0.000000	69.100000	0.000000	0.000000	0.000000	0.000000	0.000000	0.000000	0.000000	0.000000	0.000000	50.500000	0.000000	0.000000	0.000000	0.000000	0.000000	0.000000	0.000000	0.000000	0.000000	39.600000	0.000000	0.000000	0.000000	0.000000	0.000000	0.000000
180.000000	180.000000	180.000000	180.000000	180.000000	180.000000	180.000000	180.000000	180.000000	180.000000	180.000000	144.700000	127.000000	110.800000	99.100000	92.600000	180.000000	180.000000	180.000000	180.000000	180.000000	180.000000	180.000000	69.200000	180.000000	180.000000	180.000000	180.000000	180.000000	180.000000	180.000000	180.000000	180.000000	50.300000	180.000000	180.000000	180.000000	180.000000	180.000000	180.000000	180.000000	180.000000	180.000000	39.100000	0.000000	0.000000	0.000000	0.000000	0.000000	0.000000
180.000000	180.000000	180.000000	180.000000	180.000000	180.000000	180.000000	180.000000	180.000000	180.000000	180.000000	144.700000	127.000000	110.800000	99.000000	92.500000	0.000000	0.000000	0.000000	0.000000	0.000000	0.000000	0.000000	69.200000	0.000000	0.000000	0.000000	0.000000	0.000000	0.000000	0.000000	0.000000	0.000000	50.500000	0.000000	0.000000	0.000000	0.000000	0.000000	0.000000	0.000000	0.000000	0.000000	39.300000	180.000000	180.000000	180.000000	180.000000	180.000000	180.000000
180.000000	180.000000	180.000000	180.000000	180.000000	180.000000	180.000000	180.000000	180.000000	180.000000	180.000000	144.700000	127.000000	110.800000	99.100000	92.600000	180.000000	180.000000	180.000000	180.000000	180.000000	180.000000	180.000000	69.100000	0.000000	0.000000	0.000000	0.000000	0.000000	0.000000	0.000000	0.000000	0.000000	50.500000	0.000000	0.000000	0.000000	0.000000	0.000000	0.000000	0.000000	0.000000	0.000000	39.900000	0.000000	0.000000	0.000000	0.000000	0.000000	0.000000
180.000000	180.000000	180.000000	180.000000	180.000000	180.000000	180.000000	180.000000	180.000000	180.000000	180.000000	144.700000	127.000000	110.800000	99.000000	92.500000	0.000000	0.000000	0.000000	0.000000	0.000000	0.000000	0.000000	69.200000	180.000000	180.000000	180.000000	180.000000	180.000000	180.000000	180.000000	180.000000	180.000000	50.500000	0.000000	0.000000	0.000000	0.000000	0.000000	0.000000	0.000000	0.000000	0.000000	39.900000	0.000000	0.000000	0.000000	0.000000	0.000000	0.000000
180.000000	180.000000	180.000000	180.000000	180.000000	180.000000	180.000000	180.000000	180.000000	180.000000	180.000000	144.700000	127.000000	110.800000	99.100000	92.600000	180.000000	180.000000	180.000000	180.000000	180.000000	180.000000	180.000000	69.200000	0.000000	0.000000	0.000000	0.000000	0.000000	0.000000	0.000000	0.000000	0.000000	50.300000	180.000000	180.000000	180.000000	180.000000	180.000000	180.000000	180.000000	180.000000	180.000000	39.300000	0.000000	0.000000	0.000000	0.000000	0.000000	0.000000
180.000000	180.000000	180.000000	180.000000	180.000000	180.000000	180.000000	180.000000	180.000000	180.000000	180.000000	144.700000	127.000000	110.800000	99.000000	92.500000	0.000000	0.000000	0.000000	0.000000	0.000000	0.000000	0.000000	69.100000	0.000000	0.000000	0.000000	0.000000	0.000000	0.000000	0.000000	0.000000	0.000000	50.500000	0.000000	0.000000	0.000000	0.000000	0.000000	0.000000	0.000000	0.000000	0.000000	39.200000	0.000000	0.000000	0.000000	0.000000	0.000000	0.000000
180.000000	180.000000	180.000000	180.000000	180.000000	180.000000	180.000000	180.000000	180.000000	180.000000	180.000000	144.700000	127.000000	110.800000	99.100000	92.600000	180.000000	180.000000	180.000000	180.000000	180.000000	180.000000	180.000000	69.200000	180.000000	180.000000	180.000000	180.000000	180.000000	180.000000	180.000000	180.000000	180.000000	50.500000	0.000000	0.000000	0.000000	0.000000	0.000000	0.000000	0.000000	0.000000	0.000000	39.600000	180.000000	180.000000	180.000000	180.000000	180.000000	180.000000
180.000000	180.000000	180.000000	180.000000	180.000000	180.000000	180.000000	180.000000	180.000000	180.000000	180.000000	144.700000	127.000000	110.800000	99.000000	92.500000	0.000000	0.000000	0.000000	0.000000	0.000000	0.000000	0.000000	69.200000	0.000000	0.000000	0.000000	0.000000	0.000000	0.000000	0.000000	0.000000	0.000000	50.500000	0.000000	0.000000	0.000000	0.000000	0.000000	0.000000	0.000000	0.000000	0.000000	39.900000	0.000000	0.000000	0.000000	0.000000	0.000000	0.000000
180.000000	180.000000	180.000000	180.000000	180.000000	180.000000	180.000000	180.000000	180.000000	180.000000	180.000000	144.700000	127.000000	110.800000	99.100000	92.600000	180.000000	180.000000	180.000000	180.000000	180.000000	180.000000	180.000000	69.100000	0.000000	0.000000	0.000000	0.000000	0.000000	0.000000	0.000000	0.000000	0.000000	50.300000	180.000000	180.000000	180.000000	180.000000	180.000000	180.000000	180.000000	180.000000	180.000000	39.600000	0.000000	0.000000	0.000000	0.000000	0.000000	0.000000
180.000000	180.000000	180.000000	180.000000	180.000000	180.000000	180.000000	180.000000	180.000000	180.000000	180.000000	144.700000	127.000000	110.800000	99.000000	92.500000	0.000000	0.000000	0.000000	0.000000	0.000000	0.000000	0.000000	69.200000	180.000000	180.000000	180.000000	180.000000	180.000000	180.000000	180.000000	180.000000	180.000000	50.500000	0.000000	0.000000	0.000000	0.000000	0.000000	0.000000	0.000000	0.000000	0.000000	39.300000	0.000000	0.000000	0.000000	0.000000	0.000000	0.000000
180.000000	180.000000	180.000000	180.000000	180.000000	180.000000	180.000000	180.000000	180.000000	180.000000	180.000000	144.700000	127.000000	110.800000	99.100000	92.600000	180.000000	180.000000	180.000000	180.000000	180.000000	180.000000	180.000000	69.200000	0.000000	0.000000	0.000000	0.000000	0.000000	0.000000	0.000000	0.000000	0.000000	50.500000	0.000000	0.000000	0.000000	0.000000	0.000000	0.000000	0.000000	0.000000	0.000000	39.400000	0.000000	0.000000	0.000000	0.000000	0.000000	0.000000
180.000000	180.000000	180.000000	180.000000	180.000000	180.000000	180.000000	180.000000	180.000000	180.000000	180.000000	144.700000	127.000000	110.800000	99.000000	92.500000	0.000000	0.000000	0.000000	0.000000	0.000000	0.000000	0.000000	69.100000	0.000000	0.000000	0.000000	0.000000	0.000000	0.000000	0.000000	0.000000	0.000000	50.500000	0.000000	0.000000	0.000000	0.000000	0.000000	0.000000	0.000000	0.000000	0.000000	39.700000	180.000000	180.000000	180.000000	180.000000	180.000000	180.000000
180.000000	180.000000	180.000000	180.000000	180.000000	180.000000	180.000000	180.000000	180.000000	180.000000	180.000000	144.700000	127.000000	110.800000	99.100000	92.600000	180.000000	180.000000	180.000000	180.000000	180.000000	180.000000	180.000000	69.200000	180.000000	180.000000	180.000000	180.000000	180.000000	180.000000	180.000000	180.000000	180.000000	50.300000	180.000000	180.000000	180.000000	180.000000	180.000000	180.000000	180.000000	180.000000	180.000000	39.800000	0.000000	0.000000	0.000000	0.000000	0.000000	0.000000
180.000000	180.000000	180.000000	180.000000	180.000000	180.000000	180.000000	180.000000	180.000000	180.000000	180.000000	144.700000	127.000000	110.800000	99.000000	92.500000	0.000000	0.000000	0.000000	0.000000	0.000000	0.000000	0.000000	69.200000	0.000000	0.000000	0.000000	0.000000	0.000000	0.000000	0.000000	0.000000	0.000000	50.500000	0.000000	0.000000	0.000000	0.000000	0.000000	0.000000	0.000000	0.000000	0.000000	39.400000	0.000000	0.000000	0.000000	0.000000	0.000000	0.000000
180.000000	180.000000	180.000000	180.000000	180.000000	180.000000	180.000000	180.000000	180.000000	180.000000	180.000000	144.700000	127.000000	110.800000	99.100000	92.600000	180.000000	180.000000	180.000000	180.000000	180.000000	180.000000	180.000000	69.100000	0.000000	0.000000	0.000000	0.000000	0.000000	0.000000	0.000000	0.000000	0.000000	50.500000	0.000000	0.000000	0.000000	0.000000	0.000000	0.000000	0.000000	0.000000	0.000000	39.400000	0.000000	0.000000	0.000000	0.000000	0.000000	0.000000
180.000000	180.000000	180.000000	180.000000	180.000000	180.000000	180.000000	180.000000	180.000000	180.000000	180.000000	180.000000	180.000000	180.000000	180.000000	180.000000	180.000000	180.000000	180.000000	180.000000	180.000000	180.000000	180.000000	180.000000	180.000000	180.000000	180.000000	180.000000	180.000000	180.000000	180.000000	180.000000	180.000000	180.000000	180.000000	180.000000	180.000000	180.000000	180.000000	180.000000	180.000000	180.000000	180.000000	180.000000	180.000000	180.000000	180.000000	180.000000	180.000000	180.000000
180.000000	180.000000	180.000000	180.000000	180.000000	180.000000	180.000000	180.000000	180.000000	180.000000	180.000000	155.800000	113.800000	83.600000	56.600000	28.100000	0.000000	0.000000	0.000000	0.000000	0.000000	0.000000	0.000000	0.000000	0.000000	0.000000	0.000000	0.000000	0.000000	0.000000	0.000000	0.000000	0.000000	0.000000	0.000000	0.000000	0.000000	0.000000	0.000000	0.000000	0.000000	0.000000	0.000000	0.000000	0.000000	0.000000	0.000000	0.000000	0.000000	0.000000
180.000000	180.000000	180.000000	180.000000	180.000000	180.000000	180.000000	180.000000	180.000000	180.000000	180.000000	144.100000	133.000000	128.600000	134.300000	154.000000	180.000000	180.000000	180.000000	180.000000	180.000000	180.000000	180.000000	88.400000	0.000000	0.000000	0.000000	0.000000	0.000000	0.000000	0.000000	0.000000	0.000000	0.000000	0.000000	0.000000	0.000000	0.000000	0.000000	0.000000	0.000000	0.000000	0.000000	0.000000	0.000000	0.000000	0.000000	0.000000	0.000000	0.000000
180.000000	180.000000	180.000000	180.000000	180.000000	180.000000	180.000000	180.000000	180.000000	180.000000	180.000000	144.900000	125.100000	102.400000	78.300000	48.300000	0.000000	0.000000	0.000000	0.000000	0.000000	0.000000	0.000000	91.600000	180.000000	180.000000	180.000000	180.000000	180.000000	180.000000	180.000000	180.000000	180.000000	91.300000	0.000000	0.000000	0.000000	0.000000	0.000000	0.000000	0.000000	0.000000	0.000000	0.000000	0.000000	0.000000	0.000000	0.000000	0.000000	0.000000
180.000000	180.000000	180.000000	180.000000	180.000000	180.000000	180.000000	180.000000	180.000000	180.000000	180.000000	144.800000	128.200000	116.300000	114.900000	133.200000	180.000000	180.000000	180.000000	180.000000	180.000000	180.000000	180.000000	37.900000	0.000000	0.000000	0.000000	0.000000	0.000000	0.000000	0.000000	0.000000	0.000000	88.700000	180.000000	180.000000	180.000000	180.000000	180.000000	180.000000	180.000000	180.000000	180.000000	95.800000	0.000000	0.000000	0.000000	0.000000	0.000000	0.000000
180.000000	180.000000	180.000000	180.000000	180.000000	180.000000	180.000000	180.000000	180.000000	180.000000	180.000000	144.800000	127.000000	108.500000	89.500000	62.800000	0.000000	0.000000	0.000000	0.000000	0.000000	0.000000	0.000000	89.100000	0.000000	0.000000	0.000000	0.000000	0.000000	0.000000	0.000000	0.000000	0.000000	0.000000	0.000000	0.000000	0.000000	0.000000	0.000000	0.000000	0.000000	0.000000	0.000000	84.200000	180.000000	180.000000	180.000000	180.000000	180.000000	180.000000
180.000000	180.000000	180.000000	180.000000	180.000000	180.000000	180.000000	180.000000	180.000000	180.000000	180.000000	144.800000	127.500000	112.700000	106.300000	118.900000	180.000000	180.000000	180.000000	180.000000	180.000000	180.000000	180.000000	67.300000	180.000000	180.000000	180.000000	180.000000	180.000000	180.000000	180.000000	180.000000	180.000000	42.200000	0.000000	0.000000	0.000000	0.000000	0.000000	0.000000	0.000000	0.000000	0.000000	0.000000	0.000000	0.000000	0.000000	0.000000	0.000000	0.000000
180.000000	180.000000	180.000000	180.000000	180.000000	180.000000	180.000000	180.000000	180.000000	180.000000	180.000000	144.800000	127.300000	110.400000	94.900000	73.000000	0.000000	0.000000	0.000000	0.000000	0.000000	0.000000	0.000000	60.900000	0.000000	0.000000	0.000000	0.000000	0.000000	0.000000	0.000000	0.000000	0.000000	89.800000	0.000000	0.000000	0.000000	0.000000	0.000000	0.000000	0.000000	0.000000	0.000000	0.000000	0.000000	0.000000	0.000000	0.000000	0.000000	0.000000
180.000000	180.000000	180.000000	180.000000	180.000000	180.000000	180.000000	180.000000	180.000000	180.000000	180.000000	144.800000	127.400000	111.700000	102.500000	109.500000	180.000000	180.000000	180.000000	180.000000	180.000000	180.000000	180.000000	79.100000	0.000000	0.000000	0.000000	0.000000	0.000000	0.000000	0.000000	0.000000	0.000000	46.400000	180.000000	180.000000	180.000000	180.000000	180.000000	180.000000	180.000000	180.000000	180.000000	45.700000	0.000000	0.000000	0.000000	0.000000	0.000000	0.000000
180.000000	180.000000	180.000000	180.000000	180.000000	180.000000	180.000000	180.000000	180.000000	180.000000	180.000000	144.800000	127.300000	111.000000	97.400000	79.900000	0.000000	0.000000	0.000000	0.000000	0.000000	0.000000	0.000000	64.400000	180.000000	180.000000	180.000000	180.000000	180.000000	180.000000	180.000000	180.000000	180.000000	21.000000	0.000000	0.000000	0.000000	0.000000	0.000000	0.000000	0.000000	0.000000	0.000000	90.200000	0.000000	0.000000	0.000000	0.000000	0.000000	0.000000
180.000000	180.000000	180.000000	180.000000	180.000000	180.000000	180.000000	180.000000	180.000000	180.000000	180.000000	144.800000	127.400000	111.400000	100.800000	103.500000	180.000000	180.000000	180.000000	180.000000	180.000000	180.000000	180.000000	69.100000	0.000000	0.000000	0.000000	0.000000	0.000000	0.000000	0.000000	0.000000	0.000000	63.600000	0.000000	0.000000	0.000000	0.000000	0.000000	0.000000	0.000000	0.000000	0.000000	42.600000	180.000000	180.000000	180.000000	180.000000	180.000000	180.000000
180.000000	180.000000	180.000000	180.000000	180.000000	180.000000	180.000000	180.000000	180.000000	180.000000	180.000000	144.800000	127.300000	111.100000	98.500000	84.400000	0.000000	0.000000	0.000000	0.000000	0.000000	0.000000	0.000000	72.400000	0.000000	0.000000	0.000000	0.000000	0.000000	0.000000	0.000000	0.000000	0.000000	69.300000	0.000000	0.000000	0.000000	0.000000	0.000000	0.000000	0.000000	0.000000	0.000000	1.400000	0.000000	0.000000	0.000000	0.000000	0.000000	0.000000
180.000000	180.000000	180.000000	180.000000	180.000000	180.000000	180.000000	180.000000	180.000000	180.000000	180.000000	144.800000	127.400000	111.300000	100.000000	99.700000	180.000000	180.000000	180.000000	180.000000	180.000000	180.000000	180.000000	66.500000	180.000000	180.000000	180.000000	180.000000	180.000000	180.000000	180.000000	180.000000	180.000000	34.700000	180.000000	180.000000	180.000000	180.000000	180.000000	180.000000	180.000000	180.000000	180.000000	22.000000	0.000000	0.000000	0.000000	0.000000	0.000000	0.000000
180.000000	180.000000	180.000000	180.000000	180.000000	180.000000	180.000000	180.000000	180.000000	180.000000	180.000000	144.800000	127.300000	111.200000	99.000000	87.300000	0.000000	0.000000	0.000000	0.000000	0.000000	0.000000	0.000000	70.600000	0.000000	0.000000	0.000000	0.000000	0.000000	0.000000	0.000000	0.000000	0.000000	41.200000	0.000000	0.000000	0.000000	0.000000	0.000000	0.000000	0.000000	0.000000	0.000000	66.200000	0.000000	0.000000	0.000000	0.000000	0.000000	0.000000
180.000000	180.000000	180.000000	180.000000	180.000000	180.000000	180.000000	180.000000	180.000000	180.000000	180.000000	144.800000	127.400000	111.200000	99.700000	97.300000	180.000000	180.000000	180.000000	180.000000	180.000000	180.000000	180.000000	69.800000	0.000000	0.000000	0.000000	0.000000	0.000000	0.000000	0.000000	0.000000	0.000000	65.800000	0.000000	0.000000	0.000000	0.000000	0.000000	0.000000	0.000000	0.000000	0.000000	67.200000	0.000000	0.000000	0.000000	0.000000	0.000000	0.000000
180.000000	180.000000	180.000000	180.000000	180.000000	180.000000	180.000000	180.000000	180.000000	180.000000	180.000000	144.800000	127.300000	111.200000	99.200000	89.200000	0.000000	0.000000	0.000000	0.000000	0.000000	0.000000	0.000000	68.300000	180.000000	180.000000	180.000000	180.000000	180.000000	180.000000	180.000000	180.000000	180.000000	53.000000	0.000000	0.000000	0.000000	0.000000	0.000000	0.000000	0.000000	0.000000	0.000000	22.800000	180.000000	180.000000	180.000000	180.000000	180.000000	180.000000
180.000000	180.000000	180.000000	180.000000	180.000000	180.000000	180.000000	180.000000	180.000000	180.000000	180.000000	144.800000	127.400000	111.200000	99.600000	95.700000	180.000000	180.000000	180.000000	180.000000	180.000000	180.000000	180.000000	70.200000	0.000000	0.000000	0.000000	0.000000	0.000000	0.000000	0.000000	0.000000	0.000000	38.100000	180.000000	180.000000	180.000000	180.000000	180.000000	180.000000	180.000000	180.000000	180.000000	12.300000	0.000000	0.000000	0.000000	0.000000	0.000000	0.000000
180.000000	180.000000	180.000000	180.000000	180.000000	180.000000	180.000000	180.000000	180.000000	180.000000	180.000000	144.800000	127.300000	111.200000	99.300000	90.500000	0.000000	0.000000	0.000000	0.000000	0.000000	0.000000	0.000000	69.200000	0.000000	0.000000	0.000000	0.000000	0.000000	0.000000	0.000000	0.000000	0.000000	52.600000	0.000000	0.000000	0.000000	0.000000	0.000000	0.000000	0.000000	0.000000	0.000000	42.700000	0.000000	0.000000	0.000000	0.000000	0.000000	0.000000
180.000000	180.000000	180.000000	180.000000	180.000000	180.000000	180.000000	180.000000	180.000000	180.000000	180.000000	144.800000	127.400000	111.200000	99.500000	94.600000	180.000000	180.000000	180.000000	180.000000	180.000000	180.000000	180.000000	69.100000	180.000000	180.000000	180.000000	180.000000	180.000000	180.000000	180.000000	180.000000	180.000000	59.600000	0.000000	0.000000	0.000000	0.000000	0.000000	0.000000	0.000000	0.000000	0.000000	66.300000	0.000000	0.000000	0.000000	0.000000	0.000000	0.000000
180.000000	180.000000	180.000000	180.000000	180.000000	180.000000	180.000000	180.000000	180.000000	180.000000	180.000000	144.800000	127.300000	111.200000	99.400000	91.300000	0.000000	0.000000	0.000000	0.000000	0.000000	0.000000	0.000000	69.800000	0.000000	0.000000	0.000000	0.000000	0.000000	0.000000	0.000000	0.000000	0.000000	46.100000	0.000000	0.000000	0.000000	0.000000	0.000000	0.000000	0.000000	0.000000	0.000000	45.600000	0.000000	0.000000	0.000000	0.000000	0.000000	0.000000
180.000000	180.000000	180.000000	180.000000	180.000000	180.000000	180.000000	180.000000	180.000000	180.000000	180.000000	144.800000	127.400000	111.200000	99.400000	94.000000	180.000000	180.000000	180.000000	180.000000	180.000000	180.000000	180.000000	69.100000	0.000000	0.000000	0.000000	0.000000	0.000000	0.000000	0.000000	0.000000	0.000000	45.100000	180.000000	180.000000	180.000000	180.000000	180.000000	180.000000	180.000000	180.000000	180.000000	18.400000	180.000000	180.000000	180.000000	180.000000	180.000000	180.000000
180.000000	180.000000	180.000000	180.000000	180.000000	180.000000	180.000000	180.000000	180.000000	180.000000	180.000000	144.800000	127.300000	111.200000	99.400000	91.800000	0.000000	0.000000	0.000000	0.000000	0.000000	0.000000	0.000000	69.400000	180.000000	180.000000	180.000000	180.000000	180.000000	180.000000	180.000000	180.000000	180.000000	55.700000	0.000000	0.000000	0.000000	0.000000	0.000000	0.000000	0.000000	0.000000	0.000000	27.100000	0.000000	0.000000	0.000000	0.000000	0.000000	0.000000
180.000000	180.000000	180.000000	180.000000	180.000000	180.000000	180.000000	180.000000	180.000000	180.000000	180.000000	144.800000	127.400000	111.200000	99.400000	93.600000	180.000000	180.000000	180.000000	180.000000	180.000000	180.000000	180.000000	69.500000	0.000000	0.000000	0.000000	0.000000	0.000000	0.000000	0.000000	0.000000	0.000000	53.200000	0.000000	0.000000	0.000000	0.000000	0.000000	0.000000	0.000000	0.000000	0.000000	53.500000	0.000000	0.000000	0.000000	0.000000	0.000000	0.000000
180.000000	180.000000	180.000000	180.000000	180.000000	180.000000	180.000000	180.000000	180.000000	180.000000	180.000000	144.800000	127.300000	111.200000	99.400000	92.100000	0.000000	0.000000	0.000000	0.000000	0.000000	0.000000	0.000000	69.300000	0.000000	0.000000	0.000000	0.000000	0.000000	0.000000	0.000000	0.000000	0.000000	45.800000	0.000000	0.000000	0.000000	0.000000	0.000000	0.000000	0.000000	0.000000	0.000000	56.200000	0.000000	0.000000	0.000000	0.000000	0.000000	0.000000
180.000000	180.000000	180.000000	180.000000	180.000000	180.000000	180.000000	180.000000	180.000000	180.000000	180.000000	144.800000	127.400000	111.200000	99.400000	93.400000	180.000000	180.000000	180.000000	180.000000	180.000000	180.000000	180.000000	69.400000	180.000000	180.000000	180.000000	180.000000	180.000000	180.000000	180.000000	180.000000	180.000000	50.000000	180.000000	180.000000	180.000000	180.000000	180.000000	180.000000	180.000000	180.000000	180.000000	32.600000	0.000000	0.000000	0.000000	0.000000	0.000000	0.000000
180.000000	180.000000	180.000000	180.000000	180.000000	180.000000	180.000000	180.000000	180.000000	180.000000	180.000000	144.800000	127.300000	111.200000	99.400000	92.300000	0.000000	0.000000	0.000000	0.000000	0.000000	0.000000	0.000000	69.400000	0.000000	0.000000	0.000000	0.000000	0.000000	0.000000	0.000000	0.000000	0.000000	54.500000	0.000000	0.000000	0.000000	0.000000	0.000000	0.000000	0.000000	0.000000	0.000000	23.100000	180.000000	180.000000	180.000000	180.000000	180.000000	180.000000
180.000000	180.000000	180.000000	180.000000	180.000000	180.000000	180.000000	180.000000	180.000000	180.000000	180.000000	144.800000	127.400000	111.200000	99.400000	93.200000	180.000000	180.000000	180.000000	180.000000	180.000000	180.000000	180.000000	69.400000	0.000000	0.000000	0.000000	0.000000	0.000000	0.000000	0.000000	0.000000	0.000000	49.700000	0.000000	0.000000	0.000000	0.000000	0.000000	0.000000	0.000000	0.000000	0.000000	39.600000	0.000000	0.000000	0.000000	0.000000	0.000000	0.000000
180.000000	180.000000	180.000000	180.000000	180.000000	180.000000	180.000000	180.000000	180.000000	180.000000	180.000000	144.800000	127.300000	111.200000	99.400000	92.500000	0.000000	0.000000	0.000000	0.000000	0.000000	0.000000	0.000000	69.400000	180.000000	180.000000	180.000000	180.000000	180.000000	180.000000	180.000000	180.000000	180.000000	47.900000	0.000000	0.000000	0.000000	0.000000	0.000000	0.000000	0.000000	0.000000	0.000000	54.500000	0.000000	0.000000	0.000000	0.000000	0.000000	0.000000
180.000000	180.000000	180.000000	180.000000	180.000000	180.000000	180.000000	180.000000	180.000000	180.000000	180.000000	144.800000	127.400000	111.200000	99.400000	93.000000	180.000000	180.000000	180.000000	180.000000	180.000000	180.000000	180.000000	69.400000	0.000000	0.000000	0.000000	0.000000	0.000000	0.000000	0.000000	0.000000	0.000000	52.000000	180.000000	180.000000	180.000000	180.000000	180.000000	180.000000	180.000000	180.000000	180.000000	44.700000	0.000000	0.000000	0.000000	0.000000	0.000000	0.000000
180.000000	180.000000	180.000000	180.000000	180.000000	180.000000	180.000000	180.000000	180.000000	180.000000	180.000000	144.800000	127.300000	111.200000	99.400000	92.600000	0.000000	0.000000	0.000000	0.000000	0.000000	0.000000	0.000000	69.400000	0.000000	0.000000	0.000000	0.000000	0.000000	0.000000	0.000000	0.000000	0.000000	52.200000	0.000000	0.000000	0.000000	0.000000	0.000000	0.000000	0.000000	0.000000	0.000000	28.400000	0.000000	0.000000	0.000000	0.000000	0.000000	0.000000
180.000000	180.000000	180.000000	180.000000	180.000000	180.000000	180.000000	180.000000	180.000000	180.000000	180.000000	144.800000	127.400000	111.200000	99.400000	92.900000	180.000000	180.000000	180.000000	180.000000	180.000000	180.000000	180.000000	69.400000	180.000000	180.000000	180.000000	180.000000	180.000000	180.000000	180.000000	180.000000	180.000000	48.900000	0.000000	0.000000	0.000000	0.000000	0.000000	0.000000	0.000000	0.000000	0.000000	31.200000	180.000000	180.000000	180.000000	180.000000	180.000000	180.000000
180.000000	180.000000	180.000000	180.000000	180.000000	180.000000	180.000000	180.000000	180.000000	180.000000	180.000000	144.800000	127.300000	111.200000	99.400000	92.700000	0.000000	0.000000	0.000000	0.000000	0.000000	0.000000	0.000000	69.400000	0.000000	0.000000	0.000000	0.000000	0.000000	0.000000	0.000000	0.000000	0.000000	49.900000	0.000000	0.000000	0.000000	0.000000	0.000000	0.000000	0.000000	0.000000	0.000000	46.500000	0.000000	0.000000	0.000000	0.000000	0.000000	0.000000
180.000000	180.000000	180.000000	180.000000	180.000000	180.000000	180.000000	180.000000	180.000000	180.000000	180.000000	144.800000	127.400000	111.200000	99.400000	92.900000	180.000000	180.000000	180.000000	180.000000	180.000000	180.000000	180.000000	69.400000	0.000000	0.000000	0.000000	0.000000	0.000000	0.000000	0.000000	0.000000	0.000000	52.000000	180.000000	180.000000	180.000000	180.000000	180.000000	180.000000	180.000000	180.000000	180.000000	49.600000	0.000000	0.000000	0.000000	0.000000	0.000000	0.000000
180.000000	180.000000	180.000000	180.000000	180.000000	180.000000	180.000000	180.000000	180.000000	180.000000	180.000000	144.800000	127.300000	111.200000	99.400000	92.700000	0.000000	0.000000	0.000000	0.000000	0.000000	0.000000	0.000000	69.400000	180.000000	180.000000	180.000000	180.000000	180.000000	180.000000	180.000000	180.000000	180.000000	50.700000	0.000000	0.000000	0.000000	0.000000	0.000000	0.000000	0.000000	0.000000	0.000000	36.900000	0.000000	0.000000	0.000000	0.000000	0.000000	0.000000
180.000000	180.000000	180.000000	180.000000	180.000000	180.000000	180.000000	180.000000	180.000000	180.000000	180.000000	144.800000	127.400000	111.200000	99.400000	92.900000	180.000000	180.000000	180.000000	180.000000	180.000000	180.000000	180.000000	69.400000	0.000000	0.000000	0.000000	0.000000	0.000000	0.000000	0.000000	0.000000	0.000000	49.400000	0.000000	0.000000	0.000000	0.000000	0.000000	0.000000	0.000000	0.000000	0.000000	30.000000	0.000000	0.000000	0.000000	0.000000	0.000000	0.000000
180.000000	180.000000	180.000000	180.000000	180.000000	180.000000	180.000000	180.000000	180.000000	180.000000	180.000000	144.800000	127.300000	111.200000	99.400000	92.700000	0.000000	0.000000	0.000000	0.000000	0.000000	0.000000	0.000000	69.400000	0.000000	0.000000	0.000000	0.000000	0.000000	0.000000	0.000000	0.000000	0.000000	50.800000	0.000000	0.000000	0.000000	0.000000	0.000000	0.000000	0.000000	0.000000	0.000000	38.500000	180.000000	180.000000	180.000000	180.000000	180.000000	180.000000
180.000000	180.000000	180.000000	180.000000	180.000000	180.000000	180.000000	180.000000	180.000000	180.000000	180.000000	144.800000	127.400000	111.200000	99.400000	92.900000	180.000000	180.000000	180.000000	180.000000	180.000000	180.000000	180.000000	69.400000	180.000000	180.000000	180.000000	180.000000	180.000000	180.000000	180.000000	180.000000	180.000000	51.400000	180.000000	180.000000	180.000000	180.000000	180.000000	180.000000	180.000000	180.000000	180.000000	47.800000	0.000000	0.000000	0.000000	0.000000	0.000000	0.000000
180.000000	180.000000	180.000000	180.000000	180.000000	180.000000	180.000000	180.000000	180.000000	180.000000	180.000000	144.800000	127.300000	111.200000	99.400000	92.700000	0.000000	0.000000	0.000000	0.000000	0.000000	0.000000	0.000000	69.400000	0.000000	0.000000	0.000000	0.000000	0.000000	0.000000	0.000000	0.000000	0.000000	50.100000	0.000000	0.000000	0.000000	0.000000	0.000000	0.000000	0.000000	0.000000	0.000000	43.500000	0.000000	0.000000	0.000000	0.000000	0.000000	0.000000
180.000000	180.000000	180.000000	180.000000	180.000000	180.000000	180.000000	180.000000	180.000000	180.000000	180.000000	144.800000	127.400000	111.200000	99.400000	92.900000	180.000000	180.000000	180.000000	180.000000	180.000000	180.000000	180.000000	69.400000	0.000000	0.000000	0.000000	0.000000	0.000000	0.000000	0.000000	0.000000	0.000000	50.100000	0.000000	0.000000	0.000000	0.000000	0.000000	0.000000	0.000000	0.000000	0.000000	33.700000	0.000000	0.000000	0.000000	0.000000	0.000000	0.000000
180.000000	180.000000	180.000000	180.000000	180.000000	180.000000	180.000000	180.000000	180.000000	180.000000	180.000000	144.800000	127.300000	111.200000	99.400000	92.700000	0.000000	0.000000	0.000000	0.000000	0.000000	0.000000	0.000000	69.400000	180.000000	180.000000	180.000000	180.000000	180.000000	180.000000	180.000000	180.000000	180.000000	51.100000	0.000000	0.000000	0.000000	0.000000	0.000000	0.000000	0.000000	0.000000	0.000000	34.200000	0.000000	0.000000	0.000000	0.000000	0.000000	0.000000
180.000000	180.000000	180.000000	180.000000	180.000000	180.000000	180.000000	180.000000	180.000000	180.000000	180.000000	144.800000	127.400000	111.200000	99.400000	92.900000	180.000000	180.000000	180.000000	180.000000	180.000000	180.000000	180.000000	69.400000	0.000000	0.000000	0.000000	0.000000	0.000000	0.000000	0.000000	0.000000	0.000000	50.700000	180.000000	180.000000	180.000000	180.000000	180.000000	180.000000	180.000000	180.000000	180.000000	42.800000	180.000000	180.000000	180.000000	180.000000	180.000000	180.000000
180.000000	180.000000	180.000000	180.000000	180.000000	180.000000	180.000000	180.000000	180.000000	180.000000	180.000000	144.800000	127.300000	111.200000	99.400000	92.700000	0.000000	0.000000	0.000000	0.000000	0.000000	0.000000	0.000000	69.400000	0.000000	0.000000	0.000000	0.000000	0.000000	0.000000	0.000000	0.000000	0.000000	50.200000	0.000000	0.000000	0.000000	0.000000	0.000000	0.000000	0.000000	0.000000	0.000000	45.700000	0.000000	0.000000	0.000000	0.000000	0.000000	0.000000
180.000000	180.000000	180.000000	180.000000	180.000000	180.000000	180.000000	180.000000	180.000000	180.000000	180.000000	144.800000	127.400000	111.200000	99.400000	92.900000	180.000000	180.000000	180.000000	180.000000	180.000000	180.000000	180.000000	69.400000	180.000000	180.000000	180.000000	180.000000	180.000000	180.000000	180.000000	180.000000	180.000000	50.500000	0.000000	0.000000	0.000000	0.000000	0.000000	0.000000	0.000000	0.000000	0.000000	38.800000	0.000000	0.000000	0.000000	0.000000	0.000000	0.000000
180.000000	180.000000	180.000000	180.000000	180.000000	180.000000	180.000000	180.000000	180.000000	180.000000	180.000000	144.800000	127.300000	111.200000	99.400000	92.700000	0.000000	0.000000	0.000000	0.000000	0.000000	0.000000	0.000000	69.400000	0.000000	0.000000	0.000000	0.000000	0.000000	0.000000	0.000000	0.000000	0.000000	50.900000	0.000000	0.000000	0.000000	0.000000	0.000000	0.000000	0.000000	0.000000	0.000000	34.100000	0.000000	0.000000	0.000000	0.000000	0.000000	0.000000
180.000000	180.000000	180.000000	180.000000	180.000000	180.000000	180.000000	180.000000	180.000000	180.000000	180.000000	144.800000	127.400000	111.200000	99.400000	92.900000	180.000000	180.000000	180.000000	180.000000	180.000000	180.000000	180.000000	69.400000	0.000000	0.000000	0.000000	0.000000	0.000000	0.000000	0.000000	0.000000	0.000000	50.500000	180.000000	180.000000	180.000000	180.000000	180.000000	180.000000	180.000000	180.000000	180.000000	38.300000	0.000000	0.000000	0.000000	0.000000	0.000000	0.000000
180.000000	180.000000	180.000000	180.000000	180.000000	180.000000	180.000000	180.000000	180.000000	180.000000	180.000000	144.800000	127.300000	111.200000	99.400000	92.700000	0.000000	0.000000	0.000000	0.000000	0.000000	0.000000	0.000000	69.400000	180.000000	180.000000	180.000000	180.000000	180.000000	180.000000	180.000000	180.000000	180.000000	50.300000	0.000000	0.000000	0.000000	0.000000	0.000000	0.000000	0.000000	0.000000	0.000000	44.100000	180.000000	180.000000	180.000000	180.000000	180.000000	180.000000
180.000000	180.000000	180.000000	180.000000	180.000000	180.000000	180.000000	180.000000	180.000000	180.000000	180.000000	144.800000	127.400000	111.200000	99.400000	92.900000	180.000000	180.000000	180.000000	180.000000	180.000000	180.000000	180.000000	69.400000	0.000000	0.000000	0.000000	0.000000	0.000000	0.000000	0.000000	0.000000	0.000000	50.700000	0.000000	0.000000	0.000000	0.000000	0.000000	0.000000	0.000000	0.000000	0.000000	42.300000	0.000000	0.000000	0.000000	0.000000	0.000000	0.000000
180.000000	180.000000	180.000000	180.000000	180.000000	180.000000	180.000000	180.000000	180.000000	180.000000	180.000000	144.800000	127.300000	111.200000	99.400000	92.700000	0.000000	0.000000	0.000000	0.000000	0.000000	0.000000	0.000000	69.400000	0.000000	0.000000	0.000000	0.000000	0.000000	0.000000	0.000000	0.000000	0.000000	50.700000	0.000000	0.000000	0.000000	0.000000	0.000000	0.000000	0.000000	0.000000	0.000000	36.600000	0.000000	0.000000	0.000000	0.000000	0.000000	0.000000
180.000000	180.000000	180.000000	180.000000	180.000000	180.000000	180.000000	180.000000	180.000000	180.000000	180.000000	144.800000	127.400000	111.200000	99.400000	92.900000	180.000000	180.000000	180.000000	180.000000	180.000000	180.000000	180.000000	69.400000	180.000000	180.000000	180.000000	180.000000	180.000000	180.000000	180.000000	180.000000	180.000000	50.400000	180.000000	180.000000	180.000000	180.000000	180.000000	180.000000	180.000000	180.000000	180.000000	36.200000	0.000000	0.000000	0.000000	0.000000	0.000000	0.000000
180.000000	180.000000	180.000000	180.000000	180.000000	180.000000	180.000000	180.000000	180.000000	180.000000	180.000000	144.800000	127.300000	111.200000	99.400000	92.700000	0.000000	0.000000	0.000000	0.000000	0.000000	0.000000	0.000000	69.400000	0.000000	0.000000	0.000000	0.000000	0.000000	0.000000	0.000000	0.000000	0.000000	50.500000	0.000000	0.000000	0.000000	0.000000	0.000000	0.000000	0.000000	0.000000	0.000000	41.100000	0.000000	0.000000	0.000000	0.000000	0.000000	0.000000
180.000000	180.000000	180.000000	180.000000	180.000000	180.000000	180.000000	180.000000	180.000000	180.000000	180.000000	144.800000	127.400000	111.200000	99.400000	92.900000	180.000000	180.000000	180.000000	180.000000	180.000000	180.000000	180.000000	69.400000	0.000000	0.000000	0.000000	0.000000	0.000000	0.000000	0.000000	0.000000	0.000000	50.700000	0.000000	0.000000	0.000000	0.000000	0.000000	0.000000	0.000000	0.000000	0.000000	43.100000	180.000000	180.000000	180.000000	180.000000	180.000000	180.000000
180.000000	180.000000	180.000000	180.000000	180.000000	180.000000	180.000000	180.000000	180.000000	180.000000	180.000000	144.800000	127.300000	111.200000	99.400000	92.700000	0.000000	0.000000	0.000000	0.000000	0.000000	0.000000	0.000000	69.400000	180.000000	180.000000	180.000000	180.000000	180.000000	180.000000	180.000000	180.000000	180.000000	50.600000	0.000000	0.000000	0.000000	0.000000	0.000000	0.000000	0.000000	0.000000	0.000000	39.600000	0.000000	0.000000	0.000000	0.000000	0.000000	0.000000
180.000000	180.000000	180.000000	180.000000	180.000000	180.000000	180.000000	180.000000	180.000000	180.000000	180.000000	144.800000	127.400000	111.200000	99.400000	92.900000	180.000000	180.000000	180.000000	180.000000	180.000000	180.000000	180.000000	69.400000	0.000000	0.000000	0.000000	0.000000	0.000000	0.000000	0.000000	0.000000	0.000000	50.400000	180.000000	180.000000	180.000000	180.000000	180.000000	180.000000	180.000000	180.000000	180.000000	36.500000	0.000000	0.000000	0.000000	0.000000	0.000000	0.000000
180.000000	180.000000	180.000000	180.000000	180.000000	180.000000	180.000000	180.000000	180.000000	180.000000	180.000000	144.800000	127.300000	111.200000	99.400000	92.700000	0.000000	0.000000	0.000000	0.000000	0.000000	0.000000	0.000000	69.400000	0.000000	0.000000	0.000000	0.000000	0.000000	0.000000	0.000000	0.000000	0.000000	50.600000	0.000000	0.000000	0.000000	0.000000	0.000000	0.000000	0.000000	0.000000	0.000000	38.600000	0.000000	0.000000	0.000000	0.000000	0.000000	0.000000
180.000000	180.000000	180.000000	180.000000	180.000000	180.000000	180.000000	180.000000	180.000000	180.000000	180.000000	144.800000	127.400000	111.200000	99.400000	92.900000	180.000000	180.000000	180.000000	180.000000	180.000000	180.000000	180.000000	69.400000	180.000000	180.000000	180.000000	180.000000	180.000000	180.000000	180.000000	180.000000	180.000000	50.700000	0.000000	0.000000	0.000000	0.000000	0.000000	0.000000	0.000000	0.000000	0.000000	41.900000	0.000000	0.000000	0.000000	0.000000	0.000000	0.000000
180.000000	180.000000	180.000000	180.000000	180.000000	180.000000	180.000000	180.000000	180.000000	180.000000	180.000000	144.800000	127.300000	111.200000	99.400000	92.700000	0.000000	0.000000	0.000000	0.000000	0.000000	0.000000	0.000000	69.400000	0.000000	0.000000	0.000000	0.000000	0.000000	0.000000	0.000000	0.000000	0.000000	50.500000	0.000000	0.000000	0.000000	0.000000	0.000000	0.000000	0.000000	0.000000	0.000000	41.400000	180.000000	180.000000	180.000000	180.000000	180.000000	180.000000
180.000000	180.000000	180.000000	180.000000	180.000000	180.000000	180.000000	180.000000	180.000000	180.000000	180.000000	144.800000	127.400000	111.200000	99.400000	92.900000	180.000000	180.000000	180.000000	180.000000	180.000000	180.000000	180.000000	69.400000	0.000000	0.000000	0.000000	0.000000	0.000000	0.000000	0.000000	0.000000	0.000000	50.500000	180.000000	180.000000	180.000000	180.000000	180.000000	180.000000	180.000000	180.000000	180.000000	38.200000	0.000000	0.000000	0.000000	0.000000	0.000000	0.000000
180.000000	180.000000	180.000000	180.000000	180.000000	180.000000	180.000000	180.000000	180.000000	180.000000	180.000000	144.800000	127.300000	111.200000	99.400000	92.700000	0.000000	0.000000	0.000000	0.000000	0.000000	0.000000	0.000000	69.400000	180.000000	180.000000	180.000000	180.000000	180.000000	180.000000	180.000000	180.000000	180.000000	50.600000	0.000000	0.000000	0.000000	0.000000	0.000000	0.000000	0.000000	0.000000	0.000000	37.500000	0.000000	0.000000	0.000000	0.000000	0.000000	0.000000
180.000000	180.000000	180.000000	180.000000	180.000000	180.000000	180.000000	180.000000	180.000000	180.000000	180.000000	144.800000	127.400000	111.200000	99.400000	92.900000	180.000000	180.000000	180.000000	180.000000	180.000000	180.000000	180.000000	69.400000	0.000000	0.000000	0.000000	0.000000	0.000000	0.000000	0.000000	0.000000	0.000000	50.600000	0.000000	0.000000	0.000000	0.000000	0.000000	0.000000	0.000000	0.000000	0.000000	40.200000	0.000000	0.000000	0.000000	0.000000	0.000000	0.000000
180.000000	180.000000	180.000000	180.000000	180.000000	180.000000	180.000000	180.000000	180.000000	180.000000	180.000000	144.800000	127.300000	111.200000	99.400000	92.700000	0.000000	0.000000	0.000000	0.000000	0.000000	0.000000	0.000000	69.400000	0.000000	0.000000	0.000000	0.000000	0.000000	0.000000	0.000000	0.000000	0.000000	50.500000	0.000000	0.000000	0.000000	0.000000	0.000000	0.000000	0.000000	0.000000	0.000000	41.600000	0.000000	0.000000	0.000000	0.000000	0.000000	0.000000
180.000000	180.000000	180.000000	180.000000	180.000000	180.000000	180.000000	180.000000	180.000000	180.000000	180.000000	144.800000	127.400000	111.200000	99.400000	92.900000	180.000000	180.000000	180.000000	180.000000	180.000000	180.000000	180.000000	69.400000	180.000000	180.000000	180.000000	180.000000	180.000000	180.000000	180.000000	180.000000	180.000000	50.600000	180.000000	180.000000	180.000000	180.000000	180.000000	180.000000	180.000000	180.000000	180.000000	39.900000	180.000000	180.000000	180.000000	180.000000	180.000000	180.000000
180.000000	180.000000	180.000000	180.000000	180.000000	180.000000	180.000000	180.000000	180.000000	180.000000	180.000000	144.800000	127.300000	111.200000	99.400000	92.700000	0.000000	0.000000	0.000000	0.000000	0.000000	0.000000	0.000000	69.400000	0.000000	0.000000	0.000000	0.000000	0.000000	0.000000	0.000000	0.000000	0.000000	50.600000	0.000000	0.000000	0.000000	0.000000	0.000000	0.000000	0.000000	0.000000	0.000000	37.900000	0.000000	0.000000	0.000000	0.000000	0.000000	0.000000
180.000000	180.000000	180.000000	180.000000	180.000000	180.000000	180.000000	180.000000	180.000000	180.000000	180.000000	144.800000	127.400000	111.200000	99.400000	92.900000	180.000000	180.000000	180.000000	180.000000	180.000000	180.000000	180.000000	69.400000	0.000000	0.000000	0.000000	0.000000	0.000000	0.000000	0.000000	0.000000	0.000000	50.500000	0.000000	0.000000	0.000000	0.000000	0.000000	0.000000	0.000000	0.000000	0.000000	38.800000	0.000000	0.000000	0.000000	0.000000	0.000000	0.000000
180.000000	180.000000	180.000000	180.000000	180.000000	180.000000	180.000000	180.000000	180.000000	180.000000	180.000000	144.800000	127.300000	111.200000	99.400000	92.700000	0.000000	0.000000	0.000000	0.000000	0.000000	0.000000	0.000000	69.400000	180.000000	180.000000	180.000000	180.000000	180.000000	180.000000	180.000000	180.000000	180.000000	50.600000	0.000000	0.000000	0.000000	0.000000	0.000000	0.000000	0.000000	0.000000	0.000000	40.800000	0.000000	0.000000	0.000000	0.000000	0.000000	0.000000
180.000000	180.000000	180.000000	180.000000	180.000000	180.000000	180.000000	180.000000	180.000000	180.000000	180.000000	144.800000	127.400000	111.200000	99.400000	92.900000	180.000000	180.000000	180.000000	180.000000	180.000000	180.000000	180.000000	69.400000	0.000000	0.000000	0.000000	0.000000	0.000000	0.000000	0.000000	0.000000	0.000000	50.600000	180.000000	180.000000	180.000000	180.000000	180.000000	180.000000	180.000000	180.000000	180.000000	40.800000	0.000000	0.000000	0.000000	0.000000	0.000000	0.000000
180.000000	180.000000	180.000000	180.000000	180.000000	180.000000	180.000000	180.000000	180.000000	180.000000	180.000000	144.800000	127.300000	111.200000	99.400000	92.700000	0.000000	0.000000	0.000000	0.000000	0.000000	0.000000	0.000000	69.400000	0.000000	0.000000	0.000000	0.000000	0.000000	0.000000	0.000000	0.000000	0.000000	50.500000	0.000000	0.000000	0.000000	0.000000	0.000000	0.000000	0.000000	0.000000	0.000000	39.000000	180.000000	180.000000	180.000000	180.000000	180.000000	180.000000
180.000000	180.000000	180.000000	180.000000	180.000000	180.000000	180.000000	180.000000	180.000000	180.000000	180.000000	144.800000	127.400000	111.200000	99.400000	92.900000	180.000000	180.000000	180.000000	180.000000	180.000000	180.000000	180.000000	69.400000	180.000000	180.000000	180.000000	180.000000	180.000000	180.000000	180.000000	180.000000	180.000000	50.600000	0.000000	0.000000	0.000000	0.000000	0.000000	0.000000	0.000000	0.000000	0.000000	38.300000	0.000000	0.000000	0.000000	0.000000	0.000000	0.000000
180.000000	180.000000	180.000000	180.000000	180.000000	180.000000	180.000000	180.000000	180.000000	180.000000	180.000000	144.800000	127.300000	111.200000	99.400000	92.700000	0.000000	0.000000	0.000000	0.000000	0.000000	0.000000	0.000000	69.400000	0.000000	0.000000	0.000000	0.000000	0.000000	0.000000	0.000000	0.000000	0.000000	50.600000	0.000000	0.000000	0.000000	0.000000	0.000000	0.000000	0.000000	0.000000	0.000000	39.800000	0.000000	0.000000	0.000000	0.000000	0.000000	0.000000
180.000000	180.000000	180.000000	180.000000	180.000000	180.000000	180.000000	180.000000	180.000000	180.000000	180.000000	144.800000	127.400000	111.200000	99.400000	92.900000	180.000000	180.000000	180.000000	180.000000	180.000000	180.000000	180.000000	69.400000	0.000000	0.000000	0.000000	0.000000	0.000000	0.000000	0.000000	0.000000	0.000000	50.500000	180.000000	180.000000	180.000000	180.000000	180.000000	180.000000	180.000000	180.000000	180.000000	40.700000	0.000000	0.000000	0.000000	0.000000	0.000000	0.000000
180.000000	180.000000	180.000000	180.000000	180.000000	180.000000	180.000000	180.000000	180.000000	180.000000	180.000000	144.800000	127.300000	111.200000	99.400000	92.700000	0.000000	0.000000	0.000000	0.000000	0.000000	0.000000	0.000000	69.400000	180.000000	180.000000	180.000000	180.000000	180.000000	180.000000	180.000000	180.000000	180.000000	50.600000	0.000000	0.000000	0.000000	0.000000	0.000000	0.000000	0.000000	0.000000	0.000000	40.000000	0.000000	0.000000	0.000000	0.000000	0.000000	0.000000
180.000000	180.000000	180.000000	180.000000	180.000000	180.000000	180.000000	180.000000	180.000000	180.000000	180.000000	144.800000	127.400000	111.200000	99.400000	92.900000	180.000000	180.000000	180.000000	180.000000	180.000000	180.000000	180.000000	69.400000	0.000000	0.000000	0.000000	0.000000	0.000000	0.000000	0.000000	0.000000	0.000000	50.600000	0.000000	0.000000	0.000000	0.000000	0.000000	0.000000	0.000000	0.000000	0.000000	38.700000	180.000000	180.000000	180.000000	180.000000	180.000000	180.000000
180.000000	180.000000	180.000000	180.000000	180.000000	180.000000	180.000000	180.000000	180.000000	180.000000	180.000000	144.800000	127.300000	111.200000	99.400000	92.700000	0.000000	0.000000	0.000000	0.000000	0.000000	0.000000	0.000000	69.400000	0.000000	0.000000	0.000000	0.000000	0.000000	0.000000	0.000000	0.000000	0.000000	50.500000	0.000000	0.000000	0.000000	0.000000	0.000000	0.000000	0.000000	0.000000	0.000000	39.000000	0.000000	0.000000	0.000000	0.000000	0.000000	0.000000
180.000000	180.000000	180.000000	180.000000	180.000000	180.000000	180.000000	180.000000	180.000000	180.000000	180.000000	144.800000	127.400000	111.200000	99.400000	92.900000	180.000000	180.000000	180.000000	180.000000	180.000000	180.000000	180.000000	69.400000	180.000000	180.000000	180.000000	180.000000	180.000000	180.000000	180.000000	180.000000	180.000000	50.600000	180.000000	180.000000	180.000000	180.000000	180.000000	180.000000	180.000000	180.000000	180.000000	40.200000	0.000000	0.000000	0.000000	0.000000	0.000000	0.000000
180.000000	180.000000	180.000000	180.000000	180.000000	180.000000	180.000000	180.000000	180.000000	180.000000	180.000000	144.800000	127.300000	111.200000	99.400000	92.700000	0.000000	0.000000	0.000000	0.000000	0.000000	0.000000	0.000000	69.400000	0.000000	0.000000	0.000000	0.000000	0.000000	0.000000	0.000000	0.000000	0.000000	50.600000	0.000000	0.000000	0.000000	0.000000	0.000000	0.000000	0.000000	0.000000	0.000000	40.400000	0.000000	0.000000	0.000000	0.000000	0.000000	0.000000
180.000000	180.000000	180.000000	180.000000	180.000000	180.000000	180.000000	180.000000	180.000000	180.000000	180.000000	144.800000	127.400000	111.200000	99.400000	92.900000	180.000000	180.000000	180.000000	180.000000	180.000000	180.000000	180.000000	69.400000	0.000000	0.000000	0.000000	0.000000	0.000000	0.000000	0.000000	0.000000	0.000000	50.500000	0.000000	0.000000	0.000000	0.000000	0.000000	0.000000	0.000000	0.000000	0.000000	39.300000	0.000000	0.000000	0.000000	0.000000	0.000000	0.000000
180.000000	180.000000	180.000000	180.000000	180.000000	180.000000	180.000000	180.000000	180.000000	180.000000	180.000000	144.800000	127.300000	111.200000	99.400000	92.700000	0.000000	0.000000	0.000000	0.000000	0.000000	0.000000	0.000000	69.400000	180.000000	180.000000	180.000000	180.000000	180.000000	180.000000	180.000000	180.000000	180.000000	50.600000	0.000000	0.000000	0.000000	0.000000	0.000000	0.000000	0.000000	0.000000	0.000000	38.900000	180.000000	180.000000	180.000000	180.000000	180.000000	180.000000
180.000000	180.000000	180.000000	180.000000	180.000000	180.000000	180.000000	180.000000	180.000000	180.000000	180.000000	144.800000	127.400000	111.200000	99.400000	92.900000	180.000000	180.000000	180.000000	180.000000	180.000000	180.000000	180.000000	69.400000	0.000000	0.000000	0.000000	0.000000	0.000000	0.000000	0.000000	0.000000	0.000000	50.600000	180.000000	180.000000	180.000000	180.000000	180.000000	180.000000	180.000000	180.000000	180.000000	39.600000	0.000000	0.000000	0.000000	0.000000	0.000000	0.000000
180.000000	180.000000	180.000000	180.000000	180.000000	180.000000	180.000000	180.000000	180.000000	180.000000	180.000000	144.800000	127.300000	111.200000	99.400000	92.700000	0.000000	0.000000	0.000000	0.000000	0.000000	0.000000	0.000000	69.400000	0.000000	0.000000	0.000000	0.000000	0.000000	0.000000	0.000000	0.000000	0.000000	50.500000	0.000000	0.000000	0.000000	0.000000	0.000000	0.000000	0.000000	0.000000	0.000000	40.300000	0.000000	0.000000	0.000000	0.000000	0.000000	0.000000
180.000000	180.000000	180.000000	180.000000	180.000000	180.000000	180.000000	180.000000	180.000000	180.000000	180.000000	144.800000	127.400000	111.200000	99.400000	92.900000	180.000000	180.000000	180.000000	180.000000	180.000000	180.000000	180.000000	69.400000	180.000000	180.000000	180.000000	180.000000	180.000000	180.000000	180.000000	180.000000	180.000000	50.600000	0.000000	0.000000	0.000000	0.000000	0.000000	0.000000	0.000000	0.000000	0.000000	39.800000	0.000000	0.000000	0.000000	0.000000	0.000000	0.000000
180.000000	180.000000	180.000000	180.000000	180.000000	180.000000	180.000000	180.000000	180.000000	180.000000	180.000000	144.800000	127.300000	111.200000	99.400000	92.700000	0.000000	0.000000	0.000000	0.000000	0.000000	0.000000	0.000000	69.400000	0.000000	0.000000	0.000000	0.000000	0.000000	0.000000	0.000000	0.000000	0.000000	50.600000	0.000000	0.000000	0.000000	0.000000	0.000000	0.000000	0.000000	0.000000	0.000000	39.200000	0.000000	0.000000	0.000000	0.000000	0.000000	0.000000
180.000000	180.000000	180.000000	180.000000	180.000000	180.000000	180.000000	180.000000	180.000000	180.000000	180.000000	144.800000	127.400000	111.200000	99.400000	92.900000	180.000000	180.000000	180.000000	180.000000	180.000000	180.000000	180.000000	69.400000	0.000000	0.000000	0.000000	0.000000	0.000000	0.000000	0.000000	0.000000	0.000000	50.500000	180.000000	180.000000	180.000000	180.000000	180.000000	180.000000	180.000000	180.000000	180.000000	39.200000	180.000000	180.000000	180.000000	180.000000	180.000000	180.000000
180.000000	180.000000	180.000000	180.000000	180.000000	180.000000	180.000000	180.000000	180.000000	180.000000	180.000000	144.800000	127.300000	111.200000	99.400000	92.700000	0.000000	0.000000	0.000000	0.000000	0.000000	0.000000	0.000000	69.400000	180.000000	180.000000	180.000000	180.000000	180.000000	180.000000	180.000000	180.000000	180.000000	50.600000	0.000000	0.000000	0.000000	0.000000	0.000000	0.000000	0.000000	0.000000	0.000000	39.900000	0.000000	0.000000	0.000000	0.000000	0.000000	0.000000
180.000000	180.000000	180.000000	180.000000	180.000000	180.000000	180.000000	180.000000	180.000000	180.000000	180.000000	144.800000	127.400000	111.200000	99.400000	92.900000	180.000000	180.000000	180.000000	180.000000	180.000000	180.000000	180.000000	69.400000	0.000000	0.000000	0.000000	0.000000	0.000000	0.000000	0.000000	0.000000	0.000000	50.600000	0.000000	0.000000	0.000000	0.000000	0.000000	0.000000	0.000000	0.000000	0.000000	40.100000	0.000000	0.000000	0.000000	0.000000	0.000000	0.000000
180.000000	180.000000	180.000000	180.000000	180.000000	180.000000	180.000000	180.000000	180.000000	180.000000	180.000000	144.800000	127.300000	111.200000	99.400000	92.700000	0.000000	0.000000	0.000000	0.000000	0.000000	0.000000	0.000000	69.400000	0.000000	0.000000	0.000000	0.000000	0.000000	0.000000	0.000000	0.000000	0.000000	50.500000	0.000000	0.000000	0.000000	0.000000	0.000000	0.000000	0.000000	0.000000	0.000000	39.500000	0.000000	0.000000	0.000000	0.000000	0.000000	0.000000
180.000000	180.000000	180.000000	180.000000	180.000000	180.000000	180.000000	180.000000	180.000000	180.000000	180.000000	144.800000	127.400000	111.200000	99.400000	92.900000	180.000000	180.000000	180.000000	180.000000	180.000000	180.000000	180.000000	69.400000	180.000000	180.000000	180.000000	180.000000	180.000000	180.000000	180.000000	180.000000	180.000000	50.600000	180.000000	180.000000	180.000000	180.000000	180.000000	180.000000	180.000000	180.000000	180.000000	39.200000	0.000000	0.000000	0.000000	0.000000	0.000000	0.000000
180.000000	180.000000	180.000000	180.000000	180.000000	180.000000	180.000000	180.000000	180.000000	180.000000	180.000000	144.800000	127.300000	111.200000	99.400000	92.700000	0.000000	0.000000	0.000000	0.000000	0.000000	0.000000	0.000000	69.400000	0.000000	0.000000	0.000000	0.000000	0.000000	0.000000	0.000000	0.000000	0.000000	50.600000	0.000000	0.000000	0.000000	0.000000	0.000000	0.000000	0.000000	0.000000	0.000000	39.500000	180.000000	180.000000	180.000000	180.000000	180.000000	180.000000
180.000000	180.000000	180.000000	180.000000	180.000000	180.000000	180.000000	180.000000	180.000000	180.000000	180.000000	144.800000	127.400000	111.200000	99.400000	92.900000	180.000000	180.000000	180.000000	180.000000	180.000000	180.000000	180.000000	69.400000	0.000000	0.000000	0.000000	0.000000	0.000000	0.000000	0.000000	0.000000	0.000000	50.500000	0.000000	0.000000	0.000000	0.000000	0.000000	0.000000	0.000000	0.000000	0.000000	40.000000	0.000000	0.000000	0.000000	0.000000	0.000000	0.000000
180.000000	180.000000	180.000000	180.000000	180.000000	180.000000	180.000000	180.000000	180.000000	180.000000	180.000000	144.800000	127.300000	111.200000	99.400000	92.700000	0.000000	0.000000	0.000000	0.000000	0.000000	0.000000	0.000000	69.400000	180.000000	180.000000	180.000000	180.000000	180.000000	180.000000	180.000000	180.000000	180.000000	50.600000	0.000000	0.000000	0.000000	0.000000	0.000000	0.000000	0.000000	0.000000	0.000000	39.800000	0.000000	0.000000	0.000000	0.000000	0.000000	0.000000
180.000000	180.000000	180.000000	180.000000	180.000000	180.000000	180.000000	180.000000	180.000000	180.000000	180.000000	144.800000	127.400000	111.200000	99.400000	92.900000	180.000000	180.000000	180.000000	180.000000	180.000000	180.000000	180.000000	69.400000	0.000000	0.000000	0.000000	0.000000	0.000000	0.000000	0.000000	0.000000	0.000000	50.600000	180.000000	180.000000	180.000000	180.000000	180.000000	180.000000	180.000000	180.000000	180.000000	39.400000	0.000000	0.000000	0.000000	0.000000	0.000000	0.000000
180.000000	180.000000	180.000000	180.000000	180.000000	180.000000	180.000000	180.000000	180.000000	180.000000	180.000000	144.800000	127.300000	111.200000	99.400000	92.700000	0.000000	0.000000	0.000000	0.000000	0.000000	0.000000	0.000000	69.400000	0.000000	0.000000	0.000000	0.000000	0.000000	0.000000	0.000000	0.000000	0.000000	50.500000	0.000000	0.000000	0.000000	0.000000	0.000000	0.000000	0.000000	0.000000	0.000000	39.300000	0.000000	0.000000	0.000000	0.000000	0.000000	0.000000
180.000000	180.000000	180.000000	180.000000	180.000000	180.000000	180.000000	180.000000	180.000000	180.000000	180.000000	144.800000	127.400000	111.200000	99.400000	92.900000	180.000000	180.000000	180.000000	180.000000	180.000000	180.000000	180.000000	69.400000	180.000000	180.000000	180.000000	180.000000	180.000000	180.000000	180.000000	180.000000	180.000000	50.600000	0.000000	0.000000	0.000000	0.000000	0.000000	0.000000	0.000000	0.000000	0.000000	39.800000	180.000000	180.000000	180.000000	180.000000	180.000000	180.000000
180.000000	180.000000	180.000000	180.000000	180.000000	180.000000	180.000000	180.000000	180.000000	180.000000	180.000000	144.800000	127.300000	111.200000	99.400000	92.700000	0.000000	0.000000	0.000000	0.000000	0.000000	0.000000	0.000000	69.400000	0.000000	0.000000	0.000000	0.000000	0.000000	0.000000	0.000000	0.000000	0.000000	50.600000	0.000000	0.000000	0.000000	0.000000	0.000000	0.000000	0.000000	0.000000	0.000000	39.900000	0.000000	0.000000	0.000000	0.000000	0.000000	0.000000
180.000000	180.000000	180.000000	180.000000	180.000000	180.000000	180.000000	180.000000	180.000000	180.000000	180.000000	144.800000	127.400000	111.200000	99.400000	92.900000	180.000000	180.000000	180.000000	180.000000	180.000000	180.000000	180.000000	69.400000	0.000000	0.000000	0.000000	0.000000	0.000000	0.000000	0.000000	0.000000	0.000000	50.500000	180.000000	180.000000	180.000000	180.000000	180.000000	180.000000	180.000000	180.000000	180.000000	39.600000	0.000000	0.000000	0.000000	0.000000	0.000000	0.000000
180.000000	180.000000	180.000000	180.000000	180.000000	180.000000	180.000000	180.000000	180.000000	180.000000	180.000000	144.800000	127.300000	111.200000	99.400000	92.700000	0.000000	0.000000	0.000000	0.000000	0.000000	0.000000	0.000000	69.400000	180.000000	180.000000	180.000000	180.000000	180.000000	180.000000	180.000000	180.000000	180.000000	50.600000	0.000000	0.000000	0.000000	0.000000	0.000000	0.000000	0.000000	0.000000	0.000000	39.300000	0.000000	0.000000	0.000000	0.000000	0.000000	0.000000
180.000000	180.000000	180.000000	180.000000	180.000000	180.000000	180.000000	180.000000	180.000000	180.000000	180.000000	144.800000	127.400000	111.200000	99.400000	92.900000	180.000000	180.000000	180.000000	180.000000	180.000000	180.000000	180.000000	69.400000	0.000000	0.000000	0.000000	0.000000	0.000000	0.000000	0.000000	0.000000	0.000000	50.600000	0.000000	0.000000	0.000000	0.000000	0.000000	0.000000	0.000000	0.000000	0.000000	39.600000	0.000000	0.000000	0.000000	0.000000	0.000000	0.000000
180.000000	180.000000	180.000000	180.000000	180.000000	180.000000	180.000000	180.000000	180.000000	180.000000	180.000000	144.800000	127.300000	111.200000	99.400000	92.700000	0.000000	0.000000	0.000000	0.000000	0.000000	0.000000	0.000000	69.400000	0.000000	0.000000	0.000000	0.000000	0.000000	0.000000	0.000000	0.000000	0.000000	50.500000	0.000000	0.000000	0.000000	0.000000	0.000000	0.000000	0.000000	0.000000	0.000000	39.800000	180.000000	180.000000	180.000000	180.000000	180.000000	180.000000
180.000000	180.000000	180.000000	180.000000	180.000000	180.000000	180.000000	180.000000	180.000000	180.000000	180.000000	144.800000	127.400000	111.200000	99.400000	92.900000	180.000000	180.000000	180.000000	180.000000	180.000000	180.000000	180.000000	69.400000	180.000000	180.000000	180.000000	180.000000	180.000000	180.000000	180.000000	180.000000	180.000000	50.600000	180.000000	180.000000	180.000000	180.000000	180.000000	180.000000	180.000000	180.000000	180.000000	39.800000	0.000000	0.000000	0.000000	0.000000	0.000000	0.000000
180.000000	180.000000	180.000000	180.000000	180.000000	180.000000	180.000000	180.000000	180.000000	180.000000	180.000000	144.800000	127.300000	111.200000	99.400000	92.700000	0.000000	0.000000	0.000000	0.000000	0.000000	0.000000	0.000000	69.400000	0.000000	0.000000	0.000000	0.000000	0.000000	0.000000	0.000000	0.000000	0.000000	50.600000	0.000000	0.000000	0.000000	0.000000	0.000000	0.000000	0.000000	0.000000	0.000000	39.400000	0.000000	0.000000	0.000000	0.000000	0.000000	0.000000
180.000000	180.000000	180.000000	180.000000	180.000000	180.000000	180.000000	180.000000	180.000000	180.000000	180.000000	144.800000	127.400000	111.200000	99.400000	92.900000	180.000000	180.000000	180.000000	180.000000	180.000000	180.000000	180.000000	69.400000	0.000000	0.000000	0.000000	0.000000	0.000000	0.000000	0.000000	0.000000	0.000000	50.500000	0.000000	0.000000	0.000000	0.000000	0.000000	0.000000	0.000000	0.000000	0.000000	39.500000	0.000000	0.000000	0.000000	0.000000	0.000000	0.000000
180.000000	180.000000	180.000000	180.000000	180.000000	180.000000	180.000000	180.000000	180.000000	180.000000	180.000000	180.000000	180.000000	180.000000	180.000000	180.000000	180.000000	180.000000	180.000000	180.000000	180.000000	180.000000	180.000000	180.000000	180.000000	180.000000	180.000000	180.000000	180.000000	180.000000	180.000000	180.000000	180.000000	180.000000	180.000000	180.000000	180.000000	180.000000	180.000000	180.000000	180.000000	180.000000	180.000000	180.000000	180.000000	180.000000	180.000000	180.000000	180.000000	180.000000
180.000000	180.000000	180.000000	180.000000	180.000000	180.000000	180.000000	180.000000	180.000000	180.000000	180.000000	156.500000	114.500000	84.500000	57.700000	29.800000	0.000000	0.000000	0.000000	0.000000	0.000000	0.000000	0.000000	0.000000	0.000000	0.000000	0.000000	0.000000	0.000000	0.000000	0.000000	0.000000	0.000000	0.000000	0.000000	0.000000	0.000000	0.000000	0.000000	0.000000	0.000000	0.000000	0.000000	0.000000	0.000000	0.000000	0.000000	0.000000	0.000000	0.000000
180.000000	180.000000	180.000000	180.000000	180.000000	180.000000	180.000000	180.000000	180.000000	180.000000	180.000000	144.400000	133.100000	128.600000	133.800000	152.600000	180.000000	180.000000	180.000000	180.000000	180.000000	180.000000	180.000000	90.600000	0.000000	0.000000	0.000000	0.000000	0.000000	0.000000	0.000000	0.000000	0.000000	0.000000	0.000000	0.000000	0.000000	0.000000	0.000000	0.000000	0.000000	0.000000	0.000000	0.000000	0.000000	0.000000	0.000000	0.000000	0.000000	0.000000
180.000000	180.000000	180.000000	180.000000	180.000000	180.000000	180.000000	180.000000	180.000000	180.000000	180.000000	145.000000	125.600000	103.100000	79.400000	50.200000	0.000000	0.000000	0.000000	0.000000	0.000000	0.000000	0.000000	89.400000	180.000000	180.000000	180.000000	180.000000	180.000000	180.000000	180.000000	180.000000	180.000000	97.400000	0.000000	0.000000	0.000000	0.000000	0.000000	0.000000	0.000000	0.000000	0.000000	0.000000	0.000000	0.000000	0.000000	0.000000	0.000000	0.000000
180.000000	180.000000	180.000000	180.000000	180.000000	180.000000	180.000000	180.000000	180.000000	180.000000	180.000000	145.000000	128.500000	116.500000	114.600000	131.600000	180.000000	180.000000	180.000000	180.000000	180.000000	180.000000	180.000000	39.500000	0.000000	0.000000	0.000000	0.000000	0.000000	0.000000	0.000000	0.000000	0.000000	82.600000	180.000000	180.000000	180.000000	180.000000	180.000000	180.000000	180.000000	180.000000	180.000000	112.900000	0.000000	0.000000	0.000000	0.000000	0.000000	0.000000
180.000000	180.000000	180.000000	180.000000	180.000000	180.000000	180.000000	180.000000	180.000000	180.000000	180.000000	145.000000	127.400000	109.100000	90.400000	64.600000	0.000000	0.000000	0.000000	0.000000	0.000000	0.000000	0.000000	89.400000	0.000000	0.000000	0.000000	0.000000	0.000000	0.000000	0.000000	0.000000	0.000000	0.000000	0.000000	0.000000	0.000000	0.000000	0.000000	0.000000	0.000000	0.000000	0.000000	67.100000	180.000000	180.000000	180.000000	180.000000	180.000000	180.000000
180.000000	180.000000	180.000000	180.000000	180.000000	180.000000	180.000000	180.000000	180.000000	180.000000	180.000000	145.000000	127.800000	113.100000	106.300000	117.600000	180.000000	180.000000	180.000000	180.000000	180.000000	180.000000	180.000000	66.400000	180.000000	180.000000	180.000000	180.000000	180.000000	180.000000	180.000000	180.000000	180.000000	45.900000	0.000000	0.000000	0.000000	0.000000	0.000000	0.000000	0.000000	0.000000	0.000000	0.000000	0.000000	0.000000	0.000000	0.000000	0.000000	0.000000
180.000000	180.000000	180.000000	180.000000	180.000000	180.000000	180.000000	180.000000	180.000000	180.000000	180.000000	145.000000	127.700000	110.900000	95.600000	74.500000	0.000000	0.000000	0.000000	0.000000	0.000000	0.000000	0.000000	62.300000	0.000000	0.000000	0.000000	0.000000	0.000000	0.000000	0.000000	0.000000	0.000000	90.100000	0.000000	0.000000	0.000000	0.000000	0.000000	0.000000	0.000000	0.000000	0.000000	0.000000	0.000000	0.000000	0.000000	0.000000	0.000000	0.000000
180.000000	180.000000	180.000000	180.000000	180.000000	180.000000	180.000000	180.000000	180.000000	180.000000	180.000000	145.000000	127.700000	112.100000	102.600000	108.600000	180.000000	180.000000	180.000000	180.000000	180.000000	180.000000	180.000000	78.700000	0.000000	0.000000	0.000000	0.000000	0.000000	0.000000	0.000000	0.000000	0.000000	42.400000	180.000000	180.000000	180.000000	180.000000	180.000000	180.000000	180.000000	180.000000	180.000000	54.900000	0.000000	0.000000	0.000000	0.000000	0.000000	0.000000
180.000000	180.000000	180.000000	180.000000	180.000000	180.000000	180.000000	180.000000	180.000000	180.000000	180.000000	145.000000	127.700000	111.400000	97.900000	81.000000	0.000000	0.000000	0.000000	0.000000	0.000000	0.000000	0.000000	64.500000	180.000000	180.000000	180.000000	180.000000	180.000000	180.000000	180.000000	180.000000	180.000000	23.000000	0.000000	0.000000	0.000000	0.000000	0.000000	0.000000	0.000000	0.000000	0.000000	90.500000	0.000000	0.000000	0.000000	0.000000	0.000000	0.000000
180.000000	180.000000	180.000000	180.000000	180.000000	180.000000	180.000000	180.000000	180.000000	180.000000	180.000000	145.000000	127.700000	111.800000	101.100000	102.900000	180.000000	180.000000	180.000000	180.000000	180.000000	180.000000	180.000000	69.800000	0.000000	0.000000	0.000000	0.000000	0.000000	0.000000	0.000000	0.000000	0.000000	66.200000	0.000000	0.000000	0.000000	0.000000	0.000000	0.000000	0.000000	0.000000	0.000000	33.300000	180.000000	180.000000	180.000000	180.000000	180.000000	180.000000
180.000000	180.000000	180.000000	180.000000	180.000000	180.000000	180.000000	180.000000	180.000000	180.000000	180.000000	145.000000	127.700000	111.600000	98.900000	85.300000	0.000000	0.000000	0.000000	0.000000	0.000000	0.000000	0.000000	72.200000	0.000000	0.000000	0.000000	0.000000	0.000000	0.000000	0.000000	0.000000	0.000000	67.200000	0.000000	0.000000	0.000000	0.000000	0.000000	0.000000	0.000000	0.000000	0.000000	1.300000	0.000000	0.000000	0.000000	0.000000	0.000000	0.000000
180.000000	180.000000	180.000000	180.000000	180.000000	180.000000	180.000000	180.000000	180.000000	180.000000	180.000000	145.000000	127.700000	111.700000	100.400000	99.300000	180.000000	180.000000	180.000000	180.000000	180.000000	180.000000	180.000000	66.900000	180.000000	180.000000	180.000000	180.000000	180.000000	180.000000	180.000000	180.000000	180.000000	33.400000	180.000000	180.000000	180.000000	180.000000	180.000000	180.000000	180.000000	180.000000	180.000000	26.700000	0.000000	0.000000	0.000000	0.000000	0.000000	0.000000
180.000000	180.000000	180.000000	180.000000	180.000000	180.000000	180.000000	180.000000	180.000000	180.000000	180.000000	145.000000	127.700000	111.700000	99.400000	88.100000	0.000000	0.000000	0.000000	0.000000	0.000000	0.000000	0.000000	70.900000	0.000000	0.000000	0.000000	0.000000	0.000000	0.000000	0.000000	0.000000	0.000000	43.700000	0.000000	0.000000	0.000000	0.000000	0.000000	0.000000	0.000000	0.000000	0.000000	71.600000	0.000000	0.000000	0.000000	0.000000	0.000000	0.000000
180.000000	180.000000	180.000000	180.000000	180.000000	180.000000	180.000000	180.000000	180.000000	180.000000	180.000000	145.000000	127.700000	111.700000	100.100000	97.000000	180.000000	180.000000	180.000000	180.000000	180.000000	180.000000	180.000000	69.700000	0.000000	0.000000	0.000000	0.000000	0.000000	0.000000	0.000000	0.000000	0.000000	66.300000	0.000000	0.000000	0.000000	0.000000	0.000000	0.000000	0.000000	0.000000	0.000000	62.200000	0.000000	0.000000	0.000000	0.000000	0.000000	0.000000
180.000000	180.000000	180.000000	180.000000	180.000000	180.000000	180.000000	180.000000	180.000000	180.000000	180.000000	145.000000	127.700000	111.700000	99.600000	89.900000	0.000000	0.000000	0.000000	0.000000	0.000000	0.000000	0.000000	68.800000	180.000000	180.000000	180.000000	180.000000	180.000000	180.000000	180.000000	180.000000	180.000000	51.000000	0.000000	0.000000	0.000000	0.000000	0.000000	0.000000	0.000000	0.000000	0.000000	18.000000	180.000000	180.000000	180.000000	180.000000	180.000000	180.000000
180.000000	180.000000	180.000000	180.000000	180.000000	180.000000	180.000000	180.000000	180.000000	180.000000	180.000000	145.000000	127.700000	111.700000	99.900000	95.500000	180.000000	180.000000	180.000000	180.000000	180.000000	180.000000	180.000000	70.300000	0.000000	0.000000	0.000000	0.000000	0.000000	0.000000	0.000000	0.000000	0.000000	38.700000	180.000000	180.000000	180.000000	180.000000	180.000000	180.000000	180.000000	180.000000	180.000000	14.400000	0.000000	0.000000	0.000000	0.000000	0.000000	0.000000
180.000000	180.000000	180.000000	180.000000	180.000000	180.000000	180.000000	180.000000	180.000000	180.000000	180.000000	145.000000	127.700000	111.700000	99.700000	91.100000	0.000000	0.000000	0.000000	0.000000	0.000000	0.000000	0.000000	69.300000	0.000000	0.000000	0.000000	0.000000	0.000000	0.000000	0.000000	0.000000	0.000000	54.200000	0.000000	0.000000	0.000000	0.000000	0.000000	0.000000	0.000000	0.000000	0.000000	48.000000	0.000000	0.000000	0.000000	0.000000	0.000000	0.000000
180.000000	180.000000	180.000000	180.000000	180.000000	180.000000	180.000000	180.000000	180.000000	180.000000	180.000000	145.000000	127.700000	111.700000	99.900000	94.600000	180.000000	180.000000	180.000000	180.000000	180.000000	180.000000	180.000000	69.500000	180.000000	180.000000	180.000000	180.000000	180.000000	180.000000	180.000000	180.000000	180.000000	58.900000	0.000000	0.000000	0.000000	0.000000	0.000000	0.000000	0.000000	0.000000	0.000000	66.800000	0.000000	0.000000	0.000000	0.000000	0.000000	0.000000
180.000000	180.000000	180.000000	180.000000	180.000000	180.000000	180.000000	180.000000	180.000000	180.000000	180.000000	145.000000	127.700000	111.700000	99.700000	91.800000	0.000000	0.000000	0.000000	0.000000	0.000000	0.000000	0.000000	69.800000	0.000000	0.000000	0.000000	0.000000	0.000000	0.000000	0.000000	0.000000	0.000000	45.200000	0.000000	0.000000	0.000000	0.000000	0.000000	0.000000	0.000000	0.000000	0.000000	40.300000	0.000000	0.000000	0.000000	0.000000	0.000000	0.000000
180.000000	180.000000	180.000000	180.000000	180.000000	180.000000	180.000000	180.000000	180.000000	180.000000	180.000000	145.000000	127.700000	111.700000	99.900000	94.000000	180.000000	180.000000	180.000000	180.000000	180.000000	180.000000	180.000000	69.400000	0.000000	0.000000	0.000000	0.000000	0.000000	0.000000	0.000000	0.000000	0.000000	46.200000	180.000000	180.000000	180.000000	180.000000	180.000000	180.000000	180.000000	180.000000	180.000000	17.000000	180.000000	180.000000	180.000000	180.000000	180.000000	180.000000
180.000000	180.000000	180.000000	180.000000	180.000000	180.000000	180.000000	180.000000	180.000000	180.000000	180.000000	145.000000	127.700000	111.700000	99.700000	92.300000	0.000000	0.000000	0.000000	0.000000	0.000000	0.000000	0.000000	69.700000	180.000000	180.000000	180.000000	180.000000	180.000000	180.000000	180.000000	180.000000	180.000000	56.300000	0.000000	0.000000	0.000000	0.000000	0.000000	0.000000	0.000000	0.000000	0.000000	30.900000	0.000000	0.000000	0.000000	0.000000	0.000000	0.000000
180.000000	180.000000	180.000000	180.000000	180.000000	180.000000	180.000000	180.000000	180.000000	180.000000	180.000000	145.000000	127.700000	111.700000	99.900000	93.600000	180.000000	180.000000	180.000000	180.000000	180.000000	180.000000	180.000000	69.600000	0.000000	0.000000	0.000000	0.000000	0.000000	0.000000	0.000000	0.000000	0.000000	52.400000	0.000000	0.000000	0.000000	0.000000	0.000000	0.000000	0.000000	0.000000	0.000000	56.700000	0.000000	0.000000	0.000000	0.000000	0.000000	0.000000
180.000000	180.000000	180.000000	180.000000	180.000000	180.000000	180.000000	180.000000	180.000000	180.000000	180.000000	145.000000	127.700000	111.700000	99.700000	92.600000	0.000000	0.000000	0.000000	0.000000	0.000000	0.000000	0.000000	69.500000	0.000000	0.000000	0.000000	0.000000	0.000000	0.000000	0.000000	0.000000	0.000000	45.800000	0.000000	0.000000	0.000000	0.000000	0.000000	0.000000	0.000000	0.000000	0.000000	53.600000	0.000000	0.000000	0.000000	0.000000	0.000000	0.000000
180.000000	180.000000	180.000000	180.000000	180.000000	180.000000	180.000000	180.000000	180.000000	180.000000	180.000000	145.000000	127.700000	111.700000	99.900000	93.400000	180.000000	180.000000	180.000000	180.000000	180.000000	180.000000	180.000000	69.700000	180.000000	180.000000	180.000000	180.000000	180.000000	180.000000	180.000000	180.000000	180.000000	50.900000	180.000000	180.000000	180.000000	180.000000	180.000000	180.000000	180.000000	180.000000	180.000000	29.100000	0.000000	0.000000	0.000000	0.000000	0.000000	0.000000
180.000000	180.000000	180.000000	180.000000	180.000000	180.000000	180.000000	180.000000	180.000000	180.000000	180.000000	145.000000	127.700000	111.700000	99.700000	92.700000	0.000000	0.000000	0.000000	0.000000	0.000000	0.000000	0.000000	69.500000	0.000000	0.000000	0.000000	0.000000	0.000000	0.000000	0.000000	0.000000	0.000000	54.400000	0.000000	0.000000	0.000000	0.000000	0.000000	0.000000	0.000000	0.000000	0.000000	24.300000	180.000000	180.000000	180.000000	180.000000	180.000000	180.000000
180.000000	180.000000	180.000000	180.000000	180.000000	180.000000	180.000000	180.000000	180.000000	180.000000	180.000000	145.000000	127.700000	111.700000	99.900000	93.300000	180.000000	180.000000	180.000000	180.000000	180.000000	180.000000	180.000000	69.600000	0.000000	0.000000	0.000000	0.000000	0.000000	0.000000	0.000000	0.000000	0.000000	49.300000	0.000000	0.000000	0.000000	0.000000	0.000000	0.000000	0.000000	0.000000	0.000000	43.200000	0.000000	0.000000	0.000000	0.000000	0.000000	0.000000
180.000000	180.000000	180.000000	180.000000	180.000000	180.000000	180.000000	180.000000	180.000000	180.000000	180.000000	145.000000	127.700000	111.700000	99.700000	92.800000	0.000000	0.000000	0.000000	0.000000	0.000000	0.000000	0.000000	69.600000	180.000000	180.000000	180.000000	180.000000	180.000000	180.000000	180.000000	180.000000	180.000000	48.300000	0.000000	0.000000	0.000000	0.000000	0.000000	0.000000	0.000000	0.000000	0.000000	54.900000	0.000000	0.000000	0.000000	0.000000	0.000000	0.000000
180.000000	180.000000	180.000000	180.000000	180.000000	180.000000	180.000000	180.000000	180.000000	180.000000	180.000000	145.000000	127.700000	111.700000	99.900000	93.200000	180.000000	180.000000	180.000000	180.000000	180.000000	180.000000	180.000000	69.600000	0.000000	0.000000	0.000000	0.000000	0.000000	0.000000	0.000000	0.000000	0.000000	52.500000	180.000000	180.000000	180.000000	180.000000	180.000000	180.000000	180.000000	180.000000	180.000000	41.600000	0.000000	0.000000	0.000000	0.000000	0.000000	0.000000
180.000000	180.000000	180.000000	180.000000	180.000000	180.000000	180.000000	180.000000	180.000000	180.000000	180.000000	145.000000	127.700000	111.700000	99.700000	92.900000	0.000000	0.000000	0.000000	0.000000	0.000000	0.000000	0.000000	69.600000	0.000000	0.000000	0.000000	0.000000	0.000000	0.000000	0.000000	0.000000	0.000000	51.900000	0.000000	0.000000	0.000000	0.000000	0.000000	0.000000	0.000000	0.000000	0.000000	27.100000	0.000000	0.000000	0.000000	0.000000	0.000000	0.000000
180.000000	180.000000	180.000000	180.000000	180.000000	180.000000	180.000000	180.000000	180.000000	180.000000	180.000000	145.000000	127.700000	111.700000	99.900000	93.100000	180.000000	180.000000	180.000000	180.000000	180.000000	180.000000	180.000000	69.600000	180.000000	180.000000	180.000000	180.000000	180.000000	180.000000	180.000000	180.000000	180.000000	48.900000	0.000000	0.000000	0.000000	0.000000	0.000000	0.000000	0.000000	0.000000	0.000000	33.600000	180.000000	180.000000	180.000000	180.000000	180.000000	180.000000
180.000000	180.000000	180.000000	180.000000	180.000000	180.000000	180.000000	180.000000	180.000000	180.000000	180.000000	145.000000	127.700000	111.700000	99.700000	93.000000	0.000000	0.000000	0.000000	0.000000	0.000000	0.000000	0.000000	69.600000	0.000000	0.000000	0.000000	0.000000	0.000000	0.000000	0.000000	0.000000	0.000000	50.300000	0.000000	0.000000	0.000000	0.000000	0.000000	0.000000	0.000000	0.000000	0.000000	48.600000	0.000000	0.000000	0.000000	0.000000	0.000000	0.000000
180.000000	180.000000	180.000000	180.000000	180.000000	180.000000	180.000000	180.000000	180.000000	180.000000	180.000000	145.000000	127.700000	111.700000	99.900000	93.100000	180.000000	180.000000	180.000000	180.000000	180.000000	180.000000	180.000000	69.600000	0.000000	0.000000	0.000000	0.000000	0.000000	0.000000	0.000000	0.000000	0.000000	52.200000	180.000000	180.000000	180.000000	180.000000	180.000000	180.000000	180.000000	180.000000	180.000000	48.300000	0.000000	0.000000	0.000000	0.000000	0.000000	0.000000
180.000000	180.000000	180.000000	180.000000	180.000000	180.000000	180.000000	180.000000	180.000000	180.000000	180.000000	145.000000	127.700000	111.700000	99.700000	93.000000	0.000000	0.000000	0.000000	0.000000	0.000000	0.000000	0.000000	69.600000	180.000000	180.000000	180.000000	180.000000	180.000000	180.000000	180.000000	180.000000	180.000000	50.500000	0.000000	0.000000	0.000000	0.000000	0.000000	0.000000	0.000000	0.000000	0.000000	34.600000	0.000000	0.000000	0.000000	0.000000	0.000000	0.000000
180.000000	180.000000	180.000000	180.000000	180.000000	180.000000	180.000000	180.000000	180.000000	180.000000	180.000000	145.000000	127.700000	111.700000	99.900000	93.100000	180.000000	180.000000	180.000000	180.000000	180.000000	180.000000	180.000000	69.600000	0.000000	0.000000	0.000000	0.000000	0.000000	0.000000	0.000000	0.000000	0.000000	49.600000	0.000000	0.000000	0.000000	0.000000	0.000000	0.000000	0.000000	0.000000	0.000000	30.600000	0.000000	0.000000	0.000000	0.000000	0.000000	0.000000
180.000000	180.000000	180.000000	180.000000	180.000000	180.000000	180.000000	180.000000	180.000000	180.000000	180.000000	145.000000	127.700000	111.700000	99.700000	93.000000	0.000000	0.000000	0.000000	0.000000	0.000000	0.000000	0.000000	69.600000	0.000000	0.000000	0.000000	0.000000	0.000000	0.000000	0.000000	0.000000	0.000000	51.200000	0.000000	0.000000	0.000000	0.000000	0.000000	0.000000	0.000000	0.000000	0.000000	40.800000	180.000000	180.000000	180.000000	180.000000	180.000000	180.000000
180.000000	180.000000	180.000000	180.000000	180.000000	180.000000	180.000000	180.000000	180.000000	180.000000	180.000000	145.000000	127.700000	111.700000	99.900000	93.100000	180.000000	180.000000	180.000000	180.000000	180.000000	180.000000	180.000000	69.600000	180.000000	180.000000	180.000000	180.000000	180.000000	180.000000	180.000000	180.000000	180.000000	51.300000	180.000000	180.000000	180.000000	180.000000	180.000000	180.000000	180.000000	180.000000	180.000000	48.300000	0.000000	0.000000	0.000000	0.000000	0.000000	0.000000
180.000000	180.000000	180.000000	180.000000	180.000000	180.000000	180.000000	180.000000	180.000000	180.000000	180.000000	145.000000	127.700000	111.700000	99.700000	93.000000	0.000000	0.000000	0.000000	0.000000	0.000000	0.000000	0.000000	69.600000	0.000000	0.000000	0.000000	0.000000	0.000000	0.000000	0.000000	0.000000	0.000000	50.100000	0.000000	0.000000	0.000000	0.000000	0.000000	0.000000	0.000000	0.000000	0.000000	41.500000	0.000000	0.000000	0.000000	0.000000	0.000000	0.000000
180.000000	180.000000	180.000000	180.000000	180.000000	180.000000	180.000000	180.000000	180.000000	180.000000	180.000000	145.000000	127.700000	111.700000	99.900000	93.100000	180.000000	180.000000	180.000000	180.000000	180.000000	180.000000	180.000000	69.600000	0.000000	0.000000	0.000000	0.000000	0.000000	0.000000	0.000000	0.000000	0.000000	50.400000	0.000000	0.000000	0.000000	0.000000	0.000000	0.000000	0.000000	0.000000	0.000000	32.900000	0.000000	0.000000	0.000000	0.000000	0.000000	0.000000
180.000000	180.000000	180.000000	180.000000	180.000000	180.000000	180.000000	180.000000	180.000000	180.000000	180.000000	145.000000	127.700000	111.700000	99.700000	93.000000	0.000000	0.000000	0.000000	0.000000	0.000000	0.000000	0.000000	69.600000	180.000000	180.000000	180.000000	180.000000	180.000000	180.000000	180.000000	180.000000	180.000000	51.200000	0.000000	0.000000	0.000000	0.000000	0.000000	0.000000	0.000000	0.000000	0.000000	35.600000	0.000000	0.000000	0.000000	0.000000	0.000000	0.000000
180.000000	180.000000	180.000000	180.000000	180.000000	180.000000	180.000000	180.000000	180.000000	180.000000	180.000000	145.000000	127.700000	111.700000	99.900000	93.100000	180.000000	180.000000	180.000000	180.000000	180.000000	180.000000	180.000000	69.600000	0.000000	0.000000	0.000000	0.000000	0.000000	0.000000	0.000000	0.000000	0.000000	50.700000	180.000000	180.000000	180.000000	180.000000	180.000000	180.000000	180.000000	180.000000	180.000000	44.300000	180.000000	180.000000	180.000000	180.000000	180.000000	180.000000
180.000000	180.000000	180.000000	180.000000	180.000000	180.000000	180.000000	180.000000	180.000000	180.000000	180.000000	145.000000	127.700000	111.700000	99.700000	93.000000	0.000000	0.000000	0.000000	0.000000	0.000000	0.000000	0.000000	69.600000	0.000000	0.000000	0.000000	0.000000	0.000000	0.000000	0.000000	0.000000	0.000000	50.300000	0.000000	0.000000	0.000000	0.000000	0.000000	0.000000	0.000000	0.000000	0.000000	44.900000	0.000000	0.000000	0.000000	0.000000	0.000000	0.000000
180.000000	180.000000	180.000000	180.000000	180.000000	180.000000	180.000000	180.000000	180.000000	180.000000	180.000000	145.000000	127.700000	111.700000	99.900000	93.100000	180.000000	180.000000	180.000000	180.000000	180.000000	180.000000	180.000000	69.600000	180.000000	180.000000	180.000000	180.000000	180.000000	180.000000	180.000000	180.000000	180.000000	50.800000	0.000000	0.000000	0.000000	0.000000	0.000000	0.000000	0.000000	0.000000	0.000000	37.400000	0.000000	0.000000	0.000000	0.000000	0.000000	0.000000
180.000000	180.000000	180.000000	180.000000	180.000000	180.000000	180.000000	180.000000	180.000000	180.000000	180.000000	145.000000	127.700000	111.700000	99.700000	93.000000	0.000000	0.000000	0.000000	0.000000	0.000000	0.000000	0.000000	69.600000	0.000000	0.000000	0.000000	0.000000	0.000000	0.000000	0.000000	0.000000	0.000000	50.900000	0.000000	0.000000	0.000000	0.000000	0.000000	0.000000	0.000000	0.000000	0.000000	34.300000	0.000000	0.000000	0.000000	0.000000	0.000000	0.000000
180.000000	180.000000	180.000000	180.000000	180.000000	180.000000	180.000000	180.000000	180.000000	180.000000	180.000000	145.000000	127.700000	111.700000	99.900000	93.100000	180.000000	180.000000	180.000000	180.000000	180.000000	180.000000	180.000000	69.600000	0.000000	0.000000	0.000000	0.000000	0.000000	0.000000	0.000000	0.000000	0.000000	50.500000	180.000000	180.000000	180.000000	180.000000	180.000000	180.000000	180.000000	180.000000	180.000000	39.900000	0.000000	0.000000	0.000000	0.000000	0.000000	0.000000
180.000000	180.000000	180.000000	180.000000	180.000000	180.000000	180.000000	180.000000	180.000000	180.000000	180.000000	145.000000	127.700000	111.700000	99.700000	93.000000	0.000000	0.000000	0.000000	0.000000	0.000000	0.000000	0.000000	69.600000	180.000000	180.000000	180.000000	180.000000	180.000000	180.000000	180.000000	180.000000	180.000000	50.600000	0.000000	0.000000	0.000000	0.000000	0.000000	0.000000	0.000000	0.000000	0.000000	44.400000	180.000000	180.000000	180.000000	180.000000	180.000000	180.000000
180.000000	180.000000	180.000000	180.000000	180.000000	180.000000	180.000000	180.000000	180.000000	180.000000	180.000000	145.000000	127.700000	111.700000	99.900000	93.100000	180.000000	180.000000	180.000000	180.000000	180.000000	180.000000	180.000000	69.600000	0.000000	0.000000	0.000000	0.000000	0.000000	0.000000	0.000000	0.000000	0.000000	50.800000	0.000000	0.000000	0.000000	0.000000	0.000000	0.000000	0.000000	0.000000	0.000000	41.200000	0.000000	0.000000	0.000000	0.000000	0.000000	0.000000
180.000000	180.000000	180.000000	180.000000	180.000000	180.000000	180.000000	180.000000	180.000000	180.000000	180.000000	145.000000	127.700000	111.700000	99.700000	93.000000	0.000000	0.000000	0.000000	0.000000	0.000000	0.000000	0.000000	69.600000	0.000000	0.000000	0.000000	0.000000	0.000000	0.000000	0.000000	0.000000	0.000000	50.700000	0.000000	0.000000	0.000000	0.000000	0.000000	0.000000	0.000000	0.000000	0.000000	36.000000	0.000000	0.000000	0.000000	0.000000	0.000000	0.000000
180.000000	180.000000	180.000000	180.000000	180.000000	180.000000	180.000000	180.000000	180.000000	180.000000	180.000000	145.000000	127.700000	111.700000	99.900000	93.100000	180.000000	180.000000	180.000000	180.000000	180.000000	180.000000	180.000000	69.600000	180.000000	180.000000	180.000000	180.000000	180.000000	180.000000	180.000000	180.000000	180.000000	50.600000	180.000000	180.000000	180.000000	180.000000	180.000000	180.000000	180.000000	180.000000	180.000000	37.100000	0.000000	0.000000	0.000000	0.000000	0.000000	0.000000
180.000000	180.000000	180.000000	180.000000	180.000000	180.000000	180.000000	180.000000	180.000000	180.000000	180.000000	145.000000	127.700000	111.700000	99.700000	93.000000	0.000000	0.000000	0.000000	0.000000	0.000000	0.000000	0.000000	69.600000	0.000000	0.000000	0.000000	0.000000	0.000000	0.000000	0.000000	0.000000	0.000000	50.700000	0.000000	0.000000	0.000000	0.000000	0.000000	0.000000	0.000000	0.000000	0.000000	42.000000	0.000000	0.000000	0.000000	0.000000	0.000000	0.000000
180.000000	180.000000	180.000000	180.000000	180.000000	180.000000	180.000000	180.000000	180.000000	180.000000	180.000000	145.000000	127.700000	111.700000	99.900000	93.100000	180.000000	180.000000	180.000000	180.000000	180.000000	180.000000	180.000000	69.600000	0.000000	0.000000	0.000000	0.000000	0.000000	0.000000	0.000000	0.000000	0.000000	50.700000	0.000000	0.000000	0.000000	0.000000	0.000000	0.000000	0.000000	0.000000	0.000000	42.800000	180.000000	180.000000	180.000000	180.000000	180.000000	180.000000
180.000000	180.000000	180.000000	180.000000	180.000000	180.000000	180.000000	180.000000	180.000000	180.000000	180.000000	145.000000	127.700000	111.700000	99.700000	93.000000	0.000000	0.000000	0.000000	0.000000	0.000000	0.000000	0.000000	69.600000	180.000000	180.000000	180.000000	180.000000	180.000000	180.000000	180.000000	180.000000	180.000000	50.700000	0.000000	0.000000	0.000000	0.000000	0.000000	0.000000	0.000000	0.000000	0.000000	38.700000	0.000000	0.000000	0.000000	0.000000	0.000000	0.000000
180.000000	180.000000	180.000000	180.000000	180.000000	180.000000	180.000000	180.000000	180.000000	180.000000	180.000000	145.000000	127.700000	111.700000	99.900000	93.100000	180.000000	180.000000	180.000000	180.000000	180.000000	180.000000	180.000000	69.600000	0.000000	0.000000	0.000000	0.000000	0.000000	0.000000	0.000000	0.000000	0.000000	50.600000	180.000000	180.000000	180.000000	180.000000	180.000000	180.000000	180.000000	180.000000	180.000000	36.600000	0.000000	0.000000	0.000000	0.000000	0.000000	0.000000
180.000000	180.000000	180.000000	180.000000	180.000000	180.000000	180.000000	180.000000	180.000000	180.000000	180.000000	145.000000	127.700000	111.700000	99.700000	93.000000	0.000000	0.000000	0.000000	0.000000	0.000000	0.000000	0.000000	69.600000	0.000000	0.000000	0.000000	0.000000	0.000000	0.000000	0.000000	0.000000	0.000000	50.700000	0.000000	0.000000	0.000000	0.000000	0.000000	0.000000	0.000000	0.000000	0.000000	39.500000	0.000000	0.000000	0.000000	0.000000	0.000000	0.000000
180.000000	180.000000	180.000000	180.000000	180.000000	180.000000	180.000000	180.000000	180.000000	180.000000	180.000000	145.000000	127.700000	111.700000	99.900000	93.100000	180.000000	180.000000	180.000000	180.000000	180.000000	180.000000	180.000000	69.600000	180.000000	180.000000	180.000000	180.000000	180.000000	180.000000	180.000000	180.000000	180.000000	50.700000	0.000000	0.000000	0.000000	0.000000	0.000000	0.000000	0.000000	0.000000	0.000000	42.300000	0.000000	0.000000	0.000000	0.000000	0.000000	0.000000
180.000000	180.000000	180.000000	180.000000	180.000000	180.000000	180.000000	180.000000	180.000000	180.000000	180.000000	145.000000	127.700000	111.700000	99.700000	93.000000	0.000000	0.000000	0.000000	0.000000	0.000000	0.000000	0.000000	69.600000	0.000000	0.000000	0.000000	0.000000	0.000000	0.000000	0.000000	0.000000	0.000000	50.700000	0.000000	0.000000	0.000000	0.000000	0.000000	0.000000	0.000000	0.000000	0.000000	40.800000	180.000000	180.000000	180.000000	180.000000	180.000000	180.000000
180.000000	180.000000	180.000000	180.000000	180.000000	180.000000	180.000000	180.000000	180.000000	180.000000	180.000000	145.000000	127.700000	111.700000	99.900000	93.100000	180.000000	180.000000	180.000000	180.000000	180.000000	180.000000	180.000000	69.600000	0.000000	0.000000	0.000000	0.000000	0.000000	0.000000	0.000000	0.000000	0.000000	50.600000	180.000000	180.000000	180.000000	180.000000	180.000000	180.000000	180.000000	180.000000	180.000000	37.700000	0.000000	0.000000	0.000000	0.000000	0.000000	0.000000
180.000000	180.000000	180.000000	180.000000	180.000000	180.000000	180.000000	180.000000	180.000000	180.000000	180.000000	145.000000	127.700000	111.700000	99.700000	93.000000	0.000000	0.000000	0.000000	0.000000	0.000000	0.000000	0.000000	69.600000	180.000000	180.000000	180.000000	180.000000	180.000000	180.000000	180.000000	180.000000	180.000000	50.700000	0.000000	0.000000	0.000000	0.000000	0.000000	0.000000	0.000000	0.000000	0.000000	38.100000	0.000000	0.000000	0.000000	0.000000	0.000000	0.000000
180.000000	180.000000	180.000000	180.000000	180.000000	180.000000	180.000000	180.000000	180.000000	180.000000	180.000000	145.000000	127.700000	111.700000	99.900000	93.100000	180.000000	180.000000	180.000000	180.000000	180.000000	180.000000	180.000000	69.600000	0.000000	0.000000	0.000000	0.000000	0.000000	0.000000	0.000000	0.000000	0.000000	50.700000	0.000000	0.000000	0.000000	0.000000	0.000000	0.000000	0.000000	0.000000	0.000000	40.800000	0.000000	0.000000	0.000000	0.000000	0.000000	0.000000
180.000000	180.000000	180.000000	180.000000	180.000000	180.000000	180.000000	180.000000	180.000000	180.000000	180.000000	145.000000	127.700000	111.700000	99.700000	93.000000	0.000000	0.000000	0.000000	0.000000	0.000000	0.000000	0.000000	69.600000	0.000000	0.000000	0.000000	0.000000	0.000000	0.000000	0.000000	0.000000	0.000000	50.700000	0.000000	0.000000	0.000000	0.000000	0.000000	0.000000	0.000000	0.000000	0.000000	41.500000	0.000000	0.000000	0.000000	0.000000	0.000000	0.000000
180.000000	180.000000	180.000000	180.000000	180.000000	180.000000	180.000000	180.000000	180.000000	180.000000	180.000000	145.000000	127.700000	111.700000	99.900000	93.100000	180.000000	180.000000	180.000000	180.000000	180.000000	180.000000	180.000000	69.600000	180.000000	180.000000	180.000000	180.000000	180.000000	180.000000	180.000000	180.000000	180.000000	50.600000	180.000000	180.000000	180.000000	180.000000	180.000000	180.000000	180.000000	180.000000	180.000000	39.300000	180.000000	180.000000	180.000000	180.000000	180.000000	180.000000
180.000000	180.000000	180.000000	180.000000	180.000000	180.000000	180.000000	180.000000	180.000000	180.000000	180.000000	145.000000	127.700000	111.700000	99.700000	93.000000	0.000000	0.000000	0.000000	0.000000	0.000000	0.000000	0.000000	69.600000	0.000000	0.000000	0.000000	0.000000	0.000000	0.000000	0.000000	0.000000	0.000000	50.700000	0.000000	0.000000	0.000000	0.000000	0.000000	0.000000	0.000000	0.000000	0.000000	38.000000	0.000000	0.000000	0.000000	0.000000	0.000000	0.000000
180.000000	180.000000	180.000000	180.000000	180.000000	180.000000	180.000000	180.000000	180.000000	180.000000	180.000000	145.000000	127.700000	111.700000	99.900000	93.100000	180.000000	180.000000	180.000000	180.000000	180.000000	180.000000	180.000000	69.600000	0.000000	0.000000	0.000000	0.000000	0.000000	0.000000	0.000000	0.000000	0.000000	50.700000	0.000000	0.000000	0.000000	0.000000	0.000000	0.000000	0.000000	0.000000	0.000000	39.400000	0.000000	0.000000	0.000000	0.000000	0.000000	0.000000
180.000000	180.000000	180.000000	180.000000	180.000000	180.000000	180.000000	180.000000	180.000000	180.000000	180.000000	145.000000	127.700000	111.700000	99.700000	93.000000	0.000000	0.000000	0.000000	0.000000	0.000000	0.000000	0.000000	69.600000	180.000000	180.000000	180.000000	180.000000	180.000000	180.000000	180.000000	180.000000	180.000000	50.700000	0.000000	0.000000	0.000000	0.000000	0.000000	0.000000	0.000000	0.000000	0.000000	41.100000	0.000000	0.000000	0.000000	0.000000	0.000000	0.000000
180.000000	180.000000	180.000000	180.000000	180.000000	180.000000	180.000000	180.000000	180.000000	180.000000	180.000000	145.000000	127.700000	111.700000	99.900000	93.100000	180.000000	180.000000	180.000000	180.000000	180.000000	180.000000	180.000000	69.600000	0.000000	0.000000	0.000000	0.000000	0.000000	0.000000	0.000000	0.000000	0.000000	50.600000	180.000000	180.000000	180.000000	180.000000	180.000000	180.000000	180.000000	180.000000	180.000000	40.400000	0.000000	0.000000	0.000000	0.000000	0.000000	0.000000
180.000000	180.000000	180.000000	180.000000	180.000000	180.000000	180.000000	180.000000	180.000000	180.000000	180.000000	145.000000	127.700000	111.700000	99.700000	93.000000	0.000000	0.000000	0.000000	0.000000	0.000000	0.000000	0.000000	69.600000	0.000000	0.000000	0.000000	0.000000	0.000000	0.000000	0.000000	0.000000	0.000000	50.700000	0.000000	0.000000	0.000000	0.000000	0.000000	0.000000	0.000000	0.000000	0.000000	38.700000	180.000000	180.000000	180.000000	180.000000	180.000000	180.000000
180.000000	180.000000	180.000000	180.000000	180.000000	180.000000	180.000000	180.000000	180.000000	180.000000	180.000000	145.000000	127.700000	111.700000	99.900000	93.100000	180.000000	180.000000	180.000000	180.000000	180.000000	180.000000	180.000000	69.600000	180.000000	180.000000	180.000000	180.000000	180.000000	180.000000	180.000000	180.000000	180.000000	50.700000	0.000000	0.000000	0.000000	0.000000	0.000000	0.000000	0.000000	0.000000	0.000000	38.700000	0.000000	0.000000	0.000000	0.000000	0.000000	0.000000
180.000000	180.000000	180.000000	180.000000	180.000000	180.000000	180.000000	180.000000	180.000000	180.000000	180.000000	145.000000	127.700000	111.700000	99.700000	93.000000	0.000000	0.000000	0.000000	0.000000	0.000000	0.000000	0.000000	69.600000	0.000000	0.000000	0.000000	0.000000	0.000000	0.000000	0.000000	0.000000	0.000000	50.700000	0.000000	0.000000	0.000000	0.000000	0.000000	0.000000	0.000000	0.000000	0.000000	40.200000	0.000000	0.000000	0.000000	0.000000	0.000000	0.000000
180.000000	180.000000	180.000000	180.000000	180.000000	180.000000	180.000000	180.000000	180.000000	180.000000	180.000000	145.000000	127.700000	111.700000	99.900000	93.100000	180.000000	180.000000	180.000000	180.000000	180.000000	180.000000	180.000000	69.600000	0.000000	0.000000	0.000000	0.000000	0.000000	0.000000	0.000000	0.000000	0.000000	50.600000	180.000000	180.000000	180.000000	180.000000	180.000000	180.000000	180.000000	180.000000	180.000000	40.800000	0.000000	0.000000	0.000000	0.000000	0.000000	0.000000
180.000000	180.000000	180.000000	180.000000	180.000000	180.000000	180.000000	180.000000	180.000000	180.000000	180.000000	145.000000	127.700000	111.700000	99.700000	93.000000	0.000000	0.000000	0.000000	0.000000	0.000000	0.000000	0.000000	69.600000	180.000000	180.000000	180.000000	180.000000	180.000000	180.000000	180.000000	180.000000	180.000000	50.700000	0.000000	0.000000	0.000000	0.000000	0.000000	0.000000	0.000000	0.000000	0.000000	39.500000	0.000000	0.000000	0.000000	0.000000	0.000000	0.000000
180.000000	180.000000	180.000000	180.000000	180.000000	180.000000	180.000000	180.000000	180.000000	180.000000	180.000000	145.000000	127.700000	111.700000	99.900000	93.100000	180.000000	180.000000	180.000000	180.000000	180.000000	180.000000	180.000000	69.600000	0.000000	0.000000	0.000000	0.000000	0.000000	0.000000	0.000000	0.000000	0.000000	50.700000	0.000000	0.000000	0.000000	0.000000	0.000000	0.000000	0.000000	0.000000	0.000000	38.800000	180.000000	180.000000	180.000000	180.000000	180.000000	180.000000
180.000000	180.000000	180.000000	180.000000	180.000000	180.000000	180.000000	180.000000	180.000000	180.000000	180.000000	145.000000	127.700000	111.700000	99.700000	93.000000	0.000000	0.000000	0.000000	0.000000	0.000000	0.000000	0.000000	69.600000	0.000000	0.000000	0.000000	0.000000	0.000000	0.000000	0.000000	0.000000	0.000000	50.700000	0.000000	0.000000	0.000000	0.000000	0.000000	0.000000	0.000000	0.000000	0.000000	39.400000	0.000000	0.000000	0.000000	0.000000	0.000000	0.000000
180.000000	180.000000	180.000000	180.000000	180.000000	180.000000	180.000000	180.000000	180.000000	180.000000	180.000000	145.000000	127.700000	111.700000	99.900000	93.100000	180.000000	180.000000	180.000000	180.000000	180.000000	180.000000	180.000000	69.600000	180.000000	180.000000	180.000000	180.000000	180.000000	180.000000	180.000000	180.000000	180.000000	50.600000	180.000000	180.000000	180.000000	180.000000	180.000000	180.000000	180.000000	180.000000	180.000000	40.500000	0.000000	0.000000	0.000000	0.000000	0.000000	0.000000
180.000000	180.000000	180.000000	180.000000	180.000000	180.000000	180.000000	180.000000	180.000000	180.000000	180.000000	145.000000	127.700000	111.700000	99.700000	93.000000	0.000000	0.000000	0.000000	0.000000	0.000000	0.000000	0.000000	69.600000	0.000000	0.000000	0.000000	0.000000	0.000000	0.000000	0.000000	0.000000	0.000000	50.700000	0.000000	0.000000	0.000000	0.000000	0.000000	0.000000	0.000000	0.000000	0.000000	40.100000	0.000000	0.000000	0.000000	0.000000	0.000000	0.000000
180.000000	180.000000	180.000000	180.000000	180.000000	180.000000	180.000000	180.000000	180.000000	180.000000	180.000000	145.000000	127.700000	111.700000	99.900000	93.100000	180.000000	180.000000	180.000000	180.000000	180.000000	180.000000	180.000000	69.600000	0.000000	0.000000	0.000000	0.000000	0.000000	0.000000	0.000000	0.000000	0.000000	50.700000	0.000000	0.000000	0.000000	0.000000	0.000000	0.000000	0.000000	0.000000	0.000000	39.200000	0.000000	0.000000	0.000000	0.000000	0.000000	0.000000
180.000000	180.000000	180.000000	180.000000	180.000000	180.000000	180.000000	180.000000	180.000000	180.000000	180.000000	145.000000	127.700000	111.700000	99.700000	93.000000	0.000000	0.000000	0.000000	0.000000	0.000000	0.000000	0.000000	69.600000	180.000000	180.000000	180.000000	180.000000	180.000000	180.000000	180.000000	180.000000	180.000000	50.700000	0.000000	0.000000	0.000000	0.000000	0.000000	0.000000	0.000000	0.000000	0.000000	39.100000	180.000000	180.000000	180.000000	180.000000	180.000000	180.000000
180.000000	180.000000	180.000000	180.000000	180.000000	180.000000	180.000000	180.000000	180.000000	180.000000	180.000000	145.000000	127.700000	111.700000	99.900000	93.100000	180.000000	180.000000	180.000000	180.000000	180.000000	180.000000	180.000000	69.600000	0.000000	0.000000	0.000000	0.000000	0.000000	0.000000	0.000000	0.000000	0.000000	50.600000	180.000000	180.000000	180.000000	180.000000	180.000000	180.000000	180.000000	180.000000	180.000000	39.900000	0.000000	0.000000	0.000000	0.000000	0.000000	0.000000
180.000000	180.000000	180.000000	180.000000	180.000000	180.000000	180.000000	180.000000	180.000000	180.000000	180.000000	145.000000	127.700000	111.700000	99.700000	93.000000	0.000000	0.000000	0.000000	0.000000	0.000000	0.000000	0.000000	69.600000	0.000000	0.000000	0.000000	0.000000	0.000000	0.000000	0.000000	0.000000	0.000000	50.700000	0.000000	0.000000	0.000000	0.000000	0.000000	0.000000	0.000000	0.000000	0.000000	40.300000	0.000000	0.000000	0.000000	0.000000	0.000000	0.000000
180.000000	180.000000	180.000000	180.000000	180.000000	180.000000	180.000000	180.000000	180.000000	180.000000	180.000000	145.000000	127.700000	111.700000	99.900000	93.100000	180.000000	180.000000	180.000000	180.000000	180.000000	180.000000	180.000000	69.600000	180.000000	180.000000	180.000000	180.000000	180.000000	180.000000	180.000000	180.000000	180.000000	50.700000	0.000000	0.000000	0.000000	0.000000	0.000000	0.000000	0.000000	0.000000	0.000000	39.700000	0.000000	0.000000	0.000000	0.000000	0.000000	0.000000
180.000000	180.000000	180.000000	180.000000	180.000000	180.000000	180.000000	180.000000	180.000000	180.000000	180.000000	145.000000	127.700000	111.700000	99.700000	93.000000	0.000000	0.000000	0.000000	0.000000	0.000000	0.000000	0.000000	69.600000	0.000000	0.000000	0.000000	0.000000	0.000000	0.000000	0.000000	0.000000	0.000000	50.700000	0.000000	0.000000	0.000000	0.000000	0.000000	0.000000	0.000000	0.000000	0.000000	39.200000	0.000000	0.000000	0.000000	0.000000	0.000000	0.000000
180.000000	180.000000	180.000000	180.000000	180.000000	180.000000	180.000000	180.000000	180.000000	180.000000	180.000000	145.000000	127.700000	111.700000	99.900000	93.100000	180.000000	180.000000	180.000000	180.000000	180.000000	180.000000	180.000000	69.600000	0.000000	0.000000	0.000000	0.000000	0.000000	0.000000	0.000000	0.000000	0.000000	50.600000	180.000000	180.000000	180.000000	180.000000	180.000000	180.000000	180.000000	180.000000	180.000000	39.400000	180.000000	180.000000	180.000000	180.000000	180.000000	180.000000
180.000000	180.000000	180.000000	180.000000	180.000000	180.000000	180.000000	180.000000	180.000000	180.000000	180.000000	145.000000	127.700000	111.700000	99.700000	93.000000	0.000000	0.000000	0.000000	0.000000	0.000000	0.000000	0.000000	69.600000	180.000000	180.000000	180.000000	180.000000	180.000000	180.000000	180.000000	180.000000	180.000000	50.700000	0.000000	0.000000	0.000000	0.000000	0.000000	0.000000	0.000000	0.000000	0.000000	40.100000	0.000000	0.000000	0.000000	0.000000	0.000000	0.000000
180.000000	180.000000	180.000000	180.000000	180.000000	180.000000	180.000000	180.000000	180.000000	180.000000	180.000000	145.000000	127.700000	111.700000	99.900000	93.100000	180.000000	180.000000	180.000000	180.000000	180.000000	180.000000	180.000000	69.600000	0.000000	0.000000	0.000000	0.000000	0.000000	0.000000	0.000000	0.000000	0.000000	50.700000	0.000000	0.000000	0.000000	0.000000	0.000000	0.000000	0.000000	0.000000	0.000000	40.000000	0.000000	0.000000	0.000000	0.000000	0.000000	0.000000
180.000000	180.000000	180.000000	180.000000	180.000000	180.000000	180.000000	180.000000	180.000000	180.000000	180.000000	145.000000	127.700000	111.700000	99.700000	93.000000	0.000000	0.000000	0.000000	0.000000	0.000000	0.000000	0.000000	69.600000	0.000000	0.000000	0.000000	0.000000	0.000000	0.000000	0.000000	0.000000	0.000000	50.700000	0.000000	0.000000	0.000000	0.000000	0.000000	0.000000	0.000000	0.000000	0.000000	39.500000	0.000000	0.000000	0.000000	0.000000	0.000000	0.000000
180.000000	180.000000	180.000000	180.000000	180.000000	180.000000	180.000000	180.000000	180.000000	180.000000	180.000000	145.000000	127.700000	111.700000	99.900000	93.100000	180.000000	180.000000	180.000000	180.000000	180.000000	180.000000	180.000000	69.600000	180.000000	180.000000	180.000000	180.000000	180.000000	180.000000	180.000000	180.000000	180.000000	50.600000	180.000000	180.000000	180.000000	180.000000	180.000000	180.000000	180.000000	180.000000	180.000000	39.300000	0.000000	0.000000	0.000000	0.000000	0.000000	0.000000
180.000000	180.000000	180.000000	180.000000	180.000000	180.000000	180.000000	180.000000	180.000000	180.000000	180.000000	145.000000	127.700000	111.700000	99.700000	93.000000	0.000000	0.000000	0.000000	0.000000	0.000000	0.000000	0.000000	69.600000	0.000000	0.000000	0.000000	0.000000	0.000000	0.000000	0.000000	0.000000	0.000000	50.700000	0.000000	0.000000	0.000000	0.000000	0.000000	0.000000	0.000000	0.000000	0.000000	39.700000	180.000000	180.000000	180.000000	180.000000	180.000000	180.000000
180.000000	180.000000	180.000000	180.000000	180.000000	180.000000	180.000000	180.000000	180.000000	180.000000	180.000000	145.000000	127.700000	111.700000	99.900000	93.100000	180.000000	180.000000	180.000000	180.000000	180.000000	180.000000	180.000000	69.600000	0.000000	0.000000	0.000000	0.000000	0.000000	0.000000	0.000000	0.000000	0.000000	50.700000	0.000000	0.000000	0.000000	0.000000	0.000000	0.000000	0.000000	0.000000	0.000000	40.100000	0.000000	0.000000	0.000000	0.000000	0.000000	0.000000
180.000000	180.000000	180.000000	180.000000	180.000000	180.000000	180.000000	180.000000	180.000000	180.000000	180.000000	145.000000	127.700000	111.700000	99.700000	93.000000	0.000000	0.000000	0.000000	0.000000	0.000000	0.000000	0.000000	69.600000	180.000000	180.000000	180.000000	180.000000	180.000000	180.000000	180.000000	180.000000	180.000000	50.700000	0.000000	0.000000	0.000000	0.000000	0.000000	0.000000	0.000000	0.000000	0.000000	39.700000	0.000000	0.000000	0.000000	0.000000	0.000000	0.000000
180.000000	180.000000	180.000000	180.000000	180.000000	180.000000	180.000000	180.000000	180.000000	180.000000	180.000000	145.000000	127.700000	111.700000	99.900000	93.100000	180.000000	180.000000	180.000000	180.000000	180.000000	180.000000	180.000000	69.600000	0.000000	0.000000	0.000000	0.000000	0.000000	0.000000	0.000000	0.000000	0.000000	50.600000	180.000000	180.000000	180.000000	180.000000	180.000000	180.000000	180.000000	180.000000	180.000000	39.400000	0.000000	0.000000	0.000000	0.000000	0.000000	0.000000
180.000000	180.000000	180.000000	180.000000	180.000000	180.000000	180.000000	180.000000	180.000000	180.000000	180.000000	145.000000	127.700000	111.700000	99.700000	93.000000	0.000000	0.000000	0.000000	0.000000	0.000000	0.000000	0.000000	69.600000	0.000000	0.000000	0.000000	0.000000	0.000000	0.000000	0.000000	0.000000	0.000000	50.700000	0.000000	0.000000	0.000000	0.000000	0.000000	0.000000	0.000000	0.000000	0.000000	39.500000	0.000000	0.000000	0.000000	0.000000	0.000000	0.000000
180.000000	180.000000	180.000000	180.000000	180.000000	180.000000	180.000000	180.000000	180.000000	180.000000	180.000000	145.000000	127.700000	111.700000	99.900000	93.100000	180.000000	180.000000	180.000000	180.000000	180.000000	180.000000	180.000000	69.600000	180.000000	180.000000	180.000000	180.000000	180.000000	180.000000	180.000000	180.000000	180.000000	50.700000	0.000000	0.000000	0.000000	0.000000	0.000000	0.000000	0.000000	0.000000	0.000000	39.900000	180.000000	180.000000	180.000000	180.000000	180.000000	180.000000
180.000000	180.000000	180.000000	180.000000	180.000000	180.000000	180.000000	180.000000	180.000000	180.000000	180.000000	145.000000	127.700000	111.700000	99.700000	93.000000	0.000000	0.000000	0.000000	0.000000	0.000000	0.000000	0.000000	69.600000	0.000000	0.000000	0.000000	0.000000	0.000000	0.000000	0.000000	0.000000	0.000000	50.700000	0.000000	0.000000	0.000000	0.000000	0.000000	0.000000	0.000000	0.000000	0.000000	39.900000	0.000000	0.000000	0.000000	0.000000	0.000000	0.000000
180.000000	180.000000	180.000000	180.000000	180.000000	180.000000	180.000000	180.000000	180.000000	180.000000	180.000000	145.000000	127.700000	111.700000	99.900000	93.100000	180.000000	180.000000	180.000000	180.000000	180.000000	180.000000	180.000000	69.600000	0.000000	0.000000	0.000000	0.000000	0.000000	0.000000	0.000000	0.000000	0.000000	50.600000	180.000000	180.000000	180.000000	180.000000	180.000000	180.000000	180.000000	180.000000	180.000000	39.600000	0.000000	0.000000	0.000000	0.000000	0.000000	0.000000
180.000000	180.000000	180.000000	180.000000	180.000000	180.000000	180.000000	180.000000	180.000000	180.000000	180.000000	145.000000	127.700000	111.700000	99.700000	93.000000	0.000000	0.000000	0.000000	0.000000	0.000000	0.000000	0.000000	69.600000	180.000000	180.000000	180.000000	180.000000	180.000000	180.000000	180.000000	180.000000	180.000000	50.700000	0.000000	0.000000	0.000000	0.000000	0.000000	0.000000	0.000000	0.000000	0.000000	39.400000	0.000000	0.000000	0.000000	0.000000	0.000000	0.000000
180.000000	180.000000	180.000000	180.000000	180.000000	180.000000	180.000000	180.000000	180.000000	180.000000	180.000000	145.000000	127.700000	111.700000	99.900000	93.100000	180.000000	180.000000	180.000000	180.000000	180.000000	180.000000	180.000000	69.600000	0.000000	0.000000	0.000000	0.000000	0.000000	0.000000	0.000000	0.000000	0.000000	50.700000	0.000000	0.000000	0.000000	0.000000	0.000000	0.000000	0.000000	0.000000	0.000000	39.700000	0.000000	0.000000	0.000000	0.000000	0.000000	0.000000
180.000000	180.000000	180.000000	180.000000	180.000000	180.000000	180.000000	180.000000	180.000000	180.000000	180.000000	145.000000	127.700000	111.700000	99.700000	93.000000	0.000000	0.000000	0.000000	0.000000	0.000000	0.000000	0.000000	69.600000	0.000000	0.000000	0.000000	0.000000	0.000000	0.000000	0.000000	0.000000	0.000000	50.700000	0.000000	0.000000	0.000000	0.000000	0.000000	0.000000	0.000000	0.000000	0.000000	39.900000	180.000000	180.000000	180.000000	180.000000	180.000000	180.000000
180.000000	180.000000	180.000000	180.000000	180.000000	180.000000	180.000000	180.000000	180.000000	180.000000	180.000000	145.000000	127.700000	111.700000	99.900000	93.100000	180.000000	180.000000	180.000000	180.000000	180.000000	180.000000	180.000000	69.600000	180.000000	180.000000	180.000000	180.000000	180.000000	180.000000	180.000000	180.000000	180.000000	50.600000	180.000000	180.000000	180.000000	180.000000	180.000000	180.000000	180.000000	180.000000	180.000000	39.800000	0.000000	0.000000	0.000000	0.000000	0.000000	0.000000
180.000000	180.000000	180.000000	180.000000	180.000000	180.000000	180.000000	180.000000	180.000000	180.000000	180.000000	145.000000	127.700000	111.700000	99.700000	93.000000	0.000000	0.000000	0.000000	0.000000	0.000000	0.000000	0.000000	69.600000	0.000000	0.000000	0.000000	0.000000	0.000000	0.000000	0.000000	0.000000	0.000000	50.700000	0.000000	0.000000	0.000000	0.000000	0.000000	0.000000	0.000000	0.000000	0.000000	39.500000	0.000000	0.000000	0.000000	0.000000	0.000000	0.000000
180.000000	180.000000	180.000000	180.000000	180.000000	180.000000	180.000000	180.000000	180.000000	180.000000	180.000000	145.000000	127.700000	111.700000	99.900000	93.100000	180.000000	180.000000	180.000000	180.000000	180.000000	180.000000	180.000000	69.600000	0.000000	0.000000	0.000000	0.000000	0.000000	0.000000	0.000000	0.000000	0.000000	50.700000	0.000000	0.000000	0.000000	0.000000	0.000000	0.000000	0.000000	0.000000	0.000000	39.500000	0.000000	0.000000	0.000000	0.000000	0.000000	0.000000
180.000000	180.000000	180.000000	180.000000	180.000000	180.000000	180.000000	180.000000	180.000000	180.000000	180.000000	180.000000	180.000000	180.000000	180.000000	180.000000	180.000000	180.000000	180.000000	180.000000	180.000000	180.000000	180.000000	180.000000	180.000000	180.000000	180.000000	180.000000	180.000000	180.000000	180.000000	180.000000	180.000000	180.000000	180.000000	180.000000	180.000000	180.000000	180.000000	180.000000	180.000000	180.000000	180.000000	180.000000	180.000000	180.000000	180.000000	180.000000	180.000000	180.000000
180.000000	180.000000	180.000000	180.000000	180.000000	180.000000	180.000000	180.000000	180.000000	180.000000	180.000000	157.200000	115.100000	85.300000	58.800000	31.500000	0.000000	0.000000	0.000000	0.000000	0.000000	0.000000	0.000000	0.000000	0.000000	0.000000	0.000000	0.000000	0.000000	0.000000	0.000000	0.000000	0.000000	0.000000	0.000000	0.000000	0.000000	0.000000	0.000000	0.000000	0.000000	0.000000	0.000000	0.000000	0.000000	0.000000	0.000000	0.000000	0.000000	0.000000
180.000000	180.000000	180.000000	180.000000	180.000000	180.000000	180.000000	180.000000	180.000000	180.000000	180.000000	144.600000	133.300000	128.600000	133.300000	151.200000	180.000000	180.000000	180.000000	180.000000	180.000000	180.000000	180.000000	92.900000	0.000000	0.000000	0.000000	0.000000	0.000000	0.000000	0.000000	0.000000	0.000000	0.000000	0.000000	0.000000	0.000000	0.000000	0.000000	0.000000	0.000000	0.000000	0.000000	0.000000	0.000000	0.000000	0.000000	0.000000	0.000000	0.000000
180.000000	180.000000	180.000000	180.000000	180.000000	180.000000	180.000000	180.000000	180.000000	180.000000	180.000000	145.200000	126.000000	103.800000	80.500000	52.000000	0.000000	0.000000	0.000000	0.000000	0.000000	0.000000	0.000000	87.200000	180.000000	180.000000	180.000000	180.000000	180.000000	180.000000	180.000000	180.000000	180.000000	103.600000	0.000000	0.000000	0.000000	0.000000	0.000000	0.000000	0.000000	0.000000	0.000000	0.000000	0.000000	0.000000	0.000000	0.000000	0.000000	0.000000
180.000000	180.000000	180.000000	180.000000	180.000000	180.000000	180.000000	180.000000	180.000000	180.000000	180.000000	145.200000	128.900000	116.800000	114.400000	130.100000	180.000000	180.000000	180.000000	180.000000	180.000000	180.000000	180.000000	41.200000	0.000000	0.000000	0.000000	0.000000	0.000000	0.000000	0.000000	0.000000	0.000000	76.400000	180.000000	180.000000	180.000000	180.000000	180.000000	180.000000	180.000000	180.000000	180.000000	132.600000	0.000000	0.000000	0.000000	0.000000	0.000000	0.000000
180.000000	180.000000	180.000000	180.000000	180.000000	180.000000	180.000000	180.000000	180.000000	180.000000	180.000000	145.200000	127.700000	109.700000	91.200000	66.300000	0.000000	0.000000	0.000000	0.000000	0.000000	0.000000	0.000000	89.600000	0.000000	0.000000	0.000000	0.000000	0.000000	0.000000	0.000000	0.000000	0.000000	0.100000	0.000000	0.000000	0.000000	0.000000	0.000000	0.000000	0.000000	0.000000	0.000000	47.400000	180.000000	180.000000	180.000000	180.000000	180.000000	180.000000
180.000000	180.000000	180.000000	180.000000	180.000000	180.000000	180.000000	180.000000	180.000000	180.000000	180.000000	145.200000	128.200000	113.400000	106.300000	116.300000	180.000000	180.000000	180.000000	180.000000	180.000000	180.000000	180.000000	65.600000	180.000000	180.000000	180.000000	180.000000	180.000000	180.000000	180.000000	180.000000	180.000000	49.700000	0.000000	0.000000	0.000000	0.000000	0.000000	0.000000	0.000000	0.000000	0.000000	0.000000	0.000000	0.000000	0.000000	0.000000	0.000000	0.000000
180.000000	180.000000	180.000000	180.000000	180.000000	180.000000	180.000000	180.000000	180.000000	180.000000	180.000000	145.200000	128.000000	111.400000	96.200000	76.000000	0.000000	0.000000	0.000000	0.000000	0.000000	0.000000	0.000000	63.700000	0.000000	0.000000	0.000000	0.000000	0.000000	0.000000	0.000000	0.000000	0.000000	90.100000	0.000000	0.000000	0.000000	0.000000	0.000000	0.000000	0.000000	0.000000	0.000000	0.000000	0.000000	0.000000	0.000000	0.000000	0.000000	0.000000
180.000000	180.000000	180.000000	180.000000	180.000000	180.000000	180.000000	180.000000	180.000000	180.000000	180.000000	145.200000	128.100000	112.500000	102.800000	107.600000	180.000000	180.000000	180.000000	180.000000	180.000000	180.000000	180.000000	78.300000	0.000000	0.000000	0.000000	0.000000	0.000000	0.000000	0.000000	0.000000	0.000000	38.700000	180.000000	180.000000	180.000000	180.000000	180.000000	180.000000	180.000000	180.000000	180.000000	66.200000	0.000000	0.000000	0.000000	0.000000	0.000000	0.000000
180.000000	180.000000	180.000000	180.000000	180.000000	180.000000	180.000000	180.000000	180.000000	180.000000	180.000000	145.200000	128.000000	111.900000	98.500000	82.300000	0.000000	0.000000	0.000000	0.000000	0.000000	0.000000	0.000000	64.600000	180.000000	180.000000	180.000000	180.000000	180.000000	180.000000	180.000000	180.000000	180.000000	25.100000	0.000000	0.000000	0.000000	0.000000	0.000000	0.000000	0.000000	0.000000	0.000000	89.700000	0.000000	0.000000	0.000000	0.000000	0.000000	0.000000
180.000000	180.000000	180.000000	180.000000	180.000000	180.000000	180.000000	180.000000	180.000000	180.000000	180.000000	145.200000	128.100000	112.200000	101.300000	102.200000	180.000000	180.000000	180.000000	180.000000	180.000000	180.000000	180.000000	70.500000	0.000000	0.000000	0.000000	0.000000	0.000000	0.000000	0.000000	0.000000	0.000000	68.600000	0.000000	0.000000	0.000000	0.000000	0.000000	0.000000	0.000000	0.000000	0.000000	23.100000	180.000000	180.000000	180.000000	180.000000	180.000000	180.000000
180.000000	180.000000	180.000000	180.000000	180.000000	180.000000	180.000000	180.000000	180.000000	180.000000	180.000000	145.200000	128.000000	112.100000	99.400000	86.400000	0.000000	0.000000	0.000000	0.000000	0.000000	0.000000	0.000000	71.900000	0.000000	0.000000	0.000000	0.000000	0.000000	0.000000	0.000000	0.000000	0.000000	64.900000	0.000000	0.000000	0.000000	0.000000	0.000000	0.000000	0.000000	0.000000	0.000000	1.000000	0.000000	0.000000	0.000000	0.000000	0.000000	0.000000
180.000000	180.000000	180.000000	180.000000	180.000000	180.000000	180.000000	180.000000	180.000000	180.000000	180.000000	145.200000	128.100000	112.100000	100.700000	98.800000	180.000000	180.000000	180.000000	180.000000	180.000000	180.000000	180.000000	67.300000	180.000000	180.000000	180.000000	180.000000	180.000000	180.000000	180.000000	180.000000	180.000000	32.400000	180.000000	180.000000	180.000000	180.000000	180.000000	180.000000	180.000000	180.000000	180.000000	32.700000	0.000000	0.000000	0.000000	0.000000	0.000000	0.000000
180.000000	180.000000	180.000000	180.000000	180.000000	180.000000	180.000000	180.000000	180.000000	180.000000	180.000000	145.200000	128.000000	112.100000	99.800000	89.000000	0.000000	0.000000	0.000000	0.000000	0.000000	0.000000	0.000000	71.200000	0.000000	0.000000	0.000000	0.000000	0.000000	0.000000	0.000000	0.000000	0.000000	46.200000	0.000000	0.000000	0.000000	0.000000	0.000000	0.000000	0.000000	0.000000	0.000000	77.400000	0.000000	0.000000	0.000000	0.000000	0.000000	0.000000
180.000000	180.000000	180.000000	180.000000	180.000000	180.000000	180.000000	180.000000	180.000000	180.000000	180.000000	145.200000	128.100000	112.100000	100.400000	96.700000	180.000000	180.000000	180.000000	180.000000	180.000000	180.000000	180.000000	69.700000	0.000000	0.000000	0.000000	0.000000	0.000000	0.000000	0.000000	0.000000	0.000000	66.500000	0.000000	0.000000	0.000000	0.000000	0.000000	0.000000	0.000000	0.000000	0.000000	56.000000	0.000000	0.000000	0.000000	0.000000	0.000000	0.000000
180.000000	180.000000	180.000000	180.000000	180.000000	180.000000	180.000000	180.000000	180.000000	180.000000	180.000000	145.200000	128.000000	112.100000	100.000000	90.600000	0.000000	0.000000	0.000000	0.000000	0.000000	0.000000	0.000000	69.200000	180.000000	180.000000	180.000000	180.000000	180.000000	180.000000	180.000000	180.000000	180.000000	49.100000	0.000000	0.000000	0.000000	0.000000	0.000000	0.000000	0.000000	0.000000	0.000000	12.800000	180.000000	180.000000	180.000000	180.000000	180.000000	180.000000
180.000000	180.000000	180.000000	180.000000	180.000000	180.000000	180.000000	180.000000	180.000000	180.000000	180.000000	145.200000	128.100000	112.100000	100.300000	95.400000	180.000000	180.000000	180.000000	180.000000	180.000000	180.000000	180.000000	70.500000	0.000000	0.000000	0.000000	0.000000	0.000000	0.000000	0.000000	0.000000	0.000000	39.400000	180.000000	180.000000	180.000000	180.000000	180.000000	180.000000	180.000000	180.000000	180.000000	17.200000	0.000000	0.000000	0.000000	0.000000	0.000000	0.000000
180.000000	180.000000	180.000000	180.000000	180.000000	180.000000	180.000000	180.000000	180.000000	180.000000	180.000000	145.200000	128.000000	112.100000	100.100000	91.600000	0.000000	0.000000	0.000000	0.000000	0.000000	0.000000	0.000000	69.400000	0.000000	0.000000	0.000000	0.000000	0.000000	0.000000	0.000000	0.000000	0.000000	55.800000	0.000000	0.000000	0.000000	0.000000	0.000000	0.000000	0.000000	0.000000	0.000000	54.300000	0.000000	0.000000	0.000000	0.000000	0.000000	0.000000
180.000000	180.000000	180.000000	180.000000	180.000000	180.000000	180.000000	180.000000	180.000000	180.000000	180.000000	145.200000	128.100000	112.100000	100.200000	94.600000	180.000000	180.000000	180.000000	180.000000	180.000000	180.000000	180.000000	69.800000	180.000000	180.000000	180.000000	180.000000	180.000000	180.000000	180.000000	180.000000	180.000000	58.000000	0.000000	0.000000	0.000000	0.000000	0.000000	0.000000	0.000000	0.000000	0.000000	66.500000	0.000000	0.000000	0.000000	0.000000	0.000000	0.000000
180.000000	180.000000	180.000000	180.000000	180.000000	180.000000	180.000000	180.000000	180.000000	180.000000	180.000000	145.200000	128.000000	112.100000	100.200000	92.200000	0.000000	0.000000	0.000000	0.000000	0.000000	0.000000	0.000000	70.000000	0.000000	0.000000	0.000000	0.000000	0.000000	0.000000	0.000000	0.000000	0.000000	44.500000	0.000000	0.000000	0.000000	0.000000	0.000000	0.000000	0.000000	0.000000	0.000000	34.400000	0.000000	0.000000	0.000000	0.000000	0.000000	0.000000
180.000000	180.000000	180.000000	180.000000	180.000000	180.000000	180.000000	180.000000	180.000000	180.000000	180.000000	145.200000	128.100000	112.100000	100.200000	94.100000	180.000000	180.000000	180.000000	180.000000	180.000000	180.000000	180.000000	69.600000	0.000000	0.000000	0.000000	0.000000	0.000000	0.000000	0.000000	0.000000	0.000000	47.400000	180.000000	180.000000	180.000000	180.000000	180.000000	180.000000	180.000000	180.000000	180.000000	15.700000	180.000000	180.000000	180.000000	180.000000	180.000000	180.000000
180.000000	180.000000	180.000000	180.000000	180.000000	180.000000	180.000000	180.000000	180.000000	180.000000	180.000000	145.200000	128.000000	112.100000	100.200000	92.600000	0.000000	0.000000	0.000000	0.000000	0.000000	0.000000	0.000000	69.900000	180.000000	180.000000	180.000000	180.000000	180.000000	180.000000	180.000000	180.000000	180.000000	56.700000	0.000000	0.000000	0.000000	0.000000	0.000000	0.000000	0.000000	0.000000	0.000000	35.500000	0.000000	0.000000	0.000000	0.000000	0.000000	0.000000
180.000000	180.000000	180.000000	180.000000	180.000000	180.000000	180.000000	180.000000	180.000000	180.000000	180.000000	145.200000	128.100000	112.100000	100.200000	93.800000	180.000000	180.000000	180.000000	180.000000	180.000000	180.000000	180.000000	69.800000	0.000000	0.000000	0.000000	0.000000	0.000000	0.000000	0.000000	0.000000	0.000000	51.500000	0.000000	0.000000	0.000000	0.000000	0.000000	0.000000	0.000000	0.000000	0.000000	59.900000	0.000000	0.000000	0.000000	0.000000	0.000000	0.000000
180.000000	180.000000	180.000000	180.000000	180.000000	180.000000	180.000000	180.000000	180.000000	180.000000	180.000000	145.200000	128.000000	112.100000	100.200000	92.900000	0.000000	0.000000	0.000000	0.000000	0.000000	0.000000	0.000000	69.700000	0.000000	0.000000	0.000000	0.000000	0.000000	0.000000	0.000000	0.000000	0.000000	46.000000	0.000000	0.000000	0.000000	0.000000	0.000000	0.000000	0.000000	0.000000	0.000000	50.400000	0.000000	0.000000	0.000000	0.000000	0.000000	0.000000
180.000000	180.000000	180.000000	180.000000	180.000000	180.000000	180.000000	180.000000	180.000000	180.000000	180.000000	145.200000	128.100000	112.100000	100.200000	93.600000	180.000000	180.000000	180.000000	180.000000	180.000000	180.000000	180.000000	69.900000	180.000000	180.000000	180.000000	180.000000	180.000000	180.000000	180.000000	180.000000	180.000000	51.900000	180.000000	180.000000	180.000000	180.000000	180.000000	180.000000	180.000000	180.000000	180.000000	25.400000	0.000000	0.000000	0.000000	0.000000	0.000000	0.000000
180.000000	180.000000	180.000000	180.000000	180.000000	180.000000	180.000000	180.000000	180.000000	180.000000	180.000000	145.200000	128.000000	112.100000	100.200000	93.000000	0.000000	0.000000	0.000000	0.000000	0.000000	0.000000	0.000000	69.800000	0.000000	0.000000	0.000000	0.000000	0.000000	0.000000	0.000000	0.000000	0.000000	54.100000	0.000000	0.000000	0.000000	0.000000	0.000000	0.000000	0.000000	0.000000	0.000000	25.900000	180.000000	180.000000	180.000000	180.000000	180.000000	180.000000
180.000000	180.000000	180.000000	180.000000	180.000000	180.000000	180.000000	180.000000	180.000000	180.000000	180.000000	145.200000	128.100000	112.100000	100.200000	93.500000	180.000000	180.000000	180.000000	180.000000	180.000000	180.000000	180.000000	69.700000	0.000000	0.000000	0.000000	0.000000	0.000000	0.000000	0.000000	0.000000	0.000000	48.900000	0.000000	0.000000	0.000000	0.000000	0.000000	0.000000	0.000000	0.000000	0.000000	47.300000	0.000000	0.000000	0.000000	0.000000	0.000000	0.000000
180.000000	180.000000	180.000000	180.000000	180.000000	180.000000	180.000000	180.000000	180.000000	180.000000	180.000000	145.200000	128.000000	112.100000	100.200000	93.100000	0.000000	0.000000	0.000000	0.000000	0.000000	0.000000	0.000000	69.900000	180.000000	180.000000	180.000000	180.000000	180.000000	180.000000	180.000000	180.000000	180.000000	48.900000	0.000000	0.000000	0.000000	0.000000	0.000000	0.000000	0.000000	0.000000	0.000000	54.900000	0.000000	0.000000	0.000000	0.000000	0.000000	0.000000
180.000000	180.000000	180.000000	180.000000	180.000000	180.000000	180.000000	180.000000	180.000000	180.000000	180.000000	145.200000	128.100000	112.100000	100.200000	93.400000	180.000000	180.000000	180.000000	180.000000	180.000000	180.000000	180.000000	69.800000	0.000000	0.000000	0.000000	0.000000	0.000000	0.000000	0.000000	0.000000	0.000000	52.900000	180.000000	180.000000	180.000000	180.000000	180.000000	180.000000	180.000000	180.000000	180.000000	38.000000	0.000000	0.000000	0.000000	0.000000	0.000000	0.000000
180.000000	180.000000	180.000000	180.000000	180.000000	180.000000	180.000000	180.000000	180.000000	180.000000	180.000000	145.200000	128.000000	112.100000	100.200000	93.200000	0.000000	0.000000	0.000000	0.000000	0.000000	0.000000	0.000000	69.700000	0.000000	0.000000	0.000000	0.000000	0.000000	0.000000	0.000000	0.000000	0.000000	51.500000	0.000000	0.000000	0.000000	0.000000	0.000000	0.000000	0.000000	0.000000	0.000000	26.100000	0.000000	0.000000	0.000000	0.000000	0.000000	0.000000
180.000000	180.000000	180.000000	180.000000	180.000000	180.000000	180.000000	180.000000	180.000000	180.000000	180.000000	145.200000	128.100000	112.100000	100.200000	93.300000	180.000000	180.000000	180.000000	180.000000	180.000000	180.000000	180.000000	69.900000	180.000000	180.000000	180.000000	180.000000	180.000000	180.000000	180.000000	180.000000	180.000000	49.000000	0.000000	0.000000	0.000000	0.000000	0.000000	0.000000	0.000000	0.000000	0.000000	36.500000	180.000000	180.000000	180.000000	180.000000	180.000000	180.000000
180.000000	180.000000	180.000000	180.000000	180.000000	180.000000	180.000000	180.000000	180.000000	180.000000	180.000000	145.200000	128.000000	112.100000	100.200000	93.300000	0.000000	0.000000	0.000000	0.000000	0.000000	0.000000	0.000000	69.800000	0.000000	0.000000	0.000000	0.000000	0.000000	0.000000	0.000000	0.000000	0.000000	50.800000	0.000000	0.000000	0.000000	0.000000	0.000000	0.000000	0.000000	0.000000	0.000000	50.800000	0.000000	0.000000	0.000000	0.000000	0.000000	0.000000
180.000000	180.000000	180.000000	180.000000	180.000000	180.000000	180.000000	180.000000	180.000000	180.000000	180.000000	145.200000	128.100000	112.100000	100.200000	93.300000	180.000000	180.000000	180.000000	180.000000	180.000000	180.000000	180.000000	69.700000	0.000000	0.000000	0.000000	0.000000	0.000000	0.000000	0.000000	0.000000	0.000000	52.200000	180.000000	180.000000	180.000000	180.000000	180.000000	180.000000	180.000000	180.000000	180.000000	46.300000	0.000000	0.000000	0.000000	0.000000	0.000000	0.000000
180.000000	180.000000	180.000000	180.000000	180.000000	180.000000	180.000000	180.000000	180.000000	180.000000	180.000000	145.200000	128.000000	112.100000	100.200000	93.300000	0.000000	0.000000	0.000000	0.000000	0.000000	0.000000	0.000000	69.900000	180.000000	180.000000	180.000000	180.000000	180.000000	180.000000	180.000000	180.000000	180.000000	50.300000	0.000000	0.000000	0.000000	0.000000	0.000000	0.000000	0.000000	0.000000	0.000000	32.300000	0.000000	0.000000	0.000000	0.000000	0.000000	0.000000
180.000000	180.000000	180.000000	180.000000	180.000000	180.000000	180.000000	180.000000	180.000000	180.000000	180.000000	145.200000	128.100000	112.100000	100.200000	93.300000	180.000000	180.000000	180.000000	180.000000	180.000000	180.000000	180.000000	69.800000	0.000000	0.000000	0.000000	0.000000	0.000000	0.000000	0.000000	0.000000	0.000000	49.900000	0.000000	0.000000	0.000000	0.000000	0.000000	0.000000	0.000000	0.000000	0.000000	31.500000	0.000000	0.000000	0.000000	0.000000	0.000000	0.000000
180.000000	180.000000	180.000000	180.000000	180.000000	180.000000	180.000000	180.000000	180.000000	180.000000	180.000000	145.200000	128.000000	112.100000	100.200000	93.300000	0.000000	0.000000	0.000000	0.000000	0.000000	0.000000	0.000000	69.700000	0.000000	0.000000	0.000000	0.000000	0.000000	0.000000	0.000000	0.000000	0.000000	51.500000	0.000000	0.000000	0.000000	0.000000	0.000000	0.000000	0.000000	0.000000	0.000000	43.400000	180.000000	180.000000	180.000000	180.000000	180.000000	180.000000
180.000000	180.000000	180.000000	180.000000	180.000000	180.000000	180.000000	180.000000	180.000000	180.000000	180.000000	145.200000	128.100000	112.100000	100.200000	93.300000	180.000000	180.000000	180.000000	180.000000	180.000000	180.000000	180.000000	69.900000	180.000000	180.000000	180.000000	180.000000	180.000000	180.000000	180.000000	180.000000	180.000000	51.200000	180.000000	180.000000	180.000000	180.000000	180.000000	180.000000	180.000000	180.000000	180.000000	48.400000	0.000000	0.000000	0.000000	0.000000	0.000000	0.000000
180.000000	180.000000	180.000000	180.000000	180.000000	180.000000	180.000000	180.000000	180.000000	180.000000	180.000000	145.200000	128.000000	112.100000	100.200000	93.300000	0.000000	0.000000	0.000000	0.000000	0.000000	0.000000	0.000000	69.800000	0.000000	0.000000	0.000000	0.000000	0.000000	0.000000	0.000000	0.000000	0.000000	50.200000	0.000000	0.000000	0.000000	0.000000	0.000000	0.000000	0.000000	0.000000	0.000000	39.400000	0.000000	0.000000	0.000000	0.000000	0.000000	0.000000
180.000000	180.000000	180.000000	180.000000	180.000000	180.000000	180.000000	180.000000	180.000000	180.000000	180.000000	145.200000	128.100000	112.100000	100.200000	93.300000	180.000000	180.000000	180.000000	180.000000	180.000000	180.000000	180.000000	69.700000	0.000000	0.000000	0.000000	0.000000	0.000000	0.000000	0.000000	0.000000	0.000000	50.600000	0.000000	0.000000	0.000000	0.000000	0.000000	0.000000	0.000000	0.000000	0.000000	32.100000	0.000000	0.000000	0.000000	0.000000	0.000000	0.000000
180.000000	180.000000	180.000000	180.000000	180.000000	180.000000	180.000000	180.000000	180.000000	180.000000	180.000000	145.200000	128.000000	112.100000	100.200000	93.300000	0.000000	0.000000	0.000000	0.000000	0.000000	0.000000	0.000000	69.900000	180.000000	180.000000	180.000000	180.000000	180.000000	180.000000	180.000000	180.000000	180.000000	51.400000	0.000000	0.000000	0.000000	0.000000	0.000000	0.000000	0.000000	0.000000	0.000000	37.400000	0.000000	0.000000	0.000000	0.000000	0.000000	0.000000
180.000000	180.000000	180.000000	180.000000	180.000000	180.000000	180.000000	180.000000	180.000000	180.000000	180.000000	145.200000	128.100000	112.100000	100.200000	93.300000	180.000000	180.000000	180.000000	180.000000	180.000000	180.000000	180.000000	69.800000	0.000000	0.000000	0.000000	0.000000	0.000000	0.000000	0.000000	0.000000	0.000000	50.700000	180.000000	180.000000	180.000000	180.000000	180.000000	180.000000	180.000000	180.000000	180.000000	45.700000	180.000000	180.000000	180.000000	180.000000	180.000000	180.000000
180.000000	180.000000	180.000000	180.000000	180.000000	180.000000	180.000000	180.000000	180.000000	180.000000	180.000000	145.200000	128.000000	112.100000	100.200000	93.300000	0.000000	0.000000	0.000000	0.000000	0.000000	0.000000	0.000000	69.700000	0.000000	0.000000	0.000000	0.000000	0.000000	0.000000	0.000000	0.000000	0.000000	50.400000	0.000000	0.000000	0.000000	0.000000	0.000000	0.000000	0.000000	0.000000	0.000000	43.900000	0.000000	0.000000	0.000000	0.000000	0.000000	0.000000
180.000000	180.000000	180.000000	180.000000	180.000000	180.000000	180.000000	180.000000	180.000000	180.000000	180.000000	145.200000	128.100000	112.100000	100.200000	93.300000	180.000000	180.000000	180.000000	180.000000	180.000000	180.000000	180.000000	69.900000	180.000000	180.000000	180.000000	180.000000	180.000000	180.000000	180.000000	180.000000	180.000000	51.000000	0.000000	0.000000	0.000000	0.000000	0.000000	0.000000	0.000000	0.000000	0.000000	35.900000	0.000000	0.000000	0.000000	0.000000	0.000000	0.000000
180.000000	180.000000	180.000000	180.000000	180.000000	180.000000	180.000000	180.000000	180.000000	180.000000	180.000000	145.200000	128.000000	112.100000	100.200000	93.300000	0.000000	0.000000	0.000000	0.000000	0.000000	0.000000	0.000000	69.800000	0.000000	0.000000	0.000000	0.000000	0.000000	0.000000	0.000000	0.000000	0.000000	51.000000	0.000000	0.000000	0.000000	0.000000	0.000000	0.000000	0.000000	0.000000	0.000000	34.800000	0.000000	0.000000	0.000000	0.000000	0.000000	0.000000
180.000000	180.000000	180.000000	180.000000	180.000000	180.000000	180.000000	180.000000	180.000000	180.000000	180.000000	145.200000	128.100000	112.100000	100.200000	93.300000	180.000000	180.000000	180.000000	180.000000	180.000000	180.000000	180.000000	69.700000	0.000000	0.000000	0.000000	0.000000	0.000000	0.000000	0.000000	0.000000	0.000000	50.600000	180.000000	180.000000	180.000000	180.000000	180.000000	180.000000	180.000000	180.000000	180.000000	41.500000	0.000000	0.000000	0.000000	0.000000	0.000000	0.000000
180.000000	180.000000	180.000000	180.000000	180.000000	180.000000	180.000000	180.000000	180.000000	180.000000	180.000000	145.200000	128.000000	112.100000	100.200000	93.300000	0.000000	0.000000	0.000000	0.000000	0.000000	0.000000	0.000000	69.900000	180.000000	180.000000	180.000000	180.000000	180.000000	180.000000	180.000000	180.000000	180.000000	50.700000	0.000000	0.000000	0.000000	0.000000	0.000000	0.000000	0.000000	0.000000	0.000000	44.700000	180.000000	180.000000	180.000000	180.000000	180.000000	180.000000
180.000000	180.000000	180.000000	180.000000	180.000000	180.000000	180.000000	180.000000	180.000000	180.000000	180.000000	145.200000	128.100000	112.100000	100.200000	93.300000	180.000000	180.000000	180.000000	180.000000	180.000000	180.000000	180.000000	69.800000	0.000000	0.000000	0.000000	0.000000	0.000000	0.000000	0.000000	0.000000	0.000000	51.000000	0.000000	0.000000	0.000000	0.000000	0.000000	0.000000	0.000000	0.000000	0.000000	39.900000	0.000000	0.000000	0.000000	0.000000	0.000000	0.000000
180.000000	180.000000	180.000000	180.000000	180.000000	180.000000	180.000000	180.000000	180.000000	180.000000	180.000000	145.200000	128.000000	112.100000	100.200000	93.300000	0.000000	0.000000	0.000000	0.000000	0.000000	0.000000	0.000000	69.700000	0.000000	0.000000	0.000000	0.000000	0.000000	0.000000	0.000000	0.000000	0.000000	50.800000	0.000000	0.000000	0.000000	0.000000	0.000000	0.000000	0.000000	0.000000	0.000000	35.500000	0.000000	0.000000	0.000000	0.000000	0.000000	0.000000
180.000000	180.000000	180.000000	180.000000	180.000000	180.000000	180.000000	180.000000	180.000000	180.000000	180.000000	145.200000	128.100000	112.100000	100.200000	93.300000	180.000000	180.000000	180.000000	180.000000	180.000000	180.000000	180.000000	69.900000	180.000000	180.000000	180.000000	180.000000	180.000000	180.000000	180.000000	180.000000	180.000000	50.600000	180.000000	180.000000	180.000000	180.000000	180.000000	180.000000	180.000000	180.000000	180.000000	38.100000	0.000000	0.000000	0.000000	0.000000	0.000000	0.000000
180.000000	180.000000	180.000000	180.000000	180.000000	180.000000	180.000000	180.000000	180.000000	180.000000	180.000000	145.200000	128.000000	112.100000	100.200000	93.300000	0.000000	0.000000	0.000000	0.000000	0.000000	0.000000	0.000000	69.800000	0.000000	0.000000	0.000000	0.000000	0.000000	0.000000	0.000000	0.000000	0.000000	50.900000	0.000000	0.000000	0.000000	0.000000	0.000000	0.000000	0.000000	0.000000	0.000000	43.000000	0.000000	0.000000	0.000000	0.000000	0.000000	0.000000
180.000000	180.000000	180.000000	180.000000	180.000000	180.000000	180.000000	180.000000	180.000000	180.000000	180.000000	145.200000	128.100000	112.100000	100.200000	93.300000	180.000000	180.000000	180.000000	180.000000	180.000000	180.000000	180.000000	69.700000	0.000000	0.000000	0.000000	0.000000	0.000000	0.000000	0.000000	0.000000	0.000000	50.900000	0.000000	0.000000	0.000000	0.000000	0.000000	0.000000	0.000000	0.000000	0.000000	42.300000	180.000000	180.000000	180.000000	180.000000	180.000000	180.000000
180.000000	180.000000	180.000000	180.000000	180.000000	180.000000	180.000000	180.000000	180.000000	180.000000	180.000000	145.200000	128.000000	112.100000	100.200000	93.300000	0.000000	0.000000	0.000000	0.000000	0.000000	0.000000	0.000000	69.900000	180.000000	180.000000	180.000000	180.000000	180.000000	180.000000	180.000000	180.000000	180.000000	50.700000	0.000000	0.000000	0.000000	0.000000	0.000000	0.000000	0.000000	0.000000	0.000000	37.800000	0.000000	0.000000	0.000000	0.000000	0.000000	0.000000
180.000000	180.000000	180.000000	180.000000	180.000000	180.000000	180.000000	180.000000	180.000000	180.000000	180.000000	145.200000	128.100000	112.100000	100.200000	93.300000	180.000000	180.000000	180.000000	180.000000	180.000000	180.000000	180.000000	69.800000	0.000000	0.000000	0.000000	0.000000	0.000000	0.000000	0.000000	0.000000	0.000000	50.700000	180.000000	180.000000	180.000000	180.000000	180.000000	180.000000	180.000000	180.000000	180.000000	36.800000	0.000000	0.000000	0.000000	0.000000	0.000000	0.000000
180.000000	180.000000	180.000000	180.000000	180.000000	180.000000	180.000000	180.000000	180.000000	180.000000	180.000000	145.200000	128.000000	112.100000	100.200000	93.300000	0.000000	0.000000	0.000000	0.000000	0.000000	0.000000	0.000000	69.700000	0.000000	0.000000	0.000000	0.000000	0.000000	0.000000	0.000000	0.000000	0.000000	50.900000	0.000000	0.000000	0.000000	0.000000	0.000000	0.000000	0.000000	0.000000	0.000000	40.500000	0.000000	0.000000	0.000000	0.000000	0.000000	0.000000
180.000000	180.000000	180.000000	180.000000	180.000000	180.000000	180.000000	180.000000	180.000000	180.000000	180.000000	145.200000	128.100000	112.100000	100.200000	93.300000	180.000000	180.000000	180.000000	180.000000	180.000000	180.000000	180.000000	69.900000	180.000000	180.000000	180.000000	180.000000	180.000000	180.000000	180.000000	180.000000	180.000000	50.800000	0.000000	0.000000	0.000000	0.000000	0.000000	0.000000	0.000000	0.000000	0.000000	42.600000	0.000000	0.000000	0.000000	0.000000	0.000000	0.000000
180.000000	180.000000	180.000000	180.000000	180.000000	180.000000	180.000000	180.000000	180.000000	180.000000	180.000000	145.200000	128.000000	112.100000	100.200000	93.300000	0.000000	0.000000	0.000000	0.000000	0.000000	0.000000	0.000000	69.800000	0.000000	0.000000	0.000000	0.000000	0.000000	0.000000	0.000000	0.000000	0.000000	50.700000	0.000000	0.000000	0.000000	0.000000	0.000000	0.000000	0.000000	0.000000	0.000000	40.100000	180.000000	180.000000	180.000000	180.000000	180.000000	180.000000
180.000000	180.000000	180.000000	180.000000	180.000000	180.000000	180.000000	180.000000	180.000000	180.000000	180.000000	145.200000	128.100000	112.100000	100.200000	93.300000	180.000000	180.000000	180.000000	180.000000	180.000000	180.000000	180.000000	69.700000	0.000000	0.000000	0.000000	0.000000	0.000000	0.000000	0.000000	0.000000	0.000000	50.800000	180.000000	180.000000	180.000000	180.000000	180.000000	180.000000	180.000000	180.000000	180.000000	37.300000	0.000000	0.000000	0.000000	0.000000	0.000000	0.000000
180.000000	180.000000	180.000000	180.000000	180.000000	180.000000	180.000000	180.000000	180.000000	180.000000	180.000000	145.200000	128.000000	112.100000	100.200000	93.300000	0.000000	0.000000	0.000000	0.000000	0.000000	0.000000	0.000000	69.900000	180.000000	180.000000	180.000000	180.000000	180.000000	180.000000	180.000000	180.000000	180.000000	50.900000	0.000000	0.000000	0.000000	0.000000	0.000000	0.000000	0.000000	0.000000	0.000000	38.700000	0.000000	0.000000	0.000000	0.000000	0.000000	0.000000
180.000000	180.000000	180.000000	180.000000	180.000000	180.000000	180.000000	180.000000	180.000000	180.000000	180.000000	145.200000	128.100000	112.100000	100.200000	93.300000	180.000000	180.000000	180.000000	180.000000	180.000000	180.000000	180.000000	69.800000	0.000000	0.000000	0.000000	0.000000	0.000000	0.000000	0.000000	0.000000	0.000000	50.700000	0.000000	0.000000	0.000000	0.000000	0.000000	0.000000	0.000000	0.000000	0.000000	41.500000	0.000000	0.000000	0.000000	0.000000	0.000000	0.000000
180.000000	180.000000	180.000000	180.000000	180.000000	180.000000	180.000000	180.000000	180.000000	180.000000	180.000000	145.200000	128.000000	112.100000	100.200000	93.300000	0.000000	0.000000	0.000000	0.000000	0.000000	0.000000	0.000000	69.700000	0.000000	0.000000	0.000000	0.000000	0.000000	0.000000	0.000000	0.000000	0.000000	50.800000	0.000000	0.000000	0.000000	0.000000	0.000000	0.000000	0.000000	0.000000	0.000000	41.300000	0.000000	0.000000	0.000000	0.000000	0.000000	0.000000
180.000000	180.000000	180.000000	180.000000	180.000000	180.000000	180.000000	180.000000	180.000000	180.000000	180.000000	145.200000	128.100000	112.100000	100.200000	93.300000	180.000000	180.000000	180.000000	180.000000	180.000000	180.000000	180.000000	69.900000	180.000000	180.000000	180.000000	180.000000	180.000000	180.000000	180.000000	180.000000	180.000000	50.800000	180.000000	180.000000	180.000000	180.000000	180.000000	180.000000	180.000000	180.000000	180.000000	38.800000	180.000000	180.000000	180.000000	180.000000	180.000000	180.000000
180.000000	180.000000	180.000000	180.000000	180.000000	180.000000	180.000000	180.000000	180.000000	180.000000	180.000000	145.200000	128.000000	112.100000	100.200000	93.300000	0.000000	0.000000	0.000000	0.000000	0.000000	0.000000	0.000000	69.800000	0.000000	0.000000	0.000000	0.000000	0.000000	0.000000	0.000000	0.000000	0.000000	50.800000	0.000000	0.000000	0.000000	0.000000	0.000000	0.000000	0.000000	0.000000	0.000000	38.000000	0.000000	0.000000	0.000000	0.000000	0.000000	0.000000
180.000000	180.000000	180.000000	180.000000	180.000000	180.000000	180.000000	180.000000	180.000000	180.000000	180.000000	145.200000	128.100000	112.100000	100.200000	93.300000	180.000000	180.000000	180.000000	180.000000	180.000000	180.000000	180.000000	69.700000	0.000000	0.000000	0.000000	0.000000	0.000000	0.000000	0.000000	0.000000	0.000000	50.800000	0.000000	0.000000	0.000000	0.000000	0.000000	0.000000	0.000000	0.000000	0.000000	40.100000	0.000000	0.000000	0.000000	0.000000	0.000000	0.000000
180.000000	180.000000	180.000000	180.000000	180.000000	180.000000	180.000000	180.000000	180.000000	180.000000	180.000000	145.200000	128.000000	112.100000	100.200000	93.300000	0.000000	0.000000	0.000000	0.000000	0.000000	0.000000	0.000000	69.900000	180.000000	180.000000	180.000000	180.000000	180.000000	180.000000	180.000000	180.000000	180.000000	50.800000	0.000000	0.000000	0.000000	0.000000	0.000000	0.000000	0.000000	0.000000	0.000000	41.300000	0.000000	0.000000	0.000000	0.000000	0.000000	0.000000
180.000000	180.000000	180.000000	180.000000	180.000000	180.000000	180.000000	180.000000	180.000000	180.000000	180.000000	145.200000	128.100000	112.100000	100.200000	93.300000	180.000000	180.000000	180.000000	180.000000	180.000000	180.000000	180.000000	69.800000	0.000000	0.000000	0.000000	0.000000	0.000000	0.000000	0.000000	0.000000	0.000000	50.800000	180.000000	180.000000	180.000000	180.000000	180.000000	180.000000	180.000000	180.000000	180.000000	40.100000	0.000000	0.000000	0.000000	0.000000	0.000000	0.000000
180.000000	180.000000	180.000000	180.000000	180.000000	180.000000	180.000000	180.000000	180.000000	180.000000	180.000000	145.200000	128.000000	112.100000	100.200000	93.300000	0.000000	0.000000	0.000000	0.000000	0.000000	0.000000	0.000000	69.700000	0.000000	0.000000	0.000000	0.000000	0.000000	0.000000	0.000000	0.000000	0.000000	50.800000	0.000000	0.000000	0.000000	0.000000	0.000000	0.000000	0.000000	0.000000	0.000000	38.400000	180.000000	180.000000	180.000000	180.000000	180.000000	180.000000
180.000000	180.000000	180.000000	180.000000	180.000000	180.000000	180.000000	180.000000	180.000000	180.000000	180.000000	145.200000	128.100000	112.100000	100.200000	93.300000	180.000000	180.000000	180.000000	180.000000	180.000000	180.000000	180.000000	69.900000	180.000000	180.000000	180.000000	180.000000	180.000000	180.000000	180.000000	180.000000	180.000000	50.800000	0.000000	0.000000	0.000000	0.000000	0.000000	0.000000	0.000000	0.000000	0.000000	39.100000	0.000000	0.000000	0.000000	0.000000	0.000000	0.000000
180.000000	180.000000	180.000000	180.000000	180.000000	180.000000	180.000000	180.000000	180.000000	180.000000	180.000000	145.200000	128.000000	112.100000	100.200000	93.300000	0.000000	0.000000	0.000000	0.000000	0.000000	0.000000	0.000000	69.800000	0.000000	0.000000	0.000000	0.000000	0.000000	0.000000	0.000000	0.000000	0.000000	50.800000	0.000000	0.000000	0.000000	0.000000	0.000000	0.000000	0.000000	0.000000	0.000000	40.600000	0.000000	0.000000	0.000000	0.000000	0.000000	0.000000
180.000000	180.000000	180.000000	180.000000	180.000000	180.000000	180.000000	180.000000	180.000000	180.000000	180.000000	145.200000	128.100000	112.100000	100.200000	93.300000	180.000000	180.000000	180.000000	180.000000	180.000000	180.000000	180.000000	69.700000	0.000000	0.000000	0.000000	0.000000	0.000000	0.000000	0.000000	0.000000	0.000000	50.800000	180.000000	180.000000	180.000000	180.000000	180.000000	180.000000	180.000000	180.000000	180.000000	40.700000	0.000000	0.000000	0.000000	0.000000	0.000000	0.000000
180.000000	180.000000	180.000000	180.000000	180.000000	180.000000	180.000000	180.000000	180.000000	180.000000	180.000000	145.200000	128.000000	112.100000	100.200000	93.300000	0.000000	0.000000	0.000000	0.000000	0.000000	0.000000	0.000000	69.900000	180.000000	180.000000	180.000000	180.000000	180.000000	180.000000	180.000000	180.000000	180.000000	50.800000	0.000000	0.000000	0.000000	0.000000	0.000000	0.000000	0.000000	0.000000	0.000000	39.300000	0.000000	0.000000	0.000000	0.000000	0.000000	0.000000
180.000000	180.000000	180.000000	180.000000	180.000000	180.000000	180.000000	180.000000	180.000000	180.000000	180.000000	145.200000	128.100000	112.100000	100.200000	93.300000	180.000000	180.000000	180.000000	180.000000	180.000000	180.000000	180.000000	69.800000	0.000000	0.000000	0.000000	0.000000	0.000000	0.000000	0.000000	0.000000	0.000000	50.800000	0.000000	0.000000	0.000000	0.000000	0.000000	0.000000	0.000000	0.000000	0.000000	38.800000	180.000000	180.000000	180.000000	180.000000	180.000000	180.000000
180.000000	180.000000	180.000000	180.000000	180.000000	180.000000	180.000000	180.000000	180.000000	180.000000	180.000000	145.200000	128.000000	112.100000	100.200000	93.300000	0.000000	0.000000	0.000000	0.000000	0.000000	0.000000	0.000000	69.700000	0.000000	0.000000	0.000000	0.000000	0.000000	0.000000	0.000000	0.000000	0.000000	50.800000	0.000000	0.000000	0.000000	0.000000	0.000000	0.000000	0.000000	0.000000	0.000000	39.800000	0.000000	0.000000	0.000000	0.000000	0.000000	0.000000
180.000000	180.000000	180.000000	180.000000	180.000000	180.000000	180.000000	180.000000	180.000000	180.000000	180.000000	145.200000	128.100000	112.100000	100.200000	93.300000	180.000000	180.000000	180.000000	180.000000	180.000000	180.000000	180.000000	69.900000	180.000000	180.000000	180.000000	180.000000	180.000000	180.000000	180.000000	180.000000	180.000000	50.800000	180.000000	180.000000	180.000000	180.000000	180.000000	180.000000	180.000000	180.000000	180.000000	40.600000	0.000000	0.000000	0.000000	0.000000	0.000000	0.000000
180.000000	180.000000	180.000000	180.000000	180.000000	180.000000	180.000000	180.000000	180.000000	180.000000	180.000000	145.200000	128.000000	112.100000	100.200000	93.300000	0.000000	0.000000	0.000000	0.000000	0.000000	0.000000	0.000000	69.800000	0.000000	0.000000	0.000000	0.000000	0.000000	0.000000	0.000000	0.000000	0.000000	50.800000	0.000000	0.000000	0.000000	0.000000	0.000000	0.000000	0.000000	0.000000	0.000000	40.000000	0.000000	0.000000	0.000000	0.000000	0.000000	0.000000
180.000000	180.000000	180.000000	180.000000	180.000000	180.000000	180.000000	180.000000	180.000000	180.000000	180.000000	145.200000	128.100000	112.100000	100.200000	93.300000	180.000000	180.000000	180.000000	180.000000	180.000000	180.000000	180.000000	69.700000	0.000000	0.000000	0.000000	0.000000	0.000000	0.000000	0.000000	0.000000	0.000000	50.800000	0.000000	0.000000	0.000000	0.000000	0.000000	0.000000	0.000000	0.000000	0.000000	39.100000	0.000000	0.000000	0.000000	0.000000	0.000000	0.000000
180.000000	180.000000	180.000000	180.000000	180.000000	180.000000	180.000000	180.000000	180.000000	180.000000	180.000000	145.200000	128.000000	112.100000	100.200000	93.300000	0.000000	0.000000	0.000000	0.000000	0.000000	0.000000	0.000000	69.900000	180.000000	180.000000	180.000000	180.000000	180.000000	180.000000	180.000000	180.000000	180.000000	50.800000	0.000000	0.000000	0.000000	0.000000	0.000000	0.000000	0.000000	0.000000	0.000000	39.300000	180.000000	180.000000	180.000000	180.000000	180.000000	180.000000
180.000000	180.000000	180.000000	180.000000	180.000000	180.000000	180.000000	180.000000	180.000000	180.000000	180.000000	145.200000	128.100000	112.100000	100.200000	93.300000	180.000000	180.000000	180.000000	180.000000	180.000000	180.000000	180.000000	69.800000	0.000000	0.000000	0.000000	0.000000	0.000000	0.000000	0.000000	0.000000	0.000000	50.800000	180.000000	180.000000	180.000000	180.000000	180.000000	180.000000	180.000000	180.000000	180.000000	40.200000	0.000000	0.000000	0.000000	0.000000	0.000000	0.000000
180.000000	180.000000	180.000000	180.000000	180.000000	180.000000	180.000000	180.000000	180.000000	180.000000	180.000000	145.200000	128.000000	112.100000	100.200000	93.300000	0.000000	0.000000	0.000000	0.000000	0.000000	0.000000	0.000000	69.700000	0.000000	0.000000	0.000000	0.000000	0.000000	0.000000	0.000000	0.000000	0.000000	50.800000	0.000000	0.000000	0.000000	0.000000	0.000000	0.000000	0.000000	0.000000	0.000000	40.300000	0.000000	0.000000	0.000000	0.000000	0.000000	0.000000
180.000000	180.000000	180.000000	180.000000	180.000000	180.000000	180.000000	180.000000	180.000000	180.000000	180.000000	145.200000	128.100000	112.100000	100.200000	93.300000	180.000000	180.000000	180.000000	180.000000	180.000000	180.000000	180.000000	69.900000	180.000000	180.000000	180.000000	180.000000	180.000000	180.000000	180.000000	180.000000	180.000000	50.800000	0.000000	0.000000	0.000000	0.000000	0.000000	0.000000	0.000000	0.000000	0.000000	39.600000	0.000000	0.000000	0.000000	0.000000	0.000000	0.000000
180.000000	180.000000	180.000000	180.000000	180.000000	180.000000	180.000000	180.000000	180.000000	180.000000	180.000000	145.200000	128.000000	112.100000	100.200000	93.300000	0.000000	0.000000	0.000000	0.000000	0.000000	0.000000	0.000000	69.800000	0.000000	0.000000	0.000000	0.000000	0.000000	0.000000	0.000000	0.000000	0.000000	50.800000	0.000000	0.000000	0.000000	0.000000	0.000000	0.000000	0.000000	0.000000	0.000000	39.200000	0.000000	0.000000	0.000000	0.000000	0.000000	0.000000
180.000000	180.000000	180.000000	180.000000	180.000000	180.000000	180.000000	180.000000	180.000000	180.000000	180.000000	145.200000	128.100000	112.100000	100.200000	93.300000	180.000000	180.000000	180.000000	180.000000	180.000000	180.000000	180.000000	69.700000	0.000000	0.000000	0.000000	0.000000	0.000000	0.000000	0.000000	0.000000	0.000000	50.800000	180.000000	180.000000	180.000000	180.000000	180.000000	180.000000	180.000000	180.000000	180.000000	39.700000	180.000000	180.000000	180.000000	180.000000	180.000000	180.000000
180.000000	180.000000	180.000000	180.000000	180.000000	180.000000	180.000000	180.000000	180.000000	180.000000	180.000000	145.200000	128.000000	112.100000	100.200000	93.300000	0.000000	0.000000	0.000000	0.000000	0.000000	0.000000	0.000000	69.900000	180.000000	180.000000	180.000000	180.000000	180.000000	180.000000	180.000000	180.000000	180.000000	50.800000	0.000000	0.000000	0.000000	0.000000	0.000000	0.000000	0.000000	0.000000	0.000000	40.200000	0.000000	0.000000	0.000000	0.000000	0.000000	0.000000
180.000000	180.000000	180.000000	180.000000	180.000000	180.000000	180.000000	180.000000	180.000000	180.000000	180.000000	145.200000	128.100000	112.100000	100.200000	93.300000	180.000000	180.000000	180.000000	180.000000	180.000000	180.000000	180.000000	69.800000	0.000000	0.000000	0.000000	0.000000	0.000000	0.000000	0.000000	0.000000	0.000000	50.800000	0.000000	0.000000	0.000000	0.000000	0.000000	0.000000	0.000000	0.000000	0.000000	40.000000	0.000000	0.000000	0.000000	0.000000	0.000000	0.000000
180.000000	180.000000	180.000000	180.000000	180.000000	180.000000	180.000000	180.000000	180.000000	180.000000	180.000000	145.200000	128.000000	112.100000	100.200000	93.300000	0.000000	0.000000	0.000000	0.000000	0.000000	0.000000	0.000000	69.700000	0.000000	0.000000	0.000000	0.000000	0.000000	0.000000	0.000000	0.000000	0.000000	50.800000	0.000000	0.000000	0.000000	0.000000	0.000000	0.000000	0.000000	0.000000	0.000000	39.400000	0.000000	0.000000	0.000000	0.000000	0.000000	0.000000
180.000000	180.000000	180.000000	180.000000	180.000000	180.000000	180.000000	180.000000	180.000000	180.000000	180.000000	145.200000	128.100000	112.100000	100.200000	93.300000	180.000000	180.000000	180.000000	180.000000	180.000000	180.000000	180.000000	69.900000	180.000000	180.000000	180.000000	180.000000	180.000000	180.000000	180.000000	180.000000	180.000000	50.800000	180.000000	180.000000	180.000000	180.000000	180.000000	180.000000	180.000000	180.000000	180.000000	39.500000	0.000000	0.000000	0.000000	0.000000	0.000000	0.000000
180.000000	180.000000	180.000000	180.000000	180.000000	180.000000	180.000000	180.000000	180.000000	180.000000	180.000000	145.200000	128.000000	112.100000	100.200000	93.300000	0.000000	0.000000	0.000000	0.000000	0.000000	0.000000	0.000000	69.800000	0.000000	0.000000	0.000000	0.000000	0.000000	0.000000	0.000000	0.000000	0.000000	50.800000	0.000000	0.000000	0.000000	0.000000	0.000000	0.000000	0.000000	0.000000	0.000000	39.900000	180.000000	180.000000	180.000000	180.000000	180.000000	180.000000
180.000000	180.000000	180.000000	180.000000	180.000000	180.000000	180.000000	180.000000	180.000000	180.000000	180.000000	145.200000	128.100000	112.100000	100.200000	93.300000	180.000000	180.000000	180.000000	180.000000	180.000000	180.000000	180.000000	69.700000	0.000000	0.000000	0.000000	0.000000	0.000000	0.000000	0.000000	0.000000	0.000000	50.800000	0.000000	0.000000	0.000000	0.000000	0.000000	0.000000	0.000000	0.000000	0.000000	40.100000	0.000000	0.000000	0.000000	0.000000	0.000000	0.000000
180.000000	180.000000	180.000000	180.000000	180.000000	180.000000	180.000000	180.000000	180.000000	180.000000	180.000000	145.200000	128.000000	112.100000	100.200000	93.300000	0.000000	0.000000	0.000000	0.000000	0.000000	0.000000	0.000000	69.900000	180.000000	180.000000	180.000000	180.000000	180.000000	180.000000	180.000000	180.000000	180.000000	50.800000	0.000000	0.000000	0.000000	0.000000	0.000000	0.000000	0.000000	0.000000	0.000000	39.700000	0.000000	0.000000	0.000000	0.000000	0.000000	0.000000
180.000000	180.000000	180.000000	180.000000	180.000000	180.000000	180.000000	180.000000	180.000000	180.000000	180.000000	145.200000	128.100000	112.100000	100.200000	93.300000	180.000000	180.000000	180.000000	180.000000	180.000000	180.000000	180.000000	69.800000	0.000000	0.000000	0.000000	0.000000	0.000000	0.000000	0.000000	0.000000	0.000000	50.800000	180.000000	180.000000	180.000000	180.000000	180.000000	180.000000	180.000000	180.000000	180.000000	39.500000	0.000000	0.000000	0.000000	0.000000	0.000000	0.000000
180.000000	180.000000	180.000000	180.000000	180.000000	180.000000	180.000000	180.000000	180.000000	180.000000	180.000000	145.200000	128.000000	112.100000	100.200000	93.300000	0.000000	0.000000	0.000000	0.000000	0.000000	0.000000	0.000000	69.700000	0.000000	0.000000	0.000000	0.000000	0.000000	0.000000	0.000000	0.000000	0.000000	50.800000	0.000000	0.000000	0.000000	0.000000	0.000000	0.000000	0.000000	0.000000	0.000000	39.700000	0.000000	0.000000	0.000000	0.000000	0.000000	0.000000
180.000000	180.000000	180.000000	180.000000	180.000000	180.000000	180.000000	180.000000	180.000000	180.000000	180.000000	145.200000	128.100000	112.100000	100.200000	93.300000	180.000000	180.000000	180.000000	180.000000	180.000000	180.000000	180.000000	69.900000	180.000000	180.000000	180.000000	180.000000	180.000000	180.000000	180.000000	180.000000	180.000000	50.800000	0.000000	0.000000	0.000000	0.000000	0.000000	0.000000	0.000000	0.000000	0.000000	40.000000	180.000000	180.000000	180.000000	180.000000	180.000000	180.000000
180.000000	180.000000	180.000000	180.000000	180.000000	180.000000	180.000000	180.000000	180.000000	180.000000	180.000000	145.200000	128.000000	112.100000	100.200000	93.300000	0.000000	0.000000	0.000000	0.000000	0.000000	0.000000	0.000000	69.800000	0.000000	0.000000	0.000000	0.000000	0.000000	0.000000	0.000000	0.000000	0.000000	50.800000	0.000000	0.000000	0.000000	0.000000	0.000000	0.000000	0.000000	0.000000	0.000000	39.800000	0.000000	0.000000	0.000000	0.000000	0.000000	0.000000
180.000000	180.000000	180.000000	180.000000	180.000000	180.000000	180.000000	180.000000	180.000000	180.000000	180.000000	145.200000	128.100000	112.100000	100.200000	93.300000	180.000000	180.000000	180.000000	180.000000	180.000000	180.000000	180.000000	69.700000	0.000000	0.000000	0.000000	0.000000	0.000000	0.000000	0.000000	0.000000	0.000000	50.800000	180.000000	180.000000	180.000000	180.000000	180.000000	180.000000	180.000000	180.000000	180.000000	39.700000	0.000000	0.000000	0.000000	0.000000	0.000000	0.000000
180.000000	180.000000	180.000000	180.000000	180.000000	180.000000	180.000000	180.000000	180.000000	180.000000	180.000000	145.200000	128.000000	112.100000	100.200000	93.300000	0.000000	0.000000	0.000000	0.000000	0.000000	0.000000	0.000000	69.900000	180.000000	180.000000	180.000000	180.000000	180.000000	180.000000	180.000000	180.000000	180.000000	50.800000	0.000000	0.000000	0.000000	0.000000	0.000000	0.000000	0.000000	0.000000	0.000000	39.600000	0.000000	0.000000	0.000000	0.000000	0.000000	0.000000
180.000000	180.000000	180.000000	180.000000	180.000000	180.000000	180.000000	180.000000	180.000000	180.000000	180.000000	145.200000	128.100000	112.100000	100.200000	93.300000	180.000000	180.000000	180.000000	180.000000	180.000000	180.000000	180.000000	69.800000	0.000000	0.000000	0.000000	0.000000	0.000000	0.000000	0.000000	0.000000	0.000000	50.800000	0.000000	0.000000	0.000000	0.000000	0.000000	0.000000	0.000000	0.000000	0.000000	39.800000	0.000000	0.000000	0.000000	0.000000	0.000000	0.000000
180.000000	180.000000	180.000000	180.000000	180.000000	180.000000	180.000000	180.000000	180.000000	180.000000	180.000000	145.200000	128.000000	112.100000	100.200000	93.300000	0.000000	0.000000	0.000000	0.000000	0.000000	0.000000	0.000000	69.700000	0.000000	0.000000	0.000000	0.000000	0.000000	0.000000	0.000000	0.000000	0.000000	50.800000	0.000000	0.000000	0.000000	0.000000	0.000000	0.000000	0.000000	0.000000	0.000000	39.900000	180.000000	180.000000	180.000000	180.000000	180.000000	180.000000
180.000000	180.000000	180.000000	180.000000	180.000000	180.000000	180.000000	180.000000	180.000000	180.000000	180.000000	145.200000	128.100000	112.100000	100.200000	93.300000	180.000000	180.000000	180.000000	180.000000	180.000000	180.000000	180.000000	69.900000	180.000000	180.000000	180.000000	180.000000	180.000000	180.000000	180.000000	180.000000	180.000000	50.800000	180.000000	180.000000	180.000000	180.000000	180.000000	180.000000	180.000000	180.000000	180.000000	39.800000	0.000000	0.000000	0.000000	0.000000	0.000000	0.000000
180.000000	180.000000	180.000000	180.000000	180.000000	180.000000	180.000000	180.000000	180.000000	180.000000	180.000000	145.200000	128.000000	112.100000	100.200000	93.300000	0.000000	0.000000	0.000000	0.000000	0.000000	0.000000	0.000000	69.800000	0.000000	0.000000	0.000000	0.000000	0.000000	0.000000	0.000000	0.000000	0.000000	50.800000	0.000000	0.000000	0.000000	0.000000	0.000000	0.000000	0.000000	0.000000	0.000000	39.600000	0.000000	0.000000	0.000000	0.000000	0.000000	0.000000
180.000000	180.000000	180.000000	180.000000	180.000000	180.000000	180.000000	180.000000	180.000000	180.000000	180.000000	145.200000	128.100000	112.100000	100.200000	93.300000	180.000000	180.000000	180.000000	180.000000	180.000000	180.000000	180.000000	69.700000	0.000000	0.000000	0.000000	0.000000	0.000000	0.000000	0.000000	0.000000	0.000000	50.800000	0.000000	0.000000	0.000000	0.000000	0.000000	0.000000	0.000000	0.000000	0.000000	39.700000	0.000000	0.000000	0.000000	0.000000	0.000000	0.000000
180.000000	180.000000	180.000000	180.000000	180.000000	180.000000	180.000000	180.000000	180.000000	180.000000	180.000000	180.000000	180.000000	180.000000	180.000000	180.000000	180.000000	180.000000	180.000000	180.000000	180.000000	180.000000	180.000000	180.000000	180.000000	180.000000	180.000000	180.000000	180.000000	180.000000	180.000000	180.000000	180.000000	180.000000	180.000000	180.000000	180.000000	180.000000	180.000000	180.000000	180.000000	180.000000	180.000000	180.000000	180.000000	180.000000	180.000000	180.000000	180.000000	180.000000
180.000000	180.000000	180.000000	180.000000	180.000000	180.000000	180.000000	180.000000	180.000000	180.000000	180.000000	157.900000	115.800000	86.200000	59.900000	33.100000	0.000000	0.000000	0.000000	0.000000	0.000000	0.000000	0.000000	0.000000	0.000000	0.000000	0.000000	0.000000	0.000000	0.000000	0.000000	0.000000	0.000000	0.000000	0.000000	0.000000	0.000000	0.000000	0.000000	0.000000	0.000000	0.000000	0.000000	0.000000	0.000000	0.000000	0.000000	0.000000	0.000000	0.000000
180.000000	180.000000	180.000000	180.000000	180.000000	180.000000	180.000000	180.000000	180.000000	180.000000	180.000000	144.900000	133.500000	128.600000	132.900000	149.800000	180.000000	180.000000	180.000000	180.000000	180.000000	180.000000	180.000000	95.100000	0.000000	0.000000	0.000000	0.000000	0.000000	0.000000	0.000000	0.000000	0.000000	0.000000	0.000000	0.000000	0.000000	0.000000	0.000000	0.000000	0.000000	0.000000	0.000000	0.000000	0.000000	0.000000	0.000000	0.000000	0.000000	0.000000
180.000000	180.000000	180.000000	180.000000	180.000000	180.000000	180.000000	180.000000	180.000000	180.000000	180.000000	145.400000	126.400000	104.600000	81.500000	53.800000	0.000000	0.000000	0.000000	0.000000	0.000000	0.000000	0.000000	85.000000	180.000000	180.000000	180.000000	180.000000	180.000000	180.000000	180.000000	180.000000	180.000000	110.000000	0.000000	0.000000	0.000000	0.000000	0.000000	0.000000	0.000000	0.000000	0.000000	0.000000	0.000000	0.000000	0.000000	0.000000	0.000000	0.000000
180.000000	180.000000	180.000000	180.000000	180.000000	180.000000	180.000000	180.000000	180.000000	180.000000	180.000000	145.400000	129.200000	117.000000	114.200000	128.600000	180.000000	180.000000	180.000000	180.000000	180.000000	180.000000	180.000000	43.000000	0.000000	0.000000	0.000000	0.000000	0.000000	0.000000	0.000000	0.000000	0.000000	70.000000	180.000000	180.000000	180.000000	180.000000	180.000000	180.000000	180.000000	180.000000	180.000000	165.400000	0.000000	0.000000	0.000000	0.000000	0.000000	0.000000
180.000000	180.000000	180.000000	180.000000	180.000000	180.000000	180.000000	180.000000	180.000000	180.000000	180.000000	145.400000	128.100000	110.300000	92.100000	68.000000	0.000000	0.000000	0.000000	0.000000	0.000000	0.000000	0.000000	89.600000	0.000000	0.000000	0.000000	0.000000	0.000000	0.000000	0.000000	0.000000	0.000000	0.100000	0.000000	0.000000	0.000000	0.000000	0.000000	0.000000	0.000000	0.000000	0.000000	14.600000	180.000000	180.000000	180.000000	180.000000	180.000000	180.000000
180.000000	180.000000	180.000000	180.000000	180.000000	180.000000	180.000000	180.000000	180.000000	180.000000	180.000000	145.400000	128.500000	113.800000	106.300000	115.100000	180.000000	180.000000	180.000000	180.000000	180.000000	180.000000	180.000000	64.900000	180.000000	180.000000	180.000000	180.000000	180.000000	180.000000	180.000000	180.000000	180.000000	53.900000	0.000000	0.000000	0.000000	0.000000	0.000000	0.000000	0.000000	0.000000	0.000000	0.000000	0.000000	0.000000	0.000000	0.000000	0.000000	0.000000
180.000000	180.000000	180.000000	180.000000	180.000000	180.000000	180.000000	180.000000	180.000000	180.000000	180.000000	145.400000	128.400000	111.900000	96.900000	77.400000	0.000000	0.000000	0.000000	0.000000	0.000000	0.000000	0.000000	65.000000	0.000000	0.000000	0.000000	0.000000	0.000000	0.000000	0.000000	0.000000	0.000000	89.800000	0.000000	0.000000	0.000000	0.000000	0.000000	0.000000	0.000000	0.000000	0.000000	0.000000	0.000000	0.000000	0.000000	0.000000	0.000000	0.000000
180.000000	180.000000	180.000000	180.000000	180.000000	180.000000	180.000000	180.000000	180.000000	180.000000	180.000000	145.400000	128.400000	112.900000	103.000000	106.800000	180.000000	180.000000	180.000000	180.000000	180.000000	180.000000	180.000000	77.800000	0.000000	0.000000	0.000000	0.000000	0.000000	0.000000	0.000000	0.000000	0.000000	34.800000	180.000000	180.000000	180.000000	180.000000	180.000000	180.000000	180.000000	180.000000	180.000000	89.000000	0.000000	0.000000	0.000000	0.000000	0.000000	0.000000
180.000000	180.000000	180.000000	180.000000	180.000000	180.000000	180.000000	180.000000	180.000000	180.000000	180.000000	145.400000	128.400000	112.400000	99.000000	83.400000	0.000000	0.000000	0.000000	0.000000	0.000000	0.000000	0.000000	64.900000	180.000000	180.000000	180.000000	180.000000	180.000000	180.000000	180.000000	180.000000	180.000000	27.500000	0.000000	0.000000	0.000000	0.000000	0.000000	0.000000	0.000000	0.000000	0.000000	83.700000	0.000000	0.000000	0.000000	0.000000	0.000000	0.000000
180.000000	180.000000	180.000000	180.000000	180.000000	180.000000	180.000000	180.000000	180.000000	180.000000	180.000000	145.400000	128.400000	112.700000	101.600000	101.700000	180.000000	180.000000	180.000000	180.000000	180.000000	180.000000	180.000000	71.000000	0.000000	0.000000	0.000000	0.000000	0.000000	0.000000	0.000000	0.000000	0.000000	71.000000	0.000000	0.000000	0.000000	0.000000	0.000000	0.000000	0.000000	0.000000	0.000000	7.000000	180.000000	180.000000	180.000000	180.000000	180.000000	180.000000
180.000000	180.000000	180.000000	180.000000	180.000000	180.000000	180.000000	180.000000	180.000000	180.000000	180.000000	145.400000	128.400000	112.500000	99.900000	87.200000	0.000000	0.000000	0.000000	0.000000	0.000000	0.000000	0.000000	71.700000	0.000000	0.000000	0.000000	0.000000	0.000000	0.000000	0.000000	0.000000	0.000000	62.400000	0.000000	0.000000	0.000000	0.000000	0.000000	0.000000	0.000000	0.000000	0.000000	0.300000	0.000000	0.000000	0.000000	0.000000	0.000000	0.000000
180.000000	180.000000	180.000000	180.000000	180.000000	180.000000	180.000000	180.000000	180.000000	180.000000	180.000000	145.400000	128.400000	112.600000	101.000000	98.600000	180.000000	180.000000	180.000000	180.000000	180.000000	180.000000	180.000000	67.800000	180.000000	180.000000	180.000000	180.000000	180.000000	180.000000	180.000000	180.000000	180.000000	31.500000	180.000000	180.000000	180.000000	180.000000	180.000000	180.000000	180.000000	180.000000	180.000000	44.800000	0.000000	0.000000	0.000000	0.000000	0.000000	0.000000
180.000000	180.000000	180.000000	180.000000	180.000000	180.000000	180.000000	180.000000	180.000000	180.000000	180.000000	145.400000	128.400000	112.600000	100.300000	89.600000	0.000000	0.000000	0.000000	0.000000	0.000000	0.000000	0.000000	71.300000	0.000000	0.000000	0.000000	0.000000	0.000000	0.000000	0.000000	0.000000	0.000000	48.900000	0.000000	0.000000	0.000000	0.000000	0.000000	0.000000	0.000000	0.000000	0.000000	86.100000	0.000000	0.000000	0.000000	0.000000	0.000000	0.000000
180.000000	180.000000	180.000000	180.000000	180.000000	180.000000	180.000000	180.000000	180.000000	180.000000	180.000000	145.400000	128.400000	112.600000	100.800000	96.600000	180.000000	180.000000	180.000000	180.000000	180.000000	180.000000	180.000000	69.900000	0.000000	0.000000	0.000000	0.000000	0.000000	0.000000	0.000000	0.000000	0.000000	66.500000	0.000000	0.000000	0.000000	0.000000	0.000000	0.000000	0.000000	0.000000	0.000000	44.000000	0.000000	0.000000	0.000000	0.000000	0.000000	0.000000
180.000000	180.000000	180.000000	180.000000	180.000000	180.000000	180.000000	180.000000	180.000000	180.000000	180.000000	145.400000	128.400000	112.600000	100.400000	91.100000	0.000000	0.000000	0.000000	0.000000	0.000000	0.000000	0.000000	69.400000	180.000000	180.000000	180.000000	180.000000	180.000000	180.000000	180.000000	180.000000	180.000000	47.100000	0.000000	0.000000	0.000000	0.000000	0.000000	0.000000	0.000000	0.000000	0.000000	4.700000	180.000000	180.000000	180.000000	180.000000	180.000000	180.000000
180.000000	180.000000	180.000000	180.000000	180.000000	180.000000	180.000000	180.000000	180.000000	180.000000	180.000000	145.400000	128.400000	112.600000	100.700000	95.500000	180.000000	180.000000	180.000000	180.000000	180.000000	180.000000	180.000000	70.700000	0.000000	0.000000	0.000000	0.000000	0.000000	0.000000	0.000000	0.000000	0.000000	40.400000	180.000000	180.000000	180.000000	180.000000	180.000000	180.000000	180.000000	180.000000	180.000000	22.800000	0.000000	0.000000	0.000000	0.000000	0.000000	0.000000
180.000000	180.000000	180.000000	180.000000	180.000000	180.000000	180.000000	180.000000	180.000000	180.000000	180.000000	145.400000	128.400000	112.600000	100.500000	92.000000	0.000000	0.000000	0.000000	0.000000	0.000000	0.000000	0.000000	69.600000	0.000000	0.000000	0.000000	0.000000	0.000000	0.000000	0.000000	0.000000	0.000000	57.400000	0.000000	0.000000	0.000000	0.000000	0.000000	0.000000	0.000000	0.000000	0.000000	65.100000	0.000000	0.000000	0.000000	0.000000	0.000000	0.000000
180.000000	180.000000	180.000000	180.000000	180.000000	180.000000	180.000000	180.000000	180.000000	180.000000	180.000000	145.400000	128.400000	112.600000	100.600000	94.700000	180.000000	180.000000	180.000000	180.000000	180.000000	180.000000	180.000000	70.100000	180.000000	180.000000	180.000000	180.000000	180.000000	180.000000	180.000000	180.000000	180.000000	56.800000	0.000000	0.000000	0.000000	0.000000	0.000000	0.000000	0.000000	0.000000	0.000000	64.500000	0.000000	0.000000	0.000000	0.000000	0.000000	0.000000
180.000000	180.000000	180.000000	180.000000	180.000000	180.000000	180.000000	180.000000	180.000000	180.000000	180.000000	145.400000	128.400000	112.600000	100.600000	92.600000	0.000000	0.000000	0.000000	0.000000	0.000000	0.000000	0.000000	70.100000	0.000000	0.000000	0.000000	0.000000	0.000000	0.000000	0.000000	0.000000	0.000000	43.900000	0.000000	0.000000	0.000000	0.000000	0.000000	0.000000	0.000000	0.000000	0.000000	24.300000	0.000000	0.000000	0.000000	0.000000	0.000000	0.000000
180.000000	180.000000	180.000000	180.000000	180.000000	180.000000	180.000000	180.000000	180.000000	180.000000	180.000000	145.400000	128.400000	112.600000	100.600000	94.300000	180.000000	180.000000	180.000000	180.000000	180.000000	180.000000	180.000000	69.900000	0.000000	0.000000	0.000000	0.000000	0.000000	0.000000	0.000000	0.000000	0.000000	48.800000	180.000000	180.000000	180.000000	180.000000	180.000000	180.000000	180.000000	180.000000	180.000000	14.600000	180.000000	180.000000	180.000000	180.000000	180.000000	180.000000
180.000000	180.000000	180.000000	180.000000	180.000000	180.000000	180.000000	180.000000	180.000000	180.000000	180.000000	145.400000	128.400000	112.600000	100.600000	92.900000	0.000000	0.000000	0.000000	0.000000	0.000000	0.000000	0.000000	70.100000	180.000000	180.000000	180.000000	180.000000	180.000000	180.000000	180.000000	180.000000	180.000000	57.000000	0.000000	0.000000	0.000000	0.000000	0.000000	0.000000	0.000000	0.000000	0.000000	43.700000	0.000000	0.000000	0.000000	0.000000	0.000000	0.000000
180.000000	180.000000	180.000000	180.000000	180.000000	180.000000	180.000000	180.000000	180.000000	180.000000	180.000000	145.400000	128.400000	112.600000	100.600000	94.000000	180.000000	180.000000	180.000000	180.000000	180.000000	180.000000	180.000000	70.000000	0.000000	0.000000	0.000000	0.000000	0.000000	0.000000	0.000000	0.000000	0.000000	50.400000	0.000000	0.000000	0.000000	0.000000	0.000000	0.000000	0.000000	0.000000	0.000000	64.500000	0.000000	0.000000	0.000000	0.000000	0.000000	0.000000
180.000000	180.000000	180.000000	180.000000	180.000000	180.000000	180.000000	180.000000	180.000000	180.000000	180.000000	145.400000	128.400000	112.600000	100.600000	93.200000	0.000000	0.000000	0.000000	0.000000	0.000000	0.000000	0.000000	70.000000	0.000000	0.000000	0.000000	0.000000	0.000000	0.000000	0.000000	0.000000	0.000000	46.500000	0.000000	0.000000	0.000000	0.000000	0.000000	0.000000	0.000000	0.000000	0.000000	43.900000	0.000000	0.000000	0.000000	0.000000	0.000000	0.000000
180.000000	180.000000	180.000000	180.000000	180.000000	180.000000	180.000000	180.000000	180.000000	180.000000	180.000000	145.400000	128.400000	112.600000	100.600000	93.800000	180.000000	180.000000	180.000000	180.000000	180.000000	180.000000	180.000000	70.000000	180.000000	180.000000	180.000000	180.000000	180.000000	180.000000	180.000000	180.000000	180.000000	52.800000	180.000000	180.000000	180.000000	180.000000	180.000000	180.000000	180.000000	180.000000	180.000000	20.000000	0.000000	0.000000	0.000000	0.000000	0.000000	0.000000
180.000000	180.000000	180.000000	180.000000	180.000000	180.000000	180.000000	180.000000	180.000000	180.000000	180.000000	145.400000	128.400000	112.600000	100.600000	93.300000	0.000000	0.000000	0.000000	0.000000	0.000000	0.000000	0.000000	70.000000	0.000000	0.000000	0.000000	0.000000	0.000000	0.000000	0.000000	0.000000	0.000000	53.600000	0.000000	0.000000	0.000000	0.000000	0.000000	0.000000	0.000000	0.000000	0.000000	29.400000	180.000000	180.000000	180.000000	180.000000	180.000000	180.000000
180.000000	180.000000	180.000000	180.000000	180.000000	180.000000	180.000000	180.000000	180.000000	180.000000	180.000000	145.400000	128.400000	112.600000	100.600000	93.700000	180.000000	180.000000	180.000000	180.000000	180.000000	180.000000	180.000000	70.000000	0.000000	0.000000	0.000000	0.000000	0.000000	0.000000	0.000000	0.000000	0.000000	48.600000	0.000000	0.000000	0.000000	0.000000	0.000000	0.000000	0.000000	0.000000	0.000000	53.800000	0.000000	0.000000	0.000000	0.000000	0.000000	0.000000
180.000000	180.000000	180.000000	180.000000	180.000000	180.000000	180.000000	180.000000	180.000000	180.000000	180.000000	145.400000	128.400000	112.600000	100.600000	93.400000	0.000000	0.000000	0.000000	0.000000	0.000000	0.000000	0.000000	70.000000	180.000000	180.000000	180.000000	180.000000	180.000000	180.000000	180.000000	180.000000	180.000000	49.600000	0.000000	0.000000	0.000000	0.000000	0.000000	0.000000	0.000000	0.000000	0.000000	53.900000	0.000000	0.000000	0.000000	0.000000	0.000000	0.000000
180.000000	180.000000	180.000000	180.000000	180.000000	180.000000	180.000000	180.000000	180.000000	180.000000	180.000000	145.400000	128.400000	112.600000	100.600000	93.600000	180.000000	180.000000	180.000000	180.000000	180.000000	180.000000	180.000000	70.000000	0.000000	0.000000	0.000000	0.000000	0.000000	0.000000	0.000000	0.000000	0.000000	53.100000	180.000000	180.000000	180.000000	180.000000	180.000000	180.000000	180.000000	180.000000	180.000000	32.000000	0.000000	0.000000	0.000000	0.000000	0.000000	0.000000
180.000000	180.000000	180.000000	180.000000	180.000000	180.000000	180.000000	180.000000	180.000000	180.000000	180.000000	145.400000	128.400000	112.600000	100.600000	93.500000	0.000000	0.000000	0.000000	0.000000	0.000000	0.000000	0.000000	70.000000	0.000000	0.000000	0.000000	0.000000	0.000000	0.000000	0.000000	0.000000	0.000000	51.200000	0.000000	0.000000	0.000000	0.000000	0.000000	0.000000	0.000000	0.000000	0.000000	25.100000	0.000000	0.000000	0.000000	0.000000	0.000000	0.000000
180.000000	180.000000	180.000000	180.000000	180.000000	180.000000	180.000000	180.000000	180.000000	180.000000	180.000000	145.400000	128.400000	112.600000	100.600000	93.600000	180.000000	180.000000	180.000000	180.000000	180.000000	180.000000	180.000000	70.000000	180.000000	180.000000	180.000000	180.000000	180.000000	180.000000	180.000000	180.000000	180.000000	49.100000	0.000000	0.000000	0.000000	0.000000	0.000000	0.000000	0.000000	0.000000	0.000000	41.600000	180.000000	180.000000	180.000000	180.000000	180.000000	180.000000
180.000000	180.000000	180.000000	180.000000	180.000000	180.000000	180.000000	180.000000	180.000000	180.000000	180.000000	145.400000	128.400000	112.600000	100.600000	93.500000	0.000000	0.000000	0.000000	0.000000	0.000000	0.000000	0.000000	70.000000	0.000000	0.000000	0.000000	0.000000	0.000000	0.000000	0.000000	0.000000	0.000000	51.300000	0.000000	0.000000	0.000000	0.000000	0.000000	0.000000	0.000000	0.000000	0.000000	53.500000	0.000000	0.000000	0.000000	0.000000	0.000000	0.000000
180.000000	180.000000	180.000000	180.000000	180.000000	180.000000	180.000000	180.000000	180.000000	180.000000	180.000000	145.400000	128.400000	112.600000	100.600000	93.600000	180.000000	180.000000	180.000000	180.000000	180.000000	180.000000	180.000000	70.000000	0.000000	0.000000	0.000000	0.000000	0.000000	0.000000	0.000000	0.000000	0.000000	52.200000	180.000000	180.000000	180.000000	180.000000	180.000000	180.000000	180.000000	180.000000	180.000000	42.800000	0.000000	0.000000	0.000000	0.000000	0.000000	0.000000
180.000000	180.000000	180.000000	180.000000	180.000000	180.000000	180.000000	180.000000	180.000000	180.000000	180.000000	145.400000	128.400000	112.600000	100.600000	93.500000	0.000000	0.000000	0.000000	0.000000	0.000000	0.000000	0.000000	70.000000	180.000000	180.000000	180.000000	180.000000	180.000000	180.000000	180.000000	180.000000	180.000000	50.100000	0.000000	0.000000	0.000000	0.000000	0.000000	0.000000	0.000000	0.000000	0.000000	28.800000	0.000000	0.000000	0.000000	0.000000	0.000000	0.000000
180.000000	180.000000	180.000000	180.000000	180.000000	180.000000	180.000000	180.000000	180.000000	180.000000	180.000000	145.400000	128.400000	112.600000	100.600000	93.600000	180.000000	180.000000	180.000000	180.000000	180.000000	180.000000	180.000000	70.000000	0.000000	0.000000	0.000000	0.000000	0.000000	0.000000	0.000000	0.000000	0.000000	50.200000	0.000000	0.000000	0.000000	0.000000	0.000000	0.000000	0.000000	0.000000	0.000000	33.600000	0.000000	0.000000	0.000000	0.000000	0.000000	0.000000
180.000000	180.000000	180.000000	180.000000	180.000000	180.000000	180.000000	180.000000	180.000000	180.000000	180.000000	145.400000	128.400000	112.600000	100.600000	93.500000	0.000000	0.000000	0.000000	0.000000	0.000000	0.000000	0.000000	70.000000	0.000000	0.000000	0.000000	0.000000	0.000000	0.000000	0.000000	0.000000	0.000000	51.800000	0.000000	0.000000	0.000000	0.000000	0.000000	0.000000	0.000000	0.000000	0.000000	47.300000	180.000000	180.000000	180.000000	180.000000	180.000000	180.000000
180.000000	180.000000	180.000000	180.000000	180.000000	180.000000	180.000000	180.000000	180.000000	180.000000	180.000000	145.400000	128.400000	112.600000	100.600000	93.600000	180.000000	180.000000	180.000000	180.000000	180.000000	180.000000	180.000000	70.000000	180.000000	180.000000	180.000000	180.000000	180.000000	180.000000	180.000000	180.000000	180.000000	51.100000	180.000000	180.000000	180.000000	180.000000	180.000000	180.000000	180.000000	180.000000	180.000000	48.000000	0.000000	0.000000	0.000000	0.000000	0.000000	0.000000
180.000000	180.000000	180.000000	180.000000	180.000000	180.000000	180.000000	180.000000	180.000000	180.000000	180.000000	145.400000	128.400000	112.600000	100.600000	93.500000	0.000000	0.000000	0.000000	0.000000	0.000000	0.000000	0.000000	70.000000	0.000000	0.000000	0.000000	0.000000	0.000000	0.000000	0.000000	0.000000	0.000000	50.200000	0.000000	0.000000	0.000000	0.000000	0.000000	0.000000	0.000000	0.000000	0.000000	35.800000	0.000000	0.000000	0.000000	0.000000	0.000000	0.000000
180.000000	180.000000	180.000000	180.000000	180.000000	180.000000	180.000000	180.000000	180.000000	180.000000	180.000000	145.400000	128.400000	112.600000	100.600000	93.600000	180.000000	180.000000	180.000000	180.000000	180.000000	180.000000	180.000000	70.000000	0.000000	0.000000	0.000000	0.000000	0.000000	0.000000	0.000000	0.000000	0.000000	51.000000	0.000000	0.000000	0.000000	0.000000	0.000000	0.000000	0.000000	0.000000	0.000000	31.500000	0.000000	0.000000	0.000000	0.000000	0.000000	0.000000
180.000000	180.000000	180.000000	180.000000	180.000000	180.000000	180.000000	180.000000	180.000000	180.000000	180.000000	145.400000	128.400000	112.600000	100.600000	93.500000	0.000000	0.000000	0.000000	0.000000	0.000000	0.000000	0.000000	70.000000	180.000000	180.000000	180.000000	180.000000	180.000000	180.000000	180.000000	180.000000	180.000000	51.400000	0.000000	0.000000	0.000000	0.000000	0.000000	0.000000	0.000000	0.000000	0.000000	40.400000	0.000000	0.000000	0.000000	0.000000	0.000000	0.000000
180.000000	180.000000	180.000000	180.000000	180.000000	180.000000	180.000000	180.000000	180.000000	180.000000	180.000000	145.400000	128.400000	112.600000	100.600000	93.600000	180.000000	180.000000	180.000000	180.000000	180.000000	180.000000	180.000000	70.000000	0.000000	0.000000	0.000000	0.000000	0.000000	0.000000	0.000000	0.000000	0.000000	50.700000	180.000000	180.000000	180.000000	180.000000	180.000000	180.000000	180.000000	180.000000	180.000000	47.500000	180.000000	180.000000	180.000000	180.000000	180.000000	180.000000
180.000000	180.000000	180.000000	180.000000	180.000000	180.000000	180.000000	180.000000	180.000000	180.000000	180.000000	145.400000	128.400000	112.600000	100.600000	93.500000	0.000000	0.000000	0.000000	0.000000	0.000000	0.000000	0.000000	70.000000	0.000000	0.000000	0.000000	0.000000	0.000000	0.000000	0.000000	0.000000	0.000000	50.600000	0.000000	0.000000	0.000000	0.000000	0.000000	0.000000	0.000000	0.000000	0.000000	41.800000	0.000000	0.000000	0.000000	0.000000	0.000000	0.000000
180.000000	180.000000	180.000000	180.000000	180.000000	180.000000	180.000000	180.000000	180.000000	180.000000	180.000000	145.400000	128.400000	112.600000	100.600000	93.600000	180.000000	180.000000	180.000000	180.000000	180.000000	180.000000	180.000000	70.000000	180.000000	180.000000	180.000000	180.000000	180.000000	180.000000	180.000000	180.000000	180.000000	51.200000	0.000000	0.000000	0.000000	0.000000	0.000000	0.000000	0.000000	0.000000	0.000000	33.800000	0.000000	0.000000	0.000000	0.000000	0.000000	0.000000
180.000000	180.000000	180.000000	180.000000	180.000000	180.000000	180.000000	180.000000	180.000000	180.000000	180.000000	145.400000	128.400000	112.600000	100.600000	93.500000	0.000000	0.000000	0.000000	0.000000	0.000000	0.000000	0.000000	70.000000	0.000000	0.000000	0.000000	0.000000	0.000000	0.000000	0.000000	0.000000	0.000000	51.000000	0.000000	0.000000	0.000000	0.000000	0.000000	0.000000	0.000000	0.000000	0.000000	36.000000	0.000000	0.000000	0.000000	0.000000	0.000000	0.000000
180.000000	180.000000	180.000000	180.000000	180.000000	180.000000	180.000000	180.000000	180.000000	180.000000	180.000000	145.400000	128.400000	112.600000	100.600000	93.600000	180.000000	180.000000	180.000000	180.000000	180.000000	180.000000	180.000000	70.000000	0.000000	0.000000	0.000000	0.000000	0.000000	0.000000	0.000000	0.000000	0.000000	50.700000	180.000000	180.000000	180.000000	180.000000	180.000000	180.000000	180.000000	180.000000	180.000000	43.900000	0.000000	0.000000	0.000000	0.000000	0.000000	0.000000
180.000000	180.000000	180.000000	180.000000	180.000000	180.000000	180.000000	180.000000	180.000000	180.000000	180.000000	145.400000	128.400000	112.600000	100.600000	93.500000	0.000000	0.000000	0.000000	0.000000	0.000000	0.000000	0.000000	70.000000	180.000000	180.000000	180.000000	180.000000	180.000000	180.000000	180.000000	180.000000	180.000000	50.900000	0.000000	0.000000	0.000000	0.000000	0.000000	0.000000	0.000000	0.000000	0.000000	44.500000	180.000000	180.000000	180.000000	180.000000	180.000000	180.000000
180.000000	180.000000	180.000000	180.000000	180.000000	180.000000	180.000000	180.000000	180.000000	180.000000	180.000000	145.400000	128.400000	112.600000	100.600000	93.600000	180.000000	180.000000	180.000000	180.000000	180.000000	180.000000	180.000000	70.000000	0.000000	0.000000	0.000000	0.000000	0.000000	0.000000	0.000000	0.000000	0.000000	51.100000	0.000000	0.000000	0.000000	0.000000	0.000000	0.000000	0.000000	0.000000	0.000000	37.900000	0.000000	0.000000	0.000000	0.000000	0.000000	0.000000
180.000000	180.000000	180.000000	180.000000	180.000000	180.000000	180.000000	180.000000	180.000000	180.000000	180.000000	145.400000	128.400000	112.600000	100.600000	93.500000	0.000000	0.000000	0.000000	0.000000	0.000000	0.000000	0.000000	70.000000	0.000000	0.000000	0.000000	0.000000	0.000000	0.000000	0.000000	0.000000	0.000000	50.800000	0.000000	0.000000	0.000000	0.000000	0.000000	0.000000	0.000000	0.000000	0.000000	35.000000	0.000000	0.000000	0.000000	0.000000	0.000000	0.000000
180.000000	180.000000	180.000000	180.000000	180.000000	180.000000	180.000000	180.000000	180.000000	180.000000	180.000000	145.400000	128.400000	112.600000	100.600000	93.600000	180.000000	180.000000	180.000000	180.000000	180.000000	180.000000	180.000000	70.000000	180.000000	180.000000	180.000000	180.000000	180.000000	180.000000	180.000000	180.000000	180.000000	50.800000	180.000000	180.000000	180.000000	180.000000	180.000000	180.000000	180.000000	180.000000	180.000000	39.900000	0.000000	0.000000	0.000000	0.000000	0.000000	0.000000
180.000000	180.000000	180.000000	180.000000	180.000000	180.000000	180.000000	180.000000	180.000000	180.000000	180.000000	145.400000	128.400000	112.600000	100.600000	93.500000	0.000000	0.000000	0.000000	0.000000	0.000000	0.000000	0.000000	70.000000	0.000000	0.000000	0.000000	0.000000	0.000000	0.000000	0.000000	0.000000	0.000000	51.000000	0.000000	0.000000	0.000000	0.000000	0.000000	0.000000	0.000000	0.000000	0.000000	44.100000	0.000000	0.000000	0.000000	0.000000	0.000000	0.000000
180.000000	180.000000	180.000000	180.000000	180.000000	180.000000	180.000000	180.000000	180.000000	180.000000	180.000000	145.400000	128.400000	112.600000	100.600000	93.600000	180.000000	180.000000	180.000000	180.000000	180.000000	180.000000	180.000000	70.000000	0.000000	0.000000	0.000000	0.000000	0.000000	0.000000	0.000000	0.000000	0.000000	51.000000	0.000000	0.000000	0.000000	0.000000	0.000000	0.000000	0.000000	0.000000	0.000000	41.200000	180.000000	180.000000	180.000000	180.000000	180.000000	180.000000
180.000000	180.000000	180.000000	180.000000	180.000000	180.000000	180.000000	180.000000	180.000000	180.000000	180.000000	145.400000	128.400000	112.600000	100.600000	93.500000	0.000000	0.000000	0.000000	0.000000	0.000000	0.000000	0.000000	70.000000	180.000000	180.000000	180.000000	180.000000	180.000000	180.000000	180.000000	180.000000	180.000000	50.800000	0.000000	0.000000	0.000000	0.000000	0.000000	0.000000	0.000000	0.000000	0.000000	36.500000	0.000000	0.000000	0.000000	0.000000	0.000000	0.000000
180.000000	180.000000	180.000000	180.000000	180.000000	180.000000	180.000000	180.000000	180.000000	180.000000	180.000000	145.400000	128.400000	112.600000	100.600000	93.600000	180.000000	180.000000	180.000000	180.000000	180.000000	180.000000	180.000000	70.000000	0.000000	0.000000	0.000000	0.000000	0.000000	0.000000	0.000000	0.000000	0.000000	50.900000	180.000000	180.000000	180.000000	180.000000	180.000000	180.000000	180.000000	180.000000	180.000000	37.500000	0.000000	0.000000	0.000000	0.000000	0.000000	0.000000
180.000000	180.000000	180.000000	180.000000	180.000000	180.000000	180.000000	180.000000	180.000000	180.000000	180.000000	145.400000	128.400000	112.600000	100.600000	93.500000	0.000000	0.000000	0.000000	0.000000	0.000000	0.000000	0.000000	70.000000	0.000000	0.000000	0.000000	0.000000	0.000000	0.000000	0.000000	0.000000	0.000000	51.000000	0.000000	0.000000	0.000000	0.000000	0.000000	0.000000	0.000000	0.000000	0.000000	42.000000	0.000000	0.000000	0.000000	0.000000	0.000000	0.000000
180.000000	180.000000	180.000000	180.000000	180.000000	180.000000	180.000000	180.000000	180.000000	180.000000	180.000000	145.400000	128.400000	112.600000	100.600000	93.600000	180.000000	180.000000	180.000000	180.000000	180.000000	180.000000	180.000000	70.000000	180.000000	180.000000	180.000000	180.000000	180.000000	180.000000	180.000000	180.000000	180.000000	50.900000	0.000000	0.000000	0.000000	0.000000	0.000000	0.000000	0.000000	0.000000	0.000000	42.600000	0.000000	0.000000	0.000000	0.000000	0.000000	0.000000
180.000000	180.000000	180.000000	180.000000	180.000000	180.000000	180.000000	180.000000	180.000000	180.000000	180.000000	145.400000	128.400000	112.600000	100.600000	93.500000	0.000000	0.000000	0.000000	0.000000	0.000000	0.000000	0.000000	70.000000	0.000000	0.000000	0.000000	0.000000	0.000000	0.000000	0.000000	0.000000	0.000000	50.800000	0.000000	0.000000	0.000000	0.000000	0.000000	0.000000	0.000000	0.000000	0.000000	38.800000	180.000000	180.000000	180.000000	180.000000	180.000000	180.000000
180.000000	180.000000	180.000000	180.000000	180.000000	180.000000	180.000000	180.000000	180.000000	180.000000	180.000000	145.400000	128.400000	112.600000	100.600000	93.600000	180.000000	180.000000	180.000000	180.000000	180.000000	180.000000	180.000000	70.000000	0.000000	0.000000	0.000000	0.000000	0.000000	0.000000	0.000000	0.000000	0.000000	51.000000	180.000000	180.000000	180.000000	180.000000	180.000000	180.000000	180.000000	180.000000	180.000000	37.100000	0.000000	0.000000	0.000000	0.000000	0.000000	0.000000
180.000000	180.000000	180.000000	180.000000	180.000000	180.000000	180.000000	180.000000	180.000000	180.000000	180.000000	145.400000	128.400000	112.600000	100.600000	93.500000	0.000000	0.000000	0.000000	0.000000	0.000000	0.000000	0.000000	70.000000	180.000000	180.000000	180.000000	180.000000	180.000000	180.000000	180.000000	180.000000	180.000000	50.900000	0.000000	0.000000	0.000000	0.000000	0.000000	0.000000	0.000000	0.000000	0.000000	39.800000	0.000000	0.000000	0.000000	0.000000	0.000000	0.000000
180.000000	180.000000	180.000000	180.000000	180.000000	180.000000	180.000000	180.000000	180.000000	180.000000	180.000000	145.400000	128.400000	112.600000	100.600000	93.600000	180.000000	180.000000	180.000000	180.000000	180.000000	180.000000	180.000000	70.000000	0.000000	0.000000	0.000000	0.000000	0.000000	0.000000	0.000000	0.000000	0.000000	50.900000	0.000000	0.000000	0.000000	0.000000	0.000000	0.000000	0.000000	0.000000	0.000000	42.200000	0.000000	0.000000	0.000000	0.000000	0.000000	0.000000
180.000000	180.000000	180.000000	180.000000	180.000000	180.000000	180.000000	180.000000	180.000000	180.000000	180.000000	145.400000	128.400000	112.600000	100.600000	93.500000	0.000000	0.000000	0.000000	0.000000	0.000000	0.000000	0.000000	70.000000	0.000000	0.000000	0.000000	0.000000	0.000000	0.000000	0.000000	0.000000	0.000000	50.900000	0.000000	0.000000	0.000000	0.000000	0.000000	0.000000	0.000000	0.000000	0.000000	40.700000	0.000000	0.000000	0.000000	0.000000	0.000000	0.000000
180.000000	180.000000	180.000000	180.000000	180.000000	180.000000	180.000000	180.000000	180.000000	180.000000	180.000000	145.400000	128.400000	112.600000	100.600000	93.600000	180.000000	180.000000	180.000000	180.000000	180.000000	180.000000	180.000000	70.000000	180.000000	180.000000	180.000000	180.000000	180.000000	180.000000	180.000000	180.000000	180.000000	50.900000	180.000000	180.000000	180.000000	180.000000	180.000000	180.000000	180.000000	180.000000	180.000000	38.000000	180.000000	180.000000	180.000000	180.000000	180.000000	180.000000
180.000000	180.000000	180.000000	180.000000	180.000000	180.000000	180.000000	180.000000	180.000000	180.000000	180.000000	145.400000	128.400000	112.600000	100.600000	93.500000	0.000000	0.000000	0.000000	0.000000	0.000000	0.000000	0.000000	70.000000	0.000000	0.000000	0.000000	0.000000	0.000000	0.000000	0.000000	0.000000	0.000000	50.900000	0.000000	0.000000	0.000000	0.000000	0.000000	0.000000	0.000000	0.000000	0.000000	38.500000	0.000000	0.000000	0.000000	0.000000	0.000000	0.000000
180.000000	180.000000	180.000000	180.000000	180.000000	180.000000	180.000000	180.000000	180.000000	180.000000	180.000000	145.400000	128.400000	112.600000	100.600000	93.600000	180.000000	180.000000	180.000000	180.000000	180.000000	180.000000	180.000000	70.000000	0.000000	0.000000	0.000000	0.000000	0.000000	0.000000	0.000000	0.000000	0.000000	50.900000	0.000000	0.000000	0.000000	0.000000	0.000000	0.000000	0.000000	0.000000	0.000000	40.900000	0.000000	0.000000	0.000000	0.000000	0.000000	0.000000
180.000000	180.000000	180.000000	180.000000	180.000000	180.000000	180.000000	180.000000	180.000000	180.000000	180.000000	145.400000	128.400000	112.600000	100.600000	93.500000	0.000000	0.000000	0.000000	0.000000	0.000000	0.000000	0.000000	70.000000	180.000000	180.000000	180.000000	180.000000	180.000000	180.000000	180.000000	180.000000	180.000000	50.900000	0.000000	0.000000	0.000000	0.000000	0.000000	0.000000	0.000000	0.000000	0.000000	41.400000	0.000000	0.000000	0.000000	0.000000	0.000000	0.000000
180.000000	180.000000	180.000000	180.000000	180.000000	180.000000	180.000000	180.000000	180.000000	180.000000	180.000000	145.400000	128.400000	112.600000	100.600000	93.600000	180.000000	180.000000	180.000000	180.000000	180.000000	180.000000	180.000000	70.000000	0.000000	0.000000	0.000000	0.000000	0.000000	0.000000	0.000000	0.000000	0.000000	50.900000	180.000000	180.000000	180.000000	180.000000	180.000000	180.000000	180.000000	180.000000	180.000000	39.400000	0.000000	0.000000	0.000000	0.000000	0.000000	0.000000
180.000000	180.000000	180.000000	180.000000	180.000000	180.000000	180.000000	180.000000	180.000000	180.000000	180.000000	145.400000	128.400000	112.600000	100.600000	93.500000	0.000000	0.000000	0.000000	0.000000	0.000000	0.000000	0.000000	70.000000	0.000000	0.000000	0.000000	0.000000	0.000000	0.000000	0.000000	0.000000	0.000000	50.900000	0.000000	0.000000	0.000000	0.000000	0.000000	0.000000	0.000000	0.000000	0.000000	38.300000	180.000000	180.000000	180.000000	180.000000	180.000000	180.000000
180.000000	180.000000	180.000000	180.000000	180.000000	180.000000	180.000000	180.000000	180.000000	180.000000	180.000000	145.400000	128.400000	112.600000	100.600000	93.600000	180.000000	180.000000	180.000000	180.000000	180.000000	180.000000	180.000000	70.000000	180.000000	180.000000	180.000000	180.000000	180.000000	180.000000	180.000000	180.000000	180.000000	50.900000	0.000000	0.000000	0.000000	0.000000	0.000000	0.000000	0.000000	0.000000	0.000000	39.700000	0.000000	0.000000	0.000000	0.000000	0.000000	0.000000
180.000000	180.000000	180.000000	180.000000	180.000000	180.000000	180.000000	180.000000	180.000000	180.000000	180.000000	145.400000	128.400000	112.600000	100.600000	93.500000	0.000000	0.000000	0.000000	0.000000	0.000000	0.000000	0.000000	70.000000	0.000000	0.000000	0.000000	0.000000	0.000000	0.000000	0.000000	0.000000	0.000000	50.900000	0.000000	0.000000	0.000000	0.000000	0.000000	0.000000	0.000000	0.000000	0.000000	41.100000	0.000000	0.000000	0.000000	0.000000	0.000000	0.000000
180.000000	180.000000	180.000000	180.000000	180.000000	180.000000	180.000000	180.000000	180.000000	180.000000	180.000000	145.400000	128.400000	112.600000	100.600000	93.600000	180.000000	180.000000	180.000000	180.000000	180.000000	180.000000	180.000000	70.000000	0.000000	0.000000	0.000000	0.000000	0.000000	0.000000	0.000000	0.000000	0.000000	50.900000	180.000000	180.000000	180.000000	180.000000	180.000000	180.000000	180.000000	180.000000	180.000000	40.400000	0.000000	0.000000	0.000000	0.000000	0.000000	0.000000
180.000000	180.000000	180.000000	180.000000	180.000000	180.000000	180.000000	180.000000	180.000000	180.000000	180.000000	145.400000	128.400000	112.600000	100.600000	93.500000	0.000000	0.000000	0.000000	0.000000	0.000000	0.000000	0.000000	70.000000	180.000000	180.000000	180.000000	180.000000	180.000000	180.000000	180.000000	180.000000	180.000000	50.900000	0.000000	0.000000	0.000000	0.000000	0.000000	0.000000	0.000000	0.000000	0.000000	38.900000	0.000000	0.000000	0.000000	0.000000	0.000000	0.000000
180.000000	180.000000	180.000000	180.000000	180.000000	180.000000	180.000000	180.000000	180.000000	180.000000	180.000000	145.400000	128.400000	112.600000	100.600000	93.600000	180.000000	180.000000	180.000000	180.000000	180.000000	180.000000	180.000000	70.000000	0.000000	0.000000	0.000000	0.000000	0.000000	0.000000	0.000000	0.000000	0.000000	50.900000	0.000000	0.000000	0.000000	0.000000	0.000000	0.000000	0.000000	0.000000	0.000000	39.000000	180.000000	180.000000	180.000000	180.000000	180.000000	180.000000
180.000000	180.000000	180.000000	180.000000	180.000000	180.000000	180.000000	180.000000	180.000000	180.000000	180.000000	145.400000	128.400000	112.600000	100.600000	93.500000	0.000000	0.000000	0.000000	0.000000	0.000000	0.000000	0.000000	70.000000	0.000000	0.000000	0.000000	0.000000	0.000000	0.000000	0.000000	0.000000	0.000000	50.900000	0.000000	0.000000	0.000000	0.000000	0.000000	0.000000	0.000000	0.000000	0.000000	40.400000	0.000000	0.000000	0.000000	0.000000	0.000000	0.000000
180.000000	180.000000	180.000000	180.000000	180.000000	180.000000	180.000000	180.000000	180.000000	180.000000	180.000000	145.400000	128.400000	112.600000	100.600000	93.600000	180.000000	180.000000	180.000000	180.000000	180.000000	180.000000	180.000000	70.000000	180.000000	180.000000	180.000000	180.000000	180.000000	180.000000	180.000000	180.000000	180.000000	50.900000	180.000000	180.000000	180.000000	180.000000	180.000000	180.000000	180.000000	180.000000	180.000000	40.700000	0.000000	0.000000	0.000000	0.000000	0.000000	0.000000
180.000000	180.000000	180.000000	180.000000	180.000000	180.000000	180.000000	180.000000	180.000000	180.000000	180.000000	145.400000	128.400000	112.600000	100.600000	93.500000	0.000000	0.000000	0.000000	0.000000	0.000000	0.000000	0.000000	70.000000	0.000000	0.000000	0.000000	0.000000	0.000000	0.000000	0.000000	0.000000	0.000000	50.900000	0.000000	0.000000	0.000000	0.000000	0.000000	0.000000	0.000000	0.000000	0.000000	39.700000	0.000000	0.000000	0.000000	0.000000	0.000000	0.000000
180.000000	180.000000	180.000000	180.000000	180.000000	180.000000	180.000000	180.000000	180.000000	180.000000	180.000000	145.400000	128.400000	112.600000	100.600000	93.600000	180.000000	180.000000	180.000000	180.000000	180.000000	180.000000	180.000000	70.000000	0.000000	0.000000	0.000000	0.000000	0.000000	0.000000	0.000000	0.000000	0.000000	50.900000	0.000000	0.000000	0.000000	0.000000	0.000000	0.000000	0.000000	0.000000	0.000000	38.900000	0.000000	0.000000	0.000000	0.000000	0.000000	0.000000
180.000000	180.000000	180.000000	180.000000	180.000000	180.000000	180.000000	180.000000	180.000000	180.000000	180.000000	145.400000	128.400000	112.600000	100.600000	93.500000	0.000000	0.000000	0.000000	0.000000	0.000000	0.000000	0.000000	70.000000	180.000000	180.000000	180.000000	180.000000	180.000000	180.000000	180.000000	180.000000	180.000000	50.900000	0.000000	0.000000	0.000000	0.000000	0.000000	0.000000	0.000000	0.000000	0.000000	39.700000	180.000000	180.000000	180.000000	180.000000	180.000000	180.000000
180.000000	180.000000	180.000000	180.000000	180.000000	180.000000	180.000000	180.000000	180.000000	180.000000	180.000000	145.400000	128.400000	112.600000	100.600000	93.600000	180.000000	180.000000	180.000000	180.000000	180.000000	180.000000	180.000000	70.000000	0.000000	0.000000	0.000000	0.000000	0.000000	0.000000	0.000000	0.000000	0.000000	50.900000	180.000000	180.000000	180.000000	180.000000	180.000000	180.000000	180.000000	180.000000	180.000000	40.600000	0.000000	0.000000	0.000000	0.000000	0.000000	0.000000
180.000000	180.000000	180.000000	180.000000	180.000000	180.000000	180.000000	180.000000	180.000000	180.000000	180.000000	145.400000	128.400000	112.600000	100.600000	93.500000	0.000000	0.000000	0.000000	0.000000	0.000000	0.000000	0.000000	70.000000	0.000000	0.000000	0.000000	0.000000	0.000000	0.000000	0.000000	0.000000	0.000000	50.900000	0.000000	0.000000	0.000000	0.000000	0.000000	0.000000	0.000000	0.000000	0.000000	40.200000	0.000000	0.000000	0.000000	0.000000	0.000000	0.000000
180.000000	180.000000	180.000000	180.000000	180.000000	180.000000	180.000000	180.000000	180.000000	180.000000	180.000000	145.400000	128.400000	112.600000	100.600000	93.600000	180.000000	180.000000	180.000000	180.000000	180.000000	180.000000	180.000000	70.000000	180.000000	180.000000	180.000000	180.000000	180.000000	180.000000	180.000000	180.000000	180.000000	50.900000	0.000000	0.000000	0.000000	0.000000	0.000000	0.000000	0.000000	0.000000	0.000000	39.300000	0.000000	0.000000	0.000000	0.000000	0.000000	0.000000
180.000000	180.000000	180.000000	180.000000	180.000000	180.000000	180.000000	180.000000	180.000000	180.000000	180.000000	145.400000	128.400000	112.600000	100.600000	93.500000	0.000000	0.000000	0.000000	0.000000	0.000000	0.000000	0.000000	70.000000	0.000000	0.000000	0.000000	0.000000	0.000000	0.000000	0.000000	0.000000	0.000000	50.900000	0.000000	0.000000	0.000000	0.000000	0.000000	0.000000	0.000000	0.000000	0.000000	39.300000	0.000000	0.000000	0.000000	0.000000	0.000000	0.000000
180.000000	180.000000	180.000000	180.000000	180.000000	180.000000	180.000000	180.000000	180.000000	180.000000	180.000000	145.400000	128.400000	112.600000	100.600000	93.600000	180.000000	180.000000	180.000000	180.000000	180.000000	180.000000	180.000000	70.000000	0.000000	0.000000	0.000000	0.000000	0.000000	0.000000	0.000000	0.000000	0.000000	50.900000	180.000000	180.000000	180.000000	180.000000	180.000000	180.000000	180.000000	180.000000	180.000000	40.100000	180.000000	180.000000	180.000000	180.000000	180.000000	180.000000
180.000000	180.000000	180.000000	180.000000	180.000000	180.000000	180.000000	180.000000	180.000000	180.000000	180.000000	145.400000	128.400000	112.600000	100.600000	93.500000	0.000000	0.000000	0.000000	0.000000	0.000000	0.000000	0.000000	70.000000	180.000000	180.000000	180.000000	180.000000	180.000000	180.000000	180.000000	180.000000	180.000000	50.900000	0.000000	0.000000	0.000000	0.000000	0.000000	0.000000	0.000000	0.000000	0.000000	40.400000	0.000000	0.000000	0.000000	0.000000	0.000000	0.000000
180.000000	180.000000	180.000000	180.000000	180.000000	180.000000	180.000000	180.000000	180.000000	180.000000	180.000000	145.400000	128.400000	112.600000	100.600000	93.600000	180.000000	180.000000	180.000000	180.000000	180.000000	180.000000	180.000000	70.000000	0.000000	0.000000	0.000000	0.000000	0.000000	0.000000	0.000000	0.000000	0.000000	50.900000	0.000000	0.000000	0.000000	0.000000	0.000000	0.000000	0.000000	0.000000	0.000000	39.800000	0.000000	0.000000	0.000000	0.000000	0.000000	0.000000
180.000000	180.000000	180.000000	180.000000	180.000000	180.000000	180.000000	180.000000	180.000000	180.000000	180.000000	145.400000	128.400000	112.600000	100.600000	93.500000	0.000000	0.000000	0.000000	0.000000	0.000000	0.000000	0.000000	70.000000	0.000000	0.000000	0.000000	0.000000	0.000000	0.000000	0.000000	0.000000	0.000000	50.900000	0.000000	0.000000	0.000000	0.000000	0.000000	0.000000	0.000000	0.000000	0.000000	39.300000	0.000000	0.000000	0.000000	0.000000	0.000000	0.000000
180.000000	180.000000	180.000000	180.000000	180.000000	180.000000	180.000000	180.000000	180.000000	180.000000	180.000000	145.400000	128.400000	112.600000	100.600000	93.600000	180.000000	180.000000	180.000000	180.000000	180.000000	180.000000	180.000000	70.000000	180.000000	180.000000	180.000000	180.000000	180.000000	180.000000	180.000000	180.000000	180.000000	50.900000	180.000000	180.000000	180.000000	180.000000	180.000000	180.000000	180.000000	180.000000	180.000000	39.700000	0.000000	0.000000	0.000000	0.000000	0.000000	0.000000
180.000000	180.000000	180.000000	180.000000	180.000000	180.000000	180.000000	180.000000	180.000000	180.000000	180.000000	145.400000	128.400000	112.600000	100.600000	93.500000	0.000000	0.000000	0.000000	0.000000	0.000000	0.000000	0.000000	70.000000	0.000000	0.000000	0.000000	0.000000	0.000000	0.000000	0.000000	0.000000	0.000000	50.900000	0.000000	0.000000	0.000000	0.000000	0.000000	0.000000	0.000000	0.000000	0.000000	40.200000	180.000000	180.000000	180.000000	180.000000	180.000000	180.000000
180.000000	180.000000	180.000000	180.000000	180.000000	180.000000	180.000000	180.000000	180.000000	180.000000	180.000000	145.400000	128.400000	112.600000	100.600000	93.600000	180.000000	180.000000	180.000000	180.000000	180.000000	180.000000	180.000000	70.000000	0.000000	0.000000	0.000000	0.000000	0.000000	0.000000	0.000000	0.000000	0.000000	50.900000	0.000000	0.000000	0.000000	0.000000	0.000000	0.000000	0.000000	0.000000	0.000000	40.100000	0.000000	0.000000	0.000000	0.000000	0.000000	0.000000
180.000000	180.000000	180.000000	180.000000	180.000000	180.000000	180.000000	180.000000	180.000000	180.000000	180.000000	145.400000	128.400000	112.600000	100.600000	93.500000	0.000000	0.000000	0.000000	0.000000	0.000000	0.000000	0.000000	70.000000	180.000000	180.000000	180.000000	180.000000	180.000000	180.000000	180.000000	180.000000	180.000000	50.900000	0.000000	0.000000	0.000000	0.000000	0.000000	0.000000	0.000000	0.000000	0.000000	39.600000	0.000000	0.000000	0.000000	0.000000	0.000000	0.000000
180.000000	180.000000	180.000000	180.000000	180.000000	180.000000	180.000000	180.000000	180.000000	180.000000	180.000000	145.400000	128.400000	112.600000	100.600000	93.600000	180.000000	180.000000	180.000000	180.000000	180.000000	180.000000	180.000000	70.000000	0.000000	0.000000	0.000000	0.000000	0.000000	0.000000	0.000000	0.000000	0.000000	50.900000	180.000000	180.000000	180.000000	180.000000	180.000000	180.000000	180.000000	180.000000	180.000000	39.500000	0.000000	0.000000	0.000000	0.000000	0.000000	0.000000
180.000000	180.000000	180.000000	180.000000	180.000000	180.000000	180.000000	180.000000	180.000000	180.000000	180.000000	145.400000	128.400000	112.600000	100.600000	93.500000	0.000000	0.000000	0.000000	0.000000	0.000000	0.000000	0.000000	70.000000	0.000000	0.000000	0.000000	0.000000	0.000000	0.000000	0.000000	0.000000	0.000000	50.900000	0.000000	0.000000	0.000000	0.000000	0.000000	0.000000	0.000000	0.000000	0.000000	39.900000	0.000000	0.000000	0.000000	0.000000	0.000000	0.000000
180.000000	180.000000	180.000000	180.000000	180.000000	180.000000	180.000000	180.000000	180.000000	180.000000	180.000000	145.400000	128.400000	112.600000	100.600000	93.600000	180.000000	180.000000	180.000000	180.000000	180.000000	180.000000	180.000000	70.000000	180.000000	180.000000	180.000000	180.000000	180.000000	180.000000	180.000000	180.000000	180.000000	50.900000	0.000000	0.000000	0.000000	0.000000	0.000000	0.000000	0.000000	0.000000	0.000000	40.200000	180.000000	180.000000	180.000000	180.000000	180.000000	180.000000
180.000000	180.000000	180.000000	180.000000	180.000000	180.000000	180.000000	180.000000	180.000000	180.000000	180.000000	145.400000	128.400000	112.600000	100.600000	93.500000	0.000000	0.000000	0.000000	0.000000	0.000000	0.000000	0.000000	70.000000	0.000000	0.000000	0.000000	0.000000	0.000000	0.000000	0.000000	0.000000	0.000000	50.900000	0.000000	0.000000	0.000000	0.000000	0.000000	0.000000	0.000000	0.000000	0.000000	39.800000	0.000000	0.000000	0.000000	0.000000	0.000000	0.000000
180.000000	180.000000	180.000000	180.000000	180.000000	180.000000	180.000000	180.000000	180.000000	180.000000	180.000000	145.400000	128.400000	112.600000	100.600000	93.600000	180.000000	180.000000	180.000000	180.000000	180.000000	180.000000	180.000000	70.000000	0.000000	0.000000	0.000000	0.000000	0.000000	0.000000	0.000000	0.000000	0.000000	50.900000	180.000000	180.000000	180.000000	180.000000	180.000000	180.000000	180.000000	180.000000	180.000000	39.600000	0.000000	0.000000	0.000000	0.000000	0.000000	0.000000
180.000000	180.000000	180.000000	180.000000	180.000000	180.000000	180.000000	180.000000	180.000000	180.000000	180.000000	145.400000	128.400000	112.600000	100.600000	93.500000	0.000000	0.000000	0.000000	0.000000	0.000000	0.000000	0.000000	70.000000	180.000000	180.000000	180.000000	180.000000	180.000000	180.000000	180.000000	180.000000	180.000000	50.900000	0.000000	0.000000	0.000000	0.000000	0.000000	0.000000	0.000000	0.000000	0.000000	39.700000	0.000000	0.000000	0.000000	0.000000	0.000000	0.000000
180.000000	180.000000	180.000000	180.000000	180.000000	180.000000	180.000000	180.000000	180.000000	180.000000	180.000000	145.400000	128.400000	112.600000	100.600000	93.600000	180.000000	180.000000	180.000000	180.000000	180.000000	180.000000	180.000000	70.000000	0.000000	0.000000	0.000000	0.000000	0.000000	0.000000	0.000000	0.000000	0.000000	50.900000	0.000000	0.000000	0.000000	0.000000	0.000000	0.000000	0.000000	0.000000	0.000000	40.000000	0.000000	0.000000	0.000000	0.000000	0.000000	0.000000
180.000000	180.000000	180.000000	180.000000	180.000000	180.000000	180.000000	180.000000	180.000000	180.000000	180.000000	145.400000	128.400000	112.600000	100.600000	93.500000	0.000000	0.000000	0.000000	0.000000	0.000000	0.000000	0.000000	70.000000	0.000000	0.000000	0.000000	0.000000	0.000000	0.000000	0.000000	0.000000	0.000000	50.900000	0.000000	0.000000	0.000000	0.000000	0.000000	0.000000	0.000000	0.000000	0.000000	40.000000	180.000000	180.000000	180.000000	180.000000	180.000000	180.000000
180.000000	180.000000	180.000000	180.000000	180.000000	180.000000	180.000000	180.000000	180.000000	180.000000	180.000000	145.400000	128.400000	112.600000	100.600000	93.600000	180.000000	180.000000	180.000000	180.000000	180.000000	180.000000	180.000000	70.000000	180.000000	180.000000	180.000000	180.000000	180.000000	180.000000	180.000000	180.000000	180.000000	50.900000	180.000000	180.000000	180.000000	180.000000	180.000000	180.000000	180.000000	180.000000	180.000000	39.700000	0.000000	0.000000	0.000000	0.000000	0.000000	0.000000
180.000000	180.000000	180.000000	180.000000	180.000000	180.000000	180.000000	180.000000	180.000000	180.000000	180.000000	145.400000	128.400000	112.600000	100.600000	93.500000	0.000000	0.000000	0.000000	0.000000	0.000000	0.000000	0.000000	70.000000	0.000000	0.000000	0.000000	0.000000	0.000000	0.000000	0.000000	0.000000	0.000000	50.900000	0.000000	0.000000	0.000000	0.000000	0.000000	0.000000	0.000000	0.000000	0.000000	39.700000	0.000000	0.000000	0.000000	0.000000	0.000000	0.000000
180.000000	180.000000	180.000000	180.000000	180.000000	180.000000	180.000000	180.000000	180.000000	180.000000	180.000000	145.400000	128.400000	112.600000	100.600000	93.600000	180.000000	180.000000	180.000000	180.000000	180.000000	180.000000	180.000000	70.000000	0.000000	0.000000	0.000000	0.000000	0.000000	0.000000	0.000000	0.000000	0.000000	50.900000	0.000000	0.000000	0.000000	0.000000	0.000000	0.000000	0.000000	0.000000	0.000000	39.800000	0.000000	0.000000	0.000000	0.000000	0.000000	0.000000
180.000000	180.000000	180.000000	180.000000	180.000000	180.000000	180.000000	180.000000	180.000000	180.000000	180.000000	180.000000	180.000000	180.000000	180.000000	180.000000	180.000000	180.000000	180.000000	180.000000	180.000000	180.000000	180.000000	180.000000	180.000000	180.000000	180.000000	180.000000	180.000000	180.000000	180.000000	180.000000	180.000000	180.000000	180.000000	180.000000	180.000000	180.000000	180.000000	180.000000	180.000000	180.000000	180.000000	180.000000	180.000000	180.000000	180.000000	180.000000	180.000000	180.000000
180.000000	180.000000	180.000000	180.000000	180.000000	180.000000	180.000000	180.000000	180.000000	180.000000	180.000000	158.600000	116.500000	87.100000	61.000000	34.700000	0.000000	0.000000	0.000000	0.000000	0.000000	0.000000	0.000000	0.000000	0.000000	0.000000	0.000000	0.000000	0.000000	0.000000	0.000000	0.000000	0.000000	0.000000	0.000000	0.000000	0.000000	0.000000	0.000000	0.000000	0.000000	0.000000	0.000000	0.000000	0.000000	0.000000	0.000000	0.000000	0.000000	0.000000
180.000000	180.000000	180.000000	180.000000	180.000000	180.000000	180.000000	180.000000	180.000000	180.000000	180.000000	145.100000	133.600000	128.700000	132.400000	148.600000	180.000000	180.000000	180.000000	180.000000	180.000000	180.000000	180.000000	97.400000	4.200000	0.000000	0.000000	0.000000	0.000000	0.000000	0.000000	0.000000	0.000000	0.000000	0.000000	0.000000	0.000000	0.000000	0.000000	0.000000	0.000000	0.000000	0.000000	0.000000	0.000000	0.000000	0.000000	0.000000	0.000000	0.000000
180.000000	180.000000	180.000000	180.000000	180.000000	180.000000	180.000000	180.000000	180.000000	180.000000	180.000000	145.600000	126.900000	105.200000	82.600000	55.500000	0.000000	0.000000	0.000000	0.000000	0.000000	0.000000	0.000000	82.700000	175.800000	180.000000	180.000000	180.000000	180.000000	180.000000	180.000000	180.000000	180.000000	116.700000	0.000000	0.000000	0.000000	0.000000	0.000000	0.000000	0.000000	0.000000	0.000000	0.000000	0.000000	0.000000	0.000000	0.000000	0.000000	0.000000
180.000000	180.000000	180.000000	180.000000	180.000000	180.000000	180.000000	180.000000	180.000000	180.000000	180.000000	145.600000	129.500000	117.300000	113.900000	127.300000	180.000000	180.000000	180.000000	180.000000	180.000000	180.000000	180.000000	44.800000	1.000000	0.000000	0.000000	0.000000	0.000000	0.000000	0.000000	0.000000	0.000000	63.300000	180.000000	180.000000	180.000000	180.000000	180.000000	180.000000	180.000000	180.000000	180.000000	180.000000	0.000000	0.000000	0.000000	0.000000	0.000000	0.000000
180.000000	180.000000	180.000000	180.000000	180.000000	180.000000	180.000000	180.000000	180.000000	180.000000	180.000000	145.600000	128.500000	110.800000	93.000000	69.600000	0.000000	0.000000	0.000000	0.000000	0.000000	0.000000	0.000000	89.700000	26.100000	0.000000	0.000000	0.000000	0.000000	0.000000	0.000000	0.000000	0.000000	0.100000	0.000000	0.000000	0.000000	0.000000	0.000000	0.000000	0.000000	0.000000	0.000000	0.000000	180.000000	180.000000	180.000000	180.000000	180.000000	180.000000
180.000000	180.000000	180.000000	180.000000	180.000000	180.000000	180.000000	180.000000	180.000000	180.000000	180.000000	145.600000	128.900000	114.200000	106.300000	114.000000	180.000000	180.000000	180.000000	180.000000	180.000000	180.000000	180.000000	64.200000	153.000000	180.000000	180.000000	180.000000	180.000000	180.000000	180.000000	180.000000	180.000000	58.500000	0.000000	0.000000	0.000000	0.000000	0.000000	0.000000	0.000000	0.000000	0.000000	0.000000	0.000000	0.000000	0.000000	0.000000	0.000000	0.000000
180.000000	180.000000	180.000000	180.000000	180.000000	180.000000	180.000000	180.000000	180.000000	180.000000	180.000000	145.600000	128.700000	112.400000	97.600000	78.800000	0.000000	0.000000	0.000000	0.000000	0.000000	0.000000	0.000000	66.400000	7.200000	0.000000	0.000000	0.000000	0.000000	0.000000	0.000000	0.000000	0.000000	89.100000	0.000000	0.000000	0.000000	0.000000	0.000000	0.000000	0.000000	0.000000	0.000000	0.000000	0.000000	0.000000	0.000000	0.000000	0.000000	0.000000
180.000000	180.000000	180.000000	180.000000	180.000000	180.000000	180.000000	180.000000	180.000000	180.000000	180.000000	145.600000	128.800000	113.400000	103.200000	106.000000	180.000000	180.000000	180.000000	180.000000	180.000000	180.000000	180.000000	77.300000	53.200000	0.000000	0.000000	0.000000	0.000000	0.000000	0.000000	0.000000	0.000000	31.000000	180.000000	180.000000	180.000000	180.000000	180.000000	180.000000	180.000000	180.000000	180.000000	-138.200000	0.000000	0.000000	0.000000	0.000000	0.000000	0.000000
180.000000	180.000000	180.000000	180.000000	180.000000	180.000000	180.000000	180.000000	180.000000	180.000000	180.000000	145.600000	128.700000	112.800000	99.500000	84.600000	0.000000	0.000000	0.000000	0.000000	0.000000	0.000000	0.000000	65.200000	120.200000	180.000000	180.000000	180.000000	180.000000	180.000000	180.000000	180.000000	180.000000	30.100000	0.000000	0.000000	0.000000	0.000000	0.000000	0.000000	0.000000	0.000000	0.000000	-41.800000	0.000000	0.000000	0.000000	0.000000	0.000000	0.000000
180.000000	180.000000	180.000000	180.000000	180.000000	180.000000	180.000000	180.000000	180.000000	180.000000	180.000000	145.600000	128.800000	113.200000	101.900000	101.100000	180.000000	180.000000	180.000000	180.000000	180.000000	180.000000	180.000000	71.600000	19.400000	0.000000	0.000000	0.000000	0.000000	0.000000	0.000000	0.000000	0.000000	73.300000	0.000000	0.000000	0.000000	0.000000	0.000000	0.000000	0.000000	0.000000	0.000000	0.000000	180.000000	180.000000	180.000000	180.000000	180.000000	180.000000
180.000000	180.000000	180.000000	180.000000	180.000000	180.000000	180.000000	180.000000	180.000000	180.000000	180.000000	145.600000	128.700000	112.900000	100.400000	88.200000	0.000000	0.000000	0.000000	0.000000	0.000000	0.000000	0.000000	71.500000	68.700000	0.000000	0.000000	0.000000	0.000000	0.000000	0.000000	0.000000	0.000000	59.600000	0.000000	0.000000	0.000000	0.000000	0.000000	0.000000	0.000000	0.000000	0.000000	0.000000	0.000000	0.000000	0.000000	0.000000	0.000000	0.000000
180.000000	180.000000	180.000000	180.000000	180.000000	180.000000	180.000000	180.000000	180.000000	180.000000	180.000000	145.600000	128.800000	113.100000	101.400000	98.200000	180.000000	180.000000	180.000000	180.000000	180.000000	180.000000	180.000000	68.200000	94.500000	180.000000	180.000000	180.000000	180.000000	180.000000	180.000000	180.000000	180.000000	31.000000	180.000000	180.000000	180.000000	180.000000	180.000000	180.000000	180.000000	180.000000	180.000000	-72.900000	0.000000	0.000000	0.000000	0.000000	0.000000	0.000000
180.000000	180.000000	180.000000	180.000000	180.000000	180.000000	180.000000	180.000000	180.000000	180.000000	180.000000	145.600000	128.700000	113.000000	100.700000	90.400000	0.000000	0.000000	0.000000	0.000000	0.000000	0.000000	0.000000	71.600000	33.100000	0.000000	0.000000	0.000000	0.000000	0.000000	0.000000	0.000000	0.000000	51.600000	0.000000	0.000000	0.000000	0.000000	0.000000	0.000000	0.000000	0.000000	0.000000	-86.500000	0.000000	0.000000	0.000000	0.000000	0.000000	0.000000
180.000000	180.000000	180.000000	180.000000	180.000000	180.000000	180.000000	180.000000	180.000000	180.000000	180.000000	145.600000	128.800000	113.000000	101.200000	96.500000	180.000000	180.000000	180.000000	180.000000	180.000000	180.000000	180.000000	69.900000	74.300000	0.000000	0.000000	0.000000	0.000000	0.000000	0.000000	0.000000	0.000000	66.200000	0.000000	0.000000	0.000000	0.000000	0.000000	0.000000	0.000000	0.000000	0.000000	-19.700000	0.000000	0.000000	0.000000	0.000000	0.000000	0.000000
180.000000	180.000000	180.000000	180.000000	180.000000	180.000000	180.000000	180.000000	180.000000	180.000000	180.000000	145.600000	128.700000	113.000000	100.800000	91.700000	0.000000	0.000000	0.000000	0.000000	0.000000	0.000000	0.000000	69.800000	78.400000	180.000000	180.000000	180.000000	180.000000	180.000000	180.000000	180.000000	180.000000	45.300000	0.000000	0.000000	0.000000	0.000000	0.000000	0.000000	0.000000	0.000000	0.000000	-0.900000	180.000000	180.000000	180.000000	180.000000	180.000000	180.000000
180.000000	180.000000	180.000000	180.000000	180.000000	180.000000	180.000000	180.000000	180.000000	180.000000	180.000000	145.600000	128.800000	113.000000	101.100000	95.400000	180.000000	180.000000	180.000000	180.000000	180.000000	180.000000	180.000000	70.800000	44.600000	0.000000	0.000000	0.000000	0.000000	0.000000	0.000000	0.000000	0.000000	41.500000	180.000000	180.000000	180.000000	180.000000	180.000000	180.000000	180.000000	180.000000	180.000000	-37.200000	0.000000	0.000000	0.000000	0.000000	0.000000	0.000000
180.000000	180.000000	180.000000	180.000000	180.000000	180.000000	180.000000	180.000000	180.000000	180.000000	180.000000	145.600000	128.700000	113.000000	100.900000	92.600000	0.000000	0.000000	0.000000	0.000000	0.000000	0.000000	0.000000	69.900000	74.600000	0.000000	0.000000	0.000000	0.000000	0.000000	0.000000	0.000000	0.000000	58.700000	0.000000	0.000000	0.000000	0.000000	0.000000	0.000000	0.000000	0.000000	0.000000	-79.600000	0.000000	0.000000	0.000000	0.000000	0.000000	0.000000
180.000000	180.000000	180.000000	180.000000	180.000000	180.000000	180.000000	180.000000	180.000000	180.000000	180.000000	145.600000	128.800000	113.000000	101.000000	94.700000	180.000000	180.000000	180.000000	180.000000	180.000000	180.000000	180.000000	70.300000	69.600000	180.000000	180.000000	180.000000	180.000000	180.000000	180.000000	180.000000	180.000000	55.700000	0.000000	0.000000	0.000000	0.000000	0.000000	0.000000	0.000000	0.000000	0.000000	-51.400000	0.000000	0.000000	0.000000	0.000000	0.000000	0.000000
180.000000	180.000000	180.000000	180.000000	180.000000	180.000000	180.000000	180.000000	180.000000	180.000000	180.000000	145.600000	128.700000	113.000000	101.000000	93.100000	0.000000	0.000000	0.000000	0.000000	0.000000	0.000000	0.000000	70.300000	52.800000	0.000000	0.000000	0.000000	0.000000	0.000000	0.000000	0.000000	0.000000	43.500000	0.000000	0.000000	0.000000	0.000000	0.000000	0.000000	0.000000	0.000000	0.000000	-10.900000	0.000000	0.000000	0.000000	0.000000	0.000000	0.000000
180.000000	180.000000	180.000000	180.000000	180.000000	180.000000	180.000000	180.000000	180.000000	180.000000	180.000000	145.600000	128.800000	113.000000	101.000000	94.300000	180.000000	180.000000	180.000000	180.000000	180.000000	180.000000	180.000000	70.100000	72.900000	0.000000	0.000000	0.000000	0.000000	0.000000	0.000000	0.000000	0.000000	50.100000	180.000000	180.000000	180.000000	180.000000	180.000000	180.000000	180.000000	180.000000	180.000000	-19.800000	180.000000	180.000000	180.000000	180.000000	180.000000	180.000000
180.000000	180.000000	180.000000	180.000000	180.000000	180.000000	180.000000	180.000000	180.000000	180.000000	180.000000	145.600000	128.700000	113.000000	101.000000	93.400000	0.000000	0.000000	0.000000	0.000000	0.000000	0.000000	0.000000	70.300000	65.300000	180.000000	180.000000	180.000000	180.000000	180.000000	180.000000	180.000000	180.000000	57.100000	0.000000	0.000000	0.000000	0.000000	0.000000	0.000000	0.000000	0.000000	0.000000	-58.400000	0.000000	0.000000	0.000000	0.000000	0.000000	0.000000
180.000000	180.000000	180.000000	180.000000	180.000000	180.000000	180.000000	180.000000	180.000000	180.000000	180.000000	145.600000	128.800000	113.000000	101.000000	94.100000	180.000000	180.000000	180.000000	180.000000	180.000000	180.000000	180.000000	70.200000	58.200000	0.000000	0.000000	0.000000	0.000000	0.000000	0.000000	0.000000	0.000000	49.600000	0.000000	0.000000	0.000000	0.000000	0.000000	0.000000	0.000000	0.000000	0.000000	-64.800000	0.000000	0.000000	0.000000	0.000000	0.000000	0.000000
180.000000	180.000000	180.000000	180.000000	180.000000	180.000000	180.000000	180.000000	180.000000	180.000000	180.000000	145.600000	128.700000	113.000000	101.000000	93.600000	0.000000	0.000000	0.000000	0.000000	0.000000	0.000000	0.000000	70.200000	70.700000	0.000000	0.000000	0.000000	0.000000	0.000000	0.000000	0.000000	0.000000	46.900000	0.000000	0.000000	0.000000	0.000000	0.000000	0.000000	0.000000	0.000000	0.000000	-30.600000	0.000000	0.000000	0.000000	0.000000	0.000000	0.000000
180.000000	180.000000	180.000000	180.000000	180.000000	180.000000	180.000000	180.000000	180.000000	180.000000	180.000000	145.600000	128.800000	113.000000	101.000000	94.000000	180.000000	180.000000	180.000000	180.000000	180.000000	180.000000	180.000000	70.300000	63.500000	180.000000	180.000000	180.000000	180.000000	180.000000	180.000000	180.000000	180.000000	53.600000	180.000000	180.000000	180.000000	180.000000	180.000000	180.000000	180.000000	180.000000	180.000000	-16.200000	0.000000	0.000000	0.000000	0.000000	0.000000	0.000000
180.000000	180.000000	180.000000	180.000000	180.000000	180.000000	180.000000	180.000000	180.000000	180.000000	180.000000	145.600000	128.700000	113.000000	101.000000	93.600000	0.000000	0.000000	0.000000	0.000000	0.000000	0.000000	0.000000	70.200000	61.600000	0.000000	0.000000	0.000000	0.000000	0.000000	0.000000	0.000000	0.000000	53.200000	0.000000	0.000000	0.000000	0.000000	0.000000	0.000000	0.000000	0.000000	0.000000	-39.300000	180.000000	180.000000	180.000000	180.000000	180.000000	180.000000
180.000000	180.000000	180.000000	180.000000	180.000000	180.000000	180.000000	180.000000	180.000000	180.000000	180.000000	145.600000	128.800000	113.000000	101.000000	94.000000	180.000000	180.000000	180.000000	180.000000	180.000000	180.000000	180.000000	70.200000	68.600000	0.000000	0.000000	0.000000	0.000000	0.000000	0.000000	0.000000	0.000000	48.400000	0.000000	0.000000	0.000000	0.000000	0.000000	0.000000	0.000000	0.000000	0.000000	-61.400000	0.000000	0.000000	0.000000	0.000000	0.000000	0.000000
180.000000	180.000000	180.000000	180.000000	180.000000	180.000000	180.000000	180.000000	180.000000	180.000000	180.000000	145.600000	128.700000	113.000000	101.000000	93.600000	0.000000	0.000000	0.000000	0.000000	0.000000	0.000000	0.000000	70.300000	63.100000	180.000000	180.000000	180.000000	180.000000	180.000000	180.000000	180.000000	180.000000	50.200000	0.000000	0.000000	0.000000	0.000000	0.000000	0.000000	0.000000	0.000000	0.000000	-47.000000	0.000000	0.000000	0.000000	0.000000	0.000000	0.000000
180.000000	180.000000	180.000000	180.000000	180.000000	180.000000	180.000000	180.000000	180.000000	180.000000	180.000000	145.600000	128.800000	113.000000	101.000000	94.000000	180.000000	180.000000	180.000000	180.000000	180.000000	180.000000	180.000000	70.200000	63.500000	0.000000	0.000000	0.000000	0.000000	0.000000	0.000000	0.000000	0.000000	53.400000	180.000000	180.000000	180.000000	180.000000	180.000000	180.000000	180.000000	180.000000	180.000000	-23.600000	0.000000	0.000000	0.000000	0.000000	0.000000	0.000000
180.000000	180.000000	180.000000	180.000000	180.000000	180.000000	180.000000	180.000000	180.000000	180.000000	180.000000	145.600000	128.700000	113.000000	101.000000	93.600000	0.000000	0.000000	0.000000	0.000000	0.000000	0.000000	0.000000	70.200000	67.000000	0.000000	0.000000	0.000000	0.000000	0.000000	0.000000	0.000000	0.000000	50.800000	0.000000	0.000000	0.000000	0.000000	0.000000	0.000000	0.000000	0.000000	0.000000	-28.300000	0.000000	0.000000	0.000000	0.000000	0.000000	0.000000
180.000000	180.000000	180.000000	180.000000	180.000000	180.000000	180.000000	180.000000	180.000000	180.000000	180.000000	145.600000	128.800000	113.000000	101.000000	94.000000	180.000000	180.000000	180.000000	180.000000	180.000000	180.000000	180.000000	70.300000	63.300000	180.000000	180.000000	180.000000	180.000000	180.000000	180.000000	180.000000	180.000000	49.300000	0.000000	0.000000	0.000000	0.000000	0.000000	0.000000	0.000000	0.000000	0.000000	-50.300000	180.000000	180.000000	180.000000	180.000000	180.000000	180.000000
180.000000	180.000000	180.000000	180.000000	180.000000	180.000000	180.000000	180.000000	180.000000	180.000000	180.000000	145.600000	128.700000	113.000000	101.000000	93.600000	0.000000	0.000000	0.000000	0.000000	0.000000	0.000000	0.000000	70.200000	64.400000	0.000000	0.000000	0.000000	0.000000	0.000000	0.000000	0.000000	0.000000	51.800000	0.000000	0.000000	0.000000	0.000000	0.000000	0.000000	0.000000	0.000000	0.000000	-53.800000	0.000000	0.000000	0.000000	0.000000	0.000000	0.000000
180.000000	180.000000	180.000000	180.000000	180.000000	180.000000	180.000000	180.000000	180.000000	180.000000	180.000000	145.600000	128.800000	113.000000	101.000000	94.000000	180.000000	180.000000	180.000000	180.000000	180.000000	180.000000	180.000000	70.200000	66.000000	0.000000	0.000000	0.000000	0.000000	0.000000	0.000000	0.000000	0.000000	52.100000	180.000000	180.000000	180.000000	180.000000	180.000000	180.000000	180.000000	180.000000	180.000000	-35.000000	0.000000	0.000000	0.000000	0.000000	0.000000	0.000000
180.000000	180.000000	180.000000	180.000000	180.000000	180.000000	180.000000	180.000000	180.000000	180.000000	180.000000	145.600000	128.700000	113.000000	101.000000	93.600000	0.000000	0.000000	0.000000	0.000000	0.000000	0.000000	0.000000	70.300000	63.600000	180.000000	180.000000	180.000000	180.000000	180.000000	180.000000	180.000000	180.000000	50.000000	0.000000	0.000000	0.000000	0.000000	0.000000	0.000000	0.000000	0.000000	0.000000	-26.400000	0.000000	0.000000	0.000000	0.000000	0.000000	0.000000
180.000000	180.000000	180.000000	180.000000	180.000000	180.000000	180.000000	180.000000	180.000000	180.000000	180.000000	145.600000	128.800000	113.000000	101.000000	94.000000	180.000000	180.000000	180.000000	180.000000	180.000000	180.000000	180.000000	70.200000	64.800000	0.000000	0.000000	0.000000	0.000000	0.000000	0.000000	0.000000	0.000000	50.600000	0.000000	0.000000	0.000000	0.000000	0.000000	0.000000	0.000000	0.000000	0.000000	-39.500000	0.000000	0.000000	0.000000	0.000000	0.000000	0.000000
180.000000	180.000000	180.000000	180.000000	180.000000	180.000000	180.000000	180.000000	180.000000	180.000000	180.000000	145.600000	128.700000	113.000000	101.000000	93.600000	0.000000	0.000000	0.000000	0.000000	0.000000	0.000000	0.000000	70.200000	65.400000	0.000000	0.000000	0.000000	0.000000	0.000000	0.000000	0.000000	0.000000	51.900000	0.000000	0.000000	0.000000	0.000000	0.000000	0.000000	0.000000	0.000000	0.000000	-51.800000	180.000000	180.000000	180.000000	180.000000	180.000000	180.000000
180.000000	180.000000	180.000000	180.000000	180.000000	180.000000	180.000000	180.000000	180.000000	180.000000	180.000000	145.600000	128.800000	113.000000	101.000000	94.000000	180.000000	180.000000	180.000000	180.000000	180.000000	180.000000	180.000000	70.300000	63.900000	180.000000	180.000000	180.000000	180.000000	180.000000	180.000000	180.000000	180.000000	51.100000	180.000000	180.000000	180.000000	180.000000	180.000000	180.000000	180.000000	180.000000	180.000000	-44.100000	0.000000	0.000000	0.000000	0.000000	0.000000	0.000000
180.000000	180.000000	180.000000	180.000000	180.000000	180.000000	180.000000	180.000000	180.000000	180.000000	180.000000	145.600000	128.700000	113.000000	101.000000	93.600000	0.000000	0.000000	0.000000	0.000000	0.000000	0.000000	0.000000	70.200000	65.000000	0.000000	0.000000	0.000000	0.000000	0.000000	0.000000	0.000000	0.000000	50.300000	0.000000	0.000000	0.000000	0.000000	0.000000	0.000000	0.000000	0.000000	0.000000	-30.800000	0.000000	0.000000	0.000000	0.000000	0.000000	0.000000
180.000000	180.000000	180.000000	180.000000	180.000000	180.000000	180.000000	180.000000	180.000000	180.000000	180.000000	145.600000	128.800000	113.000000	101.000000	94.000000	180.000000	180.000000	180.000000	180.000000	180.000000	180.000000	180.000000	70.200000	65.000000	0.000000	0.000000	0.000000	0.000000	0.000000	0.000000	0.000000	0.000000	51.200000	0.000000	0.000000	0.000000	0.000000	0.000000	0.000000	0.000000	0.000000	0.000000	-33.300000	0.000000	0.000000	0.000000	0.000000	0.000000	0.000000
180.000000	180.000000	180.000000	180.000000	180.000000	180.000000	180.000000	180.000000	180.000000	180.000000	180.000000	145.600000	128.700000	113.000000	101.000000	93.600000	0.000000	0.000000	0.000000	0.000000	0.000000	0.000000	0.000000	70.300000	64.200000	180.000000	180.000000	180.000000	180.000000	180.000000	180.000000	180.000000	180.000000	51.500000	0.000000	0.000000	0.000000	0.000000	0.000000	0.000000	0.000000	0.000000	0.000000	-45.600000	0.000000	0.000000	0.000000	0.000000	0.000000	0.000000
180.000000	180.000000	180.000000	180.000000	180.000000	180.000000	180.000000	180.000000	180.000000	180.000000	180.000000	145.600000	128.800000	113.000000	101.000000	94.000000	180.000000	180.000000	180.000000	180.000000	180.000000	180.000000	180.000000	70.200000	65.000000	0.000000	0.000000	0.000000	0.000000	0.000000	0.000000	0.000000	0.000000	50.700000	180.000000	180.000000	180.000000	180.000000	180.000000	180.000000	180.000000	180.000000	180.000000	-47.700000	180.000000	180.000000	180.000000	180.000000	180.000000	180.000000
180.000000	180.000000	180.000000	180.000000	180.000000	180.000000	180.000000	180.000000	180.000000	180.000000	180.000000	145.600000	128.700000	113.000000	101.000000	93.600000	0.000000	0.000000	0.000000	0.000000	0.000000	0.000000	0.000000	70.200000	64.800000	0.000000	0.000000	0.000000	0.000000	0.000000	0.000000	0.000000	0.000000	50.800000	0.000000	0.000000	0.000000	0.000000	0.000000	0.000000	0.000000	0.000000	0.000000	-37.400000	0.000000	0.000000	0.000000	0.000000	0.000000	0.000000
180.000000	180.000000	180.000000	180.000000	180.000000	180.000000	180.000000	180.000000	180.000000	180.000000	180.000000	145.600000	128.800000	113.000000	101.000000	94.000000	180.000000	180.000000	180.000000	180.000000	180.000000	180.000000	180.000000	70.300000	64.400000	180.000000	180.000000	180.000000	180.000000	180.000000	180.000000	180.000000	180.000000	51.300000	0.000000	0.000000	0.000000	0.000000	0.000000	0.000000	0.000000	0.000000	0.000000	-32.200000	0.000000	0.000000	0.000000	0.000000	0.000000	0.000000
180.000000	180.000000	180.000000	180.000000	180.000000	180.000000	180.000000	180.000000	180.000000	180.000000	180.000000	145.600000	128.700000	113.000000	101.000000	93.600000	0.000000	0.000000	0.000000	0.000000	0.000000	0.000000	0.000000	70.200000	64.900000	0.000000	0.000000	0.000000	0.000000	0.000000	0.000000	0.000000	0.000000	51.100000	0.000000	0.000000	0.000000	0.000000	0.000000	0.000000	0.000000	0.000000	0.000000	-39.600000	0.000000	0.000000	0.000000	0.000000	0.000000	0.000000
180.000000	180.000000	180.000000	180.000000	180.000000	180.000000	180.000000	180.000000	180.000000	180.000000	180.000000	145.600000	128.800000	113.000000	101.000000	94.000000	180.000000	180.000000	180.000000	180.000000	180.000000	180.000000	180.000000	70.200000	64.700000	0.000000	0.000000	0.000000	0.000000	0.000000	0.000000	0.000000	0.000000	50.800000	180.000000	180.000000	180.000000	180.000000	180.000000	180.000000	180.000000	180.000000	180.000000	-46.500000	0.000000	0.000000	0.000000	0.000000	0.000000	0.000000
180.000000	180.000000	180.000000	180.000000	180.000000	180.000000	180.000000	180.000000	180.000000	180.000000	180.000000	145.600000	128.700000	113.000000	101.000000	93.600000	0.000000	0.000000	0.000000	0.000000	0.000000	0.000000	0.000000	70.300000	64.500000	180.000000	180.000000	180.000000	180.000000	180.000000	180.000000	180.000000	180.000000	51.000000	0.000000	0.000000	0.000000	0.000000	0.000000	0.000000	0.000000	0.000000	0.000000	-42.400000	180.000000	180.000000	180.000000	180.000000	180.000000	180.000000
180.000000	180.000000	180.000000	180.000000	180.000000	180.000000	180.000000	180.000000	180.000000	180.000000	180.000000	145.600000	128.800000	113.000000	101.000000	94.000000	180.000000	180.000000	180.000000	180.000000	180.000000	180.000000	180.000000	70.200000	64.900000	0.000000	0.000000	0.000000	0.000000	0.000000	0.000000	0.000000	0.000000	51.200000	0.000000	0.000000	0.000000	0.000000	0.000000	0.000000	0.000000	0.000000	0.000000	-34.900000	0.000000	0.000000	0.000000	0.000000	0.000000	0.000000
180.000000	180.000000	180.000000	180.000000	180.000000	180.000000	180.000000	180.000000	180.000000	180.000000	180.000000	145.600000	128.700000	113.000000	101.000000	93.600000	0.000000	0.000000	0.000000	0.000000	0.000000	0.000000	0.000000	70.200000	64.600000	0.000000	0.000000	0.000000	0.000000	0.000000	0.000000	0.000000	0.000000	51.000000	0.000000	0.000000	0.000000	0.000000	0.000000	0.000000	0.000000	0.000000	0.000000	-36.000000	0.000000	0.000000	0.000000	0.000000	0.000000	0.000000
180.000000	180.000000	180.000000	180.000000	180.000000	180.000000	180.000000	180.000000	180.000000	180.000000	180.000000	145.600000	128.800000	113.000000	101.000000	94.000000	180.000000	180.000000	180.000000	180.000000	180.000000	180.000000	180.000000	70.300000	64.600000	180.000000	180.000000	180.000000	180.000000	180.000000	180.000000	180.000000	180.000000	50.900000	180.000000	180.000000	180.000000	180.000000	180.000000	180.000000	180.000000	180.000000	180.000000	-43.100000	0.000000	0.000000	0.000000	0.000000	0.000000	0.000000
180.000000	180.000000	180.000000	180.000000	180.000000	180.000000	180.000000	180.000000	180.000000	180.000000	180.000000	145.600000	128.700000	113.000000	101.000000	93.600000	0.000000	0.000000	0.000000	0.000000	0.000000	0.000000	0.000000	70.200000	64.900000	0.000000	0.000000	0.000000	0.000000	0.000000	0.000000	0.000000	0.000000	51.100000	0.000000	0.000000	0.000000	0.000000	0.000000	0.000000	0.000000	0.000000	0.000000	-44.300000	0.000000	0.000000	0.000000	0.000000	0.000000	0.000000
180.000000	180.000000	180.000000	180.000000	180.000000	180.000000	180.000000	180.000000	180.000000	180.000000	180.000000	145.600000	128.800000	113.000000	101.000000	94.000000	180.000000	180.000000	180.000000	180.000000	180.000000	180.000000	180.000000	70.200000	64.600000	0.000000	0.000000	0.000000	0.000000	0.000000	0.000000	0.000000	0.000000	51.100000	0.000000	0.000000	0.000000	0.000000	0.000000	0.000000	0.000000	0.000000	0.000000	-38.600000	180.000000	180.000000	180.000000	180.000000	180.000000	180.000000
180.000000	180.000000	180.000000	180.000000	180.000000	180.000000	180.000000	180.000000	180.000000	180.000000	180.000000	145.600000	128.700000	113.000000	101.000000	93.600000	0.000000	0.000000	0.000000	0.000000	0.000000	0.000000	0.000000	70.300000	64.600000	180.000000	180.000000	180.000000	180.000000	180.000000	180.000000	180.000000	180.000000	50.900000	0.000000	0.000000	0.000000	0.000000	0.000000	0.000000	0.000000	0.000000	0.000000	-35.600000	0.000000	0.000000	0.000000	0.000000	0.000000	0.000000
180.000000	180.000000	180.000000	180.000000	180.000000	180.000000	180.000000	180.000000	180.000000	180.000000	180.000000	145.600000	128.800000	113.000000	101.000000	94.000000	180.000000	180.000000	180.000000	180.000000	180.000000	180.000000	180.000000	70.200000	64.900000	0.000000	0.000000	0.000000	0.000000	0.000000	0.000000	0.000000	0.000000	51.000000	180.000000	180.000000	180.000000	180.000000	180.000000	180.000000	180.000000	180.000000	180.000000	-39.600000	0.000000	0.000000	0.000000	0.000000	0.000000	0.000000
180.000000	180.000000	180.000000	180.000000	180.000000	180.000000	180.000000	180.000000	180.000000	180.000000	180.000000	145.600000	128.700000	113.000000	101.000000	93.600000	0.000000	0.000000	0.000000	0.000000	0.000000	0.000000	0.000000	70.200000	64.600000	0.000000	0.000000	0.000000	0.000000	0.000000	0.000000	0.000000	0.000000	51.100000	0.000000	0.000000	0.000000	0.000000	0.000000	0.000000	0.000000	0.000000	0.000000	-43.600000	0.000000	0.000000	0.000000	0.000000	0.000000	0.000000
180.000000	180.000000	180.000000	180.000000	180.000000	180.000000	180.000000	180.000000	180.000000	180.000000	180.000000	145.600000	128.800000	113.000000	101.000000	94.000000	180.000000	180.000000	180.000000	180.000000	180.000000	180.000000	180.000000	70.300000	64.600000	180.000000	180.000000	180.000000	180.000000	180.000000	180.000000	180.000000	180.000000	51.000000	0.000000	0.000000	0.000000	0.000000	0.000000	0.000000	0.000000	0.000000	0.000000	-41.400000	0.000000	0.000000	0.000000	0.000000	0.000000	0.000000
180.000000	180.000000	180.000000	180.000000	180.000000	180.000000	180.000000	180.000000	180.000000	180.000000	180.000000	145.600000	128.700000	113.000000	101.000000	93.600000	0.000000	0.000000	0.000000	0.000000	0.000000	0.000000	0.000000	70.200000	64.900000	0.000000	0.000000	0.000000	0.000000	0.000000	0.000000	0.000000	0.000000	51.000000	0.000000	0.000000	0.000000	0.000000	0.000000	0.000000	0.000000	0.000000	0.000000	-37.100000	180.000000	180.000000	180.000000	180.000000	180.000000	180.000000
180.000000	180.000000	180.000000	180.000000	180.000000	180.000000	180.000000	180.000000	180.000000	180.000000	180.000000	145.600000	128.800000	113.000000	101.000000	94.000000	180.000000	180.000000	180.000000	180.000000	180.000000	180.000000	180.000000	70.200000	64.600000	0.000000	0.000000	0.000000	0.000000	0.000000	0.000000	0.000000	0.000000	51.000000	180.000000	180.000000	180.000000	180.000000	180.000000	180.000000	180.000000	180.000000	180.000000	-37.700000	0.000000	0.000000	0.000000	0.000000	0.000000	0.000000
180.000000	180.000000	180.000000	180.000000	180.000000	180.000000	180.000000	180.000000	180.000000	180.000000	180.000000	145.600000	128.700000	113.000000	101.000000	93.600000	0.000000	0.000000	0.000000	0.000000	0.000000	0.000000	0.000000	70.300000	64.600000	180.000000	180.000000	180.000000	180.000000	180.000000	180.000000	180.000000	180.000000	51.100000	0.000000	0.000000	0.000000	0.000000	0.000000	0.000000	0.000000	0.000000	0.000000	-41.600000	0.000000	0.000000	0.000000	0.000000	0.000000	0.000000
180.000000	180.000000	180.000000	180.000000	180.000000	180.000000	180.000000	180.000000	180.000000	180.000000	180.000000	145.600000	128.800000	113.000000	101.000000	94.000000	180.000000	180.000000	180.000000	180.000000	180.000000	180.000000	180.000000	70.200000	64.900000	0.000000	0.000000	0.000000	0.000000	0.000000	0.000000	0.000000	0.000000	51.000000	0.000000	0.000000	0.000000	0.000000	0.000000	0.000000	0.000000	0.000000	0.000000	-42.400000	0.000000	0.000000	0.000000	0.000000	0.000000	0.000000
180.000000	180.000000	180.000000	180.000000	180.000000	180.000000	180.000000	180.000000	180.000000	180.000000	180.000000	145.600000	128.700000	113.000000	101.000000	93.600000	0.000000	0.000000	0.000000	0.000000	0.000000	0.000000	0.000000	70.200000	64.600000	0.000000	0.000000	0.000000	0.000000	0.000000	0.000000	0.000000	0.000000	51.000000	0.000000	0.000000	0.000000	0.000000	0.000000	0.000000	0.000000	0.000000	0.000000	-39.200000	0.000000	0.000000	0.000000	0.000000	0.000000	0.000000
180.000000	180.000000	180.000000	180.000000	180.000000	180.000000	180.000000	180.000000	180.000000	180.000000	180.000000	145.600000	128.800000	113.000000	101.000000	94.000000	180.000000	180.000000	180.000000	180.000000	180.000000	180.000000	180.000000	70.300000	64.600000	180.000000	180.000000	180.000000	180.000000	180.000000	180.000000	180.000000	180.000000	51.000000	180.000000	180.000000	180.000000	180.000000	180.000000	180.000000	180.000000	180.000000	180.000000	-37.500000	180.000000	180.000000	180.000000	180.000000	180.000000	180.000000
180.000000	180.000000	180.000000	180.000000	180.000000	180.000000	180.000000	180.000000	180.000000	180.000000	180.000000	145.600000	128.700000	113.000000	101.000000	93.600000	0.000000	0.000000	0.000000	0.000000	0.000000	0.000000	0.000000	70.200000	64.900000	0.000000	0.000000	0.000000	0.000000	0.000000	0.000000	0.000000	0.000000	51.100000	0.000000	0.000000	0.000000	0.000000	0.000000	0.000000	0.000000	0.000000	0.000000	-39.700000	0.000000	0.000000	0.000000	0.000000	0.000000	0.000000
180.000000	180.000000	180.000000	180.000000	180.000000	180.000000	180.000000	180.000000	180.000000	180.000000	180.000000	145.600000	128.800000	113.000000	101.000000	94.000000	180.000000	180.000000	180.000000	180.000000	180.000000	180.000000	180.000000	70.200000	64.600000	0.000000	0.000000	0.000000	0.000000	0.000000	0.000000	0.000000	0.000000	51.000000	0.000000	0.000000	0.000000	0.000000	0.000000	0.000000	0.000000	0.000000	0.000000	-41.900000	0.000000	0.000000	0.000000	0.000000	0.000000	0.000000
180.000000	180.000000	180.000000	180.000000	180.000000	180.000000	180.000000	180.000000	180.000000	180.000000	180.000000	145.600000	128.700000	113.000000	101.000000	93.600000	0.000000	0.000000	0.000000	0.000000	0.000000	0.000000	0.000000	70.300000	64.600000	180.000000	180.000000	180.000000	180.000000	180.000000	180.000000	180.000000	180.000000	51.000000	0.000000	0.000000	0.000000	0.000000	0.000000	0.000000	0.000000	0.000000	0.000000	-40.800000	0.000000	0.000000	0.000000	0.000000	0.000000	0.000000
180.000000	180.000000	180.000000	180.000000	180.000000	180.000000	180.000000	180.000000	180.000000	180.000000	180.000000	145.600000	128.800000	113.000000	101.000000	94.000000	180.000000	180.000000	180.000000	180.000000	180.000000	180.000000	180.000000	70.200000	64.900000	0.000000	0.000000	0.000000	0.000000	0.000000	0.000000	0.000000	0.000000	51.000000	180.000000	180.000000	180.000000	180.000000	180.000000	180.000000	180.000000	180.000000	180.000000	-38.400000	0.000000	0.000000	0.000000	0.000000	0.000000	0.000000
180.000000	180.000000	180.000000	180.000000	180.000000	180.000000	180.000000	180.000000	180.000000	180.000000	180.000000	145.600000	128.700000	113.000000	101.000000	93.600000	0.000000	0.000000	0.000000	0.000000	0.000000	0.000000	0.000000	70.200000	64.600000	0.000000	0.000000	0.000000	0.000000	0.000000	0.000000	0.000000	0.000000	51.100000	0.000000	0.000000	0.000000	0.000000	0.000000	0.000000	0.000000	0.000000	0.000000	-38.600000	180.000000	180.000000	180.000000	180.000000	180.000000	180.000000
180.000000	180.000000	180.000000	180.000000	180.000000	180.000000	180.000000	180.000000	180.000000	180.000000	180.000000	145.600000	128.800000	113.000000	101.000000	94.000000	180.000000	180.000000	180.000000	180.000000	180.000000	180.000000	180.000000	70.300000	64.600000	180.000000	180.000000	180.000000	180.000000	180.000000	180.000000	180.000000	180.000000	51.000000	0.000000	0.000000	0.000000	0.000000	0.000000	0.000000	0.000000	0.000000	0.000000	-40.800000	0.000000	0.000000	0.000000	0.000000	0.000000	0.000000
180.000000	180.000000	180.000000	180.000000	180.000000	180.000000	180.000000	180.000000	180.000000	180.000000	180.000000	145.600000	128.700000	113.000000	101.000000	93.600000	0.000000	0.000000	0.000000	0.000000	0.000000	0.000000	0.000000	70.200000	64.900000	0.000000	0.000000	0.000000	0.000000	0.000000	0.000000	0.000000	0.000000	51.000000	0.000000	0.000000	0.000000	0.000000	0.000000	0.000000	0.000000	0.000000	0.000000	-41.300000	0.000000	0.000000	0.000000	0.000000	0.000000	0.000000
180.000000	180.000000	180.000000	180.000000	180.000000	180.000000	180.000000	180.000000	180.000000	180.000000	180.000000	145.600000	128.800000	113.000000	101.000000	94.000000	180.000000	180.000000	180.000000	180.000000	180.000000	180.000000	180.000000	70.200000	64.600000	0.000000	0.000000	0.000000	0.000000	0.000000	0.000000	0.000000	0.000000	51.000000	180.000000	180.000000	180.000000	180.000000	180.000000	180.000000	180.000000	180.000000	180.000000	-39.600000	0.000000	0.000000	0.000000	0.000000	0.000000	0.000000
180.000000	180.000000	180.000000	180.000000	180.000000	180.000000	180.000000	180.000000	180.000000	180.000000	180.000000	145.600000	128.700000	113.000000	101.000000	93.600000	0.000000	0.000000	0.000000	0.000000	0.000000	0.000000	0.000000	70.300000	64.600000	180.000000	180.000000	180.000000	180.000000	180.000000	180.000000	180.000000	180.000000	51.100000	0.000000	0.000000	0.000000	0.000000	0.000000	0.000000	0.000000	0.000000	0.000000	-38.500000	0.000000	0.000000	0.000000	0.000000	0.000000	0.000000
180.000000	180.000000	180.000000	180.000000	180.000000	180.000000	180.000000	180.000000	180.000000	180.000000	180.000000	145.600000	128.800000	113.000000	101.000000	94.000000	180.000000	180.000000	180.000000	180.000000	180.000000	180.000000	180.000000	70.200000	64.900000	0.000000	0.000000	0.000000	0.000000	0.000000	0.000000	0.000000	0.000000	51.000000	0.000000	0.000000	0.000000	0.000000	0.000000	0.000000	0.000000	0.000000	0.000000	-39.800000	180.000000	180.000000	180.000000	180.000000	180.000000	180.000000
180.000000	180.000000	180.000000	180.000000	180.000000	180.000000	180.000000	180.000000	180.000000	180.000000	180.000000	145.600000	128.700000	113.000000	101.000000	93.600000	0.000000	0.000000	0.000000	0.000000	0.000000	0.000000	0.000000	70.200000	64.600000	0.000000	0.000000	0.000000	0.000000	0.000000	0.000000	0.000000	0.000000	51.000000	0.000000	0.000000	0.000000	0.000000	0.000000	0.000000	0.000000	0.000000	0.000000	-41.000000	0.000000	0.000000	0.000000	0.000000	0.000000	0.000000
180.000000	180.000000	180.000000	180.000000	180.000000	180.000000	180.000000	180.000000	180.000000	180.000000	180.000000	145.600000	128.800000	113.000000	101.000000	94.000000	180.000000	180.000000	180.000000	180.000000	180.000000	180.000000	180.000000	70.300000	64.600000	180.000000	180.000000	180.000000	180.000000	180.000000	180.000000	180.000000	180.000000	51.000000	180.000000	180.000000	180.000000	180.000000	180.000000	180.000000	180.000000	180.000000	180.000000	-40.400000	0.000000	0.000000	0.000000	0.000000	0.000000	0.000000
180.000000	180.000000	180.000000	180.000000	180.000000	180.000000	180.000000	180.000000	180.000000	180.000000	180.000000	145.600000	128.700000	113.000000	101.000000	93.600000	0.000000	0.000000	0.000000	0.000000	0.000000	0.000000	0.000000	70.200000	64.900000	0.000000	0.000000	0.000000	0.000000	0.000000	0.000000	0.000000	0.000000	51.100000	0.000000	0.000000	0.000000	0.000000	0.000000	0.000000	0.000000	0.000000	0.000000	-39.100000	0.000000	0.000000	0.000000	0.000000	0.000000	0.000000
180.000000	180.000000	180.000000	180.000000	180.000000	180.000000	180.000000	180.000000	180.000000	180.000000	180.000000	145.600000	128.800000	113.000000	101.000000	94.000000	180.000000	180.000000	180.000000	180.000000	180.000000	180.000000	180.000000	70.200000	64.600000	0.000000	0.000000	0.000000	0.000000	0.000000	0.000000	0.000000	0.000000	51.000000	0.000000	0.000000	0.000000	0.000000	0.000000	0.000000	0.000000	0.000000	0.000000	-39.100000	0.000000	0.000000	0.000000	0.000000	0.000000	0.000000
180.000000	180.000000	180.000000	180.000000	180.000000	180.000000	180.000000	180.000000	180.000000	180.000000	180.000000	145.600000	128.700000	113.000000	101.000000	93.600000	0.000000	0.000000	0.000000	0.000000	0.000000	0.000000	0.000000	70.300000	64.600000	180.000000	180.000000	180.000000	180.000000	180.000000	180.000000	180.000000	180.000000	51.000000	0.000000	0.000000	0.000000	0.000000	0.000000	0.000000	0.000000	0.000000	0.000000	-40.400000	180.000000	180.000000	180.000000	180.000000	180.000000	180.000000
180.000000	180.000000	180.000000	180.000000	180.000000	180.000000	180.000000	180.000000	180.000000	180.000000	180.000000	145.600000	128.800000	113.000000	101.000000	94.000000	180.000000	180.000000	180.000000	180.000000	180.000000	180.000000	180.000000	70.200000	64.900000	0.000000	0.000000	0.000000	0.000000	0.000000	0.000000	0.000000	0.000000	51.000000	180.000000	180.000000	180.000000	180.000000	180.000000	180.000000	180.000000	180.000000	180.000000	-40.700000	0.000000	0.000000	0.000000	0.000000	0.000000	0.000000
180.000000	180.000000	180.000000	180.000000	180.000000	180.000000	180.000000	180.000000	180.000000	180.000000	180.000000	145.600000	128.700000	113.000000	101.000000	93.600000	0.000000	0.000000	0.000000	0.000000	0.000000	0.000000	0.000000	70.200000	64.600000	0.000000	0.000000	0.000000	0.000000	0.000000	0.000000	0.000000	0.000000	51.100000	0.000000	0.000000	0.000000	0.000000	0.000000	0.000000	0.000000	0.000000	0.000000	-39.800000	0.000000	0.000000	0.000000	0.000000	0.000000	0.000000
180.000000	180.000000	180.000000	180.000000	180.000000	180.000000	180.000000	180.000000	180.000000	180.000000	180.000000	145.600000	128.800000	113.000000	101.000000	94.000000	180.000000	180.000000	180.000000	180.000000	180.000000	180.000000	180.000000	70.300000	64.600000	180.000000	180.000000	180.000000	180.000000	180.000000	180.000000	180.000000	180.000000	51.000000	0.000000	0.000000	0.000000	0.000000	0.000000	0.000000	0.000000	0.000000	0.000000	-39.100000	0.000000	0.000000	0.000000	0.000000	0.000000	0.000000
180.000000	180.000000	180.000000	180.000000	180.000000	180.000000	180.000000	180.000000	180.000000	180.000000	180.000000	145.600000	128.700000	113.000000	101.000000	93.600000	0.000000	0.000000	0.000000	0.000000	0.000000	0.000000	0.000000	70.200000	64.900000	0.000000	0.000000	0.000000	0.000000	0.000000	0.000000	0.000000	0.000000	51.000000	0.000000	0.000000	0.000000	0.000000	0.000000	0.000000	0.000000	0.000000	0.000000	-39.700000	0.000000	0.000000	0.000000	0.000000	0.000000	0.000000
180.000000	180.000000	180.000000	180.000000	180.000000	180.000000	180.000000	180.000000	180.000000	180.000000	180.000000	145.600000	128.800000	113.000000	101.000000	94.000000	180.000000	180.000000	180.000000	180.000000	180.000000	180.000000	180.000000	70.200000	64.600000	0.000000	0.000000	0.000000	0.000000	0.000000	0.000000	0.000000	0.000000	51.000000	180.000000	180.000000	180.000000	180.000000	180.000000	180.000000	180.000000	180.000000	180.000000	-40.600000	180.000000	180.000000	180.000000	180.000000	180.000000	180.000000
180.000000	180.000000	180.000000	180.000000	180.000000	180.000000	180.000000	180.000000	180.000000	180.000000	180.000000	145.600000	128.700000	113.000000	101.000000	93.600000	0.000000	0.000000	0.000000	0.000000	0.000000	0.000000	0.000000	70.300000	64.600000	180.000000	180.000000	180.000000	180.000000	180.000000	180.000000	180.000000	180.000000	51.100000	0.000000	0.000000	0.000000	0.000000	0.000000	0.000000	0.000000	0.000000	0.000000	-40.200000	0.000000	0.000000	0.000000	0.000000	0.000000	0.000000
180.000000	180.000000	180.000000	180.000000	180.000000	180.000000	180.000000	180.000000	180.000000	180.000000	180.000000	145.600000	128.800000	113.000000	101.000000	94.000000	180.000000	180.000000	180.000000	180.000000	180.000000	180.000000	180.000000	70.200000	64.900000	0.000000	0.000000	0.000000	0.000000	0.000000	0.000000	0.000000	0.000000	51.000000	0.000000	0.000000	0.000000	0.000000	0.000000	0.000000	0.000000	0.000000	0.000000	-39.500000	0.000000	0.000000	0.000000	0.000000	0.000000	0.000000
180.000000	180.000000	180.000000	180.000000	180.000000	180.000000	180.000000	180.000000	180.000000	180.000000	180.000000	145.600000	128.700000	113.000000	101.000000	93.600000	0.000000	0.000000	0.000000	0.000000	0.000000	0.000000	0.000000	70.200000	64.600000	0.000000	0.000000	0.000000	0.000000	0.000000	0.000000	0.000000	0.000000	51.000000	0.000000	0.000000	0.000000	0.000000	0.000000	0.000000	0.000000	0.000000	0.000000	-39.400000	0.000000	0.000000	0.000000	0.000000	0.000000	0.000000
180.000000	180.000000	180.000000	180.000000	180.000000	180.000000	180.000000	180.000000	180.000000	180.000000	180.000000	145.600000	128.800000	113.000000	101.000000	94.000000	180.000000	180.000000	180.000000	180.000000	180.000000	180.000000	180.000000	70.300000	64.600000	180.000000	180.000000	180.000000	180.000000	180.000000	180.000000	180.000000	180.000000	51.000000	180.000000	180.000000	180.000000	180.000000	180.000000	180.000000	180.000000	180.000000	180.000000	-40.100000	0.000000	0.000000	0.000000	0.000000	0.000000	0.000000
180.000000	180.000000	180.000000	180.000000	180.000000	180.000000	180.000000	180.000000	180.000000	180.000000	180.000000	145.600000	128.700000	113.000000	101.000000	93.600000	0.000000	0.000000	0.000000	0.000000	0.000000	0.000000	0.000000	70.200000	64.900000	0.000000	0.000000	0.000000	0.000000	0.000000	0.000000	0.000000	0.000000	51.100000	0.000000	0.000000	0.000000	0.000000	0.000000	0.000000	0.000000	0.000000	0.000000	-40.400000	180.000000	180.000000	180.000000	180.000000	180.000000	180.000000
180.000000	180.000000	180.000000	180.000000	180.000000	180.000000	180.000000	180.000000	180.000000	180.000000	180.000000	145.600000	128.800000	113.000000	101.000000	94.000000	180.000000	180.000000	180.000000	180.000000	180.000000	180.000000	180.000000	70.200000	64.600000	0.000000	0.000000	0.000000	0.000000	0.000000	0.000000	0.000000	0.000000	51.000000	0.000000	0.000000	0.000000	0.000000	0.000000	0.000000	0.000000	0.000000	0.000000	-39.900000	0.000000	0.000000	0.000000	0.000000	0.000000	0.000000
180.000000	180.000000	180.000000	180.000000	180.000000	180.000000	180.000000	180.000000	180.000000	180.000000	180.000000	145.600000	128.700000	113.000000	101.000000	93.600000	0.000000	0.000000	0.000000	0.000000	0.000000	0.000000	0.000000	70.300000	64.600000	180.000000	180.000000	180.000000	180.000000	180.000000	180.000000	180.000000	180.000000	51.000000	0.000000	0.000000	0.000000	0.000000	0.000000	0.000000	0.000000	0.000000	0.000000	-39.400000	0.000000	0.000000	0.000000	0.000000	0.000000	0.000000
180.000000	180.000000	180.000000	180.000000	180.000000	180.000000	180.000000	180.000000	180.000000	180.000000	180.000000	145.600000	128.800000	113.000000	101.000000	94.000000	180.000000	180.000000	180.000000	180.000000	180.000000	180.000000	180.000000	70.200000	64.900000	0.000000	0.000000	0.000000	0.000000	0.000000	0.000000	0.000000	0.000000	51.000000	180.000000	180.000000	180.000000	180.000000	180.000000	180.000000	180.000000	180.000000	180.000000	-39.800000	0.000000	0.000000	0.000000	0.000000	0.000000	0.000000
180.000000	180.000000	180.000000	180.000000	180.000000	180.000000	180.000000	180.000000	180.000000	180.000000	180.000000	145.600000	128.700000	113.000000	101.000000	93.600000	0.000000	0.000000	0.000000	0.000000	0.000000	0.000000	0.000000	70.200000	64.600000	0.000000	0.000000	0.000000	0.000000	0.000000	0.000000	0.000000	0.000000	51.100000	0.000000	0.000000	0.000000	0.000000	0.000000	0.000000	0.000000	0.000000	0.000000	-40.200000	0.000000	0.000000	0.000000	0.000000	0.000000	0.000000
180.000000	180.000000	180.000000	180.000000	180.000000	180.000000	180.000000	180.000000	180.000000	180.000000	180.000000	145.600000	128.800000	113.000000	101.000000	94.000000	180.000000	180.000000	180.000000	180.000000	180.000000	180.000000	180.000000	70.300000	64.600000	180.000000	180.000000	180.000000	180.000000	180.000000	180.000000	180.000000	180.000000	51.000000	0.000000	0.000000	0.000000	0.000000	0.000000	0.000000	0.000000	0.000000	0.000000	-40.200000	180.000000	180.000000	180.000000	180.000000	180.000000	180.000000
180.000000	180.000000	180.000000	180.000000	180.000000	180.000000	180.000000	180.000000	180.000000	180.000000	180.000000	145.600000	128.700000	113.000000	101.000000	93.600000	0.000000	0.000000	0.000000	0.000000	0.000000	0.000000	0.000000	70.200000	64.900000	0.000000	0.000000	0.000000	0.000000	0.000000	0.000000	0.000000	0.000000	51.000000	0.000000	0.000000	0.000000	0.000000	0.000000	0.000000	0.000000	0.000000	0.000000	-39.600000	0.000000	0.000000	0.000000	0.000000	0.000000	0.000000
180.000000	180.000000	180.000000	180.000000	180.000000	180.000000	180.000000	180.000000	180.000000	180.000000	180.000000	145.600000	128.800000	113.000000	101.000000	94.000000	180.000000	180.000000	180.000000	180.000000	180.000000	180.000000	180.000000	70.200000	64.600000	0.000000	0.000000	0.000000	0.000000	0.000000	0.000000	0.000000	0.000000	51.000000	180.000000	180.000000	180.000000	180.000000	180.000000	180.000000	180.000000	180.000000	180.000000	-39.600000	0.000000	0.000000	0.000000	0.000000	0.000000	0.000000
180.000000	180.000000	180.000000	180.000000	180.000000	180.000000	180.000000	180.000000	180.000000	180.000000	180.000000	145.600000	128.700000	113.000000	101.000000	93.600000	0.000000	0.000000	0.000000	0.000000	0.000000	0.000000	0.000000	70.300000	64.600000	180.000000	180.000000	180.000000	180.000000	180.000000	180.000000	180.000000	180.000000	51.100000	0.000000	0.000000	0.000000	0.000000	0.000000	0.000000	0.000000	0.000000	0.000000	-40.000000	0.000000	0.000000	0.000000	0.000000	0.000000	0.000000
180.000000	180.000000	180.000000	180.000000	180.000000	180.000000	180.000000	180.000000	180.000000	180.000000	180.000000	145.600000	128.800000	113.000000	101.000000	94.000000	180.000000	180.000000	180.000000	180.000000	180.000000	180.000000	180.000000	70.200000	64.900000	0.000000	0.000000	0.000000	0.000000	0.000000	0.000000	0.000000	0.000000	51.000000	0.000000	0.000000	0.000000	0.000000	0.000000	0.000000	0.000000	0.000000	0.000000	-40.200000	0.000000	0.000000	0.000000	0.000000	0.000000	0.000000
180.000000	180.000000	180.000000	180.000000	180.000000	180.000000	180.000000	180.000000	180.000000	180.000000	180.000000	145.600000	128.700000	113.000000	101.000000	93.600000	0.000000	0.000000	0.000000	0.000000	0.000000	0.000000	0.000000	70.200000	64.600000	0.000000	0.000000	0.000000	0.000000	0.000000	0.000000	0.000000	0.000000	51.000000	0.000000	0.000000	0.000000	0.000000	0.000000	0.000000	0.000000	0.000000	0.000000	-39.900000	180.000000	180.000000	180.000000	180.000000	180.000000	180.000000
180.000000	180.000000	180.000000	180.000000	180.000000	180.000000	180.000000	180.000000	180.000000	180.000000	180.000000	145.600000	128.800000	113.000000	101.000000	94.000000	180.000000	180.000000	180.000000	180.000000	180.000000	180.000000	180.000000	70.300000	64.600000	180.000000	180.000000	180.000000	180.000000	180.000000	180.000000	180.000000	180.000000	51.000000	180.000000	180.000000	180.000000	180.000000	180.000000	180.000000	180.000000	180.000000	180.000000	-39.600000	0.000000	0.000000	0.000000	0.000000	0.000000	0.000000
180.000000	180.000000	180.000000	180.000000	180.000000	180.000000	180.000000	180.000000	180.000000	180.000000	180.000000	145.600000	128.700000	113.000000	101.000000	93.600000	0.000000	0.000000	0.000000	0.000000	0.000000	0.000000	0.000000	70.200000	64.900000	0.000000	0.000000	0.000000	0.000000	0.000000	0.000000	0.000000	0.000000	51.100000	0.000000	0.000000	0.000000	0.000000	0.000000	0.000000	0.000000	0.000000	0.000000	-39.800000	0.000000	0.000000	0.000000	0.000000	0.000000	0.000000
180.000000	180.000000	180.000000	180.000000	180.000000	180.000000	180.000000	180.000000	180.000000	180.000000	180.000000	145.600000	128.800000	113.000000	101.000000	94.000000	180.000000	180.000000	180.000000	180.000000	180.000000	180.000000	180.000000	70.200000	64.600000	0.000000	0.000000	0.000000	0.000000	0.000000	0.000000	0.000000	0.000000	51.000000	0.000000	0.000000	0.000000	0.000000	0.000000	0.000000	0.000000	0.000000	0.000000	-40.100000	0.000000	0.000000	0.000000	0.000000	0.000000	0.000000
180.000000	180.000000	180.000000	180.000000	180.000000	180.000000	180.000000	180.000000	180.000000	180.000000	180.000000	180.000000	180.000000	180.000000	180.000000	180.000000	180.000000	180.000000	180.000000	180.000000	180.000000	180.000000	180.000000	180.000000	180.000000	180.000000	180.000000	180.000000	180.000000	180.000000	180.000000	180.000000	180.000000	180.000000	180.000000	180.000000	180.000000	180.000000	180.000000	180.000000	180.000000	180.000000	180.000000	180.000000	180.000000	180.000000	180.000000	180.000000	180.000000	180.000000
180.000000	180.000000	180.000000	180.000000	180.000000	180.000000	180.000000	180.000000	180.000000	180.000000	180.000000	159.400000	117.200000	88.000000	62.100000	36.200000	0.000000	0.000000	0.000000	0.000000	0.000000	0.000000	0.000000	0.000000	0.000000	0.000000	0.000000	0.000000	0.000000	0.000000	0.000000	0.000000	0.000000	0.000000	0.000000	0.000000	0.000000	0.000000	0.000000	0.000000	0.000000	0.000000	0.000000	0.000000	0.000000	0.000000	0.000000	0.000000	0.000000	0.000000
180.000000	180.000000	180.000000	180.000000	180.000000	180.000000	180.000000	180.000000	180.000000	180.000000	180.000000	145.400000	133.800000	128.700000	132.000000	147.400000	180.000000	180.000000	180.000000	180.000000	180.000000	180.000000	180.000000	99.700000	17.500000	0.000000	0.000000	0.000000	0.000000	0.000000	0.000000	0.000000	0.000000	0.000000	0.000000	0.000000	0.000000	0.000000	0.000000	0.000000	0.000000	0.000000	0.000000	0.000000	0.000000	0.000000	0.000000	0.000000	0.000000	0.000000
180.000000	180.000000	180.000000	180.000000	180.000000	180.000000	180.000000	180.000000	180.000000	180.000000	180.000000	145.700000	127.300000	106.000000	83.600000	57.200000	0.000000	0.000000	0.000000	0.000000	0.000000	0.000000	0.000000	80.400000	162.500000	180.000000	180.000000	180.000000	180.000000	180.000000	180.000000	180.000000	180.000000	123.900000	0.000000	0.000000	0.000000	0.000000	0.000000	0.000000	0.000000	0.000000	0.000000	0.000000	0.000000	0.000000	0.000000	0.000000	0.000000	0.000000
180.000000	180.000000	180.000000	180.000000	180.000000	180.000000	180.000000	180.000000	180.000000	180.000000	180.000000	145.700000	129.800000	117.600000	113.800000	126.000000	180.000000	180.000000	180.000000	180.000000	180.000000	180.000000	180.000000	46.700000	4.400000	0.000000	0.000000	0.000000	0.000000	0.000000	0.000000	0.000000	0.000000	56.100000	180.000000	180.000000	180.000000	180.000000	180.000000	180.000000	180.000000	180.000000	180.000000	180.000000	0.000000	0.000000	0.000000	0.000000	0.000000	0.000000
180.000000	180.000000	180.000000	180.000000	180.000000	180.000000	180.000000	180.000000	180.000000	180.000000	180.000000	145.800000	128.800000	111.400000	93.800000	71.200000	0.000000	0.000000	0.000000	0.000000	0.000000	0.000000	0.000000	89.600000	47.500000	0.000000	0.000000	0.000000	0.000000	0.000000	0.000000	0.000000	0.000000	0.100000	0.000000	0.000000	0.000000	0.000000	0.000000	0.000000	0.000000	0.000000	0.000000	0.000000	180.000000	180.000000	180.000000	180.000000	180.000000	180.000000
180.000000	180.000000	180.000000	180.000000	180.000000	180.000000	180.000000	180.000000	180.000000	180.000000	180.000000	145.700000	129.200000	114.600000	106.400000	113.000000	180.000000	180.000000	180.000000	180.000000	180.000000	180.000000	180.000000	63.700000	128.400000	180.000000	180.000000	180.000000	180.000000	180.000000	180.000000	180.000000	180.000000	63.700000	0.000000	0.000000	0.000000	0.000000	0.000000	0.000000	0.000000	0.000000	0.000000	0.000000	0.000000	0.000000	0.000000	0.000000	0.000000	0.000000
180.000000	180.000000	180.000000	180.000000	180.000000	180.000000	180.000000	180.000000	180.000000	180.000000	180.000000	145.800000	129.100000	112.900000	98.200000	80.100000	0.000000	0.000000	0.000000	0.000000	0.000000	0.000000	0.000000	67.600000	15.900000	0.000000	0.000000	0.000000	0.000000	0.000000	0.000000	0.000000	0.000000	88.000000	0.000000	0.000000	0.000000	0.000000	0.000000	0.000000	0.000000	0.000000	0.000000	0.000000	0.000000	0.000000	0.000000	0.000000	0.000000	0.000000
180.000000	180.000000	180.000000	180.000000	180.000000	180.000000	180.000000	180.000000	180.000000	180.000000	180.000000	145.700000	129.100000	113.800000	103.500000	105.300000	180.000000	180.000000	180.000000	180.000000	180.000000	180.000000	180.000000	76.900000	67.000000	0.000000	0.000000	0.000000	0.000000	0.000000	0.000000	0.000000	0.000000	27.100000	180.000000	180.000000	180.000000	180.000000	180.000000	180.000000	180.000000	180.000000	180.000000	180.000000	0.000000	0.000000	0.000000	0.000000	0.000000	0.000000
180.000000	180.000000	180.000000	180.000000	180.000000	180.000000	180.000000	180.000000	180.000000	180.000000	180.000000	145.800000	129.100000	113.300000	100.000000	85.700000	0.000000	0.000000	0.000000	0.000000	0.000000	0.000000	0.000000	65.500000	99.200000	180.000000	180.000000	180.000000	180.000000	180.000000	180.000000	180.000000	180.000000	33.000000	0.000000	0.000000	0.000000	0.000000	0.000000	0.000000	0.000000	0.000000	0.000000	0.000000	0.000000	0.000000	0.000000	0.000000	0.000000	0.000000
180.000000	180.000000	180.000000	180.000000	180.000000	180.000000	180.000000	180.000000	180.000000	180.000000	180.000000	145.700000	129.100000	113.600000	102.300000	100.700000	180.000000	180.000000	180.000000	180.000000	180.000000	180.000000	180.000000	72.100000	30.300000	0.000000	0.000000	0.000000	0.000000	0.000000	0.000000	0.000000	0.000000	75.600000	0.000000	0.000000	0.000000	0.000000	0.000000	0.000000	0.000000	0.000000	0.000000	0.000000	180.000000	180.000000	180.000000	180.000000	180.000000	180.000000
180.000000	180.000000	180.000000	180.000000	180.000000	180.000000	180.000000	180.000000	180.000000	180.000000	180.000000	145.800000	129.100000	113.400000	100.800000	89.100000	0.000000	0.000000	0.000000	0.000000	0.000000	0.000000	0.000000	71.300000	74.400000	0.000000	0.000000	0.000000	0.000000	0.000000	0.000000	0.000000	0.000000	56.600000	0.000000	0.000000	0.000000	0.000000	0.000000	0.000000	0.000000	0.000000	0.000000	0.000000	0.000000	0.000000	0.000000	0.000000	0.000000	0.000000
180.000000	180.000000	180.000000	180.000000	180.000000	180.000000	180.000000	180.000000	180.000000	180.000000	180.000000	145.700000	129.100000	113.500000	101.800000	98.000000	180.000000	180.000000	180.000000	180.000000	180.000000	180.000000	180.000000	68.700000	80.700000	180.000000	180.000000	180.000000	180.000000	180.000000	180.000000	180.000000	180.000000	30.600000	180.000000	180.000000	180.000000	180.000000	180.000000	180.000000	180.000000	180.000000	180.000000	180.000000	0.000000	0.000000	0.000000	0.000000	0.000000	0.000000
180.000000	180.000000	180.000000	180.000000	180.000000	180.000000	180.000000	180.000000	180.000000	180.000000	180.000000	145.800000	129.100000	113.500000	101.100000	91.100000	0.000000	0.000000	0.000000	0.000000	0.000000	0.000000	0.000000	71.800000	42.900000	0.000000	0.000000	0.000000	0.000000	0.000000	0.000000	0.000000	0.000000	54.500000	0.000000	0.000000	0.000000	0.000000	0.000000	0.000000	0.000000	0.000000	0.000000	0.000000	0.000000	0.000000	0.000000	0.000000	0.000000	0.000000
180.000000	180.000000	180.000000	180.000000	180.000000	180.000000	180.000000	180.000000	180.000000	180.000000	180.000000	145.700000	129.100000	113.500000	101.600000	96.400000	180.000000	180.000000	180.000000	180.000000	180.000000	180.000000	180.000000	70.000000	75.300000	0.000000	0.000000	0.000000	0.000000	0.000000	0.000000	0.000000	0.000000	65.600000	0.000000	0.000000	0.000000	0.000000	0.000000	0.000000	0.000000	0.000000	0.000000	0.000000	0.000000	0.000000	0.000000	0.000000	0.000000	0.000000
180.000000	180.000000	180.000000	180.000000	180.000000	180.000000	180.000000	180.000000	180.000000	180.000000	180.000000	145.800000	129.100000	113.500000	101.300000	92.300000	0.000000	0.000000	0.000000	0.000000	0.000000	0.000000	0.000000	70.200000	70.500000	180.000000	180.000000	180.000000	180.000000	180.000000	180.000000	180.000000	180.000000	43.400000	0.000000	0.000000	0.000000	0.000000	0.000000	0.000000	0.000000	0.000000	0.000000	0.000000	180.000000	180.000000	180.000000	180.000000	180.000000	180.000000
180.000000	180.000000	180.000000	180.000000	180.000000	180.000000	180.000000	180.000000	180.000000	180.000000	180.000000	145.700000	129.100000	113.500000	101.500000	95.500000	180.000000	180.000000	180.000000	180.000000	180.000000	180.000000	180.000000	70.900000	52.100000	0.000000	0.000000	0.000000	0.000000	0.000000	0.000000	0.000000	0.000000	43.000000	180.000000	180.000000	180.000000	180.000000	180.000000	180.000000	180.000000	180.000000	180.000000	180.000000	0.000000	0.000000	0.000000	0.000000	0.000000	0.000000
180.000000	180.000000	180.000000	180.000000	180.000000	180.000000	180.000000	180.000000	180.000000	180.000000	180.000000	145.800000	129.100000	113.500000	101.300000	93.000000	0.000000	0.000000	0.000000	0.000000	0.000000	0.000000	0.000000	70.100000	73.500000	0.000000	0.000000	0.000000	0.000000	0.000000	0.000000	0.000000	0.000000	60.000000	0.000000	0.000000	0.000000	0.000000	0.000000	0.000000	0.000000	0.000000	0.000000	0.000000	0.000000	0.000000	0.000000	0.000000	0.000000	0.000000
180.000000	180.000000	180.000000	180.000000	180.000000	180.000000	180.000000	180.000000	180.000000	180.000000	180.000000	145.700000	129.100000	113.500000	101.500000	94.900000	180.000000	180.000000	180.000000	180.000000	180.000000	180.000000	180.000000	70.600000	65.600000	180.000000	180.000000	180.000000	180.000000	180.000000	180.000000	180.000000	180.000000	54.100000	0.000000	0.000000	0.000000	0.000000	0.000000	0.000000	0.000000	0.000000	0.000000	0.000000	0.000000	0.000000	0.000000	0.000000	0.000000	0.000000
180.000000	180.000000	180.000000	180.000000	180.000000	180.000000	180.000000	180.000000	180.000000	180.000000	180.000000	145.800000	129.100000	113.500000	101.300000	93.400000	0.000000	0.000000	0.000000	0.000000	0.000000	0.000000	0.000000	70.500000	58.100000	0.000000	0.000000	0.000000	0.000000	0.000000	0.000000	0.000000	0.000000	43.400000	0.000000	0.000000	0.000000	0.000000	0.000000	0.000000	0.000000	0.000000	0.000000	0.000000	0.000000	0.000000	0.000000	0.000000	0.000000	0.000000
180.000000	180.000000	180.000000	180.000000	180.000000	180.000000	180.000000	180.000000	180.000000	180.000000	180.000000	145.700000	129.100000	113.500000	101.500000	94.600000	180.000000	180.000000	180.000000	180.000000	180.000000	180.000000	180.000000	70.300000	71.100000	0.000000	0.000000	0.000000	0.000000	0.000000	0.000000	0.000000	0.000000	51.600000	180.000000	180.000000	180.000000	180.000000	180.000000	180.000000	180.000000	180.000000	180.000000	180.000000	180.000000	180.000000	180.000000	180.000000	180.000000	180.000000
180.000000	180.000000	180.000000	180.000000	180.000000	180.000000	180.000000	180.000000	180.000000	180.000000	180.000000	145.800000	129.100000	113.500000	101.300000	93.700000	0.000000	0.000000	0.000000	0.000000	0.000000	0.000000	0.000000	70.600000	63.600000	180.000000	180.000000	180.000000	180.000000	180.000000	180.000000	180.000000	180.000000	56.900000	0.000000	0.000000	0.000000	0.000000	0.000000	0.000000	0.000000	0.000000	0.000000	0.000000	0.000000	0.000000	0.000000	0.000000	0.000000	0.000000
180.000000	180.000000	180.000000	180.000000	180.000000	180.000000	180.000000	180.000000	180.000000	180.000000	180.000000	145.700000	129.100000	113.500000	101.500000	94.400000	180.000000	180.000000	180.000000	180.000000	180.000000	180.000000	180.000000	70.400000	61.700000	0.000000	0.000000	0.000000	0.000000	0.000000	0.000000	0.000000	0.000000	48.700000	0.000000	0.000000	0.000000	0.000000	0.000000	0.000000	0.000000	0.000000	0.000000	0.000000	0.000000	0.000000	0.000000	0.000000	0.000000	0.000000
180.000000	180.000000	180.000000	180.000000	180.000000	180.000000	180.000000	180.000000	180.000000	180.000000	180.000000	145.800000	129.100000	113.500000	101.300000	93.800000	0.000000	0.000000	0.000000	0.000000	0.000000	0.000000	0.000000	70.400000	68.900000	0.000000	0.000000	0.000000	0.000000	0.000000	0.000000	0.000000	0.000000	47.700000	0.000000	0.000000	0.000000	0.000000	0.000000	0.000000	0.000000	0.000000	0.000000	0.000000	0.000000	0.000000	0.000000	0.000000	0.000000	0.000000
180.000000	180.000000	180.000000	180.000000	180.000000	180.000000	180.000000	180.000000	180.000000	180.000000	180.000000	145.700000	129.100000	113.500000	101.500000	94.300000	180.000000	180.000000	180.000000	180.000000	180.000000	180.000000	180.000000	70.500000	63.200000	180.000000	180.000000	180.000000	180.000000	180.000000	180.000000	180.000000	180.000000	54.200000	180.000000	180.000000	180.000000	180.000000	180.000000	180.000000	180.000000	180.000000	180.000000	180.000000	0.000000	0.000000	0.000000	0.000000	0.000000	0.000000
180.000000	180.000000	180.000000	180.000000	180.000000	180.000000	180.000000	180.000000	180.000000	180.000000	180.000000	145.800000	129.100000	113.500000	101.300000	93.900000	0.000000	0.000000	0.000000	0.000000	0.000000	0.000000	0.000000	70.400000	63.700000	0.000000	0.000000	0.000000	0.000000	0.000000	0.000000	0.000000	0.000000	52.700000	0.000000	0.000000	0.000000	0.000000	0.000000	0.000000	0.000000	0.000000	0.000000	0.000000	180.000000	180.000000	180.000000	180.000000	180.000000	180.000000
180.000000	180.000000	180.000000	180.000000	180.000000	180.000000	180.000000	180.000000	180.000000	180.000000	180.000000	145.700000	129.100000	113.500000	101.500000	94.200000	180.000000	180.000000	180.000000	180.000000	180.000000	180.000000	180.000000	70.500000	67.300000	0.000000	0.000000	0.000000	0.000000	0.000000	0.000000	0.000000	0.000000	48.200000	0.000000	0.000000	0.000000	0.000000	0.000000	0.000000	0.000000	0.000000	0.000000	0.000000	0.000000	0.000000	0.000000	0.000000	0.000000	0.000000
180.000000	180.000000	180.000000	180.000000	180.000000	180.000000	180.000000	180.000000	180.000000	180.000000	180.000000	145.800000	129.100000	113.500000	101.300000	94.000000	0.000000	0.000000	0.000000	0.000000	0.000000	0.000000	0.000000	70.400000	63.400000	180.000000	180.000000	180.000000	180.000000	180.000000	180.000000	180.000000	180.000000	51.000000	0.000000	0.000000	0.000000	0.000000	0.000000	0.000000	0.000000	0.000000	0.000000	0.000000	0.000000	0.000000	0.000000	0.000000	0.000000	0.000000
180.000000	180.000000	180.000000	180.000000	180.000000	180.000000	180.000000	180.000000	180.000000	180.000000	180.000000	145.700000	129.100000	113.500000	101.500000	94.100000	180.000000	180.000000	180.000000	180.000000	180.000000	180.000000	180.000000	70.500000	64.600000	0.000000	0.000000	0.000000	0.000000	0.000000	0.000000	0.000000	0.000000	53.400000	180.000000	180.000000	180.000000	180.000000	180.000000	180.000000	180.000000	180.000000	180.000000	180.000000	0.000000	0.000000	0.000000	0.000000	0.000000	0.000000
180.000000	180.000000	180.000000	180.000000	180.000000	180.000000	180.000000	180.000000	180.000000	180.000000	180.000000	145.800000	129.100000	113.500000	101.300000	94.100000	0.000000	0.000000	0.000000	0.000000	0.000000	0.000000	0.000000	70.400000	66.200000	0.000000	0.000000	0.000000	0.000000	0.000000	0.000000	0.000000	0.000000	50.500000	0.000000	0.000000	0.000000	0.000000	0.000000	0.000000	0.000000	0.000000	0.000000	0.000000	0.000000	0.000000	0.000000	0.000000	0.000000	0.000000
180.000000	180.000000	180.000000	180.000000	180.000000	180.000000	180.000000	180.000000	180.000000	180.000000	180.000000	145.700000	129.100000	113.500000	101.500000	94.100000	180.000000	180.000000	180.000000	180.000000	180.000000	180.000000	180.000000	70.500000	63.800000	180.000000	180.000000	180.000000	180.000000	180.000000	180.000000	180.000000	180.000000	49.600000	0.000000	0.000000	0.000000	0.000000	0.000000	0.000000	0.000000	0.000000	0.000000	0.000000	180.000000	180.000000	180.000000	180.000000	180.000000	180.000000
180.000000	180.000000	180.000000	180.000000	180.000000	180.000000	180.000000	180.000000	180.000000	180.000000	180.000000	145.800000	129.100000	113.500000	101.300000	94.100000	0.000000	0.000000	0.000000	0.000000	0.000000	0.000000	0.000000	70.400000	65.000000	0.000000	0.000000	0.000000	0.000000	0.000000	0.000000	0.000000	0.000000	52.200000	0.000000	0.000000	0.000000	0.000000	0.000000	0.000000	0.000000	0.000000	0.000000	0.000000	0.000000	0.000000	0.000000	0.000000	0.000000	0.000000
180.000000	180.000000	180.000000	180.000000	180.000000	180.000000	180.000000	180.000000	180.000000	180.000000	180.000000	145.700000	129.100000	113.500000	101.500000	94.100000	180.000000	180.000000	180.000000	180.000000	180.000000	180.000000	180.000000	70.500000	65.600000	0.000000	0.000000	0.000000	0.000000	0.000000	0.000000	0.000000	0.000000	51.900000	180.000000	180.000000	180.000000	180.000000	180.000000	180.000000	180.000000	180.000000	180.000000	180.000000	0.000000	0.000000	0.000000	0.000000	0.000000	0.000000
180.000000	180.000000	180.000000	180.000000	180.000000	180.000000	180.000000	180.000000	180.000000	180.000000	180.000000	145.800000	129.100000	113.500000	101.300000	94.100000	0.000000	0.000000	0.000000	0.000000	0.000000	0.000000	0.000000	70.400000	64.100000	180.000000	180.000000	180.000000	180.000000	180.000000	180.000000	180.000000	180.000000	50.100000	0.000000	0.000000	0.000000	0.000000	0.000000	0.000000	0.000000	0.000000	0.000000	0.000000	0.000000	0.000000	0.000000	0.000000	0.000000	0.000000
180.000000	180.000000	180.000000	180.000000	180.000000	180.000000	180.000000	180.000000	180.000000	180.000000	180.000000	145.700000	129.100000	113.500000	101.500000	94.100000	180.000000	180.000000	180.000000	180.000000	180.000000	180.000000	180.000000	70.500000	65.100000	0.000000	0.000000	0.000000	0.000000	0.000000	0.000000	0.000000	0.000000	50.900000	0.000000	0.000000	0.000000	0.000000	0.000000	0.000000	0.000000	0.000000	0.000000	0.000000	0.000000	0.000000	0.000000	0.000000	0.000000	0.000000
180.000000	180.000000	180.000000	180.000000	180.000000	180.000000	180.000000	180.000000	180.000000	180.000000	180.000000	145.800000	129.100000	113.500000	101.300000	94.100000	0.000000	0.000000	0.000000	0.000000	0.000000	0.000000	0.000000	70.400000	65.200000	0.000000	0.000000	0.000000	0.000000	0.000000	0.000000	0.000000	0.000000	52.000000	0.000000	0.000000	0.000000	0.000000	0.000000	0.000000	0.000000	0.000000	0.000000	0.000000	180.000000	180.000000	180.000000	180.000000	180.000000	180.000000
180.000000	180.000000	180.000000	180.000000	180.000000	180.000000	180.000000	180.000000	180.000000	180.000000	180.000000	145.700000	129.100000	113.500000	101.500000	94.100000	180.000000	180.000000	180.000000	180.000000	180.000000	180.000000	180.000000	70.500000	64.400000	180.000000	180.000000	180.000000	180.000000	180.000000	180.000000	180.000000	180.000000	51.000000	180.000000	180.000000	180.000000	180.000000	180.000000	180.000000	180.000000	180.000000	180.000000	180.000000	0.000000	0.000000	0.000000	0.000000	0.000000	0.000000
180.000000	180.000000	180.000000	180.000000	180.000000	180.000000	180.000000	180.000000	180.000000	180.000000	180.000000	145.800000	129.100000	113.500000	101.300000	94.100000	0.000000	0.000000	0.000000	0.000000	0.000000	0.000000	0.000000	70.400000	65.100000	0.000000	0.000000	0.000000	0.000000	0.000000	0.000000	0.000000	0.000000	50.500000	0.000000	0.000000	0.000000	0.000000	0.000000	0.000000	0.000000	0.000000	0.000000	0.000000	0.000000	0.000000	0.000000	0.000000	0.000000	0.000000
180.000000	180.000000	180.000000	180.000000	180.000000	180.000000	180.000000	180.000000	180.000000	180.000000	180.000000	145.700000	129.100000	113.500000	101.500000	94.100000	180.000000	180.000000	180.000000	180.000000	180.000000	180.000000	180.000000	70.500000	65.000000	0.000000	0.000000	0.000000	0.000000	0.000000	0.000000	0.000000	0.000000	51.500000	0.000000	0.000000	0.000000	0.000000	0.000000	0.000000	0.000000	0.000000	0.000000	0.000000	0.000000	0.000000	0.000000	0.000000	0.000000	0.000000
180.000000	180.000000	180.000000	180.000000	180.000000	180.000000	180.000000	180.000000	180.000000	180.000000	180.000000	145.800000	129.100000	113.500000	101.300000	94.100000	0.000000	0.000000	0.000000	0.000000	0.000000	0.000000	0.000000	70.400000	64.600000	180.000000	180.000000	180.000000	180.000000	180.000000	180.000000	180.000000	180.000000	51.500000	0.000000	0.000000	0.000000	0.000000	0.000000	0.000000	0.000000	0.000000	0.000000	0.000000	0.000000	0.000000	0.000000	0.000000	0.000000	0.000000
180.000000	180.000000	180.000000	180.000000	180.000000	180.000000	180.000000	180.000000	180.000000	180.000000	180.000000	145.700000	129.100000	113.500000	101.500000	94.100000	180.000000	180.000000	180.000000	180.000000	180.000000	180.000000	180.000000	70.500000	65.100000	0.000000	0.000000	0.000000	0.000000	0.000000	0.000000	0.000000	0.000000	50.700000	180.000000	180.000000	180.000000	180.000000	180.000000	180.000000	180.000000	180.000000	180.000000	180.000000	180.000000	180.000000	180.000000	180.000000	180.000000	180.000000
180.000000	180.000000	180.000000	180.000000	180.000000	180.000000	180.000000	180.000000	180.000000	180.000000	180.000000	145.800000	129.100000	113.500000	101.300000	94.100000	0.000000	0.000000	0.000000	0.000000	0.000000	0.000000	0.000000	70.400000	64.900000	0.000000	0.000000	0.000000	0.000000	0.000000	0.000000	0.000000	0.000000	51.100000	0.000000	0.000000	0.000000	0.000000	0.000000	0.000000	0.000000	0.000000	0.000000	0.000000	0.000000	0.000000	0.000000	0.000000	0.000000	0.000000
180.000000	180.000000	180.000000	180.000000	180.000000	180.000000	180.000000	180.000000	180.000000	180.000000	180.000000	145.700000	129.100000	113.500000	101.500000	94.100000	180.000000	180.000000	180.000000	180.000000	180.000000	180.000000	180.000000	70.500000	64.700000	180.000000	180.000000	180.000000	180.000000	180.000000	180.000000	180.000000	180.000000	51.400000	0.000000	0.000000	0.000000	0.000000	0.000000	0.000000	0.000000	0.000000	0.000000	0.000000	0.000000	0.000000	0.000000	0.000000	0.000000	0.000000
180.000000	180.000000	180.000000	180.000000	180.000000	180.000000	180.000000	180.000000	180.000000	180.000000	180.000000	145.800000	129.100000	113.500000	101.300000	94.100000	0.000000	0.000000	0.000000	0.000000	0.000000	0.000000	0.000000	70.400000	65.100000	0.000000	0.000000	0.000000	0.000000	0.000000	0.000000	0.000000	0.000000	51.100000	0.000000	0.000000	0.000000	0.000000	0.000000	0.000000	0.000000	0.000000	0.000000	0.000000	0.000000	0.000000	0.000000	0.000000	0.000000	0.000000
180.000000	180.000000	180.000000	180.000000	180.000000	180.000000	180.000000	180.000000	180.000000	180.000000	180.000000	145.700000	129.100000	113.500000	101.500000	94.100000	180.000000	180.000000	180.000000	180.000000	180.000000	180.000000	180.000000	70.500000	64.800000	0.000000	0.000000	0.000000	0.000000	0.000000	0.000000	0.000000	0.000000	50.900000	180.000000	180.000000	180.000000	180.000000	180.000000	180.000000	180.000000	180.000000	180.000000	180.000000	0.000000	0.000000	0.000000	0.000000	0.000000	0.000000
180.000000	180.000000	180.000000	180.000000	180.000000	180.000000	180.000000	180.000000	180.000000	180.000000	180.000000	145.800000	129.100000	113.500000	101.300000	94.100000	0.000000	0.000000	0.000000	0.000000	0.000000	0.000000	0.000000	70.400000	64.800000	180.000000	180.000000	180.000000	180.000000	180.000000	180.000000	180.000000	180.000000	51.300000	0.000000	0.000000	0.000000	0.000000	0.000000	0.000000	0.000000	0.000000	0.000000	0.000000	180.000000	180.000000	180.000000	180.000000	180.000000	180.000000
180.000000	180.000000	180.000000	180.000000	180.000000	180.000000	180.000000	180.000000	180.000000	180.000000	180.000000	145.700000	129.100000	113.500000	101.500000	94.100000	180.000000	180.000000	180.000000	180.000000	180.000000	180.000000	180.000000	70.500000	65.000000	0.000000	0.000000	0.000000	0.000000	0.000000	0.000000	0.000000	0.000000	51.200000	0.000000	0.000000	0.000000	0.000000	0.000000	0.000000	0.000000	0.000000	0.000000	0.000000	0.000000	0.000000	0.000000	0.000000	0.000000	0.000000
180.000000	180.000000	180.000000	180.000000	180.000000	180.000000	180.000000	180.000000	180.000000	180.000000	180.000000	145.800000	129.100000	113.500000	101.300000	94.100000	0.000000	0.000000	0.000000	0.000000	0.000000	0.000000	0.000000	70.400000	64.800000	0.000000	0.000000	0.000000	0.000000	0.000000	0.000000	0.000000	0.000000	51.000000	0.000000	0.000000	0.000000	0.000000	0.000000	0.000000	0.000000	0.000000	0.000000	0.000000	0.000000	0.000000	0.000000	0.000000	0.000000	0.000000
180.000000	180.000000	180.000000	180.000000	180.000000	180.000000	180.000000	180.000000	180.000000	180.000000	180.000000	145.700000	129.100000	113.500000	101.500000	94.100000	180.000000	180.000000	180.000000	180.000000	180.000000	180.000000	180.000000	70.500000	64.900000	180.000000	180.000000	180.000000	180.000000	180.000000	180.000000	180.000000	180.000000	51.100000	180.000000	180.000000	180.000000	180.000000	180.000000	180.000000	180.000000	180.000000	180.000000	180.000000	0.000000	0.000000	0.000000	0.000000	0.000000	0.000000
180.000000	180.000000	180.000000	180.000000	180.000000	180.000000	180.000000	180.000000	180.000000	180.000000	180.000000	145.800000	129.100000	113.500000	101.300000	94.100000	0.000000	0.000000	0.000000	0.000000	0.000000	0.000000	0.000000	70.400000	64.900000	0.000000	0.000000	0.000000	0.000000	0.000000	0.000000	0.000000	0.000000	51.300000	0.000000	0.000000	0.000000	0.000000	0.000000	0.000000	0.000000	0.000000	0.000000	0.000000	0.000000	0.000000	0.000000	0.000000	0.000000	0.000000
180.000000	180.000000	180.000000	180.000000	180.000000	180.000000	180.000000	180.000000	180.000000	180.000000	180.000000	145.700000	129.100000	113.500000	101.500000	94.100000	180.000000	180.000000	180.000000	180.000000	180.000000	180.000000	180.000000	70.500000	64.900000	0.000000	0.000000	0.000000	0.000000	0.000000	0.000000	0.000000	0.000000	51.100000	0.000000	0.000000	0.000000	0.000000	0.000000	0.000000	0.000000	0.000000	0.000000	0.000000	180.000000	180.000000	180.000000	180.000000	180.000000	180.000000
180.000000	180.000000	180.000000	180.000000	180.000000	180.000000	180.000000	180.000000	180.000000	180.000000	180.000000	145.800000	129.100000	113.500000	101.300000	94.100000	0.000000	0.000000	0.000000	0.000000	0.000000	0.000000	0.000000	70.400000	64.900000	180.000000	180.000000	180.000000	180.000000	180.000000	180.000000	180.000000	180.000000	51.000000	0.000000	0.000000	0.000000	0.000000	0.000000	0.000000	0.000000	0.000000	0.000000	0.000000	0.000000	0.000000	0.000000	0.000000	0.000000	0.000000
180.000000	180.000000	180.000000	180.000000	180.000000	180.000000	180.000000	180.000000	180.000000	180.000000	180.000000	145.700000	129.100000	113.500000	101.500000	94.100000	180.000000	180.000000	180.000000	180.000000	180.000000	180.000000	180.000000	70.500000	64.900000	0.000000	0.000000	0.000000	0.000000	0.000000	0.000000	0.000000	0.000000	51.200000	180.000000	180.000000	180.000000	180.000000	180.000000	180.000000	180.000000	180.000000	180.000000	180.000000	0.000000	0.000000	0.000000	0.000000	0.000000	0.000000
180.000000	180.000000	180.000000	180.000000	180.000000	180.000000	180.000000	180.000000	180.000000	180.000000	180.000000	145.800000	129.100000	113.500000	101.300000	94.100000	0.000000	0.000000	0.000000	0.000000	0.000000	0.000000	0.000000	70.400000	64.900000	0.000000	0.000000	0.000000	0.000000	0.000000	0.000000	0.000000	0.000000	51.200000	0.000000	0.000000	0.000000	0.000000	0.000000	0.000000	0.000000	0.000000	0.000000	0.000000	0.000000	0.000000	0.000000	0.000000	0.000000	0.000000
180.000000	180.000000	180.000000	180.000000	180.000000	180.000000	180.000000	180.000000	180.000000	180.000000	180.000000	145.700000	129.100000	113.500000	101.500000	94.100000	180.000000	180.000000	180.000000	180.000000	180.000000	180.000000	180.000000	70.500000	64.900000	180.000000	180.000000	180.000000	180.000000	180.000000	180.000000	180.000000	180.000000	51.100000	0.000000	0.000000	0.000000	0.000000	0.000000	0.000000	0.000000	0.000000	0.000000	0.000000	0.000000	0.000000	0.000000	0.000000	0.000000	0.000000
180.000000	180.000000	180.000000	180.000000	180.000000	180.000000	180.000000	180.000000	180.000000	180.000000	180.000000	145.800000	129.100000	113.500000	101.300000	94.100000	0.000000	0.000000	0.000000	0.000000	0.000000	0.000000	0.000000	70.400000	64.900000	0.000000	0.000000	0.000000	0.000000	0.000000	0.000000	0.000000	0.000000	51.100000	0.000000	0.000000	0.000000	0.000000	0.000000	0.000000	0.000000	0.000000	0.000000	0.000000	180.000000	180.000000	180.000000	180.000000	180.000000	180.000000
180.000000	180.000000	180.000000	180.000000	180.000000	180.000000	180.000000	180.000000	180.000000	180.000000	180.000000	145.700000	129.100000	113.500000	101.500000	94.100000	180.000000	180.000000	180.000000	180.000000	180.000000	180.000000	180.000000	70.500000	64.900000	0.000000	0.000000	0.000000	0.000000	0.000000	0.000000	0.000000	0.000000	51.200000	180.000000	180.000000	180.000000	180.000000	180.000000	180.000000	180.000000	180.000000	180.000000	180.000000	0.000000	0.000000	0.000000	0.000000	0.000000	0.000000
180.000000	180.000000	180.000000	180.000000	180.000000	180.000000	180.000000	180.000000	180.000000	180.000000	180.000000	145.800000	129.100000	113.500000	101.300000	94.100000	0.000000	0.000000	0.000000	0.000000	0.000000	0.000000	0.000000	70.400000	64.900000	180.000000	180.000000	180.000000	180.000000	180.000000	180.000000	180.000000	180.000000	51.100000	0.000000	0.000000	0.000000	0.000000	0.000000	0.000000	0.000000	0.000000	0.000000	0.000000	0.000000	0.000000	0.000000	0.000000	0.000000	0.000000
180.000000	180.000000	180.000000	180.000000	180.000000	180.000000	180.000000	180.000000	180.000000	180.000000	180.000000	145.700000	129.100000	113.500000	101.500000	94.100000	180.000000	180.000000	180.000000	180.000000	180.000000	180.000000	180.000000	70.500000	64.900000	0.000000	0.000000	0.000000	0.000000	0.000000	0.000000	0.000000	0.000000	51.100000	0.000000	0.000000	0.000000	0.000000	0.000000	0.000000	0.000000	0.000000	0.000000	0.000000	0.000000	0.000000	0.000000	0.000000	0.000000	0.000000
180.000000	180.000000	180.000000	180.000000	180.000000	180.000000	180.000000	180.000000	180.000000	180.000000	180.000000	145.800000	129.100000	113.500000	101.300000	94.100000	0.000000	0.000000	0.000000	0.000000	0.000000	0.000000	0.000000	70.400000	64.900000	0.000000	0.000000	0.000000	0.000000	0.000000	0.000000	0.000000	0.000000	51.200000	0.000000	0.000000	0.000000	0.000000	0.000000	0.000000	0.000000	0.000000	0.000000	0.000000	0.000000	0.000000	0.000000	0.000000	0.000000	0.000000
180.000000	180.000000	180.000000	180.000000	180.000000	180.000000	180.000000	180.000000	180.000000	180.000000	180.000000	145.700000	129.100000	113.500000	101.500000	94.100000	180.000000	180.000000	180.000000	180.000000	180.000000	180.000000	180.000000	70.500000	64.900000	180.000000	180.000000	180.000000	180.000000	180.000000	180.000000	180.000000	180.000000	51.100000	180.000000	180.000000	180.000000	180.000000	180.000000	180.000000	180.000000	180.000000	180.000000	180.000000	180.000000	180.000000	180.000000	180.000000	180.000000	180.000000
180.000000	180.000000	180.000000	180.000000	180.000000	180.000000	180.000000	180.000000	180.000000	180.000000	180.000000	145.800000	129.100000	113.500000	101.300000	94.100000	0.000000	0.000000	0.000000	0.000000	0.000000	0.000000	0.000000	70.400000	64.900000	0.000000	0.000000	0.000000	0.000000	0.000000	0.000000	0.000000	0.000000	51.100000	0.000000	0.000000	0.000000	0.000000	0.000000	0.000000	0.000000	0.000000	0.000000	0.000000	0.000000	0.000000	0.000000	0.000000	0.000000	0.000000
180.000000	180.000000	180.000000	180.000000	180.000000	180.000000	180.000000	180.000000	180.000000	180.000000	180.000000	145.700000	129.100000	113.500000	101.500000	94.100000	180.000000	180.000000	180.000000	180.000000	180.000000	180.000000	180.000000	70.500000	64.900000	0.000000	0.000000	0.000000	0.000000	0.000000	0.000000	0.000000	0.000000	51.200000	0.000000	0.000000	0.000000	0.000000	0.000000	0.000000	0.000000	0.000000	0.000000	0.000000	0.000000	0.000000	0.000000	0.000000	0.000000	0.000000
180.000000	180.000000	180.000000	180.000000	180.000000	180.000000	180.000000	180.000000	180.000000	180.000000	180.000000	145.800000	129.100000	113.500000	101.300000	94.100000	0.000000	0.000000	0.000000	0.000000	0.000000	0.000000	0.000000	70.400000	64.900000	180.000000	180.000000	180.000000	180.000000	180.000000	180.000000	180.000000	180.000000	51.100000	0.000000	0.000000	0.000000	0.000000	0.000000	0.000000	0.000000	0.000000	0.000000	0.000000	0.000000	0.000000	0.000000	0.000000	0.000000	0.000000
180.000000	180.000000	180.000000	180.000000	180.000000	180.000000	180.000000	180.000000	180.000000	180.000000	180.000000	145.700000	129.100000	113.500000	101.500000	94.100000	180.000000	180.000000	180.000000	180.000000	180.000000	180.000000	180.000000	70.500000	64.900000	0.000000	0.000000	0.000000	0.000000	0.000000	0.000000	0.000000	0.000000	51.100000	180.000000	180.000000	180.000000	180.000000	180.000000	180.000000	180.000000	180.000000	180.000000	180.000000	0.000000	0.000000	0.000000	0.000000	0.000000	0.000000
180.000000	180.000000	180.000000	180.000000	180.000000	180.000000	180.000000	180.000000	180.000000	180.000000	180.000000	145.800000	129.100000	113.500000	101.300000	94.100000	0.000000	0.000000	0.000000	0.000000	0.000000	0.000000	0.000000	70.400000	64.900000	0.000000	0.000000	0.000000	0.000000	0.000000	0.000000	0.000000	0.000000	51.200000	0.000000	0.000000	0.000000	0.000000	0.000000	0.000000	0.000000	0.000000	0.000000	0.000000	180.000000	180.000000	180.000000	180.000000	180.000000	180.000000
180.000000	180.000000	180.000000	180.000000	180.000000	180.000000	180.000000	180.000000	180.000000	180.000000	180.000000	145.700000	129.100000	113.500000	101.500000	94.100000	180.000000	180.000000	180.000000	180.000000	180.000000	180.000000	180.000000	70.500000	64.900000	180.000000	180.000000	180.000000	180.000000	180.000000	180.000000	180.000000	180.000000	51.100000	0.000000	0.000000	0.000000	0.000000	0.000000	0.000000	0.000000	0.000000	0.000000	0.000000	0.000000	0.000000	0.000000	0.000000	0.000000	0.000000
180.000000	180.000000	180.000000	180.000000	180.000000	180.000000	180.000000	180.000000	180.000000	180.000000	180.000000	145.800000	129.100000	113.500000	101.300000	94.100000	0.000000	0.000000	0.000000	0.000000	0.000000	0.000000	0.000000	70.400000	64.900000	0.000000	0.000000	0.000000	0.000000	0.000000	0.000000	0.000000	0.000000	51.100000	0.000000	0.000000	0.000000	0.000000	0.000000	0.000000	0.000000	0.000000	0.000000	0.000000	0.000000	0.000000	0.000000	0.000000	0.000000	0.000000
180.000000	180.000000	180.000000	180.000000	180.000000	180.000000	180.000000	180.000000	180.000000	180.000000	180.000000	145.700000	129.100000	113.500000	101.500000	94.100000	180.000000	180.000000	180.000000	180.000000	180.000000	180.000000	180.000000	70.500000	64.900000	0.000000	0.000000	0.000000	0.000000	0.000000	0.000000	0.000000	0.000000	51.200000	180.000000	180.000000	180.000000	180.000000	180.000000	180.000000	180.000000	180.000000	180.000000	180.000000	0.000000	0.000000	0.000000	0.000000	0.000000	0.000000
180.000000	180.000000	180.000000	180.000000	180.000000	180.000000	180.000000	180.000000	180.000000	180.000000	180.000000	145.800000	129.100000	113.500000	101.300000	94.100000	0.000000	0.000000	0.000000	0.000000	0.000000	0.000000	0.000000	70.400000	64.900000	180.000000	180.000000	180.000000	180.000000	180.000000	180.000000	180.000000	180.000000	51.100000	0.000000	0.000000	0.000000	0.000000	0.000000	0.000000	0.000000	0.000000	0.000000	0.000000	0.000000	0.000000	0.000000	0.000000	0.000000	0.000000
180.000000	180.000000	180.000000	180.000000	180.000000	180.000000	180.000000	180.000000	180.000000	180.000000	180.000000	145.700000	129.100000	113.500000	101.500000	94.100000	180.000000	180.000000	180.000000	180.000000	180.000000	180.000000	180.000000	70.500000	64.900000	0.000000	0.000000	0.000000	0.000000	0.000000	0.000000	0.000000	0.000000	51.100000	0.000000	0.000000	0.000000	0.000000	0.000000	0.000000	0.000000	0.000000	0.000000	0.000000	180.000000	180.000000	180.000000	180.000000	180.000000	180.000000
180.000000	180.000000	180.000000	180.000000	180.000000	180.000000	180.000000	180.000000	180.000000	180.000000	180.000000	145.800000	129.100000	113.500000	101.300000	94.100000	0.000000	0.000000	0.000000	0.000000	0.000000	0.000000	0.000000	70.400000	64.900000	0.000000	0.000000	0.000000	0.000000	0.000000	0.000000	0.000000	0.000000	51.200000	0.000000	0.000000	0.000000	0.000000	0.000000	0.000000	0.000000	0.000000	0.000000	0.000000	0.000000	0.000000	0.000000	0.000000	0.000000	0.000000
180.000000	180.000000	180.000000	180.000000	180.000000	180.000000	180.000000	180.000000	180.000000	180.000000	180.000000	145.700000	129.100000	113.500000	101.500000	94.100000	180.000000	180.000000	180.000000	180.000000	180.000000	180.000000	180.000000	70.500000	64.900000	180.000000	180.000000	180.000000	180.000000	180.000000	180.000000	180.000000	180.000000	51.100000	180.000000	180.000000	180.000000	180.000000	180.000000	180.000000	180.000000	180.000000	180.000000	180.000000	0.000000	0.000000	0.000000	0.000000	0.000000	0.000000
180.000000	180.000000	180.000000	180.000000	180.000000	180.000000	180.000000	180.000000	180.000000	180.000000	180.000000	145.800000	129.100000	113.500000	101.300000	94.100000	0.000000	0.000000	0.000000	0.000000	0.000000	0.000000	0.000000	70.400000	64.900000	0.000000	0.000000	0.000000	0.000000	0.000000	0.000000	0.000000	0.000000	51.100000	0.000000	0.000000	0.000000	0.000000	0.000000	0.000000	0.000000	0.000000	0.000000	0.000000	0.000000	0.000000	0.000000	0.000000	0.000000	0.000000
180.000000	180.000000	180.000000	180.000000	180.000000	180.000000	180.000000	180.000000	180.000000	180.000000	180.000000	145.700000	129.100000	113.500000	101.500000	94.100000	180.000000	180.000000	180.000000	180.000000	180.000000	180.000000	180.000000	70.500000	64.900000	0.000000	0.000000	0.000000	0.000000	0.000000	0.000000	0.000000	0.000000	51.200000	0.000000	0.000000	0.000000	0.000000	0.000000	0.000000	0.000000	0.000000	0.000000	0.000000	0.000000	0.000000	0.000000	0.000000	0.000000	0.000000
180.000000	180.000000	180.000000	180.000000	180.000000	180.000000	180.000000	180.000000	180.000000	180.000000	180.000000	145.800000	129.100000	113.500000	101.300000	94.100000	0.000000	0.000000	0.000000	0.000000	0.000000	0.000000	0.000000	70.400000	64.900000	180.000000	180.000000	180.000000	180.000000	180.000000	180.000000	180.000000	180.000000	51.100000	0.000000	0.000000	0.000000	0.000000	0.000000	0.000000	0.000000	0.000000	0.000000	0.000000	180.000000	180.000000	180.000000	180.000000	180.000000	180.000000
180.000000	180.000000	180.000000	180.000000	180.000000	180.000000	180.000000	180.000000	180.000000	180.000000	180.000000	145.700000	129.100000	113.500000	101.500000	94.100000	180.000000	180.000000	180.000000	180.000000	180.000000	180.000000	180.000000	70.500000	64.900000	0.000000	0.000000	0.000000	0.000000	0.000000	0.000000	0.000000	0.000000	51.100000	180.000000	180.000000	180.000000	180.000000	180.000000	180.000000	180.000000	180.000000	180.000000	180.000000	0.000000	0.000000	0.000000	0.000000	0.000000	0.000000
180.000000	180.000000	180.000000	180.000000	180.000000	180.000000	180.000000	180.000000	180.000000	180.000000	180.000000	145.800000	129.100000	113.500000	101.300000	94.100000	0.000000	0.000000	0.000000	0.000000	0.000000	0.000000	0.000000	70.400000	64.900000	0.000000	0.000000	0.000000	0.000000	0.000000	0.000000	0.000000	0.000000	51.200000	0.000000	0.000000	0.000000	0.000000	0.000000	0.000000	0.000000	0.000000	0.000000	0.000000	0.000000	0.000000	0.000000	0.000000	0.000000	0.000000
180.000000	180.000000	180.000000	180.000000	180.000000	180.000000	180.000000	180.000000	180.000000	180.000000	180.000000	145.700000	129.100000	113.500000	101.500000	94.100000	180.000000	180.000000	180.000000	180.000000	180.000000	180.000000	180.000000	70.500000	64.900000	180.000000	180.000000	180.000000	180.000000	180.000000	180.000000	180.000000	180.000000	51.100000	0.000000	0.000000	0.000000	0.000000	0.000000	0.000000	0.000000	0.000000	0.000000	0.000000	0.000000	0.000000	0.000000	0.000000	0.000000	0.000000
180.000000	180.000000	180.000000	180.000000	180.000000	180.000000	180.000000	180.000000	180.000000	180.000000	180.000000	145.800000	129.100000	113.500000	101.300000	94.100000	0.000000	0.000000	0.000000	0.000000	0.000000	0.000000	0.000000	70.400000	64.900000	0.000000	0.000000	0.000000	0.000000	0.000000	0.000000	0.000000	0.000000	51.100000	0.000000	0.000000	0.000000	0.000000	0.000000	0.000000	0.000000	0.000000	0.000000	0.000000	0.000000	0.000000	0.000000	0.000000	0.000000	0.000000
180.000000	180.000000	180.000000	180.000000	180.000000	180.000000	180.000000	180.000000	180.000000	180.000000	180.000000	145.700000	129.100000	113.500000	101.500000	94.100000	180.000000	180.000000	180.000000	180.000000	180.000000	180.000000	180.000000	70.500000	64.900000	0.000000	0.000000	0.000000	0.000000	0.000000	0.000000	0.000000	0.000000	51.200000	180.000000	180.000000	180.000000	180.000000	180.000000	180.000000	180.000000	180.000000	180.000000	180.000000	180.000000	180.000000	180.000000	180.000000	180.000000	180.000000
180.000000	180.000000	180.000000	180.000000	180.000000	180.000000	180.000000	180.000000	180.000000	180.000000	180.000000	145.800000	129.100000	113.500000	101.300000	94.100000	0.000000	0.000000	0.000000	0.000000	0.000000	0.000000	0.000000	70.400000	64.900000	180.000000	180.000000	180.000000	180.000000	180.000000	180.000000	180.000000	180.000000	51.100000	0.000000	0.000000	0.000000	0.000000	0.000000	0.000000	0.000000	0.000000	0.000000	0.000000	0.000000	0.000000	0.000000	0.000000	0.000000	0.000000
180.000000	180.000000	180.000000	180.000000	180.000000	180.000000	180.000000	180.000000	180.000000	180.000000	180.000000	145.700000	129.100000	113.500000	101.500000	94.100000	180.000000	180.000000	180.000000	180.000000	180.000000	180.000000	180.000000	70.500000	64.900000	0.000000	0.000000	0.000000	0.000000	0.000000	0.000000	0.000000	0.000000	51.100000	0.000000	0.000000	0.000000	0.000000	0.000000	0.000000	0.000000	0.000000	0.000000	0.000000	0.000000	0.000000	0.000000	0.000000	0.000000	0.000000
180.000000	180.000000	180.000000	180.000000	180.000000	180.000000	180.000000	180.000000	180.000000	180.000000	180.000000	145.800000	129.100000	113.500000	101.300000	94.100000	0.000000	0.000000	0.000000	0.000000	0.000000	0.000000	0.000000	70.400000	64.900000	0.000000	0.000000	0.000000	0.000000	0.000000	0.000000	0.000000	0.000000	51.200000	0.000000	0.000000	0.000000	0.000000	0.000000	0.000000	0.000000	0.000000	0.000000	0.000000	0.000000	0.000000	0.000000	0.000000	0.000000	0.000000
180.000000	180.000000	180.000000	180.000000	180.000000	180.000000	180.000000	180.000000	180.000000	180.000000	180.000000	145.700000	129.100000	113.500000	101.500000	94.100000	180.000000	180.000000	180.000000	180.000000	180.000000	180.000000	180.000000	70.500000	64.900000	180.000000	180.000000	180.000000	180.000000	180.000000	180.000000	180.000000	180.000000	51.100000	180.000000	180.000000	180.000000	180.000000	180.000000	180.000000	180.000000	180.000000	180.000000	180.000000	0.000000	0.000000	0.000000	0.000000	0.000000	0.000000
180.000000	180.000000	180.000000	180.000000	180.000000	180.000000	180.000000	180.000000	180.000000	180.000000	180.000000	145.800000	129.100000	113.500000	101.300000	94.100000	0.000000	0.000000	0.000000	0.000000	0.000000	0.000000	0.000000	70.400000	64.900000	0.000000	0.000000	0.000000	0.000000	0.000000	0.000000	0.000000	0.000000	51.100000	0.000000	0.000000	0.000000	0.000000	0.000000	0.000000	0.000000	0.000000	0.000000	0.000000	180.000000	180.000000	180.000000	180.000000	180.000000	180.000000
180.000000	180.000000	180.000000	180.000000	180.000000	180.000000	180.000000	180.000000	180.000000	180.000000	180.000000	145.700000	129.100000	113.500000	101.500000	94.100000	180.000000	180.000000	180.000000	180.000000	180.000000	180.000000	180.000000	70.500000	64.900000	0.000000	0.000000	0.000000	0.000000	0.000000	0.000000	0.000000	0.000000	51.200000	0.000000	0.000000	0.000000	0.000000	0.000000	0.000000	0.000000	0.000000	0.000000	0.000000	0.000000	0.000000	0.000000	0.000000	0.000000	0.000000
180.000000	180.000000	180.000000	180.000000	180.000000	180.000000	180.000000	180.000000	180.000000	180.000000	180.000000	145.800000	129.100000	113.500000	101.300000	94.100000	0.000000	0.000000	0.000000	0.000000	0.000000	0.000000	0.000000	70.400000	64.900000	180.000000	180.000000	180.000000	180.000000	180.000000	180.000000	180.000000	180.000000	51.100000	0.000000	0.000000	0.000000	0.000000	0.000000	0.000000	0.000000	0.000000	0.000000	0.000000	0.000000	0.000000	0.000000	0.000000	0.000000	0.000000
180.000000	180.000000	180.000000	180.000000	180.000000	180.000000	180.000000	180.000000	180.000000	180.000000	180.000000	145.700000	129.100000	113.500000	101.500000	94.100000	180.000000	180.000000	180.000000	180.000000	180.000000	180.000000	180.000000	70.500000	64.900000	0.000000	0.000000	0.000000	0.000000	0.000000	0.000000	0.000000	0.000000	51.100000	180.000000	180.000000	180.000000	180.000000	180.000000	180.000000	180.000000	180.000000	180.000000	180.000000	0.000000	0.000000	0.000000	0.000000	0.000000	0.000000
180.000000	180.000000	180.000000	180.000000	180.000000	180.000000	180.000000	180.000000	180.000000	180.000000	180.000000	145.800000	129.100000	113.500000	101.300000	94.100000	0.000000	0.000000	0.000000	0.000000	0.000000	0.000000	0.000000	70.400000	64.900000	0.000000	0.000000	0.000000	0.000000	0.000000	0.000000	0.000000	0.000000	51.200000	0.000000	0.000000	0.000000	0.000000	0.000000	0.000000	0.000000	0.000000	0.000000	0.000000	0.000000	0.000000	0.000000	0.000000	0.000000	0.000000
180.000000	180.000000	180.000000	180.000000	180.000000	180.000000	180.000000	180.000000	180.000000	180.000000	180.000000	145.700000	129.100000	113.500000	101.500000	94.100000	180.000000	180.000000	180.000000	180.000000	180.000000	180.000000	180.000000	70.500000	64.900000	180.000000	180.000000	180.000000	180.000000	180.000000	180.000000	180.000000	180.000000	51.100000	0.000000	0.000000	0.000000	0.000000	0.000000	0.000000	0.000000	0.000000	0.000000	0.000000	180.000000	180.000000	180.000000	180.000000	180.000000	180.000000
180.000000	180.000000	180.000000	180.000000	180.000000	180.000000	180.000000	180.000000	180.000000	180.000000	180.000000	145.800000	129.100000	113.500000	101.300000	94.100000	0.000000	0.000000	0.000000	0.000000	0.000000	0.000000	0.000000	70.400000	64.900000	0.000000	0.000000	0.000000	0.000000	0.000000	0.000000	0.000000	0.000000	51.100000	0.000000	0.000000	0.000000	0.000000	0.000000	0.000000	0.000000	0.000000	0.000000	0.000000	0.000000	0.000000	0.000000	0.000000	0.000000	0.000000
180.000000	180.000000	180.000000	180.000000	180.000000	180.000000	180.000000	180.000000	180.000000	180.000000	180.000000	145.700000	129.100000	113.500000	101.500000	94.100000	180.000000	180.000000	180.000000	180.000000	180.000000	180.000000	180.000000	70.500000	64.900000	0.000000	0.000000	0.000000	0.000000	0.000000	0.000000	0.000000	0.000000	51.200000	180.000000	180.000000	180.000000	180.000000	180.000000	180.000000	180.000000	180.000000	180.000000	180.000000	0.000000	0.000000	0.000000	0.000000	0.000000	0.000000
[truncated: 19,113 more rows]
[truncated: 51 more columns]
