# Supplementary material for: Mathematical model studies of the comprehensive generation of major and minor phyllotactic patterns in plants with a predominant focus on orixate phyllotaxis
Source: PLoS Comput Biol. 2019 Jun 6;15(6):e1007044. doi: 10.1371/journal.pcbi.1007044 (PMC6553687; doi:10.1371/journal.pcbi.1007044)
Supplement: S2 Dataset — (ZIP) [file pcbi.1007044.s016.zip › EDC1/layout.txt]

Divergence angles are shown.
Data of L1~L2 to L99~L100.
Column A: b=0, Column B: b=0.1, Column C: b=0.2, and so on.
Row 1~99: a=10, Row 101~199: a=9.9: Row 201~299: a=9.8, and so on.

Filenames indicate the value of parameter G.
�� was fixed to 2.
