# Supplementary material for: Mathematical model studies of the comprehensive generation of major and minor phyllotactic patterns in plants with a predominant focus on orixate phyllotaxis
Source: PLoS Comput Biol. 2019 Jun 6;15(6):e1007044. doi: 10.1371/journal.pcbi.1007044 (PMC6553687; doi:10.1371/journal.pcbi.1007044)
Supplement: S3 Dataset — (ZIP) [file pcbi.1007044.s017.zip]

Archive with 5 entries (5 files):
- DC2/layout.txt
- DC2/N1_single.csv
- DC2/N1_two.csv
- DC2/N3_single.csv
- DC2/N3_two.csv
