# Supplementary material for: Mathematical model studies of the comprehensive generation of major and minor phyllotactic patterns in plants with a predominant focus on orixate phyllotaxis
Source: PLoS Comput Biol. 2019 Jun 6;15(6):e1007044. doi: 10.1371/journal.pcbi.1007044 (PMC6553687; doi:10.1371/journal.pcbi.1007044)
Supplement: S3 Dataset — (ZIP) [file pcbi.1007044.s017.zip › DC2/layout.txt]

Divergence angles and plastochron times are shown.
Data of L92~L93 to L99~L100.
Column A, B: ƒ¡=1.0, Column C, D: G=1.02, Column E, F: G=1.04, and so on.
Row 1~8: ƒ¿=11, Row 10~17: ƒ¿=10.9: Row 19~26: ƒ¿=10.8, and so on.

Filenames indicate other conditions.
N1: N=1, N3: N=1/3.
single: simulation initiated with a single primordium.
two: simulation initiated with two primordia.
