# Supplementary material for: Mathematical model studies of the comprehensive generation of major and minor phyllotactic patterns in plants with a predominant focus on orixate phyllotaxis
Source: PLoS Comput Biol. 2019 Jun 6;15(6):e1007044. doi: 10.1371/journal.pcbi.1007044 (PMC6553687; doi:10.1371/journal.pcbi.1007044)
Supplement: S3 Dataset — (ZIP) [file pcbi.1007044.s017.zip › DC2/N1_single.csv]

-135.000000	0.380000	-135.000000	0.397000	-135.000000	0.415000	-135.000000	0.433000	-135.000000	0.450000	-135.000000	0.467000	-135.000000	0.483000	-135.000000	0.499000	-135.000000	0.515000	-135.000000	0.529000	-134.300000	0.536000	132.900000	0.534000	132.500000	0.544000	131.600000	0.547000	130.400000	0.548000	129.200000	0.547000	127.800000	0.544000	126.300000	0.540000	124.900000	0.539000	56.300000	0.538000	-123.000000	0.532000	-121.100000	0.536000	-119.700000	0.534000	-118.500000	0.535000	62.900000	0.533000
-180.000000	0.000000	-180.000000	0.000000	-180.000000	0.000000	-180.000000	0.000000	-180.000000	0.000000	-180.000000	0.000000	-180.000000	0.000000	-180.000000	0.000000	-180.000000	0.000000	-180.000000	0.000000	-180.000000	0.000000	-180.000000	0.000000	-180.000000	0.000000	180.000000	0.000000	-180.000000	0.000000	-180.000000	0.000000	180.000000	0.000000	-180.000000	0.000000	-180.000000	0.000000	180.000000	0.000000	-179.400000	0.005000	-180.000000	0.000000	-180.000000	0.000000	-180.000000	0.000000	180.000000	0.000000
-90.000000	0.000000	-90.000000	0.000000	-90.000000	0.000000	-90.000000	0.000000	-90.000000	0.000000	-90.000000	0.000000	-90.000000	0.001000	-90.000000	0.001000	-90.000000	0.000000	-90.000000	0.001000	-90.900000	0.007000	92.100000	0.026000	92.600000	0.030000	93.400000	0.042000	94.600000	0.056000	95.800000	0.071000	97.000000	0.089000	98.000000	0.111000	98.500000	0.133000	-98.600000	0.156000	-99.200000	0.175000	-98.500000	0.204000	81.500000	0.227000	81.700000	0.247000	-98.300000	0.269000
-180.000000	0.000000	-180.000000	0.000000	-180.000000	0.000000	-180.000000	0.000000	-180.000000	0.000000	-180.000000	0.000000	-180.000000	0.000000	-180.000000	0.000000	-180.000000	0.000000	-180.000000	0.000000	-180.000000	0.000000	-180.000000	0.000000	-180.000000	0.000000	180.000000	0.000000	-180.000000	0.000000	-180.000000	0.000000	180.000000	0.000000	180.000000	0.000000	180.000000	0.000000	180.000000	0.000000	-179.300000	0.006000	-180.000000	0.000000	180.000000	0.000000	-180.000000	0.000000	180.000000	0.000000
135.000000	0.380000	135.000000	0.397000	135.000000	0.415000	135.000000	0.433000	135.000000	0.450000	135.000000	0.467000	135.000000	0.483000	135.000000	0.499000	135.000000	0.515000	135.000000	0.529000	45.700000	0.536000	132.900000	0.533000	132.400000	0.543000	131.500000	0.546000	130.300000	0.546000	129.000000	0.545000	127.600000	0.542000	126.000000	0.538000	-55.300000	0.536000	56.500000	0.536000	-122.900000	0.528000	59.100000	0.534000	-119.500000	0.532000	-118.300000	0.533000	-116.900000	0.531000
-180.000000	0.000000	-180.000000	0.000000	-180.000000	0.000000	-180.000000	0.000000	-180.000000	0.000000	-180.000000	0.000000	-180.000000	0.000000	-180.000000	0.000000	-180.000000	0.000000	-180.000000	0.000000	-180.000000	0.000000	180.000000	0.000000	180.000000	0.000000	180.000000	0.000000	-180.000000	0.000000	-180.000000	0.000000	180.000000	0.000000	-180.000000	0.000000	-180.000000	0.000000	-180.000000	0.000000	-179.300000	0.007000	180.000000	0.000000	180.000000	0.000000	-180.000000	0.000000	-180.000000	0.000000
90.000000	0.000000	90.000000	0.000000	90.000000	0.000000	90.000000	0.000000	90.000000	0.000000	90.000000	0.000000	90.000000	0.000000	90.000000	0.000000	90.000000	0.000000	90.000000	0.001000	-90.500000	0.012000	-87.900000	0.027000	-87.400000	0.032000	-86.400000	0.042000	-85.200000	0.057000	-84.000000	0.072000	-82.800000	0.091000	-81.700000	0.113000	98.700000	0.136000	-98.700000	0.159000	-99.400000	0.176000	-98.700000	0.206000	-98.700000	0.230000	81.500000	0.249000	81.500000	0.271000
-180.000000	0.000000	-180.000000	0.000000	-180.000000	0.000000	-180.000000	0.000000	-180.000000	0.000000	-180.000000	0.000000	-180.000000	0.000000	-180.000000	0.000000	-180.000000	0.000000	-180.000000	0.000000	180.000000	0.000000	-180.000000	0.000000	-180.000000	0.000000	180.000000	0.000000	-180.000000	0.000000	-180.000000	0.000000	180.000000	0.000000	180.000000	0.000000	180.000000	0.000000	180.000000	0.000000	-179.300000	0.007000	-180.000000	0.000000	-180.000000	0.000000	-180.000000	0.000000	180.000000	0.000000
-135.000000	0.380000	-135.000000	0.398000	-135.000000	0.416000	-135.000000	0.433000	-135.000000	0.451000	-135.000000	0.467000	-135.000000	0.484000	-135.000000	0.500000	-135.000000	0.514000	-135.000000	0.530000	-134.300000	0.536000	132.900000	0.535000	132.400000	0.542000	131.400000	0.544000	130.200000	0.545000	129.100000	0.546000	127.500000	0.541000	126.300000	0.541000	124.900000	0.539000	56.300000	0.538000	57.800000	0.535000	-121.300000	0.532000	-119.700000	0.535000	-118.200000	0.532000	62.900000	0.533000
-180.000000	0.000000	-180.000000	0.000000	-180.000000	0.000000	-180.000000	0.000000	-180.000000	0.000000	-180.000000	0.000000	-180.000000	0.000000	-180.000000	0.000000	-180.000000	0.000000	-180.000000	0.000000	-180.000000	0.000000	-180.000000	0.000000	-180.000000	0.000000	-180.000000	0.000000	-180.000000	0.000000	-180.000000	0.000000	-180.000000	0.000000	-180.000000	0.000000	-180.000000	0.000000	180.000000	0.000000	179.900000	0.001000	-179.800000	0.004000	-180.000000	0.000000	179.900000	0.001000	180.000000	0.000000
-90.000000	0.000000	-90.000000	0.000000	-90.000000	0.000000	-90.000000	0.000000	-90.000000	0.000000	-90.000000	0.000000	-90.000000	0.000000	-90.000000	0.000000	-90.000000	0.001000	-90.000000	0.001000	-90.900000	0.007000	92.100000	0.026000	92.700000	0.032000	93.600000	0.045000	94.800000	0.059000	95.900000	0.072000	97.300000	0.092000	98.000000	0.110000	98.500000	0.133000	-98.600000	0.157000	81.400000	0.182000	-98.800000	0.201000	81.500000	0.227000	81.500000	0.249000	-98.300000	0.269000
-180.000000	0.000000	-180.000000	0.000000	-180.000000	0.000000	-180.000000	0.000000	-180.000000	0.000000	-180.000000	0.000000	-180.000000	0.000000	-180.000000	0.000000	-180.000000	0.000000	-180.000000	0.000000	-180.000000	0.000000	-180.000000	0.000000	180.000000	0.000000	180.000000	0.000000	-180.000000	0.000000	-180.000000	0.000000	180.000000	0.000000	180.000000	0.000000	-180.000000	0.000000	-180.000000	0.000000	-180.000000	0.000000	-179.700000	0.003000	180.000000	0.000000	-179.900000	0.001000	180.000000	0.000000
135.000000	0.380000	135.000000	0.398000	135.000000	0.416000	135.000000	0.433000	135.000000	0.451000	135.000000	0.467000	135.000000	0.484000	135.000000	0.500000	135.000000	0.514000	135.000000	0.530000	45.700000	0.536000	132.900000	0.533000	132.300000	0.541000	131.300000	0.543000	130.000000	0.543000	128.900000	0.544000	127.300000	0.539000	126.100000	0.538000	124.700000	0.536000	56.600000	0.535000	-122.000000	0.533000	-121.200000	0.531000	-119.500000	0.532000	-118.200000	0.529000	-116.900000	0.531000
-180.000000	0.000000	-180.000000	0.000000	-180.000000	0.000000	-180.000000	0.000000	-180.000000	0.000000	-180.000000	0.000000	-180.000000	0.000000	-180.000000	0.000000	-180.000000	0.000000	-180.000000	0.000000	-180.000000	0.000000	180.000000	0.000000	-180.000000	0.000000	-180.000000	0.000000	-180.000000	0.000000	180.000000	0.000000	180.000000	0.000000	-180.000000	0.000000	-180.000000	0.000000	-180.000000	0.000000	179.900000	0.001000	-179.600000	0.001000	180.000000	0.000000	-180.000000	0.002000	-180.000000	0.000000
90.000000	0.000000	90.000000	0.000000	90.000000	0.000000	90.000000	0.000000	90.000000	0.000000	90.000000	0.000000	90.000000	0.000000	90.000000	0.000000	90.000000	0.001000	90.000000	0.001000	-90.500000	0.012000	-87.900000	0.027000	-87.300000	0.034000	-86.200000	0.045000	-84.900000	0.060000	-83.900000	0.074000	-82.500000	0.095000	-81.800000	0.113000	-81.300000	0.137000	-98.800000	0.160000	81.200000	0.184000	-99.100000	0.206000	-98.700000	0.230000	-98.700000	0.251000	81.500000	0.272000
-180.000000	0.000000	-180.000000	0.000000	-180.000000	0.000000	-180.000000	0.000000	-180.000000	0.000000	-180.000000	0.000000	-180.000000	0.000000	-180.000000	0.000000	-180.000000	0.000000	-180.000000	0.000000	180.000000	0.000000	-180.000000	0.000000	-180.000000	0.000000	180.000000	0.000000	-180.000000	0.000000	-180.000000	0.000000	180.000000	0.000000	180.000000	0.000000	180.000000	0.000000	180.000000	0.000000	-179.900000	0.001000	-179.600000	0.002000	-180.000000	0.000000	-179.900000	0.000000	180.000000	0.000000
-135.000000	0.380000	-135.000000	0.398000	-135.000000	0.416000	-135.000000	0.434000	-135.000000	0.451000	-135.000000	0.468000	-135.000000	0.484000	-135.000000	0.500000	-135.000000	0.515000	-135.000000	0.530000	134.100000	0.534000	132.900000	0.534000	132.300000	0.542000	131.300000	0.544000	130.200000	0.545000	128.900000	0.544000	127.500000	0.542000	126.100000	0.539000	124.800000	0.537000	56.600000	0.535000	57.800000	0.536000	-120.900000	0.535000	-119.500000	0.533000	-118.300000	0.533000	-117.000000	0.530000
-180.000000	0.000000	-180.000000	0.000000	-180.000000	0.000000	-180.000000	0.000000	-180.000000	0.000000	-180.000000	0.000000	-180.000000	0.000000	-180.000000	0.000000	-180.000000	0.000000	-180.000000	0.000000	-180.000000	0.000000	-180.000000	0.000000	180.000000	0.000000	-180.000000	0.000000	-180.000000	0.000000	-180.000000	0.000000	-180.000000	0.000000	-180.000000	0.000000	-180.000000	0.000000	-180.000000	0.000000	180.000000	0.000000	180.000000	0.000000	-180.000000	0.000000	-180.000000	0.000000	-179.900000	0.001000
-90.000000	0.000000	-90.000000	0.000000	-90.000000	0.000000	-90.000000	0.000000	-90.000000	0.000000	-90.000000	0.000000	-90.000000	0.000000	-90.000000	0.000000	-90.000000	0.001000	-90.000000	0.001000	90.900000	0.012000	92.100000	0.027000	92.800000	0.033000	93.700000	0.046000	94.900000	0.059000	96.000000	0.075000	97.300000	0.092000	98.200000	0.113000	98.600000	0.136000	-98.800000	0.161000	-98.600000	0.183000	-98.600000	0.206000	81.400000	0.230000	81.500000	0.250000	-98.600000	0.271000
-180.000000	0.000000	-180.000000	0.000000	-180.000000	0.000000	-180.000000	0.000000	-180.000000	0.000000	-180.000000	0.000000	-180.000000	0.000000	-180.000000	0.000000	-180.000000	0.000000	-180.000000	0.000000	180.000000	0.000000	-180.000000	0.000000	180.000000	0.000000	180.000000	0.000000	-180.000000	0.000000	180.000000	0.000000	-180.000000	0.000000	180.000000	0.000000	-180.000000	0.000000	-180.000000	0.000000	180.000000	0.000000	-180.000000	0.000000	180.000000	0.000000	-180.000000	0.000000	-179.800000	0.000000
135.000000	0.380000	135.000000	0.398000	135.000000	0.416000	135.000000	0.434000	135.000000	0.451000	135.000000	0.468000	135.000000	0.484000	135.000000	0.500000	135.000000	0.515000	135.000000	0.530000	134.100000	0.534000	132.800000	0.533000	132.200000	0.540000	131.200000	0.543000	130.000000	0.543000	128.700000	0.542000	127.300000	0.539000	125.900000	0.536000	124.500000	0.534000	56.800000	0.532000	58.000000	0.533000	-120.700000	0.532000	-119.300000	0.530000	-118.100000	0.531000	-116.900000	0.529000
-180.000000	0.000000	-180.000000	0.000000	-180.000000	0.000000	-180.000000	0.000000	-180.000000	0.000000	-180.000000	0.000000	-180.000000	0.000000	-180.000000	0.000000	-180.000000	0.000000	-180.000000	0.000000	-180.000000	0.000000	-180.000000	0.000000	-180.000000	0.000000	-180.000000	0.000000	-180.000000	0.000000	180.000000	0.000000	-180.000000	0.000000	-180.000000	0.000000	-180.000000	0.000000	-180.000000	0.000000	-180.000000	0.000000	-180.000000	0.000000	180.000000	0.000000	-180.000000	0.000000	-179.900000	0.001000
90.000000	0.000000	90.000000	0.000000	90.000000	0.000000	90.000000	0.000000	90.000000	0.000000	90.000000	0.000000	90.000000	0.000000	90.000000	0.000000	90.000000	0.000000	90.000000	0.001000	-89.100000	0.012000	-87.700000	0.027000	-87.200000	0.036000	-86.100000	0.046000	-85.000000	0.061000	-83.700000	0.076000	-82.600000	0.095000	-81.600000	0.116000	-81.200000	0.139000	-98.900000	0.164000	-98.800000	0.186000	81.200000	0.209000	-98.800000	0.233000	81.400000	0.252000	-98.700000	0.272000
-180.000000	0.000000	-180.000000	0.000000	-180.000000	0.000000	-180.000000	0.000000	-180.000000	0.000000	-180.000000	0.000000	-180.000000	0.000000	-180.000000	0.000000	-180.000000	0.000000	-180.000000	0.000000	-180.000000	0.000000	-180.000000	0.000000	-180.000000	0.000000	-180.000000	0.000000	-180.000000	0.000000	-180.000000	0.000000	180.000000	0.000000	-180.000000	0.000000	180.000000	0.000000	180.000000	0.000000	-180.000000	0.000000	-180.000000	0.000000	180.000000	0.000000	-180.000000	0.000000	-179.900000	0.002000
-135.000000	0.381000	-135.000000	0.398000	-135.000000	0.416000	-135.000000	0.434000	-135.000000	0.451000	-135.000000	0.468000	-135.000000	0.484000	-135.000000	0.500000	-135.000000	0.515000	-135.000000	0.530000	134.100000	0.534000	132.900000	0.534000	132.200000	0.541000	131.100000	0.542000	130.200000	0.545000	128.800000	0.543000	127.500000	0.541000	126.000000	0.537000	124.700000	0.536000	56.600000	0.536000	57.800000	0.535000	-120.800000	0.534000	-119.400000	0.532000	-118.200000	0.532000	-116.700000	0.529000
-180.000000	0.000000	-180.000000	0.000000	-180.000000	0.000000	-180.000000	0.000000	-180.000000	0.000000	-180.000000	0.000000	-180.000000	0.000000	-180.000000	0.000000	-180.000000	0.000000	-180.000000	0.000000	-180.000000	0.000000	-180.000000	0.000000	180.000000	0.000000	180.000000	0.000000	-180.000000	0.000000	-180.000000	0.000000	-180.000000	0.000000	-180.000000	0.000000	-180.000000	0.000000	-180.000000	0.000000	180.000000	0.000000	180.000000	0.000000	180.000000	0.000000	180.000000	0.000000	179.900000	0.001000
-90.000000	0.000000	-90.000000	0.000000	-90.000000	0.000000	-90.000000	0.000000	-90.000000	0.000000	-90.000000	0.000000	-90.000000	0.000000	-90.000000	0.000000	-90.000000	0.001000	-90.000000	0.001000	90.900000	0.012000	92.100000	0.028000	92.900000	0.034000	94.000000	0.048000	94.800000	0.059000	96.100000	0.076000	97.300000	0.093000	98.300000	0.115000	98.700000	0.137000	-98.700000	0.160000	-98.700000	0.184000	-98.700000	0.208000	81.300000	0.231000	81.400000	0.251000	81.600000	0.272000
-180.000000	0.000000	-180.000000	0.000000	-180.000000	0.000000	-180.000000	0.000000	-180.000000	0.000000	-180.000000	0.000000	-180.000000	0.000000	-180.000000	0.000000	-180.000000	0.000000	-180.000000	0.000000	180.000000	0.000000	180.000000	0.000000	180.000000	0.000000	180.000000	0.000000	-180.000000	0.000000	-180.000000	0.000000	180.000000	0.000000	180.000000	0.000000	180.000000	0.000000	-180.000000	0.000000	-180.000000	0.000000	-180.000000	0.000000	180.000000	0.000000	180.000000	0.000000	179.900000	0.002000
135.000000	0.381000	135.000000	0.398000	135.000000	0.416000	135.000000	0.434000	135.000000	0.451000	135.000000	0.468000	135.000000	0.484000	135.000000	0.500000	135.000000	0.515000	135.000000	0.530000	134.100000	0.534000	132.800000	0.533000	132.100000	0.540000	130.900000	0.540000	-50.000000	0.544000	128.600000	0.541000	127.300000	0.539000	125.700000	0.535000	124.400000	0.533000	-123.200000	0.534000	58.100000	0.532000	59.400000	0.531000	-119.200000	0.529000	-118.000000	0.530000	-116.600000	0.526000
-180.000000	0.000000	-180.000000	0.000000	-180.000000	0.000000	-180.000000	0.000000	-180.000000	0.000000	-180.000000	0.000000	-180.000000	0.000000	-180.000000	0.000000	-180.000000	0.000000	-180.000000	0.000000	-180.000000	0.000000	180.000000	0.000000	-180.000000	0.000000	180.000000	0.000000	-180.000000	0.000000	180.000000	0.000000	180.000000	0.000000	-180.000000	0.000000	-180.000000	0.000000	-180.000000	0.000000	-180.000000	0.001000	-180.000000	0.000000	180.000000	0.000000	-180.000000	0.000000	-180.000000	0.002000
90.000000	0.000000	90.000000	0.000000	90.000000	0.000000	90.000000	0.000000	90.000000	0.000000	90.000000	0.000000	90.000000	0.000000	90.000000	0.000000	90.000000	0.001000	90.000000	0.001000	-89.100000	0.012000	-87.700000	0.027000	-87.100000	0.036000	-85.800000	0.050000	95.100000	0.060000	-83.600000	0.077000	-82.500000	0.095000	-81.500000	0.118000	-81.100000	0.141000	81.100000	0.163000	-98.900000	0.186000	-98.800000	0.211000	-98.900000	0.234000	81.300000	0.254000	81.500000	0.274000
-180.000000	0.000000	-180.000000	0.000000	-180.000000	0.000000	-180.000000	0.000000	-180.000000	0.000000	-180.000000	0.000000	-180.000000	0.000000	-180.000000	0.000000	-180.000000	0.000000	-180.000000	0.000000	-180.000000	0.000000	-180.000000	0.000000	-180.000000	0.000000	-180.000000	0.000000	-180.000000	0.000000	-180.000000	0.000000	180.000000	0.000000	180.000000	0.000000	180.000000	0.000000	-180.000000	0.000000	-179.900000	0.001000	-180.000000	0.000000	-180.000000	0.000000	-180.000000	0.000000	179.700000	0.001000
-135.000000	0.381000	-135.000000	0.399000	-135.000000	0.416000	-135.000000	0.434000	-135.000000	0.451000	-135.000000	0.468000	-135.000000	0.484000	-135.000000	0.500000	-135.000000	0.515000	-134.800000	0.528000	-133.600000	0.528000	132.900000	0.535000	132.100000	0.540000	130.900000	0.540000	130.200000	0.545000	128.700000	0.542000	127.400000	0.541000	125.800000	0.535000	124.600000	0.536000	-123.300000	0.533000	58.200000	0.532000	-121.000000	0.530000	-120.000000	0.524000	-118.100000	0.531000	-117.200000	0.528000
-180.000000	0.000000	-180.000000	0.000000	-180.000000	0.000000	-180.000000	0.000000	-180.000000	0.000000	-180.000000	0.000000	-180.000000	0.000000	-180.000000	0.000000	-180.000000	0.000000	180.000000	0.000000	180.000000	0.000000	-180.000000	0.000000	180.000000	0.000000	180.000000	0.000000	-180.000000	0.000000	-180.000000	0.000000	-180.000000	0.000000	-180.000000	0.000000	180.000000	0.000000	-180.000000	0.001000	-180.000000	0.000000	-179.600000	0.001000	-179.300000	0.006000	-180.000000	0.000000	-179.400000	0.000000
-90.000000	0.000000	-90.000000	0.000000	-90.000000	0.000000	-90.000000	0.000000	-90.000000	0.000000	-90.000000	0.000000	-90.000000	0.001000	-90.000000	0.001000	-90.000000	0.001000	-90.400000	0.001000	-91.400000	0.018000	92.100000	0.027000	92.900000	0.036000	94.100000	0.051000	94.800000	0.059000	96.300000	0.077000	97.400000	0.094000	98.400000	0.118000	98.700000	0.138000	81.200000	0.161000	-98.900000	0.188000	-99.200000	0.208000	-99.500000	0.227000	81.400000	0.253000	-99.100000	0.273000
-180.000000	0.000000	-180.000000	0.000000	-180.000000	0.000000	-180.000000	0.000000	-180.000000	0.000000	-180.000000	0.000000	-180.000000	0.000000	-180.000000	0.000000	-180.000000	0.000000	180.000000	0.000000	-180.000000	0.000000	-180.000000	0.000000	180.000000	0.000000	180.000000	0.000000	180.000000	0.000000	180.000000	0.000000	-180.000000	0.000000	-180.000000	0.000000	-180.000000	0.000000	179.900000	0.001000	-180.000000	0.000000	-179.600000	0.003000	-179.200000	0.006000	180.000000	0.000000	-179.500000	0.003000
135.000000	0.381000	135.000000	0.399000	135.000000	0.416000	135.000000	0.434000	135.000000	0.451000	135.000000	0.468000	135.000000	0.484000	135.000000	0.500000	135.000000	0.515000	45.200000	0.528000	-133.600000	0.528000	-47.200000	0.534000	132.000000	0.539000	130.800000	0.538000	130.000000	0.544000	-51.500000	0.539000	127.200000	0.538000	125.500000	0.533000	124.400000	0.533000	-123.000000	0.531000	58.300000	0.529000	-120.800000	0.526000	-119.900000	0.522000	-117.900000	0.529000	-116.900000	0.523000
-180.000000	0.000000	-180.000000	0.000000	-180.000000	0.000000	-180.000000	0.000000	-180.000000	0.000000	-180.000000	0.000000	-180.000000	0.000000	-180.000000	0.000000	-180.000000	0.000000	-180.000000	0.000000	-180.000000	0.000000	-180.000000	0.000000	180.000000	0.000000	180.000000	0.000000	180.000000	0.000000	-180.000000	0.000000	180.000000	0.000000	-180.000000	0.000000	-180.000000	0.000000	179.900000	0.001000	180.000000	0.000000	-179.700000	0.004000	-179.200000	0.006000	-180.000000	0.000000	-179.700000	0.006000
90.000000	0.000000	90.000000	0.000000	90.000000	0.001000	90.000000	0.000000	90.000000	0.000000	90.000000	0.000000	90.000000	0.000000	90.000000	0.000000	90.000000	0.001000	-90.000000	0.006000	88.600000	0.018000	92.300000	0.027000	-86.900000	0.036000	-85.700000	0.051000	-84.900000	0.060000	96.500000	0.080000	-82.500000	0.097000	-81.300000	0.120000	-81.100000	0.141000	81.100000	0.164000	-99.100000	0.191000	-99.300000	0.209000	-99.700000	0.229000	81.200000	0.255000	-99.100000	0.272000
-180.000000	0.000000	-180.000000	0.000000	-180.000000	0.000000	-180.000000	0.000000	-180.000000	0.000000	-180.000000	0.000000	-180.000000	0.000000	-180.000000	0.000000	-180.000000	0.000000	-180.000000	0.000000	180.000000	0.000000	-180.000000	0.000000	180.000000	0.000000	-180.000000	0.000000	180.000000	0.000000	-180.000000	0.000000	180.000000	0.000000	-180.000000	0.000000	180.000000	0.000000	180.000000	0.001000	180.000000	0.000000	-179.600000	0.003000	-179.200000	0.007000	180.000000	0.000000	-179.500000	0.004000
-135.000000	0.381000	-135.000000	0.399000	-135.000000	0.417000	-135.000000	0.434000	-135.000000	0.452000	-135.000000	0.468000	-135.000000	0.485000	-135.000000	0.501000	-135.000000	0.516000	-135.000000	0.531000	133.100000	0.522000	132.800000	0.534000	132.000000	0.539000	131.000000	0.542000	129.900000	0.542000	128.600000	0.541000	127.100000	0.537000	125.900000	0.537000	124.600000	0.536000	56.900000	0.533000	58.000000	0.534000	-121.400000	0.529000	-119.900000	0.527000	-118.600000	0.526000	-117.100000	0.526000
-180.000000	0.000000	-180.000000	0.000000	-180.000000	0.000000	-180.000000	0.000000	-180.000000	0.000000	-180.000000	0.000000	-180.000000	0.000000	-180.000000	0.000000	-180.000000	0.000000	-180.000000	0.000000	-180.000000	0.000000	180.000000	0.000000	-180.000000	0.000000	-180.000000	0.000000	-180.000000	0.000000	-180.000000	0.000000	-180.000000	0.000000	180.000000	0.000000	180.000000	0.000000	-180.000000	0.001000	-180.000000	0.000000	-179.300000	0.004000	-179.500000	0.005000	-179.400000	0.004000	-179.500000	0.002000
-90.000000	0.000000	-90.000000	0.000000	-90.000000	0.000000	-90.000000	0.000000	-90.000000	0.000000	-90.000000	0.001000	-90.000000	0.000000	-90.000000	0.000000	-90.000000	0.001000	-90.000000	0.001000	91.900000	0.026000	92.300000	0.027000	93.000000	0.038000	94.100000	0.048000	95.100000	0.063000	96.300000	0.079000	97.600000	0.098000	98.300000	0.116000	98.700000	0.139000	-98.900000	0.163000	-98.800000	0.186000	-99.400000	0.204000	-99.200000	0.227000	-99.300000	0.250000	-99.100000	0.273000
-180.000000	0.000000	-180.000000	0.000000	-180.000000	0.000000	-180.000000	0.000000	-180.000000	0.000000	-180.000000	0.000000	-180.000000	0.000000	-180.000000	0.000000	-180.000000	0.000000	-180.000000	0.000000	-180.000000	0.000000	180.000000	0.000000	180.000000	0.000000	180.000000	0.000000	180.000000	0.000000	180.000000	0.000000	180.000000	0.000000	180.000000	0.000000	-180.000000	0.000000	-180.000000	0.001000	-180.000000	0.000000	-179.400000	0.007000	-179.600000	0.008000	-179.400000	0.005000	-179.500000	0.003000
135.000000	0.381000	135.000000	0.399000	135.000000	0.417000	135.000000	0.434000	135.000000	0.452000	135.000000	0.468000	135.000000	0.485000	135.000000	0.501000	135.000000	0.516000	135.000000	0.531000	133.000000	0.521000	132.700000	0.533000	131.900000	0.537000	130.900000	0.540000	129.700000	0.540000	-51.600000	0.539000	126.900000	0.535000	125.700000	0.534000	124.300000	0.533000	57.100000	0.530000	58.200000	0.531000	-121.100000	0.523000	-119.600000	0.522000	-118.400000	0.523000	-116.900000	0.523000
-180.000000	0.000000	-180.000000	0.000000	-180.000000	0.000000	-180.000000	0.000000	-180.000000	0.000000	-180.000000	0.000000	-180.000000	0.000000	-180.000000	0.000000	-180.000000	0.000000	-180.000000	0.000000	-180.000000	0.000000	-180.000000	0.000000	180.000000	0.000000	180.000000	0.000000	-180.000000	0.000000	-180.000000	0.000000	180.000000	0.000000	-180.000000	0.000000	-180.000000	0.000000	179.900000	0.000000	180.000000	0.000000	-179.400000	0.007000	-179.300000	0.004000	-179.400000	0.005000	-179.600000	0.004000
90.000000	0.000000	90.000000	0.000000	90.000000	0.000000	90.000000	0.000000	90.000000	0.000000	90.000000	0.000000	90.000000	0.000000	90.000000	0.000000	90.000000	0.000000	90.000000	0.001000	-87.900000	0.025000	-87.700000	0.029000	-86.800000	0.038000	-85.900000	0.051000	-84.600000	0.064000	96.600000	0.080000	-82.200000	0.100000	-81.500000	0.119000	-81.100000	0.142000	-99.000000	0.167000	-99.000000	0.189000	-99.600000	0.207000	-99.700000	0.233000	-99.400000	0.252000	-99.200000	0.274000
-180.000000	0.000000	-180.000000	0.000000	-180.000000	0.000000	-180.000000	0.000000	-180.000000	0.000000	-180.000000	0.000000	-180.000000	0.000000	-180.000000	0.000000	-180.000000	0.000000	-180.000000	0.000000	-180.000000	0.000000	-180.000000	0.000000	180.000000	0.000000	-180.000000	0.000000	-180.000000	0.000000	-180.000000	0.000000	180.000000	0.000000	180.000000	0.000000	180.000000	0.000000	179.900000	0.000000	180.000000	0.000000	-179.200000	0.004000	-179.200000	0.002000	-179.400000	0.004000	-179.500000	0.004000
-135.000000	0.382000	-135.000000	0.399000	-135.000000	0.417000	-135.000000	0.435000	-135.000000	0.452000	-135.000000	0.469000	-135.000000	0.485000	-135.000000	0.501000	-135.000000	0.516000	134.600000	0.526000	134.100000	0.535000	132.800000	0.534000	132.000000	0.539000	130.900000	0.541000	129.800000	0.542000	128.400000	0.539000	127.100000	0.537000	125.600000	0.534000	124.300000	0.532000	57.000000	0.532000	58.200000	0.532000	-120.800000	0.528000	-119.100000	0.528000	-117.800000	0.528000	63.500000	0.527000
-180.000000	0.000000	-180.000000	0.000000	-180.000000	0.000000	-180.000000	0.000000	-180.000000	0.000000	-180.000000	0.000000	-180.000000	0.000000	-180.000000	0.000000	-180.000000	0.000000	-180.000000	0.000000	-180.000000	0.000000	-180.000000	0.000000	-180.000000	0.000000	-180.000000	0.000000	-180.000000	0.000000	-180.000000	0.000000	180.000000	0.000000	180.000000	0.000000	-180.000000	0.000000	180.000000	0.000000	180.000000	0.000000	-179.700000	0.003000	-180.000000	0.000000	-180.000000	0.000000	180.000000	0.000000
-90.000000	0.000000	-90.000000	0.000000	-90.000000	0.000000	-90.000000	0.000000	-90.000000	0.000000	-90.000000	0.000000	-90.000000	0.000000	-90.000000	0.000000	-90.000000	0.001000	-89.600000	0.006000	90.900000	0.012000	92.200000	0.029000	93.000000	0.038000	94.100000	0.050000	95.200000	0.063000	96.500000	0.081000	97.600000	0.098000	98.600000	0.120000	98.900000	0.143000	-99.000000	0.166000	-98.900000	0.189000	-99.200000	0.209000	81.100000	0.236000	81.200000	0.257000	-98.700000	0.278000
-180.000000	0.000000	-180.000000	0.000000	-180.000000	0.000000	-180.000000	0.000000	-180.000000	0.000000	-180.000000	0.000000	-180.000000	0.000000	-180.000000	0.000000	-180.000000	0.000000	180.000000	0.000000	180.000000	0.000000	180.000000	0.000000	180.000000	0.000000	180.000000	0.000000	180.000000	0.000000	180.000000	0.000000	180.000000	0.000000	180.000000	0.000000	180.000000	0.000000	-180.000000	0.000000	-180.000000	0.000000	-179.700000	0.003000	180.000000	0.000000	180.000000	0.000000	180.000000	0.000000
135.000000	0.382000	135.000000	0.399000	135.000000	0.417000	135.000000	0.435000	135.000000	0.452000	135.000000	0.469000	135.000000	0.485000	135.000000	0.501000	135.000000	0.516000	134.600000	0.526000	134.100000	0.535000	-47.300000	0.533000	131.900000	0.538000	-49.200000	0.539000	129.700000	0.540000	128.200000	0.537000	126.900000	0.535000	-54.600000	0.531000	124.100000	0.530000	57.200000	0.529000	58.400000	0.529000	-120.600000	0.526000	-118.900000	0.526000	-117.600000	0.526000	-116.300000	0.525000
-180.000000	0.000000	-180.000000	0.000000	-180.000000	0.000000	-180.000000	0.000000	-180.000000	0.000000	-180.000000	0.000000	-180.000000	0.000000	-180.000000	0.000000	-180.000000	0.000000	-180.000000	0.000000	-180.000000	0.000000	-180.000000	0.000000	180.000000	0.000000	-180.000000	0.000000	180.000000	0.000000	-180.000000	0.000000	-180.000000	0.000000	-180.000000	0.000000	-180.000000	0.000000	-180.000000	0.000000	-180.000000	0.000000	-179.700000	0.002000	180.000000	0.000000	-180.000000	0.000000	-180.000000	0.000000
90.000000	0.000000	90.000000	0.000000	90.000000	0.000000	90.000000	0.000000	90.000000	0.000000	90.000000	0.000000	90.000000	0.000000	90.000000	0.000000	90.000000	0.001000	-89.600000	0.006000	-89.100000	0.012000	92.400000	0.028000	-86.800000	0.038000	94.300000	0.051000	-84.700000	0.065000	-83.200000	0.082000	-82.200000	0.101000	98.700000	0.123000	-80.900000	0.146000	-99.200000	0.169000	-99.100000	0.192000	-99.300000	0.213000	-99.000000	0.239000	81.000000	0.259000	81.100000	0.280000
-180.000000	0.000000	-180.000000	0.000000	-180.000000	0.000000	-180.000000	0.000000	-180.000000	0.000000	-180.000000	0.000000	-180.000000	0.000000	-180.000000	0.000000	-180.000000	0.000000	-180.000000	0.000000	-180.000000	0.000000	-180.000000	0.000000	180.000000	0.000000	-180.000000	0.000000	-180.000000	0.000000	180.000000	0.000000	180.000000	0.000000	-180.000000	0.000000	180.000000	0.000000	180.000000	0.001000	180.000000	0.000000	-179.700000	0.002000	180.000000	0.000000	180.000000	0.000000	-180.000000	0.000000
-135.000000	0.382000	-135.000000	0.399000	-135.000000	0.417000	-135.000000	0.435000	-135.000000	0.452000	-135.000000	0.469000	-135.000000	0.485000	-135.000000	0.501000	-135.000000	0.517000	-134.800000	0.529000	133.100000	0.523000	132.700000	0.533000	131.900000	0.538000	130.500000	0.536000	129.700000	0.541000	128.200000	0.536000	127.000000	0.536000	125.600000	0.534000	124.200000	0.532000	57.100000	0.530000	-121.900000	0.531000	-120.500000	0.531000	-119.000000	0.529000	-117.800000	0.528000	-118.100000	0.514000
-180.000000	0.000000	-180.000000	0.000000	-180.000000	0.000000	-180.000000	0.000000	-180.000000	0.000000	-180.000000	0.000000	-180.000000	0.000000	-180.000000	0.000000	-180.000000	0.000000	180.000000	0.000000	-180.000000	0.000000	180.000000	0.000000	-180.000000	0.000000	-180.000000	0.000000	-180.000000	0.000000	-180.000000	0.000000	180.000000	0.000000	-180.000000	0.000000	180.000000	0.000000	180.000000	0.000000	-179.900000	0.001000	180.000000	0.000000	-180.000000	0.000000	-180.000000	0.000000	-178.200000	0.013000
-90.000000	0.000000	-90.000000	0.000000	-90.000000	0.000000	-90.000000	0.000000	-90.000000	0.000000	-90.000000	0.000000	-90.000000	0.001000	-90.000000	0.001000	-90.000000	0.000000	-90.400000	0.001000	91.900000	0.025000	92.300000	0.030000	93.100000	0.039000	94.500000	0.056000	95.300000	0.065000	96.800000	0.084000	97.700000	0.100000	98.600000	0.120000	99.000000	0.144000	-99.100000	0.169000	-99.000000	0.188000	-98.800000	0.213000	81.100000	0.236000	81.300000	0.257000	-100.600000	0.266000
-180.000000	0.000000	-180.000000	0.000000	-180.000000	0.000000	-180.000000	0.000000	-180.000000	0.000000	-180.000000	0.000000	-180.000000	0.000000	-180.000000	0.000000	-180.000000	0.000000	180.000000	0.000000	180.000000	0.000000	180.000000	0.000000	180.000000	0.000000	180.000000	0.000000	-180.000000	0.000000	180.000000	0.000000	-180.000000	0.000000	-180.000000	0.000000	-180.000000	0.000000	-180.000000	0.000000	-179.900000	0.001000	-180.000000	0.000000	-180.000000	0.000000	179.900000	0.000000	-178.100000	0.014000
135.000000	0.382000	135.000000	0.399000	135.000000	0.417000	135.000000	0.435000	135.000000	0.452000	135.000000	0.469000	135.000000	0.485000	135.000000	0.501000	135.000000	0.517000	45.200000	0.529000	133.000000	0.522000	132.600000	0.532000	131.800000	0.537000	130.400000	0.534000	-50.500000	0.539000	128.000000	0.534000	126.800000	0.534000	-54.600000	0.531000	124.000000	0.529000	57.400000	0.527000	-121.700000	0.529000	59.700000	0.528000	-118.900000	0.526000	62.400000	0.526000	-118.200000	0.510000
-180.000000	0.000000	-180.000000	0.000000	-180.000000	0.000000	-180.000000	0.000000	-180.000000	0.000000	-180.000000	0.000000	-180.000000	0.000000	-180.000000	0.000000	-180.000000	0.000000	-180.000000	0.000000	180.000000	0.000000	180.000000	0.000000	-180.000000	0.000000	-180.000000	0.000000	-180.000000	0.000000	180.000000	0.000000	-180.000000	0.000000	-180.000000	0.000000	-180.000000	0.000000	-180.000000	0.000000	-179.900000	0.001000	-180.000000	0.000000	180.000000	0.000000	-179.900000	0.001000	-177.800000	0.014000
90.000000	0.000000	90.000000	0.001000	90.000000	0.000000	90.000000	0.000000	90.000000	0.000000	90.000000	0.000000	90.000000	0.000000	90.000000	0.000000	90.000000	0.000000	-90.000000	0.006000	-87.900000	0.025000	-87.500000	0.029000	-86.700000	0.039000	-85.200000	0.056000	95.600000	0.066000	-83.000000	0.086000	-82.100000	0.102000	98.700000	0.124000	-80.800000	0.147000	-99.300000	0.172000	-99.100000	0.191000	-99.000000	0.216000	-99.000000	0.239000	-99.000000	0.258000	-101.200000	0.267000
-180.000000	0.000000	-180.000000	0.000000	-180.000000	0.000000	-180.000000	0.000000	-180.000000	0.000000	-180.000000	0.000000	-180.000000	0.000000	-180.000000	0.000000	-180.000000	0.000000	-180.000000	0.000000	-180.000000	0.000000	-180.000000	0.000000	180.000000	0.000000	180.000000	0.000000	-180.000000	0.000000	-180.000000	0.000000	180.000000	0.000000	180.000000	0.000000	-180.000000	0.000000	180.000000	0.000000	-179.900000	0.001000	180.000000	0.000000	-180.000000	0.000000	-179.900000	0.002000	-177.700000	0.015000
-135.000000	0.382000	-135.000000	0.400000	-135.000000	0.418000	-135.000000	0.435000	-135.000000	0.452000	-135.000000	0.469000	-135.000000	0.486000	-135.000000	0.501000	-135.000000	0.516000	-134.800000	0.529000	133.100000	0.523000	132.600000	0.532000	131.700000	0.536000	130.600000	0.537000	129.800000	0.542000	128.200000	0.537000	126.800000	0.535000	125.400000	0.531000	124.100000	0.530000	57.200000	0.529000	58.400000	0.529000	-120.200000	0.528000	-119.900000	0.520000	-117.600000	0.527000	-118.600000	0.509000
-180.000000	0.000000	-180.000000	0.000000	-180.000000	0.000000	-180.000000	0.000000	-180.000000	0.000000	-180.000000	0.000000	-180.000000	0.000000	-180.000000	0.000000	-180.000000	0.000000	180.000000	0.000000	-180.000000	0.000000	-180.000000	0.000000	-180.000000	0.000000	-180.000000	0.000000	-180.000000	0.000000	180.000000	0.000000	-180.000000	0.000000	-180.000000	0.000000	-180.000000	0.000000	-180.000000	0.000000	180.000000	0.000000	179.900000	0.001000	-179.100000	0.009000	180.000000	0.000000	-177.600000	0.017000
-90.000000	0.000000	-90.000000	0.000000	-90.000000	0.000000	-90.000000	0.000000	-90.000000	0.001000	-90.000000	0.000000	-90.000000	0.000000	-90.000000	0.001000	-90.000000	0.001000	-90.400000	0.001000	91.900000	0.026000	92.300000	0.032000	93.400000	0.041000	94.400000	0.055000	95.200000	0.064000	96.800000	0.083000	97.900000	0.102000	98.700000	0.124000	99.100000	0.146000	-99.200000	0.170000	-99.100000	0.193000	81.000000	0.215000	-99.900000	0.229000	81.100000	0.259000	-101.300000	0.263000
-180.000000	0.000000	-180.000000	0.000000	-180.000000	0.000000	-180.000000	0.000000	-180.000000	0.000000	-180.000000	0.000000	-180.000000	0.000000	-180.000000	0.000000	-180.000000	0.000000	180.000000	0.000000	180.000000	0.000000	-180.000000	0.000000	180.000000	0.000000	180.000000	0.000000	180.000000	0.000000	180.000000	0.000000	-180.000000	0.000000	-180.000000	0.000000	180.000000	0.000000	-180.000000	0.000000	-180.000000	0.000000	-180.000000	0.000000	-179.000000	0.008000	180.000000	0.000000	-177.400000	0.018000
135.000000	0.382000	135.000000	0.400000	135.000000	0.418000	135.000000	0.435000	135.000000	0.452000	135.000000	0.469000	135.000000	0.486000	135.000000	0.501000	135.000000	0.516000	45.200000	0.529000	133.000000	0.522000	132.500000	0.531000	131.600000	0.534000	130.500000	0.535000	129.600000	0.540000	128.000000	0.534000	126.600000	0.532000	-54.900000	0.529000	123.800000	0.528000	57.400000	0.526000	58.700000	0.526000	-120.000000	0.525000	-119.900000	0.518000	-117.500000	0.525000	-118.800000	0.505000
-180.000000	0.000000	-180.000000	0.000000	-180.000000	0.000000	-180.000000	0.000000	-180.000000	0.000000	-180.000000	0.000000	-180.000000	0.000000	-180.000000	0.000000	-180.000000	0.000000	-180.000000	0.000000	180.000000	0.000000	-180.000000	0.000000	-180.000000	0.000000	180.000000	0.000000	180.000000	0.000000	180.000000	0.000000	180.000000	0.000000	-180.000000	0.000000	-180.000000	0.000000	-180.000000	0.000000	180.000000	0.000000	179.900000	0.002000	-178.800000	0.007000	-180.000000	0.000000	-177.200000	0.018000
90.000000	0.000000	90.000000	0.000000	90.000000	0.000000	90.000000	0.000000	90.000000	0.000000	90.000000	0.000000	90.000000	0.000000	90.000000	0.001000	90.000000	0.001000	-90.000000	0.006000	-87.900000	0.025000	-87.300000	0.030000	-86.600000	0.043000	-85.400000	0.055000	-84.500000	0.066000	-83.100000	0.087000	-81.900000	0.105000	98.900000	0.127000	-80.700000	0.149000	-99.300000	0.173000	-99.300000	0.196000	-99.200000	0.217000	-100.300000	0.232000	81.000000	0.261000	-101.800000	0.264000
-180.000000	0.000000	-180.000000	0.000000	-180.000000	0.000000	-180.000000	0.000000	-180.000000	0.000000	-180.000000	0.000000	-180.000000	0.000000	-180.000000	0.000000	-180.000000	0.000000	-180.000000	0.000000	-180.000000	0.000000	-180.000000	0.000000	-180.000000	0.000000	-180.000000	0.000000	-180.000000	0.000000	-180.000000	0.000000	180.000000	0.000000	180.000000	0.000000	180.000000	0.000000	180.000000	0.000000	180.000000	0.000000	-179.900000	0.001000	-178.800000	0.009000	180.000000	0.000000	-177.100000	0.019000
-135.000000	0.383000	-135.000000	0.400000	-135.000000	0.418000	-135.000000	0.436000	-135.000000	0.453000	-135.000000	0.470000	-135.000000	0.486000	-135.000000	0.502000	-135.000000	0.517000	134.600000	0.527000	132.900000	0.521000	132.600000	0.532000	131.700000	0.536000	130.500000	0.536000	129.500000	0.539000	128.000000	0.535000	126.500000	0.531000	125.400000	0.532000	124.000000	0.530000	-122.800000	0.531000	-121.300000	0.527000	-120.300000	0.529000	-118.800000	0.526000	-117.400000	0.525000	-116.800000	0.522000
-180.000000	0.000000	-180.000000	0.000000	-180.000000	0.000000	-180.000000	0.000000	-180.000000	0.000000	-180.000000	0.000000	-180.000000	0.000000	-180.000000	0.000000	-180.000000	0.000000	-180.000000	0.000000	-180.000000	0.000000	-180.000000	0.000000	-180.000000	0.000000	-180.000000	0.000000	180.000000	0.000000	-180.000000	0.000000	-180.000000	0.000000	180.000000	0.000000	180.000000	0.000000	-180.000000	0.000000	-180.000000	0.000000	180.000000	0.000000	-180.000000	0.000000	179.900000	0.001000	-179.300000	0.002000
-90.000000	0.000000	-90.000000	0.000000	-90.000000	0.000000	-90.000000	0.000000	-90.000000	0.000000	-90.000000	0.000000	-90.000000	0.000000	-90.000000	0.000000	-90.000000	0.001000	-89.600000	0.006000	92.100000	0.028000	92.500000	0.030000	93.300000	0.042000	94.500000	0.056000	95.500000	0.067000	97.000000	0.086000	98.200000	0.106000	98.700000	0.124000	99.100000	0.147000	80.900000	0.169000	80.800000	0.196000	-99.000000	0.216000	80.900000	0.240000	81.100000	0.260000	-99.500000	0.279000
-180.000000	0.000000	-180.000000	0.000000	-180.000000	0.000000	-180.000000	0.000000	-180.000000	0.000000	-180.000000	0.000000	-180.000000	0.000000	-180.000000	0.000000	-180.000000	0.000000	180.000000	0.000000	-180.000000	0.000000	180.000000	0.000000	-180.000000	0.000000	-180.000000	0.000000	180.000000	0.000000	-180.000000	0.000000	180.000000	0.000000	-180.000000	0.000000	180.000000	0.000000	-180.000000	0.000000	180.000000	0.000000	-180.000000	0.000000	-180.000000	0.000000	-180.000000	0.001000	-179.400000	0.003000
135.000000	0.383000	135.000000	0.400000	135.000000	0.418000	135.000000	0.436000	135.000000	0.453000	135.000000	0.470000	135.000000	0.486000	135.000000	0.502000	135.000000	0.517000	134.600000	0.527000	132.800000	0.520000	132.500000	0.531000	131.600000	0.535000	-49.600000	0.534000	129.400000	0.537000	-52.200000	0.532000	126.300000	0.528000	125.100000	0.529000	123.800000	0.527000	57.400000	0.528000	58.900000	0.524000	60.000000	0.526000	-118.600000	0.524000	-117.300000	0.522000	-116.600000	0.518000
-180.000000	0.000000	-180.000000	0.000000	-180.000000	0.000000	-180.000000	0.000000	-180.000000	0.000000	-180.000000	0.000000	-180.000000	0.000000	-180.000000	0.000000	-180.000000	0.000000	-180.000000	0.000000	-180.000000	0.000000	180.000000	0.000000	180.000000	0.000000	-180.000000	0.000000	180.000000	0.000000	-180.000000	0.000000	180.000000	0.000000	-180.000000	0.000000	-180.000000	0.000000	-180.000000	0.000000	180.000000	0.000000	180.000000	0.000000	180.000000	0.000000	-180.000000	0.002000	-179.500000	0.006000
90.000000	0.000000	90.000000	0.000000	90.000000	0.000000	90.000000	0.000000	90.000000	0.000000	90.000000	0.000000	90.000000	0.000000	90.000000	0.000000	90.000000	0.001000	-89.600000	0.006000	-87.700000	0.027000	-87.500000	0.032000	-86.500000	0.042000	94.700000	0.057000	-84.300000	0.069000	97.100000	0.089000	-81.600000	0.109000	-81.100000	0.127000	-80.700000	0.150000	-99.300000	0.172000	-99.400000	0.199000	-99.200000	0.219000	-99.200000	0.243000	81.000000	0.263000	-99.600000	0.278000
-180.000000	0.000000	-180.000000	0.000000	-180.000000	0.000000	-180.000000	0.000000	-180.000000	0.000000	-180.000000	0.000000	-180.000000	0.000000	-180.000000	0.000000	-180.000000	0.000000	-180.000000	0.000000	-180.000000	0.000000	-180.000000	0.000000	-180.000000	0.000000	-180.000000	0.000000	-180.000000	0.000000	180.000000	0.000000	180.000000	0.000000	-180.000000	0.000000	-180.000000	0.000000	180.000000	0.000000	180.000000	0.000000	-180.000000	0.000000	-180.000000	0.000000	179.800000	0.000000	-179.300000	0.006000
-135.000000	0.383000	-135.000000	0.400000	-135.000000	0.418000	-135.000000	0.436000	-135.000000	0.453000	-135.000000	0.470000	-135.000000	0.486000	-135.000000	0.501000	134.600000	0.512000	-134.800000	0.530000	132.900000	0.522000	132.600000	0.533000	131.700000	0.536000	130.400000	0.535000	129.200000	0.536000	127.900000	0.534000	126.400000	0.531000	125.100000	0.529000	123.800000	0.528000	57.400000	0.528000	58.700000	0.526000	-120.800000	0.521000	-119.000000	0.522000	-119.300000	0.511000	-116.200000	0.523000
-180.000000	0.000000	-180.000000	0.000000	-180.000000	0.000000	-180.000000	0.000000	-180.000000	0.000000	-180.000000	0.000000	-180.000000	0.000000	-180.000000	0.000000	-180.000000	0.000000	180.000000	0.000000	-180.000000	0.000000	-180.000000	0.000000	-180.000000	0.000000	-180.000000	0.000000	-180.000000	0.000000	-180.000000	0.000000	180.000000	0.000000	-180.000000	0.000000	-180.000000	0.000000	180.000000	0.000000	-180.000000	0.000000	-179.200000	0.006000	-179.800000	0.004000	-178.100000	0.014000	-179.800000	0.001000
-90.000000	0.000000	-90.000000	0.000000	-90.000000	0.000000	-90.000000	0.000000	-90.000000	0.000000	-90.000000	0.000000	-90.000000	0.001000	-90.000000	0.001000	-89.600000	0.006000	-90.400000	0.001000	92.100000	0.027000	92.500000	0.030000	93.300000	0.042000	94.600000	0.058000	95.900000	0.070000	97.100000	0.087000	98.200000	0.107000	98.900000	0.128000	99.200000	0.150000	-99.200000	0.173000	-99.300000	0.197000	-99.900000	0.212000	-99.400000	0.238000	-100.900000	0.248000	-99.100000	0.282000
-180.000000	0.000000	-180.000000	0.000000	-180.000000	0.000000	-180.000000	0.000000	-180.000000	0.000000	-180.000000	0.000000	-180.000000	0.000000	-180.000000	0.000000	180.000000	0.000000	180.000000	0.000000	180.000000	0.000000	180.000000	0.000000	180.000000	0.000000	-180.000000	0.000000	180.000000	0.000000	-180.000000	0.000000	-180.000000	0.000000	180.000000	0.000000	180.000000	0.000000	-180.000000	0.000000	-180.000000	0.000000	-179.300000	0.008000	-179.600000	0.002000	-178.100000	0.015000	-179.800000	0.001000
135.000000	0.383000	135.000000	0.400000	135.000000	0.418000	135.000000	0.436000	135.000000	0.453000	135.000000	0.470000	135.000000	0.486000	135.000000	0.501000	134.600000	0.512000	45.200000	0.530000	-47.200000	0.521000	132.500000	0.531000	131.600000	0.535000	130.200000	0.533000	-51.000000	0.533000	-52.300000	0.531000	126.200000	0.528000	124.900000	0.526000	123.600000	0.525000	57.600000	0.525000	59.000000	0.524000	-120.600000	0.516000	-119.000000	0.522000	-119.200000	0.507000	-116.100000	0.521000
-180.000000	0.000000	-180.000000	0.000000	-180.000000	0.000000	-180.000000	0.000000	-180.000000	0.000000	-180.000000	0.000000	-180.000000	0.000000	-180.000000	0.000000	-180.000000	0.000000	-180.000000	0.000000	-180.000000	0.000000	180.000000	0.000000	180.000000	0.000000	180.000000	0.000000	-180.000000	0.000000	-180.000000	0.000000	-180.000000	0.000000	-180.000000	0.000000	-180.000000	0.000000	-180.000000	0.000000	180.000000	0.000000	-179.200000	0.007000	-179.500000	0.001000	-177.900000	0.015000	-179.800000	0.001000
90.000000	0.000000	90.000000	0.001000	90.000000	0.000000	90.000000	0.000000	90.000000	0.000000	90.000000	0.000000	90.000000	0.000000	90.000000	0.001000	-89.600000	0.006000	-90.000000	0.006000	92.300000	0.027000	-87.500000	0.033000	-86.500000	0.042000	-85.000000	0.058000	96.000000	0.074000	97.200000	0.090000	-81.600000	0.110000	-80.900000	0.130000	-80.600000	0.153000	-99.400000	0.176000	-99.400000	0.200000	-100.200000	0.216000	-99.700000	0.241000	-101.400000	0.250000	-99.300000	0.284000
-180.000000	0.000000	-180.000000	0.000000	-180.000000	0.000000	-180.000000	0.000000	-180.000000	0.000000	-180.000000	0.000000	-180.000000	0.000000	-180.000000	0.000000	-180.000000	0.000000	-180.000000	0.000000	-180.000000	0.000000	-180.000000	0.000000	-180.000000	0.000000	-180.000000	0.000000	180.000000	0.000000	180.000000	0.000000	180.000000	0.000000	180.000000	0.000000	180.000000	0.000000	180.000000	0.000000	180.000000	0.000000	-179.100000	0.005000	-179.600000	0.004000	-177.700000	0.015000	-179.800000	0.002000
-135.000000	0.383000	-135.000000	0.401000	-135.000000	0.419000	-135.000000	0.436000	-135.000000	0.453000	-135.000000	0.470000	-135.000000	0.486000	-135.000000	0.502000	-135.000000	0.517000	134.400000	0.525000	132.800000	0.521000	132.400000	0.531000	131.400000	0.533000	130.300000	0.534000	129.200000	0.535000	127.800000	0.533000	126.200000	0.528000	125.100000	0.529000	123.800000	0.528000	57.600000	0.526000	58.800000	0.526000	-119.900000	0.525000	-119.000000	0.524000	62.800000	0.523000	-116.100000	0.523000
-180.000000	0.000000	-180.000000	0.000000	-180.000000	0.000000	-180.000000	0.000000	-180.000000	0.000000	-180.000000	0.000000	-180.000000	0.000000	-180.000000	0.000000	-180.000000	0.000000	-180.000000	0.000000	-180.000000	0.000000	-180.000000	0.000000	180.000000	0.000000	-180.000000	0.000000	-180.000000	0.000000	-180.000000	0.000000	-180.000000	0.000000	-180.000000	0.000000	-180.000000	0.000000	180.000000	0.000000	-180.000000	0.000000	-180.000000	0.000000	-179.500000	0.000000	179.900000	0.000000	-179.900000	0.001000
-90.000000	0.000000	-90.000000	0.000000	-90.000000	0.000000	-90.000000	0.000000	-90.000000	0.001000	-90.000000	0.000000	-90.000000	0.001000	-90.000000	0.001000	-90.000000	0.001000	-89.600000	0.011000	92.200000	0.028000	92.600000	0.033000	93.700000	0.044000	94.800000	0.058000	95.900000	0.071000	97.200000	0.088000	98.400000	0.110000	98.900000	0.128000	99.200000	0.151000	-99.400000	0.176000	-99.300000	0.198000	-99.200000	0.221000	-99.600000	0.241000	-99.000000	0.264000	-99.100000	0.283000
-180.000000	0.000000	-180.000000	0.000000	-180.000000	0.000000	-180.000000	0.000000	-180.000000	0.000000	-180.000000	0.000000	-180.000000	0.000000	-180.000000	0.000000	-180.000000	0.000000	180.000000	0.000000	180.000000	0.000000	180.000000	0.000000	-180.000000	0.000000	-180.000000	0.000000	180.000000	0.000000	180.000000	0.000000	180.000000	0.000000	-180.000000	0.000000	180.000000	0.000000	180.000000	0.000000	-180.000000	0.000000	-180.000000	0.000000	-179.600000	0.003000	179.900000	0.001000	-179.900000	0.001000
135.000000	0.383000	135.000000	0.401000	135.000000	0.419000	135.000000	0.436000	135.000000	0.453000	135.000000	0.470000	135.000000	0.486000	135.000000	0.502000	135.000000	0.517000	134.400000	0.525000	132.800000	0.520000	132.300000	0.530000	131.300000	0.532000	130.100000	0.532000	-51.000000	0.533000	-52.400000	0.530000	126.000000	0.525000	124.900000	0.526000	-56.400000	0.525000	57.800000	0.523000	59.000000	0.523000	60.300000	0.523000	-118.800000	0.518000	63.000000	0.520000	-115.900000	0.520000
-180.000000	0.000000	-180.000000	0.000000	-180.000000	0.000000	-180.000000	0.000000	-180.000000	0.000000	-180.000000	0.000000	-180.000000	0.000000	-180.000000	0.000000	-180.000000	0.000000	180.000000	0.000000	180.000000	0.000000	-180.000000	0.000000	-180.000000	0.000000	180.000000	0.000000	-180.000000	0.000000	-180.000000	0.000000	-180.000000	0.000000	-180.000000	0.000000	-180.000000	0.000000	-180.000000	0.000000	180.000000	0.000000	180.000000	0.000000	-179.700000	0.006000	-180.000000	0.001000	-179.900000	0.001000
90.000000	0.000000	90.000000	0.000000	90.000000	0.000000	90.000000	0.000000	90.000000	0.000000	90.000000	0.000000	90.000000	0.000000	90.000000	0.001000	90.000000	0.001000	-89.200000	0.006000	-87.700000	0.028000	-87.200000	0.033000	-86.300000	0.046000	-85.000000	0.060000	96.000000	0.074000	97.300000	0.092000	-81.400000	0.113000	-80.900000	0.131000	99.400000	0.154000	-99.500000	0.179000	-99.500000	0.201000	-99.400000	0.223000	-99.700000	0.240000	-99.300000	0.266000	-99.200000	0.286000
-180.000000	0.000000	-180.000000	0.000000	-180.000000	0.000000	-180.000000	0.000000	-180.000000	0.000000	-180.000000	0.000000	-180.000000	0.000000	-180.000000	0.000000	-180.000000	0.000000	-180.000000	0.000000	-180.000000	0.000000	180.000000	0.000000	-180.000000	0.000000	-180.000000	0.000000	180.000000	0.000000	-180.000000	0.000000	-180.000000	0.000000	-180.000000	0.000000	180.000000	0.000000	180.000000	0.000000	180.000000	0.000000	-180.000000	0.000000	-179.500000	0.004000	180.000000	0.001000	-179.900000	0.001000
-135.000000	0.384000	-135.000000	0.401000	-135.000000	0.419000	-135.000000	0.437000	-135.000000	0.454000	-135.000000	0.470000	-135.000000	0.487000	-135.000000	0.503000	-135.000000	0.518000	134.600000	0.528000	132.900000	0.522000	132.400000	0.530000	131.300000	0.533000	130.200000	0.534000	129.000000	0.533000	127.700000	0.532000	126.300000	0.529000	124.900000	0.526000	123.600000	0.526000	57.600000	0.526000	-120.900000	0.523000	-120.300000	0.520000	-118.600000	0.521000	62.900000	0.522000	-116.800000	0.516000
-180.000000	0.000000	-180.000000	0.000000	-180.000000	0.000000	-180.000000	0.000000	-180.000000	0.000000	-180.000000	0.000000	-180.000000	0.000000	-180.000000	0.000000	-180.000000	0.000000	-180.000000	0.000000	-180.000000	0.000000	-180.000000	0.000000	-180.000000	0.000000	-180.000000	0.000000	-180.000000	0.000000	180.000000	0.000000	-180.000000	0.000000	-180.000000	0.001000	180.000000	0.000000	-180.000000	0.000000	180.000000	0.000000	-179.500000	0.005000	-179.900000	0.003000	179.600000	0.000000	-179.000000	0.006000
-90.000000	0.000000	-90.000000	0.000000	-90.000000	0.000000	-90.000000	0.000000	-90.000000	0.000000	-90.000000	0.001000	-90.000000	0.000000	-90.000000	0.000000	-90.000000	0.001000	-89.600000	0.006000	92.100000	0.028000	92.600000	0.034000	93.800000	0.044000	94.900000	0.059000	96.000000	0.074000	97.200000	0.090000	98.300000	0.109000	99.100000	0.130000	99.400000	0.153000	-99.400000	0.176000	-99.500000	0.202000	-99.800000	0.218000	-99.400000	0.243000	80.900000	0.265000	-100.100000	0.280000
-180.000000	0.000000	-180.000000	0.000000	-180.000000	0.000000	-180.000000	0.000000	-180.000000	0.000000	-180.000000	0.000000	-180.000000	0.000000	-180.000000	0.000000	-180.000000	0.000000	180.000000	0.000000	-180.000000	0.000000	180.000000	0.000000	180.000000	0.000000	180.000000	0.000000	180.000000	0.000000	-180.000000	0.000000	-180.000000	0.000000	-180.000000	0.001000	180.000000	0.000000	-180.000000	0.000000	-180.000000	0.000000	-179.500000	0.004000	-179.700000	0.000000	-179.700000	0.003000	-178.900000	0.006000
135.000000	0.384000	135.000000	0.401000	135.000000	0.419000	135.000000	0.437000	135.000000	0.454000	135.000000	0.470000	135.000000	0.487000	135.000000	0.503000	135.000000	0.518000	134.600000	0.528000	132.800000	0.521000	-47.700000	0.529000	131.200000	0.531000	130.000000	0.531000	128.800000	0.531000	-52.500000	0.530000	-53.900000	0.527000	-55.400000	0.523000	123.400000	0.523000	57.800000	0.523000	59.300000	0.520000	-120.100000	0.518000	-118.600000	0.521000	-117.200000	0.516000	-116.800000	0.513000
-180.000000	0.000000	-180.000000	0.000000	-180.000000	0.000000	-180.000000	0.000000	-180.000000	0.000000	-180.000000	0.000000	-180.000000	0.000000	-180.000000	0.000000	-180.000000	0.000000	-180.000000	0.000000	-180.000000	0.000000	-180.000000	0.000000	180.000000	0.000000	180.000000	0.000000	180.000000	0.000000	-180.000000	0.000000	-180.000000	0.000000	-179.900000	0.000000	-180.000000	0.000000	-180.000000	0.000000	-180.000000	0.000000	-179.500000	0.003000	-179.700000	0.000000	-179.800000	0.005000	-178.900000	0.008000
90.000000	0.000000	90.000000	0.000000	90.000000	0.000000	90.000000	0.000000	90.000000	0.000000	90.000000	0.000000	90.000000	0.000000	90.000000	0.000000	90.000000	0.001000	-89.600000	0.006000	-87.700000	0.027000	92.800000	0.034000	-86.200000	0.048000	-84.900000	0.062000	-83.700000	0.076000	97.400000	0.092000	98.500000	0.112000	99.200000	0.134000	-80.500000	0.157000	-99.600000	0.179000	-99.700000	0.205000	-100.000000	0.222000	-99.600000	0.246000	-99.600000	0.265000	-100.300000	0.280000
-180.000000	0.000000	-180.000000	0.000000	-180.000000	0.000000	-180.000000	0.000000	-180.000000	0.000000	-180.000000	0.000000	-180.000000	0.000000	-180.000000	0.000000	-180.000000	0.000000	-180.000000	0.000000	-180.000000	0.000000	-180.000000	0.000000	-180.000000	0.000000	-180.000000	0.000000	-180.000000	0.000000	180.000000	0.000000	180.000000	0.000000	-179.900000	0.000000	180.000000	0.000000	180.000000	0.000000	180.000000	0.000000	-179.500000	0.004000	-179.900000	0.003000	-179.600000	0.002000	-178.900000	0.009000
-135.000000	0.384000	-135.000000	0.401000	-135.000000	0.419000	-135.000000	0.437000	-135.000000	0.454000	-135.000000	0.471000	-135.000000	0.487000	-135.000000	0.502000	134.600000	0.513000	133.800000	0.518000	132.800000	0.521000	132.100000	0.527000	131.400000	0.534000	130.000000	0.531000	128.900000	0.533000	127.400000	0.528000	126.100000	0.527000	124.700000	0.525000	123.400000	0.524000	57.700000	0.526000	-121.100000	0.522000	-120.700000	0.516000	61.600000	0.523000	-117.400000	0.520000	64.300000	0.521000
-180.000000	0.000000	-180.000000	0.000000	-180.000000	0.000000	-180.000000	0.000000	-180.000000	0.000000	-180.000000	0.000000	-180.000000	0.000000	-180.000000	0.000000	-180.000000	0.000000	-180.000000	0.000000	180.000000	0.000000	-180.000000	0.000000	-180.000000	0.000000	-180.000000	0.000000	-180.000000	0.000000	-180.000000	0.000000	-180.000000	0.000000	-180.000000	0.000000	-180.000000	0.000000	-180.000000	0.000000	-179.800000	0.001000	-179.000000	0.008000	-179.700000	0.000000	-179.600000	0.001000	-179.700000	0.001000
-90.000000	0.000000	-90.000000	0.001000	-90.000000	0.000000	-90.000000	0.000000	-90.000000	0.000000	-90.000000	0.000000	-90.000000	0.001000	-90.000000	0.001000	-89.600000	0.006000	91.200000	0.016000	92.300000	0.028000	92.800000	0.039000	93.600000	0.045000	95.000000	0.063000	96.200000	0.074000	97.600000	0.094000	98.500000	0.112000	99.200000	0.133000	99.500000	0.156000	-99.400000	0.177000	-99.700000	0.201000	-100.400000	0.215000	-99.500000	0.244000	-99.600000	0.266000	-99.300000	0.285000
-180.000000	0.000000	-180.000000	0.000000	-180.000000	0.000000	-180.000000	0.000000	-180.000000	0.000000	-180.000000	0.000000	-180.000000	0.000000	-180.000000	0.000000	180.000000	0.000000	180.000000	0.000000	180.000000	0.000000	180.000000	0.000000	180.000000	0.000000	-180.000000	0.000000	180.000000	0.000000	180.000000	0.000000	180.000000	0.000000	180.000000	0.000000	-180.000000	0.000000	-180.000000	0.000000	-179.800000	0.002000	-179.000000	0.009000	-179.900000	0.003000	-179.700000	0.004000	-179.900000	0.004000
135.000000	0.384000	135.000000	0.401000	135.000000	0.419000	135.000000	0.437000	135.000000	0.454000	135.000000	0.471000	135.000000	0.487000	135.000000	0.502000	134.600000	0.513000	133.800000	0.518000	132.700000	0.520000	132.000000	0.526000	131.300000	0.532000	-50.200000	0.529000	128.700000	0.530000	127.100000	0.525000	125.900000	0.524000	124.500000	0.522000	-56.800000	0.521000	57.900000	0.523000	-120.900000	0.518000	-120.500000	0.512000	-118.300000	0.517000	-117.100000	0.514000	-115.700000	0.516000
-180.000000	0.000000	-180.000000	0.000000	-180.000000	0.000000	-180.000000	0.000000	-180.000000	0.000000	-180.000000	0.000000	-180.000000	0.000000	-180.000000	0.000000	-180.000000	0.000000	180.000000	0.000000	-180.000000	0.000000	180.000000	0.000000	180.000000	0.000000	-180.000000	0.000000	180.000000	0.000000	180.000000	0.000000	-180.000000	0.000000	-180.000000	0.000000	-180.000000	0.000000	-180.000000	0.000000	-179.800000	0.002000	-178.900000	0.009000	-179.900000	0.003000	-179.700000	0.005000	-179.800000	0.002000
90.000000	0.000000	90.000000	0.000000	90.000000	0.000000	90.000000	0.000000	90.000000	0.000000	90.000000	0.000000	90.000000	0.000000	90.000000	0.001000	-89.600000	0.006000	-88.800000	0.016000	-87.700000	0.030000	-86.800000	0.036000	-86.200000	0.046000	95.400000	0.063000	-83.700000	0.078000	-82.200000	0.098000	-81.300000	0.115000	-80.600000	0.136000	99.700000	0.159000	-99.600000	0.180000	-99.900000	0.204000	-100.700000	0.218000	-99.700000	0.247000	-99.900000	0.267000	80.800000	0.289000
-180.000000	0.000000	-180.000000	0.000000	-180.000000	0.000000	-180.000000	0.000000	-180.000000	0.000000	-180.000000	0.000000	-180.000000	0.000000	-180.000000	0.000000	-180.000000	0.000000	-180.000000	0.000000	-180.000000	0.000000	-180.000000	0.000000	-180.000000	0.000000	-180.000000	0.000000	-180.000000	0.000000	-180.000000	0.000000	180.000000	0.000000	180.000000	0.000000	180.000000	0.000000	180.000000	0.000000	-179.800000	0.001000	-178.800000	0.009000	-179.700000	0.000000	-179.400000	0.002000	179.600000	0.000000
-135.000000	0.384000	-135.000000	0.402000	-135.000000	0.420000	-135.000000	0.437000	-135.000000	0.454000	-135.000000	0.471000	-135.000000	0.487000	-135.000000	0.503000	-134.800000	0.516000	133.500000	0.515000	132.800000	0.522000	132.200000	0.529000	131.000000	0.529000	129.800000	0.529000	128.600000	0.529000	127.200000	0.526000	125.900000	0.525000	124.500000	0.523000	123.400000	0.524000	-122.000000	0.521000	-121.000000	0.520000	-119.600000	0.519000	-118.500000	0.519000	-118.900000	0.503000	-115.800000	0.519000
-180.000000	0.000000	-180.000000	0.000000	-180.000000	0.000000	-180.000000	0.000000	-180.000000	0.000000	-180.000000	0.000000	-180.000000	0.000000	-180.000000	0.000000	180.000000	0.000000	180.000000	0.000000	-180.000000	0.000000	180.000000	0.000000	-180.000000	0.000000	180.000000	0.000000	-180.000000	0.000000	-180.000000	0.000000	-180.000000	0.000000	-180.000000	0.000000	-180.000000	0.000000	179.900000	0.002000	-179.800000	0.002000	180.000000	0.003000	-179.700000	0.002000	-177.900000	0.018000	-179.800000	0.001000
-90.000000	0.000000	-90.000000	0.000000	-90.000000	0.000000	-90.000000	0.000000	-90.000000	0.001000	-90.000000	0.000000	-90.000000	0.001000	-90.000000	0.001000	-90.400000	0.001000	91.300000	0.022000	92.200000	0.029000	92.800000	0.036000	94.000000	0.050000	95.300000	0.064000	96.500000	0.078000	97.700000	0.097000	98.700000	0.115000	99.400000	0.136000	99.500000	0.157000	-99.600000	0.180000	-99.800000	0.202000	-99.600000	0.225000	-99.700000	0.246000	-101.600000	0.253000	-99.400000	0.288000
-180.000000	0.000000	-180.000000	0.000000	-180.000000	0.000000	-180.000000	0.000000	-180.000000	0.000000	-180.000000	0.000000	-180.000000	0.000000	-180.000000	0.000000	180.000000	0.000000	180.000000	0.000000	180.000000	0.000000	180.000000	0.000000	180.000000	0.000000	180.000000	0.000000	180.000000	0.000000	180.000000	0.000000	180.000000	0.000000	-180.000000	0.000000	180.000000	0.000000	-179.900000	0.001000	-179.700000	0.001000	-179.900000	0.002000	-179.600000	0.002000	-177.500000	0.016000	-179.700000	0.001000
135.000000	0.384000	135.000000	0.402000	135.000000	0.420000	135.000000	0.437000	135.000000	0.454000	135.000000	0.471000	135.000000	0.487000	135.000000	0.503000	45.200000	0.516000	133.500000	0.515000	132.700000	0.520000	132.100000	0.528000	-49.100000	0.528000	129.600000	0.527000	128.400000	0.527000	-53.000000	0.523000	125.600000	0.522000	124.300000	0.520000	-56.800000	0.521000	58.300000	0.519000	-120.900000	0.518000	60.900000	0.517000	-118.400000	0.516000	-119.300000	0.501000	-115.700000	0.517000
-180.000000	0.000000	-180.000000	0.000000	-180.000000	0.000000	-180.000000	0.000000	-180.000000	0.000000	-180.000000	0.000000	-180.000000	0.000000	-180.000000	0.000000	-180.000000	0.000000	180.000000	0.000000	-180.000000	0.000000	180.000000	0.000000	-180.000000	0.000000	180.000000	0.000000	-180.000000	0.000000	-180.000000	0.000000	-180.000000	0.000000	-180.000000	0.000000	-180.000000	0.000000	179.700000	0.000000	-179.700000	0.002000	179.600000	0.000000	-179.700000	0.003000	-177.300000	0.016000	-179.800000	0.002000
90.000000	0.001000	90.000000	0.000000	90.000000	0.000000	90.000000	0.000000	90.000000	0.000000	90.000000	0.000000	90.000000	0.000000	90.000000	0.001000	-90.000000	0.006000	-88.300000	0.017000	-87.600000	0.029000	-87.000000	0.036000	94.200000	0.050000	-84.500000	0.066000	-83.400000	0.081000	98.000000	0.099000	-81.100000	0.118000	-80.400000	0.139000	99.700000	0.160000	80.300000	0.184000	-100.000000	0.204000	80.300000	0.230000	-99.800000	0.248000	-102.100000	0.254000	-99.500000	0.289000
-180.000000	0.000000	-180.000000	0.000000	-180.000000	0.000000	-180.000000	0.000000	-180.000000	0.000000	-180.000000	0.000000	-180.000000	0.000000	-180.000000	0.000000	-180.000000	0.000000	180.000000	0.000000	-180.000000	0.000000	-180.000000	0.000000	-180.000000	0.000000	-180.000000	0.000000	-180.000000	0.000000	180.000000	0.000000	180.000000	0.000000	180.000000	0.000000	180.000000	0.000000	-179.900000	0.001000	-179.700000	0.004000	-179.600000	0.001000	-179.800000	0.003000	-177.400000	0.021000	-179.800000	0.002000
-135.000000	0.385000	-135.000000	0.402000	-135.000000	0.420000	-135.000000	0.438000	-135.000000	0.455000	-135.000000	0.471000	-135.000000	0.488000	-135.000000	0.503000	-135.000000	0.519000	134.200000	0.524000	132.800000	0.522000	131.900000	0.525000	130.900000	0.528000	129.800000	0.530000	128.500000	0.528000	127.200000	0.527000	125.800000	0.524000	124.500000	0.522000	123.200000	0.522000	58.100000	0.521000	-120.600000	0.521000	-119.700000	0.516000	-118.400000	0.520000	-116.700000	0.518000	-116.300000	0.512000
-180.000000	0.000000	-180.000000	0.000000	-180.000000	0.000000	-180.000000	0.000000	-180.000000	0.000000	-180.000000	0.000000	-180.000000	0.000000	-180.000000	0.000000	-180.000000	0.000000	-180.000000	0.000000	-180.000000	0.000000	-180.000000	0.000000	-180.000000	0.000000	-180.000000	0.000000	180.000000	0.000000	-180.000000	0.000000	180.000000	0.000000	-180.000000	0.000000	-180.000000	0.000000	-180.000000	0.000000	-180.000000	0.000000	-179.600000	0.003000	-179.800000	0.001000	180.000000	0.000000	-179.100000	0.006000
-90.000000	0.000000	-90.000000	0.000000	-90.000000	0.000000	-90.000000	0.000000	-90.000000	0.000000	-90.000000	0.001000	-90.000000	0.000000	-90.000000	0.001000	-90.000000	0.001000	-89.200000	0.011000	92.200000	0.029000	93.200000	0.040000	94.300000	0.050000	95.300000	0.064000	96.500000	0.080000	97.700000	0.097000	98.700000	0.116000	99.400000	0.137000	99.600000	0.160000	-99.700000	0.183000	-99.700000	0.206000	-100.000000	0.227000	-99.600000	0.247000	80.600000	0.272000	-100.200000	0.286000
-180.000000	0.000000	-180.000000	0.000000	-180.000000	0.000000	-180.000000	0.000000	-180.000000	0.000000	-180.000000	0.000000	-180.000000	0.000000	-180.000000	0.000000	-180.000000	0.000000	180.000000	0.000000	180.000000	0.000000	180.000000	0.000000	180.000000	0.000000	-180.000000	0.000000	180.000000	0.000000	180.000000	0.000000	-180.000000	0.000000	180.000000	0.000000	-180.000000	0.000000	-180.000000	0.000000	180.000000	0.000000	-179.600000	0.003000	-179.900000	0.003000	179.900000	0.000000	-179.100000	0.007000
135.000000	0.385000	135.000000	0.402000	135.000000	0.420000	135.000000	0.438000	135.000000	0.455000	135.000000	0.471000	135.000000	0.488000	135.000000	0.503000	135.000000	0.519000	134.200000	0.524000	132.700000	0.521000	131.700000	0.524000	130.800000	0.526000	129.600000	0.527000	128.300000	0.526000	-53.000000	0.524000	125.600000	0.522000	124.200000	0.520000	123.000000	0.519000	58.300000	0.518000	59.600000	0.518000	-119.500000	0.513000	-118.100000	0.516000	63.500000	0.516000	-116.200000	0.509000
-180.000000	0.000000	-180.000000	0.000000	-180.000000	0.000000	-180.000000	0.000000	-180.000000	0.000000	-180.000000	0.000000	-180.000000	0.000000	-180.000000	0.000000	-180.000000	0.000000	180.000000	0.000000	-180.000000	0.000000	180.000000	0.000000	-180.000000	0.000000	180.000000	0.000000	180.000000	0.000000	-180.000000	0.000000	-180.000000	0.000000	-180.000000	0.000000	-180.000000	0.000000	-180.000000	0.000000	180.000000	0.000000	-179.600000	0.004000	-179.800000	0.002000	-180.000000	0.000000	-179.000000	0.006000
90.000000	0.000000	90.000000	0.000000	90.000000	0.000000	90.000000	0.000000	90.000000	0.000000	90.000000	0.000000	90.000000	0.000000	90.000000	0.001000	90.000000	0.001000	-89.200000	0.011000	-87.600000	0.029000	-86.600000	0.041000	-85.800000	0.054000	-84.500000	0.067000	-83.200000	0.082000	97.900000	0.099000	-81.000000	0.118000	-80.400000	0.140000	-80.200000	0.163000	-99.900000	0.187000	-99.800000	0.209000	-100.200000	0.229000	-99.800000	0.251000	-99.600000	0.274000	-100.500000	0.288000
-180.000000	0.000000	-180.000000	0.000000	-180.000000	0.000000	-180.000000	0.000000	-180.000000	0.000000	-180.000000	0.000000	-180.000000	0.000000	-180.000000	0.000000	-180.000000	0.000000	-180.000000	0.000000	-180.000000	0.000000	-180.000000	0.000000	-180.000000	0.000000	-180.000000	0.000000	-180.000000	0.000000	180.000000	0.000000	180.000000	0.000000	180.000000	0.000000	180.000000	0.000000	-180.000000	0.000000	-180.000000	0.000000	-179.600000	0.003000	-179.700000	0.000000	180.000000	0.001000	-178.900000	0.007000
-135.000000	0.385000	-135.000000	0.403000	-135.000000	0.420000	-135.000000	0.438000	-135.000000	0.455000	-135.000000	0.472000	-135.000000	0.488000	-135.000000	0.503000	134.600000	0.514000	132.900000	0.509000	132.700000	0.521000	131.900000	0.526000	130.800000	0.528000	129.800000	0.530000	128.500000	0.529000	127.100000	0.525000	125.800000	0.524000	124.300000	0.521000	123.000000	0.519000	-121.900000	0.521000	-120.500000	0.519000	-119.300000	0.519000	-119.700000	0.503000	-118.200000	0.506000	-115.700000	0.515000
-180.000000	0.000000	-180.000000	0.000000	-180.000000	0.000000	-180.000000	0.000000	-180.000000	0.000000	-180.000000	0.000000	-180.000000	0.000000	-180.000000	0.000000	-180.000000	0.000000	-180.000000	0.000000	180.000000	0.000000	-180.000000	0.000000	-180.000000	0.000000	-180.000000	0.000000	-180.000000	0.000000	180.000000	0.000000	-180.000000	0.000000	-180.000000	0.000000	180.000000	0.000000	-180.000000	0.000000	180.000000	0.000000	180.000000	0.000000	-178.200000	0.016000	-178.300000	0.011000	-179.600000	0.003000
-90.000000	0.000000	-90.000000	0.000000	-90.000000	0.000000	-90.000000	0.000000	-90.000000	0.000000	-90.000000	0.000000	-90.000000	0.001000	-90.000000	0.001000	-89.600000	0.006000	92.100000	0.027000	92.200000	0.031000	93.100000	0.040000	94.300000	0.052000	95.200000	0.065000	96.500000	0.080000	97.800000	0.099000	98.800000	0.117000	99.500000	0.139000	99.800000	0.163000	80.300000	0.184000	-99.700000	0.209000	-99.600000	0.230000	-101.500000	0.237000	-101.200000	0.262000	-99.800000	0.290000
-180.000000	0.000000	-180.000000	0.000000	-180.000000	0.000000	-180.000000	0.000000	-180.000000	0.000000	-180.000000	0.000000	-180.000000	0.000000	-180.000000	0.000000	180.000000	0.000000	180.000000	0.000000	-180.000000	0.000000	180.000000	0.000000	-180.000000	0.000000	180.000000	0.000000	180.000000	0.000000	180.000000	0.000000	-180.000000	0.000000	180.000000	0.000000	180.000000	0.000000	-180.000000	0.000000	-180.000000	0.000000	-180.000000	0.000000	-178.000000	0.015000	-178.300000	0.012000	-179.400000	0.002000
135.000000	0.385000	135.000000	0.403000	135.000000	0.420000	135.000000	0.438000	135.000000	0.455000	135.000000	0.472000	135.000000	0.488000	135.000000	0.503000	134.600000	0.514000	-47.100000	0.508000	132.600000	0.520000	131.800000	0.525000	-49.300000	0.526000	129.600000	0.528000	128.300000	0.526000	126.800000	0.522000	-54.500000	0.521000	124.100000	0.518000	122.700000	0.517000	58.300000	0.518000	59.700000	0.516000	60.900000	0.517000	-119.800000	0.501000	-118.100000	0.502000	-115.800000	0.513000
-180.000000	0.000000	-180.000000	0.000000	-180.000000	0.000000	-180.000000	0.000000	-180.000000	0.000000	-180.000000	0.000000	-180.000000	0.000000	-180.000000	0.000000	-180.000000	0.000000	-180.000000	0.000000	180.000000	0.000000	180.000000	0.000000	-180.000000	0.000000	180.000000	0.000000	180.000000	0.000000	180.000000	0.000000	-180.000000	0.000000	-180.000000	0.000000	-180.000000	0.000000	-180.000000	0.000000	-180.000000	0.000000	180.000000	0.000000	-177.800000	0.014000	-178.300000	0.014000	-179.400000	0.004000
90.000000	0.000000	90.000000	0.000000	90.000000	0.000000	90.000000	0.000000	90.000000	0.000000	90.000000	0.000000	90.000000	0.000000	90.000000	0.001000	-89.600000	0.006000	92.200000	0.027000	-87.400000	0.029000	-86.700000	0.040000	94.400000	0.054000	-84.500000	0.066000	-83.300000	0.083000	-81.900000	0.102000	99.000000	0.120000	-80.300000	0.143000	-80.000000	0.166000	-99.900000	0.187000	-99.900000	0.212000	-99.800000	0.233000	-101.900000	0.240000	-101.500000	0.262000	-100.000000	0.290000
-180.000000	0.000000	-180.000000	0.000000	-180.000000	0.000000	-180.000000	0.000000	-180.000000	0.000000	-180.000000	0.000000	-180.000000	0.000000	-180.000000	0.000000	-180.000000	0.000000	-180.000000	0.000000	-180.000000	0.000000	-180.000000	0.000000	-180.000000	0.000000	-180.000000	0.000000	-180.000000	0.000000	-180.000000	0.000000	-180.000000	0.000000	180.000000	0.000000	180.000000	0.000000	180.000000	0.000000	-180.000000	0.000000	-180.000000	0.000000	-177.900000	0.016000	-178.100000	0.014000	-179.500000	0.006000
-135.000000	0.386000	-135.000000	0.403000	-135.000000	0.421000	-135.000000	0.438000	-135.000000	0.455000	-135.000000	0.472000	-135.000000	0.488000	-135.000000	0.504000	-134.800000	0.517000	132.900000	0.509000	132.600000	0.520000	131.900000	0.527000	130.600000	0.525000	129.500000	0.527000	128.100000	0.523000	126.900000	0.524000	125.600000	0.522000	124.100000	0.519000	122.900000	0.519000	-121.700000	0.518000	-120.700000	0.518000	-119.700000	0.511000	-118.100000	0.517000	-117.100000	0.513000	-115.400000	0.516000
-180.000000	0.000000	-180.000000	0.000000	-180.000000	0.000000	-180.000000	0.000000	-180.000000	0.000000	-180.000000	0.000000	-180.000000	0.000000	-180.000000	0.000000	180.000000	0.000000	-180.000000	0.000000	180.000000	0.000000	-180.000000	0.000000	-180.000000	0.000000	-180.000000	0.000000	-180.000000	0.000000	-180.000000	0.000000	-180.000000	0.000000	180.000000	0.000000	180.000000	0.000000	-180.000000	0.001000	-179.700000	0.000000	-179.500000	0.008000	-179.700000	0.001000	-179.500000	0.005000	-179.800000	0.001000
-90.000000	0.000000	-90.000000	0.000000	-90.000000	0.000000	-90.000000	0.000000	-90.000000	0.001000	-90.000000	0.001000	-90.000000	0.001000	-90.000000	0.001000	-90.400000	0.001000	92.100000	0.028000	92.400000	0.032000	93.200000	0.039000	94.500000	0.055000	95.500000	0.068000	96.900000	0.086000	98.000000	0.100000	98.900000	0.119000	99.700000	0.142000	99.800000	0.164000	80.200000	0.186000	-100.000000	0.209000	-100.300000	0.226000	-99.900000	0.252000	-100.000000	0.270000	-99.600000	0.293000
-180.000000	0.000000	-180.000000	0.000000	-180.000000	0.000000	-180.000000	0.000000	-180.000000	0.000000	-180.000000	0.000000	-180.000000	0.000000	-180.000000	0.000000	180.000000	0.000000	180.000000	0.000000	180.000000	0.000000	180.000000	0.000000	180.000000	0.000000	180.000000	0.000000	180.000000	0.000000	180.000000	0.000000	180.000000	0.000000	-180.000000	0.000000	180.000000	0.000000	179.900000	0.000000	-179.800000	0.001000	-179.300000	0.005000	-179.700000	0.001000	-179.400000	0.004000	-179.800000	0.003000
135.000000	0.386000	135.000000	0.403000	135.000000	0.421000	135.000000	0.438000	135.000000	0.455000	135.000000	0.472000	135.000000	0.488000	135.000000	0.504000	45.200000	0.517000	-47.200000	0.507000	132.500000	0.519000	131.800000	0.525000	130.400000	0.523000	129.400000	0.525000	127.900000	0.521000	126.700000	0.521000	125.400000	0.519000	-56.100000	0.516000	122.700000	0.516000	58.500000	0.516000	-120.400000	0.514000	-119.700000	0.511000	-117.900000	0.514000	-117.000000	0.511000	-115.300000	0.512000
-180.000000	0.000000	-180.000000	0.000000	-180.000000	0.000000	-180.000000	0.000000	-180.000000	0.000000	-180.000000	0.000000	-180.000000	0.000000	-180.000000	0.000000	-180.000000	0.000000	-180.000000	0.000000	180.000000	0.000000	180.000000	0.000000	-180.000000	0.000000	-180.000000	0.000000	-180.000000	0.000000	180.000000	0.000000	-180.000000	0.000000	-180.000000	0.000000	-180.000000	0.000000	-179.900000	0.000000	-179.900000	0.003000	-179.100000	0.003000	-179.900000	0.002000	-179.300000	0.004000	-179.700000	0.002000
90.000000	0.000000	90.000000	0.000000	90.000000	0.000000	90.000000	0.000000	90.000000	0.000000	90.000000	0.000000	90.000000	0.001000	90.000000	0.001000	-90.000000	0.006000	92.300000	0.028000	-87.400000	0.031000	-86.800000	0.041000	-85.300000	0.057000	-84.300000	0.069000	-82.800000	0.087000	-81.800000	0.104000	-80.900000	0.122000	99.900000	0.145000	-80.000000	0.167000	-100.100000	0.189000	-100.100000	0.210000	-100.700000	0.231000	-99.900000	0.254000	-100.400000	0.272000	-99.900000	0.295000
-180.000000	0.000000	-180.000000	0.000000	-180.000000	0.000000	-180.000000	0.000000	-180.000000	0.000000	-180.000000	0.000000	-180.000000	0.000000	-180.000000	0.000000	-180.000000	0.000000	-180.000000	0.000000	180.000000	0.000000	180.000000	0.000000	-180.000000	0.000000	-180.000000	0.000000	-180.000000	0.000000	180.000000	0.000000	180.000000	0.000000	180.000000	0.000000	180.000000	0.000000	-179.900000	0.001000	-179.800000	0.002000	-179.300000	0.006000	-179.800000	0.002000	-179.300000	0.005000	-179.600000	0.002000
-135.000000	0.386000	-135.000000	0.403000	-135.000000	0.421000	-135.000000	0.439000	-135.000000	0.456000	-135.000000	0.472000	-135.000000	0.489000	-135.000000	0.504000	133.600000	0.502000	133.800000	0.520000	132.600000	0.520000	131.600000	0.522000	130.400000	0.523000	129.400000	0.525000	128.300000	0.526000	126.600000	0.521000	125.400000	0.520000	123.900000	0.517000	122.800000	0.518000	58.500000	0.517000	59.700000	0.517000	-119.000000	0.516000	-118.900000	0.511000	-117.200000	0.508000	-116.900000	0.501000
-180.000000	0.000000	-180.000000	0.000000	-180.000000	0.000000	-180.000000	0.000000	-180.000000	0.000000	-180.000000	0.000000	-180.000000	0.000000	-180.000000	0.000000	-180.000000	0.000000	-180.000000	0.000000	-180.000000	0.000000	-180.000000	0.000000	-180.000000	0.000000	-180.000000	0.000000	-180.000000	0.000000	-180.000000	0.000000	-180.000000	0.000000	-180.000000	0.000000	180.000000	0.000000	180.000000	0.000000	180.000000	0.001000	-180.000000	0.000000	-178.600000	0.004000	-179.200000	0.008000	-178.200000	0.015000
-90.000000	0.000000	-90.000000	0.000000	-90.000000	0.000000	-90.000000	0.000000	-90.000000	0.000000	-90.000000	0.001000	-90.000000	0.000000	-90.000000	0.001000	91.200000	0.021000	91.200000	0.016000	92.600000	0.029000	93.500000	0.044000	94.600000	0.058000	95.700000	0.070000	96.700000	0.084000	98.300000	0.104000	99.100000	0.122000	99.800000	0.145000	-80.100000	0.166000	-99.900000	0.190000	-99.900000	0.211000	80.200000	0.234000	-101.000000	0.249000	-100.500000	0.270000	-101.400000	0.283000
-180.000000	0.000000	-180.000000	0.000000	-180.000000	0.000000	-180.000000	0.000000	-180.000000	0.000000	-180.000000	0.000000	-180.000000	0.000000	-180.000000	0.000000	180.000000	0.000000	180.000000	0.000000	180.000000	0.000000	180.000000	0.000000	180.000000	0.000000	180.000000	0.000000	180.000000	0.000000	180.000000	0.000000	-180.000000	0.000000	180.000000	0.000000	-180.000000	0.000000	180.000000	0.000000	-179.900000	0.000000	-180.000000	0.001000	-178.700000	0.008000	-179.100000	0.007000	-177.800000	0.012000
135.000000	0.386000	135.000000	0.403000	135.000000	0.421000	135.000000	0.439000	135.000000	0.456000	135.000000	0.472000	135.000000	0.489000	135.000000	0.504000	133.600000	0.502000	133.800000	0.520000	132.500000	0.519000	131.400000	0.521000	-49.700000	0.521000	129.200000	0.523000	128.100000	0.524000	126.400000	0.518000	-54.900000	0.517000	123.700000	0.514000	122.600000	0.515000	58.700000	0.514000	59.900000	0.515000	-118.800000	0.513000	-118.700000	0.504000	-117.200000	0.506000	-117.200000	0.501000
-180.000000	0.000000	-180.000000	0.000000	-180.000000	0.000000	-180.000000	0.000000	-180.000000	0.000000	-180.000000	0.000000	-180.000000	0.000000	-180.000000	0.000000	180.000000	0.000000	180.000000	0.000000	180.000000	0.000000	-180.000000	0.000000	-180.000000	0.000000	-180.000000	0.000000	-180.000000	0.000000	180.000000	0.000000	-180.000000	0.000000	-180.000000	0.000000	180.000000	0.000000	-180.000000	0.000000	179.900000	0.000000	-179.900000	0.001000	-179.000000	0.013000	-178.800000	0.006000	-177.600000	0.013000
90.000000	0.000000	90.000000	0.000000	90.000000	0.000000	90.000000	0.000000	90.000000	0.000000	90.000000	0.000000	90.000000	0.000000	90.000000	0.001000	-88.400000	0.016000	-88.800000	0.016000	-87.600000	0.034000	-86.300000	0.045000	94.900000	0.058000	-84.100000	0.072000	-83.000000	0.085000	-81.500000	0.107000	99.400000	0.125000	-80.000000	0.148000	100.100000	0.169000	-100.100000	0.193000	80.000000	0.214000	-100.100000	0.237000	-100.900000	0.246000	-101.000000	0.273000	-101.900000	0.283000
-180.000000	0.000000	-180.000000	0.000000	-180.000000	0.000000	-180.000000	0.000000	-180.000000	0.000000	-180.000000	0.000000	-180.000000	0.000000	-180.000000	0.000000	180.000000	0.000000	-180.000000	0.000000	-180.000000	0.000000	-180.000000	0.000000	-180.000000	0.000000	-180.000000	0.000000	180.000000	0.000000	180.000000	0.000000	-180.000000	0.000000	180.000000	0.000000	180.000000	0.000000	180.000000	0.000000	-179.900000	0.001000	-179.900000	0.000000	-178.800000	0.011000	-178.800000	0.008000	-177.800000	0.018000
-135.000000	0.386000	-135.000000	0.404000	-135.000000	0.421000	-135.000000	0.439000	-135.000000	0.456000	-135.000000	0.473000	-135.000000	0.489000	-134.800000	0.502000	134.200000	0.510000	132.900000	0.509000	132.500000	0.520000	131.500000	0.522000	130.600000	0.526000	129.100000	0.522000	-51.900000	0.524000	126.600000	0.521000	-54.800000	0.518000	123.800000	0.516000	122.800000	0.518000	-121.500000	0.513000	-120.800000	0.514000	-119.700000	0.512000	-117.600000	0.516000	63.900000	0.512000	-118.200000	0.490000
-180.000000	0.000000	-180.000000	0.000000	-180.000000	0.000000	-180.000000	0.000000	-180.000000	0.000000	-180.000000	0.000000	-180.000000	0.000000	180.000000	0.000000	-180.000000	0.000000	-180.000000	0.000000	-180.000000	0.000000	-180.000000	0.000000	-180.000000	0.000000	-180.000000	0.000000	179.900000	0.000000	-180.000000	0.000000	-179.900000	0.002000	-180.000000	0.000000	180.000000	0.000000	-179.800000	0.003000	-179.300000	0.001000	-179.000000	0.002000	-180.000000	0.000000	-180.000000	0.000000	-176.500000	0.024000
-90.000000	0.000000	-90.000000	0.000000	-90.000000	0.000000	-90.000000	0.000000	-90.000000	0.000000	-90.000000	0.000000	-90.000000	0.001000	-90.400000	0.001000	-89.200000	0.011000	92.100000	0.028000	92.400000	0.034000	93.500000	0.045000	94.500000	0.055000	96.000000	0.073000	97.000000	0.086000	98.300000	0.104000	99.100000	0.122000	99.900000	0.147000	-80.100000	0.166000	80.100000	0.189000	-100.500000	0.211000	-100.800000	0.232000	80.300000	0.257000	-99.900000	0.281000	-103.200000	0.275000
-180.000000	0.000000	-180.000000	0.000000	-180.000000	0.000000	-180.000000	0.000000	-180.000000	0.000000	-180.000000	0.000000	-180.000000	0.000000	180.000000	0.000000	180.000000	0.000000	180.000000	0.000000	180.000000	0.000000	180.000000	0.000000	180.000000	0.000000	180.000000	0.000000	-180.000000	0.000000	-180.000000	0.000000	-180.000000	0.001000	-180.000000	0.000000	-180.000000	0.000000	179.600000	0.001000	-179.600000	0.005000	-179.100000	0.006000	180.000000	0.000000	-180.000000	0.000000	-176.200000	0.025000
135.000000	0.386000	135.000000	0.404000	135.000000	0.421000	135.000000	0.439000	135.000000	0.456000	135.000000	0.473000	135.000000	0.489000	45.200000	0.502000	134.200000	0.510000	-47.200000	0.508000	-47.600000	0.518000	131.400000	0.521000	130.400000	0.524000	128.900000	0.520000	127.800000	0.521000	126.400000	0.518000	-55.000000	0.515000	-56.400000	0.513000	122.600000	0.515000	58.900000	0.512000	-120.300000	0.507000	-119.400000	0.505000	-117.400000	0.513000	-115.900000	0.510000	-118.600000	0.485000
-180.000000	0.000000	-180.000000	0.000000	-180.000000	0.000000	-180.000000	0.000000	-180.000000	0.000000	-180.000000	0.000000	-180.000000	0.000000	-180.000000	0.000000	180.000000	0.000000	-180.000000	0.000000	-180.000000	0.000000	-180.000000	0.000000	180.000000	0.000000	-180.000000	0.000000	-179.900000	0.001000	180.000000	0.000000	-179.900000	0.001000	-180.000000	0.000000	-180.000000	0.000000	-179.800000	0.002000	-179.700000	0.007000	-179.400000	0.010000	-180.000000	0.000000	-180.000000	0.000000	-175.900000	0.026000
90.000000	0.001000	90.000000	0.000000	90.000000	0.001000	90.000000	0.000000	90.000000	0.001000	90.000000	0.000000	90.000000	0.000000	-90.000000	0.006000	-89.200000	0.011000	92.300000	0.028000	92.800000	0.032000	-86.300000	0.045000	-85.300000	0.057000	-83.800000	0.075000	-82.800000	0.088000	-81.600000	0.108000	99.300000	0.126000	100.100000	0.150000	100.100000	0.169000	-100.300000	0.191000	-100.500000	0.212000	-100.700000	0.230000	-99.900000	0.260000	80.000000	0.283000	-103.900000	0.274000
-180.000000	0.000000	-180.000000	0.000000	-180.000000	0.000000	-180.000000	0.000000	-180.000000	0.000000	-180.000000	0.000000	-180.000000	0.000000	-180.000000	0.000000	-180.000000	0.000000	-180.000000	0.000000	180.000000	0.000000	-180.000000	0.000000	180.000000	0.000000	-180.000000	0.000000	179.900000	0.000000	180.000000	0.000000	-179.900000	0.001000	-180.000000	0.000000	-180.000000	0.000000	180.000000	0.004000	-179.500000	0.003000	-179.200000	0.008000	-180.000000	0.000000	180.000000	0.000000	-175.700000	0.029000
-135.000000	0.387000	-135.000000	0.404000	-135.000000	0.422000	-135.000000	0.439000	-135.000000	0.457000	-135.000000	0.473000	-135.000000	0.489000	134.600000	0.500000	134.100000	0.509000	132.900000	0.509000	132.500000	0.520000	131.300000	0.520000	130.200000	0.521000	129.000000	0.521000	127.800000	0.522000	126.400000	0.517000	125.000000	0.515000	123.800000	0.516000	122.500000	0.515000	-121.800000	0.512000	-120.600000	0.511000	-118.900000	0.513000	62.600000	0.513000	-116.800000	0.510000	-115.500000	0.507000
-180.000000	0.000000	-180.000000	0.000000	-180.000000	0.000000	-180.000000	0.000000	-180.000000	0.000000	-180.000000	0.000000	-180.000000	0.000000	-180.000000	0.000000	-180.000000	0.000000	-180.000000	0.000000	-180.000000	0.000000	180.000000	0.000000	-180.000000	0.000000	-180.000000	0.000000	-180.000000	0.000000	-180.000000	0.001000	180.000000	0.000000	-180.000000	0.000000	180.000000	0.000000	-179.500000	0.004000	-179.500000	0.005000	-179.800000	0.001000	-179.700000	0.001000	-179.200000	0.002000	-179.300000	0.006000
-90.000000	0.000000	-90.000000	0.000000	-90.000000	0.000000	-90.000000	0.001000	-90.000000	0.000000	-90.000000	0.001000	-90.000000	0.001000	-89.600000	0.006000	90.700000	0.015000	92.100000	0.029000	92.600000	0.032000	93.900000	0.046000	94.900000	0.061000	96.000000	0.076000	97.300000	0.088000	-81.600000	0.107000	99.500000	0.128000	99.900000	0.147000	-79.900000	0.170000	-100.500000	0.188000	-100.500000	0.210000	80.200000	0.237000	-100.000000	0.257000	-100.500000	0.277000	-100.400000	0.295000
-180.000000	0.000000	-180.000000	0.000000	-180.000000	0.000000	-180.000000	0.000000	-180.000000	0.000000	-180.000000	0.000000	-180.000000	0.000000	180.000000	0.000000	180.000000	0.000000	180.000000	0.000000	180.000000	0.000000	180.000000	0.000000	180.000000	0.000000	180.000000	0.000000	180.000000	0.000000	-179.900000	0.001000	-180.000000	0.000000	180.000000	0.000000	-180.000000	0.001000	-179.600000	0.005000	-179.500000	0.005000	179.600000	0.000000	-180.000000	0.004000	-179.400000	0.005000	-179.200000	0.005000
135.000000	0.387000	135.000000	0.404000	135.000000	0.422000	135.000000	0.439000	135.000000	0.457000	135.000000	0.473000	135.000000	0.489000	134.600000	0.500000	134.100000	0.509000	-47.200000	0.508000	132.400000	0.518000	131.200000	0.518000	130.000000	0.519000	128.800000	0.519000	127.600000	0.519000	126.100000	0.514000	124.700000	0.512000	123.600000	0.513000	122.300000	0.511000	-121.500000	0.508000	-120.400000	0.508000	61.500000	0.511000	-117.300000	0.508000	-116.500000	0.505000	-115.500000	0.506000
-180.000000	0.000000	-180.000000	0.000000	-180.000000	0.000000	-180.000000	0.000000	-180.000000	0.000000	-180.000000	0.000000	-180.000000	0.000000	-180.000000	0.000000	180.000000	0.000000	-180.000000	0.000000	180.000000	0.000000	180.000000	0.000000	-180.000000	0.000000	180.000000	0.000000	180.000000	0.000000	-180.000000	0.001000	-180.000000	0.000000	-180.000000	0.000000	179.900000	0.001000	-179.600000	0.004000	-179.400000	0.004000	-179.800000	0.002000	-179.900000	0.003000	-179.500000	0.007000	-179.100000	0.004000
90.000000	0.000000	90.000000	0.000000	90.000000	0.000000	90.000000	0.000000	90.000000	0.000000	90.000000	0.000000	90.000000	0.001000	-89.600000	0.006000	-88.900000	0.010000	92.300000	0.028000	-87.400000	0.035000	-86.200000	0.050000	-84.900000	0.062000	-83.600000	0.075000	-82.600000	0.092000	-81.300000	0.110000	-80.300000	0.131000	-79.900000	0.150000	100.400000	0.173000	-100.700000	0.192000	-100.800000	0.214000	-100.200000	0.237000	80.100000	0.260000	-100.500000	0.277000	-100.700000	0.298000
-180.000000	0.000000	-180.000000	0.000000	-180.000000	0.000000	-180.000000	0.000000	-180.000000	0.000000	-180.000000	0.000000	-180.000000	0.000000	-180.000000	0.000000	-180.000000	0.000000	-180.000000	0.000000	-180.000000	0.000000	-180.000000	0.000000	-180.000000	0.000000	180.000000	0.000000	180.000000	0.000000	-179.900000	0.001000	180.000000	0.000000	180.000000	0.000000	179.900000	0.000000	-179.500000	0.003000	-179.400000	0.004000	-179.900000	0.004000	179.600000	0.001000	-179.300000	0.005000	-179.100000	0.006000
-135.000000	0.387000	-135.000000	0.405000	-135.000000	0.422000	-135.000000	0.440000	-135.000000	0.457000	-135.000000	0.474000	-135.000000	0.489000	-134.800000	0.503000	134.600000	0.516000	132.900000	0.510000	132.200000	0.516000	131.000000	0.517000	130.300000	0.523000	129.000000	0.522000	127.700000	0.520000	126.200000	0.517000	124.900000	0.515000	123.600000	0.514000	122.300000	0.513000	-121.200000	0.513000	-119.900000	0.513000	-119.100000	0.511000	-117.900000	0.507000	64.100000	0.512000	-116.400000	0.496000
-180.000000	0.000000	-180.000000	0.000000	-180.000000	0.000000	-180.000000	0.000000	-180.000000	0.000000	-180.000000	0.000000	-180.000000	0.000000	180.000000	0.000000	-180.000000	0.000000	-180.000000	0.000000	-180.000000	0.000000	-180.000000	0.000000	180.000000	0.000000	180.000000	0.000000	-180.000000	0.000000	-180.000000	0.000000	-179.900000	0.001000	-180.000000	0.000000	180.000000	0.000000	-179.900000	0.001000	180.000000	0.001000	-179.500000	0.002000	-179.500000	0.007000	179.800000	0.000000	-178.100000	0.015000
-90.000000	0.000000	-90.000000	0.000000	-90.000000	0.000000	-90.000000	0.000000	-90.000000	0.000000	-90.000000	0.000000	-90.000000	0.001000	-90.400000	0.001000	-89.600000	0.006000	92.100000	0.028000	92.800000	0.037000	94.100000	0.050000	94.700000	0.060000	96.000000	0.075000	97.300000	0.091000	98.600000	0.110000	-80.600000	0.128000	100.000000	0.150000	-79.800000	0.173000	-100.300000	0.194000	80.000000	0.217000	-100.500000	0.237000	-100.500000	0.255000	80.200000	0.282000	-101.900000	0.290000
-180.000000	0.000000	-180.000000	0.000000	-180.000000	0.000000	-180.000000	0.000000	-180.000000	0.000000	-180.000000	0.000000	-180.000000	0.000000	180.000000	0.000000	180.000000	0.000000	180.000000	0.000000	180.000000	0.000000	180.000000	0.000000	-180.000000	0.000000	180.000000	0.000000	180.000000	0.000000	180.000000	0.000000	180.000000	0.000000	180.000000	0.000000	-180.000000	0.000000	-179.900000	0.001000	179.900000	0.000000	-179.500000	0.003000	-179.300000	0.005000	-179.900000	0.001000	-177.700000	0.011000
135.000000	0.387000	135.000000	0.405000	135.000000	0.422000	135.000000	0.440000	135.000000	0.457000	135.000000	0.474000	135.000000	0.489000	45.200000	0.503000	134.600000	0.516000	-47.200000	0.509000	-47.900000	0.515000	130.900000	0.515000	130.100000	0.521000	128.800000	0.519000	127.500000	0.517000	126.000000	0.514000	124.700000	0.512000	123.400000	0.511000	122.100000	0.510000	-121.000000	0.510000	-119.600000	0.511000	-118.900000	0.507000	-117.900000	0.506000	-115.900000	0.508000	-116.700000	0.496000
-180.000000	0.000000	-180.000000	0.000000	-180.000000	0.000000	-180.000000	0.000000	-180.000000	0.000000	-180.000000	0.000000	-180.000000	0.000000	-180.000000	0.000000	-180.000000	0.000000	-180.000000	0.000000	-180.000000	0.000000	180.000000	0.000000	180.000000	0.000000	180.000000	0.000000	180.000000	0.000000	-180.000000	0.000000	-180.000000	0.001000	-180.000000	0.000000	-180.000000	0.000000	-179.900000	0.001000	179.900000	0.000000	-179.600000	0.005000	-179.100000	0.004000	-179.900000	0.002000	-177.700000	0.013000
90.000000	0.000000	90.000000	0.000000	90.000000	0.000000	90.000000	0.000000	90.000000	0.000000	90.000000	0.000000	90.000000	0.001000	-90.000000	0.006000	-89.600000	0.006000	92.300000	0.028000	93.000000	0.037000	-85.800000	0.052000	-84.900000	0.060000	-83.600000	0.076000	-82.400000	0.093000	-81.100000	0.112000	99.700000	0.131000	-79.800000	0.153000	100.400000	0.176000	-100.500000	0.197000	79.800000	0.220000	-100.600000	0.237000	-100.900000	0.259000	-100.200000	0.283000	-102.200000	0.290000
-180.000000	0.000000	-180.000000	0.000000	-180.000000	0.000000	-180.000000	0.000000	-180.000000	0.000000	-180.000000	0.000000	-180.000000	0.000000	-180.000000	0.000000	-180.000000	0.000000	-180.000000	0.000000	-180.000000	0.000000	-180.000000	0.000000	-180.000000	0.000000	-180.000000	0.000000	-180.000000	0.000000	180.000000	0.000000	-180.000000	0.000000	-180.000000	0.000000	-180.000000	0.000000	-179.900000	0.001000	-180.000000	0.001000	-179.500000	0.005000	-179.200000	0.006000	-179.800000	0.002000	-177.800000	0.019000
-135.000000	0.388000	-135.000000	0.405000	-135.000000	0.423000	-135.000000	0.440000	-135.000000	0.457000	-135.000000	0.473000	-135.000000	0.490000	-135.000000	0.506000	133.100000	0.497000	132.800000	0.509000	132.000000	0.514000	131.200000	0.519000	129.900000	0.519000	128.800000	0.519000	127.700000	0.520000	126.200000	0.517000	124.600000	0.512000	123.400000	0.511000	122.300000	0.513000	59.100000	0.511000	-119.700000	0.512000	-119.200000	0.503000	62.900000	0.510000	-116.600000	0.507000	-117.300000	0.491000
-180.000000	0.000000	-180.000000	0.000000	-180.000000	0.000000	-180.000000	0.000000	-180.000000	0.000000	-180.000000	0.000000	-180.000000	0.000000	-180.000000	0.000000	-180.000000	0.000000	-180.000000	0.000000	-180.000000	0.000000	-180.000000	0.000000	-180.000000	0.000000	-180.000000	0.000000	-180.000000	0.000000	-180.000000	0.000000	-179.900000	0.001000	-180.000000	0.000000	180.000000	0.000000	180.000000	0.000000	180.000000	0.000000	-179.100000	0.008000	179.900000	0.001000	-179.200000	0.004000	-177.000000	0.019000
-90.000000	0.000000	-90.000000	0.000000	-90.000000	0.000000	-90.000000	0.000000	-90.000000	0.001000	-90.000000	0.001000	-90.000000	0.001000	-90.000000	0.001000	91.900000	0.026000	92.200000	0.030000	93.000000	0.040000	93.800000	0.049000	95.100000	0.064000	96.300000	0.077000	97.400000	0.091000	98.600000	0.110000	-80.400000	0.131000	100.200000	0.154000	-79.800000	0.174000	-100.300000	0.199000	-100.200000	0.220000	-101.100000	0.236000	-99.900000	0.262000	-100.700000	0.279000	-102.900000	0.285000
-180.000000	0.000000	-180.000000	0.000000	-180.000000	0.000000	-180.000000	0.000000	-180.000000	0.000000	-180.000000	0.000000	-180.000000	0.000000	-180.000000	0.000000	180.000000	0.000000	180.000000	0.000000	-180.000000	0.000000	180.000000	0.000000	180.000000	0.000000	180.000000	0.000000	180.000000	0.000000	180.000000	0.000000	-180.000000	0.001000	180.000000	0.000000	-180.000000	0.000000	-180.000000	0.000000	-180.000000	0.000000	-179.000000	0.007000	179.900000	0.002000	-179.300000	0.006000	-176.800000	0.020000
135.000000	0.388000	135.000000	0.405000	135.000000	0.423000	135.000000	0.440000	135.000000	0.457000	135.000000	0.473000	135.000000	0.490000	135.000000	0.506000	133.000000	0.496000	132.700000	0.508000	-48.100000	0.512000	-48.900000	0.518000	129.800000	0.517000	128.600000	0.517000	127.400000	0.517000	126.000000	0.514000	124.400000	0.508000	123.100000	0.508000	122.100000	0.510000	59.300000	0.508000	60.500000	0.509000	-119.200000	0.501000	63.100000	0.508000	-116.400000	0.502000	-117.500000	0.486000
-180.000000	0.000000	-180.000000	0.000000	-180.000000	0.000000	-180.000000	0.000000	-180.000000	0.000000	-180.000000	0.000000	-180.000000	0.000000	-180.000000	0.000000	180.000000	0.000000	-180.000000	0.000000	-180.000000	0.000000	-180.000000	0.000000	180.000000	0.000000	-180.000000	0.000000	180.000000	0.000000	180.000000	0.000000	-179.900000	0.002000	-180.000000	0.000000	-180.000000	0.000000	180.000000	0.000000	-180.000000	0.000000	-178.900000	0.007000	179.900000	0.000000	-179.200000	0.007000	-176.700000	0.023000
90.000000	0.000000	90.000000	0.000000	90.000000	0.000000	90.000000	0.000000	90.000000	0.000000	90.000000	0.001000	90.000000	0.001000	90.000000	0.001000	-87.900000	0.026000	-87.600000	0.029000	93.300000	0.040000	94.100000	0.049000	-84.600000	0.064000	-83.500000	0.080000	-82.400000	0.095000	-81.200000	0.113000	-80.200000	0.134000	-79.600000	0.157000	100.400000	0.177000	-100.500000	0.202000	-100.400000	0.223000	-101.400000	0.238000	-100.000000	0.265000	-101.000000	0.280000	-103.400000	0.283000
-180.000000	0.000000	-180.000000	0.000000	-180.000000	0.000000	-180.000000	0.000000	-180.000000	0.000000	-180.000000	0.000000	-180.000000	0.000000	-180.000000	0.000000	-180.000000	0.000000	-180.000000	0.000000	-180.000000	0.000000	-180.000000	0.000000	-180.000000	0.000000	180.000000	0.000000	180.000000	0.000000	180.000000	0.000000	-179.900000	0.000000	180.000000	0.000000	-180.000000	0.000000	180.000000	0.000000	-180.000000	0.000000	-179.000000	0.009000	179.800000	0.002000	-179.000000	0.006000	-176.400000	0.025000
-135.000000	0.388000	-135.000000	0.405000	-135.000000	0.423000	-135.000000	0.441000	-135.000000	0.458000	-135.000000	0.474000	-135.000000	0.490000	134.600000	0.501000	133.000000	0.496000	132.800000	0.510000	131.800000	0.512000	131.000000	0.517000	129.900000	0.519000	128.600000	0.516000	127.200000	0.515000	125.800000	0.513000	-55.500000	0.510000	123.300000	0.511000	122.100000	0.510000	59.200000	0.510000	-119.500000	0.510000	-118.800000	0.510000	-118.100000	0.500000	-115.800000	0.508000	-117.600000	0.485000
-180.000000	0.000000	-180.000000	0.000000	-180.000000	0.000000	-180.000000	0.000000	-180.000000	0.000000	-180.000000	0.000000	-180.000000	0.000000	-180.000000	0.000000	-180.000000	0.000000	-180.000000	0.000000	180.000000	0.000000	-180.000000	0.000000	180.000000	0.000000	-180.000000	0.001000	-180.000000	0.000000	-180.000000	0.000000	-180.000000	0.001000	-180.000000	0.000000	179.900000	0.001000	180.000000	0.000000	-180.000000	0.000000	-179.500000	0.001000	-178.900000	0.010000	-179.900000	0.001000	-176.500000	0.023000
-90.000000	0.000000	-90.000000	0.001000	-90.000000	0.000000	-90.000000	0.000000	-90.000000	0.000000	-90.000000	0.001000	-90.000000	0.001000	-89.600000	0.006000	92.000000	0.028000	92.200000	0.029000	93.200000	0.042000	94.000000	0.052000	95.300000	0.063000	-83.500000	0.079000	97.800000	0.097000	99.000000	0.115000	99.800000	0.133000	100.200000	0.155000	100.500000	0.177000	-100.400000	0.201000	-100.400000	0.223000	-100.600000	0.241000	-101.300000	0.257000	80.000000	0.285000	-103.600000	0.284000
-180.000000	0.000000	-180.000000	0.000000	-180.000000	0.000000	-180.000000	0.000000	-180.000000	0.000000	-180.000000	0.000000	-180.000000	0.000000	180.000000	0.000000	180.000000	0.000000	180.000000	0.000000	-180.000000	0.000000	180.000000	0.000000	180.000000	0.000000	-180.000000	0.001000	180.000000	0.000000	180.000000	0.000000	-180.000000	0.002000	180.000000	0.000000	179.900000	0.001000	-180.000000	0.000000	-180.000000	0.000000	-179.600000	0.005000	-178.700000	0.008000	179.800000	0.001000	-176.200000	0.024000
135.000000	0.388000	135.000000	0.405000	135.000000	0.423000	135.000000	0.441000	135.000000	0.458000	135.000000	0.474000	135.000000	0.490000	134.600000	0.501000	132.900000	0.495000	132.700000	0.508000	131.700000	0.511000	130.900000	0.515000	129.700000	0.516000	128.400000	0.514000	127.000000	0.512000	125.600000	0.509000	124.300000	0.507000	123.100000	0.508000	121.900000	0.506000	59.500000	0.507000	60.700000	0.507000	-118.500000	0.503000	-118.100000	0.499000	64.500000	0.506000	-117.900000	0.480000
-180.000000	0.000000	-180.000000	0.000000	-180.000000	0.000000	-180.000000	0.000000	-180.000000	0.000000	-180.000000	0.000000	-180.000000	0.000000	-180.000000	0.000000	-180.000000	0.000000	-180.000000	0.000000	180.000000	0.000000	-180.000000	0.000000	-180.000000	0.000000	-180.000000	0.001000	180.000000	0.000000	180.000000	0.000000	179.900000	0.000000	-180.000000	0.000000	179.900000	0.001000	-180.000000	0.000000	-180.000000	0.000000	-179.600000	0.006000	-178.700000	0.008000	-179.900000	0.001000	-176.000000	0.026000
90.000000	0.000000	90.000000	0.000000	90.000000	0.000000	90.000000	0.000000	90.000000	0.000000	90.000000	0.001000	90.000000	0.001000	-89.600000	0.006000	-87.800000	0.027000	-87.600000	0.030000	-86.500000	0.041000	-85.700000	0.052000	-84.700000	0.067000	96.800000	0.081000	-82.000000	0.100000	-80.800000	0.119000	-79.900000	0.137000	-79.600000	0.158000	100.700000	0.180000	-100.600000	0.204000	-100.500000	0.226000	-100.900000	0.242000	-101.600000	0.259000	-100.200000	0.287000	-104.200000	0.282000
-180.000000	0.000000	-180.000000	0.000000	-180.000000	0.000000	-180.000000	0.000000	-180.000000	0.000000	-180.000000	0.000000	-180.000000	0.000000	-180.000000	0.000000	-180.000000	0.000000	-180.000000	0.000000	-180.000000	0.000000	180.000000	0.000000	-180.000000	0.000000	179.900000	0.000000	-180.000000	0.000000	180.000000	0.000000	-179.900000	0.001000	180.000000	0.000000	179.900000	0.001000	180.000000	0.000000	180.000000	0.000000	-179.300000	0.003000	-178.700000	0.011000	180.000000	0.003000	-175.800000	0.029000
-135.000000	0.389000	-135.000000	0.406000	-135.000000	0.424000	-135.000000	0.441000	-135.000000	0.458000	-135.000000	0.474000	-135.000000	0.491000	-134.800000	0.504000	132.900000	0.496000	132.600000	0.507000	131.900000	0.514000	130.800000	0.514000	129.600000	0.516000	128.600000	0.517000	127.200000	0.516000	125.600000	0.510000	124.500000	0.511000	123.100000	0.509000	-122.100000	0.507000	59.200000	0.510000	-120.000000	0.506000	-118.100000	0.507000	-117.800000	0.502000	-117.000000	0.500000	-114.800000	0.506000
-180.000000	0.000000	-180.000000	0.000000	-180.000000	0.000000	-180.000000	0.000000	-180.000000	0.000000	-180.000000	0.000000	-180.000000	0.000000	180.000000	0.000000	-180.000000	0.000000	180.000000	0.000000	-180.000000	0.000000	-180.000000	0.000000	-180.000000	0.000000	-180.000000	0.000000	180.000000	0.000000	-180.000000	0.000000	180.000000	0.000000	-180.000000	0.000000	-179.700000	0.002000	-180.000000	0.000000	-179.400000	0.003000	-180.000000	0.001000	-178.900000	0.006000	-178.600000	0.009000	-179.300000	0.001000
-90.000000	0.000000	-90.000000	0.000000	-90.000000	0.000000	-90.000000	0.000000	-90.000000	0.001000	-90.000000	0.001000	-90.000000	0.001000	-90.400000	0.001000	92.100000	0.028000	92.400000	0.032000	93.100000	0.040000	94.300000	0.054000	95.500000	0.067000	96.500000	0.080000	97.800000	0.097000	99.200000	0.118000	99.800000	0.135000	100.400000	0.158000	-100.800000	0.178000	-100.400000	0.201000	-100.900000	0.221000	79.800000	0.246000	-101.300000	0.261000	-101.500000	0.278000	-100.600000	0.306000
-180.000000	0.000000	-180.000000	0.000000	-180.000000	0.000000	-180.000000	0.000000	-180.000000	0.000000	-180.000000	0.000000	-180.000000	0.000000	180.000000	0.000000	180.000000	0.000000	180.000000	0.000000	180.000000	0.000000	180.000000	0.000000	180.000000	0.000000	-180.000000	0.000000	180.000000	0.000000	180.000000	0.000000	180.000000	0.000000	-180.000000	0.000000	-179.700000	0.002000	-180.000000	0.000000	-179.500000	0.004000	179.800000	0.001000	-178.900000	0.008000	-178.600000	0.011000	-179.600000	0.006000
135.000000	0.389000	135.000000	0.406000	135.000000	0.424000	135.000000	0.441000	135.000000	0.458000	135.000000	0.474000	135.000000	0.491000	45.200000	0.504000	132.900000	0.495000	132.500000	0.506000	131.800000	0.513000	-49.400000	0.513000	129.500000	0.513000	-51.600000	0.515000	127.000000	0.512000	125.400000	0.507000	124.200000	0.508000	-57.200000	0.505000	-121.900000	0.503000	59.500000	0.507000	-119.700000	0.502000	-117.800000	0.505000	-117.700000	0.497000	-116.800000	0.495000	-114.400000	0.498000
-180.000000	0.000000	-180.000000	0.000000	-180.000000	0.000000	-180.000000	0.000000	-180.000000	0.000000	-180.000000	0.000000	-180.000000	0.000000	-180.000000	0.000000	-180.000000	0.000000	180.000000	0.000000	180.000000	0.000000	-180.000000	0.000000	180.000000	0.000000	-180.000000	0.000000	180.000000	0.000000	-180.000000	0.000000	-180.000000	0.000000	-180.000000	0.000000	-179.800000	0.003000	180.000000	0.000000	-179.600000	0.005000	179.900000	0.001000	-179.000000	0.010000	-178.500000	0.011000	-179.500000	0.007000
90.000000	0.000000	90.000000	0.000000	90.000000	0.000000	90.000000	0.000000	90.000000	0.000000	90.000000	0.001000	90.000000	0.001000	-90.000000	0.006000	-87.800000	0.028000	-87.400000	0.032000	-86.700000	0.040000	94.500000	0.055000	-84.400000	0.070000	96.700000	0.082000	-82.000000	0.100000	-80.600000	0.121000	-79.900000	0.139000	100.600000	0.162000	-100.900000	0.181000	-100.600000	0.205000	-101.000000	0.223000	79.600000	0.248000	-101.500000	0.261000	-101.800000	0.280000	-100.900000	0.307000
-180.000000	0.000000	-180.000000	0.000000	-180.000000	0.000000	-180.000000	0.000000	-180.000000	0.000000	-180.000000	0.000000	-180.000000	0.000000	-180.000000	0.000000	-180.000000	0.000000	180.000000	0.000000	-180.000000	0.000000	-180.000000	0.000000	-180.000000	0.000000	-180.000000	0.000000	-180.000000	0.000000	180.000000	0.000000	180.000000	0.000000	180.000000	0.000000	-179.800000	0.002000	-180.000000	0.000000	-179.500000	0.004000	179.900000	0.002000	-178.800000	0.009000	-178.300000	0.011000	-179.100000	0.003000
-135.000000	0.389000	-135.000000	0.406000	-135.000000	0.424000	-135.000000	0.441000	-135.000000	0.458000	-135.000000	0.475000	-45.700000	0.482000	134.600000	0.502000	132.900000	0.496000	132.600000	0.508000	131.600000	0.510000	130.500000	0.510000	129.600000	0.515000	128.400000	0.515000	126.900000	0.511000	125.400000	0.508000	124.200000	0.508000	122.900000	0.507000	58.100000	0.509000	59.600000	0.507000	-119.200000	0.506000	-118.200000	0.507000	-117.000000	0.506000	-115.800000	0.504000	-114.000000	0.504000
-180.000000	0.000000	-180.000000	0.000000	-180.000000	0.000000	-180.000000	0.000000	-180.000000	0.000000	-180.000000	0.000000	-180.000000	0.000000	-180.000000	0.000000	-180.000000	0.000000	-180.000000	0.000000	-180.000000	0.000000	179.900000	0.001000	180.000000	0.000000	-180.000000	0.000000	-180.000000	0.000000	-180.000000	0.000000	-179.900000	0.002000	180.000000	0.000000	-180.000000	0.000000	179.900000	0.000000	179.900000	0.002000	-179.900000	0.002000	-179.600000	0.001000	-179.600000	0.004000	179.900000	0.004000
-90.000000	0.000000	-90.000000	0.000000	-90.000000	0.000000	-90.000000	0.001000	-90.000000	0.001000	-90.000000	0.001000	90.700000	0.010000	-89.600000	0.006000	92.200000	0.027000	92.500000	0.031000	93.400000	0.046000	94.700000	0.058000	95.500000	0.069000	96.700000	0.083000	98.100000	0.102000	99.400000	0.121000	100.000000	0.137000	100.500000	0.161000	-100.500000	0.180000	-100.500000	0.205000	79.600000	0.226000	-100.500000	0.246000	-100.700000	0.268000	-100.600000	0.287000	80.100000	0.307000
-180.000000	0.000000	-180.000000	0.000000	-180.000000	0.000000	-180.000000	0.000000	-180.000000	0.000000	-180.000000	0.000000	180.000000	0.000000	180.000000	0.000000	180.000000	0.000000	180.000000	0.000000	180.000000	0.000000	-180.000000	0.000000	180.000000	0.000000	180.000000	0.000000	180.000000	0.000000	-180.000000	0.000000	179.900000	0.000000	-180.000000	0.000000	180.000000	0.000000	179.900000	0.000000	179.900000	0.001000	-179.900000	0.002000	-179.800000	0.005000	-179.600000	0.003000	179.800000	0.002000
135.000000	0.389000	135.000000	0.406000	135.000000	0.424000	135.000000	0.441000	135.000000	0.458000	135.000000	0.475000	134.300000	0.482000	134.600000	0.502000	132.800000	0.495000	132.500000	0.506000	131.400000	0.508000	130.300000	0.509000	129.400000	0.513000	128.200000	0.513000	126.600000	0.508000	125.200000	0.504000	-56.000000	0.505000	122.700000	0.504000	-121.600000	0.506000	59.800000	0.504000	-118.900000	0.503000	-118.000000	0.504000	-116.700000	0.499000	-115.700000	0.502000	-113.700000	0.502000
-180.000000	0.000000	-180.000000	0.000000	-180.000000	0.000000	-180.000000	0.000000	-180.000000	0.000000	-180.000000	0.000000	180.000000	0.000000	-180.000000	0.000000	-180.000000	0.000000	180.000000	0.000000	-180.000000	0.000000	-180.000000	0.000000	180.000000	0.000000	-180.000000	0.000000	180.000000	0.000000	180.000000	0.000000	-179.800000	0.001000	-180.000000	0.000000	-180.000000	0.000000	-180.000000	0.001000	179.900000	0.002000	-179.800000	0.001000	-179.700000	0.004000	-179.500000	0.002000	179.700000	0.003000
90.000000	0.000000	90.000000	0.001000	90.000000	0.000000	90.000000	0.000000	90.000000	0.001000	90.000000	0.001000	-89.300000	0.010000	-89.600000	0.006000	-87.800000	0.030000	-87.500000	0.034000	-86.200000	0.045000	-85.100000	0.059000	-84.200000	0.070000	-83.100000	0.085000	-81.500000	0.104000	-80.400000	0.125000	-79.900000	0.140000	-79.300000	0.164000	79.300000	0.184000	-100.800000	0.207000	79.400000	0.229000	-100.700000	0.250000	-101.000000	0.271000	-100.800000	0.290000	80.000000	0.309000
-180.000000	0.000000	-180.000000	0.000000	-180.000000	0.000000	-180.000000	0.000000	-180.000000	0.000000	-180.000000	0.000000	180.000000	0.000000	-180.000000	0.000000	-180.000000	0.000000	-180.000000	0.000000	180.000000	0.000000	179.900000	0.001000	-180.000000	0.000000	-180.000000	0.000000	-180.000000	0.000000	180.000000	0.000000	-180.000000	0.002000	180.000000	0.000000	-180.000000	0.000000	-180.000000	0.001000	179.900000	0.001000	-179.800000	0.001000	-179.400000	0.001000	-179.600000	0.003000	179.900000	0.003000
-135.000000	0.390000	-135.000000	0.407000	-135.000000	0.424000	-135.000000	0.442000	-135.000000	0.458000	-135.000000	0.476000	134.500000	0.485000	-134.800000	0.505000	132.800000	0.495000	132.500000	0.507000	131.700000	0.512000	130.500000	0.512000	129.500000	0.514000	128.100000	0.512000	126.700000	0.510000	125.400000	0.508000	124.000000	0.504000	-57.200000	0.506000	58.500000	0.506000	59.600000	0.507000	-119.000000	0.504000	-119.600000	0.492000	-118.600000	0.490000	-116.000000	0.498000	-114.800000	0.498000
-180.000000	0.000000	-180.000000	0.000000	-180.000000	0.000000	-180.000000	0.000000	-180.000000	0.000000	-180.000000	0.000000	-180.000000	0.000000	180.000000	0.000000	-180.000000	0.000000	-180.000000	0.000000	-180.000000	0.000000	-180.000000	0.000000	-180.000000	0.000000	-180.000000	0.000000	180.000000	0.000000	-180.000000	0.000000	179.900000	0.001000	-180.000000	0.001000	-180.000000	0.000000	-180.000000	0.000000	179.700000	0.005000	-178.200000	0.015000	-177.900000	0.016000	-179.300000	0.009000	-179.100000	0.008000
-90.000000	0.000000	-90.000000	0.000000	-90.000000	0.000000	-90.000000	0.000000	-90.000000	0.001000	-90.000000	0.000000	-89.400000	0.006000	-90.400000	0.001000	92.200000	0.030000	92.500000	0.033000	93.400000	0.043000	94.500000	0.059000	95.500000	0.071000	97.000000	0.087000	98.300000	0.104000	99.400000	0.121000	100.400000	0.142000	100.500000	0.161000	-100.700000	0.185000	-100.600000	0.206000	79.600000	0.226000	-102.300000	0.236000	-102.600000	0.256000	-101.100000	0.285000	-101.200000	0.305000
-180.000000	0.000000	-180.000000	0.000000	-180.000000	0.000000	-180.000000	0.000000	-180.000000	0.000000	-180.000000	0.000000	180.000000	0.000000	180.000000	0.000000	180.000000	0.000000	180.000000	0.000000	-180.000000	0.000000	180.000000	0.000000	180.000000	0.000000	180.000000	0.000000	180.000000	0.000000	180.000000	0.000000	179.900000	0.000000	-180.000000	0.001000	180.000000	0.000000	-180.000000	0.000000	-180.000000	0.001000	-178.100000	0.014000	-177.800000	0.018000	-179.000000	0.006000	-178.900000	0.007000
135.000000	0.390000	135.000000	0.407000	135.000000	0.424000	135.000000	0.442000	135.000000	0.458000	135.000000	0.476000	134.500000	0.485000	45.200000	0.505000	-47.300000	0.494000	132.400000	0.506000	131.600000	0.510000	130.300000	0.510000	129.300000	0.512000	127.900000	0.509000	126.500000	0.506000	125.100000	0.505000	123.800000	0.501000	-57.400000	0.503000	58.700000	0.503000	59.800000	0.504000	-118.800000	0.501000	-119.600000	0.489000	-118.600000	0.484000	-116.200000	0.498000	-114.900000	0.496000
-180.000000	0.000000	-180.000000	0.000000	-180.000000	0.000000	-180.000000	0.000000	-180.000000	0.000000	-180.000000	0.000000	180.000000	0.000000	-180.000000	0.000000	-180.000000	0.000000	-180.000000	0.000000	180.000000	0.000000	180.000000	0.000000	180.000000	0.000000	-180.000000	0.000000	180.000000	0.000000	-180.000000	0.000000	179.900000	0.001000	-179.900000	0.000000	-180.000000	0.000000	-180.000000	0.000000	179.700000	0.005000	-178.000000	0.015000	-177.500000	0.018000	-178.800000	0.004000	-178.700000	0.006000
90.000000	0.000000	90.000000	0.000000	90.000000	0.001000	90.000000	0.000000	90.000000	0.001000	90.000000	0.000000	-89.600000	0.009000	-90.000000	0.006000	92.400000	0.030000	-87.300000	0.033000	-86.500000	0.045000	-85.100000	0.058000	-84.100000	0.070000	-82.700000	0.089000	-81.400000	0.107000	-80.400000	0.125000	100.600000	0.145000	100.600000	0.165000	-100.900000	0.188000	-100.800000	0.209000	79.500000	0.229000	-102.600000	0.238000	-103.200000	0.258000	-101.500000	0.289000	-101.600000	0.308000
-180.000000	0.000000	-180.000000	0.000000	-180.000000	0.000000	-180.000000	0.000000	-180.000000	0.000000	-180.000000	0.000000	-180.000000	0.000000	-180.000000	0.000000	-180.000000	0.000000	-180.000000	0.000000	-180.000000	0.000000	-180.000000	0.000000	-180.000000	0.000000	180.000000	0.000000	-180.000000	0.000000	-180.000000	0.000000	-180.000000	0.001000	-179.900000	0.000000	180.000000	0.000000	180.000000	0.000000	179.900000	0.001000	-178.000000	0.016000	-177.300000	0.018000	-179.000000	0.008000	-178.700000	0.009000
-135.000000	0.390000	-135.000000	0.407000	-135.000000	0.424000	-135.000000	0.442000	-135.000000	0.459000	-135.000000	0.476000	134.300000	0.483000	133.200000	0.484000	132.800000	0.496000	132.600000	0.508000	131.400000	0.509000	130.400000	0.512000	129.400000	0.514000	127.800000	0.508000	126.300000	0.506000	125.200000	0.506000	123.900000	0.504000	122.700000	0.506000	58.500000	0.505000	59.800000	0.504000	-120.100000	0.498000	-117.800000	0.503000	-116.900000	0.499000	-118.200000	0.484000	-114.800000	0.495000
-180.000000	0.000000	-180.000000	0.000000	-180.000000	0.000000	-180.000000	0.000000	-180.000000	0.000000	-180.000000	0.000000	-180.000000	0.000000	-180.000000	0.000000	-180.000000	0.000000	-180.000000	0.000000	-180.000000	0.000000	-180.000000	0.000000	-180.000000	0.000000	-180.000000	0.000000	-179.800000	0.001000	180.000000	0.000000	-180.000000	0.001000	-180.000000	0.000000	180.000000	0.000000	180.000000	0.003000	-178.900000	0.008000	-179.900000	0.002000	-179.400000	0.005000	-176.700000	0.020000	-178.700000	0.007000
-90.000000	0.000000	-90.000000	0.000000	-90.000000	0.001000	-90.000000	0.001000	-90.000000	0.001000	-90.000000	0.001000	-89.300000	0.010000	91.800000	0.025000	92.200000	0.030000	92.500000	0.032000	93.700000	0.046000	94.600000	0.059000	95.700000	0.071000	97.300000	0.091000	-81.700000	0.106000	99.500000	0.125000	-79.700000	0.143000	100.600000	0.164000	-100.800000	0.186000	-100.700000	0.206000	-101.700000	0.222000	-100.700000	0.252000	-101.200000	0.270000	-103.600000	0.273000	-101.700000	0.309000
-180.000000	0.000000	-180.000000	0.000000	-180.000000	0.000000	-180.000000	0.000000	-180.000000	0.000000	-180.000000	0.000000	180.000000	0.000000	-180.000000	0.000000	180.000000	0.000000	180.000000	0.000000	180.000000	0.000000	180.000000	0.000000	180.000000	0.000000	180.000000	0.000000	-179.800000	0.001000	180.000000	0.000000	-180.000000	0.000000	-180.000000	0.000000	-180.000000	0.000000	-180.000000	0.002000	-179.000000	0.011000	-179.900000	0.002000	-179.300000	0.004000	-176.700000	0.024000	-178.600000	0.009000
135.000000	0.390000	135.000000	0.407000	135.000000	0.424000	135.000000	0.442000	135.000000	0.459000	135.000000	0.476000	134.300000	0.483000	133.100000	0.484000	-47.300000	0.494000	132.500000	0.507000	131.300000	0.507000	130.300000	0.510000	129.200000	0.511000	-52.400000	0.505000	126.000000	0.503000	124.900000	0.503000	123.600000	0.501000	-57.500000	0.502000	58.800000	0.502000	60.100000	0.501000	-119.800000	0.491000	-117.600000	0.500000	-116.900000	0.497000	-118.200000	0.476000	-114.800000	0.490000
-180.000000	0.000000	-180.000000	0.000000	-180.000000	0.000000	-180.000000	0.000000	-180.000000	0.000000	-180.000000	0.000000	180.000000	0.000000	180.000000	0.000000	-180.000000	0.000000	180.000000	0.000000	180.000000	0.000000	-180.000000	0.000000	-180.000000	0.000000	-180.000000	0.000000	-179.800000	0.001000	-180.000000	0.000000	-179.900000	0.001000	180.000000	0.000000	-180.000000	0.000000	179.700000	0.001000	-178.900000	0.011000	-179.800000	0.001000	-179.300000	0.005000	-176.600000	0.026000	-178.600000	0.010000
90.000000	0.000000	90.000000	0.000000	90.000000	0.001000	90.000000	0.000000	90.000000	0.001000	90.000000	0.000000	-89.300000	0.010000	-88.000000	0.024000	92.400000	0.030000	-87.400000	0.033000	-86.200000	0.048000	-85.100000	0.059000	-84.000000	0.073000	97.600000	0.093000	-81.300000	0.108000	-80.200000	0.127000	-79.500000	0.147000	100.800000	0.167000	-101.000000	0.190000	79.100000	0.211000	-102.100000	0.225000	-101.000000	0.256000	-101.400000	0.272000	-104.100000	0.272000	-102.000000	0.309000
-180.000000	0.000000	-180.000000	0.000000	-180.000000	0.000000	-180.000000	0.000000	-180.000000	0.000000	-180.000000	0.000000	180.000000	0.000000	-180.000000	0.000000	-180.000000	0.000000	180.000000	0.000000	-180.000000	0.000000	-180.000000	0.000000	-180.000000	0.000000	-180.000000	0.000000	-179.900000	0.002000	-180.000000	0.000000	-180.000000	0.000000	180.000000	0.000000	180.000000	0.000000	-179.700000	0.000000	-178.600000	0.008000	-179.800000	0.001000	-179.300000	0.006000	-176.200000	0.025000	-178.500000	0.010000
-135.000000	0.391000	-135.000000	0.408000	-135.000000	0.425000	-135.000000	0.443000	-135.000000	0.459000	-135.000000	0.476000	134.500000	0.486000	133.100000	0.484000	132.800000	0.496000	132.200000	0.503000	131.200000	0.506000	130.100000	0.507000	129.200000	0.510000	127.600000	0.506000	126.400000	0.507000	125.000000	0.503000	123.600000	0.502000	122.600000	0.505000	-121.300000	0.502000	59.900000	0.504000	-120.400000	0.491000	-118.100000	0.499000	-118.300000	0.488000	-117.200000	0.485000	-122.000000	0.443000
-180.000000	0.000000	-180.000000	0.000000	-180.000000	0.000000	-180.000000	0.000000	-180.000000	0.000000	-180.000000	0.000000	-180.000000	0.000000	-180.000000	0.000000	-180.000000	0.000000	-180.000000	0.000000	180.000000	0.000000	-180.000000	0.000000	-180.000000	0.002000	-179.900000	0.002000	180.000000	0.000000	-179.900000	0.003000	180.000000	0.000000	-180.000000	0.000000	-180.000000	0.001000	180.000000	0.000000	-178.200000	0.011000	-179.400000	0.005000	-177.700000	0.014000	-177.600000	0.018000	-170.700000	0.057000
-90.000000	0.000000	-90.000000	0.000000	-90.000000	0.000000	-90.000000	0.000000	-90.000000	0.001000	-90.000000	0.001000	-89.400000	0.006000	91.900000	0.026000	92.200000	0.030000	93.000000	0.037000	93.900000	0.050000	95.000000	0.063000	96.000000	0.072000	-82.700000	0.090000	98.600000	0.108000	-80.500000	0.124000	100.500000	0.148000	100.700000	0.165000	79.200000	0.189000	-100.800000	0.211000	-102.600000	0.222000	-101.300000	0.250000	-102.900000	0.262000	-103.000000	0.280000	-109.800000	0.256000
-180.000000	0.000000	-180.000000	0.000000	-180.000000	0.000000	-180.000000	0.000000	-180.000000	0.000000	-180.000000	0.000000	180.000000	0.000000	-180.000000	0.000000	180.000000	0.000000	180.000000	0.000000	180.000000	0.000000	180.000000	0.000000	179.900000	0.000000	-179.900000	0.001000	180.000000	0.000000	-179.900000	0.001000	-180.000000	0.000000	180.000000	0.000000	179.900000	0.000000	-180.000000	0.000000	-178.200000	0.014000	-179.400000	0.006000	-177.700000	0.018000	-177.300000	0.017000	-170.000000	0.065000
135.000000	0.391000	135.000000	0.408000	135.000000	0.425000	135.000000	0.443000	135.000000	0.459000	135.000000	0.476000	134.500000	0.486000	133.100000	0.483000	132.700000	0.495000	132.000000	0.501000	131.000000	0.504000	129.900000	0.505000	-51.000000	0.509000	127.400000	0.504000	126.200000	0.503000	124.700000	0.500000	-56.600000	0.498000	-57.600000	0.501000	-120.900000	0.500000	60.100000	0.501000	-120.300000	0.484000	-118.000000	0.495000	-118.300000	0.480000	-117.500000	0.482000	-123.200000	0.427000
-180.000000	0.000000	-180.000000	0.000000	-180.000000	0.000000	-180.000000	0.000000	-180.000000	0.000000	-180.000000	0.000000	180.000000	0.000000	180.000000	0.000000	-180.000000	0.000000	180.000000	0.000000	180.000000	0.000000	-180.000000	0.000000	-179.900000	0.000000	-179.900000	0.001000	180.000000	0.000000	-179.800000	0.002000	-180.000000	0.000000	-180.000000	0.001000	179.800000	0.000000	180.000000	0.000000	-178.300000	0.017000	-179.300000	0.005000	-177.600000	0.020000	-177.100000	0.018000	-169.000000	0.069000
90.000000	0.000000	90.000000	0.000000	90.000000	0.001000	90.000000	0.000000	90.000000	0.001000	90.000000	0.001000	-89.600000	0.009000	-88.000000	0.026000	-87.600000	0.030000	-87.000000	0.040000	-85.900000	0.051000	-84.700000	0.065000	96.100000	0.076000	-82.500000	0.093000	-81.200000	0.111000	-80.300000	0.128000	100.800000	0.151000	100.900000	0.168000	79.000000	0.192000	-101.000000	0.214000	-102.800000	0.221000	-101.600000	0.253000	-103.400000	0.261000	-103.500000	0.280000	-111.700000	0.248000
-180.000000	0.000000	-180.000000	0.000000	-180.000000	0.000000	-180.000000	0.000000	-180.000000	0.000000	-180.000000	0.000000	-180.000000	0.000000	-180.000000	0.000000	-180.000000	0.000000	-180.000000	0.000000	180.000000	0.000000	180.000000	0.000000	179.900000	0.000000	-179.800000	0.001000	-180.000000	0.000000	-179.900000	0.001000	-180.000000	0.000000	-180.000000	0.000000	-179.900000	0.002000	180.000000	0.000000	-178.100000	0.016000	-179.200000	0.005000	-177.200000	0.019000	-177.100000	0.022000	-168.000000	0.074000
-135.000000	0.391000	-135.000000	0.408000	-135.000000	0.425000	-135.000000	0.443000	-135.000000	0.460000	-134.900000	0.475000	134.100000	0.481000	133.000000	0.482000	132.800000	0.496000	132.200000	0.504000	131.000000	0.504000	130.100000	0.505000	128.800000	0.508000	127.500000	0.505000	126.200000	0.505000	124.700000	0.501000	123.600000	0.501000	122.300000	0.501000	58.900000	0.502000	60.200000	0.501000	-119.700000	0.494000	-118.200000	0.500000	-116.900000	0.491000	-118.500000	0.474000	-119.100000	0.463000
-180.000000	0.000000	-180.000000	0.000000	-180.000000	0.000000	-180.000000	0.000000	-180.000000	0.000000	180.000000	0.000000	-180.000000	0.000000	-180.000000	0.000000	-180.000000	0.000000	-180.000000	0.000000	-180.000000	0.000000	179.800000	0.001000	-179.900000	0.001000	-180.000000	0.000000	-180.000000	0.000000	180.000000	0.000000	179.900000	0.000000	-180.000000	0.000000	-180.000000	0.000000	179.900000	0.003000	-178.800000	0.007000	-179.200000	0.002000	-179.100000	0.010000	-176.100000	0.027000	-174.000000	0.039000
-90.000000	0.000000	-90.000000	0.000000	-90.000000	0.001000	-90.000000	0.001000	-90.000000	0.001000	-90.200000	0.001000	90.900000	0.013000	92.000000	0.029000	92.200000	0.030000	92.900000	0.037000	94.000000	0.053000	95.200000	0.064000	-83.900000	0.075000	97.600000	0.095000	98.800000	0.110000	100.000000	0.131000	-79.400000	0.149000	100.900000	0.170000	-101.000000	0.192000	-100.800000	0.211000	-102.000000	0.229000	-101.400000	0.253000	-101.800000	0.272000	-104.600000	0.272000	-106.500000	0.277000
-180.000000	0.000000	-180.000000	0.000000	-180.000000	0.000000	-180.000000	0.000000	-180.000000	0.000000	-180.000000	0.000000	180.000000	0.000000	180.000000	0.000000	180.000000	0.000000	180.000000	0.000000	180.000000	0.000000	-180.000000	0.001000	-179.900000	0.002000	180.000000	0.000000	180.000000	0.000000	180.000000	0.000000	-179.900000	0.000000	180.000000	0.000000	-180.000000	0.000000	-180.000000	0.002000	-178.900000	0.010000	-179.400000	0.005000	-178.700000	0.005000	-175.800000	0.029000	-173.500000	0.042000
135.000000	0.391000	135.000000	0.408000	135.000000	0.425000	135.000000	0.443000	135.000000	0.460000	45.100000	0.475000	134.100000	0.481000	132.900000	0.481000	132.700000	0.495000	132.100000	0.502000	130.900000	0.502000	129.800000	0.503000	128.700000	0.504000	127.200000	0.502000	-54.000000	0.502000	124.400000	0.497000	-56.800000	0.497000	-57.900000	0.498000	59.100000	0.498000	60.400000	0.498000	-119.400000	0.488000	-117.800000	0.494000	-117.100000	0.493000	-118.800000	0.468000	-119.900000	0.455000
-180.000000	0.000000	-180.000000	0.000000	-180.000000	0.000000	-180.000000	0.000000	-180.000000	0.000000	-180.000000	0.000000	-180.000000	0.000000	-180.000000	0.000000	-180.000000	0.000000	180.000000	0.000000	-180.000000	0.000000	-180.000000	0.001000	-180.000000	0.002000	-180.000000	0.000000	-180.000000	0.000000	-180.000000	0.000000	-180.000000	0.001000	-180.000000	0.000000	-180.000000	0.000000	179.700000	0.002000	-179.000000	0.011000	-179.500000	0.008000	-178.700000	0.006000	-175.400000	0.030000	-172.900000	0.044000
90.000000	0.000000	90.000000	0.001000	90.000000	0.001000	90.000000	0.000000	90.000000	0.001000	-90.000000	0.004000	-89.100000	0.013000	-87.800000	0.028000	-87.600000	0.030000	-87.000000	0.039000	-85.700000	0.053000	-84.600000	0.064000	-83.700000	0.077000	-82.000000	0.097000	99.000000	0.113000	-79.700000	0.135000	100.800000	0.152000	101.100000	0.173000	-101.200000	0.195000	-100.800000	0.215000	-102.200000	0.230000	-101.500000	0.253000	-102.100000	0.273000	-105.400000	0.271000	-107.700000	0.273000
-180.000000	0.000000	-180.000000	0.000000	-180.000000	0.000000	-180.000000	0.000000	-180.000000	0.000000	-180.000000	0.000000	-180.000000	0.000000	-180.000000	0.000000	-180.000000	0.000000	-180.000000	0.000000	-180.000000	0.000000	-180.000000	0.002000	-179.800000	0.002000	-180.000000	0.000000	180.000000	0.000000	-180.000000	0.000000	180.000000	0.001000	180.000000	0.000000	180.000000	0.000000	179.800000	0.000000	-178.800000	0.009000	-179.200000	0.005000	-178.900000	0.012000	-175.200000	0.033000	-172.400000	0.049000
-135.000000	0.392000	-135.000000	0.409000	-135.000000	0.426000	-135.000000	0.444000	-135.000000	0.460000	134.800000	0.474000	133.800000	0.477000	133.000000	0.483000	132.800000	0.497000	132.100000	0.504000	130.900000	0.504000	129.800000	0.503000	128.600000	0.505000	127.500000	0.506000	126.100000	0.504000	-55.400000	0.501000	-56.900000	0.496000	122.200000	0.498000	59.000000	0.500000	-120.000000	0.500000	-119.400000	0.494000	-118.500000	0.487000	-117.900000	0.488000	-117.700000	0.475000	-116.700000	0.475000
-180.000000	0.000000	-180.000000	0.000000	-180.000000	0.000000	-180.000000	0.000000	-180.000000	0.000000	-180.000000	0.000000	180.000000	0.000000	-180.000000	0.000000	-180.000000	0.000000	-180.000000	0.000000	-180.000000	0.000000	-180.000000	0.002000	180.000000	0.000000	-180.000000	0.000000	-180.000000	0.000000	-179.900000	0.000000	-179.900000	0.002000	179.900000	0.001000	180.000000	0.000000	-179.800000	0.002000	-179.000000	0.005000	-178.500000	0.011000	-177.800000	0.010000	-176.600000	0.024000	-176.300000	0.024000
-90.000000	0.000000	-90.000000	0.000000	-90.000000	0.000000	-90.000000	0.000000	-90.000000	0.001000	-89.800000	0.004000	91.200000	0.017000	92.000000	0.028000	92.200000	0.030000	93.000000	0.037000	94.200000	0.052000	-84.900000	0.063000	96.500000	0.082000	97.600000	0.094000	98.900000	0.112000	-80.000000	0.131000	100.700000	0.152000	-79.000000	0.172000	-101.100000	0.194000	-101.200000	0.213000	-101.900000	0.233000	-102.500000	0.251000	-102.900000	0.269000	-104.300000	0.279000	-104.400000	0.297000
-180.000000	0.000000	-180.000000	0.000000	-180.000000	0.000000	-180.000000	0.000000	-180.000000	0.000000	180.000000	0.000000	-180.000000	0.000000	-180.000000	0.000000	180.000000	0.000000	180.000000	0.000000	180.000000	0.000000	-179.800000	0.004000	180.000000	0.000000	180.000000	0.000000	180.000000	0.000000	-180.000000	0.001000	-179.900000	0.001000	-179.800000	0.000000	180.000000	0.000000	-179.800000	0.003000	-179.100000	0.008000	-178.400000	0.011000	-178.000000	0.015000	-176.200000	0.022000	-176.000000	0.026000
135.000000	0.392000	135.000000	0.409000	135.000000	0.426000	135.000000	0.444000	135.000000	0.460000	134.800000	0.474000	133.800000	0.477000	132.900000	0.482000	-47.300000	0.496000	132.000000	0.502000	-49.200000	0.502000	129.600000	0.501000	-51.600000	0.502000	127.300000	0.503000	125.800000	0.500000	124.400000	0.496000	-57.100000	0.493000	-58.200000	0.496000	59.300000	0.497000	-119.800000	0.496000	-119.100000	0.488000	-118.500000	0.484000	-117.600000	0.480000	-118.100000	0.472000	-117.100000	0.469000
-180.000000	0.000000	-180.000000	0.000000	-180.000000	0.000000	-180.000000	0.000000	-180.000000	0.000000	180.000000	0.000000	-180.000000	0.000000	180.000000	0.000000	-180.000000	0.000000	180.000000	0.000000	-180.000000	0.000000	180.000000	0.001000	-180.000000	0.000000	180.000000	0.000000	180.000000	0.000000	-180.000000	0.001000	-179.900000	0.002000	179.900000	0.001000	-180.000000	0.000000	-179.700000	0.002000	-179.200000	0.010000	-178.400000	0.013000	-178.100000	0.019000	-176.100000	0.026000	-175.600000	0.027000
90.000000	0.000000	90.000000	0.000000	90.000000	0.001000	90.000000	0.000000	90.000000	0.001000	-89.800000	0.004000	-88.800000	0.017000	-87.800000	0.028000	92.400000	0.030000	-87.000000	0.040000	94.300000	0.055000	-84.700000	0.065000	96.800000	0.083000	-82.200000	0.097000	-80.800000	0.116000	-79.800000	0.135000	101.000000	0.155000	101.300000	0.175000	-101.300000	0.198000	-101.500000	0.217000	-102.100000	0.233000	-102.800000	0.251000	-103.000000	0.267000	-104.800000	0.276000	-105.300000	0.296000
-180.000000	0.000000	-180.000000	0.000000	-180.000000	0.000000	-180.000000	0.000000	-180.000000	0.000000	-180.000000	0.000000	-180.000000	0.000000	-180.000000	0.000000	-180.000000	0.000000	-180.000000	0.000000	180.000000	0.000000	-179.600000	0.002000	-180.000000	0.000000	-180.000000	0.000000	180.000000	0.000000	-179.900000	0.000000	180.000000	0.001000	-180.000000	0.002000	180.000000	0.000000	-179.600000	0.002000	-179.000000	0.008000	-178.300000	0.014000	-177.800000	0.016000	-176.000000	0.031000	-175.200000	0.030000
-135.000000	0.392000	-135.000000	0.409000	-135.000000	0.426000	-135.000000	0.444000	-135.000000	0.461000	-134.900000	0.476000	133.800000	0.478000	133.000000	0.483000	132.600000	0.495000	131.700000	0.498000	130.600000	0.500000	129.900000	0.506000	128.500000	0.505000	127.200000	0.503000	125.800000	0.500000	124.500000	0.499000	123.100000	0.496000	122.000000	0.498000	-120.900000	0.497000	60.500000	0.498000	-119.000000	0.493000	-118.500000	0.486000	-116.600000	0.491000	-117.900000	0.472000	-116.200000	0.476000
-180.000000	0.000000	-180.000000	0.000000	-180.000000	0.000000	-180.000000	0.000000	-180.000000	0.000000	180.000000	0.000000	180.000000	0.000000	-180.000000	0.000000	180.000000	0.000000	-180.000000	0.000000	-180.000000	0.000000	-180.000000	0.001000	-180.000000	0.000000	-180.000000	0.000000	-180.000000	0.001000	180.000000	0.000000	-180.000000	0.001000	-180.000000	0.000000	-179.900000	0.001000	180.000000	0.000000	-179.300000	0.006000	-178.500000	0.012000	-179.100000	0.008000	-176.400000	0.027000	-176.600000	0.020000
-90.000000	0.000000	-90.000000	0.000000	-90.000000	0.001000	-90.000000	0.001000	-90.000000	0.001000	-90.200000	0.001000	91.200000	0.017000	92.000000	0.029000	92.400000	0.033000	93.300000	0.045000	94.500000	0.057000	95.200000	0.065000	96.600000	0.082000	97.900000	0.098000	99.200000	0.116000	100.200000	0.134000	-79.100000	0.155000	101.100000	0.175000	-101.300000	0.196000	-101.200000	0.220000	-101.800000	0.235000	-102.600000	0.251000	-101.900000	0.276000	-104.500000	0.277000	-104.200000	0.304000
-180.000000	0.000000	-180.000000	0.000000	-180.000000	0.000000	-180.000000	0.000000	-180.000000	0.000000	-180.000000	0.000000	-180.000000	0.000000	180.000000	0.000000	180.000000	0.000000	-180.000000	0.000000	-180.000000	0.000000	-179.900000	0.000000	180.000000	0.000000	180.000000	0.000000	179.900000	0.000000	-180.000000	0.000000	-180.000000	0.000000	-180.000000	0.000000	-179.900000	0.001000	-180.000000	0.000000	-179.300000	0.007000	-178.400000	0.012000	-178.800000	0.006000	-176.000000	0.027000	-176.300000	0.022000
135.000000	0.392000	135.000000	0.409000	135.000000	0.426000	135.000000	0.444000	135.000000	0.461000	-134.900000	0.476000	133.800000	0.478000	-47.100000	0.482000	132.500000	0.493000	131.600000	0.497000	-49.500000	0.498000	-50.300000	0.503000	-51.700000	0.502000	-53.000000	0.500000	125.600000	0.497000	124.200000	0.495000	122.800000	0.493000	-58.200000	0.495000	-120.700000	0.494000	60.700000	0.495000	-118.800000	0.489000	-118.400000	0.483000	-116.800000	0.490000	-118.400000	0.468000	-116.500000	0.470000
-180.000000	0.000000	-180.000000	0.000000	-180.000000	0.000000	-180.000000	0.000000	-180.000000	0.000000	-180.000000	0.000000	-180.000000	0.000000	-180.000000	0.000000	180.000000	0.000000	180.000000	0.000000	-180.000000	0.000000	179.900000	0.002000	-180.000000	0.000000	-180.000000	0.000000	179.900000	0.000000	-180.000000	0.000000	-179.900000	0.001000	180.000000	0.000000	-179.800000	0.001000	-180.000000	0.000000	-179.200000	0.006000	-178.300000	0.013000	-178.800000	0.007000	-175.500000	0.027000	-176.200000	0.026000
90.000000	0.000000	90.000000	0.001000	90.000000	0.001000	90.000000	0.000000	90.000000	0.001000	90.000000	0.004000	-88.800000	0.017000	92.200000	0.028000	-87.400000	0.033000	-86.400000	0.044000	94.700000	0.058000	95.500000	0.066000	96.900000	0.084000	98.100000	0.101000	99.500000	0.119000	-79.600000	0.138000	-78.900000	0.158000	101.300000	0.178000	-101.600000	0.199000	-101.400000	0.223000	-102.100000	0.239000	-102.900000	0.253000	-102.100000	0.277000	-105.400000	0.277000	-104.800000	0.300000
-180.000000	0.000000	-180.000000	0.000000	-180.000000	0.000000	-180.000000	0.000000	-180.000000	0.000000	-180.000000	0.000000	-180.000000	0.000000	-180.000000	0.000000	180.000000	0.000000	-180.000000	0.000000	-180.000000	0.000000	-180.000000	0.001000	180.000000	0.000000	-180.000000	0.000000	-179.900000	0.000000	180.000000	0.000000	-180.000000	0.000000	180.000000	0.000000	-179.800000	0.002000	180.000000	0.000000	-179.100000	0.006000	-178.200000	0.014000	-178.900000	0.011000	-175.400000	0.032000	-175.900000	0.028000
-135.000000	0.393000	-135.000000	0.410000	-135.000000	0.427000	-135.000000	0.445000	-135.000000	0.461000	-45.200000	0.475000	133.800000	0.478000	132.900000	0.483000	132.500000	0.494000	131.500000	0.496000	130.300000	0.497000	129.500000	0.502000	128.400000	0.503000	127.200000	0.503000	125.500000	0.497000	-55.700000	0.497000	-57.000000	0.496000	121.900000	0.497000	-120.900000	0.493000	-120.400000	0.490000	-119.200000	0.489000	-118.400000	0.486000	-118.900000	0.469000	-119.800000	0.460000	-119.100000	0.455000
-180.000000	0.000000	-180.000000	0.000000	-180.000000	0.000000	-180.000000	0.000000	-180.000000	0.000000	-180.000000	0.000000	180.000000	0.000000	-180.000000	0.000000	-180.000000	0.000000	180.000000	0.000000	-180.000000	0.000000	180.000000	0.000000	-180.000000	0.000000	-180.000000	0.000000	-180.000000	0.000000	-179.900000	0.001000	179.900000	0.000000	-180.000000	0.000000	-179.700000	0.004000	-179.000000	0.007000	-178.800000	0.006000	-178.300000	0.010000	-176.500000	0.028000	-174.100000	0.036000	-173.200000	0.040000
-90.000000	0.000000	-90.000000	0.000000	-90.000000	0.000000	-90.000000	0.000000	-90.000000	0.001000	90.200000	0.004000	91.200000	0.017000	92.100000	0.029000	92.700000	0.032000	93.500000	0.048000	94.800000	0.061000	95.600000	0.071000	96.800000	0.084000	97.900000	0.099000	99.400000	0.120000	100.200000	0.136000	101.000000	0.157000	101.200000	0.177000	-101.600000	0.197000	-102.200000	0.214000	-102.400000	0.237000	-102.800000	0.254000	-104.700000	0.259000	-106.700000	0.266000	-107.700000	0.283000
-180.000000	0.000000	-180.000000	0.000000	-180.000000	0.000000	-180.000000	0.000000	-180.000000	0.000000	180.000000	0.000000	-180.000000	0.000000	180.000000	0.000000	180.000000	0.000000	180.000000	0.000000	180.000000	0.000000	180.000000	0.000000	180.000000	0.000000	-180.000000	0.000000	180.000000	0.000000	180.000000	0.000000	-180.000000	0.001000	-180.000000	0.000000	-179.700000	0.003000	-179.000000	0.008000	-178.800000	0.009000	-178.400000	0.014000	-176.000000	0.027000	-174.000000	0.044000	-172.700000	0.046000
135.000000	0.393000	135.000000	0.410000	135.000000	0.427000	135.000000	0.445000	135.000000	0.461000	134.800000	0.475000	133.800000	0.478000	-47.200000	0.482000	132.400000	0.492000	131.300000	0.494000	-49.800000	0.495000	-50.700000	0.499000	128.100000	0.500000	126.900000	0.500000	-54.700000	0.494000	-56.000000	0.493000	122.700000	0.491000	-58.400000	0.494000	-120.700000	0.491000	-120.200000	0.486000	-119.000000	0.483000	-118.200000	0.479000	-119.400000	0.466000	-120.100000	0.447000	-119.900000	0.443000
-180.000000	0.000000	-180.000000	0.000000	-180.000000	0.000000	-180.000000	0.000000	-180.000000	0.000000	180.000000	0.000000	-180.000000	0.000000	-180.000000	0.000000	180.000000	0.000000	180.000000	0.000000	-180.000000	0.000000	-180.000000	0.000000	-180.000000	0.000000	180.000000	0.000000	-180.000000	0.000000	-179.900000	0.002000	-180.000000	0.001000	-180.000000	0.000000	-179.600000	0.002000	-179.000000	0.009000	-179.000000	0.012000	-178.400000	0.015000	-175.700000	0.028000	-173.500000	0.047000	-172.200000	0.051000
90.000000	0.000000	90.000000	0.000000	90.000000	0.001000	90.000000	0.000000	90.000000	0.001000	-89.800000	0.004000	-88.800000	0.017000	92.300000	0.029000	-87.500000	0.037000	-86.100000	0.047000	95.000000	0.062000	95.900000	0.072000	-82.900000	0.087000	-81.800000	0.101000	99.700000	0.123000	100.500000	0.139000	-78.800000	0.160000	101.400000	0.181000	-101.900000	0.201000	-102.400000	0.216000	-102.500000	0.236000	-103.000000	0.255000	-105.500000	0.258000	-107.800000	0.262000	-108.900000	0.276000
-180.000000	0.000000	-180.000000	0.000000	-180.000000	0.000000	-180.000000	0.000000	-180.000000	0.000000	-180.000000	0.000000	-180.000000	0.000000	-180.000000	0.000000	-180.000000	0.000000	-180.000000	0.000000	-180.000000	0.000000	-180.000000	0.000000	-180.000000	0.000000	-180.000000	0.000000	180.000000	0.000000	180.000000	0.000000	-179.900000	0.001000	180.000000	0.000000	-179.600000	0.003000	-179.000000	0.009000	-178.800000	0.011000	-178.100000	0.013000	-175.600000	0.034000	-172.700000	0.046000	-171.400000	0.054000
-135.000000	0.393000	-135.000000	0.410000	-135.000000	0.427000	-135.000000	0.445000	-135.000000	0.462000	-134.900000	0.477000	133.800000	0.479000	132.800000	0.482000	132.600000	0.495000	131.200000	0.493000	130.400000	0.498000	129.300000	0.500000	128.100000	0.500000	126.800000	0.499000	125.300000	0.494000	124.000000	0.493000	-57.300000	0.493000	121.700000	0.496000	59.600000	0.495000	-119.600000	0.491000	-118.200000	0.494000	-117.100000	0.495000	-117.600000	0.481000	-118.400000	0.465000	-123.100000	0.419000
-180.000000	0.000000	-180.000000	0.000000	-180.000000	0.000000	-180.000000	0.000000	-180.000000	0.000000	180.000000	0.000000	180.000000	0.000000	-180.000000	0.000000	-180.000000	0.000000	-180.000000	0.000000	-180.000000	0.000000	-180.000000	0.000000	-180.000000	0.000000	-180.000000	0.000000	-180.000000	0.000000	-180.000000	0.000000	179.900000	0.000000	180.000000	0.000000	179.800000	0.001000	-179.600000	0.005000	-179.700000	0.001000	-179.500000	0.000000	-177.600000	0.013000	-175.400000	0.030000	-168.300000	0.073000
-90.000000	0.000000	-90.000000	0.000000	-90.000000	0.001000	-90.000000	0.001000	-90.000000	0.001000	-90.200000	0.001000	91.200000	0.017000	92.200000	0.031000	92.500000	0.032000	93.800000	0.051000	94.600000	0.062000	95.800000	0.074000	97.100000	0.087000	98.300000	0.104000	99.700000	0.123000	-79.400000	0.142000	101.200000	0.160000	101.300000	0.179000	78.700000	0.201000	-101.800000	0.220000	-101.600000	0.245000	-101.600000	0.266000	-103.400000	0.274000	-105.700000	0.277000	-112.800000	0.252000
-180.000000	0.000000	-180.000000	0.000000	-180.000000	0.000000	-180.000000	0.000000	-180.000000	0.000000	-180.000000	0.000000	-180.000000	0.000000	180.000000	0.000000	180.000000	0.000000	180.000000	0.000000	-180.000000	0.000000	180.000000	0.000000	180.000000	0.000000	180.000000	0.000000	180.000000	0.000000	180.000000	0.000000	180.000000	0.002000	180.000000	0.000000	-180.000000	0.001000	-179.500000	0.004000	-179.700000	0.002000	-179.800000	0.005000	-177.800000	0.018000	-174.900000	0.032000	-167.000000	0.078000
135.000000	0.393000	135.000000	0.410000	135.000000	0.427000	135.000000	0.445000	135.000000	0.462000	-134.900000	0.477000	133.800000	0.479000	132.700000	0.481000	132.500000	0.494000	131.100000	0.491000	-49.800000	0.496000	129.100000	0.497000	127.900000	0.497000	126.500000	0.495000	125.000000	0.491000	123.700000	0.489000	122.500000	0.488000	-58.500000	0.492000	-120.200000	0.491000	-119.500000	0.489000	-118.000000	0.490000	-116.600000	0.487000	-117.300000	0.473000	-119.000000	0.458000	-125.200000	0.404000
-180.000000	0.000000	-180.000000	0.000000	-180.000000	0.000000	-180.000000	0.000000	-180.000000	0.000000	-180.000000	0.000000	-180.000000	0.000000	-180.000000	0.000000	180.000000	0.000000	-180.000000	0.000000	-180.000000	0.000000	-180.000000	0.000000	180.000000	0.000000	180.000000	0.000000	180.000000	0.000000	-180.000000	0.000000	-180.000000	0.001000	-180.000000	0.001000	179.900000	0.002000	-179.500000	0.003000	-179.800000	0.003000	-179.800000	0.005000	-177.800000	0.020000	-174.700000	0.036000	-165.400000	0.083000
90.000000	0.000000	90.000000	0.001000	90.000000	0.001000	90.000000	0.000000	90.000000	0.001000	90.000000	0.004000	-88.800000	0.017000	-87.600000	0.030000	-87.500000	0.034000	-85.900000	0.051000	95.100000	0.060000	-83.900000	0.075000	-82.700000	0.090000	-81.400000	0.107000	-80.000000	0.127000	-79.100000	0.145000	-78.600000	0.163000	101.500000	0.182000	78.500000	0.204000	-102.000000	0.224000	-101.700000	0.247000	-101.800000	0.269000	-103.700000	0.274000	-106.400000	0.273000	-115.500000	0.240000
-180.000000	0.000000	-180.000000	0.000000	-180.000000	0.000000	-180.000000	0.000000	-180.000000	0.000000	-180.000000	0.000000	-180.000000	0.000000	-180.000000	0.000000	-180.000000	0.000000	-180.000000	0.000000	180.000000	0.000000	-180.000000	0.000000	-180.000000	0.000000	-180.000000	0.000000	180.000000	0.000000	180.000000	0.000000	-179.900000	0.001000	180.000000	0.000000	-180.000000	0.001000	-179.600000	0.004000	-179.700000	0.002000	-179.400000	0.001000	-177.300000	0.017000	-174.400000	0.040000	-164.200000	0.096000
-135.000000	0.394000	-135.000000	0.411000	-135.000000	0.428000	-135.000000	0.445000	-135.000000	0.462000	134.800000	0.476000	133.400000	0.475000	132.800000	0.483000	132.300000	0.492000	131.100000	0.493000	130.300000	0.498000	129.200000	0.499000	128.100000	0.500000	126.700000	0.497000	-54.900000	0.493000	123.800000	0.491000	122.700000	0.493000	121.400000	0.491000	-120.200000	0.491000	-119.700000	0.489000	-118.900000	0.485000	-116.800000	0.490000	-117.700000	0.476000	-114.600000	0.491000	-122.900000	0.419000
-180.000000	0.000000	-180.000000	0.000000	-180.000000	0.000000	-180.000000	0.000000	-180.000000	0.000000	-180.000000	0.000000	-180.000000	0.000000	-180.000000	0.000000	-180.000000	0.000000	180.000000	0.000000	-180.000000	0.000000	-180.000000	0.000000	-180.000000	0.000000	-180.000000	0.000000	-180.000000	0.000000	-180.000000	0.000000	-180.000000	0.000000	-179.900000	0.002000	179.900000	0.003000	-179.300000	0.004000	-178.900000	0.010000	-179.800000	0.005000	-177.400000	0.018000	-179.100000	0.000000	-168.300000	0.072000
-90.000000	0.000000	-90.000000	0.000000	-90.000000	0.000000	-90.000000	0.001000	-90.000000	0.001000	-89.800000	0.004000	91.800000	0.020000	92.200000	0.030000	92.700000	0.037000	93.900000	0.051000	94.700000	0.062000	96.000000	0.074000	97.100000	0.088000	98.400000	0.106000	99.800000	0.124000	-79.400000	0.143000	101.200000	0.162000	-78.600000	0.182000	78.600000	0.203000	-102.100000	0.223000	-102.500000	0.239000	-101.600000	0.267000	-103.800000	0.272000	-101.900000	0.310000	-112.800000	0.255000
-180.000000	0.000000	-180.000000	0.000000	-180.000000	0.000000	-180.000000	0.000000	-180.000000	0.000000	180.000000	0.000000	180.000000	0.000000	180.000000	0.000000	180.000000	0.000000	180.000000	0.000000	180.000000	0.000000	180.000000	0.000000	180.000000	0.000000	180.000000	0.000000	-179.900000	0.001000	-179.800000	0.001000	180.000000	0.000000	-179.900000	0.001000	179.900000	0.001000	-179.400000	0.005000	-178.800000	0.010000	-179.500000	0.000000	-177.400000	0.021000	-179.400000	0.006000	-167.100000	0.078000
135.000000	0.394000	135.000000	0.411000	135.000000	0.428000	135.000000	0.445000	135.000000	0.462000	134.800000	0.476000	133.400000	0.473000	132.700000	0.482000	132.200000	0.491000	131.000000	0.491000	130.200000	0.496000	-51.000000	0.496000	-52.200000	0.497000	126.400000	0.494000	-55.200000	0.489000	-56.500000	0.488000	-57.600000	0.489000	121.100000	0.488000	-119.900000	0.489000	-119.400000	0.485000	-118.800000	0.481000	-116.900000	0.492000	-117.700000	0.469000	-114.100000	0.482000	-125.000000	0.402000
-180.000000	0.000000	-180.000000	0.000000	-180.000000	0.000000	-180.000000	0.000000	-180.000000	0.000000	180.000000	0.000000	-180.000000	0.000000	-180.000000	0.000000	-180.000000	0.000000	180.000000	0.000000	-180.000000	0.000000	-180.000000	0.000000	-180.000000	0.000000	-180.000000	0.000000	180.000000	0.000000	-180.000000	0.000000	180.000000	0.000000	-179.900000	0.002000	179.800000	0.002000	-179.400000	0.006000	-178.700000	0.010000	-179.500000	0.000000	-177.100000	0.021000	-179.600000	0.009000	-165.400000	0.084000
90.000000	0.000000	90.000000	0.000000	90.000000	0.001000	90.000000	0.001000	90.000000	0.001000	-89.800000	0.004000	-88.500000	0.026000	-87.600000	0.030000	-87.100000	0.037000	-85.800000	0.052000	-84.900000	0.061000	96.200000	0.077000	97.400000	0.091000	-81.200000	0.108000	100.000000	0.129000	100.900000	0.146000	101.500000	0.166000	-78.400000	0.185000	78.400000	0.206000	-102.300000	0.225000	-102.900000	0.242000	-101.700000	0.270000	-104.400000	0.274000	-102.000000	0.309000	-115.700000	0.242000
-180.000000	0.000000	-180.000000	0.000000	-180.000000	0.000000	-180.000000	0.000000	-180.000000	0.000000	-180.000000	0.000000	180.000000	0.000000	-180.000000	0.000000	-180.000000	0.000000	-180.000000	0.000000	-180.000000	0.000000	-180.000000	0.000000	180.000000	0.000000	180.000000	0.000000	-179.900000	0.001000	-179.900000	0.002000	180.000000	0.000000	-179.900000	0.002000	180.000000	0.002000	-179.300000	0.006000	-178.600000	0.011000	-179.800000	0.005000	-176.800000	0.020000	-179.100000	0.004000	-164.000000	0.095000
-135.000000	0.394000	-135.000000	0.412000	-135.000000	0.429000	-135.000000	0.446000	-135.000000	0.463000	-134.800000	0.477000	132.900000	0.468000	132.800000	0.483000	132.100000	0.488000	130.800000	0.488000	130.300000	0.498000	128.900000	0.496000	127.800000	0.494000	126.200000	0.492000	124.900000	0.490000	123.600000	0.489000	122.500000	0.490000	121.400000	0.488000	-120.200000	0.488000	-118.700000	0.489000	-118.200000	0.487000	-118.300000	0.476000	-116.400000	0.483000	-117.900000	0.460000	-116.900000	0.462000
-180.000000	0.000000	-180.000000	0.000000	-180.000000	0.000000	-180.000000	0.000000	-180.000000	0.000000	180.000000	0.000000	-180.000000	0.000000	-180.000000	0.000000	179.900000	0.001000	-180.000000	0.000000	-180.000000	0.000000	-180.000000	0.000000	179.900000	0.001000	-180.000000	0.000000	-180.000000	0.001000	-180.000000	0.000000	180.000000	0.001000	179.900000	0.004000	-179.700000	0.002000	-180.000000	0.001000	-179.500000	0.006000	-178.000000	0.017000	-178.500000	0.009000	-175.600000	0.033000	-175.100000	0.029000
-90.000000	0.001000	-90.000000	0.000000	-90.000000	0.001000	-90.000000	0.001000	-90.000000	0.001000	-90.200000	0.004000	92.100000	0.030000	92.200000	0.031000	93.000000	0.042000	94.300000	0.057000	94.700000	0.062000	96.200000	0.078000	97.600000	0.093000	98.900000	0.111000	-80.000000	0.128000	101.000000	0.147000	101.400000	0.165000	101.700000	0.184000	-102.000000	0.208000	78.500000	0.229000	-102.000000	0.246000	-103.500000	0.256000	-102.800000	0.284000	-105.800000	0.281000	-106.000000	0.303000
-180.000000	0.000000	-180.000000	0.000000	-180.000000	0.000000	-180.000000	0.000000	-180.000000	0.000000	-180.000000	0.000000	180.000000	0.000000	180.000000	0.000000	-180.000000	0.000000	180.000000	0.000000	180.000000	0.000000	180.000000	0.000000	179.900000	0.000000	-180.000000	0.000000	-180.000000	0.000000	180.000000	0.000000	179.900000	0.000000	179.800000	0.000000	-179.700000	0.001000	179.800000	0.003000	-179.400000	0.006000	-177.800000	0.018000	-178.500000	0.011000	-174.900000	0.032000	-174.800000	0.033000
135.000000	0.394000	135.000000	0.412000	135.000000	0.429000	135.000000	0.446000	135.000000	0.463000	45.200000	0.477000	-47.200000	0.467000	132.700000	0.482000	131.900000	0.487000	-49.400000	0.486000	130.200000	0.496000	128.700000	0.493000	127.500000	0.492000	-54.000000	0.489000	124.600000	0.487000	-56.700000	0.485000	-57.800000	0.487000	-59.000000	0.488000	-120.000000	0.485000	-118.500000	0.486000	-118.100000	0.484000	-118.400000	0.471000	-116.300000	0.477000	-118.800000	0.456000	-117.400000	0.453000
-180.000000	0.000000	-180.000000	0.000000	-180.000000	0.000000	-180.000000	0.000000	-180.000000	0.000000	180.000000	0.000000	-180.000000	0.000000	-180.000000	0.000000	-180.000000	0.000000	-180.000000	0.000000	-180.000000	0.000000	-180.000000	0.000000	180.000000	0.000000	-180.000000	0.000000	-179.900000	0.000000	-180.000000	0.000000	-179.900000	0.000000	-179.700000	0.000000	-179.800000	0.003000	-180.000000	0.001000	-179.200000	0.005000	-177.500000	0.017000	-178.500000	0.013000	-174.400000	0.033000	-174.400000	0.036000
90.000000	0.000000	90.000000	0.000000	90.000000	0.000000	90.000000	0.001000	90.000000	0.001000	-90.200000	0.004000	92.300000	0.029000	-87.600000	0.031000	-86.600000	0.039000	94.600000	0.057000	-85.000000	0.062000	-83.500000	0.080000	-82.200000	0.096000	99.100000	0.114000	-79.700000	0.132000	101.200000	0.151000	-78.400000	0.169000	-78.300000	0.188000	-102.100000	0.210000	78.300000	0.232000	-102.500000	0.250000	-104.200000	0.259000	-103.100000	0.284000	-106.900000	0.279000	-107.000000	0.299000
-180.000000	0.000000	-180.000000	0.000000	-180.000000	0.000000	-180.000000	0.000000	-180.000000	0.000000	-180.000000	0.000000	-180.000000	0.000000	-180.000000	0.000000	179.900000	0.001000	-180.000000	0.000000	-180.000000	0.000000	180.000000	0.000000	179.900000	0.000000	-180.000000	0.000000	-180.000000	0.000000	180.000000	0.000000	-180.000000	0.001000	179.900000	0.003000	-179.800000	0.003000	179.800000	0.003000	-179.100000	0.005000	-177.300000	0.019000	-178.200000	0.013000	-174.200000	0.041000	-173.900000	0.038000
-135.000000	0.395000	-135.000000	0.412000	-135.000000	0.429000	-135.000000	0.446000	-134.900000	0.462000	134.800000	0.477000	133.100000	0.470000	132.700000	0.483000	131.900000	0.488000	130.900000	0.491000	130.000000	0.495000	128.600000	0.493000	127.500000	0.494000	126.200000	0.492000	124.800000	0.490000	123.400000	0.488000	122.200000	0.487000	120.900000	0.487000	60.200000	0.488000	-119.200000	0.484000	-117.400000	0.486000	-116.300000	0.487000	-115.700000	0.484000	-117.000000	0.462000	-121.100000	0.428000
-180.000000	0.000000	-180.000000	0.000000	-180.000000	0.000000	-180.000000	0.000000	180.000000	0.000000	-180.000000	0.000000	-180.000000	0.000000	180.000000	0.000000	-180.000000	0.000000	180.000000	0.000000	-180.000000	0.000000	-179.900000	0.001000	-180.000000	0.000000	-180.000000	0.000000	-180.000000	0.000000	-180.000000	0.000000	-180.000000	0.001000	-179.900000	0.001000	179.900000	0.003000	-179.400000	0.006000	-180.000000	0.005000	-179.800000	0.004000	-179.100000	0.008000	-176.300000	0.029000	-170.000000	0.061000
-90.000000	0.000000	-90.000000	0.000000	-90.000000	0.001000	-90.000000	0.001000	-90.200000	0.001000	-89.800000	0.004000	91.800000	0.030000	92.300000	0.032000	93.000000	0.044000	94.200000	0.053000	95.100000	0.065000	-83.800000	0.077000	97.700000	0.094000	99.000000	0.112000	100.100000	0.130000	101.100000	0.150000	-78.500000	0.169000	-78.300000	0.189000	-101.700000	0.209000	-102.400000	0.228000	78.600000	0.252000	-101.800000	0.273000	-102.300000	0.289000	-105.300000	0.289000	-111.300000	0.271000
-180.000000	0.000000	-180.000000	0.000000	-180.000000	0.000000	-180.000000	0.000000	-180.000000	0.000000	180.000000	0.000000	-180.000000	0.000000	180.000000	0.000000	-180.000000	0.000000	-180.000000	0.000000	-180.000000	0.000000	-179.800000	0.004000	180.000000	0.000000	180.000000	0.000000	180.000000	0.000000	180.000000	0.000000	-179.900000	0.000000	-179.900000	0.002000	-180.000000	0.001000	-179.300000	0.006000	179.600000	0.001000	-179.700000	0.003000	-179.000000	0.007000	-175.600000	0.027000	-169.000000	0.067000
135.000000	0.395000	135.000000	0.412000	135.000000	0.429000	135.000000	0.446000	45.100000	0.462000	134.800000	0.477000	133.000000	0.469000	132.600000	0.481000	131.800000	0.486000	130.800000	0.489000	129.800000	0.493000	128.500000	0.489000	127.300000	0.491000	-54.100000	0.488000	124.500000	0.486000	-56.900000	0.484000	121.800000	0.484000	120.700000	0.483000	60.500000	0.485000	-119.100000	0.480000	-116.800000	0.486000	-116.300000	0.485000	-115.700000	0.481000	-117.800000	0.459000	-122.900000	0.413000
-180.000000	0.000000	-180.000000	0.000000	-180.000000	0.000000	-180.000000	0.000000	-180.000000	0.000000	180.000000	0.000000	-180.000000	0.000000	180.000000	0.000000	-180.000000	0.000000	-180.000000	0.000000	-180.000000	0.000000	180.000000	0.002000	-180.000000	0.000000	-180.000000	0.000000	180.000000	0.000000	-180.000000	0.000000	-179.900000	0.000000	-180.000000	0.001000	179.700000	0.002000	-179.200000	0.006000	179.600000	0.002000	-179.500000	0.001000	-178.900000	0.007000	-175.100000	0.028000	-167.600000	0.072000
90.000000	0.000000	90.000000	0.001000	90.000000	0.001000	90.000000	0.001000	-90.000000	0.004000	-89.800000	0.004000	-87.700000	0.026000	-87.500000	0.032000	-86.500000	0.041000	-85.700000	0.056000	-84.600000	0.066000	-83.500000	0.080000	-82.200000	0.098000	99.200000	0.116000	-79.600000	0.134000	101.400000	0.154000	-78.200000	0.173000	-78.100000	0.193000	78.100000	0.213000	-102.800000	0.231000	78.400000	0.255000	-102.200000	0.278000	-102.700000	0.291000	-106.300000	0.288000	-113.700000	0.260000
-180.000000	0.000000	-180.000000	0.000000	-180.000000	0.000000	-180.000000	0.000000	-180.000000	0.000000	-180.000000	0.000000	180.000000	0.000000	-180.000000	0.000000	180.000000	0.000000	-180.000000	0.000000	-180.000000	0.000000	-179.700000	0.002000	180.000000	0.000000	-180.000000	0.000000	180.000000	0.000000	180.000000	0.000000	-180.000000	0.001000	-179.800000	0.001000	-179.800000	0.001000	-179.100000	0.007000	-180.000000	0.004000	-179.600000	0.002000	-178.800000	0.009000	-175.100000	0.035000	-166.500000	0.081000
-135.000000	0.396000	-135.000000	0.412000	-135.000000	0.430000	-135.000000	0.447000	134.800000	0.461000	134.800000	0.478000	132.900000	0.468000	132.700000	0.483000	131.500000	0.484000	130.700000	0.489000	129.800000	0.493000	128.600000	0.493000	127.300000	0.491000	125.800000	0.488000	124.400000	0.486000	-56.900000	0.484000	122.100000	0.486000	-59.200000	0.487000	-119.700000	0.486000	-119.000000	0.484000	-118.200000	0.481000	-116.700000	0.484000	-115.700000	0.480000	-119.800000	0.444000	-127.600000	0.375000
-180.000000	0.000000	-180.000000	0.000000	-180.000000	0.000000	-180.000000	0.000000	-180.000000	0.000000	-180.000000	0.000000	-180.000000	0.000000	-180.000000	0.000000	-180.000000	0.000000	-180.000000	0.000000	-180.000000	0.000000	-180.000000	0.000000	-180.000000	0.000000	-180.000000	0.000000	-180.000000	0.000000	-180.000000	0.001000	-180.000000	0.000000	179.900000	0.000000	-180.000000	0.001000	-179.500000	0.004000	-179.000000	0.008000	-179.100000	0.004000	-178.900000	0.009000	-173.000000	0.044000	-132.500000	0.101000
-90.000000	0.000000	-90.000000	0.001000	-90.000000	0.000000	-90.000000	0.001000	-89.800000	0.004000	-89.800000	0.004000	92.100000	0.031000	92.400000	0.031000	93.600000	0.046000	94.300000	0.058000	95.300000	0.068000	96.600000	0.082000	97.900000	0.098000	99.300000	0.117000	100.500000	0.135000	101.300000	0.153000	101.700000	0.172000	101.900000	0.191000	78.200000	0.213000	-102.300000	0.232000	-102.700000	0.249000	-102.500000	0.274000	-102.700000	0.291000	-108.400000	0.272000	-148.700000	0.228000
-180.000000	0.000000	-180.000000	0.000000	-180.000000	0.000000	-180.000000	0.000000	180.000000	0.000000	180.000000	0.000000	180.000000	0.000000	180.000000	0.000000	180.000000	0.000000	180.000000	0.000000	180.000000	0.000000	180.000000	0.000000	-180.000000	0.000000	-180.000000	0.000000	180.000000	0.000000	-180.000000	0.001000	180.000000	0.000000	180.000000	0.003000	179.900000	0.001000	-179.500000	0.004000	-179.000000	0.009000	-179.200000	0.006000	-178.700000	0.008000	-172.600000	0.051000	-141.100000	0.227000
135.000000	0.396000	135.000000	0.412000	135.000000	0.430000	135.000000	0.447000	134.800000	0.461000	134.800000	0.478000	-47.200000	0.467000	132.600000	0.482000	131.400000	0.482000	130.600000	0.487000	129.600000	0.490000	-51.600000	0.490000	-52.900000	0.488000	125.500000	0.484000	-55.900000	0.482000	-57.200000	0.480000	-58.200000	0.482000	120.700000	0.481000	-119.400000	0.484000	-118.700000	0.481000	-118.100000	0.477000	-116.500000	0.479000	-115.800000	0.478000	-120.500000	0.431000	-136.700000	0.053000
-180.000000	0.000000	-180.000000	0.000000	-180.000000	0.000000	-180.000000	0.000000	180.000000	0.000000	180.000000	0.000000	-180.000000	0.000000	180.000000	0.000000	180.000000	0.000000	-180.000000	0.000000	-180.000000	0.000000	-180.000000	0.000000	-180.000000	0.000000	-180.000000	0.000000	-180.000000	0.000000	-179.900000	0.000000	-180.000000	0.000000	179.900000	0.002000	-180.000000	0.001000	-179.500000	0.005000	-178.800000	0.009000	-179.200000	0.008000	-178.600000	0.008000	-171.900000	0.054000	-142.600000	0.311000
90.000000	0.000000	90.000000	0.001000	90.000000	0.001000	90.000000	0.001000	-89.800000	0.004000	-89.800000	0.004000	92.300000	0.030000	-87.600000	0.033000	-86.300000	0.048000	-85.300000	0.057000	-84.400000	0.070000	96.800000	0.085000	98.100000	0.101000	-80.400000	0.120000	100.800000	0.139000	101.500000	0.158000	101.900000	0.176000	-78.000000	0.195000	78.000000	0.216000	-102.500000	0.234000	-103.100000	0.251000	-102.700000	0.274000	-103.000000	0.293000	-109.900000	0.266000	-146.900000	0.155000
-180.000000	0.000000	-180.000000	0.000000	-180.000000	0.000000	-180.000000	0.000000	-180.000000	0.000000	-180.000000	0.000000	-180.000000	0.000000	-180.000000	0.000000	-180.000000	0.000000	-180.000000	0.000000	-180.000000	0.000000	-180.000000	0.000000	-180.000000	0.000000	-180.000000	0.000000	180.000000	0.000000	-179.900000	0.000000	180.000000	0.000000	-179.700000	0.000000	179.900000	0.001000	-179.500000	0.005000	-178.700000	0.010000	-179.000000	0.007000	-178.700000	0.011000	-171.000000	0.057000	-128.200000	0.153000
-135.000000	0.396000	-135.000000	0.413000	-135.000000	0.430000	-135.000000	0.448000	-135.000000	0.465000	134.600000	0.476000	132.900000	0.469000	132.700000	0.483000	131.500000	0.483000	130.500000	0.487000	129.600000	0.491000	128.400000	0.491000	127.000000	0.488000	125.500000	0.485000	124.100000	0.483000	123.000000	0.484000	121.900000	0.485000	-59.300000	0.485000	-119.800000	0.483000	-118.700000	0.484000	-117.900000	0.479000	-118.300000	0.471000	-117.200000	0.467000	-115.500000	0.470000	-111.800000	0.479000
-180.000000	0.000000	-180.000000	0.000000	-180.000000	0.000000	-180.000000	0.000000	-180.000000	0.000000	-180.000000	0.000000	-180.000000	0.000000	180.000000	0.000000	-180.000000	0.000000	-180.000000	0.000000	-180.000000	0.000000	-180.000000	0.000000	-180.000000	0.000000	-180.000000	0.000000	-179.900000	0.000000	-180.000000	0.000000	-180.000000	0.000000	-179.800000	0.000000	-179.600000	0.003000	-179.600000	0.003000	-179.000000	0.006000	-177.300000	0.016000	-177.100000	0.020000	-177.400000	0.016000	-179.900000	0.008000
-90.000000	0.001000	-90.000000	0.000000	-90.000000	0.001000	-90.000000	0.001000	-90.000000	0.001000	-89.800000	0.009000	92.100000	0.031000	92.300000	0.033000	93.500000	0.048000	94.700000	0.059000	95.500000	0.070000	96.800000	0.085000	98.200000	0.102000	99.600000	0.120000	-79.400000	0.138000	101.400000	0.155000	101.800000	0.174000	-78.100000	0.195000	-102.400000	0.214000	-102.300000	0.235000	-102.900000	0.255000	-104.300000	0.263000	-104.600000	0.281000	-104.200000	0.306000	78.900000	0.338000
-180.000000	0.000000	-180.000000	0.000000	-180.000000	0.000000	-180.000000	0.000000	-180.000000	0.000000	180.000000	0.000000	180.000000	0.000000	180.000000	0.000000	180.000000	0.000000	180.000000	0.000000	-180.000000	0.000000	180.000000	0.000000	180.000000	0.000000	180.000000	0.000000	-179.900000	0.001000	180.000000	0.001000	180.000000	0.000000	179.900000	0.001000	-179.600000	0.004000	-179.600000	0.004000	-178.900000	0.007000	-177.400000	0.020000	-176.800000	0.022000	-177.100000	0.017000	179.300000	0.001000
135.000000	0.396000	135.000000	0.413000	135.000000	0.430000	135.000000	0.448000	135.000000	0.465000	134.600000	0.476000	-47.200000	0.468000	132.600000	0.482000	131.400000	0.482000	130.300000	0.484000	-50.600000	0.489000	-51.800000	0.488000	-53.200000	0.485000	-54.700000	0.481000	123.800000	0.478000	122.800000	0.479000	-58.400000	0.481000	120.500000	0.480000	-119.600000	0.478000	-118.500000	0.480000	-117.800000	0.475000	-118.100000	0.463000	-117.500000	0.461000	-115.800000	0.465000	-110.700000	0.482000
-180.000000	0.000000	-180.000000	0.000000	-180.000000	0.000000	-180.000000	0.000000	-180.000000	0.000000	180.000000	0.000000	-180.000000	0.000000	180.000000	0.000000	-180.000000	0.000000	180.000000	0.000000	-180.000000	0.000000	-180.000000	0.000000	-180.000000	0.000000	-180.000000	0.000000	-179.900000	0.001000	179.900000	0.001000	-180.000000	0.000000	-180.000000	0.003000	-179.600000	0.005000	-179.600000	0.004000	-179.000000	0.010000	-177.500000	0.023000	-176.600000	0.024000	-177.000000	0.021000	179.100000	0.002000
90.000000	0.000000	90.000000	0.001000	90.000000	0.001000	90.000000	0.001000	90.000000	0.001000	-89.400000	0.004000	92.300000	0.030000	-87.500000	0.032000	-86.200000	0.047000	-85.200000	0.062000	95.800000	0.072000	97.000000	0.087000	98.400000	0.105000	99.800000	0.124000	-79.100000	0.141000	101.800000	0.159000	102.000000	0.178000	102.200000	0.197000	-102.600000	0.217000	-102.500000	0.238000	-103.100000	0.254000	-104.500000	0.262000	-105.300000	0.280000	-104.800000	0.302000	78.700000	0.340000
-180.000000	0.000000	-180.000000	0.000000	-180.000000	0.000000	-180.000000	0.000000	-180.000000	0.000000	180.000000	0.000000	-180.000000	0.000000	-180.000000	0.000000	-180.000000	0.000000	-180.000000	0.000000	-180.000000	0.000000	-180.000000	0.000000	-180.000000	0.000000	180.000000	0.000000	-179.900000	0.001000	179.800000	0.000000	-180.000000	0.000000	179.900000	0.001000	-179.600000	0.004000	-179.600000	0.003000	-178.900000	0.010000	-177.200000	0.021000	-176.300000	0.026000	-176.700000	0.024000	-179.700000	0.008000
-135.000000	0.396000	-135.000000	0.414000	-135.000000	0.431000	-135.000000	0.448000	134.900000	0.464000	134.200000	0.471000	132.800000	0.470000	132.300000	0.479000	131.300000	0.482000	130.500000	0.486000	129.300000	0.487000	128.100000	0.484000	126.700000	0.485000	125.500000	0.483000	124.100000	0.482000	-57.200000	0.481000	121.600000	0.482000	120.400000	0.483000	-119.600000	0.480000	-119.100000	0.476000	-116.700000	0.482000	-118.700000	0.461000	-119.800000	0.446000	-124.300000	0.400000	-126.500000	0.382000
-180.000000	0.000000	-180.000000	0.000000	-180.000000	0.000000	-180.000000	0.000000	-180.000000	0.000000	-180.000000	0.000000	-180.000000	0.000000	-180.000000	0.000000	-180.000000	0.000000	180.000000	0.000000	180.000000	0.000000	179.900000	0.003000	-180.000000	0.000000	179.900000	0.001000	-179.900000	0.002000	-179.900000	0.001000	-180.000000	0.000000	-179.900000	0.000000	-179.600000	0.003000	-179.000000	0.010000	179.900000	0.002000	-176.700000	0.024000	-174.100000	0.040000	-167.000000	0.082000	-162.100000	0.098000
-90.000000	0.001000	-90.000000	0.000000	-90.000000	0.001000	-90.000000	0.001000	-90.000000	0.004000	-89.200000	0.012000	92.200000	0.031000	92.700000	0.037000	93.800000	0.050000	94.600000	0.061000	95.900000	0.075000	97.300000	0.088000	98.400000	0.107000	-80.300000	0.122000	100.700000	0.138000	101.400000	0.158000	102.000000	0.178000	-78.000000	0.198000	-102.600000	0.218000	-103.100000	0.232000	78.100000	0.262000	-105.200000	0.260000	-107.600000	0.262000	-114.700000	0.238000	-119.200000	0.235000
-180.000000	0.000000	-180.000000	0.000000	-180.000000	0.000000	-180.000000	0.000000	-180.000000	0.000000	180.000000	0.000000	180.000000	0.000000	180.000000	0.000000	-180.000000	0.000000	180.000000	0.000000	180.000000	0.000000	179.900000	0.000000	180.000000	0.000000	-179.900000	0.000000	-180.000000	0.000000	-179.900000	0.000000	180.000000	0.000000	-179.900000	0.001000	-179.600000	0.003000	-179.000000	0.011000	179.900000	0.002000	-176.400000	0.024000	-173.800000	0.044000	-165.700000	0.090000	-160.000000	0.113000
135.000000	0.396000	135.000000	0.414000	135.000000	0.431000	135.000000	0.448000	-134.900000	0.464000	134.200000	0.471000	132.700000	0.468000	132.200000	0.478000	-48.800000	0.480000	130.300000	0.484000	129.100000	0.484000	-52.200000	0.483000	126.500000	0.481000	-54.900000	0.480000	-56.200000	0.478000	-57.500000	0.477000	-58.600000	0.478000	120.200000	0.479000	-119.400000	0.477000	-118.900000	0.471000	-116.500000	0.479000	-118.900000	0.457000	-120.300000	0.436000	-126.500000	0.380000	-130.400000	0.347000
-180.000000	0.000000	-180.000000	0.000000	-180.000000	0.000000	-180.000000	0.000000	-180.000000	0.000000	180.000000	0.000000	-180.000000	0.000000	180.000000	0.000000	-180.000000	0.000000	180.000000	0.000000	-180.000000	0.000000	-179.900000	0.001000	180.000000	0.000000	180.000000	0.000000	-179.900000	0.002000	-180.000000	0.002000	-180.000000	0.000000	-180.000000	0.001000	-179.600000	0.003000	-178.800000	0.009000	179.900000	0.003000	-176.400000	0.027000	-173.300000	0.047000	-163.800000	0.096000	-133.900000	0.110000
90.000000	0.001000	90.000000	0.001000	90.000000	0.001000	90.000000	0.001000	89.800000	0.001000	-89.200000	0.012000	-87.600000	0.031000	-87.100000	0.037000	93.900000	0.051000	-85.100000	0.061000	-83.900000	0.077000	97.500000	0.091000	-81.200000	0.109000	-80.000000	0.126000	101.000000	0.142000	101.800000	0.161000	102.200000	0.182000	-77.700000	0.201000	-102.700000	0.221000	-103.500000	0.237000	78.000000	0.265000	-105.600000	0.258000	-108.700000	0.258000	-117.900000	0.223000	-147.300000	0.221000
-180.000000	0.000000	-180.000000	0.000000	-180.000000	0.000000	-180.000000	0.000000	180.000000	0.000000	-180.000000	0.000000	-180.000000	0.000000	180.000000	0.000000	-180.000000	0.000000	-180.000000	0.000000	-180.000000	0.000000	179.800000	0.001000	-180.000000	0.000000	179.900000	0.000000	179.900000	0.001000	-180.000000	0.001000	180.000000	0.000000	-179.900000	0.001000	-179.700000	0.004000	-178.700000	0.009000	179.800000	0.001000	-176.300000	0.031000	-172.700000	0.050000	-162.200000	0.109000	-141.500000	0.224000
-135.000000	0.397000	-135.000000	0.414000	-135.000000	0.432000	-135.000000	0.449000	134.800000	0.463000	133.100000	0.456000	132.900000	0.466000	132.300000	0.479000	131.100000	0.479000	-49.900000	0.482000	129.000000	0.483000	128.000000	0.487000	126.400000	0.481000	125.000000	0.479000	123.900000	0.479000	122.500000	0.479000	121.400000	0.479000	120.400000	0.479000	-119.100000	0.479000	62.200000	0.481000	-118.300000	0.466000	-119.300000	0.451000	-118.600000	0.449000	-117.100000	0.452000	-128.900000	0.359000
-180.000000	0.000000	-180.000000	0.000000	-180.000000	0.000000	-180.000000	0.000000	-180.000000	0.000000	-180.000000	0.000000	179.900000	0.003000	-180.000000	0.000000	-180.000000	0.000000	179.900000	0.001000	-180.000000	0.000000	-180.000000	0.000000	-180.000000	0.000000	-179.900000	0.001000	-180.000000	0.001000	-180.000000	0.000000	180.000000	0.000000	179.700000	0.000000	-179.900000	0.003000	-179.900000	0.003000	-178.200000	0.016000	-175.800000	0.032000	-175.200000	0.035000	-175.300000	0.031000	-134.300000	0.106000
-90.000000	0.001000	-90.000000	0.001000	-90.000000	0.001000	-90.000000	0.001000	-89.800000	0.004000	91.900000	0.029000	-87.700000	0.028000	92.800000	0.037000	93.900000	0.055000	95.100000	0.064000	96.100000	0.080000	97.200000	0.090000	98.900000	0.110000	-80.100000	0.126000	101.000000	0.143000	101.800000	0.163000	102.200000	0.182000	102.600000	0.203000	77.800000	0.222000	-102.200000	0.241000	-104.000000	0.253000	-106.300000	0.255000	-106.800000	0.272000	-106.600000	0.296000	-147.000000	0.227000
-180.000000	0.000000	-180.000000	0.000000	-180.000000	0.000000	-180.000000	0.000000	180.000000	0.000000	180.000000	0.000000	-180.000000	0.003000	180.000000	0.000000	180.000000	0.000000	-179.900000	0.000000	180.000000	0.000000	180.000000	0.000000	180.000000	0.000000	-179.900000	0.001000	-180.000000	0.000000	-180.000000	0.000000	-180.000000	0.000000	179.800000	0.001000	179.800000	0.001000	-180.000000	0.004000	-178.000000	0.014000	-175.400000	0.033000	-174.800000	0.037000	-174.900000	0.034000	-141.800000	0.219000
135.000000	0.397000	135.000000	0.414000	135.000000	0.432000	135.000000	0.449000	134.800000	0.463000	133.000000	0.455000	132.700000	0.466000	132.200000	0.478000	130.900000	0.477000	-50.100000	0.480000	-51.200000	0.481000	-52.200000	0.484000	-53.900000	0.477000	124.700000	0.475000	-56.500000	0.475000	-57.700000	0.474000	-58.900000	0.476000	120.000000	0.474000	-118.600000	0.478000	-117.800000	0.478000	-118.300000	0.465000	-119.800000	0.446000	-119.100000	0.442000	-117.700000	0.444000	-136.700000	0.076000
-180.000000	0.000000	-180.000000	0.000000	-180.000000	0.000000	-180.000000	0.000000	180.000000	0.000000	180.000000	0.000000	-180.000000	0.002000	180.000000	0.000000	-180.000000	0.000000	179.900000	0.000000	-180.000000	0.000000	-180.000000	0.000000	-180.000000	0.000000	-179.900000	0.001000	-179.900000	0.001000	-180.000000	0.001000	-180.000000	0.000000	-180.000000	0.003000	179.800000	0.000000	-179.700000	0.000000	-177.900000	0.014000	-175.000000	0.035000	-174.300000	0.038000	-174.300000	0.036000	-142.400000	0.294000
90.000000	0.001000	90.000000	0.001000	90.000000	0.000000	90.000000	0.001000	-89.800000	0.004000	-87.900000	0.028000	92.500000	0.030000	-87.100000	0.039000	-85.600000	0.053000	95.300000	0.066000	96.500000	0.079000	97.400000	0.093000	99.100000	0.114000	-79.700000	0.129000	101.300000	0.147000	102.100000	0.166000	102.400000	0.186000	102.600000	0.205000	77.600000	0.226000	77.700000	0.248000	-104.400000	0.255000	-107.100000	0.253000	-107.800000	0.271000	-107.800000	0.293000	-146.200000	0.162000
-180.000000	0.000000	-180.000000	0.000000	-180.000000	0.000000	-180.000000	0.000000	-180.000000	0.000000	-180.000000	0.000000	179.700000	0.001000	180.000000	0.000000	-180.000000	0.000000	-180.000000	0.002000	-180.000000	0.000000	-180.000000	0.000000	-180.000000	0.000000	-179.900000	0.001000	179.900000	0.000000	179.900000	0.000000	-180.000000	0.000000	179.900000	0.002000	-180.000000	0.003000	179.600000	0.001000	-178.000000	0.018000	-174.900000	0.039000	-173.900000	0.041000	-173.800000	0.040000	-129.800000	0.158000
-135.000000	0.398000	-135.000000	0.415000	-135.000000	0.432000	-134.900000	0.448000	-134.800000	0.464000	133.000000	0.456000	132.800000	0.471000	132.000000	0.475000	131.000000	0.479000	129.900000	0.481000	128.800000	0.483000	127.600000	0.482000	126.300000	0.481000	125.000000	0.479000	123.600000	0.476000	-57.700000	0.476000	121.100000	0.476000	-60.000000	0.478000	-118.800000	0.479000	-118.900000	0.472000	-117.300000	0.474000	-120.700000	0.437000	-116.500000	0.462000	-125.900000	0.384000	-136.600000	0.082000
-180.000000	0.000000	-180.000000	0.000000	-180.000000	0.000000	180.000000	0.000000	180.000000	0.000000	-180.000000	0.000000	-180.000000	0.000000	-180.000000	0.000000	-180.000000	0.000000	-180.000000	0.000000	-180.000000	0.000000	-179.900000	0.002000	-180.000000	0.000000	-180.000000	0.000000	-180.000000	0.001000	-179.900000	0.002000	-180.000000	0.001000	179.900000	0.001000	-180.000000	0.000000	-178.700000	0.009000	-179.000000	0.006000	-174.000000	0.044000	-177.200000	0.020000	-164.400000	0.093000	-142.300000	0.290000
-90.000000	0.001000	-90.000000	0.001000	-90.000000	0.001000	-90.200000	0.001000	-90.200000	0.004000	92.000000	0.029000	92.200000	0.031000	93.000000	0.043000	93.900000	0.056000	95.200000	0.067000	96.500000	0.078000	-82.500000	0.091000	98.900000	0.111000	100.100000	0.128000	-78.900000	0.145000	101.800000	0.163000	-77.700000	0.185000	102.400000	0.204000	77.600000	0.227000	-103.500000	0.238000	-103.200000	0.264000	-108.200000	0.245000	-104.900000	0.290000	-117.400000	0.229000	-146.100000	0.164000
-180.000000	0.000000	-180.000000	0.000000	-180.000000	0.000000	-180.000000	0.000000	-180.000000	0.000000	180.000000	0.000000	180.000000	0.000000	180.000000	0.000000	-180.000000	0.000000	180.000000	0.000000	-180.000000	0.000000	-179.900000	0.002000	-180.000000	0.000000	180.000000	0.000000	-179.900000	0.002000	-179.900000	0.002000	-179.900000	0.001000	-179.900000	0.002000	-180.000000	0.001000	-178.900000	0.012000	-179.100000	0.007000	-173.600000	0.047000	-176.900000	0.021000	-162.700000	0.105000	-130.200000	0.159000
135.000000	0.398000	135.000000	0.415000	135.000000	0.432000	45.100000	0.448000	45.200000	0.464000	132.900000	0.455000	-47.300000	0.469000	131.900000	0.474000	-49.100000	0.477000	129.800000	0.479000	-51.300000	0.480000	127.400000	0.478000	-53.900000	0.477000	-55.300000	0.476000	123.300000	0.472000	-58.000000	0.472000	120.800000	0.472000	119.800000	0.474000	-118.600000	0.475000	-118.600000	0.466000	-117.000000	0.470000	-121.300000	0.428000	-116.800000	0.457000	-128.800000	0.356000	-148.400000	0.225000
-180.000000	0.000000	-180.000000	0.000000	-180.000000	0.000000	-180.000000	0.000000	180.000000	0.000000	-180.000000	0.000000	-180.000000	0.000000	-180.000000	0.000000	-180.000000	0.000000	-180.000000	0.000000	-180.000000	0.000000	-179.900000	0.002000	-180.000000	0.000000	-180.000000	0.000000	-180.000000	0.001000	-179.800000	0.001000	-180.000000	0.001000	179.900000	0.001000	-180.000000	0.001000	-178.800000	0.011000	-179.100000	0.008000	-173.100000	0.050000	-176.700000	0.022000	-131.500000	0.110000	-140.300000	0.215000
90.000000	0.000000	90.000000	0.001000	90.000000	0.001000	-90.000000	0.004000	-90.200000	0.004000	-87.800000	0.029000	92.400000	0.032000	-86.700000	0.042000	94.400000	0.053000	-84.600000	0.068000	96.400000	0.084000	-82.500000	0.096000	99.100000	0.115000	100.400000	0.131000	-78.600000	0.149000	102.000000	0.168000	-77.500000	0.189000	-77.400000	0.208000	77.400000	0.230000	-103.800000	0.242000	-103.400000	0.266000	-109.300000	0.241000	-105.500000	0.290000	-150.200000	0.212000	-133.600000	0.135000
-180.000000	0.000000	-180.000000	0.000000	-180.000000	0.000000	-180.000000	0.000000	-180.000000	0.000000	-180.000000	0.000000	-180.000000	0.000000	180.000000	0.000000	180.000000	0.000000	-180.000000	0.000000	-180.000000	0.000000	-179.800000	0.001000	-180.000000	0.000000	-180.000000	0.001000	-179.800000	0.001000	-179.900000	0.001000	-179.800000	0.001000	-179.800000	0.001000	180.000000	0.001000	-178.600000	0.009000	-179.000000	0.008000	-172.600000	0.054000	-176.500000	0.025000	-139.800000	0.233000	-147.800000	0.222000
-135.000000	0.399000	-135.000000	0.416000	-135.000000	0.433000	-45.100000	0.449000	134.900000	0.466000	133.000000	0.457000	-47.400000	0.468000	131.700000	0.472000	130.900000	0.477000	-50.100000	0.481000	128.600000	0.480000	127.300000	0.478000	126.100000	0.478000	124.600000	0.476000	123.400000	0.473000	-58.000000	0.473000	120.800000	0.474000	119.800000	0.474000	-118.800000	0.475000	-118.200000	0.474000	-118.700000	0.459000	-120.000000	0.443000	-124.000000	0.402000	-121.600000	0.413000	-140.000000	0.213000
-180.000000	0.000000	-180.000000	0.000000	-180.000000	0.000000	-180.000000	0.000000	-180.000000	0.000000	-180.000000	0.000000	-180.000000	0.001000	-180.000000	0.000000	-180.000000	0.000000	180.000000	0.001000	-180.000000	0.000000	-180.000000	0.000000	-180.000000	0.000000	-179.900000	0.000000	-180.000000	0.001000	-179.800000	0.004000	-179.900000	0.001000	-180.000000	0.002000	-179.800000	0.003000	-179.100000	0.004000	-177.400000	0.021000	-174.600000	0.037000	-168.400000	0.076000	-169.700000	0.066000	-135.100000	0.113000
-90.000000	0.000000	-90.000000	0.001000	-90.000000	0.001000	90.000000	0.004000	-90.000000	0.004000	92.000000	0.029000	92.400000	0.033000	93.300000	0.047000	94.300000	0.056000	95.000000	0.067000	96.600000	0.083000	98.000000	0.100000	99.100000	0.115000	-79.700000	0.132000	-78.500000	0.150000	102.000000	0.166000	-77.600000	0.187000	102.700000	0.209000	-102.800000	0.228000	-103.300000	0.247000	-105.000000	0.251000	-107.600000	0.253000	-113.700000	0.232000	-112.400000	0.263000	-145.900000	0.259000
-180.000000	0.000000	-180.000000	0.000000	-180.000000	0.000000	-180.000000	0.000000	-180.000000	0.000000	180.000000	0.000000	180.000000	0.001000	180.000000	0.000000	180.000000	0.000000	-179.800000	0.000000	180.000000	0.000000	180.000000	0.000000	-180.000000	0.000000	-179.900000	0.001000	179.900000	0.001000	-180.000000	0.001000	-179.900000	0.002000	179.900000	0.001000	-179.700000	0.002000	-179.300000	0.008000	-177.200000	0.021000	-174.300000	0.042000	-167.400000	0.084000	-168.600000	0.072000	-142.100000	0.183000
135.000000	0.399000	135.000000	0.416000	135.000000	0.433000	-134.900000	0.449000	-134.900000	0.466000	132.900000	0.456000	132.600000	0.466000	131.600000	0.470000	130.700000	0.475000	-50.300000	0.479000	128.400000	0.477000	127.000000	0.475000	-54.200000	0.475000	124.300000	0.471000	123.100000	0.469000	-58.300000	0.469000	120.600000	0.470000	-60.600000	0.471000	-118.700000	0.472000	-117.800000	0.466000	-118.800000	0.455000	-120.500000	0.432000	-125.700000	0.383000	-123.400000	0.398000	-133.500000	0.139000
-180.000000	0.000000	-180.000000	0.000000	-180.000000	0.000000	-180.000000	0.000000	-180.000000	0.000000	-180.000000	0.000000	179.900000	0.000000	-180.000000	0.000000	180.000000	0.000000	-180.000000	0.001000	180.000000	0.000000	180.000000	0.000000	-180.000000	0.000000	-179.900000	0.001000	-180.000000	0.001000	-179.700000	0.003000	-179.900000	0.001000	-179.800000	0.000000	-179.700000	0.002000	-179.300000	0.009000	-177.100000	0.022000	-173.900000	0.046000	-166.100000	0.091000	-167.200000	0.076000	-147.400000	0.243000
90.000000	0.001000	90.000000	0.000000	90.000000	0.001000	89.800000	0.001000	89.800000	0.001000	-87.800000	0.029000	-87.400000	0.034000	-86.400000	0.046000	-85.600000	0.058000	95.400000	0.067000	-83.200000	0.086000	-81.700000	0.103000	99.500000	0.117000	-79.400000	0.135000	101.800000	0.154000	102.200000	0.171000	-77.400000	0.191000	-77.200000	0.214000	-103.000000	0.232000	-103.500000	0.249000	-105.400000	0.252000	-108.600000	0.248000	-116.100000	0.219000	-114.900000	0.252000	-140.400000	0.192000
-180.000000	0.000000	-180.000000	0.000000	-180.000000	0.000000	180.000000	0.000000	180.000000	0.000000	-180.000000	0.000000	-180.000000	0.001000	-180.000000	0.000000	-180.000000	0.000000	-179.900000	0.001000	-180.000000	0.000000	-180.000000	0.000000	180.000000	0.000000	-179.900000	0.001000	179.900000	0.000000	180.000000	0.000000	-179.900000	0.002000	179.900000	0.001000	-179.800000	0.003000	-179.100000	0.006000	-177.000000	0.025000	-173.400000	0.048000	-164.800000	0.099000	-166.000000	0.087000	-134.100000	0.143000
-135.000000	0.400000	-135.000000	0.416000	-135.000000	0.434000	-135.000000	0.451000	134.000000	0.454000	132.800000	0.455000	132.500000	0.467000	131.500000	0.470000	130.700000	0.476000	129.500000	0.476000	128.400000	0.477000	127.200000	0.478000	125.800000	0.475000	-55.600000	0.472000	-57.000000	0.470000	-58.100000	0.472000	-59.300000	0.472000	119.700000	0.474000	-118.800000	0.470000	-119.000000	0.461000	-119.100000	0.447000	-119.000000	0.444000	-124.000000	0.396000	-112.300000	0.469000	-133.800000	0.141000
-180.000000	0.000000	-180.000000	0.000000	-180.000000	0.000000	-180.000000	0.000000	-180.000000	0.000000	-180.000000	0.000000	-180.000000	0.000000	-180.000000	0.000000	-180.000000	0.000000	-180.000000	0.000000	-180.000000	0.000000	-180.000000	0.000000	-180.000000	0.000000	179.900000	0.000000	-179.900000	0.002000	-180.000000	0.000000	-179.900000	0.002000	179.900000	0.001000	-179.600000	0.005000	-178.000000	0.014000	-176.800000	0.031000	-175.400000	0.033000	-168.100000	0.080000	-179.700000	0.009000	-146.900000	0.240000
-90.000000	0.000000	-90.000000	0.001000	-90.000000	0.001000	-90.000000	0.001000	91.000000	0.015000	92.200000	0.032000	92.500000	0.036000	93.600000	0.049000	94.300000	0.060000	95.600000	0.074000	96.800000	0.087000	98.000000	0.101000	99.500000	0.118000	100.800000	0.136000	101.600000	0.153000	102.300000	0.173000	102.600000	0.191000	102.800000	0.211000	-103.200000	0.230000	-104.600000	0.241000	-105.900000	0.248000	-107.000000	0.263000	-114.200000	0.233000	-102.800000	0.332000	-140.700000	0.193000
-180.000000	0.000000	-180.000000	0.000000	-180.000000	0.000000	-180.000000	0.000000	-180.000000	0.000000	180.000000	0.000000	180.000000	0.000000	180.000000	0.000000	-180.000000	0.000000	180.000000	0.000000	180.000000	0.000000	-180.000000	0.000000	180.000000	0.000000	-180.000000	0.001000	-179.900000	0.001000	-180.000000	0.000000	-180.000000	0.000000	179.900000	0.001000	-179.400000	0.002000	-178.000000	0.015000	-176.300000	0.027000	-175.200000	0.035000	-166.900000	0.085000	-179.000000	0.001000	-134.300000	0.146000
135.000000	0.400000	135.000000	0.416000	135.000000	0.434000	135.000000	0.451000	-46.000000	0.454000	132.700000	0.454000	132.400000	0.466000	131.300000	0.468000	130.500000	0.474000	-50.700000	0.474000	128.200000	0.474000	-53.000000	0.475000	-54.500000	0.471000	124.100000	0.467000	-57.300000	0.466000	-58.400000	0.468000	-59.600000	0.468000	119.500000	0.470000	-118.700000	0.470000	-118.900000	0.456000	-119.600000	0.446000	-119.300000	0.437000	-126.000000	0.379000	-112.900000	0.474000	-147.400000	0.230000
-180.000000	0.000000	-180.000000	0.000000	-180.000000	0.000000	-180.000000	0.000000	-180.000000	0.000000	-180.000000	0.000000	-180.000000	0.000000	180.000000	0.000000	-180.000000	0.000000	-180.000000	0.000000	180.000000	0.000000	-180.000000	0.000000	-180.000000	0.000000	180.000000	0.001000	-179.900000	0.002000	-180.000000	0.000000	-179.900000	0.002000	179.900000	0.001000	-179.500000	0.003000	-178.100000	0.018000	-175.800000	0.026000	-174.900000	0.038000	-165.400000	0.092000	-178.800000	0.001000	-139.700000	0.198000
90.000000	0.000000	90.000000	0.001000	90.000000	0.001000	90.000000	0.001000	91.000000	0.015000	-87.600000	0.031000	-87.300000	0.036000	-86.100000	0.050000	-85.200000	0.058000	96.000000	0.074000	-82.900000	0.089000	98.300000	0.103000	99.700000	0.123000	-79.000000	0.140000	101.900000	0.157000	102.600000	0.177000	102.800000	0.195000	103.000000	0.215000	-103.300000	0.233000	-104.700000	0.241000	-106.800000	0.250000	-107.700000	0.261000	-116.800000	0.219000	-103.200000	0.334000	-135.700000	0.139000
-180.000000	0.000000	-180.000000	0.000000	-180.000000	0.000000	-180.000000	0.000000	-180.000000	0.000000	-180.000000	0.000000	-180.000000	0.000000	180.000000	0.000000	180.000000	0.000000	-180.000000	0.000000	-180.000000	0.000000	180.000000	0.000000	180.000000	0.000000	-180.000000	0.001000	-180.000000	0.001000	-180.000000	0.000000	180.000000	0.000000	179.900000	0.001000	-179.600000	0.006000	-178.000000	0.018000	-175.900000	0.034000	-174.500000	0.040000	-164.200000	0.105000	-179.300000	0.010000	-146.300000	0.240000
-135.000000	0.400000	-135.000000	0.417000	-134.900000	0.433000	-135.000000	0.452000	134.800000	0.466000	132.800000	0.456000	132.400000	0.465000	131.200000	0.467000	-49.700000	0.472000	129.300000	0.474000	128.000000	0.473000	126.900000	0.475000	125.400000	0.471000	124.100000	0.470000	122.700000	0.466000	-58.400000	0.469000	-59.500000	0.471000	-60.800000	0.470000	-118.000000	0.470000	-117.100000	0.468000	-117.200000	0.464000	-119.200000	0.441000	-120.700000	0.418000	-128.800000	0.351000	-140.200000	0.208000
-180.000000	0.000000	-180.000000	0.000000	180.000000	0.000000	-180.000000	0.000000	-180.000000	0.000000	-180.000000	0.000000	179.900000	0.000000	-180.000000	0.000000	-179.900000	0.000000	-180.000000	0.000000	-180.000000	0.000000	-180.000000	0.000000	-180.000000	0.000000	-180.000000	0.000000	-179.800000	0.004000	-179.800000	0.001000	-179.900000	0.001000	-179.700000	0.004000	179.900000	0.003000	180.000000	0.008000	-178.600000	0.013000	-175.000000	0.035000	-171.800000	0.059000	-132.800000	0.112000	-135.700000	0.124000
-90.000000	0.001000	-90.000000	0.001000	-90.200000	0.001000	-90.000000	0.001000	-89.800000	0.004000	92.200000	0.032000	-87.300000	0.038000	93.800000	0.053000	-85.200000	0.062000	96.000000	0.075000	97.200000	0.092000	98.400000	0.104000	99.800000	0.124000	101.000000	0.140000	-78.400000	0.154000	102.300000	0.175000	102.600000	0.194000	-77.300000	0.214000	77.300000	0.235000	-102.900000	0.254000	-104.000000	0.266000	-107.500000	0.262000	-110.800000	0.259000	-149.100000	0.215000	-145.400000	0.251000
-180.000000	0.000000	-180.000000	0.000000	-180.000000	0.000000	-180.000000	0.000000	180.000000	0.000000	180.000000	0.000000	180.000000	0.001000	180.000000	0.000000	179.900000	0.001000	180.000000	0.000000	180.000000	0.000000	180.000000	0.000000	-180.000000	0.000000	180.000000	0.000000	-179.700000	0.003000	-179.900000	0.000000	-179.900000	0.001000	-180.000000	0.001000	179.800000	0.003000	-179.600000	0.001000	-178.400000	0.012000	-174.700000	0.040000	-170.700000	0.060000	-140.200000	0.225000	-141.800000	0.185000
135.000000	0.400000	135.000000	0.417000	45.100000	0.433000	135.000000	0.452000	134.800000	0.466000	132.700000	0.454000	-47.800000	0.464000	131.100000	0.465000	130.300000	0.468000	-50.900000	0.471000	127.800000	0.470000	-53.300000	0.471000	-54.900000	0.467000	-56.200000	0.465000	122.300000	0.462000	-58.700000	0.465000	-59.800000	0.467000	119.000000	0.466000	-117.700000	0.467000	63.400000	0.470000	-117.300000	0.461000	-119.600000	0.431000	-122.300000	0.408000	-137.800000	0.051000	-134.400000	0.146000
-180.000000	0.000000	-180.000000	0.000000	-180.000000	0.000000	-180.000000	0.000000	180.000000	0.000000	-180.000000	0.000000	-179.900000	0.000000	-180.000000	0.000000	179.900000	0.002000	-180.000000	0.000000	180.000000	0.000000	-180.000000	0.000000	-180.000000	0.000000	-180.000000	0.001000	-179.700000	0.003000	-179.900000	0.002000	-179.900000	0.001000	-179.800000	0.004000	179.800000	0.002000	179.300000	0.002000	-178.200000	0.012000	-174.300000	0.042000	-169.800000	0.064000	-141.900000	0.313000	-146.700000	0.236000
90.000000	0.001000	90.000000	0.001000	-90.000000	0.004000	90.000000	0.001000	-89.800000	0.004000	-87.600000	0.032000	-87.100000	0.037000	-85.900000	0.053000	-84.900000	0.064000	96.100000	0.079000	-82.500000	0.094000	98.600000	0.108000	100.200000	0.127000	101.300000	0.144000	-78.100000	0.159000	102.600000	0.179000	102.800000	0.198000	-77.100000	0.218000	77.100000	0.239000	77.300000	0.258000	-104.500000	0.268000	-108.500000	0.259000	-112.600000	0.251000	-147.000000	0.150000	-140.400000	0.192000
-180.000000	0.000000	-180.000000	0.000000	-180.000000	0.000000	-180.000000	0.000000	-180.000000	0.000000	-180.000000	0.000000	179.900000	0.001000	-180.000000	0.000000	179.900000	0.000000	180.000000	0.000000	-180.000000	0.000000	-180.000000	0.001000	180.000000	0.000000	-180.000000	0.000000	-179.800000	0.003000	-179.900000	0.000000	-179.900000	0.001000	-179.900000	0.000000	179.900000	0.003000	-179.700000	0.005000	-178.200000	0.015000	-173.800000	0.044000	-169.300000	0.075000	-128.300000	0.154000	-135.000000	0.149000
-135.000000	0.401000	-135.000000	0.418000	-135.000000	0.435000	134.900000	0.451000	133.100000	0.444000	132.800000	0.456000	132.100000	0.463000	131.100000	0.466000	130.200000	0.471000	129.100000	0.471000	-52.200000	0.470000	126.200000	0.467000	-54.800000	0.469000	-56.200000	0.466000	122.500000	0.465000	121.400000	0.467000	120.300000	0.467000	119.200000	0.468000	-119.200000	0.462000	-117.900000	0.463000	-116.700000	0.462000	-123.000000	0.404000	-125.500000	0.380000	-148.700000	0.236000	-134.700000	0.149000
-180.000000	0.000000	-180.000000	0.000000	-180.000000	0.000000	-180.000000	0.000000	-180.000000	0.000000	-180.000000	0.000000	-180.000000	0.000000	-180.000000	0.000000	-180.000000	0.000000	-180.000000	0.001000	179.800000	0.001000	-179.700000	0.003000	179.900000	0.000000	-179.900000	0.002000	-180.000000	0.000000	-180.000000	0.000000	-180.000000	0.002000	180.000000	0.003000	-178.800000	0.011000	-178.800000	0.009000	-178.800000	0.011000	-170.500000	0.069000	-165.700000	0.091000	-141.000000	0.205000	-146.100000	0.231000
-90.000000	0.001000	-90.000000	0.001000	-90.000000	0.001000	-90.000000	0.004000	91.700000	0.030000	92.200000	0.032000	93.100000	0.040000	94.000000	0.055000	94.800000	0.066000	96.100000	0.078000	97.400000	0.093000	-81.400000	0.108000	100.000000	0.126000	101.100000	0.142000	102.200000	0.163000	102.700000	0.180000	-77.200000	0.198000	103.000000	0.218000	-104.100000	0.229000	-104.000000	0.253000	-104.000000	0.273000	-112.200000	0.231000	-116.600000	0.224000	-131.600000	0.134000	-140.700000	0.195000
-180.000000	0.000000	-180.000000	0.000000	-180.000000	0.000000	-180.000000	0.000000	180.000000	0.000000	180.000000	0.000000	-180.000000	0.000000	180.000000	0.000000	-180.000000	0.000000	-180.000000	0.000000	-179.700000	0.001000	-179.800000	0.002000	-179.900000	0.001000	-179.900000	0.001000	180.000000	0.000000	180.000000	0.000000	-179.800000	0.000000	179.900000	0.001000	-178.700000	0.011000	-178.800000	0.010000	-178.600000	0.009000	-169.700000	0.074000	-164.400000	0.102000	-149.800000	0.214000	-135.400000	0.151000
135.000000	0.401000	135.000000	0.418000	135.000000	0.435000	-134.900000	0.451000	133.100000	0.443000	132.700000	0.455000	132.000000	0.461000	130.900000	0.464000	130.100000	0.469000	-51.100000	0.469000	-52.500000	0.467000	126.000000	0.463000	124.900000	0.464000	-56.500000	0.462000	-57.800000	0.461000	-58.900000	0.463000	119.800000	0.465000	-61.200000	0.466000	-119.100000	0.458000	-117.700000	0.459000	-116.700000	0.461000	-124.200000	0.390000	-127.800000	0.356000	-139.200000	0.223000	-146.200000	0.226000
-180.000000	0.000000	-180.000000	0.000000	-180.000000	0.000000	-180.000000	0.000000	-180.000000	0.000000	-180.000000	0.000000	-180.000000	0.000000	-180.000000	0.000000	180.000000	0.000000	180.000000	0.001000	179.800000	0.001000	-179.800000	0.003000	-180.000000	0.001000	-179.900000	0.002000	-180.000000	0.000000	-180.000000	0.000000	-179.800000	0.000000	-179.700000	0.001000	-178.700000	0.011000	-178.800000	0.011000	-178.600000	0.009000	-168.700000	0.078000	-162.200000	0.109000	-134.600000	0.108000	-140.200000	0.197000
90.000000	0.000000	90.000000	0.001000	90.000000	0.001000	89.800000	0.001000	-87.800000	0.025000	-87.600000	0.032000	-87.000000	0.044000	-85.700000	0.055000	-84.800000	0.064000	96.400000	0.080000	97.800000	0.094000	-81.100000	0.112000	-79.700000	0.128000	101.400000	0.145000	102.500000	0.167000	103.000000	0.184000	-76.900000	0.202000	-76.900000	0.222000	-104.400000	0.232000	-104.300000	0.254000	-104.300000	0.275000	-114.100000	0.224000	-120.200000	0.208000	-146.400000	0.252000	-136.300000	0.147000
-180.000000	0.000000	-180.000000	0.000000	-180.000000	0.000000	180.000000	0.000000	-180.000000	0.000000	-180.000000	0.000000	-180.000000	0.000000	-180.000000	0.000000	180.000000	0.000000	179.900000	0.000000	-179.900000	0.004000	-179.800000	0.002000	-179.900000	0.002000	-179.900000	0.002000	-180.000000	0.000000	180.000000	0.000000	179.900000	0.002000	179.900000	0.001000	-178.600000	0.012000	-178.700000	0.011000	-178.600000	0.013000	-167.800000	0.084000	-160.200000	0.120000	-142.000000	0.186000	-145.400000	0.233000
-135.000000	0.402000	-135.000000	0.419000	134.800000	0.433000	134.700000	0.449000	133.200000	0.445000	132.700000	0.456000	131.800000	0.460000	131.100000	0.467000	130.100000	0.470000	128.800000	0.469000	127.600000	0.469000	126.400000	0.467000	124.900000	0.463000	123.500000	0.463000	122.500000	0.465000	-58.900000	0.464000	119.800000	0.464000	-61.100000	0.468000	-118.000000	0.465000	-117.700000	0.459000	-119.700000	0.433000	-119.400000	0.430000	-122.000000	0.402000	-137.700000	0.065000	-146.100000	0.226000
-180.000000	0.000000	-180.000000	0.000000	-180.000000	0.000000	-180.000000	0.000000	-180.000000	0.000000	180.000000	0.000000	180.000000	0.000000	180.000000	0.000000	-180.000000	0.000000	-180.000000	0.000000	-180.000000	0.000000	-180.000000	0.002000	-179.900000	0.004000	-180.000000	0.000000	-180.000000	0.001000	-180.000000	0.001000	-179.800000	0.002000	-179.700000	0.001000	-179.700000	0.004000	-178.800000	0.012000	-175.300000	0.037000	-174.300000	0.042000	-169.700000	0.069000	-141.600000	0.302000	-140.300000	0.198000
-90.000000	0.000000	-90.000000	0.001000	-89.800000	0.004000	-89.800000	0.007000	91.800000	0.027000	92.300000	0.033000	93.200000	0.045000	94.000000	0.054000	95.000000	0.067000	96.400000	0.082000	97.800000	0.095000	99.000000	0.111000	-79.900000	0.126000	101.600000	0.149000	-77.900000	0.163000	102.900000	0.183000	-77.000000	0.201000	-77.000000	0.221000	-103.400000	0.242000	-104.300000	0.254000	-107.700000	0.250000	-108.500000	0.263000	-113.000000	0.254000	-146.800000	0.154000	-136.300000	0.147000
-180.000000	0.000000	-180.000000	0.000000	180.000000	0.000000	180.000000	0.000000	180.000000	0.000000	180.000000	0.000000	-180.000000	0.000000	180.000000	0.000000	180.000000	0.000000	180.000000	0.000000	180.000000	0.000000	-180.000000	0.000000	-179.800000	0.002000	180.000000	0.000000	-179.900000	0.000000	180.000000	0.001000	-179.900000	0.003000	179.800000	0.002000	-179.700000	0.003000	-178.600000	0.011000	-174.800000	0.036000	-173.800000	0.044000	-168.700000	0.074000	-129.200000	0.159000	-145.300000	0.232000
135.000000	0.402000	135.000000	0.419000	-45.200000	0.433000	134.700000	0.449000	133.100000	0.444000	132.600000	0.455000	131.700000	0.459000	130.900000	0.465000	129.900000	0.468000	128.600000	0.466000	-52.600000	0.466000	-54.000000	0.464000	124.500000	0.460000	-56.800000	0.458000	-57.800000	0.462000	-59.200000	0.460000	119.600000	0.459000	118.900000	0.462000	-117.800000	0.463000	-117.800000	0.456000	-120.200000	0.429000	-120.100000	0.422000	-123.700000	0.387000	-148.700000	0.230000	-140.700000	0.190000
-180.000000	0.000000	-180.000000	0.000000	-180.000000	0.000000	-180.000000	0.000000	-180.000000	0.000000	180.000000	0.000000	180.000000	0.000000	180.000000	0.000000	-180.000000	0.000000	-180.000000	0.000000	-180.000000	0.000000	-179.900000	0.001000	-179.800000	0.003000	-180.000000	0.000000	179.900000	0.000000	-179.900000	0.000000	-179.900000	0.003000	179.900000	0.004000	-179.600000	0.002000	-178.400000	0.011000	-174.600000	0.040000	-173.300000	0.047000	-167.300000	0.080000	-140.500000	0.206000	-136.300000	0.154000
90.000000	0.001000	90.000000	0.001000	90.200000	0.004000	-89.600000	0.004000	-88.000000	0.027000	-87.500000	0.033000	-86.500000	0.045000	-85.700000	0.055000	-84.600000	0.067000	-83.300000	0.085000	97.800000	0.101000	99.200000	0.115000	-79.700000	0.131000	101.900000	0.153000	102.500000	0.167000	103.000000	0.188000	-76.800000	0.205000	103.500000	0.223000	-103.700000	0.246000	-104.700000	0.257000	-108.400000	0.246000	-109.600000	0.259000	-115.400000	0.242000	-132.400000	0.137000	-145.300000	0.229000
-180.000000	0.000000	-180.000000	0.000000	-180.000000	0.000000	-180.000000	0.000000	-180.000000	0.000000	-180.000000	0.000000	-180.000000	0.000000	-180.000000	0.000000	-180.000000	0.000000	-180.000000	0.000000	-180.000000	0.000000	-180.000000	0.001000	-179.700000	0.001000	180.000000	0.000000	-180.000000	0.001000	-179.900000	0.000000	-179.800000	0.002000	179.700000	0.002000	-179.600000	0.003000	-178.500000	0.013000	-174.500000	0.046000	-172.900000	0.052000	-166.200000	0.090000	-149.200000	0.215000	-140.500000	0.189000
-135.000000	0.402000	134.900000	0.418000	134.800000	0.434000	134.600000	0.448000	133.000000	0.442000	-47.400000	0.455000	131.700000	0.459000	130.800000	0.463000	129.800000	0.467000	128.700000	0.468000	127.300000	0.466000	-54.000000	0.465000	-55.400000	0.461000	123.000000	0.459000	122.100000	0.461000	120.900000	0.460000	-60.300000	0.463000	118.800000	0.463000	-117.300000	0.467000	-118.700000	0.447000	-117.800000	0.445000	-120.000000	0.420000	-124.600000	0.377000	-139.100000	0.217000	-135.600000	0.156000
-180.000000	0.000000	180.000000	0.000000	-180.000000	0.000000	-180.000000	0.000000	-180.000000	0.000000	-180.000000	0.000000	-180.000000	0.000000	-180.000000	0.000000	-180.000000	0.000000	180.000000	0.000000	180.000000	0.000000	-179.900000	0.000000	179.900000	0.000000	-179.700000	0.002000	-179.900000	0.001000	-180.000000	0.002000	-179.900000	0.001000	179.900000	0.003000	179.600000	0.002000	-177.500000	0.021000	-177.100000	0.025000	-173.200000	0.048000	-166.000000	0.088000	-135.000000	0.114000	-145.400000	0.226000
-90.000000	0.001000	-89.800000	0.001000	-89.800000	0.004000	-89.600000	0.007000	92.000000	0.031000	92.500000	0.034000	93.500000	0.046000	94.300000	0.059000	95.400000	0.070000	96.500000	0.085000	98.000000	0.101000	-80.800000	0.116000	100.700000	0.135000	-78.500000	0.150000	-77.700000	0.167000	-77.000000	0.187000	103.100000	0.206000	103.400000	0.225000	77.000000	0.245000	-105.700000	0.248000	-106.100000	0.265000	-109.800000	0.261000	-116.800000	0.236000	-146.300000	0.251000	-140.700000	0.195000
-180.000000	0.000000	-180.000000	0.000000	180.000000	0.000000	180.000000	0.000000	180.000000	0.000000	179.900000	0.001000	180.000000	0.000000	-180.000000	0.000000	180.000000	0.000000	180.000000	0.000000	180.000000	0.000000	180.000000	0.001000	-179.900000	0.001000	-179.800000	0.002000	-179.900000	0.001000	-179.900000	0.000000	-179.900000	0.001000	179.800000	0.001000	-179.900000	0.003000	-177.300000	0.022000	-176.700000	0.025000	-172.700000	0.052000	-164.400000	0.097000	-141.700000	0.184000	-136.200000	0.157000
135.000000	0.402000	134.900000	0.418000	134.800000	0.434000	134.600000	0.448000	132.900000	0.442000	132.600000	0.452000	131.500000	0.457000	130.600000	0.461000	129.600000	0.464000	128.400000	0.465000	-52.900000	0.462000	125.800000	0.460000	124.200000	0.456000	122.800000	0.454000	121.800000	0.457000	120.500000	0.457000	-60.500000	0.459000	118.700000	0.462000	-117.400000	0.460000	-118.800000	0.442000	-118.200000	0.440000	-120.800000	0.409000	-127.200000	0.354000	-133.800000	0.132000	-145.400000	0.222000
-180.000000	0.000000	-180.000000	0.000000	180.000000	0.000000	-180.000000	0.000000	-180.000000	0.000000	179.900000	0.002000	180.000000	0.000000	180.000000	0.000000	-180.000000	0.000000	180.000000	0.000000	-180.000000	0.000000	180.000000	0.001000	-180.000000	0.001000	-179.800000	0.003000	-179.900000	0.001000	-179.900000	0.001000	-180.000000	0.001000	179.700000	0.000000	-180.000000	0.006000	-177.100000	0.023000	-176.400000	0.025000	-172.100000	0.056000	-162.300000	0.108000	-147.000000	0.247000	-140.300000	0.196000
90.000000	0.001000	90.000000	0.004000	-89.800000	0.004000	-89.600000	0.007000	-87.800000	0.029000	92.600000	0.034000	-86.400000	0.049000	-85.400000	0.059000	-84.400000	0.073000	-83.100000	0.086000	98.200000	0.104000	-80.500000	0.119000	-79.000000	0.138000	-78.100000	0.153000	-77.300000	0.171000	-76.700000	0.191000	103.500000	0.209000	103.700000	0.229000	-103.500000	0.247000	-106.200000	0.249000	-106.800000	0.266000	-111.100000	0.255000	-120.400000	0.215000	-140.900000	0.182000	-137.000000	0.155000
-180.000000	0.000000	-180.000000	0.000000	-180.000000	0.000000	-180.000000	0.000000	-180.000000	0.000000	-180.000000	0.001000	180.000000	0.000000	-180.000000	0.000000	-180.000000	0.000000	-180.000000	0.000000	-180.000000	0.000000	-179.900000	0.001000	-179.900000	0.001000	-179.800000	0.003000	180.000000	0.001000	180.000000	0.001000	-180.000000	0.002000	179.800000	0.003000	-179.700000	0.001000	-177.000000	0.024000	-176.300000	0.029000	-171.500000	0.061000	-160.200000	0.122000	-133.400000	0.146000	-144.700000	0.227000
-135.000000	0.403000	-134.900000	0.419000	134.800000	0.435000	134.600000	0.449000	132.900000	0.441000	132.400000	0.453000	131.400000	0.456000	130.500000	0.461000	129.400000	0.462000	128.300000	0.463000	126.900000	0.461000	125.700000	0.461000	124.100000	0.457000	123.000000	0.458000	-58.300000	0.456000	-59.500000	0.458000	-60.600000	0.459000	-118.800000	0.462000	-117.800000	0.461000	-117.700000	0.452000	-120.400000	0.421000	-123.600000	0.386000	-124.500000	0.375000	-139.600000	0.216000	-119.700000	0.395000
-180.000000	0.000000	180.000000	0.000000	-180.000000	0.000000	-180.000000	0.000000	-180.000000	0.002000	-180.000000	0.000000	180.000000	0.000000	-180.000000	0.000000	-179.900000	0.001000	-180.000000	0.000000	-180.000000	0.000000	-180.000000	0.000000	-179.800000	0.001000	-180.000000	0.000000	-179.900000	0.001000	-179.800000	0.000000	-179.900000	0.002000	-179.800000	0.003000	-179.600000	0.006000	-178.200000	0.013000	-173.900000	0.045000	-168.700000	0.079000	-165.900000	0.091000	-135.400000	0.116000	-168.200000	0.073000
-90.000000	0.001000	-90.200000	0.001000	-89.800000	0.004000	-89.600000	0.007000	92.100000	0.031000	92.600000	0.038000	93.700000	0.050000	94.500000	0.063000	95.800000	0.073000	96.900000	0.090000	98.500000	0.106000	99.700000	0.120000	-79.200000	0.138000	102.000000	0.156000	102.700000	0.173000	103.100000	0.192000	103.400000	0.210000	-103.500000	0.227000	-103.700000	0.245000	-105.100000	0.260000	-109.300000	0.247000	-114.400000	0.232000	-117.000000	0.236000	-145.600000	0.250000	-114.800000	0.297000
-180.000000	0.000000	-180.000000	0.000000	180.000000	0.000000	180.000000	0.000000	-179.900000	0.000000	180.000000	0.000000	-180.000000	0.000000	180.000000	0.000000	179.900000	0.001000	180.000000	0.000000	180.000000	0.000000	179.900000	0.001000	-179.800000	0.002000	-180.000000	0.000000	-179.900000	0.001000	-179.800000	0.000000	-180.000000	0.001000	-179.900000	0.003000	-179.500000	0.005000	-178.100000	0.014000	-173.500000	0.048000	-167.600000	0.083000	-164.200000	0.099000	-142.100000	0.184000	-165.900000	0.072000
135.000000	0.403000	45.100000	0.419000	134.800000	0.435000	134.600000	0.449000	-47.300000	0.440000	-47.700000	0.451000	-48.700000	0.454000	-49.600000	0.458000	-50.800000	0.460000	-51.900000	0.460000	-53.400000	0.457000	125.500000	0.456000	123.800000	0.452000	-57.300000	0.453000	-58.600000	0.452000	-59.700000	0.454000	-60.800000	0.456000	-118.400000	0.459000	-117.700000	0.459000	-117.700000	0.447000	-121.000000	0.411000	-125.400000	0.371000	-127.300000	0.352000	-133.900000	0.137000	-123.300000	0.383000
-180.000000	0.000000	-180.000000	0.000000	180.000000	0.000000	-180.000000	0.000000	180.000000	0.002000	-180.000000	0.000000	-180.000000	0.000000	-180.000000	0.000000	-179.800000	0.000000	-180.000000	0.000000	-180.000000	0.000000	179.900000	0.001000	-179.900000	0.001000	-180.000000	0.000000	-179.900000	0.002000	179.900000	0.002000	-179.900000	0.001000	-179.800000	0.001000	-179.300000	0.003000	-178.100000	0.016000	-173.100000	0.053000	-166.300000	0.090000	-161.700000	0.107000	-146.700000	0.241000	-163.200000	0.079000
90.000000	0.001000	-90.000000	0.004000	-89.800000	0.004000	-89.600000	0.007000	92.400000	0.030000	92.800000	0.038000	93.800000	0.052000	94.900000	0.062000	-84.200000	0.077000	97.300000	0.091000	98.700000	0.110000	100.000000	0.125000	-78.800000	0.142000	102.400000	0.160000	103.000000	0.176000	103.600000	0.194000	103.600000	0.214000	-103.800000	0.233000	-104.100000	0.250000	-105.400000	0.260000	-110.300000	0.242000	-116.700000	0.219000	-121.000000	0.218000	-141.000000	0.186000	-119.100000	0.279000
-180.000000	0.000000	-180.000000	0.000000	-180.000000	0.000000	-180.000000	0.000000	179.900000	0.001000	-180.000000	0.000000	-180.000000	0.000000	-180.000000	0.000000	180.000000	0.000000	-180.000000	0.000000	-180.000000	0.000000	-180.000000	0.000000	-179.800000	0.002000	180.000000	0.000000	-179.900000	0.001000	-180.000000	0.002000	-179.900000	0.001000	-179.800000	0.000000	-179.400000	0.005000	-178.000000	0.017000	-172.700000	0.056000	-165.300000	0.102000	-159.600000	0.122000	-133.800000	0.148000	-161.500000	0.104000
-135.000000	0.404000	-135.000000	0.421000	134.700000	0.434000	134.300000	0.446000	132.800000	0.442000	132.200000	0.451000	131.400000	0.456000	130.300000	0.458000	129.100000	0.458000	128.000000	0.461000	126.700000	0.458000	-54.600000	0.458000	123.900000	0.455000	122.600000	0.453000	121.600000	0.455000	120.400000	0.456000	119.300000	0.458000	61.900000	0.460000	-118.000000	0.454000	-118.400000	0.443000	-118.500000	0.433000	-124.800000	0.375000	-131.200000	0.322000	-139.400000	0.211000	-136.900000	0.160000
-180.000000	0.000000	-180.000000	0.000000	-180.000000	0.000000	-180.000000	0.000000	-180.000000	0.000000	-180.000000	0.000000	-180.000000	0.000000	-180.000000	0.000000	-179.900000	0.002000	-180.000000	0.000000	-180.000000	0.000000	-179.900000	0.001000	-179.900000	0.000000	-180.000000	0.000000	-180.000000	0.001000	180.000000	0.001000	180.000000	0.001000	179.500000	0.002000	-179.000000	0.008000	-177.300000	0.021000	-175.700000	0.031000	-167.000000	0.087000	-132.900000	0.124000	-135.700000	0.119000	-145.300000	0.228000
-90.000000	0.001000	-90.000000	0.001000	-89.800000	0.007000	-89.300000	0.011000	92.200000	0.033000	92.900000	0.040000	93.600000	0.052000	94.800000	0.065000	-84.200000	0.077000	97.200000	0.093000	98.600000	0.110000	-80.100000	0.124000	-78.800000	0.143000	102.400000	0.162000	103.000000	0.177000	-76.600000	0.195000	-76.500000	0.214000	76.600000	0.232000	-104.500000	0.248000	-106.100000	0.254000	-107.700000	0.265000	-116.100000	0.224000	-149.200000	0.197000	-145.600000	0.251000	-139.900000	0.188000
-180.000000	0.000000	-180.000000	0.000000	180.000000	0.000000	180.000000	0.000000	180.000000	0.000000	180.000000	0.000000	-180.000000	0.000000	180.000000	0.000000	-179.700000	0.001000	180.000000	0.001000	-180.000000	0.000000	179.900000	0.000000	180.000000	0.001000	180.000000	0.000000	179.900000	0.000000	-179.900000	0.000000	-179.900000	0.001000	-179.800000	0.003000	-179.000000	0.007000	-177.300000	0.024000	-175.400000	0.033000	-165.800000	0.095000	-139.600000	0.229000	-141.800000	0.181000	-137.200000	0.162000
135.000000	0.404000	135.000000	0.421000	134.700000	0.434000	134.300000	0.446000	132.700000	0.441000	132.100000	0.449000	-48.700000	0.455000	130.100000	0.456000	128.700000	0.457000	127.800000	0.457000	-53.600000	0.455000	125.200000	0.453000	123.700000	0.450000	-57.700000	0.448000	-58.700000	0.451000	120.000000	0.453000	119.000000	0.454000	-118.100000	0.453000	-117.800000	0.451000	-118.300000	0.436000	-118.900000	0.425000	-126.800000	0.355000	-138.600000	0.051000	-134.100000	0.142000	-145.100000	0.227000
-180.000000	0.000000	-180.000000	0.000000	-180.000000	0.000000	180.000000	0.000000	-180.000000	0.000000	180.000000	0.000000	-180.000000	0.000000	-180.000000	0.000000	-179.700000	0.000000	180.000000	0.000000	-180.000000	0.000000	-180.000000	0.002000	-180.000000	0.001000	-180.000000	0.000000	-179.900000	0.000000	-179.900000	0.000000	-180.000000	0.001000	-180.000000	0.007000	-179.000000	0.009000	-177.100000	0.024000	-175.200000	0.038000	-164.200000	0.104000	-141.100000	0.308000	-146.800000	0.239000	-139.800000	0.186000
90.000000	0.001000	90.000000	0.001000	-89.600000	0.004000	-89.300000	0.011000	-87.600000	0.032000	-87.000000	0.042000	93.900000	0.051000	-84.900000	0.066000	-84.000000	0.079000	-82.500000	0.095000	99.000000	0.112000	100.200000	0.127000	-78.400000	0.146000	102.800000	0.166000	-76.800000	0.181000	-76.400000	0.199000	-76.200000	0.218000	-103.900000	0.233000	-104.700000	0.250000	-106.600000	0.256000	-108.400000	0.261000	-118.800000	0.208000	-147.200000	0.152000	-140.600000	0.185000	-137.500000	0.165000
-180.000000	0.000000	-180.000000	0.000000	-180.000000	0.000000	180.000000	0.000000	-180.000000	0.000000	-180.000000	0.000000	-180.000000	0.000000	-180.000000	0.000000	-179.800000	0.002000	-179.900000	0.000000	-180.000000	0.000000	-180.000000	0.001000	-180.000000	0.001000	-180.000000	0.000000	-180.000000	0.001000	-180.000000	0.001000	-179.900000	0.001000	-179.700000	0.002000	-179.000000	0.010000	-176.800000	0.024000	-174.800000	0.040000	-162.800000	0.114000	-128.800000	0.150000	-134.200000	0.150000	-144.900000	0.226000
-135.000000	0.405000	-135.000000	0.422000	134.700000	0.435000	133.100000	0.429000	132.700000	0.442000	132.200000	0.452000	131.000000	0.452000	130.000000	0.455000	129.000000	0.458000	127.700000	0.457000	126.300000	0.453000	-54.900000	0.454000	123.700000	0.451000	-57.800000	0.449000	121.100000	0.451000	120.200000	0.453000	119.000000	0.454000	62.200000	0.457000	63.400000	0.458000	-118.600000	0.437000	-120.500000	0.416000	-125.300000	0.367000	-138.400000	0.045000	-147.900000	0.228000	-137.200000	0.163000
-180.000000	0.000000	-180.000000	0.000000	-180.000000	0.000000	-180.000000	0.000000	-179.800000	0.002000	-180.000000	0.000000	180.000000	0.000000	-180.000000	0.000000	-180.000000	0.000000	180.000000	0.000000	179.900000	0.001000	-180.000000	0.001000	-180.000000	0.001000	-179.800000	0.001000	-179.900000	0.001000	-180.000000	0.002000	-179.900000	0.003000	179.900000	0.002000	179.300000	0.001000	-176.900000	0.025000	-173.300000	0.045000	-166.100000	0.093000	-141.600000	0.320000	-139.400000	0.196000	-144.600000	0.223000
-90.000000	0.001000	-90.000000	0.001000	-89.800000	0.007000	91.900000	0.030000	-88.000000	0.030000	92.800000	0.041000	94.200000	0.055000	95.100000	0.069000	96.200000	0.081000	97.600000	0.097000	99.200000	0.115000	100.300000	0.129000	-78.500000	0.147000	102.600000	0.165000	-76.800000	0.181000	-76.500000	0.198000	-76.400000	0.217000	-103.700000	0.237000	76.500000	0.257000	-106.700000	0.254000	-110.000000	0.252000	-117.000000	0.222000	-147.100000	0.144000	-135.300000	0.139000	-140.300000	0.191000
-180.000000	0.000000	-180.000000	0.000000	180.000000	0.000000	180.000000	0.000000	179.900000	0.004000	180.000000	0.000000	-180.000000	0.000000	-180.000000	0.000000	180.000000	0.000000	180.000000	0.000000	180.000000	0.000000	179.900000	0.000000	-179.900000	0.000000	-180.000000	0.000000	-179.900000	0.001000	-179.900000	0.000000	-179.900000	0.001000	-180.000000	0.002000	-179.600000	0.004000	-176.700000	0.026000	-173.200000	0.053000	-164.900000	0.102000	-127.900000	0.153000	-146.800000	0.237000	-137.500000	0.165000
135.000000	0.405000	135.000000	0.422000	134.700000	0.435000	133.000000	0.428000	132.900000	0.438000	132.100000	0.450000	130.900000	0.450000	-50.100000	0.453000	-51.200000	0.455000	-52.500000	0.454000	126.000000	0.449000	124.900000	0.450000	-56.600000	0.447000	-58.000000	0.445000	120.800000	0.446000	119.800000	0.451000	118.700000	0.451000	62.400000	0.453000	-116.800000	0.451000	-118.700000	0.431000	-120.800000	0.401000	-127.400000	0.344000	-149.600000	0.239000	-140.000000	0.186000	-144.400000	0.222000
-180.000000	0.000000	-180.000000	0.000000	-180.000000	0.000000	180.000000	0.000000	179.900000	0.005000	-180.000000	0.000000	180.000000	0.000000	-180.000000	0.000000	-180.000000	0.000000	-180.000000	0.000000	180.000000	0.000000	179.900000	0.000000	179.900000	0.001000	-179.900000	0.001000	-179.900000	0.001000	-179.800000	0.000000	-179.800000	0.002000	179.800000	0.001000	-179.900000	0.008000	-176.500000	0.028000	-172.800000	0.058000	-162.800000	0.110000	-140.500000	0.197000	-135.500000	0.144000	-140.200000	0.190000
90.000000	0.001000	90.000000	0.001000	-89.600000	0.004000	-87.900000	0.029000	-87.600000	0.028000	-86.900000	0.041000	-85.800000	0.058000	95.400000	0.070000	96.500000	0.084000	97.800000	0.100000	-80.500000	0.119000	100.600000	0.133000	101.900000	0.151000	-77.100000	0.169000	-76.500000	0.186000	-76.300000	0.202000	-76.200000	0.221000	-103.800000	0.242000	-104.100000	0.257000	-107.300000	0.254000	-111.000000	0.246000	-120.400000	0.206000	-130.600000	0.136000	-146.500000	0.238000	-137.800000	0.167000
-180.000000	0.000000	-180.000000	0.000000	-180.000000	0.000000	-180.000000	0.000000	-179.900000	0.001000	-180.000000	0.000000	-180.000000	0.000000	180.000000	0.000000	-180.000000	0.000000	-180.000000	0.000000	179.900000	0.001000	-179.900000	0.001000	-179.900000	0.000000	180.000000	0.001000	-179.900000	0.001000	-180.000000	0.002000	-179.900000	0.001000	179.900000	0.001000	-179.600000	0.003000	-176.300000	0.030000	-172.000000	0.058000	-161.000000	0.121000	-151.300000	0.211000	-140.000000	0.181000	-144.200000	0.221000
-135.000000	0.406000	-134.800000	0.420000	134.700000	0.436000	133.100000	0.430000	132.700000	0.442000	131.700000	0.446000	130.900000	0.451000	130.000000	0.452000	128.900000	0.457000	-52.500000	0.455000	126.000000	0.450000	-55.500000	0.448000	123.500000	0.447000	122.200000	0.448000	-59.100000	0.448000	-60.200000	0.450000	118.700000	0.452000	-118.000000	0.453000	-117.300000	0.450000	-119.100000	0.428000	-121.000000	0.404000	-125.000000	0.367000	-132.900000	0.114000	-146.300000	0.220000	-137.700000	0.168000
-180.000000	0.000000	-180.000000	0.000000	-180.000000	0.000000	-180.000000	0.000000	180.000000	0.000000	-179.900000	0.000000	180.000000	0.000000	179.800000	0.002000	-180.000000	0.001000	179.900000	0.001000	-179.800000	0.004000	-179.700000	0.001000	179.800000	0.001000	-180.000000	0.000000	-179.800000	0.001000	-179.900000	0.002000	-179.700000	0.004000	-179.700000	0.004000	-179.200000	0.008000	-176.000000	0.031000	-172.500000	0.056000	-166.100000	0.091000	-147.600000	0.261000	-140.100000	0.197000	-144.100000	0.219000
-90.000000	0.001000	89.800000	0.004000	-89.800000	0.007000	91.900000	0.030000	92.300000	0.034000	-86.800000	0.045000	94.100000	0.060000	95.600000	0.069000	96.400000	0.082000	97.800000	0.099000	-80.900000	0.113000	100.500000	0.135000	102.000000	0.152000	-77.300000	0.168000	-76.600000	0.186000	103.800000	0.203000	-76.300000	0.220000	-104.200000	0.239000	-104.700000	0.256000	-107.700000	0.252000	-111.100000	0.246000	-117.200000	0.226000	-141.500000	0.174000	-136.200000	0.148000	-140.300000	0.191000
-180.000000	0.000000	180.000000	0.000000	180.000000	0.000000	180.000000	0.000000	180.000000	0.000000	-180.000000	0.003000	180.000000	0.000000	179.800000	0.003000	-180.000000	0.000000	-179.900000	0.001000	-179.900000	0.003000	-179.900000	0.000000	-180.000000	0.000000	-179.900000	0.001000	-180.000000	0.000000	-180.000000	0.001000	180.000000	0.001000	-179.600000	0.002000	-179.000000	0.008000	-175.900000	0.034000	-171.900000	0.060000	-164.800000	0.101000	-131.400000	0.140000	-145.400000	0.227000	-138.100000	0.170000
135.000000	0.406000	-134.800000	0.420000	134.700000	0.436000	133.000000	0.429000	132.600000	0.441000	131.700000	0.443000	130.700000	0.449000	129.800000	0.448000	-51.400000	0.454000	-52.800000	0.451000	125.700000	0.445000	-55.700000	0.443000	123.000000	0.443000	-58.200000	0.444000	120.600000	0.444000	-60.500000	0.446000	118.500000	0.448000	-117.900000	0.451000	-117.300000	0.446000	-119.200000	0.420000	-121.900000	0.393000	-127.300000	0.343000	-149.900000	0.233000	-140.600000	0.189000	-143.800000	0.218000
-180.000000	0.000000	-180.000000	0.000000	-180.000000	0.000000	180.000000	0.000000	180.000000	0.000000	179.900000	0.002000	180.000000	0.000000	179.800000	0.003000	-179.900000	0.000000	-180.000000	0.000000	-179.800000	0.005000	-179.900000	0.004000	-179.900000	0.001000	-180.000000	0.000000	-179.900000	0.001000	-179.900000	0.001000	-179.800000	0.005000	-179.600000	0.003000	-178.900000	0.008000	-175.600000	0.036000	-171.200000	0.063000	-162.700000	0.111000	-139.000000	0.194000	-136.300000	0.152000	-140.300000	0.190000
90.000000	0.001000	89.800000	0.004000	-89.600000	0.004000	-87.900000	0.029000	-87.500000	0.034000	-86.500000	0.044000	-85.400000	0.058000	-84.200000	0.071000	96.600000	0.086000	98.100000	0.102000	-80.700000	0.118000	101.000000	0.137000	-77.800000	0.155000	103.100000	0.172000	-76.200000	0.190000	104.000000	0.208000	104.100000	0.223000	-104.400000	0.242000	-105.100000	0.259000	-108.400000	0.252000	-112.500000	0.241000	-120.500000	0.208000	-133.100000	0.130000	-145.300000	0.227000	-138.300000	0.172000
-180.000000	0.000000	180.000000	0.000000	-180.000000	0.000000	-180.000000	0.000000	-180.000000	0.000000	-179.900000	0.002000	-180.000000	0.000000	179.900000	0.002000	179.900000	0.000000	-180.000000	0.002000	-179.700000	0.001000	180.000000	0.000000	-180.000000	0.001000	-179.900000	0.001000	179.900000	0.000000	-179.900000	0.000000	179.800000	0.000000	-179.700000	0.004000	-178.900000	0.009000	-175.200000	0.036000	-170.700000	0.069000	-160.900000	0.121000	-149.200000	0.237000	-140.500000	0.186000	-143.700000	0.217000
-134.800000	0.404000	45.400000	0.418000	-45.500000	0.434000	133.000000	0.430000	132.500000	0.440000	131.500000	0.444000	130.600000	0.449000	129.800000	0.455000	-51.700000	0.451000	-52.900000	0.450000	125.900000	0.450000	124.300000	0.446000	123.300000	0.444000	-58.200000	0.444000	120.500000	0.444000	119.500000	0.447000	118.700000	0.451000	62.700000	0.451000	-116.600000	0.448000	-114.900000	0.449000	-116.000000	0.446000	-117.000000	0.429000	-138.700000	0.078000	-140.200000	0.187000	-143.500000	0.217000
180.000000	0.000000	-180.000000	0.000000	180.000000	0.000000	-180.000000	0.000000	-180.000000	0.000000	-180.000000	0.000000	-180.000000	0.000000	-180.000000	0.000000	-179.800000	0.002000	-179.900000	0.001000	-180.000000	0.000000	-180.000000	0.000000	179.700000	0.000000	-179.800000	0.001000	-179.800000	0.002000	-179.900000	0.002000	179.900000	0.001000	179.700000	0.002000	-179.600000	0.007000	179.900000	0.007000	-177.500000	0.010000	-175.200000	0.031000	-141.000000	0.286000	-136.200000	0.152000	-140.500000	0.191000
-90.200000	0.004000	-90.400000	0.007000	90.400000	0.010000	92.000000	0.031000	92.600000	0.037000	93.500000	0.051000	94.600000	0.060000	95.400000	0.071000	96.800000	0.087000	98.100000	0.104000	99.500000	0.121000	101.100000	0.140000	102.400000	0.156000	103.000000	0.173000	-76.500000	0.188000	-76.200000	0.205000	104.100000	0.226000	76.000000	0.246000	-104.500000	0.263000	76.500000	0.282000	-106.100000	0.294000	-108.300000	0.293000	-146.000000	0.160000	-145.700000	0.231000	-138.400000	0.174000
-180.000000	0.000000	180.000000	0.000000	180.000000	0.000000	180.000000	0.000000	180.000000	0.000000	180.000000	0.000000	180.000000	0.000000	180.000000	0.000000	180.000000	0.001000	180.000000	0.001000	180.000000	0.000000	180.000000	0.000000	-180.000000	0.001000	180.000000	0.000000	-179.800000	0.003000	-179.800000	0.003000	179.900000	0.001000	-179.800000	0.001000	-179.400000	0.004000	179.400000	0.005000	-177.800000	0.020000	-175.000000	0.037000	-131.100000	0.157000	-140.100000	0.183000	-143.400000	0.215000
45.200000	0.404000	-134.600000	0.418000	134.500000	0.434000	-47.100000	0.429000	132.400000	0.439000	-48.600000	0.442000	-49.500000	0.447000	-50.400000	0.452000	-51.900000	0.447000	-53.200000	0.447000	-54.400000	0.446000	-56.000000	0.441000	122.700000	0.438000	-58.500000	0.439000	120.200000	0.439000	119.200000	0.443000	118.400000	0.447000	-117.200000	0.447000	-116.600000	0.448000	-114.300000	0.449000	-115.700000	0.432000	-117.500000	0.417000	-147.000000	0.225000	-136.300000	0.158000	-140.400000	0.191000
180.000000	0.000000	-180.000000	0.000000	180.000000	0.000000	-180.000000	0.000000	180.000000	0.000000	-180.000000	0.000000	-180.000000	0.000000	-180.000000	0.000000	-179.800000	0.002000	-179.800000	0.000000	-180.000000	0.000000	-180.000000	0.000000	-179.900000	0.003000	-179.900000	0.002000	-179.800000	0.003000	-179.900000	0.002000	179.900000	0.001000	179.900000	0.005000	-179.300000	0.003000	179.500000	0.004000	-177.800000	0.024000	-174.500000	0.040000	-141.400000	0.193000	-145.900000	0.226000	-138.600000	0.175000
-90.200000	0.004000	89.600000	0.007000	-89.400000	0.007000	92.200000	0.030000	-87.300000	0.038000	93.800000	0.050000	94.600000	0.063000	95.600000	0.074000	97.000000	0.091000	98.400000	0.107000	99.900000	0.124000	101.400000	0.144000	-77.500000	0.159000	-76.600000	0.177000	-76.200000	0.192000	-75.900000	0.209000	104.400000	0.230000	-104.300000	0.248000	-104.800000	0.267000	76.300000	0.285000	-106.400000	0.291000	-109.400000	0.289000	-132.900000	0.152000	-139.600000	0.185000	-143.300000	0.214000
-180.000000	0.000000	-180.000000	0.000000	180.000000	0.000000	-180.000000	0.000000	180.000000	0.000000	-180.000000	0.000000	-180.000000	0.000000	-180.000000	0.000000	-180.000000	0.000000	-180.000000	0.001000	-180.000000	0.000000	-180.000000	0.000000	-180.000000	0.001000	-180.000000	0.000000	-179.800000	0.003000	-179.800000	0.003000	179.900000	0.001000	-179.900000	0.001000	-179.500000	0.006000	179.800000	0.008000	-177.200000	0.018000	-173.900000	0.041000	-148.300000	0.202000	-136.800000	0.159000	-140.300000	0.190000
-134.800000	0.405000	134.600000	0.419000	134.000000	0.428000	133.000000	0.431000	-47.700000	0.439000	131.400000	0.444000	130.500000	0.447000	129.300000	0.447000	128.100000	0.448000	126.500000	0.447000	-54.600000	0.444000	124.100000	0.442000	122.700000	0.441000	121.500000	0.442000	-59.700000	0.442000	119.200000	0.443000	117.900000	0.446000	-117.100000	0.447000	-116.700000	0.451000	-117.400000	0.436000	-113.400000	0.447000	-127.800000	0.334000	-134.000000	0.129000	-136.300000	0.158000	-140.500000	0.191000
180.000000	0.000000	-180.000000	0.000000	-180.000000	0.000000	-180.000000	0.000000	-179.800000	0.000000	-180.000000	0.000000	-180.000000	0.000000	-180.000000	0.000000	180.000000	0.000000	-179.600000	0.002000	-179.900000	0.001000	179.900000	0.001000	-180.000000	0.000000	-180.000000	0.000000	-180.000000	0.002000	-179.800000	0.003000	-179.500000	0.005000	-180.000000	0.004000	-179.100000	0.001000	-177.100000	0.016000	179.800000	0.010000	-161.200000	0.116000	-146.300000	0.244000	-145.700000	0.225000	-138.400000	0.175000
-90.200000	0.004000	-89.600000	0.007000	90.900000	0.017000	92.000000	0.031000	-87.400000	0.038000	93.700000	0.051000	94.500000	0.066000	95.900000	0.079000	97.200000	0.094000	-81.800000	0.106000	-80.000000	0.126000	-78.600000	0.142000	102.500000	0.161000	103.400000	0.178000	103.900000	0.193000	-76.000000	0.211000	-76.000000	0.227000	75.900000	0.250000	-104.900000	0.268000	-106.800000	0.274000	76.600000	0.305000	-122.100000	0.208000	-141.600000	0.181000	-139.800000	0.187000	-143.400000	0.215000
-180.000000	0.000000	180.000000	0.000000	180.000000	0.000000	180.000000	0.000000	180.000000	0.001000	180.000000	0.000000	180.000000	0.000000	180.000000	0.000000	-180.000000	0.000000	-179.800000	0.002000	179.900000	0.000000	-180.000000	0.001000	180.000000	0.001000	180.000000	0.000000	-179.900000	0.002000	-179.800000	0.001000	180.000000	0.003000	179.700000	0.001000	-179.300000	0.006000	-177.200000	0.022000	179.300000	0.004000	-158.900000	0.128000	-133.100000	0.147000	-136.800000	0.159000	-140.300000	0.191000
45.200000	0.405000	134.600000	0.419000	134.000000	0.428000	132.900000	0.430000	132.200000	0.437000	131.300000	0.442000	130.300000	0.445000	-50.900000	0.445000	-52.200000	0.445000	126.400000	0.442000	125.200000	0.440000	123.800000	0.438000	122.400000	0.436000	-58.800000	0.437000	-60.000000	0.437000	118.800000	0.440000	117.900000	0.440000	-116.500000	0.445000	-116.300000	0.442000	-117.200000	0.426000	-112.600000	0.448000	-131.800000	0.300000	-147.900000	0.224000	-145.400000	0.225000	-138.700000	0.176000
180.000000	0.000000	-180.000000	0.000000	180.000000	0.000000	-180.000000	0.000000	-179.900000	0.002000	180.000000	0.000000	180.000000	0.000000	-180.000000	0.000000	-180.000000	0.000000	-179.700000	0.003000	-180.000000	0.002000	-180.000000	0.000000	180.000000	0.000000	-180.000000	0.000000	-179.900000	0.001000	-179.700000	0.002000	-179.700000	0.007000	179.700000	0.002000	-179.600000	0.010000	-177.300000	0.027000	179.200000	0.006000	-132.800000	0.133000	-139.800000	0.194000	-139.800000	0.185000	-143.200000	0.215000
-90.200000	0.004000	-89.600000	0.007000	-88.900000	0.014000	-87.800000	0.030000	-87.200000	0.038000	-86.200000	0.052000	-84.900000	0.063000	96.200000	0.080000	97.600000	0.096000	-81.500000	0.109000	100.300000	0.129000	101.700000	0.148000	-77.100000	0.165000	103.700000	0.182000	104.100000	0.198000	-75.700000	0.215000	-75.800000	0.231000	75.600000	0.253000	-104.800000	0.267000	-107.100000	0.270000	76.400000	0.308000	-149.900000	0.189000	-134.500000	0.140000	-137.100000	0.161000	-140.300000	0.190000
-180.000000	0.000000	-180.000000	0.000000	-180.000000	0.000000	-180.000000	0.000000	-180.000000	0.001000	-180.000000	0.000000	-180.000000	0.000000	-180.000000	0.000000	-180.000000	0.000000	-179.800000	0.003000	-180.000000	0.000000	179.900000	0.000000	-180.000000	0.001000	180.000000	0.000000	-179.900000	0.002000	180.000000	0.002000	-179.800000	0.001000	-180.000000	0.004000	-179.300000	0.006000	-176.900000	0.025000	179.900000	0.008000	-138.600000	0.225000	-147.300000	0.228000	-145.200000	0.224000	-138.900000	0.178000
-134.800000	0.406000	-45.500000	0.419000	133.800000	0.426000	132.800000	0.430000	132.100000	0.437000	131.000000	0.439000	130.000000	0.444000	128.900000	0.444000	127.900000	0.445000	-53.700000	0.440000	125.000000	0.440000	123.800000	0.439000	-57.500000	0.438000	120.900000	0.434000	120.100000	0.439000	118.900000	0.441000	117.800000	0.444000	-117.500000	0.446000	-117.600000	0.432000	-119.100000	0.410000	-125.200000	0.356000	-138.900000	0.042000	-148.700000	0.228000	-136.800000	0.161000	-138.600000	0.176000
180.000000	0.000000	180.000000	0.000000	-180.000000	0.000000	-180.000000	0.000000	-180.000000	0.000000	-180.000000	0.000000	-179.800000	0.000000	-179.900000	0.001000	179.900000	0.001000	179.900000	0.001000	-179.900000	0.001000	179.900000	0.000000	179.900000	0.000000	-179.800000	0.003000	-180.000000	0.001000	-179.900000	0.001000	-179.700000	0.003000	-179.200000	0.001000	-178.100000	0.019000	-175.000000	0.041000	-166.400000	0.093000	-141.400000	0.315000	-139.100000	0.193000	-145.200000	0.223000	-143.200000	0.215000
-90.200000	0.004000	90.400000	0.010000	91.100000	0.020000	92.200000	0.033000	93.000000	0.042000	94.200000	0.056000	-85.200000	0.067000	-83.800000	0.082000	97.400000	0.098000	99.100000	0.115000	-79.600000	0.131000	-78.300000	0.148000	102.800000	0.165000	-76.300000	0.183000	-75.900000	0.198000	-75.700000	0.216000	-75.700000	0.233000	-105.000000	0.253000	-106.300000	0.258000	-109.300000	0.257000	-117.400000	0.219000	-147.000000	0.149000	-134.500000	0.137000	-139.900000	0.187000	-140.400000	0.191000
-180.000000	0.000000	180.000000	0.000000	-180.000000	0.000000	180.000000	0.000000	180.000000	0.000000	180.000000	0.000000	-179.800000	0.001000	-180.000000	0.001000	-179.900000	0.000000	-179.900000	0.001000	179.900000	0.000000	-180.000000	0.000000	180.000000	0.001000	-179.900000	0.001000	-179.900000	0.002000	-179.900000	0.002000	-180.000000	0.003000	-179.500000	0.006000	-177.800000	0.017000	-174.600000	0.042000	-165.400000	0.102000	-128.200000	0.143000	-147.800000	0.235000	-137.200000	0.162000	-138.800000	0.178000
45.200000	0.406000	134.500000	0.419000	-46.200000	0.426000	132.700000	0.429000	132.000000	0.435000	-49.100000	0.437000	129.800000	0.441000	128.800000	0.440000	-52.400000	0.442000	-54.000000	0.437000	124.800000	0.435000	-56.600000	0.435000	122.100000	0.433000	120.600000	0.429000	119.800000	0.435000	118.700000	0.437000	117.700000	0.438000	-117.000000	0.437000	-117.800000	0.430000	-119.600000	0.403000	-127.000000	0.333000	-148.700000	0.244000	-139.500000	0.186000	-145.000000	0.223000	-143.100000	0.214000
180.000000	0.000000	180.000000	0.000000	-180.000000	0.000000	-180.000000	0.000000	180.000000	0.000000	-180.000000	0.000000	-179.800000	0.001000	-180.000000	0.002000	179.900000	0.000000	-180.000000	0.000000	-180.000000	0.002000	-179.900000	0.000000	-180.000000	0.001000	-179.800000	0.003000	-180.000000	0.001000	-180.000000	0.002000	-179.900000	0.005000	-179.700000	0.009000	-177.500000	0.017000	-174.100000	0.043000	-163.600000	0.112000	-141.800000	0.185000	-135.000000	0.136000	-139.900000	0.185000	-140.300000	0.191000
-90.200000	0.004000	-89.400000	0.007000	91.300000	0.017000	-87.600000	0.032000	-86.900000	0.044000	94.200000	0.059000	-84.900000	0.067000	-83.500000	0.084000	97.900000	0.098000	99.400000	0.118000	100.700000	0.134000	-78.000000	0.152000	-76.900000	0.168000	-76.000000	0.187000	-75.700000	0.202000	-75.400000	0.220000	-75.500000	0.237000	-105.100000	0.253000	-106.900000	0.260000	-110.400000	0.256000	-120.300000	0.204000	-129.600000	0.141000	-147.200000	0.242000	-137.400000	0.164000	-139.000000	0.179000
-180.000000	0.000000	180.000000	0.000000	-180.000000	0.000000	-180.000000	0.000000	-180.000000	0.000000	-180.000000	0.000000	-180.000000	0.003000	-180.000000	0.000000	-180.000000	0.002000	-180.000000	0.002000	-180.000000	0.001000	179.900000	0.000000	-179.900000	0.001000	-179.900000	0.001000	-179.800000	0.001000	-179.800000	0.001000	-179.800000	0.001000	-179.400000	0.004000	-177.600000	0.021000	-173.800000	0.048000	-162.000000	0.119000	-151.600000	0.203000	-139.900000	0.177000	-144.900000	0.222000	-142.900000	0.213000
-134.900000	0.409000	134.700000	0.423000	133.500000	0.423000	132.700000	0.430000	131.700000	0.432000	131.200000	0.437000	129.900000	0.441000	128.700000	0.441000	127.500000	0.441000	126.200000	0.441000	124.700000	0.435000	123.400000	0.435000	-58.100000	0.431000	120.700000	0.432000	119.800000	0.434000	118.500000	0.439000	-62.600000	0.439000	-116.800000	0.439000	-114.800000	0.445000	-120.600000	0.396000	-126.000000	0.346000	-147.300000	0.238000	-147.400000	0.222000	-144.500000	0.220000	-139.100000	0.180000
180.000000	0.000000	-180.000000	0.000000	180.000000	0.000000	180.000000	0.000000	-180.000000	0.000000	179.700000	0.001000	-180.000000	0.000000	-180.000000	0.000000	-180.000000	0.001000	-180.000000	0.000000	-180.000000	0.002000	-180.000000	0.000000	-179.900000	0.001000	-179.800000	0.003000	-180.000000	0.003000	-179.800000	0.001000	-179.600000	0.004000	-179.900000	0.009000	179.300000	0.005000	-173.000000	0.051000	-165.000000	0.101000	-142.300000	0.183000	-139.600000	0.193000	-140.200000	0.187000	-142.800000	0.213000
-90.200000	0.001000	-89.800000	0.007000	91.400000	0.024000	92.300000	0.034000	93.400000	0.048000	-85.800000	0.057000	95.200000	0.072000	96.500000	0.088000	-82.100000	0.100000	99.300000	0.117000	-79.400000	0.134000	-78.000000	0.152000	103.100000	0.171000	-76.300000	0.184000	-75.700000	0.203000	-75.600000	0.219000	-75.400000	0.240000	-104.900000	0.254000	76.000000	0.274000	-111.300000	0.248000	-118.800000	0.214000	-130.800000	0.149000	-135.400000	0.144000	-137.600000	0.167000	-140.300000	0.191000
-180.000000	0.000000	180.000000	0.000000	180.000000	0.000000	180.000000	0.000000	180.000000	0.000000	-179.900000	0.001000	180.000000	0.000000	-180.000000	0.000000	179.900000	0.002000	180.000000	0.000000	-179.800000	0.002000	-180.000000	0.002000	-179.800000	0.001000	-179.800000	0.003000	-179.800000	0.000000	-179.900000	0.004000	179.800000	0.001000	-179.400000	0.003000	180.000000	0.007000	-172.800000	0.057000	-163.800000	0.109000	-149.900000	0.200000	-146.600000	0.228000	-144.400000	0.218000	-139.200000	0.182000
45.100000	0.409000	134.700000	0.423000	133.500000	0.423000	-47.300000	0.429000	-48.400000	0.431000	-49.300000	0.436000	-50.300000	0.439000	-51.500000	0.438000	127.400000	0.436000	-54.100000	0.437000	124.300000	0.432000	123.100000	0.429000	-58.400000	0.426000	120.400000	0.428000	119.300000	0.432000	118.500000	0.433000	117.400000	0.434000	63.800000	0.441000	-115.200000	0.437000	-121.100000	0.383000	-128.200000	0.322000	-138.900000	0.218000	-139.900000	0.187000	-140.000000	0.187000	-142.700000	0.211000
-180.000000	0.000000	-180.000000	0.000000	180.000000	0.000000	-180.000000	0.000000	-180.000000	0.000000	-179.900000	0.002000	-180.000000	0.000000	-180.000000	0.000000	179.900000	0.002000	-180.000000	0.000000	-179.900000	0.000000	179.900000	0.001000	180.000000	0.002000	-179.800000	0.003000	-179.800000	0.001000	-180.000000	0.003000	-179.900000	0.007000	179.100000	0.000000	179.900000	0.010000	-172.200000	0.062000	-161.600000	0.121000	-134.200000	0.119000	-135.700000	0.145000	-137.900000	0.168000	-140.300000	0.191000
-90.000000	0.004000	-89.600000	0.004000	-88.400000	0.021000	92.400000	0.034000	93.500000	0.049000	-85.500000	0.057000	95.600000	0.072000	96.900000	0.089000	98.200000	0.104000	99.500000	0.122000	-79.100000	0.139000	-77.600000	0.157000	103.500000	0.174000	-76.000000	0.188000	-75.400000	0.207000	-75.300000	0.223000	105.000000	0.241000	75.400000	0.260000	75.800000	0.277000	-112.400000	0.243000	-122.100000	0.196000	-147.000000	0.231000	-146.200000	0.232000	-144.200000	0.218000	-139.300000	0.183000
-180.000000	0.000000	-180.000000	0.000000	180.000000	0.000000	-180.000000	0.000000	-180.000000	0.000000	179.700000	0.001000	-180.000000	0.000000	-180.000000	0.000000	179.900000	0.000000	180.000000	0.000000	-179.800000	0.001000	-179.900000	0.000000	-179.900000	0.002000	-179.800000	0.003000	180.000000	0.002000	-179.700000	0.002000	179.800000	0.003000	-179.400000	0.007000	179.400000	0.002000	-171.600000	0.062000	-159.700000	0.131000	-141.100000	0.192000	-140.100000	0.181000	-140.000000	0.185000	-142.600000	0.210000
134.700000	0.407000	134.300000	0.418000	133.400000	0.423000	132.700000	0.430000	131.700000	0.433000	130.700000	0.436000	129.300000	0.435000	128.300000	0.437000	126.900000	0.436000	125.700000	0.434000	124.500000	0.433000	-57.000000	0.430000	-58.400000	0.428000	120.200000	0.428000	119.400000	0.433000	118.400000	0.434000	117.100000	0.439000	-116.100000	0.439000	-118.300000	0.420000	-119.900000	0.396000	-126.100000	0.338000	-133.000000	0.111000	-146.600000	0.218000	-144.100000	0.219000	-139.100000	0.182000
180.000000	0.000000	-180.000000	0.000000	-180.000000	0.000000	180.000000	0.000000	-180.000000	0.000000	-180.000000	0.000000	-179.700000	0.003000	-180.000000	0.000000	-179.800000	0.002000	-180.000000	0.000000	179.900000	0.000000	179.900000	0.000000	-179.900000	0.002000	-179.700000	0.002000	-179.800000	0.003000	-179.900000	0.004000	-179.700000	0.002000	179.800000	0.004000	-176.600000	0.024000	-173.500000	0.051000	-164.400000	0.106000	-147.400000	0.260000	-139.900000	0.193000	-140.300000	0.187000	-142.500000	0.210000
-89.800000	0.007000	-89.400000	0.013000	91.600000	0.024000	92.400000	0.034000	93.400000	0.048000	94.300000	0.064000	-84.500000	0.075000	96.900000	0.094000	-81.700000	0.105000	99.800000	0.125000	-79.000000	0.140000	102.500000	0.158000	103.400000	0.175000	-76.000000	0.190000	104.500000	0.207000	-75.400000	0.224000	-75.400000	0.243000	75.500000	0.261000	-108.000000	0.259000	-111.100000	0.254000	-119.700000	0.214000	-141.700000	0.171000	-135.900000	0.150000	-137.800000	0.169000	-140.500000	0.194000
-180.000000	0.000000	180.000000	0.000000	180.000000	0.000000	180.000000	0.000000	180.000000	0.000000	180.000000	0.000000	-179.900000	0.001000	180.000000	0.000000	179.900000	0.002000	-180.000000	0.000000	-179.900000	0.001000	-180.000000	0.002000	-179.900000	0.001000	-179.800000	0.004000	-180.000000	0.000000	-179.800000	0.001000	-179.900000	0.003000	179.800000	0.004000	-176.600000	0.028000	-173.000000	0.053000	-162.700000	0.114000	-131.100000	0.139000	-145.900000	0.223000	-144.100000	0.217000	-139.300000	0.183000
134.700000	0.407000	134.300000	0.418000	133.400000	0.423000	132.600000	0.429000	131.600000	0.432000	-49.500000	0.434000	129.100000	0.432000	-51.900000	0.434000	126.900000	0.430000	-54.600000	0.430000	-55.900000	0.429000	122.700000	0.424000	-58.700000	0.423000	120.000000	0.422000	-60.900000	0.429000	118.000000	0.432000	117.000000	0.433000	-115.900000	0.436000	-118.300000	0.411000	-120.700000	0.386000	-128.900000	0.313000	-149.900000	0.232000	-140.100000	0.188000	-140.100000	0.188000	-142.400000	0.209000
180.000000	0.000000	180.000000	0.000000	180.000000	0.000000	-180.000000	0.000000	180.000000	0.000000	-180.000000	0.000000	-179.700000	0.003000	-180.000000	0.000000	-180.000000	0.004000	-180.000000	0.000000	-180.000000	0.001000	179.900000	0.002000	-179.900000	0.002000	-179.800000	0.004000	-179.800000	0.003000	-179.700000	0.002000	-179.800000	0.004000	179.800000	0.004000	-176.500000	0.032000	-172.300000	0.056000	-160.000000	0.125000	-139.200000	0.190000	-136.300000	0.150000	-138.100000	0.170000	-140.500000	0.193000
90.400000	0.004000	-89.200000	0.010000	-88.400000	0.024000	-87.600000	0.036000	-86.500000	0.049000	94.800000	0.061000	-84.200000	0.077000	97.400000	0.093000	-81.500000	0.109000	100.100000	0.129000	101.300000	0.143000	-77.200000	0.162000	103.800000	0.179000	-75.700000	0.194000	104.800000	0.211000	-75.200000	0.228000	-75.100000	0.246000	75.300000	0.264000	-108.400000	0.257000	-112.400000	0.250000	-123.700000	0.195000	-132.600000	0.131000	-145.400000	0.227000	-143.900000	0.216000	-139.400000	0.184000
180.000000	0.000000	-180.000000	0.000000	180.000000	0.000000	-180.000000	0.000000	-180.000000	0.000000	-180.000000	0.000000	-179.900000	0.001000	-180.000000	0.000000	-179.900000	0.000000	-180.000000	0.000000	-179.800000	0.001000	-179.900000	0.000000	-180.000000	0.001000	-179.700000	0.003000	180.000000	0.000000	-179.900000	0.003000	-179.900000	0.002000	179.800000	0.004000	-176.200000	0.031000	-171.900000	0.062000	-157.900000	0.138000	-149.600000	0.233000	-140.400000	0.182000	-140.100000	0.187000	-142.300000	0.209000
134.800000	0.410000	-45.600000	0.421000	133.400000	0.424000	132.500000	0.428000	-48.600000	0.431000	130.500000	0.432000	129.200000	0.434000	128.100000	0.436000	126.600000	0.432000	125.400000	0.431000	123.900000	0.428000	-57.500000	0.425000	-58.600000	0.427000	-60.000000	0.424000	118.900000	0.425000	118.000000	0.430000	117.500000	0.433000	-117.100000	0.432000	-118.300000	0.411000	-121.200000	0.379000	-139.000000	0.037000	-138.600000	0.217000	-135.800000	0.155000	-140.400000	0.188000	-142.400000	0.209000
-180.000000	0.000000	-180.000000	0.000000	-180.000000	0.000000	-180.000000	0.000000	-179.800000	0.000000	179.900000	0.001000	-180.000000	0.000000	-180.000000	0.000000	-179.900000	0.000000	-180.000000	0.000000	-179.800000	0.002000	-180.000000	0.001000	179.900000	0.001000	-179.900000	0.005000	-179.700000	0.006000	-179.900000	0.004000	179.500000	0.003000	-178.900000	0.010000	-176.200000	0.030000	-171.800000	0.065000	-141.800000	0.315000	-134.800000	0.116000	-146.100000	0.225000	-138.400000	0.175000	-140.400000	0.193000
-89.800000	0.004000	90.600000	0.010000	91.600000	0.024000	92.700000	0.036000	-86.400000	0.050000	94.700000	0.066000	96.000000	0.081000	97.300000	0.093000	-81.500000	0.110000	100.100000	0.129000	-78.800000	0.143000	102.900000	0.163000	103.700000	0.178000	104.500000	0.194000	-75.300000	0.212000	-75.100000	0.229000	105.500000	0.248000	-105.900000	0.259000	-108.700000	0.260000	-112.900000	0.244000	-146.600000	0.151000	-146.500000	0.239000	-139.800000	0.184000	-143.400000	0.211000	-139.500000	0.186000
180.000000	0.000000	180.000000	0.000000	180.000000	0.000000	180.000000	0.000000	179.900000	0.003000	180.000000	0.000000	180.000000	0.000000	180.000000	0.000000	-179.800000	0.003000	180.000000	0.000000	-179.800000	0.003000	180.000000	0.002000	-179.900000	0.002000	-180.000000	0.003000	-179.800000	0.001000	-179.800000	0.002000	179.500000	0.002000	-178.900000	0.009000	-176.000000	0.031000	-171.100000	0.067000	-128.100000	0.132000	-141.300000	0.187000	-136.200000	0.157000	-140.200000	0.189000	-142.300000	0.208000
134.800000	0.410000	134.400000	0.421000	133.400000	0.424000	132.400000	0.427000	131.400000	0.426000	130.300000	0.431000	-51.000000	0.431000	-52.100000	0.433000	126.400000	0.428000	-54.900000	0.427000	123.600000	0.423000	122.300000	0.420000	121.100000	0.422000	-60.300000	0.420000	118.500000	0.422000	117.600000	0.427000	117.300000	0.430000	-117.000000	0.429000	-118.500000	0.405000	-122.300000	0.369000	-148.600000	0.250000	-134.100000	0.124000	-146.000000	0.223000	-138.700000	0.176000	-140.300000	0.194000
180.000000	0.000000	180.000000	0.000000	180.000000	0.000000	180.000000	0.000000	-180.000000	0.004000	180.000000	0.001000	-180.000000	0.000000	-180.000000	0.000000	-180.000000	0.001000	-180.000000	0.000000	-179.900000	0.002000	179.900000	0.000000	-180.000000	0.000000	-179.600000	0.002000	-179.600000	0.005000	-179.700000	0.003000	179.600000	0.005000	-178.800000	0.009000	-175.900000	0.034000	-170.100000	0.070000	-142.400000	0.174000	-146.300000	0.246000	-139.500000	0.184000	-143.200000	0.210000	-139.700000	0.186000
-89.800000	0.004000	-89.400000	0.010000	-88.400000	0.024000	-87.400000	0.040000	-86.200000	0.050000	-85.000000	0.065000	96.300000	0.083000	97.300000	0.098000	-81.200000	0.113000	100.400000	0.133000	-78.400000	0.147000	-76.800000	0.169000	-76.000000	0.183000	104.600000	0.201000	-75.000000	0.216000	-74.900000	0.233000	105.600000	0.249000	-106.200000	0.262000	-109.100000	0.259000	-114.600000	0.239000	-128.500000	0.142000	-141.700000	0.174000	-136.700000	0.156000	-140.200000	0.189000	-142.100000	0.208000
-180.000000	0.000000	180.000000	0.000000	180.000000	0.000000	180.000000	0.000000	180.000000	0.002000	179.900000	0.001000	-180.000000	0.000000	-180.000000	0.000000	-179.700000	0.003000	-180.000000	0.000000	-179.700000	0.002000	-179.900000	0.001000	-179.900000	0.002000	-179.900000	0.001000	-179.900000	0.002000	-179.900000	0.003000	179.700000	0.005000	-178.800000	0.011000	-175.800000	0.036000	-169.600000	0.077000	-152.300000	0.202000	-132.600000	0.147000	-145.700000	0.225000	-138.900000	0.176000	-140.400000	0.193000
134.600000	0.408000	134.200000	0.419000	132.900000	0.419000	132.300000	0.428000	131.200000	0.429000	130.200000	0.432000	129.000000	0.432000	127.400000	0.431000	126.600000	0.429000	125.000000	0.427000	-56.400000	0.424000	122.000000	0.421000	120.800000	0.419000	119.500000	0.420000	118.700000	0.424000	117.700000	0.429000	116.600000	0.430000	-115.200000	0.433000	-118.400000	0.407000	-113.300000	0.429000	-139.400000	0.040000	-135.200000	0.133000	-136.900000	0.162000	-138.500000	0.173000	-140.300000	0.193000
-180.000000	0.000000	-180.000000	0.000000	-180.000000	0.000000	-180.000000	0.000000	-180.000000	0.000000	-180.000000	0.000000	-180.000000	0.000000	-179.700000	0.001000	179.800000	0.001000	-180.000000	0.000000	179.900000	0.001000	-179.800000	0.002000	-179.900000	0.002000	-179.500000	0.005000	-179.800000	0.004000	180.000000	0.001000	-179.800000	0.005000	179.400000	0.006000	-175.900000	0.033000	179.900000	0.015000	-141.500000	0.318000	-145.000000	0.235000	-144.500000	0.215000	-143.600000	0.216000	-139.500000	0.186000
-89.600000	0.007000	-89.200000	0.013000	92.100000	0.031000	92.700000	0.040000	93.800000	0.056000	95.100000	0.067000	96.200000	0.084000	-82.600000	0.096000	-80.800000	0.116000	100.500000	0.134000	102.000000	0.151000	-76.900000	0.167000	-75.900000	0.185000	-75.600000	0.198000	-75.100000	0.217000	-74.900000	0.235000	-75.100000	0.250000	75.300000	0.269000	-109.100000	0.261000	75.700000	0.306000	-146.500000	0.147000	-142.000000	0.179000	-140.400000	0.188000	-140.100000	0.187000	-142.400000	0.210000
180.000000	0.000000	180.000000	0.000000	180.000000	0.000000	180.000000	0.000000	180.000000	0.000000	180.000000	0.000000	180.000000	0.000000	-179.900000	0.005000	179.800000	0.001000	180.000000	0.000000	180.000000	0.001000	-179.900000	0.003000	-179.800000	0.002000	-179.800000	0.004000	-179.800000	0.001000	-179.800000	0.003000	-179.700000	0.004000	179.900000	0.006000	-175.600000	0.034000	179.100000	0.002000	-128.200000	0.138000	-133.900000	0.152000	-137.200000	0.163000	-138.600000	0.175000	-140.300000	0.193000
134.600000	0.408000	134.200000	0.419000	-47.100000	0.418000	132.200000	0.426000	131.100000	0.427000	-50.000000	0.429000	-51.200000	0.429000	127.500000	0.424000	126.300000	0.425000	-55.300000	0.423000	123.300000	0.419000	121.800000	0.414000	120.400000	0.415000	119.300000	0.415000	118.300000	0.421000	117.400000	0.425000	116.300000	0.427000	-115.300000	0.426000	-118.700000	0.400000	-112.000000	0.434000	-149.000000	0.245000	-146.600000	0.217000	-144.400000	0.214000	-143.500000	0.214000	-139.600000	0.187000
-180.000000	0.000000	180.000000	0.000000	-180.000000	0.000000	-180.000000	0.000000	-180.000000	0.000000	-180.000000	0.000000	-180.000000	0.001000	-180.000000	0.004000	179.800000	0.001000	-180.000000	0.000000	179.900000	0.000000	-179.900000	0.003000	-179.800000	0.001000	-179.600000	0.006000	-179.700000	0.003000	-179.900000	0.001000	-179.700000	0.005000	179.800000	0.010000	-175.400000	0.037000	178.700000	0.007000	-141.700000	0.177000	-140.400000	0.190000	-140.300000	0.188000	-140.000000	0.187000	-142.300000	0.209000
-89.600000	0.007000	-89.200000	0.013000	92.100000	0.031000	-87.100000	0.040000	-85.900000	0.055000	95.100000	0.072000	96.500000	0.085000	-82.300000	0.099000	99.500000	0.118000	100.900000	0.138000	-77.600000	0.156000	-76.600000	0.172000	-75.600000	0.190000	-75.300000	0.202000	-74.800000	0.221000	-74.700000	0.239000	-74.900000	0.253000	75.100000	0.272000	-109.700000	0.259000	75.500000	0.308000	-129.000000	0.144000	-134.900000	0.148000	-137.500000	0.164000	-138.800000	0.177000	-140.300000	0.193000
-180.000000	0.000000	-180.000000	0.000000	-180.000000	0.000000	-180.000000	0.000000	-180.000000	0.000000	-180.000000	0.000000	-180.000000	0.000000	-179.800000	0.003000	-180.000000	0.002000	-180.000000	0.000000	-180.000000	0.001000	-179.800000	0.002000	-179.900000	0.003000	-179.700000	0.003000	-179.900000	0.002000	-179.800000	0.003000	-179.800000	0.005000	179.400000	0.002000	-175.300000	0.040000	-179.700000	0.012000	-152.200000	0.202000	-146.400000	0.216000	-144.200000	0.214000	-143.300000	0.213000	-139.700000	0.188000
-45.500000	0.408000	134.300000	0.422000	132.700000	0.418000	132.000000	0.424000	130.900000	0.426000	130.100000	0.426000	128.800000	0.430000	127.200000	0.426000	126.100000	0.427000	124.600000	0.421000	-56.800000	0.420000	121.700000	0.415000	120.500000	0.416000	119.400000	0.417000	118.200000	0.419000	117.300000	0.423000	116.400000	0.430000	-114.700000	0.433000	-118.300000	0.405000	-121.900000	0.365000	-139.000000	0.063000	-139.500000	0.188000	-137.300000	0.166000	-138.800000	0.179000	-140.600000	0.195000
180.000000	0.000000	-180.000000	0.000000	-179.900000	0.000000	-180.000000	0.001000	-180.000000	0.000000	179.700000	0.002000	-180.000000	0.000000	-180.000000	0.000000	-180.000000	0.000000	-179.900000	0.003000	-180.000000	0.002000	180.000000	0.002000	-179.800000	0.003000	-179.900000	0.004000	-179.700000	0.005000	-179.700000	0.007000	-179.800000	0.004000	179.300000	0.003000	-175.600000	0.032000	-170.100000	0.073000	-141.500000	0.293000	-134.800000	0.134000	-144.000000	0.212000	-142.900000	0.209000	-139.700000	0.189000
90.400000	0.010000	-89.400000	0.013000	-87.900000	0.033000	93.100000	0.043000	94.300000	0.058000	95.500000	0.071000	-83.500000	0.086000	98.100000	0.107000	99.400000	0.120000	100.900000	0.137000	102.300000	0.155000	-76.400000	0.175000	-75.700000	0.190000	-75.000000	0.206000	-74.900000	0.221000	-74.800000	0.237000	-74.900000	0.255000	75.200000	0.273000	-109.500000	0.265000	-114.800000	0.244000	-145.600000	0.157000	-147.100000	0.239000	-140.500000	0.189000	-140.300000	0.191000	-141.900000	0.207000
180.000000	0.000000	180.000000	0.000000	-179.900000	0.001000	179.700000	0.001000	180.000000	0.000000	-180.000000	0.001000	-180.000000	0.001000	-180.000000	0.000000	-180.000000	0.000000	-179.900000	0.001000	-180.000000	0.001000	-179.900000	0.001000	-179.900000	0.001000	-179.800000	0.001000	-179.700000	0.004000	-179.800000	0.002000	-179.800000	0.003000	-180.000000	0.009000	-175.500000	0.036000	-169.400000	0.077000	-130.300000	0.142000	-140.100000	0.178000	-137.700000	0.167000	-139.100000	0.179000	-140.500000	0.195000
134.500000	0.408000	134.300000	0.422000	132.700000	0.417000	132.200000	0.422000	-49.200000	0.424000	129.700000	0.425000	128.600000	0.427000	-53.000000	0.422000	-54.200000	0.423000	-55.800000	0.416000	-57.100000	0.415000	121.300000	0.411000	120.100000	0.412000	118.900000	0.414000	117.800000	0.415000	116.900000	0.420000	116.100000	0.426000	-115.200000	0.423000	-118.500000	0.395000	-123.200000	0.351000	-147.400000	0.235000	-134.300000	0.143000	-143.800000	0.211000	-142.700000	0.209000	-139.900000	0.190000
180.000000	0.000000	180.000000	0.000000	180.000000	0.000000	179.800000	0.002000	-180.000000	0.000000	-180.000000	0.001000	-180.000000	0.000000	-180.000000	0.000000	-180.000000	0.000000	-179.900000	0.003000	-179.900000	0.001000	-179.900000	0.001000	-179.700000	0.003000	-179.700000	0.002000	-179.600000	0.004000	-179.500000	0.006000	-179.800000	0.004000	-180.000000	0.010000	-175.300000	0.040000	-168.400000	0.083000	-142.100000	0.176000	-147.600000	0.233000	-140.500000	0.188000	-140.400000	0.190000	-141.800000	0.206000
-89.400000	0.007000	-89.200000	0.010000	-87.700000	0.032000	93.200000	0.042000	94.300000	0.061000	-84.400000	0.073000	-83.300000	0.089000	98.500000	0.109000	99.700000	0.125000	101.200000	0.142000	102.600000	0.160000	-76.000000	0.180000	-75.300000	0.194000	-74.800000	0.211000	-74.600000	0.225000	-74.600000	0.241000	-74.700000	0.259000	75.000000	0.275000	-110.100000	0.262000	-116.500000	0.235000	-130.600000	0.152000	-139.500000	0.180000	-137.900000	0.168000	-139.200000	0.180000	-140.500000	0.195000
180.000000	0.000000	-180.000000	0.000000	-179.900000	0.002000	-179.800000	0.001000	-180.000000	0.000000	179.800000	0.003000	-180.000000	0.001000	-180.000000	0.000000	-180.000000	0.000000	-180.000000	0.002000	-180.000000	0.001000	-179.900000	0.000000	180.000000	0.001000	-179.900000	0.002000	-179.800000	0.005000	-179.900000	0.003000	-179.800000	0.003000	179.200000	0.003000	-175.000000	0.040000	-167.700000	0.090000	-150.100000	0.199000	-134.500000	0.146000	-143.700000	0.211000	-142.600000	0.208000	-140.000000	0.190000
-45.600000	0.408000	134.000000	0.419000	132.700000	0.418000	132.000000	0.422000	-49.200000	0.425000	129.600000	0.422000	128.300000	0.425000	126.900000	0.422000	125.700000	0.420000	124.000000	0.416000	122.500000	0.413000	121.200000	0.412000	120.000000	0.411000	119.000000	0.414000	117.900000	0.416000	117.000000	0.420000	116.000000	0.423000	-114.700000	0.427000	-119.300000	0.388000	-126.600000	0.320000	-138.400000	0.213000	-134.500000	0.145000	-140.100000	0.185000	-142.700000	0.209000	-140.600000	0.197000
-180.000000	0.000000	-180.000000	0.000000	180.000000	0.000000	179.800000	0.001000	-180.000000	0.000000	179.900000	0.002000	-180.000000	0.000000	-180.000000	0.000000	179.900000	0.001000	-179.800000	0.002000	-179.800000	0.001000	-179.700000	0.003000	-179.800000	0.002000	-179.700000	0.005000	-179.700000	0.005000	-179.900000	0.005000	-179.800000	0.007000	179.600000	0.005000	-174.200000	0.046000	-163.800000	0.113000	-133.900000	0.117000	-147.300000	0.232000	-137.300000	0.165000	-140.300000	0.191000	-139.800000	0.189000
90.600000	0.010000	91.000000	0.016000	92.400000	0.034000	93.400000	0.045000	94.300000	0.062000	-84.400000	0.077000	96.900000	0.094000	98.500000	0.112000	-80.100000	0.127000	-78.900000	0.143000	-77.200000	0.164000	-76.300000	0.177000	-75.400000	0.194000	-75.000000	0.209000	-74.700000	0.226000	-74.700000	0.242000	-74.800000	0.260000	74.900000	0.279000	-111.100000	0.258000	-120.800000	0.207000	-147.600000	0.233000	-139.600000	0.180000	-144.700000	0.218000	-139.300000	0.181000	-141.700000	0.207000
180.000000	0.000000	-180.000000	0.000000	180.000000	0.000000	-179.900000	0.001000	-180.000000	0.000000	-179.900000	0.002000	180.000000	0.000000	-180.000000	0.000000	-180.000000	0.001000	-179.700000	0.002000	-180.000000	0.001000	-179.800000	0.003000	-179.700000	0.005000	-179.700000	0.002000	-179.700000	0.004000	-179.500000	0.004000	-179.600000	0.003000	179.800000	0.006000	-173.900000	0.048000	-162.400000	0.120000	-140.600000	0.189000	-134.700000	0.148000	-139.900000	0.185000	-142.500000	0.208000	-140.600000	0.197000
134.400000	0.408000	-46.000000	0.419000	132.600000	0.417000	131.600000	0.420000	130.600000	0.423000	129.300000	0.421000	-51.900000	0.422000	-53.400000	0.418000	125.300000	0.416000	123.600000	0.412000	122.300000	0.407000	120.900000	0.406000	119.700000	0.405000	118.600000	0.410000	117.500000	0.412000	116.500000	0.418000	115.500000	0.422000	-114.600000	0.422000	-119.800000	0.379000	-129.100000	0.295000	-133.800000	0.116000	-147.500000	0.228000	-137.600000	0.166000	-140.400000	0.190000	-139.900000	0.190000
180.000000	0.000000	-180.000000	0.000000	-180.000000	0.000000	-179.900000	0.001000	180.000000	0.000000	-180.000000	0.001000	-180.000000	0.000000	-180.000000	0.000000	-180.000000	0.001000	-179.700000	0.002000	-179.900000	0.002000	-179.700000	0.004000	-179.900000	0.003000	-179.600000	0.004000	-179.600000	0.005000	-179.600000	0.003000	-179.500000	0.005000	179.800000	0.007000	-173.400000	0.052000	-159.600000	0.130000	-146.700000	0.249000	-139.200000	0.183000	-144.500000	0.217000	-139.300000	0.183000	-141.600000	0.206000
-89.400000	0.010000	91.000000	0.016000	-87.600000	0.036000	-86.700000	0.047000	-85.400000	0.062000	96.100000	0.078000	97.300000	0.095000	98.900000	0.114000	100.400000	0.130000	-78.500000	0.146000	-76.800000	0.168000	-76.000000	0.181000	-75.000000	0.199000	-74.700000	0.213000	-74.400000	0.229000	-74.500000	0.246000	-74.600000	0.263000	74.700000	0.282000	-112.100000	0.254000	-124.600000	0.193000	-141.700000	0.171000	-135.300000	0.146000	-139.900000	0.185000	-142.500000	0.207000	-140.700000	0.196000
180.000000	0.000000	-180.000000	0.000000	-180.000000	0.000000	-180.000000	0.003000	-180.000000	0.000000	179.800000	0.000000	-180.000000	0.000000	-180.000000	0.000000	179.800000	0.000000	-179.800000	0.003000	-179.900000	0.001000	-179.700000	0.003000	-179.600000	0.004000	-179.800000	0.004000	-179.800000	0.005000	-179.700000	0.006000	-179.900000	0.006000	179.500000	0.005000	-173.100000	0.055000	-157.600000	0.140000	-131.900000	0.140000	-147.100000	0.230000	-137.700000	0.167000	-140.300000	0.190000	-139.900000	0.192000
-45.600000	0.409000	133.600000	0.415000	132.600000	0.418000	131.600000	0.421000	130.500000	0.423000	-50.800000	0.422000	-51.900000	0.424000	126.700000	0.418000	125.000000	0.414000	123.500000	0.411000	122.100000	0.408000	-59.000000	0.408000	119.600000	0.407000	118.800000	0.412000	117.600000	0.414000	116.900000	0.416000	115.500000	0.419000	-114.600000	0.418000	-120.200000	0.376000	-129.500000	0.290000	-134.100000	0.120000	-135.900000	0.153000	-140.300000	0.188000	-142.200000	0.206000	-139.800000	0.190000
-180.000000	0.000000	-180.000000	0.000000	180.000000	0.000000	-180.000000	0.000000	-179.900000	0.001000	-179.800000	0.001000	-179.900000	0.000000	179.900000	0.000000	-179.800000	0.003000	-179.700000	0.003000	-179.800000	0.002000	179.900000	0.000000	-179.700000	0.004000	-180.000000	0.001000	-179.600000	0.006000	179.900000	0.006000	-179.600000	0.008000	179.900000	0.012000	-172.800000	0.055000	-158.500000	0.136000	-146.600000	0.247000	-145.700000	0.222000	-138.200000	0.171000	-140.600000	0.193000	-141.600000	0.207000
90.600000	0.010000	91.500000	0.020000	92.400000	0.037000	93.500000	0.050000	-85.600000	0.063000	-84.200000	0.081000	97.100000	0.096000	-81.200000	0.114000	-79.800000	0.131000	-78.500000	0.148000	-77.000000	0.167000	104.400000	0.187000	-75.000000	0.200000	-74.400000	0.217000	-74.500000	0.230000	-74.300000	0.249000	-74.800000	0.261000	74.800000	0.282000	-112.600000	0.253000	-125.700000	0.190000	-141.400000	0.171000	-140.100000	0.183000	-143.500000	0.211000	-139.400000	0.184000	-140.700000	0.198000
180.000000	0.000000	180.000000	0.000000	180.000000	0.000000	180.000000	0.000000	-179.900000	0.001000	-179.900000	0.000000	179.900000	0.000000	-179.900000	0.002000	-179.900000	0.002000	-179.700000	0.003000	-179.700000	0.003000	-179.900000	0.001000	-179.900000	0.002000	-179.900000	0.002000	-179.800000	0.003000	-179.600000	0.001000	-179.500000	0.008000	179.200000	0.004000	-172.500000	0.058000	-155.900000	0.144000	-132.400000	0.143000	-136.000000	0.156000	-140.300000	0.187000	-142.200000	0.205000	-139.900000	0.191000
134.400000	0.409000	133.600000	0.415000	132.500000	0.417000	-48.500000	0.420000	130.400000	0.421000	128.900000	0.419000	-52.100000	0.421000	-53.700000	0.415000	124.700000	0.409000	123.200000	0.406000	121.700000	0.403000	120.600000	0.403000	119.400000	0.402000	118.500000	0.408000	117.300000	0.409000	116.200000	0.417000	115.200000	0.416000	-113.600000	0.420000	-120.800000	0.365000	-134.100000	0.254000	-148.500000	0.227000	-145.800000	0.219000	-138.300000	0.173000	-140.500000	0.193000	-141.500000	0.206000
180.000000	0.000000	-180.000000	0.000000	180.000000	0.000000	-180.000000	0.000000	-179.900000	0.001000	-179.800000	0.002000	-179.900000	0.000000	-179.900000	0.000000	-179.800000	0.004000	-179.700000	0.003000	-179.800000	0.002000	-180.000000	0.001000	-179.800000	0.005000	-180.000000	0.001000	-179.600000	0.007000	-179.600000	0.001000	-179.500000	0.008000	179.100000	0.006000	-171.900000	0.063000	-133.500000	0.150000	-139.600000	0.183000	-139.800000	0.184000	-143.500000	0.210000	-139.600000	0.184000	-140.700000	0.198000
-89.400000	0.010000	-88.700000	0.023000	-87.400000	0.036000	93.600000	0.051000	-85.400000	0.064000	-83.900000	0.081000	-82.600000	0.097000	99.000000	0.118000	-79.500000	0.134000	-78.100000	0.152000	-76.600000	0.171000	-75.200000	0.190000	-74.700000	0.205000	-74.200000	0.221000	-74.300000	0.234000	-74.100000	0.253000	-74.600000	0.264000	74.600000	0.285000	-113.700000	0.248000	-149.200000	0.178000	-133.300000	0.140000	-136.400000	0.156000	-140.200000	0.187000	-142.000000	0.205000	-140.000000	0.192000
180.000000	0.000000	-180.000000	0.000000	180.000000	0.000000	-180.000000	0.000000	-179.900000	0.001000	-180.000000	0.002000	-179.900000	0.001000	-179.900000	0.000000	-179.700000	0.001000	-179.700000	0.003000	-179.700000	0.003000	-179.900000	0.001000	-179.800000	0.001000	-179.800000	0.002000	-179.700000	0.003000	-180.000000	0.005000	-179.600000	0.009000	180.000000	0.011000	-171.500000	0.066000	-138.000000	0.216000	-148.600000	0.224000	-145.600000	0.220000	-138.500000	0.174000	-140.600000	0.192000	-141.400000	0.205000
134.200000	0.408000	133.500000	0.415000	132.300000	0.415000	131.500000	0.421000	130.300000	0.421000	128.900000	0.419000	-52.400000	0.418000	-53.700000	0.416000	124.600000	0.412000	123.000000	0.406000	121.700000	0.404000	120.200000	0.401000	119.200000	0.404000	-61.700000	0.407000	117.300000	0.411000	116.300000	0.413000	64.700000	0.420000	-116.900000	0.404000	-119.600000	0.375000	-139.300000	0.054000	-147.300000	0.221000	-146.100000	0.222000	-138.400000	0.173000	-140.400000	0.192000	-140.100000	0.193000
-180.000000	0.000000	-180.000000	0.000000	-180.000000	0.001000	-180.000000	0.000000	-180.000000	0.000000	-180.000000	0.000000	-180.000000	0.000000	-179.900000	0.001000	-179.700000	0.001000	-179.700000	0.002000	-179.800000	0.002000	-179.600000	0.004000	-179.800000	0.002000	-180.000000	0.002000	-179.900000	0.003000	-179.800000	0.007000	179.000000	0.003000	-177.300000	0.021000	-173.100000	0.054000	-141.600000	0.303000	-140.400000	0.187000	-139.600000	0.184000	-143.500000	0.212000	-139.400000	0.184000	-141.200000	0.204000
-89.200000	0.013000	91.500000	0.023000	-87.400000	0.038000	93.600000	0.051000	94.800000	0.069000	96.300000	0.086000	97.700000	0.102000	99.200000	0.119000	-79.400000	0.136000	-78.100000	0.154000	-76.500000	0.173000	-75.500000	0.189000	-74.700000	0.206000	105.800000	0.221000	-74.200000	0.236000	-74.300000	0.252000	74.300000	0.271000	-108.500000	0.274000	-112.600000	0.259000	-145.400000	0.151000	-133.800000	0.144000	-136.300000	0.154000	-140.100000	0.186000	-142.300000	0.208000	-140.800000	0.200000
180.000000	0.000000	180.000000	0.000000	-179.900000	0.001000	-180.000000	0.000000	180.000000	0.000000	-180.000000	0.000000	-179.900000	0.000000	179.900000	0.000000	-179.900000	0.002000	-179.600000	0.004000	-179.800000	0.002000	-179.700000	0.004000	-179.800000	0.004000	-179.800000	0.005000	-179.600000	0.005000	-179.500000	0.004000	-179.500000	0.005000	-177.300000	0.022000	-172.600000	0.057000	-129.600000	0.137000	-147.400000	0.217000	-145.800000	0.224000	-138.500000	0.175000	-140.400000	0.192000	-140.100000	0.194000
134.200000	0.408000	133.500000	0.415000	132.200000	0.415000	-48.600000	0.420000	-49.900000	0.419000	-51.300000	0.417000	-52.600000	0.415000	-54.000000	0.412000	124.400000	0.406000	122.700000	0.401000	121.400000	0.399000	119.900000	0.395000	119.000000	0.398000	-62.000000	0.403000	117.000000	0.407000	115.800000	0.411000	-115.600000	0.411000	-116.900000	0.398000	-120.400000	0.364000	-148.200000	0.239000	-139.800000	0.191000	-139.700000	0.181000	-143.500000	0.210000	-139.500000	0.185000	-141.200000	0.203000
180.000000	0.000000	180.000000	0.000000	-179.900000	0.000000	-180.000000	0.000000	-180.000000	0.000000	-180.000000	0.000000	179.900000	0.000000	-179.900000	0.001000	-179.900000	0.003000	-179.700000	0.002000	-179.800000	0.002000	-179.700000	0.005000	-179.900000	0.003000	-179.800000	0.000000	-179.800000	0.002000	-179.500000	0.005000	-179.900000	0.013000	-177.100000	0.026000	-172.000000	0.061000	-141.800000	0.168000	-134.800000	0.136000	-136.400000	0.157000	-140.000000	0.187000	-142.200000	0.207000	-140.800000	0.200000
-89.200000	0.013000	-88.500000	0.023000	-87.300000	0.039000	93.700000	0.052000	95.200000	0.069000	96.600000	0.087000	98.000000	0.105000	-80.600000	0.122000	-79.000000	0.140000	-77.700000	0.158000	-76.200000	0.178000	-75.100000	0.193000	-74.300000	0.210000	105.900000	0.227000	-74.000000	0.240000	-74.100000	0.255000	-106.500000	0.270000	-109.000000	0.273000	-113.800000	0.254000	-129.600000	0.152000	-146.500000	0.228000	-145.800000	0.222000	-138.700000	0.175000	-140.400000	0.192000	-140.200000	0.194000
-180.000000	0.000000	-180.000000	0.000000	-179.900000	0.001000	-180.000000	0.000000	-180.000000	0.000000	180.000000	0.000000	180.000000	0.001000	-179.900000	0.001000	-179.900000	0.002000	-179.600000	0.004000	-179.800000	0.002000	-179.700000	0.004000	-179.700000	0.003000	-179.600000	0.003000	-179.700000	0.006000	-179.800000	0.007000	-179.400000	0.005000	-176.900000	0.026000	-171.600000	0.066000	-151.300000	0.199000	-140.500000	0.182000	-139.500000	0.181000	-143.300000	0.210000	-139.600000	0.186000	-141.100000	0.203000
134.100000	0.408000	133.400000	0.415000	132.100000	0.414000	131.100000	0.417000	130.000000	0.419000	128.500000	0.415000	127.200000	0.413000	-54.200000	0.411000	124.300000	0.406000	122.500000	0.401000	-58.600000	0.400000	120.100000	0.400000	118.900000	0.400000	117.900000	0.405000	117.400000	0.408000	-64.100000	0.412000	-115.000000	0.414000	-117.000000	0.396000	-120.900000	0.359000	-148.300000	0.235000	-139.900000	0.190000	-144.000000	0.208000	-143.400000	0.212000	-140.600000	0.194000	-141.300000	0.205000
-180.000000	0.000000	-180.000000	0.000000	-180.000000	0.000000	180.000000	0.000000	180.000000	0.000000	-180.000000	0.000000	-180.000000	0.000000	179.900000	0.001000	-180.000000	0.001000	-179.700000	0.002000	-179.900000	0.001000	-179.800000	0.002000	-179.800000	0.002000	-179.600000	0.005000	179.800000	0.004000	-179.800000	0.006000	179.800000	0.007000	-176.800000	0.026000	-171.200000	0.066000	-141.500000	0.171000	-135.200000	0.141000	-140.500000	0.189000	-140.100000	0.187000	-139.600000	0.187000	-140.600000	0.199000
90.800000	0.016000	91.500000	0.026000	93.000000	0.043000	93.900000	0.058000	95.200000	0.070000	-83.400000	0.090000	98.300000	0.108000	99.500000	0.123000	101.400000	0.144000	-77.400000	0.163000	103.900000	0.179000	-75.100000	0.195000	-74.400000	0.211000	-74.200000	0.225000	106.500000	0.243000	106.100000	0.258000	74.200000	0.275000	-109.300000	0.275000	-114.500000	0.252000	-130.000000	0.153000	-146.100000	0.224000	-137.600000	0.165000	-138.600000	0.176000	-141.900000	0.205000	-140.200000	0.196000
180.000000	0.000000	180.000000	0.000000	180.000000	0.000000	180.000000	0.000000	-180.000000	0.001000	-179.800000	0.001000	180.000000	0.000000	-179.800000	0.003000	179.900000	0.001000	-179.800000	0.002000	-179.800000	0.002000	-179.900000	0.003000	-179.800000	0.004000	-179.900000	0.002000	179.800000	0.003000	-179.900000	0.004000	179.600000	0.004000	-176.700000	0.027000	-170.700000	0.070000	-151.000000	0.198000	-140.400000	0.183000	-143.700000	0.209000	-143.300000	0.211000	-140.600000	0.194000	-141.300000	0.204000
134.100000	0.408000	133.400000	0.415000	-48.000000	0.413000	131.000000	0.416000	129.900000	0.416000	-51.700000	0.412000	-53.100000	0.410000	125.500000	0.407000	124.100000	0.401000	122.200000	0.395000	-58.900000	0.395000	119.900000	0.394000	118.700000	0.395000	117.700000	0.400000	117.100000	0.405000	-64.300000	0.408000	-114.600000	0.412000	-117.100000	0.390000	-121.800000	0.346000	-138.000000	0.210000	-135.100000	0.145000	-140.600000	0.187000	-140.100000	0.187000	-139.700000	0.188000	-140.500000	0.199000
-180.000000	0.000000	180.000000	0.000000	-180.000000	0.000000	180.000000	0.000000	180.000000	0.001000	-180.000000	0.001000	-180.000000	0.000000	-179.900000	0.000000	179.900000	0.001000	-179.700000	0.003000	-180.000000	0.002000	-179.900000	0.003000	-179.900000	0.003000	-179.700000	0.006000	179.700000	0.001000	-179.600000	0.004000	179.600000	0.006000	-176.500000	0.030000	-169.900000	0.076000	-133.600000	0.115000	-146.100000	0.224000	-137.700000	0.166000	-138.800000	0.177000	-141.800000	0.204000	-140.400000	0.196000
-89.000000	0.013000	-88.300000	0.023000	93.000000	0.044000	-85.800000	0.056000	-84.800000	0.073000	96.800000	0.092000	98.500000	0.112000	-80.200000	0.126000	-78.300000	0.149000	-76.900000	0.166000	104.400000	0.183000	-74.800000	0.199000	-74.100000	0.215000	-73.900000	0.229000	106.800000	0.249000	106.200000	0.263000	74.000000	0.278000	-109.800000	0.274000	-116.000000	0.244000	-148.100000	0.231000	-140.400000	0.180000	-143.600000	0.209000	-143.100000	0.209000	-140.600000	0.194000	-141.100000	0.205000
-180.000000	0.000000	180.000000	0.000000	-180.000000	0.000000	-180.000000	0.000000	-179.900000	0.001000	-179.800000	0.001000	-180.000000	0.000000	-179.800000	0.004000	-180.000000	0.000000	-179.800000	0.002000	-179.900000	0.002000	-179.700000	0.002000	-179.700000	0.003000	-179.800000	0.001000	179.800000	0.001000	-179.800000	0.003000	179.800000	0.006000	-176.300000	0.031000	-169.300000	0.081000	-140.200000	0.188000	-134.900000	0.150000	-140.500000	0.187000	-140.100000	0.187000	-139.800000	0.188000	-140.600000	0.198000
134.000000	0.408000	133.300000	0.415000	-48.100000	0.413000	130.800000	0.415000	129.700000	0.416000	128.200000	0.413000	-53.300000	0.408000	125.300000	0.406000	-56.300000	0.399000	121.900000	0.395000	120.900000	0.396000	119.500000	0.393000	118.600000	0.397000	-62.400000	0.400000	116.700000	0.405000	115.400000	0.409000	-116.400000	0.403000	-118.200000	0.382000	-124.800000	0.319000	-139.300000	0.203000	-140.600000	0.192000	-140.300000	0.187000	-142.300000	0.205000	-139.800000	0.189000	-141.200000	0.205000
-180.000000	0.000000	-180.000000	0.000000	-179.900000	0.000000	180.000000	0.000000	-180.000000	0.000000	-180.000000	0.000000	-179.800000	0.002000	-179.900000	0.001000	-180.000000	0.002000	-179.600000	0.003000	-179.800000	0.002000	-179.600000	0.006000	-179.800000	0.003000	-179.600000	0.005000	-179.800000	0.005000	-179.400000	0.007000	-178.400000	0.015000	-175.300000	0.040000	-165.900000	0.101000	-134.700000	0.134000	-136.500000	0.152000	-137.400000	0.165000	-140.500000	0.190000	-141.700000	0.204000	-140.500000	0.199000
91.000000	0.016000	91.700000	0.026000	-86.900000	0.045000	94.200000	0.062000	95.400000	0.078000	97.100000	0.095000	98.400000	0.111000	-79.800000	0.131000	101.700000	0.149000	-77.100000	0.166000	-75.700000	0.185000	-74.800000	0.200000	-74.100000	0.217000	106.100000	0.232000	-73.900000	0.246000	-74.000000	0.261000	-107.900000	0.272000	-110.800000	0.265000	-119.600000	0.222000	-146.500000	0.213000	-144.300000	0.211000	-144.100000	0.213000	-139.300000	0.182000	-140.600000	0.195000	-140.400000	0.198000
-180.000000	0.000000	180.000000	0.000000	179.900000	0.000000	-180.000000	0.000000	180.000000	0.000000	-180.000000	0.000000	-179.900000	0.002000	180.000000	0.000000	-179.700000	0.003000	-179.600000	0.005000	-179.800000	0.002000	-179.800000	0.002000	-179.800000	0.002000	-179.800000	0.001000	-179.600000	0.004000	-179.800000	0.006000	-178.300000	0.013000	-175.100000	0.041000	-165.100000	0.107000	-140.400000	0.193000	-141.000000	0.188000	-140.300000	0.186000	-142.300000	0.203000	-139.900000	0.190000	-141.100000	0.205000
-46.000000	0.408000	-46.700000	0.415000	131.900000	0.412000	-49.300000	0.413000	-50.500000	0.413000	-52.000000	0.410000	-53.500000	0.405000	125.000000	0.402000	-56.700000	0.395000	121.700000	0.389000	120.500000	0.390000	119.200000	0.388000	118.200000	0.392000	-62.700000	0.396000	116.300000	0.401000	115.400000	0.402000	-116.400000	0.400000	-118.500000	0.375000	-126.500000	0.299000	-135.100000	0.126000	-136.400000	0.154000	-137.600000	0.166000	-140.400000	0.191000	-141.600000	0.203000	-140.500000	0.199000
-180.000000	0.000000	-180.000000	0.000000	-180.000000	0.001000	-180.000000	0.000000	-180.000000	0.000000	-180.000000	0.000000	-179.800000	0.002000	-179.900000	0.001000	-179.900000	0.001000	-179.700000	0.004000	-179.800000	0.002000	-179.600000	0.006000	-179.700000	0.003000	-179.800000	0.006000	-179.700000	0.004000	-179.600000	0.010000	-178.200000	0.015000	-174.600000	0.042000	-163.300000	0.116000	-145.200000	0.232000	-144.300000	0.212000	-144.000000	0.212000	-139.500000	0.182000	-140.600000	0.195000	-140.500000	0.198000
91.000000	0.016000	91.700000	0.026000	-86.700000	0.045000	94.500000	0.061000	95.800000	0.077000	97.300000	0.098000	98.600000	0.114000	-79.600000	0.135000	102.000000	0.153000	-76.700000	0.170000	-75.300000	0.190000	-74.500000	0.205000	-73.800000	0.221000	106.600000	0.235000	-73.600000	0.250000	-73.800000	0.264000	-108.200000	0.274000	-111.700000	0.266000	-122.100000	0.211000	-141.800000	0.175000	-141.000000	0.185000	-140.200000	0.185000	-142.100000	0.203000	-140.000000	0.190000	-141.000000	0.204000
-180.000000	0.000000	180.000000	0.000000	179.900000	0.000000	-180.000000	0.000000	-180.000000	0.000000	180.000000	0.000000	-179.800000	0.002000	-179.900000	0.001000	-179.700000	0.004000	-179.500000	0.005000	-179.800000	0.002000	-179.700000	0.001000	-179.800000	0.003000	-180.000000	0.003000	-179.700000	0.005000	-179.600000	0.004000	-178.300000	0.016000	-174.500000	0.044000	-162.100000	0.122000	-133.600000	0.143000	-136.300000	0.158000	-137.800000	0.168000	-140.500000	0.190000	-141.500000	0.203000	-140.600000	0.199000
134.000000	0.410000	132.800000	0.409000	131.400000	0.410000	130.700000	0.413000	-50.700000	0.412000	-52.200000	0.408000	126.400000	0.406000	124.700000	0.399000	-56.700000	0.396000	121.500000	0.390000	120.500000	0.389000	119.000000	0.387000	118.000000	0.391000	117.200000	0.395000	116.000000	0.399000	115.600000	0.406000	-116.200000	0.397000	-118.800000	0.370000	-128.200000	0.284000	-134.800000	0.126000	-135.800000	0.152000	-137.800000	0.168000	-140.400000	0.191000	-139.800000	0.189000	-141.100000	0.205000
-180.000000	0.000000	180.000000	0.001000	-179.800000	0.001000	179.900000	0.000000	-179.800000	0.001000	180.000000	0.000000	-179.800000	0.002000	-179.700000	0.003000	-179.800000	0.001000	-179.600000	0.003000	179.900000	0.001000	-179.600000	0.006000	-179.600000	0.005000	-179.800000	0.005000	-179.400000	0.009000	-179.800000	0.008000	-178.200000	0.017000	-174.100000	0.047000	-160.300000	0.130000	-145.500000	0.235000	-145.300000	0.219000	-143.900000	0.212000	-139.200000	0.180000	-141.600000	0.205000	-140.700000	0.201000
91.000000	0.016000	-87.800000	0.032000	-86.700000	0.048000	94.500000	0.064000	-84.200000	0.080000	97.500000	0.100000	-81.200000	0.116000	-79.700000	0.133000	-77.700000	0.157000	-76.600000	0.173000	-75.100000	0.192000	-74.500000	0.206000	-73.900000	0.222000	-73.700000	0.236000	-73.800000	0.249000	106.600000	0.268000	-108.400000	0.276000	-112.200000	0.264000	-124.700000	0.200000	-141.700000	0.174000	-140.500000	0.183000	-140.100000	0.185000	-142.400000	0.207000	-140.700000	0.196000	-140.300000	0.198000
-180.000000	0.000000	-180.000000	0.002000	-179.900000	0.002000	-180.000000	0.001000	179.900000	0.001000	180.000000	0.002000	-180.000000	0.001000	-179.700000	0.005000	-180.000000	0.001000	-179.600000	0.005000	-179.700000	0.004000	-179.600000	0.004000	-179.700000	0.004000	-179.600000	0.005000	-179.600000	0.006000	179.900000	0.003000	-178.000000	0.015000	-173.900000	0.048000	-158.400000	0.137000	-133.300000	0.144000	-135.800000	0.155000	-138.000000	0.170000	-140.500000	0.190000	-139.800000	0.190000	-141.000000	0.205000
-46.000000	0.410000	132.800000	0.408000	131.400000	0.408000	130.500000	0.411000	129.200000	0.409000	127.700000	0.404000	126.200000	0.402000	124.400000	0.394000	123.000000	0.390000	121.200000	0.384000	-59.900000	0.384000	118.600000	0.383000	117.700000	0.386000	116.800000	0.392000	115.800000	0.394000	-64.900000	0.403000	-116.300000	0.395000	-119.200000	0.362000	-131.700000	0.255000	-147.000000	0.220000	-145.500000	0.215000	-143.800000	0.211000	-139.200000	0.182000	-141.600000	0.204000	-140.700000	0.201000
-180.000000	0.000000	179.900000	0.001000	-179.800000	0.002000	-180.000000	0.001000	-179.900000	0.002000	179.900000	0.001000	-179.800000	0.003000	-179.700000	0.004000	-179.900000	0.002000	-179.700000	0.004000	-180.000000	0.001000	-179.500000	0.005000	-179.600000	0.005000	-179.700000	0.004000	-179.500000	0.010000	-179.500000	0.005000	-177.900000	0.017000	-173.500000	0.053000	-134.800000	0.148000	-140.500000	0.182000	-140.100000	0.185000	-140.000000	0.185000	-142.400000	0.205000	-140.600000	0.197000	-140.300000	0.199000
91.000000	0.016000	-87.700000	0.032000	-86.600000	0.048000	-85.300000	0.063000	-84.000000	0.081000	-82.300000	0.102000	-80.900000	0.119000	-79.400000	0.137000	-77.400000	0.161000	-76.100000	0.176000	105.200000	0.196000	-74.200000	0.210000	-73.600000	0.226000	-73.400000	0.240000	-73.500000	0.252000	106.500000	0.274000	-108.700000	0.277000	-113.000000	0.261000	-149.200000	0.184000	-133.600000	0.145000	-136.200000	0.155000	-138.200000	0.171000	-140.400000	0.191000	-139.900000	0.190000	-141.000000	0.204000
-180.000000	0.000000	-179.900000	0.001000	-179.900000	0.002000	-180.000000	0.001000	-180.000000	0.001000	-179.900000	0.001000	-180.000000	0.000000	-179.600000	0.004000	-179.900000	0.001000	-179.600000	0.005000	-179.600000	0.004000	-179.600000	0.005000	-179.700000	0.004000	-179.600000	0.005000	-179.600000	0.006000	-179.800000	0.001000	-178.000000	0.020000	-173.300000	0.055000	-137.300000	0.204000	-147.400000	0.214000	-145.300000	0.215000	-143.700000	0.210000	-139.300000	0.182000	-141.500000	0.204000	-140.700000	0.201000
-46.600000	0.404000	132.500000	0.407000	131.600000	0.412000	-49.700000	0.411000	-51.100000	0.408000	127.200000	0.402000	-54.000000	0.401000	124.300000	0.393000	122.700000	0.389000	-58.600000	0.387000	119.800000	0.383000	118.900000	0.386000	117.700000	0.386000	116.700000	0.391000	115.800000	0.397000	115.900000	0.399000	-116.600000	0.390000	-112.200000	0.400000	-133.400000	0.242000	-146.100000	0.217000	-139.900000	0.184000	-143.800000	0.212000	-140.600000	0.193000	-141.400000	0.204000	-140.700000	0.204000
-179.900000	0.001000	-180.000000	0.001000	180.000000	0.000000	179.900000	0.000000	-179.800000	0.002000	-179.800000	0.002000	179.700000	0.001000	-179.800000	0.004000	-179.800000	0.003000	-180.000000	0.002000	-179.800000	0.002000	-179.900000	0.003000	-179.600000	0.008000	-179.800000	0.004000	-179.600000	0.006000	179.300000	0.009000	-177.400000	0.022000	179.100000	0.016000	-135.200000	0.154000	-140.700000	0.182000	-136.000000	0.152000	-140.100000	0.186000	-139.400000	0.183000	-140.600000	0.197000	-140.300000	0.197000
-88.500000	0.022000	-87.500000	0.035000	93.400000	0.051000	94.800000	0.068000	-83.900000	0.085000	-82.200000	0.104000	99.400000	0.121000	-79.100000	0.140000	-77.500000	0.160000	104.100000	0.180000	-74.800000	0.198000	-73.800000	0.214000	-73.600000	0.226000	-73.200000	0.245000	-73.500000	0.256000	107.600000	0.272000	-109.300000	0.276000	74.200000	0.303000	-148.200000	0.181000	-134.300000	0.151000	-145.700000	0.222000	-138.100000	0.171000	-142.000000	0.204000	-140.100000	0.192000	-140.900000	0.206000
179.900000	0.002000	-180.000000	0.002000	180.000000	0.000000	-180.000000	0.001000	-179.900000	0.001000	-179.900000	0.003000	-179.700000	0.004000	-179.700000	0.004000	-179.600000	0.004000	-179.800000	0.003000	-179.600000	0.004000	-179.900000	0.002000	-179.700000	0.003000	-179.700000	0.004000	-179.600000	0.006000	179.100000	0.006000	-177.400000	0.023000	179.300000	0.012000	-137.700000	0.205000	-146.600000	0.209000	-140.000000	0.181000	-143.700000	0.211000	-140.600000	0.193000	-141.300000	0.204000	-140.800000	0.203000
133.500000	0.402000	132.500000	0.406000	-48.500000	0.411000	130.200000	0.408000	128.600000	0.405000	127.100000	0.398000	125.600000	0.397000	123.900000	0.389000	122.300000	0.385000	-59.000000	0.382000	119.400000	0.379000	118.500000	0.381000	117.300000	0.382000	116.400000	0.387000	115.500000	0.393000	115.900000	0.398000	-116.500000	0.383000	-112.000000	0.397000	-139.400000	0.086000	-139.900000	0.190000	-135.900000	0.155000	-140.000000	0.186000	-139.500000	0.184000	-140.700000	0.197000	-140.200000	0.199000
-180.000000	0.003000	-180.000000	0.002000	-180.000000	0.000000	-180.000000	0.002000	-179.800000	0.002000	-179.900000	0.004000	-179.900000	0.001000	-179.700000	0.004000	-179.800000	0.002000	-179.900000	0.002000	-179.700000	0.002000	-179.800000	0.003000	-179.500000	0.007000	-179.800000	0.004000	-179.600000	0.006000	179.000000	0.006000	-177.200000	0.025000	179.100000	0.017000	-142.000000	0.269000	-135.300000	0.142000	-145.800000	0.220000	-138.300000	0.172000	-141.900000	0.203000	-140.000000	0.193000	-141.000000	0.204000
-88.400000	0.021000	-87.500000	0.036000	93.600000	0.050000	-85.000000	0.067000	-83.600000	0.086000	-82.000000	0.106000	-80.400000	0.123000	-78.900000	0.145000	-77.200000	0.165000	104.500000	0.184000	-74.500000	0.202000	-73.600000	0.219000	-73.400000	0.231000	-72.900000	0.248000	-73.200000	0.260000	107.900000	0.275000	-109.800000	0.277000	74.100000	0.305000	-143.100000	0.159000	-145.800000	0.217000	-139.800000	0.182000	-143.600000	0.210000	-140.600000	0.193000	-141.400000	0.202000	-140.700000	0.204000
-180.000000	0.000000	-179.900000	0.000000	180.000000	0.000000	-180.000000	0.001000	-179.900000	0.002000	-179.700000	0.002000	-179.800000	0.006000	-179.500000	0.002000	-179.500000	0.004000	-179.800000	0.003000	-179.600000	0.004000	-179.800000	0.001000	-179.700000	0.003000	-179.700000	0.004000	-179.700000	0.006000	179.200000	0.010000	-177.100000	0.025000	179.200000	0.012000	-132.800000	0.142000	-140.500000	0.185000	-136.100000	0.156000	-140.000000	0.186000	-139.600000	0.185000	-140.600000	0.198000	-140.400000	0.198000
133.600000	0.408000	132.400000	0.408000	-48.800000	0.409000	129.900000	0.404000	-51.500000	0.404000	127.200000	0.402000	125.300000	0.396000	123.700000	0.391000	-57.600000	0.386000	120.900000	0.381000	-60.600000	0.379000	118.400000	0.381000	117.100000	0.382000	116.200000	0.388000	115.400000	0.394000	114.200000	0.395000	-116.400000	0.387000	-121.800000	0.331000	-139.200000	0.107000	-140.200000	0.190000	-140.800000	0.188000	-142.800000	0.205000	-139.500000	0.185000	-141.300000	0.205000	-140.800000	0.204000
180.000000	0.000000	-180.000000	0.000000	-179.900000	0.000000	-180.000000	0.003000	-180.000000	0.002000	179.900000	0.000000	-179.700000	0.001000	-179.800000	0.001000	-179.900000	0.001000	-180.000000	0.002000	-179.700000	0.003000	-179.700000	0.005000	-179.600000	0.005000	-179.600000	0.005000	-179.700000	0.004000	-179.200000	0.012000	-177.300000	0.023000	-169.800000	0.080000	-141.500000	0.240000	-135.600000	0.145000	-137.500000	0.165000	-140.400000	0.190000	-142.000000	0.204000	-140.600000	0.197000	-140.200000	0.200000
91.300000	0.023000	92.500000	0.040000	93.700000	0.055000	-84.700000	0.072000	96.700000	0.090000	98.300000	0.111000	-80.300000	0.128000	-78.400000	0.149000	103.400000	0.170000	-75.200000	0.189000	105.800000	0.205000	-73.900000	0.217000	-73.400000	0.233000	-73.200000	0.247000	-73.000000	0.265000	-73.500000	0.276000	-109.500000	0.280000	-116.700000	0.243000	-142.900000	0.174000	-145.300000	0.216000	-143.400000	0.206000	-138.800000	0.176000	-140.500000	0.193000	-140.100000	0.194000	-141.000000	0.205000
180.000000	0.000000	180.000000	0.000000	-180.000000	0.001000	180.000000	0.001000	180.000000	0.001000	-179.900000	0.000000	-179.800000	0.004000	-179.800000	0.002000	179.900000	0.001000	-179.900000	0.001000	-179.900000	0.002000	-179.600000	0.004000	-179.500000	0.006000	-179.600000	0.007000	-179.800000	0.005000	-179.700000	0.007000	-177.200000	0.023000	-169.300000	0.081000	-134.800000	0.144000	-140.700000	0.185000	-140.800000	0.187000	-142.700000	0.205000	-139.600000	0.186000	-141.400000	0.204000	-140.700000	0.205000
133.600000	0.408000	-47.600000	0.408000	-48.900000	0.408000	129.700000	0.403000	-51.700000	0.402000	126.800000	0.399000	125.100000	0.390000	123.400000	0.386000	122.200000	0.381000	120.400000	0.377000	-60.900000	0.374000	118.000000	0.377000	116.800000	0.378000	116.000000	0.383000	115.300000	0.389000	114.100000	0.390000	-116.400000	0.382000	-122.800000	0.320000	-143.900000	0.218000	-135.400000	0.146000	-137.600000	0.167000	-140.400000	0.189000	-141.900000	0.204000	-140.500000	0.198000	-140.300000	0.199000
180.000000	0.000000	-180.000000	0.000000	-179.900000	0.000000	-179.900000	0.003000	-179.900000	0.001000	-179.900000	0.000000	-179.800000	0.003000	-179.800000	0.001000	179.800000	0.000000	-179.900000	0.001000	-179.800000	0.004000	-179.700000	0.005000	-179.600000	0.005000	-179.700000	0.006000	-179.900000	0.006000	-179.300000	0.014000	-177.100000	0.025000	-168.300000	0.087000	-142.700000	0.165000	-145.300000	0.218000	-143.400000	0.204000	-138.900000	0.177000	-140.500000	0.193000	-140.200000	0.194000	-140.900000	0.206000
-88.500000	0.020000	92.700000	0.037000	-86.000000	0.054000	95.400000	0.073000	96.900000	0.092000	-81.500000	0.112000	-79.900000	0.130000	-78.100000	0.154000	103.900000	0.175000	-74.800000	0.194000	106.200000	0.209000	-73.500000	0.221000	-73.000000	0.236000	-72.900000	0.251000	-72.800000	0.269000	-73.300000	0.279000	-109.900000	0.281000	-118.100000	0.238000	-133.500000	0.167000	-140.800000	0.182000	-140.600000	0.188000	-142.600000	0.204000	-139.700000	0.186000	-141.300000	0.204000	-140.800000	0.204000
-180.000000	0.000000	-180.000000	0.000000	179.900000	0.001000	179.900000	0.001000	-180.000000	0.002000	-180.000000	0.002000	-179.800000	0.004000	-179.800000	0.002000	-180.000000	0.001000	-179.900000	0.001000	-179.900000	0.002000	-179.600000	0.004000	-179.600000	0.007000	-179.500000	0.006000	-179.600000	0.003000	-179.500000	0.006000	-177.100000	0.025000	-168.000000	0.092000	-146.100000	0.191000	-135.100000	0.150000	-137.900000	0.167000	-140.400000	0.189000	-141.800000	0.203000	-140.500000	0.197000	-140.200000	0.200000
133.400000	0.407000	-47.900000	0.406000	131.000000	0.404000	129.400000	0.400000	128.200000	0.400000	126.400000	0.395000	124.800000	0.389000	123.100000	0.384000	-58.300000	0.379000	-59.600000	0.378000	119.000000	0.375000	117.700000	0.375000	-63.200000	0.379000	115.800000	0.382000	114.900000	0.389000	113.500000	0.392000	-116.900000	0.375000	-123.100000	0.314000	-138.600000	0.198000	-135.800000	0.150000	-137.300000	0.164000	-140.600000	0.190000	-139.800000	0.189000	-140.900000	0.201000	-140.300000	0.201000
-180.000000	0.000000	-179.800000	0.000000	179.900000	0.002000	-179.900000	0.003000	-180.000000	0.002000	-179.900000	0.000000	-179.900000	0.001000	-179.800000	0.001000	-179.900000	0.002000	-179.900000	0.001000	-179.700000	0.004000	-179.700000	0.005000	-179.800000	0.005000	-179.400000	0.010000	-179.500000	0.007000	-179.000000	0.011000	-176.300000	0.032000	-167.700000	0.093000	-135.000000	0.135000	-145.000000	0.216000	-144.000000	0.211000	-138.800000	0.178000	-141.500000	0.201000	-140.500000	0.198000	-140.700000	0.205000
91.500000	0.026000	92.800000	0.043000	94.200000	0.059000	-84.400000	0.077000	97.100000	0.096000	-81.200000	0.117000	-79.600000	0.135000	-78.000000	0.156000	103.900000	0.177000	105.000000	0.194000	-74.000000	0.210000	-73.400000	0.224000	107.100000	0.239000	-73.100000	0.251000	-73.100000	0.267000	-73.500000	0.279000	-110.800000	0.277000	-118.800000	0.236000	-146.600000	0.213000	-140.700000	0.182000	-140.400000	0.185000	-142.500000	0.204000	-140.600000	0.195000	-140.600000	0.199000	-140.900000	0.206000
180.000000	0.000000	179.900000	0.000000	179.900000	0.001000	-179.800000	0.001000	-180.000000	0.000000	-180.000000	0.003000	-179.700000	0.005000	-179.600000	0.004000	-179.900000	0.002000	-179.700000	0.002000	-179.800000	0.003000	-179.500000	0.006000	-179.700000	0.006000	-179.500000	0.006000	-179.600000	0.008000	-179.500000	0.013000	-176.100000	0.032000	-167.000000	0.095000	-139.900000	0.189000	-135.600000	0.154000	-137.400000	0.166000	-140.600000	0.191000	-140.000000	0.189000	-140.900000	0.201000	-140.300000	0.201000
-46.600000	0.407000	-47.900000	0.406000	130.900000	0.404000	129.100000	0.400000	-52.000000	0.399000	126.400000	0.391000	124.500000	0.384000	122.800000	0.379000	-58.700000	0.374000	-60.000000	0.373000	118.700000	0.370000	117.400000	0.370000	-63.400000	0.375000	115.400000	0.378000	114.800000	0.384000	113.700000	0.384000	-117.200000	0.369000	-124.400000	0.300000	-135.200000	0.127000	-145.300000	0.212000	-144.000000	0.209000	-138.900000	0.178000	-141.400000	0.201000	-140.500000	0.198000	-140.700000	0.205000
-180.000000	0.000000	-179.900000	0.000000	179.900000	0.001000	-179.800000	0.002000	180.000000	0.001000	179.900000	0.002000	-179.900000	0.002000	-179.800000	0.001000	-179.800000	0.002000	180.000000	0.002000	-179.800000	0.005000	-179.700000	0.005000	-179.700000	0.004000	-179.300000	0.010000	-179.600000	0.009000	-179.400000	0.015000	-175.800000	0.035000	-165.800000	0.103000	-145.400000	0.232000	-140.400000	0.185000	-140.200000	0.186000	-142.400000	0.203000	-140.600000	0.195000	-140.600000	0.199000	-140.900000	0.206000
91.700000	0.023000	-87.000000	0.041000	-85.500000	0.059000	-84.400000	0.080000	97.400000	0.098000	-80.900000	0.118000	-79.300000	0.139000	-77.600000	0.159000	104.200000	0.181000	105.500000	0.197000	-73.600000	0.214000	-73.100000	0.228000	107.300000	0.243000	-72.900000	0.255000	-72.900000	0.270000	-73.300000	0.282000	-111.400000	0.276000	-120.600000	0.228000	-141.400000	0.171000	-135.800000	0.153000	-137.600000	0.166000	-140.600000	0.192000	-140.000000	0.190000	-140.900000	0.201000	-140.300000	0.201000
180.000000	0.000000	179.900000	0.002000	179.800000	0.001000	-179.700000	0.001000	179.900000	0.001000	-179.800000	0.002000	-179.600000	0.004000	-179.600000	0.005000	-179.800000	0.002000	-179.800000	0.003000	-179.700000	0.002000	-179.500000	0.006000	-179.600000	0.006000	-179.500000	0.007000	-179.400000	0.007000	-179.100000	0.010000	-175.700000	0.037000	-165.200000	0.109000	-133.500000	0.144000	-145.300000	0.212000	-143.900000	0.209000	-139.000000	0.178000	-141.400000	0.200000	-140.500000	0.198000	-140.700000	0.205000
133.100000	0.403000	132.000000	0.405000	130.500000	0.404000	-50.800000	0.401000	127.600000	0.396000	-53.900000	0.392000	124.300000	0.383000	122.600000	0.380000	121.200000	0.375000	-59.900000	0.375000	118.700000	0.373000	117.200000	0.371000	116.300000	0.375000	115.400000	0.379000	114.300000	0.382000	113.200000	0.386000	-112.400000	0.387000	-124.500000	0.297000	-135.900000	0.135000	-145.400000	0.214000	-143.500000	0.208000	-139.100000	0.181000	-141.200000	0.200000	-140.900000	0.203000	-140.300000	0.202000
179.900000	0.001000	-180.000000	0.001000	-179.900000	0.001000	-179.900000	0.002000	180.000000	0.000000	-179.700000	0.001000	-179.900000	0.003000	-179.800000	0.000000	-179.800000	0.002000	-179.900000	0.001000	-179.900000	0.002000	-179.500000	0.007000	-179.400000	0.009000	-179.500000	0.009000	-179.300000	0.012000	-179.000000	0.014000	179.300000	0.017000	-165.400000	0.108000	-144.700000	0.224000	-140.300000	0.185000	-140.400000	0.187000	-142.200000	0.203000	-140.700000	0.197000	-140.000000	0.194000	-140.900000	0.207000
92.100000	0.028000	93.000000	0.045000	-85.700000	0.061000	95.800000	0.081000	-82.600000	0.103000	-81.000000	0.124000	-79.100000	0.142000	-77.400000	0.164000	-75.800000	0.182000	-74.400000	0.201000	-73.500000	0.218000	-73.100000	0.230000	-72.900000	0.243000	-72.800000	0.257000	-73.000000	0.271000	-73.400000	0.284000	73.600000	0.301000	-121.000000	0.227000	-141.300000	0.175000	-135.900000	0.153000	-138.000000	0.169000	-140.500000	0.191000	-140.100000	0.191000	-141.100000	0.204000	-140.700000	0.206000
-180.000000	0.001000	-179.900000	0.000000	-179.900000	0.003000	-180.000000	0.001000	-179.700000	0.001000	-179.800000	0.000000	-179.600000	0.003000	-179.700000	0.003000	-179.800000	0.003000	-180.000000	0.000000	-179.800000	0.001000	-179.600000	0.004000	-179.600000	0.005000	-179.500000	0.007000	-179.400000	0.009000	-179.400000	0.013000	179.000000	0.012000	-164.500000	0.111000	-134.600000	0.148000	-145.200000	0.214000	-143.300000	0.207000	-139.300000	0.182000	-141.200000	0.200000	-140.900000	0.203000	-140.300000	0.202000
133.000000	0.403000	-48.200000	0.405000	130.500000	0.402000	-50.900000	0.400000	-52.600000	0.394000	125.700000	0.389000	123.900000	0.380000	122.300000	0.375000	120.900000	0.370000	119.700000	0.370000	118.300000	0.369000	116.900000	0.367000	116.000000	0.370000	115.100000	0.375000	114.100000	0.378000	113.200000	0.381000	-111.800000	0.387000	-126.300000	0.280000	-145.700000	0.215000	-140.300000	0.185000	-140.400000	0.187000	-142.100000	0.202000	-140.700000	0.196000	-140.000000	0.194000	-140.900000	0.207000
-180.000000	0.001000	-180.000000	0.001000	-180.000000	0.002000	-179.900000	0.001000	179.900000	0.001000	-179.800000	0.001000	-179.800000	0.002000	-179.800000	0.001000	-179.900000	0.002000	-179.900000	0.002000	-179.800000	0.001000	-179.400000	0.006000	-179.400000	0.009000	-179.400000	0.009000	-179.300000	0.012000	-179.300000	0.016000	178.900000	0.014000	-162.400000	0.118000	-140.700000	0.178000	-136.000000	0.153000	-138.100000	0.170000	-140.500000	0.191000	-140.100000	0.192000	-141.100000	0.204000	-140.700000	0.206000
-88.000000	0.029000	93.200000	0.044000	-85.500000	0.061000	96.000000	0.082000	97.800000	0.103000	-80.500000	0.124000	-78.900000	0.146000	-77.000000	0.166000	-75.400000	0.186000	106.000000	0.205000	-73.100000	0.222000	-72.800000	0.234000	-72.600000	0.247000	-72.600000	0.261000	-72.800000	0.274000	-73.200000	0.287000	73.400000	0.303000	-123.700000	0.218000	-134.500000	0.152000	-145.100000	0.214000	-143.200000	0.206000	-139.400000	0.182000	-141.200000	0.200000	-140.900000	0.203000	-140.300000	0.202000
179.900000	0.002000	-180.000000	0.001000	-179.900000	0.002000	-180.000000	0.001000	-179.800000	0.002000	-179.900000	0.002000	-179.500000	0.003000	-179.700000	0.004000	-179.700000	0.003000	179.900000	0.000000	-179.900000	0.002000	-179.700000	0.005000	-179.600000	0.005000	-179.500000	0.007000	-179.400000	0.010000	-179.100000	0.011000	179.400000	0.016000	-161.300000	0.126000	-146.300000	0.207000	-140.400000	0.184000	-140.400000	0.187000	-142.000000	0.202000	-140.600000	0.196000	-140.000000	0.194000	-140.900000	0.207000
132.800000	0.402000	-48.400000	0.403000	130.400000	0.403000	128.600000	0.396000	127.200000	0.392000	125.500000	0.385000	123.700000	0.382000	-57.800000	0.374000	120.400000	0.368000	119.100000	0.368000	117.800000	0.366000	-63.000000	0.369000	115.900000	0.370000	-64.800000	0.378000	113.900000	0.380000	112.800000	0.381000	-118.600000	0.346000	-127.300000	0.269000	-144.500000	0.207000	-140.500000	0.187000	-142.500000	0.202000	-139.500000	0.184000	-141.300000	0.202000	-140.600000	0.201000	-140.500000	0.204000
-180.000000	0.001000	-179.900000	0.001000	179.900000	0.000000	-179.900000	0.001000	-180.000000	0.001000	-179.900000	0.003000	-179.700000	0.001000	-179.900000	0.003000	-179.600000	0.003000	-179.500000	0.003000	-179.500000	0.004000	-179.600000	0.005000	-179.500000	0.009000	-179.200000	0.007000	-179.200000	0.013000	-179.100000	0.016000	-173.500000	0.054000	-160.500000	0.129000	-141.100000	0.182000	-136.400000	0.155000	-140.800000	0.191000	-141.700000	0.201000	-140.500000	0.196000	-140.400000	0.200000	-140.700000	0.208000
92.200000	0.033000	-86.600000	0.049000	94.800000	0.067000	-83.700000	0.088000	-82.100000	0.106000	-80.400000	0.127000	-78.700000	0.147000	103.400000	0.171000	-75.400000	0.188000	-74.400000	0.204000	-73.400000	0.220000	107.300000	0.237000	-72.600000	0.249000	107.300000	0.266000	-72.900000	0.276000	-73.200000	0.290000	-113.900000	0.269000	-125.500000	0.212000	-135.400000	0.157000	-144.500000	0.213000	-138.600000	0.173000	-140.700000	0.193000	-140.200000	0.193000	-140.900000	0.203000	-140.700000	0.206000
180.000000	0.001000	-180.000000	0.001000	-179.900000	0.000000	-179.800000	0.002000	-179.800000	0.004000	-179.700000	0.003000	-179.700000	0.005000	-180.000000	0.001000	-179.600000	0.005000	-179.600000	0.005000	-179.600000	0.007000	-179.800000	0.004000	-179.500000	0.006000	-179.700000	0.003000	-179.400000	0.009000	-179.200000	0.013000	-173.200000	0.054000	-158.500000	0.135000	-145.000000	0.201000	-140.600000	0.185000	-142.400000	0.202000	-139.600000	0.185000	-141.200000	0.202000	-140.600000	0.201000	-140.400000	0.205000
-47.300000	0.402000	131.500000	0.401000	-49.800000	0.402000	128.400000	0.394000	127.000000	0.389000	125.200000	0.383000	123.600000	0.375000	-58.100000	0.370000	120.100000	0.362000	118.900000	0.362000	117.700000	0.360000	-63.300000	0.365000	115.600000	0.367000	-65.100000	0.374000	113.700000	0.375000	112.600000	0.377000	-119.100000	0.339000	-130.700000	0.243000	-140.400000	0.189000	-136.400000	0.158000	-140.800000	0.190000	-141.600000	0.200000	-140.600000	0.195000	-140.500000	0.200000	-140.800000	0.207000
-179.900000	0.000000	-179.900000	0.002000	179.900000	0.000000	-179.800000	0.001000	-180.000000	0.002000	-179.800000	0.002000	-179.900000	0.003000	-179.800000	0.002000	-179.700000	0.004000	-179.600000	0.005000	-179.700000	0.006000	-179.600000	0.005000	-179.400000	0.008000	-179.500000	0.011000	-179.200000	0.014000	-179.100000	0.017000	-172.700000	0.058000	-152.500000	0.150000	-136.100000	0.150000	-144.600000	0.211000	-138.600000	0.175000	-140.700000	0.193000	-140.200000	0.194000	-140.800000	0.203000	-140.600000	0.207000
92.300000	0.032000	-86.600000	0.049000	94.900000	0.068000	-83.600000	0.089000	-81.900000	0.108000	-80.200000	0.130000	-78.400000	0.150000	103.800000	0.174000	-75.000000	0.192000	-74.000000	0.207000	-73.000000	0.224000	107.600000	0.241000	-72.400000	0.253000	107.800000	0.266000	-72.700000	0.279000	-73.000000	0.292000	-114.700000	0.266000	-132.500000	0.192000	-144.500000	0.206000	-140.400000	0.185000	-142.400000	0.201000	-139.700000	0.185000	-141.200000	0.201000	-140.600000	0.201000	-140.500000	0.204000
-180.000000	0.001000	-179.900000	0.001000	-180.000000	0.001000	-179.800000	0.002000	-179.700000	0.002000	-179.600000	0.002000	-179.600000	0.005000	179.900000	0.002000	-179.500000	0.005000	-179.600000	0.005000	-179.500000	0.006000	-179.800000	0.004000	-179.600000	0.007000	-179.900000	0.006000	-179.400000	0.009000	-179.100000	0.013000	-172.700000	0.061000	-146.400000	0.164000	-140.800000	0.186000	-136.600000	0.159000	-140.700000	0.190000	-141.500000	0.200000	-140.500000	0.196000	-140.500000	0.200000	-140.700000	0.208000
132.600000	0.401000	-48.700000	0.402000	130.100000	0.399000	128.300000	0.394000	126.900000	0.392000	125.000000	0.383000	-56.600000	0.377000	-58.200000	0.371000	-59.700000	0.366000	118.800000	0.363000	117.500000	0.363000	116.500000	0.365000	115.300000	0.366000	114.600000	0.373000	113.600000	0.375000	-116.100000	0.368000	-119.400000	0.338000	-140.100000	0.108000	-140.300000	0.190000	-136.800000	0.161000	-140.600000	0.190000	-141.400000	0.200000	-140.700000	0.199000	-140.400000	0.201000	-140.700000	0.208000
179.900000	0.001000	-179.900000	0.001000	179.800000	0.000000	-179.800000	0.003000	-180.000000	0.000000	-179.800000	0.002000	-180.000000	0.001000	-180.000000	0.001000	-179.800000	0.001000	-179.700000	0.004000	-179.500000	0.005000	-179.600000	0.005000	-179.300000	0.010000	-179.300000	0.012000	-179.200000	0.014000	-177.000000	0.026000	-172.200000	0.060000	-141.400000	0.252000	-136.100000	0.149000	-144.200000	0.210000	-138.700000	0.176000	-140.700000	0.194000	-140.200000	0.193000	-140.700000	0.203000	-140.600000	0.207000
-87.400000	0.036000	93.500000	0.052000	95.300000	0.072000	-83.500000	0.089000	98.500000	0.113000	-79.800000	0.135000	102.300000	0.156000	103.900000	0.177000	105.400000	0.198000	-73.900000	0.210000	-73.100000	0.227000	-72.400000	0.242000	-72.500000	0.254000	-72.600000	0.267000	-72.700000	0.281000	-110.800000	0.284000	-115.100000	0.266000	-142.000000	0.157000	-144.500000	0.209000	-140.500000	0.186000	-142.500000	0.203000	-139.800000	0.187000	-141.000000	0.202000	-140.800000	0.203000	-140.500000	0.207000
179.900000	0.001000	-179.900000	0.001000	179.900000	0.001000	-179.800000	0.003000	180.000000	0.000000	-179.900000	0.000000	179.900000	0.003000	-179.900000	0.002000	179.900000	0.001000	-179.500000	0.005000	-179.600000	0.005000	-179.700000	0.006000	-179.400000	0.008000	-179.400000	0.007000	-179.400000	0.010000	-177.000000	0.026000	-172.200000	0.064000	-134.800000	0.156000	-140.800000	0.186000	-136.900000	0.161000	-140.500000	0.189000	-141.400000	0.200000	-140.800000	0.198000	-140.400000	0.201000	-140.700000	0.207000
132.600000	0.400000	-48.700000	0.401000	129.900000	0.397000	128.200000	0.392000	-53.300000	0.389000	124.800000	0.380000	123.300000	0.371000	-58.500000	0.366000	-60.100000	0.362000	118.400000	0.359000	117.200000	0.358000	116.300000	0.360000	115.100000	0.362000	114.300000	0.370000	113.300000	0.372000	-116.100000	0.363000	-119.700000	0.326000	-145.300000	0.214000	-136.000000	0.150000	-144.200000	0.209000	-138.900000	0.177000	-140.700000	0.194000	-140.100000	0.195000	-140.700000	0.203000	-140.600000	0.208000
179.900000	0.001000	180.000000	0.001000	180.000000	0.002000	-179.800000	0.003000	-180.000000	0.000000	-179.800000	0.002000	179.800000	0.002000	180.000000	0.001000	-179.800000	0.001000	-179.700000	0.003000	-179.600000	0.006000	-179.700000	0.006000	-179.300000	0.010000	-179.200000	0.011000	-179.200000	0.015000	-176.800000	0.027000	-171.700000	0.069000	-140.800000	0.158000	-144.400000	0.211000	-140.400000	0.187000	-142.400000	0.202000	-139.800000	0.187000	-141.100000	0.200000	-140.800000	0.204000	-140.500000	0.206000
92.600000	0.036000	93.700000	0.052000	-84.700000	0.072000	-83.400000	0.091000	98.600000	0.116000	-79.500000	0.137000	-77.400000	0.160000	104.200000	0.181000	-74.200000	0.201000	-73.500000	0.215000	-72.700000	0.230000	-72.200000	0.246000	-72.200000	0.257000	-72.400000	0.270000	-72.500000	0.284000	-111.200000	0.286000	-115.900000	0.263000	-133.900000	0.173000	-141.000000	0.183000	-137.000000	0.161000	-140.500000	0.189000	-141.400000	0.200000	-140.700000	0.199000	-140.400000	0.201000	-140.700000	0.208000
179.900000	0.001000	-179.900000	0.001000	179.900000	0.001000	-179.700000	0.002000	-180.000000	0.000000	-180.000000	0.001000	-179.900000	0.001000	-179.900000	0.002000	-180.000000	0.001000	-179.500000	0.005000	-179.500000	0.005000	-179.500000	0.005000	-179.500000	0.009000	-179.500000	0.009000	-179.300000	0.010000	-176.800000	0.028000	-171.300000	0.067000	-147.300000	0.190000	-135.700000	0.154000	-144.100000	0.209000	-139.000000	0.178000	-140.700000	0.194000	-140.200000	0.194000	-140.700000	0.202000	-140.600000	0.208000
132.300000	0.401000	-49.000000	0.400000	129.400000	0.396000	-52.000000	0.392000	126.500000	0.384000	124.400000	0.378000	-57.200000	0.371000	120.900000	0.362000	-60.400000	0.361000	117.900000	0.355000	116.900000	0.358000	115.900000	0.361000	114.900000	0.362000	114.100000	0.365000	113.100000	0.370000	-116.300000	0.359000	-121.500000	0.309000	-142.400000	0.208000	-145.300000	0.211000	-143.400000	0.205000	-139.200000	0.180000	-141.400000	0.201000	-140.700000	0.200000	-140.400000	0.201000	-140.700000	0.209000
-180.000000	0.000000	179.900000	0.000000	-179.900000	0.001000	-179.900000	0.000000	179.800000	0.002000	-179.800000	0.002000	-179.900000	0.002000	-179.600000	0.005000	-179.600000	0.002000	-179.500000	0.005000	-179.500000	0.005000	-179.300000	0.008000	-179.300000	0.011000	-179.300000	0.015000	-179.200000	0.017000	-176.400000	0.032000	-169.100000	0.084000	-142.400000	0.167000	-140.500000	0.185000	-140.600000	0.189000	-141.800000	0.200000	-140.700000	0.195000	-140.100000	0.194000	-140.800000	0.206000	-140.700000	0.210000
92.700000	0.040000	-85.800000	0.058000	-84.600000	0.077000	97.300000	0.098000	-80.800000	0.120000	-79.200000	0.142000	102.600000	0.163000	-75.900000	0.182000	-74.200000	0.205000	-73.400000	0.218000	-72.600000	0.235000	-72.300000	0.246000	-72.300000	0.258000	-72.400000	0.271000	-72.600000	0.286000	-111.600000	0.285000	-118.300000	0.252000	-135.300000	0.173000	-135.500000	0.152000	-137.700000	0.166000	-140.800000	0.191000	-139.800000	0.188000	-141.100000	0.203000	-140.700000	0.203000	-140.400000	0.206000
180.000000	0.000000	179.800000	0.001000	-179.700000	0.000000	179.900000	0.001000	-180.000000	0.000000	-179.900000	0.001000	-179.700000	0.001000	-179.500000	0.004000	-179.900000	0.000000	-179.400000	0.007000	-179.600000	0.005000	-179.700000	0.007000	-179.300000	0.010000	-179.200000	0.011000	-179.100000	0.011000	-176.300000	0.031000	-168.700000	0.085000	-144.200000	0.186000	-145.300000	0.211000	-143.200000	0.205000	-139.200000	0.181000	-141.400000	0.201000	-140.700000	0.200000	-140.300000	0.202000	-140.600000	0.209000
-47.700000	0.401000	131.100000	0.398000	-50.600000	0.395000	128.000000	0.390000	126.100000	0.383000	124.200000	0.374000	-57.500000	0.367000	120.400000	0.358000	119.200000	0.356000	117.600000	0.350000	116.600000	0.353000	115.800000	0.355000	114.600000	0.358000	113.700000	0.363000	112.600000	0.368000	-116.400000	0.355000	-122.400000	0.299000	-140.500000	0.189000	-140.300000	0.186000	-140.700000	0.188000	-141.800000	0.199000	-140.700000	0.195000	-140.100000	0.194000	-140.900000	0.205000	-140.800000	0.210000
-180.000000	0.000000	179.800000	0.001000	179.800000	0.001000	179.800000	0.000000	180.000000	0.000000	-179.800000	0.002000	-180.000000	0.003000	-179.500000	0.004000	-179.700000	0.003000	-179.500000	0.006000	-179.500000	0.006000	-179.500000	0.010000	-179.200000	0.011000	-179.100000	0.013000	-178.900000	0.015000	-176.100000	0.033000	-167.800000	0.091000	-136.700000	0.159000	-135.800000	0.150000	-137.700000	0.167000	-140.700000	0.192000	-139.800000	0.188000	-141.100000	0.203000	-140.600000	0.204000	-140.300000	0.207000
92.700000	0.040000	94.300000	0.057000	95.700000	0.078000	97.500000	0.101000	99.400000	0.123000	-78.900000	0.145000	103.000000	0.165000	-75.500000	0.186000	-73.700000	0.208000	-73.100000	0.221000	-72.200000	0.238000	-72.000000	0.250000	-72.100000	0.262000	-72.300000	0.275000	-72.400000	0.289000	-112.000000	0.286000	-119.600000	0.246000	-143.700000	0.187000	-145.000000	0.213000	-143.200000	0.204000	-139.300000	0.181000	-141.400000	0.201000	-140.700000	0.200000	-140.400000	0.202000	-140.700000	0.208000
-180.000000	0.000000	-180.000000	0.002000	-179.900000	0.002000	179.900000	0.001000	179.800000	0.002000	-179.900000	0.001000	-179.800000	0.003000	-179.500000	0.004000	-180.000000	0.002000	-179.300000	0.007000	-179.700000	0.005000	-179.500000	0.005000	-179.300000	0.010000	-179.200000	0.012000	-179.400000	0.014000	-176.100000	0.034000	-167.400000	0.096000	-140.500000	0.194000	-140.500000	0.184000	-140.700000	0.188000	-141.800000	0.198000	-140.700000	0.195000	-140.100000	0.194000	-140.800000	0.205000	-140.700000	0.211000
-48.100000	0.398000	131.000000	0.399000	129.200000	0.394000	127.400000	0.386000	125.900000	0.381000	-56.100000	0.372000	122.300000	0.365000	120.500000	0.359000	-61.000000	0.354000	-62.300000	0.353000	116.600000	0.353000	115.400000	0.355000	114.500000	0.357000	113.500000	0.362000	112.600000	0.365000	-117.100000	0.348000	-124.100000	0.283000	-137.700000	0.150000	-142.700000	0.197000	-141.800000	0.195000	-139.300000	0.182000	-140.800000	0.198000	-140.400000	0.199000	-140.500000	0.204000	-140.900000	0.213000
179.900000	0.001000	179.700000	0.000000	-180.000000	0.001000	-179.900000	0.002000	-180.000000	0.002000	-179.900000	0.002000	-179.900000	0.003000	-179.700000	0.005000	-179.700000	0.003000	-179.800000	0.003000	-179.700000	0.006000	-179.400000	0.009000	-179.300000	0.013000	-179.200000	0.015000	-179.000000	0.020000	-175.100000	0.040000	-165.200000	0.107000	-142.400000	0.204000	-141.100000	0.188000	-140.900000	0.191000	-141.700000	0.199000	-140.200000	0.192000	-140.700000	0.200000	-140.700000	0.205000	-140.500000	0.209000
93.100000	0.043000	94.400000	0.060000	96.000000	0.082000	-82.500000	0.103000	-80.400000	0.126000	101.400000	0.148000	-76.900000	0.169000	105.100000	0.190000	106.200000	0.209000	107.200000	0.226000	-72.100000	0.242000	-72.200000	0.252000	-72.200000	0.264000	-72.300000	0.277000	-72.700000	0.289000	-112.900000	0.283000	-121.900000	0.235000	-141.500000	0.181000	-137.600000	0.166000	-139.000000	0.176000	-140.800000	0.193000	-140.900000	0.197000	-140.700000	0.202000	-140.600000	0.205000	-140.300000	0.207000
180.000000	0.003000	180.000000	0.002000	179.900000	0.000000	-179.700000	0.003000	180.000000	0.000000	-179.800000	0.003000	-179.600000	0.002000	179.800000	0.001000	-179.700000	0.004000	-179.500000	0.005000	-179.600000	0.004000	-179.200000	0.009000	-179.100000	0.010000	-179.100000	0.012000	-178.900000	0.013000	-175.100000	0.041000	-164.500000	0.111000	-136.800000	0.157000	-142.700000	0.196000	-141.700000	0.196000	-139.400000	0.183000	-140.800000	0.198000	-140.500000	0.198000	-140.600000	0.204000	-140.900000	0.213000
131.900000	0.396000	130.700000	0.397000	-50.900000	0.393000	127.100000	0.384000	125.600000	0.379000	-56.400000	0.369000	121.800000	0.363000	-59.700000	0.355000	-61.300000	0.350000	-62.600000	0.349000	116.200000	0.350000	115.000000	0.351000	114.100000	0.355000	113.200000	0.359000	112.100000	0.364000	-117.200000	0.342000	-125.600000	0.267000	-142.900000	0.200000	-141.000000	0.189000	-140.900000	0.190000	-141.600000	0.199000	-140.200000	0.192000	-140.600000	0.201000	-140.600000	0.206000	-140.500000	0.209000
-180.000000	0.002000	-179.900000	0.002000	-179.900000	0.001000	-179.800000	0.002000	-179.900000	0.001000	-179.800000	0.001000	-179.800000	0.001000	-179.600000	0.004000	-179.800000	0.004000	-179.900000	0.004000	-179.600000	0.005000	-179.300000	0.009000	-179.100000	0.012000	-179.100000	0.015000	-178.700000	0.018000	-174.800000	0.044000	-162.800000	0.119000	-141.500000	0.181000	-137.800000	0.165000	-139.100000	0.177000	-140.800000	0.193000	-140.800000	0.198000	-140.800000	0.201000	-140.700000	0.204000	-140.300000	0.207000
-86.900000	0.042000	-85.700000	0.059000	-84.100000	0.083000	-82.300000	0.104000	99.800000	0.129000	101.600000	0.151000	-76.600000	0.173000	105.300000	0.195000	106.600000	0.212000	107.600000	0.228000	-71.800000	0.246000	-71.900000	0.255000	-72.000000	0.267000	-72.100000	0.280000	-72.500000	0.291000	-113.400000	0.282000	-124.100000	0.225000	-136.300000	0.163000	-142.500000	0.197000	-141.600000	0.195000	-139.500000	0.183000	-140.900000	0.197000	-140.400000	0.199000	-140.500000	0.205000	-140.900000	0.213000
-180.000000	0.003000	179.900000	0.003000	-179.900000	0.001000	-179.700000	0.003000	179.900000	0.001000	-179.800000	0.003000	-179.600000	0.003000	179.900000	0.001000	-179.700000	0.005000	-179.600000	0.007000	-179.600000	0.004000	-179.300000	0.010000	-179.200000	0.011000	-179.200000	0.013000	-179.200000	0.017000	-174.800000	0.044000	-161.700000	0.125000	-143.500000	0.192000	-141.100000	0.188000	-141.000000	0.190000	-141.500000	0.198000	-140.200000	0.193000	-140.700000	0.200000	-140.700000	0.205000	-140.500000	0.209000
-48.400000	0.397000	130.300000	0.393000	-51.300000	0.392000	126.500000	0.383000	125.000000	0.374000	123.000000	0.364000	121.200000	0.358000	119.800000	0.354000	118.200000	0.348000	116.900000	0.347000	115.800000	0.348000	114.800000	0.350000	114.000000	0.354000	113.000000	0.359000	112.200000	0.360000	-117.300000	0.339000	-127.900000	0.250000	-139.800000	0.186000	-137.100000	0.163000	-140.900000	0.191000	-141.300000	0.198000	-140.700000	0.198000	-140.300000	0.199000	-140.700000	0.207000	-140.700000	0.213000
-179.900000	0.001000	179.800000	0.001000	-180.000000	0.000000	-179.600000	0.001000	-179.800000	0.003000	-179.600000	0.005000	-179.500000	0.004000	-179.600000	0.004000	-179.500000	0.006000	-179.400000	0.007000	-179.300000	0.009000	-179.200000	0.012000	-179.200000	0.013000	-179.000000	0.016000	-179.100000	0.021000	-174.400000	0.047000	-158.400000	0.136000	-136.400000	0.150000	-143.300000	0.202000	-138.700000	0.176000	-140.900000	0.195000	-140.200000	0.193000	-140.900000	0.203000	-140.700000	0.207000	-140.400000	0.209000
-86.700000	0.048000	95.000000	0.068000	96.300000	0.088000	-82.200000	0.109000	-80.000000	0.132000	-78.500000	0.152000	-76.300000	0.177000	-74.600000	0.197000	-73.600000	0.214000	-72.600000	0.230000	-72.200000	0.244000	-71.900000	0.257000	-71.900000	0.271000	-72.300000	0.281000	-72.600000	0.294000	-113.800000	0.283000	-127.800000	0.211000	-144.500000	0.209000	-140.900000	0.189000	-142.000000	0.198000	-139.600000	0.185000	-140.900000	0.200000	-140.600000	0.202000	-140.400000	0.204000	-140.500000	0.211000
-180.000000	0.000000	179.800000	0.001000	-179.900000	0.000000	-179.500000	0.005000	-179.800000	0.004000	-179.200000	0.006000	-179.600000	0.004000	-179.700000	0.003000	-179.400000	0.006000	-179.400000	0.007000	-179.300000	0.008000	-179.300000	0.010000	-179.200000	0.011000	-179.000000	0.015000	-178.600000	0.016000	-174.300000	0.046000	-155.600000	0.144000	-140.400000	0.182000	-137.300000	0.163000	-140.900000	0.192000	-141.300000	0.198000	-140.800000	0.197000	-140.400000	0.199000	-140.700000	0.207000	-140.700000	0.213000
131.600000	0.397000	130.300000	0.393000	-51.300000	0.390000	126.500000	0.379000	124.800000	0.370000	122.600000	0.362000	120.900000	0.353000	119.400000	0.349000	117.800000	0.344000	116.600000	0.342000	115.500000	0.344000	114.600000	0.345000	113.700000	0.351000	112.800000	0.355000	111.500000	0.360000	-117.600000	0.335000	-132.300000	0.223000	-136.100000	0.151000	-143.100000	0.202000	-138.800000	0.176000	-140.900000	0.195000	-140.100000	0.194000	-140.800000	0.203000	-140.700000	0.207000	-140.400000	0.209000
-179.900000	0.001000	179.900000	0.002000	179.900000	0.001000	-179.700000	0.002000	-179.800000	0.004000	-179.500000	0.004000	-179.500000	0.005000	-179.600000	0.005000	-179.400000	0.006000	-179.400000	0.008000	-179.300000	0.009000	-179.200000	0.013000	-179.200000	0.013000	-179.000000	0.017000	-178.600000	0.018000	-173.900000	0.049000	-141.100000	0.156000	-144.500000	0.210000	-141.000000	0.188000	-141.900000	0.198000	-139.600000	0.185000	-141.000000	0.199000	-140.700000	0.202000	-140.400000	0.204000	-140.500000	0.211000
-86.700000	0.048000	-84.900000	0.067000	96.500000	0.089000	-81.900000	0.109000	-79.800000	0.134000	-78.200000	0.154000	-76.000000	0.180000	-74.300000	0.201000	-73.200000	0.217000	-72.300000	0.233000	-71.900000	0.247000	-71.700000	0.260000	-71.700000	0.273000	-72.100000	0.283000	-72.400000	0.296000	-114.400000	0.282000	-143.500000	0.189000	-140.600000	0.180000	-137.300000	0.164000	-140.900000	0.191000	-141.300000	0.198000	-140.700000	0.198000	-140.400000	0.199000	-140.700000	0.207000	-140.700000	0.213000
-180.000000	0.000000	179.800000	0.001000	-180.000000	0.001000	-179.600000	0.007000	-179.600000	0.003000	-179.200000	0.007000	-179.600000	0.004000	-179.700000	0.003000	-179.400000	0.007000	-179.400000	0.007000	-179.300000	0.009000	-179.200000	0.010000	-179.200000	0.012000	-179.000000	0.015000	-179.100000	0.020000	-173.900000	0.051000	-138.300000	0.186000	-135.800000	0.154000	-143.100000	0.201000	-138.900000	0.177000	-140.900000	0.195000	-140.200000	0.194000	-140.800000	0.203000	-140.700000	0.207000	-140.400000	0.209000
131.000000	0.394000	129.900000	0.390000	128.100000	0.387000	126.600000	0.380000	124.600000	0.372000	122.700000	0.362000	-59.200000	0.354000	118.700000	0.345000	117.500000	0.340000	116.400000	0.342000	115.200000	0.342000	114.300000	0.344000	113.300000	0.350000	114.600000	0.362000	111.800000	0.360000	-118.600000	0.321000	-140.400000	0.125000	-137.300000	0.158000	-142.400000	0.198000	-138.900000	0.179000	-141.100000	0.198000	-140.600000	0.197000	-140.200000	0.199000	-140.800000	0.208000	-140.700000	0.213000
-179.800000	0.001000	-180.000000	0.004000	-179.800000	0.002000	179.900000	0.000000	-180.000000	0.000000	180.000000	0.001000	-179.600000	0.003000	-179.200000	0.007000	-179.500000	0.008000	-179.500000	0.008000	-179.200000	0.011000	-179.200000	0.014000	-178.800000	0.017000	178.800000	0.009000	-179.100000	0.020000	-172.400000	0.062000	-140.800000	0.232000	-142.900000	0.201000	-141.100000	0.191000	-141.800000	0.198000	-140.800000	0.195000	-140.600000	0.199000	-141.100000	0.207000	-140.600000	0.209000	-140.200000	0.211000
-86.400000	0.053000	-84.900000	0.070000	-83.400000	0.093000	-81.100000	0.118000	-79.300000	0.141000	-77.100000	0.165000	104.400000	0.185000	-74.500000	0.201000	-73.000000	0.221000	-72.100000	0.238000	-71.900000	0.250000	-71.800000	0.262000	-72.000000	0.273000	110.100000	0.294000	-72.400000	0.301000	-115.900000	0.275000	-141.600000	0.160000	-141.100000	0.184000	-138.000000	0.169000	-140.900000	0.192000	-139.900000	0.189000	-140.700000	0.198000	-140.500000	0.202000	-140.400000	0.205000	-140.700000	0.213000
-179.800000	0.002000	-179.900000	0.002000	-179.700000	0.001000	179.900000	0.002000	-179.800000	0.001000	-179.900000	0.002000	-179.800000	0.003000	-179.200000	0.008000	-179.200000	0.007000	-179.400000	0.006000	-179.200000	0.010000	-179.000000	0.012000	-179.100000	0.014000	178.900000	0.011000	-178.800000	0.015000	-172.200000	0.062000	-136.300000	0.164000	-137.000000	0.162000	-142.300000	0.197000	-139.000000	0.179000	-141.100000	0.197000	-140.500000	0.198000	-140.200000	0.199000	-140.700000	0.209000	-140.600000	0.214000
131.000000	0.393000	129.700000	0.390000	127.900000	0.386000	126.500000	0.377000	-55.600000	0.370000	122.400000	0.358000	-59.500000	0.350000	118.400000	0.340000	117.000000	0.338000	116.000000	0.339000	114.900000	0.338000	113.900000	0.342000	113.200000	0.345000	114.400000	0.356000	111.300000	0.359000	-119.100000	0.315000	-143.700000	0.204000	-143.100000	0.199000	-141.100000	0.190000	-141.800000	0.197000	-140.800000	0.195000	-140.700000	0.198000	-141.100000	0.207000	-140.700000	0.208000	-140.300000	0.210000
-179.800000	0.001000	-179.900000	0.003000	-179.700000	0.001000	179.800000	0.001000	-180.000000	0.000000	-180.000000	0.002000	-179.700000	0.004000	-179.200000	0.008000	-179.300000	0.006000	-179.400000	0.007000	-179.200000	0.011000	-179.000000	0.013000	-178.900000	0.019000	178.900000	0.013000	-178.700000	0.018000	-171.700000	0.066000	-140.800000	0.161000	-141.000000	0.185000	-138.100000	0.170000	-140.800000	0.193000	-139.900000	0.189000	-140.600000	0.199000	-140.500000	0.202000	-140.300000	0.206000	-140.600000	0.214000
-86.400000	0.053000	95.400000	0.072000	-83.300000	0.094000	99.100000	0.119000	100.900000	0.143000	-76.900000	0.168000	104.800000	0.188000	-74.200000	0.204000	-72.800000	0.225000	-71.800000	0.242000	-71.600000	0.253000	-71.600000	0.264000	-71.800000	0.275000	110.300000	0.295000	-72.200000	0.303000	-116.600000	0.273000	-135.600000	0.177000	-137.000000	0.162000	-142.200000	0.197000	-139.200000	0.179000	-141.100000	0.197000	-140.600000	0.197000	-140.200000	0.199000	-140.800000	0.208000	-140.700000	0.213000
-179.800000	0.003000	179.700000	0.000000	-179.800000	0.003000	-180.000000	0.001000	-179.800000	0.002000	-179.800000	0.001000	-179.800000	0.003000	-179.200000	0.009000	-179.200000	0.008000	-179.400000	0.006000	-179.200000	0.010000	-179.100000	0.014000	-179.000000	0.013000	178.800000	0.011000	-179.100000	0.018000	-171.600000	0.067000	-145.300000	0.184000	-143.200000	0.197000	-141.100000	0.190000	-141.600000	0.198000	-140.700000	0.196000	-140.600000	0.199000	-141.100000	0.207000	-140.600000	0.209000	-140.200000	0.211000
130.800000	0.392000	129.600000	0.389000	-52.300000	0.383000	125.500000	0.371000	123.700000	0.364000	121.500000	0.354000	-59.800000	0.349000	-61.500000	0.342000	116.900000	0.338000	-63.900000	0.341000	114.900000	0.340000	114.000000	0.344000	113.300000	0.349000	114.600000	0.357000	111.000000	0.355000	-120.200000	0.304000	-139.700000	0.189000	-141.100000	0.188000	-141.200000	0.192000	-141.000000	0.195000	-140.900000	0.198000	-140.300000	0.197000	-140.600000	0.204000	-140.700000	0.210000	-140.600000	0.215000
-179.900000	0.001000	179.800000	0.001000	-179.800000	0.001000	-179.600000	0.005000	-179.700000	0.003000	-179.400000	0.004000	-179.800000	0.003000	-179.700000	0.004000	-179.400000	0.007000	-179.400000	0.008000	-179.400000	0.010000	-179.200000	0.014000	-179.300000	0.015000	178.500000	0.013000	-178.600000	0.023000	-170.100000	0.078000	-137.600000	0.161000	-138.300000	0.169000	-139.300000	0.178000	-141.000000	0.193000	-140.000000	0.190000	-140.700000	0.200000	-140.700000	0.205000	-140.400000	0.208000	-140.200000	0.211000
-86.100000	0.057000	95.700000	0.079000	-82.700000	0.101000	-81.000000	0.122000	-78.800000	0.147000	-77.100000	0.168000	105.100000	0.192000	106.700000	0.213000	-72.500000	0.229000	108.300000	0.244000	-71.500000	0.257000	-71.600000	0.268000	-71.400000	0.284000	110.500000	0.296000	-72.500000	0.303000	-118.100000	0.265000	-143.200000	0.188000	-141.800000	0.191000	-140.900000	0.190000	-139.700000	0.185000	-140.800000	0.197000	-140.800000	0.201000	-140.500000	0.203000	-140.600000	0.209000	-140.700000	0.216000
-179.800000	0.002000	-179.900000	0.001000	-180.000000	0.001000	-179.500000	0.004000	-179.600000	0.003000	-179.300000	0.008000	-179.700000	0.005000	-179.700000	0.005000	-179.400000	0.006000	-179.700000	0.005000	-179.200000	0.009000	-179.100000	0.011000	-179.300000	0.009000	178.700000	0.015000	-178.700000	0.021000	-169.700000	0.078000	-140.100000	0.190000	-141.100000	0.188000	-141.300000	0.192000	-141.000000	0.194000	-141.000000	0.198000	-140.300000	0.198000	-140.600000	0.204000	-140.600000	0.210000	-140.600000	0.215000
130.700000	0.392000	129.200000	0.388000	127.600000	0.381000	125.200000	0.370000	123.400000	0.362000	121.300000	0.349000	-60.100000	0.345000	-61.800000	0.338000	116.600000	0.334000	-64.200000	0.337000	114.500000	0.337000	113.600000	0.341000	112.900000	0.347000	114.300000	0.352000	110.800000	0.351000	-121.000000	0.297000	-138.000000	0.152000	-138.400000	0.170000	-139.300000	0.179000	-140.900000	0.193000	-140.000000	0.191000	-140.700000	0.200000	-140.700000	0.205000	-140.500000	0.208000	-140.200000	0.211000
-179.800000	0.001000	-179.900000	0.001000	-179.900000	0.003000	-179.500000	0.004000	-179.600000	0.003000	-179.500000	0.005000	-179.800000	0.002000	-179.700000	0.004000	-179.400000	0.008000	-179.400000	0.008000	-179.200000	0.010000	-179.000000	0.013000	-179.100000	0.014000	178.600000	0.014000	-178.700000	0.025000	-169.000000	0.083000	-142.200000	0.202000	-141.600000	0.191000	-140.900000	0.189000	-139.800000	0.186000	-140.800000	0.196000	-140.800000	0.201000	-140.500000	0.203000	-140.500000	0.209000	-140.700000	0.216000
-86.100000	0.057000	-84.200000	0.078000	-82.500000	0.101000	-80.800000	0.123000	-78.700000	0.149000	-76.800000	0.170000	105.400000	0.196000	107.000000	0.217000	-72.200000	0.232000	108.600000	0.248000	-71.300000	0.260000	-71.400000	0.271000	-71.300000	0.287000	110.700000	0.300000	-72.400000	0.305000	-119.100000	0.260000	-141.200000	0.178000	-141.200000	0.187000	-141.300000	0.192000	-141.000000	0.193000	-140.900000	0.198000	-140.300000	0.197000	-140.600000	0.204000	-140.700000	0.209000	-140.600000	0.215000
-179.800000	0.003000	179.900000	0.003000	-180.000000	0.001000	-179.500000	0.005000	-179.600000	0.004000	-179.200000	0.009000	-179.600000	0.005000	-179.700000	0.005000	-179.400000	0.006000	-179.700000	0.005000	-179.300000	0.010000	-179.200000	0.012000	-179.300000	0.010000	178.500000	0.011000	-178.500000	0.020000	-168.800000	0.088000	-137.100000	0.160000	-138.400000	0.171000	-139.300000	0.179000	-140.800000	0.194000	-140.100000	0.191000	-140.700000	0.200000	-140.700000	0.205000	-140.400000	0.209000	-140.200000	0.211000
130.100000	0.390000	128.600000	0.384000	127.000000	0.377000	125.100000	0.371000	123.500000	0.360000	120.900000	0.347000	119.000000	0.340000	-62.100000	0.337000	-63.400000	0.336000	114.900000	0.330000	114.000000	0.333000	113.300000	0.339000	112.600000	0.342000	114.700000	0.351000	-116.200000	0.335000	-123.000000	0.276000	-140.800000	0.188000	-137.300000	0.165000	-140.500000	0.188000	-141.000000	0.196000	-140.500000	0.197000	-140.200000	0.198000	-140.800000	0.208000	-140.700000	0.213000	-140.400000	0.215000
-179.700000	0.001000	-179.700000	0.003000	-180.000000	0.001000	-179.800000	0.001000	179.900000	0.003000	-179.500000	0.006000	-179.400000	0.005000	-179.600000	0.006000	-179.600000	0.006000	-179.000000	0.013000	-178.800000	0.016000	-179.100000	0.014000	-179.000000	0.020000	177.900000	0.017000	-175.300000	0.039000	-165.900000	0.104000	-141.400000	0.181000	-142.700000	0.198000	-139.700000	0.183000	-140.900000	0.194000	-140.400000	0.194000	-140.900000	0.203000	-140.600000	0.205000	-140.300000	0.207000	-140.300000	0.214000
-85.700000	0.063000	-84.300000	0.082000	-82.100000	0.107000	-80.100000	0.132000	-77.800000	0.155000	-76.400000	0.175000	-74.600000	0.199000	107.300000	0.220000	108.100000	0.236000	-71.900000	0.246000	-71.600000	0.259000	-71.300000	0.275000	-71.600000	0.285000	111.200000	0.299000	-113.600000	0.294000	-121.900000	0.246000	-138.500000	0.174000	-141.100000	0.189000	-141.300000	0.193000	-139.800000	0.187000	-140.800000	0.199000	-140.700000	0.202000	-140.300000	0.204000	-140.600000	0.212000	-140.700000	0.218000
-179.700000	0.002000	-179.500000	0.004000	-179.600000	0.003000	-179.800000	0.002000	180.000000	0.003000	-179.200000	0.008000	-179.200000	0.008000	-179.900000	0.005000	-179.600000	0.007000	-178.900000	0.013000	-179.000000	0.013000	-179.100000	0.014000	-178.800000	0.014000	178.100000	0.018000	-175.300000	0.039000	-165.200000	0.105000	-141.200000	0.183000	-137.500000	0.165000	-140.500000	0.188000	-141.000000	0.195000	-140.600000	0.196000	-140.200000	0.198000	-140.900000	0.207000	-140.800000	0.212000	-140.400000	0.215000
130.100000	0.389000	128.400000	0.383000	-53.100000	0.377000	124.900000	0.368000	123.200000	0.357000	120.500000	0.344000	118.700000	0.336000	-62.400000	0.333000	-63.700000	0.332000	114.600000	0.327000	113.800000	0.329000	113.200000	0.335000	112.100000	0.341000	114.500000	0.346000	-116.300000	0.331000	-124.400000	0.266000	-141.100000	0.185000	-142.600000	0.198000	-139.700000	0.183000	-140.800000	0.194000	-140.300000	0.195000	-140.900000	0.203000	-140.500000	0.206000	-140.200000	0.208000	-140.300000	0.214000
-179.700000	0.001000	-179.600000	0.003000	179.800000	0.000000	-179.800000	0.001000	179.900000	0.003000	-179.400000	0.006000	-179.400000	0.005000	-179.500000	0.005000	-179.500000	0.005000	-178.900000	0.013000	-178.900000	0.017000	-179.200000	0.015000	-178.700000	0.018000	178.100000	0.020000	-175.100000	0.042000	-163.900000	0.112000	-138.700000	0.172000	-141.100000	0.189000	-141.300000	0.193000	-139.900000	0.188000	-140.900000	0.198000	-140.700000	0.202000	-140.400000	0.203000	-140.700000	0.211000	-140.700000	0.218000
-85.700000	0.063000	-84.200000	0.082000	98.100000	0.109000	-79.900000	0.134000	102.600000	0.159000	-76.200000	0.178000	-74.300000	0.202000	107.500000	0.225000	108.300000	0.240000	-71.700000	0.249000	-71.400000	0.262000	-71.100000	0.277000	-71.500000	0.288000	111.300000	0.300000	-113.900000	0.293000	-123.600000	0.238000	-141.200000	0.182000	-137.600000	0.165000	-140.500000	0.188000	-141.000000	0.194000	-140.500000	0.196000	-140.200000	0.198000	-140.800000	0.208000	-140.700000	0.213000	-140.400000	0.215000
-179.800000	0.004000	-179.600000	0.005000	-179.600000	0.004000	-179.900000	0.003000	179.700000	0.001000	-179.100000	0.008000	-179.200000	0.009000	-179.800000	0.004000	-179.500000	0.007000	-178.900000	0.013000	-178.900000	0.013000	-179.000000	0.013000	-179.000000	0.016000	178.000000	0.018000	-175.100000	0.042000	-163.100000	0.118000	-140.900000	0.188000	-142.500000	0.198000	-139.700000	0.183000	-140.700000	0.194000	-140.400000	0.195000	-140.900000	0.203000	-140.600000	0.205000	-140.300000	0.207000	-140.300000	0.214000
129.800000	0.386000	128.100000	0.382000	126.200000	0.371000	-55.600000	0.364000	-57.500000	0.355000	119.800000	0.338000	-61.300000	0.337000	116.900000	0.332000	115.800000	0.331000	114.300000	0.325000	113.800000	0.332000	112.800000	0.337000	111.700000	0.338000	114.600000	0.345000	-116.900000	0.326000	-130.900000	0.223000	-137.300000	0.159000	-141.800000	0.194000	-139.200000	0.180000	-140.900000	0.196000	-140.200000	0.195000	-140.800000	0.203000	-140.700000	0.209000	-140.600000	0.214000	-140.300000	0.216000
-179.800000	0.003000	-179.900000	0.000000	-179.700000	0.005000	-179.900000	0.001000	180.000000	0.002000	-179.200000	0.009000	-179.600000	0.006000	-179.200000	0.008000	-179.300000	0.008000	-178.800000	0.016000	-179.100000	0.015000	-178.900000	0.016000	-178.600000	0.022000	177.600000	0.021000	-174.100000	0.047000	-147.000000	0.153000	-142.600000	0.199000	-141.300000	0.191000	-141.300000	0.195000	-139.900000	0.189000	-140.900000	0.200000	-140.600000	0.204000	-140.300000	0.205000	-140.300000	0.209000	-140.500000	0.217000
-85.200000	0.068000	-83.600000	0.092000	-81.700000	0.112000	100.600000	0.139000	102.900000	0.166000	-76.100000	0.181000	106.300000	0.208000	-72.800000	0.224000	-71.800000	0.242000	-71.600000	0.251000	-71.300000	0.266000	-71.300000	0.279000	-71.800000	0.287000	111.700000	0.303000	-114.800000	0.292000	-138.400000	0.197000	-141.200000	0.184000	-138.200000	0.171000	-141.000000	0.193000	-140.900000	0.196000	-140.600000	0.199000	-140.400000	0.200000	-140.700000	0.208000	-140.600000	0.214000	-140.600000	0.219000
-179.800000	0.003000	-179.500000	0.002000	-179.500000	0.005000	-179.700000	0.005000	-179.900000	0.002000	-178.700000	0.011000	-179.700000	0.005000	-179.300000	0.008000	-179.300000	0.008000	-178.900000	0.014000	-179.000000	0.013000	-179.000000	0.015000	-178.600000	0.021000	177.700000	0.021000	-174.100000	0.047000	-140.300000	0.172000	-137.000000	0.163000	-141.700000	0.194000	-139.200000	0.180000	-140.800000	0.196000	-140.300000	0.195000	-140.700000	0.204000	-140.700000	0.209000	-140.700000	0.213000	-140.300000	0.216000
129.700000	0.385000	-51.800000	0.381000	126.000000	0.369000	-55.800000	0.362000	-57.700000	0.352000	119.400000	0.336000	-61.600000	0.333000	116.700000	0.327000	115.500000	0.327000	114.000000	0.322000	113.500000	0.329000	112.700000	0.333000	111.600000	0.335000	114.500000	0.342000	-117.000000	0.321000	-141.600000	0.158000	-142.800000	0.196000	-141.300000	0.191000	-141.300000	0.195000	-140.000000	0.189000	-140.800000	0.200000	-140.700000	0.203000	-140.300000	0.205000	-140.200000	0.210000	-140.500000	0.217000
-179.700000	0.003000	179.700000	0.001000	-179.600000	0.005000	-179.900000	0.000000	-179.900000	0.001000	-179.100000	0.008000	-179.600000	0.006000	-179.300000	0.009000	-179.300000	0.009000	-178.800000	0.016000	-179.000000	0.015000	-179.000000	0.017000	-178.600000	0.022000	177.600000	0.022000	-174.000000	0.052000	-139.100000	0.212000	-141.100000	0.186000	-138.300000	0.171000	-141.000000	0.193000	-140.800000	0.196000	-140.700000	0.198000	-140.300000	0.201000	-140.700000	0.208000	-140.700000	0.213000	-140.600000	0.219000
-85.200000	0.068000	96.800000	0.091000	-81.700000	0.114000	100.700000	0.142000	103.100000	0.168000	-75.900000	0.184000	106.700000	0.210000	-72.500000	0.227000	-71.500000	0.244000	-71.400000	0.255000	-71.100000	0.269000	-71.100000	0.281000	-71.600000	0.289000	111.900000	0.304000	-115.000000	0.289000	-141.200000	0.146000	-137.100000	0.162000	-141.700000	0.193000	-139.200000	0.180000	-140.900000	0.195000	-140.200000	0.196000	-140.800000	0.203000	-140.700000	0.209000	-140.600000	0.214000	-140.300000	0.216000
-179.800000	0.003000	-179.700000	0.005000	-179.400000	0.005000	-179.600000	0.004000	-179.900000	0.003000	-178.600000	0.012000	-179.700000	0.006000	-179.200000	0.008000	-179.300000	0.009000	-178.900000	0.014000	-179.000000	0.013000	-178.900000	0.015000	-178.600000	0.021000	177.600000	0.021000	-174.000000	0.052000	-138.400000	0.197000	-142.800000	0.194000	-141.300000	0.191000	-141.300000	0.195000	-140.000000	0.190000	-140.900000	0.199000	-140.600000	0.204000	-140.300000	0.205000	-140.300000	0.209000	-140.500000	0.217000
129.300000	0.384000	127.600000	0.377000	125.200000	0.364000	123.100000	0.354000	121.000000	0.343000	119.200000	0.335000	117.700000	0.331000	-63.500000	0.327000	114.700000	0.321000	113.900000	0.323000	113.100000	0.329000	112.100000	0.332000	114.100000	0.344000	114.800000	0.340000	-118.400000	0.307000	-139.800000	0.188000	-141.100000	0.189000	-141.200000	0.192000	-141.300000	0.196000	-140.700000	0.196000	-140.300000	0.198000	-140.700000	0.205000	-140.700000	0.210000	-140.400000	0.213000	-140.100000	0.216000
-179.900000	0.001000	-179.700000	0.004000	-179.500000	0.005000	-179.300000	0.007000	-179.300000	0.007000	-179.300000	0.007000	-179.300000	0.007000	-179.500000	0.007000	-178.900000	0.014000	-178.900000	0.016000	-178.900000	0.015000	-178.600000	0.020000	178.500000	0.014000	177.100000	0.027000	-172.000000	0.066000	-138.200000	0.165000	-138.100000	0.167000	-138.300000	0.172000	-140.900000	0.194000	-140.100000	0.192000	-140.700000	0.200000	-140.600000	0.205000	-140.400000	0.208000	-140.400000	0.213000	-140.600000	0.221000
-84.600000	0.078000	-83.000000	0.096000	-81.200000	0.120000	-79.300000	0.144000	-77.100000	0.169000	-75.100000	0.192000	-73.300000	0.215000	108.200000	0.235000	-71.800000	0.244000	-71.300000	0.258000	-71.100000	0.272000	-71.500000	0.281000	111.200000	0.302000	112.300000	0.303000	-116.900000	0.281000	-142.300000	0.184000	-141.700000	0.192000	-141.800000	0.195000	-139.400000	0.183000	-140.900000	0.197000	-140.700000	0.201000	-140.400000	0.202000	-140.600000	0.209000	-140.700000	0.216000	-140.600000	0.221000
-179.800000	0.000000	-179.800000	0.003000	-179.300000	0.008000	-179.100000	0.008000	-179.000000	0.009000	-179.000000	0.010000	-179.300000	0.006000	-179.600000	0.007000	-178.700000	0.014000	-178.900000	0.014000	-179.000000	0.016000	-178.700000	0.020000	178.600000	0.014000	177.100000	0.027000	-171.700000	0.064000	-140.200000	0.189000	-141.300000	0.188000	-141.200000	0.192000	-141.200000	0.195000	-140.700000	0.196000	-140.400000	0.197000	-140.700000	0.205000	-140.600000	0.210000	-140.400000	0.213000	-140.100000	0.216000
129.200000	0.384000	127.500000	0.376000	125.100000	0.362000	122.900000	0.351000	120.700000	0.340000	118.800000	0.331000	117.300000	0.327000	-63.800000	0.323000	114.400000	0.318000	113.600000	0.320000	113.000000	0.324000	112.100000	0.327000	114.000000	0.341000	114.700000	0.337000	-118.900000	0.304000	-138.600000	0.157000	-138.000000	0.168000	-138.400000	0.173000	-140.900000	0.194000	-140.100000	0.192000	-140.600000	0.201000	-140.600000	0.205000	-140.500000	0.208000	-140.400000	0.213000	-140.600000	0.221000
-179.800000	0.001000	-179.700000	0.004000	-179.500000	0.005000	-179.300000	0.007000	-179.200000	0.007000	-179.200000	0.007000	-179.200000	0.008000	-179.500000	0.007000	-178.900000	0.014000	-178.800000	0.017000	-179.000000	0.017000	-178.800000	0.022000	178.500000	0.014000	176.900000	0.026000	-171.300000	0.067000	-141.300000	0.195000	-141.700000	0.191000	-141.700000	0.195000	-139.500000	0.183000	-140.900000	0.197000	-140.800000	0.200000	-140.400000	0.202000	-140.500000	0.209000	-140.700000	0.216000	-140.600000	0.221000
-84.500000	0.077000	-83.000000	0.097000	-81.100000	0.121000	-79.100000	0.145000	-76.900000	0.171000	-74.900000	0.195000	-73.100000	0.217000	108.500000	0.238000	-71.600000	0.247000	-71.200000	0.260000	-70.900000	0.274000	-71.300000	0.283000	111.400000	0.304000	112.600000	0.306000	-117.500000	0.279000	-141.300000	0.180000	-141.300000	0.189000	-141.200000	0.192000	-141.100000	0.195000	-140.600000	0.196000	-140.300000	0.198000	-140.700000	0.206000	-140.700000	0.210000	-140.400000	0.213000	-140.100000	0.216000
-179.900000	0.002000	-179.700000	0.003000	-179.200000	0.008000	-179.000000	0.009000	-178.900000	0.010000	-178.900000	0.010000	-179.300000	0.008000	-179.600000	0.007000	-178.700000	0.014000	-178.800000	0.014000	-178.800000	0.015000	-178.500000	0.019000	178.500000	0.014000	177.000000	0.026000	-171.300000	0.071000	-137.700000	0.164000	-138.000000	0.168000	-138.500000	0.173000	-140.900000	0.194000	-140.200000	0.192000	-140.700000	0.200000	-140.600000	0.204000	-140.400000	0.208000	-140.400000	0.213000	-140.600000	0.221000
128.700000	0.382000	127.000000	0.372000	124.800000	0.361000	-57.100000	0.353000	120.400000	0.339000	118.900000	0.332000	116.200000	0.317000	115.300000	0.319000	114.000000	0.316000	113.500000	0.321000	112.400000	0.323000	111.800000	0.330000	114.000000	0.341000	109.700000	0.338000	-121.000000	0.284000	-139.900000	0.183000	-139.400000	0.177000	-139.000000	0.179000	-140.900000	0.196000	-140.100000	0.195000	-140.700000	0.202000	-140.700000	0.207000	-140.600000	0.211000	-140.300000	0.215000	-140.300000	0.220000
-179.700000	0.001000	-179.900000	0.003000	-179.700000	0.004000	-179.800000	0.005000	-179.400000	0.007000	-179.700000	0.006000	-178.800000	0.013000	-179.000000	0.011000	-178.800000	0.015000	-179.000000	0.016000	-178.600000	0.021000	-178.800000	0.020000	178.200000	0.015000	-178.200000	0.028000	-168.300000	0.088000	-141.200000	0.180000	-140.900000	0.188000	-141.100000	0.192000	-140.100000	0.188000	-140.700000	0.197000	-140.600000	0.202000	-140.600000	0.206000	-140.400000	0.210000	-140.500000	0.216000	-140.600000	0.223000
-84.200000	0.083000	-82.100000	0.106000	-80.300000	0.130000	102.200000	0.157000	-76.000000	0.180000	-73.900000	0.205000	-73.400000	0.216000	-72.000000	0.237000	-71.500000	0.251000	-71.100000	0.265000	-71.300000	0.274000	-71.300000	0.288000	111.600000	0.307000	-72.300000	0.306000	-120.200000	0.264000	-139.400000	0.180000	-140.800000	0.186000	-141.200000	0.193000	-140.500000	0.193000	-140.800000	0.199000	-140.400000	0.199000	-140.400000	0.205000	-140.600000	0.211000	-140.600000	0.217000	-140.300000	0.221000
-179.800000	0.002000	-179.900000	0.003000	-179.500000	0.005000	-179.900000	0.002000	-179.300000	0.006000	-179.500000	0.004000	-178.300000	0.017000	-178.800000	0.013000	-178.600000	0.016000	-178.700000	0.014000	-178.600000	0.019000	-178.600000	0.020000	178.300000	0.016000	-178.200000	0.030000	-167.900000	0.090000	-140.300000	0.178000	-139.400000	0.178000	-139.100000	0.180000	-141.000000	0.195000	-140.200000	0.194000	-140.700000	0.203000	-140.700000	0.207000	-140.600000	0.212000	-140.300000	0.215000	-140.300000	0.220000
128.700000	0.380000	126.900000	0.371000	124.600000	0.360000	-57.300000	0.350000	120.100000	0.336000	118.400000	0.330000	115.800000	0.314000	115.000000	0.315000	113.700000	0.313000	113.100000	0.320000	112.200000	0.320000	111.600000	0.327000	113.800000	0.338000	109.800000	0.334000	-121.800000	0.277000	-140.900000	0.184000	-140.900000	0.188000	-141.000000	0.191000	-140.000000	0.189000	-140.700000	0.197000	-140.600000	0.201000	-140.600000	0.206000	-140.400000	0.209000	-140.500000	0.216000	-140.600000	0.223000
-179.800000	0.002000	-179.900000	0.003000	-179.700000	0.004000	-179.700000	0.004000	-179.400000	0.006000	-179.500000	0.005000	-178.700000	0.013000	-179.000000	0.012000	-178.700000	0.015000	-178.800000	0.015000	-178.600000	0.021000	-178.800000	0.021000	178.300000	0.018000	-178.400000	0.030000	-167.300000	0.094000	-139.600000	0.178000	-140.800000	0.186000	-141.200000	0.193000	-140.600000	0.193000	-140.700000	0.199000	-140.400000	0.200000	-140.400000	0.205000	-140.600000	0.212000	-140.600000	0.217000	-140.300000	0.221000
-84.100000	0.082000	-82.100000	0.108000	-80.200000	0.131000	102.400000	0.160000	-75.800000	0.184000	-73.700000	0.208000	-73.200000	0.219000	-71.800000	0.240000	-71.300000	0.253000	-71.000000	0.267000	-71.100000	0.276000	-71.100000	0.289000	111.700000	0.307000	-72.200000	0.307000	-121.100000	0.259000	-140.300000	0.177000	-139.400000	0.178000	-139.200000	0.180000	-140.900000	0.195000	-140.300000	0.194000	-140.700000	0.202000	-140.700000	0.207000	-140.600000	0.211000	-140.300000	0.215000	-140.300000	0.220000
-179.800000	0.004000	-179.700000	0.001000	-179.400000	0.005000	-180.000000	0.003000	-179.200000	0.006000	-179.500000	0.005000	-178.200000	0.018000	-178.700000	0.013000	-178.600000	0.017000	-178.800000	0.016000	-178.600000	0.020000	-178.600000	0.020000	178.300000	0.017000	-177.900000	0.029000	-166.900000	0.097000	-140.800000	0.186000	-140.900000	0.187000	-140.900000	0.191000	-140.100000	0.189000	-140.600000	0.198000	-140.600000	0.202000	-140.600000	0.206000	-140.400000	0.210000	-140.500000	0.216000	-140.600000	0.223000
127.800000	0.376000	125.900000	0.365000	-55.900000	0.357000	-57.900000	0.347000	119.400000	0.331000	117.300000	0.322000	-63.500000	0.323000	114.700000	0.313000	113.600000	0.314000	112.900000	0.318000	112.000000	0.320000	111.100000	0.323000	110.300000	0.330000	109.400000	0.334000	-127.800000	0.235000	-141.500000	0.187000	-141.000000	0.190000	-141.000000	0.193000	-140.700000	0.195000	-140.400000	0.197000	-140.700000	0.204000	-140.700000	0.208000	-140.500000	0.212000	-140.300000	0.216000	-140.200000	0.223000
-179.500000	0.003000	-179.500000	0.005000	-179.600000	0.005000	-179.600000	0.004000	-179.300000	0.008000	-179.100000	0.008000	-179.400000	0.006000	-178.900000	0.016000	-178.800000	0.017000	-178.800000	0.018000	-178.700000	0.022000	-178.500000	0.027000	-178.400000	0.028000	-178.400000	0.031000	-157.000000	0.139000	-140.300000	0.183000	-139.100000	0.176000	-141.100000	0.194000	-140.000000	0.190000	-140.700000	0.200000	-140.700000	0.204000	-140.400000	0.207000	-140.400000	0.213000	-140.400000	0.219000	-140.600000	0.224000
-83.700000	0.088000	-81.800000	0.112000	100.700000	0.140000	103.000000	0.168000	-75.400000	0.188000	-73.800000	0.209000	108.100000	0.234000	-71.800000	0.242000	-71.300000	0.257000	-71.100000	0.269000	-71.000000	0.282000	-71.600000	0.288000	-71.800000	0.300000	-72.400000	0.310000	-129.700000	0.217000	-139.100000	0.174000	-141.000000	0.190000	-139.300000	0.182000	-140.900000	0.197000	-140.600000	0.198000	-140.300000	0.201000	-140.600000	0.208000	-140.700000	0.213000	-140.700000	0.219000	-140.300000	0.224000
-179.600000	0.005000	-179.500000	0.007000	-179.900000	0.003000	179.900000	0.002000	-179.000000	0.009000	-178.700000	0.014000	-179.600000	0.005000	-178.600000	0.014000	-178.600000	0.015000	-178.600000	0.017000	-178.600000	0.018000	-178.100000	0.025000	-178.200000	0.027000	-177.700000	0.032000	-151.900000	0.149000	-141.400000	0.187000	-141.100000	0.190000	-141.000000	0.193000	-140.700000	0.195000	-140.300000	0.198000	-140.700000	0.204000	-140.600000	0.209000	-140.400000	0.213000	-140.200000	0.217000	-140.300000	0.222000
127.900000	0.373000	125.800000	0.363000	-56.100000	0.355000	-58.100000	0.345000	119.000000	0.328000	117.000000	0.317000	-63.800000	0.319000	114.200000	0.311000	113.300000	0.312000	112.600000	0.316000	111.700000	0.319000	110.800000	0.323000	110.200000	0.328000	109.100000	0.334000	-134.400000	0.208000	-140.400000	0.184000	-139.000000	0.177000	-141.000000	0.194000	-140.000000	0.190000	-140.800000	0.199000	-140.700000	0.204000	-140.400000	0.207000	-140.500000	0.212000	-140.500000	0.218000	-140.500000	0.225000
-179.700000	0.005000	-179.500000	0.006000	-179.500000	0.004000	-179.500000	0.003000	-179.200000	0.008000	-179.100000	0.009000	-179.500000	0.008000	-178.700000	0.015000	-178.700000	0.017000	-178.700000	0.018000	-178.500000	0.021000	-178.300000	0.025000	-178.400000	0.029000	-178.200000	0.029000	-141.700000	0.162000	-139.100000	0.173000	-141.000000	0.189000	-139.400000	0.182000	-140.900000	0.197000	-140.500000	0.199000	-140.300000	0.201000	-140.600000	0.208000	-140.600000	0.214000	-140.600000	0.220000	-140.400000	0.223000
-83.600000	0.089000	-81.700000	0.112000	100.800000	0.143000	-76.800000	0.171000	-75.200000	0.191000	-73.600000	0.211000	108.500000	0.236000	-71.600000	0.245000	-71.100000	0.259000	-70.900000	0.271000	-70.900000	0.284000	-71.500000	0.290000	-71.800000	0.301000	-72.300000	0.311000	-141.900000	0.182000	-141.200000	0.188000	-141.100000	0.191000	-140.900000	0.193000	-140.700000	0.195000	-140.400000	0.197000	-140.700000	0.204000	-140.600000	0.209000	-140.500000	0.212000	-140.300000	0.216000	-140.200000	0.223000
-179.700000	0.006000	-179.400000	0.007000	-179.900000	0.002000	-180.000000	0.000000	-178.900000	0.009000	-178.600000	0.015000	-179.700000	0.006000	-178.600000	0.015000	-178.600000	0.016000	-178.700000	0.018000	-178.700000	0.019000	-178.200000	0.026000	-178.100000	0.027000	-177.900000	0.034000	-138.600000	0.192000	-140.600000	0.183000	-139.100000	0.177000	-141.100000	0.194000	-140.000000	0.190000	-140.700000	0.200000	-140.700000	0.204000	-140.500000	0.206000	-140.400000	0.213000	-140.500000	0.218000	-140.600000	0.224000
126.900000	0.368000	124.900000	0.357000	122.900000	0.352000	120.400000	0.334000	117.900000	0.319000	116.000000	0.310000	115.000000	0.311000	113.600000	0.307000	113.100000	0.314000	112.300000	0.316000	111.500000	0.320000	110.500000	0.322000	109.700000	0.327000	-117.500000	0.306000	-139.100000	0.187000	-139.400000	0.177000	-138.900000	0.177000	-141.100000	0.196000	-140.300000	0.194000	-140.600000	0.201000	-140.600000	0.206000	-140.500000	0.210000	-140.300000	0.213000	-140.200000	0.218000	-140.300000	0.226000
-179.400000	0.006000	-179.400000	0.007000	-179.600000	0.001000	-179.300000	0.007000	-178.700000	0.014000	-178.600000	0.015000	-178.900000	0.013000	-178.500000	0.018000	-178.900000	0.015000	-178.700000	0.020000	-178.700000	0.021000	-178.400000	0.027000	-178.300000	0.030000	-172.700000	0.060000	-138.800000	0.165000	-140.900000	0.187000	-141.000000	0.191000	-139.700000	0.186000	-140.500000	0.196000	-141.000000	0.204000	-140.500000	0.204000	-140.400000	0.209000	-140.500000	0.215000	-140.800000	0.224000	-140.500000	0.227000
-83.100000	0.097000	-81.200000	0.120000	-78.600000	0.151000	-76.800000	0.173000	-75.500000	0.190000	-73.800000	0.211000	-72.100000	0.235000	-71.600000	0.247000	-70.800000	0.265000	-70.900000	0.275000	-71.000000	0.287000	-71.600000	0.293000	-72.000000	0.303000	-116.600000	0.291000	-142.200000	0.188000	-140.600000	0.185000	-141.300000	0.193000	-140.600000	0.192000	-140.800000	0.197000	-140.000000	0.196000	-140.500000	0.205000	-140.700000	0.211000	-140.700000	0.217000	-140.300000	0.219000	-140.200000	0.225000
-179.400000	0.006000	-179.100000	0.009000	-179.500000	0.007000	-178.700000	0.011000	-178.000000	0.018000	-177.900000	0.021000	-178.500000	0.015000	-178.400000	0.019000	-178.800000	0.016000	-178.600000	0.018000	-178.400000	0.022000	-178.000000	0.029000	-177.800000	0.032000	-172.600000	0.059000	-139.700000	0.185000	-139.400000	0.177000	-138.900000	0.178000	-141.100000	0.196000	-140.300000	0.194000	-140.600000	0.201000	-140.700000	0.206000	-140.500000	0.210000	-140.300000	0.213000	-140.200000	0.218000	-140.400000	0.225000
126.800000	0.366000	124.700000	0.356000	122.900000	0.347000	120.000000	0.332000	117.400000	0.317000	115.600000	0.307000	114.600000	0.308000	113.400000	0.304000	113.000000	0.310000	112.100000	0.313000	111.300000	0.317000	110.400000	0.320000	109.500000	0.326000	-117.700000	0.304000	-138.900000	0.159000	-140.900000	0.187000	-141.000000	0.190000	-139.700000	0.186000	-140.500000	0.196000	-141.000000	0.204000	-140.400000	0.204000	-140.400000	0.209000	-140.500000	0.215000	-140.800000	0.224000	-140.400000	0.228000
-179.400000	0.007000	-179.300000	0.007000	-179.800000	0.004000	-179.200000	0.006000	-178.500000	0.013000	-178.500000	0.015000	-178.800000	0.012000	-178.500000	0.019000	-178.900000	0.016000	-178.600000	0.021000	-178.700000	0.022000	-178.400000	0.027000	-178.200000	0.030000	-172.400000	0.060000	-141.500000	0.198000	-140.600000	0.185000	-141.200000	0.194000	-140.600000	0.192000	-140.700000	0.197000	-140.000000	0.196000	-140.600000	0.205000	-140.700000	0.211000	-140.700000	0.217000	-140.300000	0.219000	-140.300000	0.224000
-83.000000	0.097000	-81.200000	0.121000	-78.300000	0.151000	-76.600000	0.175000	-75.300000	0.192000	-73.600000	0.213000	-71.900000	0.238000	-71.400000	0.249000	-70.700000	0.267000	-70.800000	0.276000	-70.900000	0.288000	-71.500000	0.294000	-72.000000	0.304000	-116.900000	0.291000	-140.700000	0.175000	-139.400000	0.177000	-139.100000	0.177000	-141.100000	0.196000	-140.300000	0.195000	-140.600000	0.201000	-140.600000	0.206000	-140.500000	0.210000	-140.300000	0.213000	-140.200000	0.218000	-140.300000	0.226000
-179.400000	0.007000	-179.000000	0.009000	-179.500000	0.007000	-178.700000	0.013000	-178.000000	0.019000	-177.900000	0.022000	-178.500000	0.016000	-178.400000	0.019000	-178.700000	0.016000	-178.600000	0.019000	-178.300000	0.022000	-177.900000	0.029000	-177.800000	0.033000	-172.400000	0.062000	-137.900000	0.168000	-140.900000	0.187000	-140.800000	0.191000	-139.700000	0.186000	-140.600000	0.195000	-141.000000	0.204000	-140.500000	0.204000	-140.400000	0.209000	-140.500000	0.215000	-140.800000	0.224000	-140.500000	0.227000
126.400000	0.365000	124.700000	0.355000	121.300000	0.335000	119.900000	0.335000	116.900000	0.313000	115.900000	0.313000	113.900000	0.303000	113.200000	0.306000	112.200000	0.306000	111.700000	0.312000	110.800000	0.314000	109.900000	0.320000	109.100000	0.326000	-120.600000	0.279000	-140.900000	0.185000	-140.900000	0.188000	-140.700000	0.191000	-140.600000	0.194000	-140.500000	0.198000	-140.900000	0.205000	-140.700000	0.208000	-140.200000	0.210000	-140.300000	0.215000	-140.300000	0.223000	-140.400000	0.228000
-179.600000	0.005000	-180.000000	0.003000	-179.000000	0.010000	-179.500000	0.003000	-178.800000	0.012000	-179.200000	0.009000	-178.500000	0.018000	-178.700000	0.017000	-178.400000	0.022000	-178.500000	0.023000	-178.400000	0.027000	-178.200000	0.030000	-178.200000	0.031000	-168.400000	0.088000	-139.700000	0.179000	-140.800000	0.189000	-141.200000	0.194000	-140.000000	0.190000	-140.600000	0.199000	-140.400000	0.202000	-140.400000	0.206000	-140.400000	0.211000	-140.500000	0.219000	-140.600000	0.224000	-140.200000	0.229000
-82.200000	0.108000	-79.400000	0.137000	-78.600000	0.153000	-75.300000	0.190000	-74.400000	0.203000	-72.300000	0.228000	-72.100000	0.237000	-71.200000	0.256000	-71.200000	0.265000	-71.000000	0.279000	-71.300000	0.288000	-71.800000	0.295000	-72.200000	0.306000	-120.500000	0.269000	-140.000000	0.177000	-139.300000	0.177000	-139.400000	0.182000	-140.800000	0.196000	-140.500000	0.197000	-140.300000	0.200000	-140.500000	0.207000	-140.900000	0.216000	-140.600000	0.218000	-140.200000	0.222000	-140.400000	0.228000
-179.600000	0.004000	179.900000	0.003000	-178.300000	0.016000	-179.700000	0.004000	-178.100000	0.018000	-178.900000	0.013000	-178.000000	0.021000	-178.300000	0.018000	-178.100000	0.023000	-178.300000	0.022000	-178.000000	0.027000	-177.700000	0.033000	-177.500000	0.037000	-167.900000	0.089000	-140.800000	0.187000	-140.800000	0.188000	-140.700000	0.191000	-140.600000	0.194000	-140.400000	0.198000	-140.900000	0.206000	-140.700000	0.209000	-140.200000	0.210000	-140.200000	0.216000	-140.400000	0.222000	-140.300000	0.229000
126.300000	0.364000	124.500000	0.353000	121.000000	0.333000	119.800000	0.330000	116.600000	0.310000	115.700000	0.309000	113.600000	0.300000	112.900000	0.304000	112.000000	0.304000	111.400000	0.310000	110.600000	0.313000	109.800000	0.318000	109.100000	0.324000	-121.400000	0.274000	-139.900000	0.177000	-140.900000	0.189000	-141.100000	0.194000	-140.000000	0.190000	-140.700000	0.198000	-140.400000	0.201000	-140.400000	0.206000	-140.400000	0.211000	-140.600000	0.218000	-140.500000	0.225000	-140.300000	0.228000
-179.600000	0.005000	-180.000000	0.004000	-178.900000	0.010000	-179.600000	0.005000	-178.800000	0.012000	-179.300000	0.010000	-178.400000	0.018000	-178.600000	0.017000	-178.400000	0.022000	-178.400000	0.023000	-178.300000	0.027000	-178.200000	0.030000	-178.300000	0.031000	-167.500000	0.093000	-139.800000	0.179000	-139.300000	0.178000	-139.500000	0.182000	-140.800000	0.196000	-140.400000	0.198000	-140.300000	0.201000	-140.500000	0.207000	-140.900000	0.216000	-140.500000	0.219000	-140.300000	0.221000	-140.300000	0.228000
-82.100000	0.108000	100.800000	0.138000	-78.500000	0.154000	-75.000000	0.190000	-74.200000	0.205000	-72.100000	0.230000	-71.900000	0.240000	-71.000000	0.257000	-71.100000	0.267000	-70.900000	0.280000	-71.200000	0.289000	-71.800000	0.297000	-72.100000	0.307000	-121.100000	0.264000	-141.000000	0.185000	-140.700000	0.188000	-140.600000	0.191000	-140.600000	0.194000	-140.500000	0.197000	-140.900000	0.205000	-140.700000	0.209000	-140.200000	0.210000	-140.300000	0.215000	-140.300000	0.223000	-140.300000	0.229000
-179.500000	0.004000	179.800000	0.002000	-178.200000	0.017000	-179.600000	0.005000	-178.000000	0.019000	-178.700000	0.013000	-178.000000	0.022000	-178.400000	0.020000	-178.100000	0.023000	-178.300000	0.023000	-178.000000	0.027000	-177.600000	0.033000	-177.500000	0.037000	-167.200000	0.096000	-139.800000	0.178000	-141.000000	0.188000	-141.200000	0.193000	-140.000000	0.190000	-140.600000	0.199000	-140.400000	0.201000	-140.400000	0.206000	-140.400000	0.211000	-140.500000	0.219000	-140.600000	0.224000	-140.400000	0.228000
125.400000	0.358000	-56.600000	0.349000	120.100000	0.327000	117.600000	0.313000	115.900000	0.306000	115.500000	0.311000	113.700000	0.304000	112.600000	0.304000	111.900000	0.307000	111.100000	0.312000	110.100000	0.313000	109.400000	0.318000	108.800000	0.327000	-138.100000	0.197000	-141.000000	0.188000	-139.300000	0.179000	-141.000000	0.195000	-140.200000	0.193000	-140.600000	0.201000	-140.700000	0.206000	-140.500000	0.209000	-140.400000	0.214000	-140.400000	0.220000	-140.300000	0.226000	-140.400000	0.231000
-179.500000	0.006000	-179.600000	0.005000	-178.900000	0.012000	-178.700000	0.013000	-178.600000	0.015000	-179.500000	0.009000	-178.800000	0.016000	-178.600000	0.018000	-178.600000	0.020000	-178.500000	0.022000	-178.100000	0.029000	-178.200000	0.032000	-178.300000	0.032000	-139.800000	0.176000	-138.800000	0.174000	-140.500000	0.188000	-139.700000	0.186000	-140.600000	0.196000	-140.700000	0.201000	-140.200000	0.202000	-140.400000	0.209000	-140.500000	0.215000	-140.700000	0.222000	-140.500000	0.226000	-140.200000	0.232000
-81.300000	0.119000	101.200000	0.147000	-77.600000	0.164000	-75.700000	0.187000	-73.800000	0.210000	-71.400000	0.240000	-71.300000	0.249000	-71.000000	0.261000	-70.800000	0.274000	-71.000000	0.284000	-71.500000	0.290000	-71.900000	0.300000	-72.500000	0.310000	-141.700000	0.162000	-140.900000	0.185000	-141.300000	0.192000	-140.600000	0.192000	-140.700000	0.197000	-140.300000	0.198000	-140.700000	0.206000	-140.700000	0.211000	-140.600000	0.215000	-140.200000	0.218000	-140.200000	0.225000	-140.300000	0.230000
-179.500000	0.004000	-179.800000	0.003000	-178.200000	0.017000	-177.700000	0.023000	-177.900000	0.021000	-179.100000	0.008000	-178.400000	0.017000	-178.300000	0.021000	-178.300000	0.022000	-178.100000	0.026000	-177.800000	0.033000	-177.500000	0.036000	-177.200000	0.039000	-139.000000	0.207000	-141.000000	0.189000	-139.300000	0.181000	-141.000000	0.195000	-140.200000	0.193000	-140.600000	0.201000	-140.700000	0.206000	-140.400000	0.209000	-140.400000	0.214000	-140.400000	0.220000	-140.400000	0.225000	-140.300000	0.232000
125.200000	0.357000	-56.800000	0.347000	119.800000	0.325000	117.300000	0.310000	115.500000	0.303000	115.000000	0.309000	113.400000	0.301000	112.500000	0.301000	111.700000	0.305000	111.000000	0.309000	110.100000	0.310000	109.300000	0.317000	108.600000	0.327000	-141.000000	0.148000	-138.900000	0.173000	-140.400000	0.187000	-139.700000	0.186000	-140.600000	0.196000	-140.700000	0.201000	-140.200000	0.202000	-140.500000	0.209000	-140.500000	0.215000	-140.700000	0.222000	-140.400000	0.227000	-140.300000	0.231000
-179.400000	0.005000	-179.600000	0.005000	-178.800000	0.011000	-178.700000	0.013000	-178.500000	0.015000	-179.200000	0.008000	-178.700000	0.016000	-178.700000	0.019000	-178.600000	0.021000	-178.500000	0.023000	-178.200000	0.030000	-178.200000	0.031000	-178.200000	0.031000	-138.800000	0.199000	-140.700000	0.186000	-141.300000	0.192000	-140.600000	0.192000	-140.700000	0.197000	-140.300000	0.198000	-140.700000	0.206000	-140.600000	0.211000	-140.600000	0.215000	-140.200000	0.218000	-140.300000	0.224000	-140.200000	0.231000
-81.300000	0.120000	101.400000	0.148000	-77.500000	0.166000	-75.500000	0.189000	-73.700000	0.212000	-71.300000	0.242000	-71.200000	0.251000	-70.900000	0.263000	-70.700000	0.275000	-70.900000	0.285000	-71.400000	0.291000	-71.800000	0.301000	-72.400000	0.310000	-141.900000	0.175000	-141.200000	0.188000	-139.400000	0.181000	-141.000000	0.195000	-140.200000	0.193000	-140.600000	0.201000	-140.700000	0.206000	-140.500000	0.209000	-140.400000	0.214000	-140.400000	0.220000	-140.300000	0.226000	-140.400000	0.231000
-179.500000	0.005000	-179.800000	0.004000	-178.100000	0.018000	-177.500000	0.023000	-177.800000	0.022000	-179.100000	0.010000	-178.400000	0.018000	-178.100000	0.021000	-178.200000	0.022000	-178.100000	0.026000	-177.700000	0.032000	-177.500000	0.037000	-177.300000	0.041000	-138.700000	0.169000	-138.800000	0.174000	-140.400000	0.186000	-139.700000	0.186000	-140.600000	0.196000	-140.700000	0.201000	-140.200000	0.202000	-140.400000	0.209000	-140.500000	0.215000	-140.700000	0.222000	-140.500000	0.226000	-140.200000	0.232000
125.000000	0.351000	121.900000	0.339000	118.500000	0.315000	117.800000	0.320000	115.200000	0.304000	113.900000	0.301000	113.000000	0.303000	112.000000	0.300000	111.100000	0.302000	110.500000	0.307000	109.700000	0.312000	109.000000	0.319000	108.200000	0.325000	-141.400000	0.187000	-141.000000	0.188000	-140.500000	0.190000	-140.300000	0.193000	-140.400000	0.197000	-140.800000	0.204000	-140.600000	0.208000	-140.200000	0.210000	-140.400000	0.216000	-140.400000	0.223000	-140.400000	0.229000	-140.300000	0.235000
179.800000	0.005000	-179.500000	0.005000	-178.500000	0.016000	-179.800000	0.002000	-178.700000	0.014000	-178.700000	0.014000	-178.800000	0.014000	-178.600000	0.021000	-178.300000	0.026000	-178.400000	0.027000	-178.200000	0.031000	-178.200000	0.032000	-178.300000	0.034000	-140.300000	0.179000	-141.100000	0.190000	-141.200000	0.194000	-140.400000	0.192000	-140.800000	0.200000	-140.300000	0.202000	-140.400000	0.206000	-140.500000	0.212000	-140.500000	0.219000	-140.500000	0.223000	-140.400000	0.229000	-140.300000	0.234000
-79.600000	0.132000	-78.100000	0.158000	-77.100000	0.171000	-73.400000	0.213000	-72.900000	0.223000	-71.600000	0.243000	-71.000000	0.258000	-70.800000	0.268000	-71.200000	0.274000	-71.100000	0.288000	-71.700000	0.294000	-72.200000	0.303000	-72.800000	0.311000	-138.700000	0.176000	-138.800000	0.175000	-139.400000	0.183000	-140.600000	0.195000	-140.300000	0.196000	-140.500000	0.201000	-140.600000	0.208000	-140.800000	0.215000	-140.500000	0.217000	-140.300000	0.223000	-140.200000	0.227000	-140.100000	0.234000
-180.000000	0.004000	-179.100000	0.008000	-177.400000	0.023000	-179.100000	0.007000	-178.200000	0.018000	-178.400000	0.018000	-178.400000	0.019000	-178.100000	0.022000	-177.700000	0.029000	-177.800000	0.029000	-177.400000	0.036000	-177.200000	0.041000	-176.700000	0.047000	-141.600000	0.183000	-140.800000	0.188000	-140.500000	0.189000	-140.400000	0.192000	-140.400000	0.197000	-140.700000	0.205000	-140.600000	0.208000	-140.200000	0.210000	-140.300000	0.217000	-140.500000	0.222000	-140.400000	0.229000	-140.400000	0.234000
124.700000	0.350000	121.700000	0.336000	118.000000	0.313000	117.400000	0.317000	114.900000	0.300000	113.700000	0.297000	112.900000	0.299000	111.700000	0.299000	110.900000	0.300000	110.300000	0.306000	109.500000	0.311000	108.900000	0.318000	108.000000	0.325000	-140.000000	0.184000	-141.200000	0.191000	-141.200000	0.194000	-140.300000	0.193000	-140.800000	0.200000	-140.400000	0.201000	-140.400000	0.206000	-140.500000	0.212000	-140.600000	0.218000	-140.400000	0.224000	-140.400000	0.229000	-140.200000	0.235000
179.900000	0.005000	-179.500000	0.006000	-178.200000	0.015000	-179.600000	0.002000	-178.700000	0.015000	-178.700000	0.015000	-178.900000	0.016000	-178.400000	0.020000	-178.200000	0.026000	-178.300000	0.027000	-178.100000	0.030000	-178.200000	0.032000	-178.200000	0.032000	-139.100000	0.171000	-138.800000	0.175000	-139.500000	0.183000	-140.700000	0.194000	-140.300000	0.196000	-140.400000	0.202000	-140.600000	0.208000	-140.800000	0.215000	-140.400000	0.218000	-140.400000	0.222000	-140.200000	0.227000	-140.200000	0.233000
100.700000	0.134000	-77.900000	0.158000	-77.100000	0.173000	-73.200000	0.214000	-72.700000	0.224000	-71.400000	0.244000	-70.700000	0.258000	-70.700000	0.269000	-71.100000	0.275000	-71.000000	0.289000	-71.600000	0.295000	-72.100000	0.303000	-72.700000	0.312000	-141.100000	0.187000	-140.800000	0.187000	-140.400000	0.189000	-140.300000	0.193000	-140.400000	0.197000	-140.800000	0.204000	-140.600000	0.208000	-140.200000	0.210000	-140.400000	0.216000	-140.400000	0.223000	-140.400000	0.229000	-140.300000	0.235000
179.500000	0.003000	-179.100000	0.009000	-177.300000	0.025000	-179.200000	0.010000	-178.000000	0.019000	-178.300000	0.019000	-178.400000	0.020000	-178.200000	0.024000	-177.700000	0.030000	-177.800000	0.030000	-177.500000	0.037000	-177.200000	0.041000	-176.800000	0.048000	-140.400000	0.183000	-141.200000	0.191000	-141.200000	0.194000	-140.400000	0.192000	-140.800000	0.200000	-140.300000	0.201000	-140.400000	0.206000	-140.500000	0.212000	-140.500000	0.219000	-140.500000	0.223000	-140.400000	0.229000	-140.300000	0.234000
122.100000	0.333000	119.500000	0.319000	117.200000	0.306000	115.100000	0.296000	113.900000	0.294000	113.400000	0.298000	111.800000	0.293000	111.400000	0.299000	110.400000	0.300000	109.900000	0.306000	109.300000	0.313000	108.400000	0.320000	-122.100000	0.267000	-140.000000	0.182000	-139.800000	0.183000	-141.000000	0.195000	-140.100000	0.193000	-140.700000	0.202000	-140.700000	0.207000	-140.300000	0.208000	-140.400000	0.214000	-140.500000	0.220000	-140.400000	0.226000	-140.500000	0.233000	-140.200000	0.239000
-178.800000	0.013000	-178.500000	0.015000	-178.300000	0.018000	-178.200000	0.019000	-178.500000	0.018000	-178.900000	0.015000	-178.200000	0.023000	-178.400000	0.023000	-178.100000	0.028000	-178.300000	0.030000	-178.300000	0.031000	-178.200000	0.032000	-166.100000	0.100000	-139.500000	0.177000	-140.500000	0.188000	-139.900000	0.188000	-140.800000	0.198000	-140.600000	0.201000	-140.300000	0.203000	-140.400000	0.209000	-140.500000	0.216000	-140.500000	0.222000	-140.400000	0.227000	-140.300000	0.232000	-140.300000	0.237000
-80.200000	0.133000	-78.100000	0.159000	-76.200000	0.182000	-74.300000	0.206000	-72.600000	0.228000	-71.000000	0.252000	-71.500000	0.256000	-71.000000	0.271000	-71.300000	0.279000	-71.500000	0.289000	-71.900000	0.298000	-72.400000	0.307000	-122.400000	0.262000	-141.000000	0.188000	-140.600000	0.189000	-140.300000	0.190000	-140.500000	0.196000	-140.200000	0.198000	-140.500000	0.205000	-140.800000	0.213000	-140.600000	0.215000	-140.400000	0.219000	-140.300000	0.225000	-140.100000	0.230000	-140.000000	0.237000
-178.000000	0.020000	-177.600000	0.023000	-177.300000	0.026000	-177.200000	0.027000	-177.500000	0.025000	-178.400000	0.017000	-177.500000	0.029000	-177.800000	0.027000	-177.500000	0.033000	-177.200000	0.035000	-177.100000	0.040000	-176.900000	0.046000	-165.400000	0.103000	-140.100000	0.182000	-139.800000	0.183000	-140.900000	0.195000	-140.100000	0.193000	-140.700000	0.202000	-140.700000	0.207000	-140.300000	0.208000	-140.300000	0.215000	-140.400000	0.221000	-140.400000	0.226000	-140.500000	0.233000	-140.400000	0.238000
121.900000	0.331000	119.200000	0.316000	116.800000	0.303000	114.800000	0.294000	113.600000	0.291000	113.100000	0.296000	111.700000	0.290000	111.200000	0.297000	110.400000	0.298000	109.600000	0.306000	109.100000	0.312000	108.500000	0.318000	-123.100000	0.260000	-139.400000	0.177000	-140.500000	0.188000	-140.000000	0.188000	-140.800000	0.198000	-140.600000	0.201000	-140.300000	0.203000	-140.400000	0.209000	-140.600000	0.215000	-140.600000	0.221000	-140.400000	0.227000	-140.300000	0.232000	-140.100000	0.238000
-178.700000	0.013000	-178.400000	0.015000	-178.200000	0.018000	-178.200000	0.019000	-178.400000	0.018000	-178.800000	0.015000	-178.200000	0.024000	-178.400000	0.023000	-178.200000	0.029000	-178.100000	0.028000	-178.200000	0.031000	-178.400000	0.033000	-164.700000	0.107000	-141.000000	0.188000	-140.600000	0.189000	-140.200000	0.191000	-140.500000	0.196000	-140.200000	0.198000	-140.500000	0.205000	-140.800000	0.213000	-140.500000	0.216000	-140.300000	0.220000	-140.300000	0.225000	-140.100000	0.230000	-140.200000	0.236000
-80.200000	0.134000	-78.100000	0.160000	-76.100000	0.184000	-74.100000	0.208000	-72.500000	0.230000	-70.900000	0.254000	-71.400000	0.257000	-70.900000	0.272000	-71.200000	0.279000	-71.400000	0.290000	-71.900000	0.298000	-72.400000	0.307000	-123.500000	0.255000	-140.200000	0.182000	-139.800000	0.183000	-141.000000	0.194000	-140.100000	0.193000	-140.700000	0.202000	-140.700000	0.207000	-140.300000	0.208000	-140.400000	0.214000	-140.500000	0.220000	-140.400000	0.226000	-140.500000	0.233000	-140.200000	0.239000
-177.900000	0.021000	-177.400000	0.025000	-177.100000	0.027000	-177.100000	0.027000	-177.400000	0.026000	-178.400000	0.018000	-177.400000	0.029000	-177.700000	0.028000	-177.400000	0.033000	-177.400000	0.038000	-177.100000	0.041000	-176.700000	0.045000	-163.900000	0.111000	-139.300000	0.177000	-140.500000	0.188000	-139.900000	0.189000	-140.800000	0.198000	-140.600000	0.201000	-140.300000	0.203000	-140.400000	0.209000	-140.500000	0.216000	-140.500000	0.222000	-140.400000	0.227000	-140.300000	0.232000	-140.300000	0.237000
120.700000	0.324000	117.900000	0.309000	115.600000	0.297000	114.000000	0.290000	113.400000	0.293000	111.900000	0.288000	111.500000	0.292000	110.600000	0.294000	109.900000	0.300000	109.200000	0.306000	108.700000	0.312000	108.000000	0.319000	-140.800000	0.179000	-140.200000	0.184000	-140.500000	0.189000	-140.000000	0.191000	-140.600000	0.199000	-140.800000	0.205000	-140.400000	0.207000	-140.400000	0.212000	-140.300000	0.217000	-140.400000	0.223000	-140.600000	0.232000	-140.400000	0.236000	-140.300000	0.242000
-178.600000	0.015000	-178.400000	0.015000	-178.100000	0.018000	-178.200000	0.019000	-178.800000	0.016000	-178.200000	0.022000	-178.500000	0.024000	-178.300000	0.027000	-178.100000	0.030000	-178.100000	0.031000	-178.200000	0.034000	-178.300000	0.035000	-139.200000	0.177000	-140.600000	0.187000	-140.900000	0.193000	-140.500000	0.194000	-140.800000	0.201000	-140.200000	0.201000	-140.400000	0.207000	-140.500000	0.213000	-140.700000	0.220000	-140.400000	0.224000	-140.300000	0.229000	-140.200000	0.234000	-140.000000	0.240000
-79.000000	0.148000	-77.000000	0.173000	-75.200000	0.196000	-73.400000	0.218000	-71.400000	0.244000	-71.500000	0.252000	-71.000000	0.266000	-71.200000	0.274000	-71.500000	0.283000	-71.800000	0.292000	-72.200000	0.302000	-72.800000	0.310000	-140.400000	0.184000	-139.900000	0.183000	-139.700000	0.185000	-140.700000	0.196000	-140.000000	0.195000	-140.500000	0.203000	-140.700000	0.210000	-140.600000	0.214000	-140.400000	0.218000	-140.500000	0.224000	-140.100000	0.227000	-140.200000	0.235000	-140.200000	0.241000
-178.000000	0.020000	-177.300000	0.026000	-177.000000	0.029000	-177.100000	0.029000	-178.100000	0.020000	-177.400000	0.029000	-177.500000	0.027000	-177.200000	0.033000	-177.100000	0.036000	-177.000000	0.042000	-176.700000	0.044000	-176.400000	0.050000	-140.700000	0.180000	-140.200000	0.184000	-140.400000	0.189000	-140.100000	0.191000	-140.600000	0.199000	-140.800000	0.205000	-140.400000	0.207000	-140.400000	0.212000	-140.300000	0.217000	-140.300000	0.223000	-140.600000	0.232000	-140.400000	0.236000	-140.200000	0.242000
120.400000	0.321000	117.700000	0.306000	115.300000	0.293000	113.700000	0.287000	113.100000	0.290000	111.700000	0.286000	111.100000	0.291000	110.400000	0.294000	109.800000	0.299000	109.300000	0.304000	108.500000	0.312000	107.800000	0.320000	-139.100000	0.179000	-140.600000	0.187000	-140.900000	0.194000	-140.400000	0.194000	-140.800000	0.201000	-140.200000	0.201000	-140.400000	0.207000	-140.500000	0.213000	-140.700000	0.220000	-140.500000	0.224000	-140.300000	0.229000	-140.100000	0.235000	-140.100000	0.240000
-178.500000	0.015000	-178.400000	0.016000	-178.100000	0.019000	-178.200000	0.019000	-178.700000	0.016000	-178.200000	0.022000	-178.300000	0.023000	-178.200000	0.026000	-178.100000	0.030000	-178.300000	0.032000	-178.100000	0.033000	-178.200000	0.033000	-140.700000	0.179000	-139.900000	0.183000	-139.700000	0.184000	-140.700000	0.196000	-140.000000	0.195000	-140.500000	0.203000	-140.700000	0.210000	-140.600000	0.214000	-140.400000	0.218000	-140.400000	0.224000	-140.100000	0.227000	-140.300000	0.234000	-140.100000	0.241000
-78.900000	0.149000	-76.900000	0.173000	-75.000000	0.196000	-73.200000	0.220000	-71.300000	0.246000	-71.300000	0.253000	-70.900000	0.267000	-71.100000	0.275000	-71.400000	0.283000	-71.700000	0.292000	-72.200000	0.302000	-72.700000	0.311000	-140.300000	0.185000	-140.200000	0.184000	-140.400000	0.190000	-140.100000	0.191000	-140.600000	0.199000	-140.800000	0.205000	-140.400000	0.207000	-140.400000	0.212000	-140.300000	0.217000	-140.400000	0.223000	-140.600000	0.232000	-140.300000	0.237000	-140.300000	0.241000
-177.800000	0.021000	-177.100000	0.028000	-176.800000	0.031000	-177.000000	0.030000	-178.000000	0.021000	-177.400000	0.030000	-177.600000	0.029000	-177.300000	0.034000	-177.200000	0.037000	-176.800000	0.041000	-176.800000	0.046000	-176.500000	0.051000	-139.500000	0.176000	-140.600000	0.187000	-140.900000	0.193000	-140.400000	0.194000	-140.800000	0.201000	-140.200000	0.201000	-140.400000	0.207000	-140.500000	0.213000	-140.700000	0.220000	-140.400000	0.224000	-140.300000	0.229000	-140.200000	0.234000	-140.000000	0.241000
118.700000	0.311000	118.800000	0.316000	115.500000	0.299000	113.600000	0.291000	112.400000	0.288000	111.200000	0.286000	110.700000	0.291000	109.800000	0.294000	109.400000	0.299000	108.800000	0.308000	108.200000	0.315000	107.500000	0.323000	-140.800000	0.188000	-139.500000	0.182000	-140.500000	0.193000	-140.300000	0.195000	-140.600000	0.202000	-140.500000	0.206000	-140.400000	0.211000	-140.400000	0.216000	-140.400000	0.221000	-140.400000	0.228000	-140.300000	0.233000	-140.200000	0.240000	-140.100000	0.245000
-178.300000	0.016000	179.700000	0.005000	-178.900000	0.013000	-178.600000	0.016000	-178.500000	0.019000	-178.100000	0.025000	-178.200000	0.025000	-177.900000	0.030000	-178.200000	0.032000	-178.200000	0.032000	-178.200000	0.034000	-178.400000	0.034000	-139.200000	0.177000	-140.500000	0.189000	-140.000000	0.190000	-140.600000	0.199000	-140.400000	0.201000	-140.500000	0.206000	-140.600000	0.212000	-140.500000	0.216000	-140.600000	0.223000	-140.400000	0.228000	-140.300000	0.233000	-140.200000	0.238000	-140.100000	0.245000
-78.000000	0.161000	106.900000	0.204000	-73.200000	0.217000	-72.100000	0.235000	-71.400000	0.249000	-71.300000	0.259000	-71.100000	0.271000	-71.500000	0.277000	-71.600000	0.287000	-72.100000	0.296000	-72.500000	0.305000	-73.100000	0.314000	-140.400000	0.184000	-140.800000	0.191000	-140.600000	0.193000	-140.400000	0.195000	-140.400000	0.201000	-140.500000	0.206000	-140.500000	0.211000	-140.500000	0.217000	-140.300000	0.221000	-140.300000	0.226000	-140.300000	0.233000	-140.200000	0.239000	-140.100000	0.245000
-177.200000	0.025000	179.600000	0.006000	-178.100000	0.018000	-177.700000	0.022000	-177.600000	0.026000	-177.300000	0.030000	-177.400000	0.032000	-177.000000	0.039000	-176.800000	0.041000	-176.600000	0.046000	-176.500000	0.049000	-176.100000	0.055000	-140.900000	0.188000	-139.500000	0.182000	-140.500000	0.193000	-140.200000	0.196000	-140.600000	0.202000	-140.500000	0.206000	-140.400000	0.211000	-140.400000	0.216000	-140.400000	0.221000	-140.400000	0.228000	-140.300000	0.233000	-140.300000	0.239000	-140.100000	0.245000
118.400000	0.309000	118.800000	0.313000	115.100000	0.296000	113.200000	0.288000	112.200000	0.285000	111.000000	0.284000	110.600000	0.289000	109.900000	0.291000	109.300000	0.299000	108.800000	0.307000	108.200000	0.315000	107.500000	0.323000	-139.200000	0.176000	-140.500000	0.189000	-140.000000	0.189000	-140.700000	0.198000	-140.400000	0.201000	-140.500000	0.206000	-140.600000	0.211000	-140.500000	0.216000	-140.600000	0.223000	-140.400000	0.228000	-140.300000	0.233000	-140.100000	0.239000	-140.100000	0.245000
-178.200000	0.016000	179.600000	0.004000	-178.800000	0.013000	-178.500000	0.016000	-178.500000	0.020000	-178.000000	0.025000	-178.200000	0.026000	-178.100000	0.031000	-178.100000	0.031000	-178.200000	0.031000	-178.300000	0.033000	-178.400000	0.033000	-140.300000	0.184000	-140.800000	0.191000	-140.600000	0.193000	-140.300000	0.196000	-140.400000	0.201000	-140.500000	0.206000	-140.500000	0.212000	-140.500000	0.217000	-140.300000	0.221000	-140.300000	0.226000	-140.300000	0.233000	-140.300000	0.238000	-140.100000	0.245000
-78.000000	0.161000	-73.000000	0.208000	-73.100000	0.219000	-71.900000	0.236000	-71.300000	0.250000	-71.200000	0.260000	-71.000000	0.271000	-71.400000	0.278000	-71.600000	0.288000	-72.000000	0.296000	-72.500000	0.306000	-73.100000	0.314000	-141.000000	0.188000	-139.500000	0.182000	-140.500000	0.193000	-140.300000	0.195000	-140.600000	0.202000	-140.500000	0.206000	-140.400000	0.210000	-140.400000	0.216000	-140.400000	0.221000	-140.400000	0.228000	-140.300000	0.233000	-140.200000	0.240000	-140.100000	0.245000
-177.100000	0.029000	-180.000000	0.004000	-177.900000	0.019000	-177.700000	0.025000	-177.500000	0.026000	-177.300000	0.031000	-177.300000	0.033000	-176.900000	0.038000	-176.900000	0.042000	-176.700000	0.047000	-176.400000	0.049000	-176.100000	0.056000	-139.100000	0.177000	-140.500000	0.189000	-140.000000	0.190000	-140.700000	0.198000	-140.400000	0.201000	-140.500000	0.206000	-140.500000	0.212000	-140.500000	0.216000	-140.600000	0.223000	-140.400000	0.228000	-140.300000	0.233000	-140.200000	0.238000	-140.100000	0.245000
-60.700000	0.318000	114.300000	0.285000	113.700000	0.287000	112.600000	0.285000	111.100000	0.279000	110.800000	0.286000	109.900000	0.288000	109.400000	0.294000	108.800000	0.302000	108.300000	0.310000	107.900000	0.318000	-140.200000	0.182000	-140.900000	0.190000	-140.700000	0.192000	-140.100000	0.193000	-140.600000	0.201000	-140.500000	0.204000	-140.500000	0.210000	-140.400000	0.214000	-140.500000	0.220000	-140.400000	0.226000	-140.300000	0.231000	-140.200000	0.237000	-140.200000	0.244000	-140.000000	0.251000
-179.300000	0.002000	-177.900000	0.020000	-178.300000	0.019000	-178.500000	0.018000	-178.000000	0.026000	-178.300000	0.026000	-178.000000	0.029000	-178.100000	0.031000	-178.100000	0.032000	-178.200000	0.033000	-178.500000	0.034000	-140.700000	0.183000	-139.100000	0.179000	-140.100000	0.189000	-140.600000	0.196000	-140.500000	0.200000	-140.400000	0.205000	-140.400000	0.208000	-140.600000	0.216000	-140.500000	0.221000	-140.500000	0.226000	-140.400000	0.232000	-140.300000	0.237000	-140.100000	0.242000	-140.100000	0.247000
105.400000	0.196000	-75.400000	0.194000	-72.700000	0.225000	-71.600000	0.244000	-71.800000	0.250000	-71.200000	0.265000	-71.500000	0.272000	-71.600000	0.281000	-72.000000	0.290000	-72.300000	0.300000	-72.900000	0.309000	-139.300000	0.180000	-140.600000	0.188000	-140.100000	0.189000	-140.500000	0.196000	-140.200000	0.198000	-140.600000	0.204000	-140.600000	0.211000	-140.400000	0.214000	-140.400000	0.219000	-140.300000	0.225000	-140.300000	0.231000	-140.200000	0.237000	-140.200000	0.243000	-139.900000	0.250000
179.800000	0.004000	-175.900000	0.040000	-177.600000	0.025000	-177.500000	0.026000	-176.700000	0.036000	-177.000000	0.033000	-176.700000	0.041000	-176.600000	0.044000	-176.500000	0.048000	-176.400000	0.051000	-176.000000	0.054000	-140.300000	0.179000	-140.900000	0.190000	-140.700000	0.192000	-140.100000	0.193000	-140.600000	0.201000	-140.400000	0.205000	-140.500000	0.209000	-140.400000	0.214000	-140.400000	0.220000	-140.400000	0.226000	-140.300000	0.231000	-140.300000	0.237000	-140.200000	0.244000	-140.300000	0.249000
-61.100000	0.317000	114.100000	0.281000	113.400000	0.283000	112.300000	0.282000	110.900000	0.278000	110.500000	0.285000	109.800000	0.286000	109.300000	0.293000	108.900000	0.300000	108.400000	0.308000	107.700000	0.319000	-140.500000	0.186000	-139.100000	0.179000	-140.100000	0.190000	-140.600000	0.196000	-140.500000	0.200000	-140.500000	0.204000	-140.400000	0.209000	-140.600000	0.216000	-140.600000	0.221000	-140.500000	0.226000	-140.400000	0.232000	-140.200000	0.237000	-140.100000	0.242000	-139.800000	0.249000
-179.300000	0.003000	-177.900000	0.021000	-178.300000	0.020000	-178.500000	0.019000	-178.000000	0.025000	-178.100000	0.025000	-178.100000	0.030000	-178.100000	0.031000	-178.200000	0.033000	-178.400000	0.034000	-178.400000	0.032000	-139.600000	0.177000	-140.600000	0.188000	-140.100000	0.188000	-140.500000	0.196000	-140.200000	0.198000	-140.500000	0.205000	-140.600000	0.210000	-140.400000	0.214000	-140.300000	0.220000	-140.300000	0.225000	-140.300000	0.231000	-140.300000	0.237000	-140.200000	0.243000	-140.200000	0.248000
-74.400000	0.197000	-75.300000	0.195000	-72.600000	0.227000	-71.500000	0.245000	-71.600000	0.251000	-71.200000	0.266000	-71.400000	0.273000	-71.600000	0.282000	-72.000000	0.290000	-72.300000	0.301000	-72.800000	0.310000	-140.000000	0.181000	-140.900000	0.190000	-140.700000	0.193000	-140.100000	0.192000	-140.600000	0.201000	-140.500000	0.204000	-140.500000	0.210000	-140.400000	0.214000	-140.500000	0.219000	-140.400000	0.226000	-140.300000	0.231000	-140.200000	0.237000	-140.200000	0.244000	-140.000000	0.251000
179.800000	0.005000	-175.700000	0.041000	-177.300000	0.025000	-177.400000	0.027000	-176.700000	0.037000	-177.000000	0.034000	-176.600000	0.040000	-176.600000	0.044000	-176.300000	0.048000	-176.200000	0.049000	-176.200000	0.055000	-140.600000	0.186000	-139.100000	0.179000	-140.200000	0.189000	-140.600000	0.197000	-140.500000	0.200000	-140.400000	0.205000	-140.400000	0.209000	-140.600000	0.216000	-140.500000	0.222000	-140.500000	0.226000	-140.400000	0.232000	-140.300000	0.237000	-140.100000	0.242000	-140.100000	0.247000
116.200000	0.297000	113.900000	0.283000	111.700000	0.272000	111.300000	0.278000	110.300000	0.277000	109.900000	0.284000	109.400000	0.288000	108.900000	0.295000	108.400000	0.303000	107.800000	0.313000	107.100000	0.322000	-139.800000	0.182000	-140.100000	0.187000	-140.000000	0.192000	-140.400000	0.197000	-140.600000	0.204000	-140.400000	0.208000	-140.500000	0.213000	-140.400000	0.218000	-140.300000	0.224000	-140.400000	0.230000	-140.500000	0.237000	-140.300000	0.244000	-140.100000	0.248000	-139.900000	0.254000
-178.600000	0.015000	-178.400000	0.019000	-177.800000	0.025000	-178.200000	0.024000	-177.900000	0.028000	-178.000000	0.029000	-178.100000	0.031000	-178.100000	0.034000	-178.300000	0.034000	-178.300000	0.034000	-178.400000	0.034000	-139.800000	0.183000	-140.600000	0.191000	-140.400000	0.193000	-140.600000	0.200000	-140.300000	0.202000	-140.400000	0.208000	-140.400000	0.213000	-140.700000	0.221000	-140.600000	0.225000	-140.400000	0.230000	-140.200000	0.235000	-140.100000	0.239000	-140.100000	0.247000	-140.000000	0.253000
-74.400000	0.201000	-73.200000	0.217000	-73.100000	0.226000	-71.700000	0.246000	-71.800000	0.255000	-71.700000	0.266000	-71.700000	0.276000	-72.000000	0.285000	-72.300000	0.294000	-72.800000	0.304000	-73.400000	0.313000	-140.800000	0.187000	-140.100000	0.188000	-140.600000	0.196000	-140.300000	0.197000	-140.500000	0.204000	-140.600000	0.209000	-140.600000	0.214000	-140.300000	0.217000	-140.300000	0.224000	-140.300000	0.229000	-140.200000	0.235000	-140.200000	0.242000	-140.100000	0.248000	-140.000000	0.255000
-178.100000	0.018000	-177.200000	0.028000	-175.900000	0.042000	-176.700000	0.035000	-176.300000	0.042000	-176.400000	0.042000	-176.300000	0.046000	-176.200000	0.048000	-176.000000	0.053000	-175.900000	0.056000	-175.700000	0.061000	-139.800000	0.183000	-140.000000	0.187000	-140.100000	0.191000	-140.300000	0.198000	-140.600000	0.204000	-140.400000	0.208000	-140.400000	0.213000	-140.400000	0.218000	-140.400000	0.223000	-140.400000	0.230000	-140.500000	0.237000	-140.400000	0.243000	-140.100000	0.248000	-140.000000	0.253000
115.800000	0.294000	113.600000	0.281000	111.500000	0.270000	111.100000	0.276000	110.200000	0.276000	109.900000	0.283000	109.300000	0.288000	108.800000	0.295000	108.300000	0.303000	107.800000	0.312000	107.300000	0.321000	-139.800000	0.182000	-140.600000	0.192000	-140.300000	0.194000	-140.600000	0.200000	-140.300000	0.202000	-140.500000	0.207000	-140.500000	0.213000	-140.700000	0.221000	-140.500000	0.226000	-140.400000	0.230000	-140.200000	0.235000	-140.000000	0.240000	-140.100000	0.247000	-139.900000	0.254000
-178.500000	0.015000	-178.400000	0.019000	-177.900000	0.025000	-178.100000	0.024000	-178.000000	0.027000	-178.100000	0.029000	-178.100000	0.030000	-178.000000	0.033000	-178.200000	0.033000	-178.300000	0.034000	-178.600000	0.034000	-140.700000	0.188000	-140.200000	0.188000	-140.700000	0.195000	-140.300000	0.197000	-140.500000	0.203000	-140.500000	0.210000	-140.500000	0.214000	-140.300000	0.217000	-140.400000	0.223000	-140.300000	0.230000	-140.200000	0.235000	-140.200000	0.242000	-140.100000	0.248000	-140.100000	0.254000
-74.300000	0.202000	-73.200000	0.219000	-72.900000	0.228000	-71.800000	0.248000	-71.700000	0.256000	-71.600000	0.267000	-71.700000	0.277000	-72.000000	0.285000	-72.300000	0.295000	-72.800000	0.304000	-73.300000	0.313000	-139.900000	0.183000	-139.900000	0.187000	-140.000000	0.192000	-140.300000	0.198000	-140.600000	0.204000	-140.500000	0.207000	-140.500000	0.213000	-140.400000	0.218000	-140.300000	0.224000	-140.400000	0.230000	-140.500000	0.237000	-140.400000	0.243000	-140.100000	0.248000	-139.900000	0.254000
-177.900000	0.020000	-176.900000	0.028000	-175.800000	0.041000	-176.500000	0.035000	-176.200000	0.042000	-176.300000	0.042000	-176.200000	0.046000	-176.200000	0.049000	-176.100000	0.053000	-175.900000	0.057000	-175.600000	0.061000	-139.800000	0.181000	-140.700000	0.191000	-140.400000	0.193000	-140.700000	0.199000	-140.300000	0.202000	-140.400000	0.208000	-140.400000	0.213000	-140.700000	0.221000	-140.600000	0.225000	-140.400000	0.230000	-140.200000	0.235000	-140.000000	0.240000	-140.100000	0.247000	-140.000000	0.253000
113.200000	0.275000	111.700000	0.270000	111.300000	0.274000	110.200000	0.273000	109.800000	0.279000	109.300000	0.285000	109.000000	0.292000	108.500000	0.300000	108.000000	0.308000	107.400000	0.317000	-140.500000	0.184000	-140.400000	0.189000	-139.800000	0.189000	-140.300000	0.196000	-140.800000	0.205000	-140.300000	0.206000	-140.300000	0.211000	-140.400000	0.217000	-140.400000	0.223000	-140.600000	0.230000	-140.400000	0.235000	-140.400000	0.241000	-140.200000	0.247000	-140.000000	0.253000	-139.800000	0.259000
-177.800000	0.023000	-177.900000	0.022000	-178.200000	0.023000	-177.900000	0.027000	-178.100000	0.027000	-178.000000	0.031000	-178.200000	0.031000	-178.300000	0.033000	-178.400000	0.034000	-178.500000	0.035000	-140.400000	0.186000	-140.200000	0.187000	-140.300000	0.192000	-140.500000	0.199000	-140.200000	0.200000	-140.500000	0.207000	-140.500000	0.213000	-140.600000	0.219000	-140.500000	0.223000	-140.400000	0.229000	-140.300000	0.234000	-140.100000	0.240000	-140.100000	0.246000	-140.100000	0.252000	-140.000000	0.258000
-74.900000	0.200000	-73.400000	0.221000	-72.000000	0.241000	-72.100000	0.249000	-71.800000	0.261000	-71.800000	0.272000	-71.900000	0.282000	-72.200000	0.291000	-72.700000	0.299000	-73.100000	0.309000	-139.400000	0.178000	-140.000000	0.187000	-140.800000	0.196000	-140.400000	0.196000	-140.300000	0.201000	-140.600000	0.208000	-140.600000	0.213000	-140.400000	0.217000	-140.400000	0.223000	-140.200000	0.227000	-140.300000	0.235000	-140.300000	0.240000	-140.200000	0.247000	-140.000000	0.253000	-139.900000	0.260000
-175.500000	0.043000	-175.600000	0.045000	-176.400000	0.038000	-175.900000	0.045000	-176.000000	0.047000	-176.100000	0.046000	-176.100000	0.050000	-175.900000	0.052000	-175.700000	0.057000	-175.600000	0.060000	-140.300000	0.185000	-140.400000	0.188000	-139.800000	0.189000	-140.200000	0.197000	-140.800000	0.205000	-140.300000	0.206000	-140.300000	0.211000	-140.400000	0.217000	-140.400000	0.223000	-140.600000	0.230000	-140.400000	0.234000	-140.300000	0.242000	-140.200000	0.247000	-140.100000	0.253000	-140.000000	0.258000
112.900000	0.272000	111.600000	0.267000	111.100000	0.272000	110.200000	0.272000	109.800000	0.278000	109.300000	0.284000	109.000000	0.291000	108.400000	0.300000	107.900000	0.308000	107.400000	0.317000	-140.500000	0.186000	-140.200000	0.188000	-140.300000	0.192000	-140.600000	0.198000	-140.200000	0.200000	-140.500000	0.207000	-140.500000	0.213000	-140.600000	0.219000	-140.500000	0.224000	-140.400000	0.229000	-140.300000	0.235000	-140.200000	0.239000	-140.100000	0.246000	-140.000000	0.253000	-139.800000	0.260000
-177.800000	0.023000	-178.100000	0.023000	-178.200000	0.023000	-178.000000	0.027000	-178.200000	0.027000	-178.000000	0.031000	-178.300000	0.032000	-178.200000	0.032000	-178.400000	0.034000	-178.500000	0.034000	-139.400000	0.178000	-140.000000	0.187000	-140.800000	0.196000	-140.300000	0.197000	-140.300000	0.201000	-140.600000	0.208000	-140.600000	0.213000	-140.400000	0.217000	-140.400000	0.223000	-140.200000	0.227000	-140.300000	0.234000	-140.200000	0.241000	-140.200000	0.247000	-140.100000	0.252000	-140.100000	0.258000
-74.800000	0.201000	-73.200000	0.222000	-72.000000	0.242000	-72.000000	0.250000	-71.700000	0.262000	-71.800000	0.272000	-71.900000	0.282000	-72.200000	0.291000	-72.700000	0.299000	-73.100000	0.310000	-140.200000	0.185000	-140.400000	0.188000	-139.800000	0.189000	-140.300000	0.196000	-140.800000	0.205000	-140.300000	0.206000	-140.300000	0.211000	-140.400000	0.217000	-140.400000	0.223000	-140.600000	0.230000	-140.300000	0.235000	-140.400000	0.241000	-140.200000	0.247000	-140.000000	0.253000	-139.800000	0.260000
-175.300000	0.045000	-175.400000	0.045000	-176.200000	0.039000	-175.800000	0.045000	-175.900000	0.046000	-176.100000	0.047000	-175.900000	0.049000	-176.000000	0.054000	-175.700000	0.058000	-175.600000	0.060000	-140.600000	0.185000	-140.200000	0.188000	-140.300000	0.192000	-140.500000	0.198000	-140.200000	0.200000	-140.500000	0.207000	-140.500000	0.213000	-140.600000	0.219000	-140.500000	0.223000	-140.400000	0.229000	-140.400000	0.235000	-140.100000	0.240000	-140.100000	0.246000	-140.100000	0.253000	-140.000000	0.258000
112.400000	0.274000	110.800000	0.268000	110.000000	0.268000	109.800000	0.274000	109.200000	0.282000	108.900000	0.288000	108.400000	0.295000	108.000000	0.304000	107.400000	0.313000	106.900000	0.322000	-140.200000	0.187000	-140.300000	0.192000	-140.200000	0.195000	-140.500000	0.202000	-140.600000	0.207000	-140.400000	0.210000	-140.400000	0.216000	-140.400000	0.222000	-140.500000	0.229000	-140.500000	0.236000	-140.300000	0.241000	-140.200000	0.247000	-140.100000	0.252000	-140.000000	0.258000	-139.700000	0.265000
-178.100000	0.021000	-178.000000	0.023000	-177.800000	0.028000	-178.100000	0.029000	-178.000000	0.029000	-178.300000	0.031000	-178.200000	0.033000	-178.300000	0.034000	-178.500000	0.035000	-178.700000	0.035000	-140.100000	0.186000	-140.100000	0.190000	-140.400000	0.197000	-140.400000	0.201000	-140.300000	0.205000	-140.500000	0.212000	-140.700000	0.219000	-140.500000	0.223000	-140.400000	0.228000	-140.400000	0.233000	-140.300000	0.239000	-140.100000	0.244000	-140.100000	0.252000	-139.900000	0.258000	-140.000000	0.264000
-73.000000	0.224000	-72.700000	0.234000	-72.400000	0.244000	-71.900000	0.257000	-71.900000	0.268000	-72.100000	0.277000	-72.300000	0.286000	-72.700000	0.295000	-73.100000	0.304000	-73.600000	0.315000	-140.100000	0.187000	-140.300000	0.192000	-140.500000	0.197000	-140.300000	0.201000	-140.500000	0.207000	-140.600000	0.212000	-140.300000	0.216000	-140.400000	0.222000	-140.300000	0.227000	-140.100000	0.233000	-140.200000	0.240000	-140.200000	0.247000	-140.100000	0.252000	-140.000000	0.259000	-139.800000	0.266000
-176.500000	0.034000	-175.500000	0.045000	-175.500000	0.048000	-175.700000	0.047000	-175.900000	0.049000	-175.600000	0.052000	-175.700000	0.056000	-175.600000	0.059000	-175.400000	0.063000	-175.200000	0.066000	-140.200000	0.187000	-140.400000	0.192000	-140.100000	0.195000	-140.500000	0.201000	-140.600000	0.207000	-140.300000	0.211000	-140.400000	0.216000	-140.400000	0.222000	-140.500000	0.229000	-140.600000	0.235000	-140.400000	0.240000	-140.300000	0.246000	-140.100000	0.252000	-140.000000	0.258000	-139.900000	0.263000
112.100000	0.271000	110.700000	0.266000	110.000000	0.267000	109.600000	0.274000	109.300000	0.280000	108.800000	0.288000	108.500000	0.294000	108.000000	0.303000	107.500000	0.312000	106.900000	0.322000	-140.100000	0.186000	-140.000000	0.190000	-140.500000	0.197000	-140.400000	0.202000	-140.300000	0.205000	-140.500000	0.212000	-140.700000	0.219000	-140.500000	0.223000	-140.400000	0.228000	-140.300000	0.234000	-140.200000	0.240000	-140.000000	0.245000	-140.100000	0.252000	-139.900000	0.258000	-139.800000	0.266000
-178.100000	0.021000	-178.100000	0.023000	-178.000000	0.028000	-178.100000	0.028000	-178.100000	0.030000	-178.200000	0.030000	-178.400000	0.034000	-178.400000	0.035000	-178.600000	0.035000	-178.800000	0.035000	-140.100000	0.187000	-140.400000	0.192000	-140.400000	0.197000	-140.400000	0.200000	-140.500000	0.207000	-140.600000	0.212000	-140.300000	0.216000	-140.400000	0.222000	-140.300000	0.227000	-140.200000	0.232000	-140.300000	0.239000	-140.300000	0.246000	-140.100000	0.252000	-140.000000	0.259000	-140.000000	0.264000
-72.900000	0.224000	-72.600000	0.235000	-72.300000	0.245000	-71.900000	0.258000	-71.800000	0.268000	-72.000000	0.278000	-72.300000	0.286000	-72.700000	0.295000	-73.100000	0.305000	-73.600000	0.315000	-140.200000	0.186000	-140.300000	0.192000	-140.200000	0.195000	-140.400000	0.202000	-140.600000	0.207000	-140.300000	0.211000	-140.400000	0.216000	-140.400000	0.222000	-140.500000	0.229000	-140.500000	0.236000	-140.300000	0.241000	-140.200000	0.247000	-140.100000	0.252000	-140.000000	0.258000	-139.700000	0.265000
-176.300000	0.036000	-175.400000	0.046000	-175.300000	0.048000	-175.700000	0.048000	-175.900000	0.049000	-175.700000	0.053000	-175.500000	0.055000	-175.500000	0.059000	-175.300000	0.062000	-175.100000	0.066000	-140.100000	0.187000	-140.100000	0.190000	-140.400000	0.197000	-140.500000	0.201000	-140.300000	0.205000	-140.600000	0.211000	-140.700000	0.219000	-140.500000	0.223000	-140.400000	0.228000	-140.400000	0.233000	-140.300000	0.239000	-140.100000	0.244000	-140.100000	0.252000	-139.900000	0.258000	-140.000000	0.264000
111.000000	0.266000	110.000000	0.266000	109.500000	0.270000	109.100000	0.276000	108.900000	0.285000	108.500000	0.292000	107.800000	0.300000	107.400000	0.310000	106.800000	0.318000	-140.500000	0.190000	-140.400000	0.192000	-140.200000	0.195000	-140.600000	0.202000	-140.400000	0.206000	-140.400000	0.211000	-140.400000	0.216000	-140.400000	0.222000	-140.500000	0.228000	-140.500000	0.233000	-140.400000	0.241000	-140.200000	0.246000	-140.100000	0.252000	-140.000000	0.259000	-139.800000	0.265000	-139.600000	0.273000
-178.100000	0.024000	-178.100000	0.025000	-178.200000	0.027000	-178.100000	0.030000	-178.200000	0.031000	-178.300000	0.033000	-178.300000	0.034000	-178.400000	0.035000	-178.500000	0.037000	-139.700000	0.183000	-140.000000	0.190000	-140.600000	0.198000	-140.300000	0.200000	-140.300000	0.205000	-140.500000	0.211000	-140.500000	0.217000	-140.600000	0.223000	-140.400000	0.228000	-140.300000	0.235000	-140.200000	0.239000	-140.200000	0.245000	-140.100000	0.251000	-140.000000	0.258000	-140.000000	0.264000	-139.900000	0.269000
-72.400000	0.234000	-72.400000	0.242000	-72.200000	0.253000	-72.100000	0.263000	-72.100000	0.274000	-72.400000	0.283000	-72.700000	0.292000	-73.100000	0.301000	-73.700000	0.309000	-140.000000	0.185000	-140.200000	0.190000	-140.100000	0.194000	-140.300000	0.200000	-140.600000	0.207000	-140.500000	0.212000	-140.500000	0.217000	-140.400000	0.221000	-140.400000	0.227000	-140.400000	0.232000	-140.300000	0.239000	-140.200000	0.246000	-140.200000	0.253000	-140.000000	0.258000	-139.800000	0.265000	-139.600000	0.273000
-175.900000	0.041000	-175.200000	0.050000	-175.100000	0.052000	-175.300000	0.053000	-175.600000	0.053000	-175.400000	0.056000	-175.300000	0.061000	-175.300000	0.064000	-175.000000	0.069000	-140.600000	0.189000	-140.400000	0.192000	-140.200000	0.195000	-140.600000	0.202000	-140.400000	0.206000	-140.400000	0.211000	-140.400000	0.216000	-140.400000	0.222000	-140.500000	0.228000	-140.300000	0.235000	-140.400000	0.241000	-140.300000	0.246000	-140.100000	0.251000	-140.100000	0.258000	-140.000000	0.264000	-140.000000	0.270000
110.800000	0.264000	109.900000	0.265000	109.400000	0.270000	109.000000	0.276000	108.900000	0.285000	108.400000	0.293000	107.900000	0.299000	107.600000	0.309000	106.900000	0.317000	-139.700000	0.184000	-140.100000	0.190000	-140.600000	0.198000	-140.300000	0.200000	-140.300000	0.205000	-140.500000	0.211000	-140.500000	0.217000	-140.600000	0.223000	-140.400000	0.228000	-140.500000	0.233000	-140.200000	0.239000	-140.100000	0.245000	-140.100000	0.252000	-140.000000	0.258000	-139.800000	0.265000	-139.500000	0.272000
-178.200000	0.024000	-178.200000	0.025000	-178.200000	0.026000	-178.100000	0.029000	-178.300000	0.031000	-178.300000	0.032000	-178.400000	0.035000	-178.600000	0.036000	-178.600000	0.038000	-139.900000	0.185000	-140.100000	0.190000	-140.100000	0.194000	-140.300000	0.200000	-140.600000	0.207000	-140.500000	0.212000	-140.500000	0.217000	-140.300000	0.222000	-140.400000	0.227000	-140.200000	0.234000	-140.300000	0.239000	-140.300000	0.246000	-140.200000	0.252000	-140.000000	0.258000	-140.000000	0.264000	-140.000000	0.270000
-72.300000	0.235000	-72.300000	0.243000	-72.100000	0.254000	-72.100000	0.264000	-72.000000	0.274000	-72.300000	0.283000	-72.700000	0.292000	-73.100000	0.301000	-73.700000	0.309000	-140.600000	0.189000	-140.400000	0.192000	-140.200000	0.195000	-140.600000	0.202000	-140.400000	0.206000	-140.400000	0.210000	-140.400000	0.216000	-140.500000	0.221000	-140.400000	0.229000	-140.500000	0.233000	-140.400000	0.241000	-140.200000	0.246000	-140.100000	0.252000	-140.000000	0.259000	-139.800000	0.265000	-139.600000	0.273000
-175.700000	0.041000	-175.100000	0.050000	-175.200000	0.053000	-175.300000	0.054000	-175.600000	0.053000	-175.500000	0.057000	-175.200000	0.061000	-175.100000	0.063000	-174.900000	0.068000	-139.800000	0.184000	-140.100000	0.190000	-140.600000	0.198000	-140.300000	0.200000	-140.300000	0.205000	-140.500000	0.212000	-140.500000	0.217000	-140.500000	0.224000	-140.500000	0.227000	-140.300000	0.235000	-140.200000	0.239000	-140.200000	0.245000	-140.100000	0.251000	-140.000000	0.258000	-140.000000	0.264000	-139.900000	0.269000
109.600000	0.261000	109.400000	0.267000	109.000000	0.274000	108.600000	0.281000	108.300000	0.289000	107.900000	0.299000	107.400000	0.306000	106.900000	0.314000	106.500000	0.325000	-140.400000	0.192000	-140.100000	0.195000	-140.700000	0.203000	-140.400000	0.205000	-140.400000	0.210000	-140.500000	0.217000	-140.500000	0.223000	-140.600000	0.229000	-140.400000	0.235000	-140.400000	0.240000	-140.400000	0.246000	-140.100000	0.253000	-140.000000	0.259000	-139.800000	0.266000	-139.500000	0.274000	-139.500000	0.279000
-178.100000	0.025000	-178.300000	0.027000	-178.200000	0.029000	-178.200000	0.031000	-178.300000	0.033000	-178.400000	0.034000	-178.500000	0.036000	-178.800000	0.037000	-179.000000	0.038000	-140.200000	0.190000	-140.500000	0.196000	-140.000000	0.198000	-140.400000	0.206000	-140.500000	0.212000	-140.700000	0.218000	-140.600000	0.223000	-140.400000	0.228000	-140.400000	0.234000	-140.300000	0.240000	-140.100000	0.246000	-140.200000	0.252000	-140.100000	0.258000	-140.000000	0.264000	-140.100000	0.269000	-139.800000	0.277000
-72.800000	0.238000	-72.300000	0.251000	-72.100000	0.262000	-72.300000	0.271000	-72.500000	0.280000	-72.800000	0.289000	-73.200000	0.298000	-73.600000	0.308000	-74.200000	0.317000	-139.900000	0.190000	-140.200000	0.196000	-140.400000	0.201000	-140.500000	0.206000	-140.500000	0.211000	-140.200000	0.215000	-140.300000	0.221000	-140.300000	0.227000	-140.300000	0.233000	-140.300000	0.239000	-140.300000	0.245000	-140.100000	0.252000	-140.000000	0.259000	-139.900000	0.266000	-139.500000	0.274000	-139.600000	0.279000
-174.500000	0.055000	-174.800000	0.053000	-175.200000	0.054000	-175.100000	0.057000	-175.100000	0.059000	-175.100000	0.062000	-174.900000	0.066000	-174.600000	0.070000	-174.500000	0.072000	-140.400000	0.191000	-140.200000	0.194000	-140.700000	0.203000	-140.400000	0.206000	-140.400000	0.211000	-140.500000	0.217000	-140.500000	0.223000	-140.600000	0.229000	-140.500000	0.234000	-140.300000	0.241000	-140.300000	0.247000	-140.200000	0.252000	-140.100000	0.258000	-140.000000	0.264000	-140.100000	0.269000	-139.800000	0.277000
109.500000	0.260000	109.200000	0.268000	109.000000	0.273000	108.600000	0.281000	108.300000	0.289000	108.000000	0.298000	107.400000	0.306000	106.800000	0.315000	106.300000	0.327000	-140.200000	0.191000	-140.400000	0.197000	-140.000000	0.198000	-140.400000	0.206000	-140.500000	0.211000	-140.700000	0.218000	-140.600000	0.223000	-140.400000	0.228000	-140.400000	0.234000	-140.400000	0.239000	-140.200000	0.245000	-140.100000	0.253000	-140.000000	0.259000	-139.800000	0.266000	-139.500000	0.274000	-139.500000	0.279000
-178.100000	0.024000	-178.200000	0.025000	-178.300000	0.029000	-178.300000	0.030000	-178.300000	0.033000	-178.500000	0.034000	-178.500000	0.036000	-178.700000	0.036000	-178.800000	0.036000	-140.000000	0.189000	-140.300000	0.195000	-140.400000	0.201000	-140.500000	0.206000	-140.500000	0.212000	-140.200000	0.215000	-140.300000	0.221000	-140.300000	0.227000	-140.300000	0.233000	-140.200000	0.240000	-140.200000	0.246000	-140.200000	0.252000	-140.100000	0.258000	-140.100000	0.264000	-140.100000	0.269000	-139.800000	0.277000
-72.700000	0.239000	-72.200000	0.252000	-72.000000	0.263000	-72.200000	0.271000	-72.500000	0.280000	-72.700000	0.289000	-73.200000	0.298000	-73.600000	0.308000	-74.200000	0.317000	-140.300000	0.191000	-140.100000	0.195000	-140.700000	0.203000	-140.400000	0.206000	-140.400000	0.211000	-140.500000	0.217000	-140.500000	0.223000	-140.600000	0.229000	-140.400000	0.235000	-140.400000	0.240000	-140.300000	0.247000	-140.100000	0.252000	-140.000000	0.259000	-139.800000	0.266000	-139.500000	0.274000	-139.600000	0.279000
-174.500000	0.056000	-175.000000	0.054000	-175.100000	0.053000	-175.100000	0.058000	-175.100000	0.059000	-175.100000	0.062000	-174.900000	0.066000	-174.800000	0.071000	-174.700000	0.074000	-140.200000	0.192000	-140.500000	0.196000	-140.000000	0.198000	-140.400000	0.205000	-140.500000	0.211000	-140.700000	0.218000	-140.600000	0.223000	-140.400000	0.228000	-140.400000	0.234000	-140.300000	0.240000	-140.200000	0.245000	-140.200000	0.252000	-140.100000	0.258000	-140.000000	0.264000	-140.100000	0.269000	-139.800000	0.277000
109.000000	0.264000	108.800000	0.272000	108.400000	0.279000	108.200000	0.287000	107.800000	0.294000	107.300000	0.303000	106.800000	0.312000	106.300000	0.323000	-140.500000	0.193000	-140.200000	0.195000	-140.300000	0.201000	-140.500000	0.207000	-140.400000	0.211000	-140.400000	0.217000	-140.500000	0.223000	-140.600000	0.230000	-140.400000	0.235000	-140.500000	0.242000	-140.300000	0.247000	-140.300000	0.253000	-140.100000	0.260000	-139.900000	0.267000	-139.800000	0.273000	-139.600000	0.280000	-139.500000	0.287000
-178.300000	0.026000	-178.300000	0.028000	-178.200000	0.031000	-178.400000	0.033000	-178.500000	0.035000	-178.600000	0.037000	-178.600000	0.040000	-178.900000	0.039000	-139.900000	0.189000	-140.400000	0.196000	-140.400000	0.201000	-140.400000	0.206000	-140.500000	0.212000	-140.500000	0.217000	-140.500000	0.223000	-140.400000	0.229000	-140.400000	0.235000	-140.300000	0.240000	-140.200000	0.247000	-140.100000	0.253000	-140.000000	0.259000	-140.100000	0.266000	-139.900000	0.272000	-139.800000	0.278000	-139.600000	0.285000
-72.500000	0.248000	-72.300000	0.259000	-72.500000	0.268000	-72.600000	0.277000	-72.900000	0.286000	-73.300000	0.296000	-73.800000	0.303000	-74.300000	0.314000	-140.000000	0.190000	-140.200000	0.196000	-140.300000	0.201000	-140.300000	0.206000	-140.500000	0.212000	-140.500000	0.218000	-140.400000	0.223000	-140.300000	0.227000	-140.400000	0.234000	-140.200000	0.240000	-140.300000	0.247000	-140.200000	0.253000	-140.100000	0.260000	-139.800000	0.266000	-139.800000	0.273000	-139.600000	0.280000	-139.500000	0.287000
-174.400000	0.058000	-174.800000	0.058000	-174.800000	0.060000	-174.800000	0.062000	-174.700000	0.066000	-174.500000	0.068000	-174.500000	0.073000	-174.300000	0.076000	-140.500000	0.193000	-140.200000	0.195000	-140.400000	0.201000	-140.600000	0.207000	-140.400000	0.211000	-140.400000	0.217000	-140.500000	0.223000	-140.600000	0.230000	-140.400000	0.235000	-140.500000	0.242000	-140.300000	0.247000	-140.200000	0.254000	-140.100000	0.260000	-140.100000	0.266000	-139.900000	0.272000	-139.800000	0.279000	-139.700000	0.285000
109.000000	0.264000	108.900000	0.271000	108.500000	0.278000	108.200000	0.287000	107.800000	0.295000	107.200000	0.304000	106.800000	0.312000	106.300000	0.323000	-139.900000	0.189000	-140.300000	0.197000	-140.300000	0.201000	-140.300000	0.206000	-140.500000	0.212000	-140.500000	0.217000	-140.500000	0.223000	-140.400000	0.229000	-140.400000	0.235000	-140.300000	0.240000	-140.200000	0.247000	-140.200000	0.253000	-140.000000	0.259000	-139.900000	0.267000	-139.800000	0.273000	-139.600000	0.280000	-139.400000	0.287000
-178.400000	0.025000	-178.400000	0.028000	-178.300000	0.031000	-178.400000	0.033000	-178.500000	0.034000	-178.500000	0.036000	-178.600000	0.040000	-178.900000	0.039000	-140.000000	0.190000	-140.300000	0.195000	-140.400000	0.201000	-140.400000	0.206000	-140.500000	0.212000	-140.500000	0.218000	-140.400000	0.223000	-140.300000	0.227000	-140.400000	0.234000	-140.200000	0.240000	-140.300000	0.247000	-140.100000	0.253000	-140.100000	0.260000	-140.000000	0.265000	-139.900000	0.272000	-139.800000	0.278000	-139.700000	0.285000
-72.400000	0.249000	-72.300000	0.260000	-72.400000	0.268000	-72.600000	0.277000	-72.900000	0.287000	-73.300000	0.296000	-73.800000	0.303000	-74.300000	0.314000	-140.500000	0.193000	-140.200000	0.196000	-140.300000	0.201000	-140.500000	0.207000	-140.400000	0.211000	-140.400000	0.217000	-140.500000	0.223000	-140.600000	0.230000	-140.400000	0.235000	-140.500000	0.242000	-140.300000	0.247000	-140.300000	0.253000	-140.100000	0.260000	-139.900000	0.267000	-139.800000	0.273000	-139.600000	0.280000	-139.500000	0.287000
-174.400000	0.058000	-174.700000	0.057000	-174.800000	0.060000	-174.800000	0.062000	-174.700000	0.065000	-174.600000	0.069000	-174.500000	0.073000	-174.300000	0.076000	-139.900000	0.189000	-140.300000	0.196000	-140.400000	0.201000	-140.400000	0.206000	-140.500000	0.212000	-140.500000	0.217000	-140.500000	0.223000	-140.400000	0.229000	-140.400000	0.235000	-140.300000	0.240000	-140.200000	0.247000	-140.100000	0.254000	-140.000000	0.259000	-140.100000	0.266000	-139.900000	0.272000	-139.800000	0.279000	-139.600000	0.285000
108.700000	0.269000	108.400000	0.275000	108.000000	0.285000	107.600000	0.293000	107.200000	0.302000	106.700000	0.311000	106.100000	0.320000	139.400000	0.186000	-140.300000	0.196000	-140.400000	0.203000	-140.300000	0.207000	-140.300000	0.213000	-140.400000	0.218000	-140.400000	0.225000	-140.500000	0.230000	-140.400000	0.237000	-140.400000	0.243000	-140.200000	0.249000	-140.200000	0.255000	-140.100000	0.261000	-139.900000	0.268000	-139.700000	0.276000	-139.600000	0.282000	-139.400000	0.289000	-139.400000	0.295000
-178.500000	0.028000	-178.600000	0.032000	-178.500000	0.033000	-178.400000	0.037000	-178.600000	0.038000	-178.800000	0.039000	-178.900000	0.041000	142.200000	0.204000	-140.300000	0.197000	-140.200000	0.200000	-140.300000	0.206000	-140.500000	0.212000	-140.600000	0.219000	-140.600000	0.224000	-140.400000	0.230000	-140.500000	0.236000	-140.300000	0.242000	-140.300000	0.248000	-140.200000	0.255000	-140.100000	0.262000	-140.000000	0.267000	-140.000000	0.273000	-139.900000	0.280000	-139.800000	0.287000	-139.500000	0.294000
-72.500000	0.258000	-72.500000	0.267000	-72.800000	0.276000	-73.200000	0.284000	-73.500000	0.293000	-73.900000	0.303000	-74.400000	0.312000	138.900000	0.184000	-140.200000	0.196000	-140.400000	0.203000	-140.600000	0.209000	-140.500000	0.214000	-140.400000	0.218000	-140.300000	0.224000	-140.500000	0.230000	-140.300000	0.236000	-140.300000	0.242000	-140.300000	0.249000	-140.200000	0.255000	-140.100000	0.261000	-140.000000	0.269000	-139.700000	0.276000	-139.600000	0.282000	-139.400000	0.289000	-139.400000	0.295000
[truncated: 37 more rows]
[truncated: 152 more columns]
