# Supplementary material for: Mathematical model studies of the comprehensive generation of major and minor phyllotactic patterns in plants with a predominant focus on orixate phyllotaxis
Source: PLoS Comput Biol. 2019 Jun 6;15(6):e1007044. doi: 10.1371/journal.pcbi.1007044 (PMC6553687; doi:10.1371/journal.pcbi.1007044)
Supplement: S3 Dataset — (ZIP) [file pcbi.1007044.s017.zip › DC2/N1_two.csv]

123.600000	0.211000	-112.300000	0.136000	87.300000	0.029000	87.000000	0.003000	149.900000	0.257000	-110.900000	0.211000	-103.900000	0.145000	-103.800000	0.150000	-99.100000	0.080000	-106.400000	0.090000	-109.600000	0.044000	-120.000000	0.000000	-120.000000	0.000000	-120.000000	0.000000	-120.000000	0.000000	-120.000000	0.000000	-120.000000	0.000000	-120.000000	0.000000	-120.000000	0.000000	-120.000000	0.000000	-120.000000	0.000000	-120.000000	0.000000	-119.500000	0.002000	-119.400000	0.013000	120.900000	0.008000
-70.500000	0.017000	-159.700000	0.008000	84.500000	0.028000	-176.000000	0.021000	-93.200000	0.044000	-99.900000	0.078000	-102.700000	0.130000	-102.700000	0.134000	-100.900000	0.102000	-94.400000	0.215000	-85.200000	0.303000	-180.000000	0.403000	-180.000000	0.410000	-180.000000	0.417000	-180.000000	0.425000	-180.000000	0.435000	-180.000000	0.446000	-180.000000	0.460000	-180.000000	0.474000	-180.000000	0.489000	-180.000000	0.505000	-180.000000	0.520000	-60.300000	0.531000	-61.400000	0.533000	177.400000	0.535000
-138.600000	0.005000	80.000000	0.020000	76.700000	0.063000	-111.900000	0.117000	-106.000000	0.084000	-100.900000	0.130000	-102.200000	0.117000	-102.800000	0.135000	-105.000000	0.188000	-105.200000	0.099000	-109.000000	0.048000	120.000000	0.000000	120.000000	0.000000	120.000000	0.000000	120.000000	0.000000	120.000000	0.000000	120.000000	0.000000	120.000000	0.000000	120.000000	0.000000	120.000000	0.000000	120.000000	0.000000	120.000000	0.000000	-120.100000	0.002000	-119.200000	0.004000	121.800000	0.020000
-75.400000	0.013000	140.300000	0.122000	59.800000	0.191000	60.500000	0.223000	-85.400000	0.006000	-94.000000	0.050000	-98.400000	0.068000	-97.700000	0.057000	-101.800000	0.122000	-104.200000	0.060000	-109.500000	0.044000	120.000000	0.000000	120.000000	0.000000	120.000000	0.000000	120.000000	0.000000	120.000000	0.000000	120.000000	0.000000	120.000000	0.000000	120.000000	0.000000	120.000000	0.001000	120.000000	0.000000	120.000000	0.001000	-119.800000	0.005000	-119.200000	0.011000	120.800000	0.011000
125.800000	0.269000	91.000000	0.193000	94.400000	0.139000	96.700000	0.088000	-120.500000	0.314000	-112.700000	0.177000	-103.800000	0.144000	-103.800000	0.149000	-99.300000	0.077000	-95.200000	0.224000	-85.300000	0.302000	-180.000000	0.405000	-180.000000	0.411000	-180.000000	0.418000	-180.000000	0.426000	-180.000000	0.435000	-180.000000	0.446000	-180.000000	0.460000	-180.000000	0.474000	-180.000000	0.488000	-180.000000	0.505000	-180.000000	0.519000	179.900000	0.529000	-61.400000	0.532000	177.500000	0.532000
-164.900000	0.197000	169.600000	0.143000	85.800000	0.048000	87.100000	0.004000	-96.400000	0.027000	-98.700000	0.095000	-102.900000	0.127000	-102.700000	0.134000	-100.200000	0.113000	-104.700000	0.092000	-109.100000	0.050000	-120.000000	0.000000	-120.000000	0.000000	-120.000000	0.000000	-120.000000	0.000000	-120.000000	0.000000	-120.000000	0.001000	-120.000000	0.000000	-120.000000	0.000000	-120.000000	0.001000	-120.000000	0.000000	-120.000000	0.001000	119.800000	0.003000	-119.700000	0.010000	121.700000	0.023000
77.300000	0.012000	-81.700000	0.002000	79.000000	0.096000	73.200000	0.158000	173.200000	0.130000	-99.900000	0.141000	-101.800000	0.118000	-102.700000	0.134000	-105.500000	0.180000	-106.000000	0.087000	-109.400000	0.044000	-120.000000	0.000000	-120.000000	0.000000	-120.000000	0.000000	-120.000000	0.000000	-120.000000	0.000000	-120.000000	0.000000	-120.000000	0.000000	-120.000000	0.000000	-120.000000	0.000000	-120.000000	0.000000	-120.000000	0.000000	120.400000	0.003000	-118.900000	0.009000	120.800000	0.011000
-148.300000	0.010000	-139.400000	0.139000	143.700000	0.166000	148.600000	0.179000	86.600000	0.008000	-95.700000	0.038000	-98.600000	0.072000	-97.800000	0.059000	-102.000000	0.119000	-93.200000	0.194000	-85.300000	0.300000	-180.000000	0.403000	-180.000000	0.410000	-180.000000	0.417000	-180.000000	0.425000	-180.000000	0.435000	-180.000000	0.446000	-180.000000	0.460000	-180.000000	0.474000	-180.000000	0.489000	-180.000000	0.505000	-180.000000	0.520000	-60.300000	0.531000	-61.500000	0.532000	177.400000	0.531000
122.600000	0.205000	-111.900000	0.137000	87.800000	0.026000	87.200000	0.003000	150.000000	0.260000	-111.200000	0.211000	-104.000000	0.144000	-103.900000	0.149000	-99.100000	0.080000	-106.300000	0.086000	-109.800000	0.046000	-120.000000	0.000000	-120.000000	0.000000	-120.000000	0.000000	-120.000000	0.000000	-120.000000	0.000000	-120.000000	0.000000	-120.000000	0.000000	-120.000000	0.001000	-120.000000	0.001000	-120.000000	0.000000	119.900000	0.003000	120.100000	0.001000	-120.000000	0.001000	118.400000	0.020000
151.600000	0.026000	-159.800000	0.002000	84.900000	0.025000	-176.200000	0.026000	-93.700000	0.045000	-100.000000	0.080000	-102.700000	0.131000	-102.500000	0.135000	-101.200000	0.107000	-94.100000	0.219000	-85.000000	0.304000	-180.000000	0.402000	-180.000000	0.409000	-180.000000	0.417000	-180.000000	0.426000	-180.000000	0.435000	-180.000000	0.447000	-180.000000	0.460000	-180.000000	0.473000	-180.000000	0.489000	-180.000000	0.505000	-180.000000	0.516000	179.100000	0.525000	-180.000000	0.549000	62.300000	0.537000
138.600000	0.003000	80.100000	0.020000	76.400000	0.068000	-112.600000	0.124000	-105.300000	0.086000	-100.600000	0.130000	-102.200000	0.120000	-103.000000	0.136000	-104.900000	0.187000	-105.300000	0.096000	-109.100000	0.047000	120.000000	0.000000	120.000000	0.000000	120.000000	0.000000	120.000000	0.000000	120.000000	0.000000	120.000000	0.000000	120.000000	0.000000	120.000000	0.001000	120.000000	0.000000	120.000000	0.000000	-119.900000	0.003000	120.800000	0.010000	120.000000	0.001000	119.500000	0.010000
145.700000	0.009000	140.100000	0.131000	59.500000	0.197000	61.200000	0.216000	-86.000000	0.010000	-93.900000	0.048000	-98.400000	0.065000	-97.700000	0.055000	-101.600000	0.118000	-104.600000	0.062000	-109.400000	0.043000	120.000000	0.000000	120.000000	0.000000	120.000000	0.000000	120.000000	0.000000	120.000000	0.000000	120.000000	0.000000	120.000000	0.000000	120.000000	0.000000	120.000000	0.001000	120.000000	0.001000	-120.200000	0.001000	119.600000	0.008000	120.000000	0.001000	118.200000	0.019000
126.200000	0.269000	91.100000	0.185000	94.400000	0.129000	96.900000	0.086000	-120.400000	0.305000	-112.900000	0.178000	-103.800000	0.144000	-103.600000	0.151000	-99.300000	0.078000	-94.600000	0.225000	-85.300000	0.305000	-180.000000	0.406000	-180.000000	0.412000	-180.000000	0.418000	-180.000000	0.426000	-180.000000	0.435000	-180.000000	0.447000	-180.000000	0.460000	-180.000000	0.474000	-180.000000	0.489000	-180.000000	0.504000	-179.700000	0.519000	179.600000	0.517000	-180.000000	0.549000	62.300000	0.536000
-165.700000	0.193000	88.000000	0.143000	86.400000	0.046000	87.000000	0.000000	-96.700000	0.028000	-98.800000	0.098000	-102.800000	0.129000	-102.700000	0.133000	-100.500000	0.117000	-104.900000	0.090000	-109.200000	0.048000	-120.000000	0.000000	-120.000000	0.000000	-120.000000	0.000000	-120.000000	0.000000	-120.000000	0.001000	-120.000000	0.000000	-120.000000	0.000000	-120.000000	0.000000	-120.000000	0.000000	-120.000000	0.001000	-120.200000	0.000000	-119.100000	0.012000	-120.000000	0.001000	119.400000	0.009000
77.800000	0.014000	81.500000	0.002000	78.700000	0.102000	72.200000	0.168000	173.200000	0.136000	-99.700000	0.139000	-102.000000	0.118000	-103.000000	0.134000	-105.400000	0.179000	-106.100000	0.085000	-109.300000	0.044000	-120.000000	0.000000	-120.000000	0.000000	-120.000000	0.000000	-120.000000	0.000000	-120.000000	0.000000	-120.000000	0.000000	-120.000000	0.000000	-120.000000	0.001000	-120.000000	0.001000	-120.000000	0.000000	-120.200000	0.001000	-120.600000	0.006000	-120.000000	0.001000	118.400000	0.022000
-147.900000	0.020000	139.200000	0.144000	143.700000	0.168000	149.600000	0.173000	87.300000	0.004000	-95.700000	0.035000	-98.600000	0.070000	-97.600000	0.060000	-101.700000	0.116000	-93.100000	0.201000	-85.200000	0.301000	-180.000000	0.402000	-180.000000	0.409000	-180.000000	0.417000	-180.000000	0.426000	-180.000000	0.435000	-180.000000	0.447000	-180.000000	0.460000	-180.000000	0.473000	-180.000000	0.489000	-180.000000	0.505000	-179.700000	0.518000	-60.900000	0.525000	-180.000000	0.549000	62.400000	0.536000
121.900000	0.203000	-111.200000	0.132000	87.400000	0.026000	-87.100000	0.001000	90.200000	0.028000	-110.700000	0.203000	-98.500000	0.078000	-103.900000	0.149000	-99.200000	0.081000	-106.400000	0.088000	109.600000	0.045000	-120.000000	0.000000	-120.000000	0.000000	-120.000000	0.000000	-120.000000	0.000000	-120.000000	0.000000	-120.000000	0.000000	-120.000000	0.000000	-120.000000	0.001000	-120.000000	0.001000	-120.000000	0.001000	119.800000	0.001000	-120.300000	0.003000	121.300000	0.001000	121.800000	0.009000
151.600000	0.019000	-160.200000	0.003000	84.900000	0.027000	-88.900000	0.025000	93.700000	0.039000	-100.000000	0.079000	-100.600000	0.103000	-102.500000	0.134000	-101.200000	0.105000	-94.200000	0.220000	84.900000	0.305000	-180.000000	0.404000	-180.000000	0.410000	-180.000000	0.418000	-180.000000	0.426000	-180.000000	0.436000	-180.000000	0.447000	-180.000000	0.460000	-180.000000	0.474000	-180.000000	0.489000	-180.000000	0.505000	-180.000000	0.518000	-179.100000	0.525000	178.100000	0.542000	61.300000	0.549000
139.300000	0.013000	80.700000	0.022000	76.500000	0.068000	-112.300000	0.120000	112.500000	0.147000	-100.700000	0.133000	-106.000000	0.158000	-103.000000	0.138000	-104.800000	0.188000	-105.100000	0.094000	109.300000	0.046000	120.000000	0.000000	120.000000	0.000000	120.000000	0.000000	120.000000	0.000000	120.000000	0.000000	120.000000	0.000000	120.000000	0.000000	120.000000	0.000000	120.000000	0.001000	120.000000	0.000000	-119.800000	0.001000	-120.700000	0.008000	121.200000	0.001000	-122.600000	0.001000
145.100000	0.004000	139.400000	0.136000	59.700000	0.195000	60.800000	0.219000	-61.900000	0.229000	-94.600000	0.051000	-101.600000	0.122000	-97.700000	0.055000	-101.600000	0.118000	-104.600000	0.061000	109.500000	0.044000	120.000000	0.000000	120.000000	0.000000	120.000000	0.000000	120.000000	0.000000	120.000000	0.000000	120.000000	0.000000	120.000000	0.000000	120.000000	0.001000	120.000000	0.000000	120.000000	0.001000	-120.100000	0.003000	-120.100000	0.005000	120.400000	0.012000	-120.100000	0.012000
126.000000	0.265000	91.200000	0.178000	94.300000	0.132000	96.800000	0.090000	169.600000	0.020000	-112.200000	0.173000	-98.800000	0.075000	-103.700000	0.150000	-99.400000	0.078000	-94.800000	0.227000	85.000000	0.305000	-180.000000	0.404000	-180.000000	0.411000	-180.000000	0.418000	-180.000000	0.426000	-180.000000	0.436000	-180.000000	0.447000	-180.000000	0.460000	-180.000000	0.474000	-180.000000	0.490000	-180.000000	0.505000	-60.200000	0.518000	-179.200000	0.522000	179.000000	0.531000	-178.600000	0.537000
-165.400000	0.197000	88.200000	0.140000	86.100000	0.044000	87.200000	0.000000	91.700000	0.008000	-98.600000	0.098000	-101.100000	0.106000	-102.600000	0.133000	-100.400000	0.118000	-104.900000	0.092000	109.300000	0.047000	-120.000000	0.000000	-120.000000	0.000000	-120.000000	0.000000	-120.000000	0.000000	-120.000000	0.000000	-120.000000	0.000000	-120.000000	0.000000	-120.000000	0.000000	-120.000000	0.000000	-120.000000	0.000000	-119.800000	0.001000	-120.600000	0.011000	120.300000	0.012000	-120.900000	0.022000
77.900000	0.013000	81.900000	0.007000	78.800000	0.102000	72.500000	0.161000	-155.700000	0.221000	-100.200000	0.138000	-105.300000	0.159000	-103.000000	0.135000	-105.400000	0.178000	-105.900000	0.082000	109.500000	0.044000	-120.000000	0.000000	-120.000000	0.000000	-120.000000	0.000000	-120.000000	0.000000	-120.000000	0.000000	-120.000000	0.000000	-120.000000	0.000000	-120.000000	0.001000	-120.000000	0.001000	-120.000000	0.001000	-119.800000	0.000000	-120.300000	0.002000	120.400000	0.012000	-119.700000	0.017000
140.300000	0.025000	138.700000	0.145000	143.800000	0.169000	149.000000	0.179000	-154.000000	0.156000	-96.200000	0.041000	-101.700000	0.118000	-97.600000	0.059000	-101.800000	0.115000	-93.200000	0.200000	84.900000	0.303000	-180.000000	0.404000	-180.000000	0.410000	-180.000000	0.418000	-180.000000	0.426000	-180.000000	0.436000	-180.000000	0.447000	-180.000000	0.460000	-180.000000	0.474000	-180.000000	0.489000	-180.000000	0.505000	-60.200000	0.518000	-179.000000	0.524000	179.000000	0.531000	-178.900000	0.531000
121.400000	0.200000	88.500000	0.126000	87.100000	0.022000	87.300000	0.002000	-90.300000	0.027000	-110.200000	0.201000	-98.600000	0.082000	-103.800000	0.152000	-99.300000	0.082000	-102.500000	0.055000	109.800000	0.042000	-120.000000	0.000000	-120.000000	0.000000	-120.000000	0.000000	-120.000000	0.000000	-120.000000	0.000000	-120.000000	0.001000	-120.000000	0.000000	-120.000000	0.000000	-120.000000	0.000000	-120.000000	0.000000	-120.000000	0.000000	-120.300000	0.012000	-121.600000	0.011000	122.400000	0.006000
152.200000	0.024000	160.200000	0.002000	85.000000	0.027000	89.400000	0.026000	-94.100000	0.043000	-100.000000	0.079000	-100.800000	0.103000	-102.500000	0.131000	-101.400000	0.109000	-97.300000	0.200000	84.700000	0.306000	-180.000000	0.404000	-180.000000	0.411000	-180.000000	0.417000	-180.000000	0.426000	-180.000000	0.436000	-180.000000	0.446000	-180.000000	0.461000	-180.000000	0.475000	-180.000000	0.490000	-180.000000	0.506000	-180.000000	0.521000	-179.200000	0.517000	61.200000	0.535000	-61.400000	0.548000
-75.900000	0.014000	-79.500000	0.023000	76.200000	0.073000	112.200000	0.125000	-112.200000	0.149000	-100.800000	0.130000	-105.700000	0.154000	-102.900000	0.135000	-104.800000	0.188000	-105.600000	0.142000	109.300000	0.048000	120.000000	0.000000	120.000000	0.000000	120.000000	0.000000	120.000000	0.000000	120.000000	0.000000	120.000000	0.001000	120.000000	0.000000	120.000000	0.000000	120.000000	0.000000	120.000000	0.000000	120.000000	0.000000	-120.200000	0.012000	-122.100000	0.005000	122.500000	0.005000
-145.000000	0.000000	139.300000	0.140000	60.100000	0.192000	-61.000000	0.220000	61.800000	0.230000	-95.000000	0.056000	-101.500000	0.124000	-97.700000	0.060000	-101.300000	0.113000	-104.000000	0.077000	109.700000	0.042000	120.000000	0.000000	120.000000	0.000000	120.000000	0.000000	120.000000	0.000000	120.000000	0.000000	120.000000	0.000000	120.000000	0.000000	120.000000	0.000000	120.000000	0.001000	120.000000	0.000000	120.000000	0.001000	-120.900000	0.005000	-118.100000	0.009000	117.000000	0.014000
-88.600000	0.268000	91.600000	0.177000	94.400000	0.135000	-96.800000	0.080000	-169.400000	0.013000	-111.700000	0.171000	-99.100000	0.076000	-103.900000	0.150000	-99.500000	0.080000	-94.400000	0.155000	84.800000	0.305000	-180.000000	0.405000	-180.000000	0.411000	-180.000000	0.419000	-180.000000	0.426000	-180.000000	0.436000	-180.000000	0.447000	-180.000000	0.461000	-180.000000	0.475000	-180.000000	0.489000	-180.000000	0.506000	-180.000000	0.520000	-178.500000	0.524000	179.300000	0.526000	-178.500000	0.534000
-166.000000	0.191000	87.800000	0.136000	85.800000	0.039000	-87.500000	0.001000	-91.700000	0.007000	-98.700000	0.097000	-101.300000	0.105000	-102.500000	0.130000	-100.600000	0.121000	-104.000000	0.119000	109.200000	0.049000	-120.000000	0.000000	-120.000000	0.000000	-120.000000	0.000000	-120.000000	0.000000	-120.000000	0.000000	-120.000000	0.000000	-120.000000	0.000000	-120.000000	0.000000	-120.000000	0.001000	-120.000000	0.000000	-120.000000	0.001000	-120.900000	0.004000	120.300000	0.020000	-120.500000	0.020000
78.100000	0.016000	81.900000	0.009000	78.500000	0.106000	-71.900000	0.168000	155.400000	0.226000	-100.200000	0.135000	-104.800000	0.158000	-102.700000	0.136000	-105.400000	0.178000	-107.000000	0.123000	109.700000	0.043000	-120.000000	0.000000	-120.000000	0.000000	-120.000000	0.000000	-120.000000	0.000000	-120.000000	0.000000	-120.000000	0.001000	-120.000000	0.000000	-120.000000	0.000000	-120.000000	0.000000	-120.000000	0.000000	-120.000000	0.000000	-120.700000	0.008000	119.800000	0.013000	-120.100000	0.024000
140.600000	0.031000	139.000000	0.146000	144.300000	0.168000	-149.700000	0.176000	154.500000	0.154000	-96.600000	0.047000	-101.800000	0.118000	-97.900000	0.060000	-101.500000	0.111000	-95.900000	0.177000	84.900000	0.304000	-180.000000	0.404000	-180.000000	0.411000	-180.000000	0.417000	-180.000000	0.426000	-180.000000	0.436000	-180.000000	0.446000	-180.000000	0.461000	-180.000000	0.475000	-180.000000	0.490000	-180.000000	0.506000	-180.000000	0.521000	-178.700000	0.520000	179.200000	0.526000	-178.800000	0.528000
121.100000	0.199000	88.200000	0.127000	87.400000	0.021000	87.300000	0.005000	-90.400000	0.026000	97.200000	0.048000	-103.900000	0.143000	-103.900000	0.151000	-99.400000	0.082000	-106.300000	0.086000	109.900000	0.043000	-120.000000	0.000000	-120.000000	0.000000	-120.000000	0.000000	-120.000000	0.000000	-120.000000	0.000000	-120.000000	0.000000	-120.000000	0.001000	-120.000000	0.000000	-120.000000	0.000000	-120.000000	0.000000	119.900000	0.003000	-119.200000	0.001000	-120.000000	0.001000	121.400000	0.011000
152.300000	0.023000	160.200000	0.004000	85.100000	0.025000	89.900000	0.029000	-93.900000	0.043000	99.000000	0.066000	-102.600000	0.131000	-102.600000	0.134000	-101.400000	0.112000	-93.900000	0.222000	84.400000	0.307000	-180.000000	0.403000	-180.000000	0.410000	-180.000000	0.418000	-180.000000	0.426000	-180.000000	0.436000	-180.000000	0.448000	-180.000000	0.460000	-180.000000	0.476000	-180.000000	0.490000	-180.000000	0.506000	-180.000000	0.517000	179.600000	0.530000	-180.000000	0.550000	61.700000	0.544000
-75.800000	0.015000	-79.500000	0.020000	75.800000	0.077000	112.100000	0.126000	-112.700000	0.149000	108.400000	0.202000	-102.300000	0.120000	-103.000000	0.138000	-104.700000	0.186000	-105.500000	0.093000	109.400000	0.046000	120.000000	0.000000	120.000000	0.000000	120.000000	0.000000	120.000000	0.000000	120.000000	0.000000	120.000000	0.000000	120.000000	0.000000	120.000000	0.000000	120.000000	0.001000	120.000000	0.000000	-119.900000	0.003000	120.300000	0.006000	120.000000	0.001000	-122.900000	0.008000
-145.000000	0.004000	139.600000	0.140000	60.200000	0.194000	-61.000000	0.222000	62.100000	0.228000	102.400000	0.124000	-98.400000	0.067000	-97.500000	0.054000	-101.300000	0.112000	-104.600000	0.063000	109.800000	0.043000	120.000000	0.000000	120.000000	0.000000	120.000000	0.000000	120.000000	0.000000	120.000000	0.000000	120.000000	0.000000	120.000000	0.001000	120.000000	0.000000	120.000000	0.000000	120.000000	0.001000	-120.200000	0.001000	119.700000	0.006000	120.000000	0.001000	-119.800000	0.010000
-88.700000	0.263000	91.400000	0.180000	94.500000	0.129000	-97.000000	0.072000	-169.400000	0.015000	97.600000	0.044000	-103.700000	0.143000	-103.800000	0.151000	-99.500000	0.081000	-94.400000	0.227000	84.600000	0.307000	-180.000000	0.406000	-180.000000	0.412000	-180.000000	0.418000	-180.000000	0.427000	-180.000000	0.436000	-180.000000	0.448000	-180.000000	0.460000	-180.000000	0.476000	-180.000000	0.490000	-180.000000	0.505000	-179.700000	0.520000	179.900000	0.526000	-180.000000	0.550000	-178.400000	0.534000
-166.000000	0.191000	87.700000	0.134000	86.100000	0.040000	-87.800000	0.002000	-91.600000	0.009000	97.900000	0.093000	-102.800000	0.128000	-102.700000	0.133000	-100.700000	0.123000	-105.100000	0.089000	109.300000	0.046000	-120.000000	0.000000	-120.000000	0.000000	-120.000000	0.000000	-120.000000	0.000000	-120.000000	0.000000	-120.000000	0.000000	-120.000000	0.000000	-120.000000	0.000000	-120.000000	0.001000	-120.000000	0.001000	-120.200000	0.000000	-119.500000	0.005000	-120.000000	0.001000	-121.300000	0.028000
78.200000	0.017000	81.800000	0.010000	78.000000	0.110000	-71.200000	0.171000	155.100000	0.227000	109.100000	0.188000	-102.100000	0.120000	-102.900000	0.137000	-105.300000	0.176000	-106.100000	0.084000	109.700000	0.043000	-120.000000	0.000000	-120.000000	0.000000	-120.000000	0.000000	-120.000000	0.000000	-120.000000	0.000000	-120.000000	0.000000	-120.000000	0.001000	-120.000000	0.000000	-120.000000	0.000000	-120.000000	0.000000	-120.200000	0.001000	-120.500000	0.005000	-120.000000	0.001000	-119.700000	0.012000
140.400000	0.033000	139.200000	0.146000	144.600000	0.166000	-150.200000	0.176000	154.600000	0.151000	102.800000	0.110000	-98.500000	0.071000	-97.600000	0.057000	-101.400000	0.110000	-92.900000	0.204000	84.800000	0.306000	-180.000000	0.403000	-180.000000	0.410000	-180.000000	0.418000	-180.000000	0.426000	-180.000000	0.436000	-180.000000	0.448000	-180.000000	0.460000	-180.000000	0.476000	-180.000000	0.490000	-180.000000	0.506000	-179.700000	0.519000	60.400000	0.531000	-180.000000	0.550000	-178.500000	0.532000
120.400000	0.191000	88.400000	0.128000	87.400000	0.019000	87.400000	0.006000	90.700000	0.030000	97.400000	0.049000	-103.800000	0.144000	-98.700000	0.076000	-104.500000	0.138000	-106.500000	0.082000	110.100000	0.041000	-120.000000	0.000000	-120.000000	0.000000	-120.000000	0.000000	-120.000000	0.000000	-120.000000	0.000000	-120.000000	0.000000	-120.000000	0.001000	-120.000000	0.000000	-120.000000	0.001000	-120.000000	0.001000	120.900000	0.006000	119.700000	0.008000	-120.900000	0.005000	118.400000	0.028000
152.900000	0.019000	160.400000	0.005000	85.000000	0.026000	90.000000	0.032000	94.200000	0.038000	99.100000	0.073000	-102.800000	0.131000	-100.600000	0.108000	-101.000000	0.137000	-93.500000	0.226000	84.300000	0.311000	-180.000000	0.404000	-180.000000	0.410000	-180.000000	0.418000	-180.000000	0.427000	-180.000000	0.436000	-180.000000	0.448000	-180.000000	0.460000	-180.000000	0.475000	-180.000000	0.490000	-180.000000	0.506000	-60.700000	0.513000	179.300000	0.516000	-177.800000	0.530000	62.500000	0.535000
-76.300000	0.017000	-79.500000	0.017000	76.000000	0.076000	112.100000	0.122000	112.500000	0.155000	108.200000	0.197000	-102.200000	0.119000	-105.500000	0.167000	-102.700000	0.147000	-105.600000	0.092000	109.400000	0.045000	120.000000	0.000000	120.000000	0.000000	120.000000	0.000000	120.000000	0.000000	120.000000	0.000000	120.000000	0.000000	120.000000	0.001000	120.000000	0.001000	120.000000	0.001000	120.000000	0.000000	-120.400000	0.001000	-118.600000	0.012000	-121.600000	0.014000	119.400000	0.006000
-144.500000	0.015000	139.400000	0.145000	60.200000	0.197000	-60.900000	0.225000	-62.200000	0.227000	102.400000	0.120000	-98.400000	0.068000	-102.000000	0.126000	-99.500000	0.061000	-104.900000	0.061000	109.900000	0.040000	120.000000	0.000000	120.000000	0.001000	120.000000	0.000000	120.000000	0.000000	120.000000	0.000000	120.000000	0.000000	120.000000	0.000000	120.000000	0.000000	120.000000	0.000000	120.000000	0.001000	-119.200000	0.012000	-120.900000	0.008000	-120.700000	0.008000	117.800000	0.022000
-89.100000	0.257000	91.300000	0.176000	94.400000	0.127000	-97.300000	0.071000	169.100000	0.011000	97.500000	0.049000	-103.700000	0.142000	-98.600000	0.077000	-102.600000	0.161000	-94.000000	0.230000	84.300000	0.309000	-180.000000	0.405000	-180.000000	0.410000	-180.000000	0.419000	-180.000000	0.427000	-180.000000	0.437000	-180.000000	0.448000	-180.000000	0.461000	-180.000000	0.475000	-180.000000	0.491000	-180.000000	0.506000	179.400000	0.507000	-61.000000	0.524000	-177.900000	0.527000	62.500000	0.535000
-166.100000	0.187000	88.000000	0.133000	86.000000	0.040000	-87.800000	0.000000	92.200000	0.009000	98.200000	0.097000	-102.900000	0.129000	-101.100000	0.108000	-101.600000	0.129000	-105.200000	0.088000	109.600000	0.048000	-120.000000	0.000000	-120.000000	0.001000	-120.000000	0.000000	-120.000000	0.000000	-120.000000	0.000000	-120.000000	0.000000	-120.000000	0.000000	-120.000000	0.001000	-120.000000	0.000000	-120.000000	0.000000	119.900000	0.006000	121.800000	0.004000	-121.500000	0.017000	119.800000	0.011000
78.500000	0.012000	81.700000	0.012000	78.200000	0.108000	-71.100000	0.173000	-155.200000	0.230000	109.100000	0.181000	-101.900000	0.119000	-105.200000	0.166000	-103.900000	0.130000	-106.300000	0.082000	109.800000	0.041000	-120.000000	0.000000	-120.000000	0.000000	-120.000000	0.000000	-120.000000	0.000000	-120.000000	0.000000	-120.000000	0.000000	-120.000000	0.001000	-120.000000	0.000000	-120.000000	0.001000	-120.000000	0.001000	120.800000	0.009000	119.900000	0.005000	-120.400000	0.012000	117.900000	0.024000
140.100000	0.044000	139.100000	0.149000	144.600000	0.171000	-150.200000	0.175000	-154.800000	0.151000	102.300000	0.112000	-98.700000	0.072000	-101.800000	0.127000	-97.800000	0.085000	-92.600000	0.208000	84.300000	0.307000	-180.000000	0.404000	-180.000000	0.410000	-180.000000	0.418000	-180.000000	0.427000	-180.000000	0.436000	-180.000000	0.448000	-180.000000	0.460000	-180.000000	0.475000	-180.000000	0.490000	-180.000000	0.506000	179.000000	0.510000	179.000000	0.518000	-178.200000	0.522000	62.600000	0.534000
120.200000	0.193000	-88.300000	0.124000	87.400000	0.021000	87.800000	0.007000	90.900000	0.030000	97.400000	0.050000	98.800000	0.082000	-103.800000	0.150000	-104.600000	0.138000	106.400000	0.080000	110.000000	0.040000	-120.000000	0.000000	-120.000000	0.000000	-120.000000	0.000000	-120.000000	0.000000	-120.000000	0.000000	-120.000000	0.000000	-120.000000	0.000000	-120.000000	0.001000	-120.000000	0.001000	-120.400000	0.005000	120.100000	0.002000	120.500000	0.002000	-120.800000	0.008000	122.700000	0.009000
153.200000	0.024000	-160.300000	0.009000	85.400000	0.023000	90.000000	0.031000	94.800000	0.045000	99.200000	0.075000	100.800000	0.103000	-102.600000	0.132000	-101.000000	0.140000	93.200000	0.227000	83.900000	0.312000	-180.000000	0.405000	-180.000000	0.411000	-180.000000	0.419000	-180.000000	0.427000	-180.000000	0.436000	-180.000000	0.448000	-180.000000	0.462000	-180.000000	0.475000	-180.000000	0.490000	60.400000	0.502000	179.800000	0.519000	178.400000	0.521000	-61.500000	0.533000	-61.700000	0.545000
-76.400000	0.013000	79.300000	0.011000	75.400000	0.084000	112.500000	0.126000	112.200000	0.154000	108.100000	0.194000	105.500000	0.155000	-102.900000	0.139000	-102.800000	0.146000	105.600000	0.088000	109.700000	0.044000	120.000000	0.000000	120.000000	0.000000	120.000000	0.000000	120.000000	0.000000	120.000000	0.001000	120.000000	0.000000	120.000000	0.000000	120.000000	0.001000	120.000000	0.001000	119.900000	0.001000	-119.600000	0.001000	121.300000	0.012000	122.300000	0.011000	123.000000	0.006000
-144.500000	0.015000	-139.300000	0.151000	60.500000	0.193000	-61.400000	0.222000	-62.100000	0.231000	102.400000	0.121000	101.600000	0.122000	-97.700000	0.057000	-99.300000	0.059000	105.300000	0.066000	110.000000	0.042000	120.000000	0.000000	120.000000	0.000000	120.000000	0.000000	120.000000	0.000000	120.000000	0.000000	120.000000	0.000000	120.000000	0.000000	120.000000	0.000000	120.000000	0.000000	119.500000	0.002000	-120.300000	0.001000	120.300000	0.006000	119.800000	0.004000	116.600000	0.016000
-88.800000	0.258000	-91.500000	0.175000	94.300000	0.126000	174.800000	0.068000	168.600000	0.000000	97.500000	0.050000	99.200000	0.078000	-103.800000	0.149000	-102.600000	0.162000	93.600000	0.231000	84.000000	0.310000	-180.000000	0.405000	-180.000000	0.412000	-180.000000	0.419000	-180.000000	0.427000	-180.000000	0.437000	-180.000000	0.448000	-180.000000	0.462000	-180.000000	0.476000	-180.000000	0.491000	60.400000	0.502000	60.200000	0.520000	178.600000	0.517000	178.600000	0.528000	-178.300000	0.529000
-166.500000	0.184000	-88.000000	0.128000	86.300000	0.036000	88.000000	0.003000	92.400000	0.009000	98.400000	0.097000	101.200000	0.106000	-102.500000	0.133000	-101.800000	0.131000	105.400000	0.084000	109.700000	0.045000	-120.000000	0.000000	-120.000000	0.000000	-120.000000	0.000000	-120.000000	0.000000	-120.000000	0.000000	-120.000000	0.001000	-120.000000	0.000000	-120.000000	0.000000	-120.000000	0.000000	120.100000	0.003000	-120.300000	0.001000	121.000000	0.016000	121.400000	0.024000	-120.600000	0.025000
78.500000	0.016000	-81.300000	0.017000	77.600000	0.117000	-158.500000	0.178000	-154.800000	0.235000	108.900000	0.180000	104.800000	0.157000	-102.900000	0.137000	-103.900000	0.130000	106.100000	0.080000	109.900000	0.042000	-120.000000	0.000000	-120.000000	0.000000	-120.000000	0.000000	-120.000000	0.000000	-120.000000	0.000000	-120.000000	0.000000	-120.000000	0.000000	-120.000000	0.001000	-120.000000	0.001000	119.700000	0.005000	-119.800000	0.003000	120.300000	0.006000	119.600000	0.007000	-120.100000	0.026000
140.500000	0.044000	-139.500000	0.148000	145.000000	0.167000	-150.600000	0.171000	-155.400000	0.151000	102.300000	0.112000	101.800000	0.117000	-97.800000	0.058000	-97.600000	0.083000	92.700000	0.216000	84.100000	0.310000	-180.000000	0.405000	-180.000000	0.411000	-180.000000	0.419000	-180.000000	0.427000	-180.000000	0.436000	-180.000000	0.448000	-180.000000	0.462000	-180.000000	0.475000	-180.000000	0.490000	-179.900000	0.500000	-180.000000	0.517000	178.600000	0.517000	178.700000	0.524000	-178.600000	0.524000
119.700000	0.188000	-88.600000	0.117000	87.600000	0.014000	-87.400000	0.009000	90.800000	0.032000	97.500000	0.051000	98.500000	0.077000	98.600000	0.073000	-104.500000	0.138000	-106.600000	0.080000	110.300000	0.039000	-120.000000	0.000000	-120.000000	0.000000	-120.000000	0.000000	-120.000000	0.000000	-120.000000	0.000000	-120.000000	0.000000	-120.000000	0.000000	-120.000000	0.000000	-120.000000	0.000000	-120.000000	0.000000	120.300000	0.002000	-120.000000	0.001000	-121.000000	0.006000	121.300000	0.011000
153.500000	0.023000	-160.000000	0.016000	85.500000	0.024000	-90.100000	0.029000	94.600000	0.042000	99.100000	0.075000	101.200000	0.108000	100.800000	0.112000	-100.700000	0.139000	-92.800000	0.231000	83.600000	0.313000	-180.000000	0.404000	-180.000000	0.411000	-180.000000	0.418000	-180.000000	0.427000	-180.000000	0.437000	-180.000000	0.449000	-180.000000	0.461000	-180.000000	0.477000	-180.000000	0.491000	-180.000000	0.507000	-60.200000	0.520000	-180.000000	0.536000	-177.700000	0.530000	176.900000	0.533000
-76.700000	0.016000	79.000000	0.007000	76.100000	0.082000	-112.600000	0.125000	112.600000	0.154000	108.200000	0.195000	105.500000	0.156000	105.500000	0.168000	-102.700000	0.141000	-105.700000	0.083000	109.800000	0.045000	120.000000	0.000000	120.000000	0.000000	120.000000	0.000000	120.000000	0.000000	120.000000	0.000000	120.000000	0.000000	120.000000	0.001000	120.000000	0.000000	120.000000	0.001000	120.000000	0.000000	-120.100000	0.001000	120.000000	0.001000	-121.600000	0.014000	122.000000	0.021000
-144.200000	0.021000	-139.100000	0.158000	59.600000	0.203000	61.400000	0.223000	-62.300000	0.229000	102.300000	0.119000	101.500000	0.122000	101.900000	0.124000	-99.800000	0.066000	-105.500000	0.066000	110.100000	0.039000	120.000000	0.000000	120.000000	0.000000	120.000000	0.000000	120.000000	0.000000	120.000000	0.000000	120.000000	0.000000	120.000000	0.000000	120.000000	0.000000	120.000000	0.000000	120.000000	0.001000	-119.600000	0.001000	120.000000	0.001000	-120.800000	0.009000	121.100000	0.015000
-88.900000	0.251000	-91.800000	0.167000	94.500000	0.119000	97.200000	0.072000	168.600000	0.005000	97.500000	0.052000	98.900000	0.073000	98.500000	0.076000	-102.400000	0.163000	-93.300000	0.236000	83.800000	0.313000	-180.000000	0.406000	-180.000000	0.412000	-180.000000	0.420000	-180.000000	0.428000	-180.000000	0.437000	-180.000000	0.449000	-180.000000	0.461000	-180.000000	0.477000	-180.000000	0.491000	-180.000000	0.506000	-60.200000	0.520000	-180.000000	0.536000	-177.800000	0.526000	177.000000	0.529000
-166.800000	0.185000	-87.700000	0.128000	86.200000	0.034000	88.100000	0.000000	92.400000	0.009000	98.400000	0.097000	101.500000	0.111000	101.200000	0.111000	-101.700000	0.126000	-105.600000	0.082000	109.700000	0.044000	-120.000000	0.000000	-120.000000	0.000000	-120.000000	0.000000	-120.000000	0.000000	-120.000000	0.000000	-120.000000	0.000000	-120.000000	0.001000	-120.000000	0.000000	-120.000000	0.001000	-120.000000	0.001000	-120.100000	0.001000	-120.000000	0.001000	-121.500000	0.017000	121.900000	0.024000
78.900000	0.012000	-81.200000	0.022000	78.200000	0.113000	70.400000	0.175000	-154.700000	0.234000	109.000000	0.179000	104.900000	0.158000	105.300000	0.167000	-103.700000	0.127000	-106.100000	0.076000	110.100000	0.041000	-120.000000	0.000000	-120.000000	0.000000	-120.000000	0.000000	-120.000000	0.000000	-120.000000	0.000000	-120.000000	0.000000	-120.000000	0.000000	-120.000000	0.000000	-120.000000	0.000000	-120.000000	0.000000	-119.900000	0.004000	-120.000000	0.001000	-120.500000	0.014000	121.100000	0.016000
140.200000	0.051000	-140.000000	0.146000	144.600000	0.176000	150.600000	0.174000	-155.300000	0.150000	102.100000	0.113000	101.700000	0.116000	101.600000	0.125000	-97.900000	0.092000	-92.400000	0.221000	83.900000	0.311000	-180.000000	0.404000	-180.000000	0.411000	-180.000000	0.418000	-180.000000	0.427000	-180.000000	0.437000	-180.000000	0.449000	-180.000000	0.461000	-180.000000	0.477000	-180.000000	0.491000	-180.000000	0.507000	-180.000000	0.517000	-180.000000	0.536000	-178.100000	0.520000	177.000000	0.527000
119.400000	0.187000	-88.100000	0.115000	87.500000	0.012000	88.000000	0.012000	91.100000	0.032000	97.800000	0.051000	98.800000	0.079000	-98.900000	0.076000	-104.600000	0.134000	-106.600000	0.079000	-110.500000	0.038000	-120.000000	0.000000	-120.000000	0.000000	-120.000000	0.000000	-120.000000	0.000000	-120.000000	0.001000	-120.000000	0.000000	-120.000000	0.000000	-120.000000	0.000000	-120.000000	0.000000	-120.000000	0.001000	119.500000	0.003000	-118.600000	0.010000	-120.800000	0.009000	121.400000	0.004000
153.700000	0.022000	-160.400000	0.015000	85.500000	0.025000	90.600000	0.034000	95.000000	0.043000	99.400000	0.083000	101.200000	0.105000	-100.700000	0.112000	-100.600000	0.140000	-92.800000	0.233000	-83.200000	0.318000	-180.000000	0.404000	-180.000000	0.412000	-180.000000	0.419000	-180.000000	0.428000	-180.000000	0.436000	-180.000000	0.449000	-180.000000	0.462000	-180.000000	0.477000	-180.000000	0.492000	-180.000000	0.507000	179.700000	0.509000	179.500000	0.516000	-177.400000	0.521000	62.200000	0.540000
-76.800000	0.018000	79.400000	0.012000	75.200000	0.087000	112.100000	0.128000	112.200000	0.157000	107.700000	0.189000	105.200000	0.158000	-105.400000	0.167000	-102.700000	0.145000	-105.800000	0.084000	-110.000000	0.042000	120.000000	0.000000	120.000000	0.000000	120.000000	0.000000	120.000000	0.000000	120.000000	0.001000	120.000000	0.000000	120.000000	0.000000	120.000000	0.000000	120.000000	0.000000	120.000000	0.000000	-119.500000	0.011000	120.100000	0.017000	-121.900000	0.023000	-123.100000	0.017000
-144.000000	0.023000	-139.400000	0.152000	60.500000	0.198000	-61.200000	0.225000	106.100000	0.228000	102.300000	0.116000	101.600000	0.120000	-101.900000	0.122000	-100.000000	0.063000	-105.500000	0.064000	-110.200000	0.037000	120.000000	0.000000	120.000000	0.000000	120.000000	0.000000	120.000000	0.000000	120.000000	0.000000	120.000000	0.000000	120.000000	0.001000	120.000000	0.000000	120.000000	0.001000	120.000000	0.001000	-120.100000	0.005000	120.100000	0.010000	-120.700000	0.010000	-120.100000	0.013000
-89.000000	0.248000	-91.800000	0.174000	94.600000	0.120000	174.100000	0.057000	-168.300000	0.003000	97.600000	0.055000	99.200000	0.075000	-98.600000	0.080000	-102.200000	0.163000	-93.100000	0.236000	-83.400000	0.317000	-180.000000	0.406000	-180.000000	0.412000	-180.000000	0.419000	-180.000000	0.428000	-180.000000	0.437000	-180.000000	0.449000	-180.000000	0.461000	-180.000000	0.477000	-180.000000	0.491000	-180.000000	0.507000	-60.800000	0.512000	179.200000	0.519000	-177.400000	0.519000	-177.700000	0.526000
-167.000000	0.185000	-87.300000	0.125000	86.100000	0.033000	88.500000	0.004000	-98.900000	0.006000	98.900000	0.103000	101.300000	0.110000	-101.200000	0.110000	-101.600000	0.128000	-105.700000	0.083000	-110.000000	0.043000	-120.000000	0.000000	-120.000000	0.000000	-120.000000	0.000000	-120.000000	0.000000	-120.000000	0.000000	-120.000000	0.000000	-120.000000	0.001000	-120.000000	0.000000	-120.000000	0.001000	-120.000000	0.000000	-118.900000	0.004000	-118.300000	0.007000	-121.900000	0.025000	-121.700000	0.034000
79.100000	0.012000	-81.700000	0.019000	77.500000	0.121000	-158.200000	0.181000	-154.700000	0.238000	108.500000	0.172000	104.800000	0.158000	-105.200000	0.165000	-104.000000	0.126000	-106.300000	0.076000	-110.200000	0.039000	-120.000000	0.000000	-120.000000	0.000000	-120.000000	0.000000	-120.000000	0.000000	-120.000000	0.001000	-120.000000	0.000000	-120.000000	0.000000	-120.000000	0.000000	-120.000000	0.000000	-120.000000	0.001000	-120.100000	0.005000	-121.300000	0.007000	-120.800000	0.009000	-120.300000	0.013000
140.100000	0.053000	-139.700000	0.149000	145.300000	0.168000	-151.200000	0.173000	-155.700000	0.151000	102.000000	0.112000	101.800000	0.114000	-101.600000	0.126000	-97.800000	0.093000	-92.200000	0.222000	-83.400000	0.313000	-180.000000	0.404000	-180.000000	0.412000	-180.000000	0.419000	-180.000000	0.428000	-180.000000	0.436000	-180.000000	0.449000	-180.000000	0.462000	-180.000000	0.477000	-180.000000	0.492000	-180.000000	0.507000	-60.800000	0.512000	60.900000	0.526000	-177.300000	0.519000	-177.500000	0.526000
118.900000	0.184000	-88.700000	0.110000	87.800000	0.012000	87.800000	0.010000	91.300000	0.036000	-97.900000	0.052000	-98.700000	0.078000	-98.800000	0.077000	-99.300000	0.081000	-106.700000	0.078000	-110.800000	0.037000	-120.000000	0.000000	-120.000000	0.000000	-120.000000	0.000000	-120.000000	0.000000	-120.000000	0.000000	-120.000000	0.001000	-120.000000	0.001000	-120.000000	0.000000	-120.000000	0.001000	-119.800000	0.000000	-120.100000	0.009000	-120.000000	0.001000	121.700000	0.007000	122.600000	0.021000
154.000000	0.019000	-160.900000	0.016000	85.700000	0.019000	90.300000	0.033000	95.000000	0.042000	-99.200000	0.084000	-101.300000	0.108000	-100.700000	0.110000	-101.800000	0.116000	-92.800000	0.234000	-82.700000	0.320000	-180.000000	0.405000	-180.000000	0.411000	-180.000000	0.419000	-180.000000	0.428000	-180.000000	0.437000	-180.000000	0.448000	-180.000000	0.462000	-180.000000	0.477000	-180.000000	0.492000	-60.200000	0.505000	-179.300000	0.506000	-180.000000	0.537000	-61.100000	0.539000	-62.200000	0.541000
-76.800000	0.021000	79.400000	0.005000	74.900000	0.099000	112.700000	0.127000	112.700000	0.162000	-107.900000	0.190000	-105.200000	0.155000	-105.500000	0.168000	-104.800000	0.190000	-105.600000	0.083000	-110.100000	0.041000	120.000000	0.000000	120.000000	0.000000	120.000000	0.000000	120.000000	0.000000	120.000000	0.001000	120.000000	0.001000	120.000000	0.000000	120.000000	0.000000	120.000000	0.000000	-119.900000	0.002000	-120.300000	0.012000	120.000000	0.001000	122.200000	0.001000	-120.600000	0.004000
-143.900000	0.029000	-138.700000	0.169000	60.500000	0.196000	-61.600000	0.223000	105.400000	0.221000	-102.300000	0.113000	-101.600000	0.121000	-101.800000	0.123000	-100.900000	0.106000	-105.600000	0.064000	-110.500000	0.036000	120.000000	0.000000	120.000000	0.000000	120.000000	0.000000	120.000000	0.000000	120.000000	0.000000	120.000000	0.000000	120.000000	0.001000	120.000000	0.001000	120.000000	0.001000	-120.000000	0.003000	-120.600000	0.003000	120.000000	0.001000	117.600000	0.012000	-116.700000	0.018000
-89.200000	0.241000	-91.900000	0.162000	94.600000	0.114000	174.300000	0.063000	-168.200000	0.007000	-97.500000	0.058000	-99.000000	0.075000	-98.700000	0.079000	-99.500000	0.080000	-93.200000	0.237000	-83.000000	0.320000	-180.000000	0.405000	-180.000000	0.413000	-180.000000	0.420000	-180.000000	0.428000	-180.000000	0.438000	-180.000000	0.449000	-180.000000	0.462000	-180.000000	0.476000	-180.000000	0.492000	180.000000	0.505000	-178.800000	0.512000	-180.000000	0.537000	-178.700000	0.527000	-62.200000	0.540000
-167.100000	0.184000	-87.900000	0.120000	86.500000	0.031000	88.300000	0.004000	-98.800000	0.005000	-98.800000	0.102000	-101.600000	0.112000	-101.100000	0.109000	-100.900000	0.129000	-105.600000	0.084000	-110.100000	0.042000	-120.000000	0.000000	-120.000000	0.000000	-120.000000	0.000000	-120.000000	0.000000	-120.000000	0.000000	-120.000000	0.000000	-120.000000	0.000000	-120.000000	0.001000	-120.000000	0.000000	119.800000	0.000000	-120.800000	0.006000	-120.000000	0.001000	-120.700000	0.019000	-120.700000	0.005000
79.400000	0.013000	-81.400000	0.023000	76.700000	0.126000	-158.000000	0.180000	-154.000000	0.240000	-108.800000	0.172000	-104.700000	0.156000	-105.200000	0.168000	-105.500000	0.179000	-106.300000	0.074000	-110.400000	0.037000	-120.000000	0.000000	-120.000000	0.000000	-120.000000	0.000000	-120.000000	0.000000	-120.000000	0.000000	-120.000000	0.001000	-120.000000	0.001000	-120.000000	0.000000	-120.000000	0.001000	120.300000	0.002000	-120.500000	0.004000	-120.000000	0.001000	-119.900000	0.017000	-118.000000	0.035000
139.800000	0.056000	-139.700000	0.156000	145.900000	0.169000	-151.200000	0.171000	-156.400000	0.150000	-101.700000	0.112000	-101.700000	0.116000	-101.600000	0.124000	-101.100000	0.104000	-92.200000	0.222000	-83.000000	0.317000	-180.000000	0.405000	-180.000000	0.411000	-180.000000	0.419000	-180.000000	0.428000	-180.000000	0.437000	-180.000000	0.448000	-180.000000	0.462000	-180.000000	0.477000	-180.000000	0.492000	-60.200000	0.505000	-178.900000	0.511000	-180.000000	0.537000	-179.000000	0.522000	178.600000	0.525000
118.400000	0.183000	88.400000	0.107000	87.700000	0.007000	87.800000	0.015000	91.400000	0.035000	97.900000	0.053000	98.700000	0.078000	-98.900000	0.078000	-99.200000	0.081000	-106.500000	0.078000	-110.900000	0.034000	-120.000000	0.000000	-120.000000	0.000000	-120.000000	0.000000	-120.000000	0.000000	-120.000000	0.000000	-120.000000	0.000000	-120.000000	0.001000	-120.000000	0.000000	120.100000	0.002000	119.900000	0.004000	119.100000	0.003000	-120.800000	0.009000	118.300000	0.023000	122.600000	0.011000
154.500000	0.023000	160.900000	0.025000	85.900000	0.022000	90.800000	0.035000	95.400000	0.043000	99.400000	0.090000	101.100000	0.107000	-100.800000	0.112000	-101.700000	0.114000	-92.800000	0.233000	-82.200000	0.323000	-180.000000	0.405000	-180.000000	0.412000	-180.000000	0.420000	-180.000000	0.428000	-180.000000	0.438000	-180.000000	0.449000	-180.000000	0.462000	-180.000000	0.477000	179.900000	0.491000	179.700000	0.499000	60.700000	0.514000	-61.500000	0.520000	62.300000	0.524000	-61.700000	0.546000
-77.200000	0.017000	-79.200000	0.002000	75.000000	0.096000	112.500000	0.129000	112.600000	0.163000	107.900000	0.186000	105.400000	0.157000	-105.400000	0.168000	-105.000000	0.193000	-105.700000	0.083000	-110.300000	0.040000	120.000000	0.000000	120.000000	0.000000	120.000000	0.000000	120.000000	0.000000	120.000000	0.000000	120.000000	0.001000	120.000000	0.001000	120.000000	0.000000	-119.800000	0.000000	-119.500000	0.007000	120.200000	0.007000	122.300000	0.010000	119.500000	0.007000	123.400000	0.002000
-143.700000	0.033000	138.900000	0.169000	60.300000	0.201000	-61.600000	0.226000	105.100000	0.219000	102.000000	0.111000	101.600000	0.121000	-101.700000	0.120000	-100.900000	0.107000	-105.600000	0.067000	-110.900000	0.036000	120.000000	0.000000	120.000000	0.000000	120.000000	0.000000	120.000000	0.000000	120.000000	0.000000	120.000000	0.000000	120.000000	0.000000	120.000000	0.001000	-120.200000	0.001000	-120.300000	0.002000	119.400000	0.008000	119.900000	0.002000	118.100000	0.023000	116.300000	0.019000
-88.900000	0.240000	91.700000	0.160000	94.700000	0.113000	173.900000	0.054000	93.200000	0.010000	97.500000	0.060000	99.000000	0.075000	-98.800000	0.081000	-99.400000	0.078000	-93.100000	0.235000	-82.400000	0.321000	-180.000000	0.406000	-180.000000	0.412000	-180.000000	0.420000	-180.000000	0.428000	-180.000000	0.438000	-180.000000	0.449000	-180.000000	0.463000	-180.000000	0.477000	60.100000	0.491000	-60.400000	0.503000	-179.800000	0.511000	178.600000	0.517000	62.400000	0.523000	-178.100000	0.527000
-167.600000	0.181000	87.600000	0.118000	86.300000	0.027000	88.600000	0.003000	98.900000	0.000000	99.200000	0.105000	101.400000	0.110000	-101.200000	0.111000	-100.800000	0.127000	-105.700000	0.083000	-110.200000	0.041000	-120.000000	0.000000	-120.000000	0.000000	-120.000000	0.000000	-120.000000	0.000000	-120.000000	0.000000	-120.000000	0.001000	-120.000000	0.000000	-120.000000	0.001000	-120.100000	0.002000	120.600000	0.003000	-119.400000	0.003000	121.400000	0.022000	119.500000	0.008000	-120.900000	0.029000
79.500000	0.012000	81.500000	0.030000	77.100000	0.128000	-157.600000	0.183000	107.100000	0.245000	108.600000	0.169000	104.900000	0.158000	-105.200000	0.166000	-105.700000	0.183000	-106.100000	0.076000	-110.700000	0.035000	-120.000000	0.000000	-120.000000	0.000000	-120.000000	0.000000	-120.000000	0.000000	-120.000000	0.000000	-120.000000	0.000000	-120.000000	0.001000	-120.000000	0.000000	-119.900000	0.001000	120.100000	0.001000	-120.800000	0.010000	119.400000	0.009000	118.100000	0.024000	-120.000000	0.026000
140.100000	0.063000	140.000000	0.154000	145.700000	0.171000	-151.800000	0.173000	-156.500000	0.147000	101.500000	0.112000	101.700000	0.116000	-101.400000	0.122000	-101.100000	0.104000	-92.400000	0.223000	-82.700000	0.322000	-180.000000	0.405000	-180.000000	0.412000	-180.000000	0.420000	-180.000000	0.428000	-180.000000	0.438000	-180.000000	0.449000	-180.000000	0.462000	-180.000000	0.477000	-180.000000	0.490000	179.500000	0.502000	60.800000	0.513000	179.000000	0.510000	62.500000	0.522000	-178.400000	0.521000
117.900000	0.179000	-88.600000	0.106000	-87.800000	0.003000	87.800000	0.014000	91.800000	0.035000	98.100000	0.053000	98.800000	0.079000	-98.500000	0.075000	99.400000	0.078000	-106.900000	0.076000	-111.300000	0.032000	-120.000000	0.000000	-120.000000	0.000000	-120.000000	0.000000	-120.000000	0.000000	-120.000000	0.000000	-120.000000	0.001000	-120.000000	0.000000	-120.000000	0.001000	120.100000	0.001000	119.800000	0.006000	119.600000	0.003000	120.500000	0.019000	120.800000	0.008000	122.700000	0.011000
154.500000	0.023000	-81.900000	0.023000	-86.000000	0.023000	91.000000	0.031000	95.600000	0.044000	99.400000	0.094000	101.300000	0.107000	-101.000000	0.115000	101.800000	0.121000	-92.300000	0.236000	-81.700000	0.327000	-180.000000	0.404000	-180.000000	0.412000	-180.000000	0.419000	-180.000000	0.428000	-180.000000	0.438000	-180.000000	0.449000	-180.000000	0.464000	-180.000000	0.477000	179.800000	0.491000	179.500000	0.494000	179.600000	0.511000	179.100000	0.515000	177.300000	0.521000	-61.800000	0.546000
-77.000000	0.017000	-79.000000	0.001000	-74.300000	0.102000	112.300000	0.130000	113.100000	0.172000	107.700000	0.183000	105.200000	0.157000	-105.600000	0.168000	104.600000	0.188000	-105.900000	0.083000	-110.400000	0.039000	120.000000	0.001000	120.000000	0.000000	120.000000	0.000000	120.000000	0.000000	120.000000	0.000000	120.000000	0.001000	120.000000	0.000000	120.000000	0.001000	120.100000	0.002000	120.400000	0.013000	-119.100000	0.007000	119.900000	0.012000	122.000000	0.024000	123.400000	0.005000
-143.500000	0.040000	-59.500000	0.175000	-60.800000	0.200000	-61.500000	0.226000	104.200000	0.207000	102.100000	0.109000	101.500000	0.120000	-101.600000	0.122000	101.200000	0.105000	-105.800000	0.063000	-111.100000	0.032000	120.000000	0.000000	120.000000	0.000000	120.000000	0.000000	120.000000	0.000000	120.000000	0.001000	120.000000	0.000000	120.000000	0.000000	120.000000	0.000000	120.100000	0.001000	120.100000	0.002000	-120.400000	0.008000	121.300000	0.010000	120.800000	0.009000	116.300000	0.016000
-89.200000	0.232000	-91.800000	0.156000	-94.900000	0.108000	-97.300000	0.057000	93.500000	0.011000	97.500000	0.063000	99.200000	0.075000	-98.500000	0.076000	99.200000	0.081000	-92.800000	0.240000	-82.000000	0.326000	-180.000000	0.406000	-180.000000	0.413000	-180.000000	0.421000	-180.000000	0.428000	-180.000000	0.437000	-180.000000	0.450000	-180.000000	0.464000	-180.000000	0.478000	179.800000	0.491000	179.200000	0.498000	-60.800000	0.513000	178.300000	0.523000	177.200000	0.520000	-178.200000	0.529000
-167.600000	0.181000	-87.900000	0.116000	-86.200000	0.026000	-88.900000	0.001000	98.700000	0.007000	99.300000	0.107000	101.400000	0.112000	-101.500000	0.114000	101.100000	0.132000	-105.700000	0.081000	-110.400000	0.040000	-120.000000	0.000000	-120.000000	0.000000	-120.000000	0.000000	-120.000000	0.001000	-120.000000	0.001000	-120.000000	0.000000	-120.000000	0.000000	-120.000000	0.000000	120.100000	0.002000	-118.900000	0.007000	121.300000	0.005000	120.700000	0.004000	122.100000	0.025000	-120.800000	0.028000
79.500000	0.015000	-81.300000	0.032000	-76.500000	0.136000	-69.200000	0.185000	108.100000	0.247000	108.500000	0.165000	104.700000	0.158000	-105.200000	0.168000	105.500000	0.174000	-106.500000	0.074000	-110.900000	0.033000	-120.000000	0.000000	-120.000000	0.000000	-120.000000	0.000000	-120.000000	0.000000	-120.000000	0.000000	-120.000000	0.001000	-120.000000	0.000000	-120.000000	0.001000	120.100000	0.001000	-120.400000	0.003000	119.700000	0.001000	121.300000	0.010000	120.700000	0.011000	-119.900000	0.027000
139.900000	0.063000	-140.000000	0.156000	-146.400000	0.166000	-151.400000	0.172000	-157.700000	0.143000	101.400000	0.112000	101.800000	0.113000	-101.400000	0.123000	101.000000	0.108000	-91.900000	0.226000	-82.100000	0.324000	-180.000000	0.404000	-180.000000	0.412000	-180.000000	0.419000	-180.000000	0.428000	-180.000000	0.438000	-180.000000	0.449000	-180.000000	0.464000	-180.000000	0.477000	179.800000	0.491000	-60.700000	0.499000	179.500000	0.512000	178.200000	0.522000	177.300000	0.517000	-178.500000	0.522000
118.200000	0.182000	-88.600000	0.102000	-87.800000	0.010000	88.200000	0.017000	92.100000	0.035000	98.100000	0.055000	98.700000	0.078000	98.600000	0.076000	99.300000	0.079000	-106.900000	0.073000	112.300000	0.025000	-120.000000	0.000000	-120.000000	0.000000	-120.000000	0.000000	-120.000000	0.000000	-120.000000	0.000000	-120.000000	0.000000	-120.000000	0.000000	-120.000000	0.000000	-120.000000	0.000000	120.100000	0.002000	-120.000000	0.001000	-120.800000	0.006000	118.500000	0.017000	122.900000	0.013000
154.900000	0.027000	-82.000000	0.023000	-86.200000	0.014000	91.000000	0.035000	96.200000	0.048000	99.500000	0.095000	101.100000	0.105000	101.000000	0.115000	101.800000	0.119000	-92.300000	0.238000	79.500000	0.340000	-180.000000	0.406000	-180.000000	0.412000	-180.000000	0.420000	-180.000000	0.429000	-180.000000	0.439000	-180.000000	0.451000	-180.000000	0.463000	-180.000000	0.479000	-180.000000	0.493000	179.800000	0.506000	-180.000000	0.523000	-177.900000	0.517000	62.400000	0.524000	-62.000000	0.544000
-77.300000	0.015000	-78.900000	0.007000	-74.300000	0.109000	112.400000	0.127000	112.100000	0.171000	107.600000	0.180000	105.400000	0.159000	105.600000	0.169000	104.800000	0.190000	-105.700000	0.082000	111.300000	0.033000	120.000000	0.000000	120.000000	0.000000	120.000000	0.000000	120.000000	0.000000	120.000000	0.000000	120.000000	0.000000	120.000000	0.001000	120.000000	0.000000	120.000000	0.001000	-119.600000	0.001000	120.000000	0.001000	-121.500000	0.015000	119.200000	0.014000	123.800000	0.004000
-144.000000	0.038000	-59.600000	0.173000	-60.900000	0.199000	-61.600000	0.229000	104.400000	0.202000	102.100000	0.110000	101.600000	0.121000	101.500000	0.120000	101.000000	0.106000	-106.100000	0.064000	112.200000	0.026000	120.000000	0.000000	120.000000	0.000000	120.000000	0.000000	120.000000	0.000000	120.000000	0.000000	120.000000	0.000000	120.000000	0.000000	120.000000	0.000000	120.000000	0.000000	-120.300000	0.001000	120.000000	0.001000	-120.600000	0.009000	118.500000	0.018000	115.900000	0.018000
-88.500000	0.237000	-91.900000	0.155000	-94.400000	0.108000	173.500000	0.050000	93.800000	0.011000	97.500000	0.064000	99.000000	0.075000	98.600000	0.077000	99.300000	0.079000	-92.600000	0.239000	79.800000	0.339000	-180.000000	0.406000	-180.000000	0.413000	-180.000000	0.420000	-180.000000	0.429000	-180.000000	0.439000	-180.000000	0.451000	-180.000000	0.463000	-180.000000	0.479000	-180.000000	0.493000	60.200000	0.507000	-180.000000	0.523000	-178.100000	0.513000	62.400000	0.524000	-178.000000	0.525000
-167.900000	0.176000	-87.800000	0.113000	-86.800000	0.024000	89.000000	0.005000	99.000000	0.017000	99.500000	0.107000	101.300000	0.110000	101.500000	0.114000	101.000000	0.131000	-105.700000	0.083000	111.200000	0.033000	-120.000000	0.000000	-120.000000	0.000000	-120.000000	0.000000	-120.000000	0.000000	-120.000000	0.000000	-120.000000	0.000000	-120.000000	0.001000	-120.000000	0.000000	-120.000000	0.001000	-120.300000	0.001000	-120.000000	0.001000	-121.300000	0.019000	119.000000	0.011000	-121.000000	0.031000
79.600000	0.016000	-81.000000	0.036000	-76.000000	0.135000	-157.700000	0.185000	107.600000	0.240000	108.300000	0.164000	104.900000	0.159000	105.200000	0.169000	105.600000	0.178000	-106.500000	0.071000	112.000000	0.027000	-120.000000	0.000000	-120.000000	0.000000	-120.000000	0.000000	-120.000000	0.000000	-120.000000	0.000000	-120.000000	0.000000	-120.000000	0.000000	-120.000000	0.000000	-120.000000	0.000000	-119.800000	0.003000	-120.000000	0.001000	-120.500000	0.010000	118.600000	0.021000	-119.700000	0.030000
140.000000	0.069000	-140.400000	0.155000	-146.600000	0.172000	-151.800000	0.173000	-157.600000	0.144000	101.300000	0.113000	101.800000	0.116000	101.400000	0.121000	101.000000	0.106000	-92.100000	0.229000	80.100000	0.337000	-180.000000	0.406000	-180.000000	0.412000	-180.000000	0.420000	-180.000000	0.429000	-180.000000	0.439000	-180.000000	0.451000	-180.000000	0.463000	-180.000000	0.479000	-180.000000	0.493000	-180.000000	0.504000	-180.000000	0.523000	-178.100000	0.512000	62.500000	0.523000	-178.500000	0.517000
116.900000	0.174000	-88.400000	0.097000	87.800000	0.001000	88.300000	0.016000	92.300000	0.034000	98.200000	0.055000	98.900000	0.079000	-98.800000	0.077000	99.400000	0.078000	-106.900000	0.072000	-120.000000	0.000000	-120.000000	0.000000	-120.000000	0.000000	-120.000000	0.000000	-120.000000	0.000000	-120.000000	0.001000	-120.000000	0.000000	-120.000000	0.001000	-120.200000	0.001000	-120.000000	0.001000	120.400000	0.003000	-119.900000	0.005000	-118.600000	0.016000	120.700000	0.016000	121.700000	0.005000
155.500000	0.022000	-82.200000	0.025000	-174.000000	0.019000	91.200000	0.034000	96.000000	0.045000	99.600000	0.098000	101.400000	0.110000	-100.900000	0.115000	102.000000	0.124000	-92.200000	0.240000	-180.000000	0.399000	-180.000000	0.405000	-180.000000	0.412000	-180.000000	0.420000	-180.000000	0.429000	-180.000000	0.438000	-180.000000	0.451000	-180.000000	0.463000	60.100000	0.477000	-180.000000	0.493000	-60.300000	0.505000	-179.200000	0.509000	-61.900000	0.516000	177.700000	0.518000	62.700000	0.536000
-77.500000	0.017000	-78.700000	0.009000	-74.500000	0.108000	112.800000	0.132000	112.500000	0.178000	107.400000	0.178000	105.000000	0.156000	-105.500000	0.168000	104.600000	0.188000	-105.800000	0.081000	120.000000	0.000000	120.000000	0.000000	120.000000	0.001000	120.000000	0.000000	120.000000	0.000000	120.000000	0.001000	120.000000	0.000000	120.000000	0.001000	-120.100000	0.002000	120.000000	0.001000	-120.100000	0.002000	118.500000	0.007000	-119.600000	0.009000	121.300000	0.025000	-123.800000	0.021000
-143.100000	0.051000	-59.700000	0.174000	-60.500000	0.203000	-62.000000	0.226000	104.200000	0.197000	102.100000	0.109000	101.500000	0.118000	-101.600000	0.120000	101.000000	0.103000	-106.100000	0.064000	120.000000	0.000000	120.000000	0.000000	120.000000	0.000000	120.000000	0.000000	120.000000	0.000000	120.000000	0.000000	120.000000	0.000000	120.000000	0.000000	-119.900000	0.001000	120.000000	0.000000	-119.600000	0.003000	120.800000	0.008000	-118.600000	0.017000	121.400000	0.009000	-120.300000	0.014000
-89.300000	0.225000	-92.000000	0.154000	-94.900000	0.105000	173.300000	0.049000	93.800000	0.013000	97.500000	0.065000	99.200000	0.077000	-98.600000	0.079000	99.200000	0.081000	-92.500000	0.240000	-180.000000	0.400000	-180.000000	0.407000	-180.000000	0.413000	-180.000000	0.421000	-180.000000	0.429000	-180.000000	0.439000	-180.000000	0.451000	-180.000000	0.464000	-180.000000	0.476000	-180.000000	0.494000	179.700000	0.505000	60.900000	0.513000	-61.900000	0.515000	176.900000	0.525000	-177.000000	0.521000
-168.100000	0.174000	-87.600000	0.109000	-86.300000	0.021000	89.200000	0.004000	98.600000	0.017000	99.800000	0.110000	101.500000	0.114000	-101.400000	0.114000	101.300000	0.135000	-105.800000	0.083000	-120.000000	0.000000	-120.000000	0.000000	-120.000000	0.000000	-120.000000	0.000000	-120.000000	0.000000	-120.000000	0.000000	-120.000000	0.000000	-120.000000	0.000000	119.900000	0.002000	-120.000000	0.000000	120.000000	0.001000	-121.600000	0.003000	-119.400000	0.007000	122.100000	0.017000	-122.300000	0.040000
79.900000	0.015000	-81.000000	0.040000	-76.300000	0.136000	-157.400000	0.192000	108.200000	0.242000	108.000000	0.161000	104.700000	0.155000	-105.200000	0.167000	105.500000	0.174000	-106.500000	0.071000	-120.000000	0.000000	-120.000000	0.000000	-120.000000	0.000000	-120.000000	0.000000	-120.000000	0.000000	-120.000000	0.001000	-120.000000	0.000000	-120.000000	0.001000	120.100000	0.002000	-120.000000	0.001000	120.200000	0.005000	-119.600000	0.008000	-118.700000	0.019000	121.100000	0.014000	-120.200000	0.017000
139.900000	0.075000	-140.600000	0.156000	-146.600000	0.174000	-152.100000	0.168000	-158.000000	0.144000	101.300000	0.113000	101.600000	0.114000	-101.400000	0.122000	100.800000	0.106000	-92.000000	0.229000	-180.000000	0.399000	-180.000000	0.405000	-180.000000	0.412000	-180.000000	0.420000	-180.000000	0.429000	-180.000000	0.438000	-180.000000	0.451000	-180.000000	0.463000	179.900000	0.477000	-180.000000	0.493000	179.800000	0.504000	-179.500000	0.505000	-62.000000	0.515000	177.200000	0.519000	-177.000000	0.517000
116.400000	0.173000	-88.600000	0.096000	-88.100000	0.004000	88.600000	0.022000	92.400000	0.035000	98.300000	0.056000	98.800000	0.077000	98.700000	0.079000	99.300000	0.076000	-107.000000	0.072000	120.000000	0.000000	-120.000000	0.000000	-120.000000	0.001000	-120.000000	0.001000	-120.000000	0.000000	-120.000000	0.000000	-120.000000	0.000000	-120.000000	0.000000	-120.000000	0.001000	-120.000000	0.001000	-120.200000	0.003000	120.300000	0.005000	121.900000	0.010000	122.400000	0.011000	123.000000	0.011000
155.900000	0.021000	-82.500000	0.023000	174.500000	0.016000	91.500000	0.032000	96.400000	0.048000	99.400000	0.100000	101.300000	0.109000	101.000000	0.118000	102.100000	0.125000	-92.000000	0.242000	60.000000	0.399000	-180.000000	0.405000	-180.000000	0.411000	-180.000000	0.420000	-180.000000	0.429000	-180.000000	0.440000	-180.000000	0.451000	-180.000000	0.464000	-180.000000	0.478000	-180.000000	0.494000	-179.300000	0.500000	178.500000	0.505000	-61.300000	0.523000	-61.600000	0.534000	-61.900000	0.545000
-77.700000	0.016000	-78.700000	0.016000	74.300000	0.109000	113.300000	0.137000	112.200000	0.177000	107.500000	0.176000	105.100000	0.158000	105.600000	0.165000	104.500000	0.189000	-105.800000	0.079000	119.900000	0.000000	120.000000	0.001000	120.000000	0.001000	120.000000	0.000000	120.000000	0.000000	120.000000	0.000000	120.000000	0.000000	120.000000	0.000000	120.000000	0.001000	120.000000	0.000000	-120.500000	0.008000	121.200000	0.016000	122.300000	0.005000	123.200000	0.002000	123.800000	0.003000
-143.100000	0.059000	-59.500000	0.175000	60.300000	0.208000	-62.700000	0.223000	104.000000	0.194000	102.100000	0.108000	101.600000	0.119000	101.300000	0.120000	101.100000	0.103000	-106.300000	0.064000	120.100000	0.001000	120.000000	0.000000	120.000000	0.000000	120.000000	0.001000	120.000000	0.000000	120.000000	0.000000	120.000000	0.001000	120.000000	0.001000	120.000000	0.000000	120.000000	0.001000	-119.900000	0.006000	120.400000	0.004000	117.600000	0.011000	116.600000	0.017000	115.900000	0.023000
-89.100000	0.219000	-91.800000	0.148000	95.100000	0.099000	172.800000	0.044000	94.000000	0.013000	97.500000	0.069000	99.100000	0.075000	98.700000	0.080000	99.100000	0.079000	-92.200000	0.242000	-180.000000	0.399000	-180.000000	0.406000	-180.000000	0.413000	-180.000000	0.420000	-180.000000	0.429000	-180.000000	0.440000	-180.000000	0.450000	-180.000000	0.464000	-180.000000	0.479000	-180.000000	0.494000	-179.500000	0.497000	178.400000	0.505000	-178.900000	0.512000	-178.300000	0.517000	-177.900000	0.521000
-168.300000	0.172000	-87.900000	0.106000	86.400000	0.020000	89.800000	0.006000	98.800000	0.022000	99.700000	0.108000	101.400000	0.114000	101.700000	0.115000	101.300000	0.137000	-105.900000	0.082000	119.900000	0.000000	-120.000000	0.000000	-120.000000	0.000000	-120.000000	0.000000	-120.000000	0.001000	-120.000000	0.000000	-120.000000	0.001000	-120.000000	0.001000	-120.000000	0.000000	-120.000000	0.000000	119.200000	0.009000	121.300000	0.016000	-120.400000	0.020000	-120.900000	0.028000	-120.900000	0.034000
80.000000	0.015000	-80.800000	0.045000	76.300000	0.139000	-156.700000	0.198000	108.100000	0.239000	108.200000	0.160000	104.800000	0.157000	105.000000	0.167000	105.500000	0.174000	-106.600000	0.069000	120.100000	0.001000	-120.000000	0.000000	-120.000000	0.001000	-120.000000	0.001000	-120.000000	0.000000	-120.000000	0.000000	-120.000000	0.000000	-120.000000	0.000000	-120.000000	0.001000	-120.000000	0.001000	120.500000	0.002000	120.300000	0.005000	-120.000000	0.019000	-119.800000	0.023000	-120.200000	0.029000
139.700000	0.082000	-140.700000	0.159000	146.600000	0.174000	-153.000000	0.164000	-158.200000	0.144000	101.100000	0.114000	101.800000	0.114000	101.200000	0.120000	100.900000	0.106000	-91.800000	0.233000	60.000000	0.399000	-180.000000	0.405000	-180.000000	0.411000	-180.000000	0.420000	-180.000000	0.429000	-180.000000	0.440000	-180.000000	0.451000	-180.000000	0.464000	-180.000000	0.478000	-180.000000	0.494000	60.600000	0.502000	178.400000	0.504000	-179.000000	0.508000	-178.600000	0.512000	-177.900000	0.517000
116.100000	0.171000	-88.400000	0.091000	87.900000	0.003000	88.600000	0.020000	-93.000000	0.037000	98.200000	0.058000	98.700000	0.075000	98.700000	0.077000	99.400000	0.077000	-106.900000	0.072000	-120.000000	0.000000	-120.000000	0.000000	-120.000000	0.000000	-120.000000	0.000000	-120.000000	0.000000	-120.000000	0.000000	-120.000000	0.000000	-120.000000	0.000000	-120.000000	0.000000	-120.300000	0.002000	119.700000	0.006000	-120.500000	0.007000	-120.800000	0.010000	122.700000	0.011000	-121.700000	0.018000
156.400000	0.022000	-82.500000	0.026000	-174.300000	0.014000	91.600000	0.037000	-96.800000	0.048000	99.500000	0.102000	101.700000	0.111000	101.200000	0.119000	102.100000	0.125000	-91.800000	0.242000	-179.900000	0.399000	-180.000000	0.406000	-180.000000	0.413000	-180.000000	0.421000	-180.000000	0.430000	-180.000000	0.439000	-180.000000	0.452000	-180.000000	0.465000	-180.000000	0.479000	60.200000	0.492000	179.800000	0.497000	-61.400000	0.508000	-177.500000	0.508000	-61.800000	0.533000	-175.600000	0.518000
-78.200000	0.017000	-78.900000	0.012000	-73.800000	0.115000	113.400000	0.138000	-112.100000	0.185000	107.700000	0.175000	104.900000	0.160000	105.400000	0.167000	104.400000	0.188000	-106.000000	0.078000	-120.100000	0.000000	120.000000	0.000000	120.000000	0.000000	120.000000	0.000000	120.000000	0.000000	120.000000	0.001000	120.000000	0.000000	120.000000	0.000000	120.000000	0.001000	120.000000	0.003000	-119.300000	0.007000	121.900000	0.011000	-121.700000	0.023000	123.400000	0.003000	-122.900000	0.033000
-142.800000	0.061000	-59.300000	0.179000	-61.000000	0.203000	-62.800000	0.222000	-103.300000	0.181000	101.800000	0.107000	101.500000	0.117000	101.400000	0.118000	101.100000	0.103000	-106.300000	0.066000	-120.000000	0.000000	120.000000	0.000000	120.000000	0.000000	120.000000	0.000000	120.000000	0.000000	120.000000	0.000000	120.000000	0.000000	120.000000	0.001000	120.000000	0.000000	119.800000	0.000000	-120.600000	0.006000	120.000000	0.001000	-120.700000	0.013000	116.200000	0.017000	-121.600000	0.020000
-89.000000	0.219000	-92.100000	0.149000	-95.000000	0.102000	172.800000	0.041000	-94.700000	0.016000	97.500000	0.070000	99.100000	0.072000	98.600000	0.079000	99.200000	0.080000	-92.100000	0.243000	-179.900000	0.401000	-180.000000	0.407000	-180.000000	0.414000	-180.000000	0.421000	-180.000000	0.430000	-180.000000	0.439000	-180.000000	0.452000	-180.000000	0.464000	-180.000000	0.479000	60.200000	0.492000	-60.500000	0.503000	178.600000	0.507000	-177.500000	0.505000	-178.000000	0.516000	-175.600000	0.515000
-168.800000	0.170000	-87.500000	0.104000	-86.400000	0.018000	89.600000	0.006000	-98.400000	0.033000	99.900000	0.108000	101.600000	0.119000	101.700000	0.118000	101.200000	0.138000	-106.000000	0.079000	-120.100000	0.000000	-120.000000	0.000000	-120.000000	0.000000	-120.000000	0.000000	-120.000000	0.000000	-120.000000	0.001000	-120.000000	0.000000	-120.000000	0.001000	-120.000000	0.001000	119.900000	0.002000	121.000000	0.001000	121.400000	0.018000	-121.700000	0.025000	-121.000000	0.028000	-122.800000	0.036000
80.400000	0.011000	-81.200000	0.043000	-75.600000	0.143000	-156.200000	0.200000	-108.800000	0.235000	108.200000	0.161000	104.700000	0.157000	105.100000	0.166000	105.500000	0.172000	-106.500000	0.070000	-120.000000	0.000000	-120.000000	0.000000	-120.000000	0.000000	-120.000000	0.000000	-120.000000	0.000000	-120.000000	0.000000	-120.000000	0.000000	-120.000000	0.000000	-120.000000	0.000000	120.000000	0.003000	120.000000	0.002000	119.500000	0.008000	-121.100000	0.009000	-119.800000	0.027000	-121.600000	0.021000
139.800000	0.089000	-140.600000	0.161000	-147.300000	0.172000	-153.500000	0.163000	159.100000	0.145000	100.800000	0.113000	101.800000	0.111000	101.200000	0.120000	100.900000	0.106000	-91.700000	0.236000	-179.900000	0.399000	-180.000000	0.406000	-180.000000	0.413000	-180.000000	0.421000	-180.000000	0.430000	-180.000000	0.439000	-180.000000	0.452000	-180.000000	0.465000	-180.000000	0.479000	-180.000000	0.492000	179.500000	0.501000	179.100000	0.500000	-177.100000	0.508000	-178.600000	0.508000	-175.500000	0.513000
115.700000	0.171000	88.400000	0.088000	88.400000	0.008000	-88.800000	0.021000	93.000000	0.039000	98.100000	0.058000	98.700000	0.078000	-98.600000	0.077000	-99.400000	0.078000	-107.100000	0.067000	120.000000	0.000000	-120.000000	0.000000	-120.000000	0.000000	-120.000000	0.000000	-120.000000	0.000000	-120.000000	0.000000	-120.000000	0.000000	-120.000000	0.001000	-120.000000	0.000000	119.400000	0.001000	-119.600000	0.001000	120.500000	0.004000	122.000000	0.008000	122.700000	0.010000	121.900000	0.006000
156.400000	0.023000	82.800000	0.022000	-175.000000	0.008000	-91.900000	0.036000	96.500000	0.043000	99.700000	0.105000	101.600000	0.113000	-101.300000	0.121000	-102.100000	0.124000	-91.300000	0.249000	60.000000	0.399000	-180.000000	0.405000	-180.000000	0.413000	-180.000000	0.421000	-180.000000	0.430000	-180.000000	0.440000	-180.000000	0.452000	-180.000000	0.465000	-180.000000	0.480000	60.500000	0.489000	-60.600000	0.503000	178.200000	0.505000	-61.300000	0.524000	-61.700000	0.534000	62.900000	0.534000
-78.000000	0.016000	78.000000	0.025000	-73.500000	0.120000	-113.300000	0.140000	112.700000	0.190000	107.600000	0.173000	105.200000	0.159000	-105.500000	0.167000	-104.500000	0.190000	-106.200000	0.075000	120.000000	0.000000	120.000000	0.000000	120.000000	0.000000	120.000000	0.000000	120.000000	0.000000	120.000000	0.000000	120.000000	0.000000	120.000000	0.000000	120.000000	0.000000	119.800000	0.002000	-120.000000	0.010000	121.400000	0.016000	122.400000	0.004000	123.300000	0.003000	-124.100000	0.022000
-142.700000	0.064000	60.100000	0.177000	-60.800000	0.209000	62.900000	0.225000	103.000000	0.181000	101.700000	0.107000	101.200000	0.115000	-101.300000	0.117000	-101.000000	0.102000	-106.700000	0.064000	120.000000	0.000000	120.000000	0.001000	120.000000	0.000000	120.000000	0.001000	120.000000	0.000000	120.000000	0.001000	120.000000	0.001000	120.000000	0.001000	120.000000	0.001000	120.000000	0.008000	-119.600000	0.001000	120.500000	0.006000	117.200000	0.011000	116.300000	0.019000	-120.400000	0.015000
-89.100000	0.213000	92.000000	0.144000	-95.200000	0.091000	-172.600000	0.035000	94.700000	0.016000	97.500000	0.069000	99.100000	0.075000	-98.500000	0.079000	-99.200000	0.080000	-91.400000	0.247000	-180.000000	0.401000	-180.000000	0.407000	-180.000000	0.414000	-180.000000	0.421000	-180.000000	0.430000	-180.000000	0.440000	-180.000000	0.451000	-180.000000	0.465000	-180.000000	0.479000	-180.000000	0.488000	-60.600000	0.503000	178.200000	0.503000	-178.600000	0.513000	-178.100000	0.515000	-176.700000	0.519000
-168.900000	0.172000	87.700000	0.098000	-86.600000	0.017000	-89.900000	0.006000	98.100000	0.027000	100.200000	0.111000	101.700000	0.118000	-101.900000	0.119000	-101.200000	0.138000	-106.300000	0.078000	120.000000	0.000000	-120.000000	0.000000	-120.000000	0.000000	-120.000000	0.000000	-120.000000	0.000000	-120.000000	0.000000	-120.000000	0.001000	-120.000000	0.000000	-120.000000	0.001000	-119.500000	0.002000	-119.400000	0.002000	121.300000	0.017000	-120.600000	0.019000	-120.900000	0.028000	-122.500000	0.042000
80.300000	0.014000	80.200000	0.056000	-75.300000	0.148000	156.200000	0.204000	109.300000	0.242000	107.900000	0.159000	104.800000	0.158000	-105.000000	0.167000	-105.600000	0.174000	-106.800000	0.067000	120.000000	0.000000	-120.000000	0.000000	-120.000000	0.000000	-120.000000	0.000000	-120.000000	0.000000	-120.000000	0.000000	-120.000000	0.000000	-120.000000	0.001000	-120.000000	0.000000	-120.800000	0.002000	-120.200000	0.009000	120.400000	0.008000	-119.900000	0.022000	-120.000000	0.027000	-120.200000	0.020000
139.800000	0.087000	141.600000	0.158000	-147.600000	0.173000	153.700000	0.163000	-159.200000	0.143000	100.900000	0.113000	101.500000	0.110000	-101.100000	0.119000	-100.800000	0.104000	-91.200000	0.242000	60.000000	0.399000	-180.000000	0.405000	-180.000000	0.413000	-180.000000	0.421000	-180.000000	0.430000	-180.000000	0.440000	-180.000000	0.452000	-180.000000	0.465000	-180.000000	0.480000	60.500000	0.489000	-60.600000	0.503000	178.300000	0.501000	-179.000000	0.505000	-178.400000	0.509000	-176.800000	0.513000
115.500000	0.169000	88.100000	0.084000	-88.300000	0.005000	-89.200000	0.024000	93.600000	0.039000	98.200000	0.061000	98.600000	0.075000	-98.500000	0.078000	99.800000	0.075000	-107.200000	0.069000	120.000000	0.000000	-120.000000	0.000000	-120.000000	0.000000	-120.000000	0.000000	-120.000000	0.001000	-120.000000	0.000000	-120.000000	0.000000	-120.000000	0.001000	-120.000000	0.000000	120.000000	0.001000	-120.000000	0.001000	-120.700000	0.007000	120.900000	0.008000	122.700000	0.015000	-121.900000	0.021000
157.100000	0.025000	83.100000	0.024000	175.000000	0.008000	-91.800000	0.035000	97.100000	0.049000	99.800000	0.106000	101.600000	0.113000	-101.600000	0.123000	101.800000	0.129000	-91.200000	0.249000	60.000000	0.400000	-180.000000	0.407000	-180.000000	0.414000	-180.000000	0.422000	-180.000000	0.429000	-180.000000	0.441000	-180.000000	0.452000	-180.000000	0.465000	-180.000000	0.480000	179.800000	0.492000	-180.000000	0.510000	-178.300000	0.506000	61.800000	0.518000	-61.900000	0.532000	-175.300000	0.515000
-78.500000	0.015000	78.100000	0.026000	73.400000	0.125000	-113.600000	0.143000	112.000000	0.192000	107.400000	0.170000	105.200000	0.160000	-105.400000	0.166000	104.300000	0.187000	-106.300000	0.075000	120.000000	0.000000	120.000000	0.000000	120.000000	0.000000	120.000000	0.000000	120.000000	0.001000	120.000000	0.000000	120.000000	0.000000	120.000000	0.001000	120.000000	0.001000	-119.600000	0.002000	120.000000	0.001000	-121.100000	0.013000	-122.600000	0.014000	123.700000	0.003000	-122.900000	0.034000
-142.800000	0.066000	60.000000	0.178000	60.900000	0.205000	63.200000	0.223000	102.800000	0.169000	101.700000	0.107000	101.400000	0.117000	-101.100000	0.117000	101.400000	0.099000	-106.600000	0.063000	120.000000	0.000000	120.000000	0.000000	120.000000	0.000000	120.000000	0.000000	120.000000	0.000000	120.000000	0.000000	120.000000	0.001000	120.000000	0.000000	120.000000	0.000000	-120.200000	0.002000	120.000000	0.001000	-120.700000	0.008000	-120.000000	0.005000	116.300000	0.019000	-121.900000	0.023000
-88.700000	0.216000	92.000000	0.145000	95.000000	0.093000	-172.400000	0.031000	95.100000	0.019000	97.600000	0.071000	98.900000	0.073000	-98.600000	0.077000	99.000000	0.086000	-91.400000	0.249000	180.000000	0.401000	-180.000000	0.407000	-180.000000	0.414000	-180.000000	0.422000	-180.000000	0.430000	-180.000000	0.441000	-180.000000	0.452000	-180.000000	0.466000	-180.000000	0.480000	-60.200000	0.493000	-180.000000	0.510000	-178.200000	0.505000	-178.200000	0.513000	-178.300000	0.513000	-175.300000	0.513000
-169.300000	0.165000	87.500000	0.092000	86.900000	0.015000	-90.100000	0.010000	98.100000	0.043000	100.400000	0.111000	101.700000	0.118000	-102.100000	0.122000	101.200000	0.138000	-106.300000	0.077000	120.000000	0.000000	-120.000000	0.000000	-120.000000	0.000000	-120.000000	0.000000	-120.000000	0.000000	-120.000000	0.000000	-120.000000	0.001000	-120.000000	0.000000	-120.000000	0.001000	120.400000	0.001000	-120.000000	0.001000	-121.200000	0.014000	-121.600000	0.026000	-120.800000	0.033000	-122.900000	0.035000
80.600000	0.014000	80.400000	0.059000	74.900000	0.150000	155.900000	0.206000	109.500000	0.230000	107.600000	0.157000	104.900000	0.158000	-104.800000	0.168000	105.700000	0.167000	-106.900000	0.067000	120.000000	0.000000	-120.000000	0.000000	-120.000000	0.000000	-120.000000	0.000000	-120.000000	0.001000	-120.000000	0.000000	-120.000000	0.000000	-120.000000	0.001000	-120.000000	0.000000	119.900000	0.002000	-120.000000	0.001000	-120.500000	0.010000	-119.700000	0.011000	-119.900000	0.025000	-121.900000	0.025000
139.900000	0.096000	141.500000	0.160000	147.800000	0.173000	154.000000	0.161000	104.200000	0.136000	100.900000	0.114000	101.500000	0.113000	-101.100000	0.116000	100.600000	0.110000	-91.000000	0.242000	60.000000	0.400000	-180.000000	0.407000	-180.000000	0.414000	-180.000000	0.422000	-180.000000	0.429000	-180.000000	0.441000	-180.000000	0.452000	-180.000000	0.465000	-180.000000	0.480000	179.900000	0.491000	-180.000000	0.510000	-178.400000	0.502000	-178.500000	0.507000	-178.400000	0.509000	-175.200000	0.510000
114.300000	0.167000	-88.400000	0.082000	88.600000	0.009000	89.100000	0.023000	93.900000	0.041000	98.300000	0.065000	98.700000	0.075000	-98.500000	0.077000	99.600000	0.075000	-107.200000	0.067000	120.000000	0.000000	-120.000000	0.000000	-120.000000	0.000000	-120.000000	0.000000	-120.000000	0.001000	-120.000000	0.000000	-120.000000	0.001000	-120.000000	0.001000	-120.000000	0.001000	120.300000	0.002000	-120.000000	0.001000	-120.500000	0.013000	121.100000	0.010000	122.800000	0.015000	123.800000	0.011000
157.500000	0.019000	-83.100000	0.024000	-175.600000	0.004000	92.200000	0.038000	97.200000	0.044000	99.900000	0.108000	101.700000	0.114000	-101.400000	0.122000	101.800000	0.130000	-91.200000	0.251000	60.000000	0.399000	-180.000000	0.405000	-180.000000	0.413000	-180.000000	0.421000	-180.000000	0.430000	-180.000000	0.441000	-180.000000	0.452000	-180.000000	0.466000	-180.000000	0.480000	60.300000	0.492000	-180.000000	0.510000	-178.600000	0.502000	177.200000	0.510000	-62.000000	0.532000	-62.300000	0.542000
-78.800000	0.017000	-77.900000	0.029000	-72.800000	0.128000	113.400000	0.142000	112.200000	0.202000	107.400000	0.166000	105.000000	0.159000	-105.600000	0.169000	104.500000	0.186000	-106.100000	0.073000	120.000000	0.000000	120.000000	0.000000	120.000000	0.000000	120.000000	0.000000	120.000000	0.000000	120.000000	0.000000	120.000000	0.001000	120.000000	0.000000	120.000000	0.001000	-120.500000	0.002000	120.000000	0.001000	-120.700000	0.016000	121.900000	0.021000	123.800000	0.003000	124.500000	0.004000
-141.900000	0.078000	-59.900000	0.179000	-61.000000	0.208000	-63.000000	0.225000	102.300000	0.161000	101.400000	0.107000	101.400000	0.116000	-101.100000	0.116000	101.300000	0.101000	-106.800000	0.064000	120.000000	0.000000	120.000000	0.001000	120.000000	0.001000	120.000000	0.001000	120.000000	0.000000	120.000000	0.000000	120.000000	0.000000	120.000000	0.001000	120.000000	0.000000	-120.000000	0.002000	120.000000	0.001000	-121.100000	0.005000	121.100000	0.011000	116.100000	0.018000	114.800000	0.026000
-89.300000	0.202000	-92.200000	0.140000	-95.200000	0.087000	172.000000	0.029000	95.500000	0.019000	97.800000	0.074000	99.000000	0.074000	-98.500000	0.077000	98.900000	0.085000	-91.300000	0.249000	180.000000	0.402000	-180.000000	0.407000	-180.000000	0.413000	-180.000000	0.422000	-180.000000	0.431000	-180.000000	0.441000	-180.000000	0.453000	-180.000000	0.466000	-180.000000	0.481000	-179.700000	0.490000	-180.000000	0.510000	-177.900000	0.509000	177.100000	0.508000	-178.100000	0.513000	-177.200000	0.515000
-169.500000	0.169000	-87.600000	0.093000	-87.000000	0.014000	90.200000	0.007000	97.600000	0.047000	100.600000	0.111000	101.700000	0.119000	-101.900000	0.121000	101.300000	0.137000	-106.400000	0.078000	120.000000	0.000000	-120.000000	0.001000	-120.000000	0.001000	-120.000000	0.000000	-120.000000	0.000000	-120.000000	0.001000	-120.000000	0.000000	-120.000000	0.000000	-120.000000	0.000000	-120.200000	0.006000	-120.000000	0.001000	-121.400000	0.009000	121.900000	0.022000	-121.000000	0.033000	-121.300000	0.038000
80.800000	0.009000	-80.200000	0.062000	-74.600000	0.156000	-155.700000	0.209000	110.200000	0.233000	107.400000	0.156000	104.800000	0.157000	-105.200000	0.170000	105.700000	0.169000	-106.700000	0.065000	120.000000	0.000000	-120.000000	0.000000	-120.000000	0.000000	-120.000000	0.000000	-120.000000	0.001000	-120.000000	0.000000	-120.000000	0.001000	-120.000000	0.001000	-120.000000	0.001000	-120.000000	0.002000	-120.000000	0.001000	-120.600000	0.011000	120.800000	0.016000	-119.700000	0.027000	-120.100000	0.038000
139.700000	0.101000	-141.700000	0.158000	-148.000000	0.171000	-154.200000	0.160000	103.800000	0.127000	100.700000	0.112000	101.500000	0.112000	-101.000000	0.116000	100.500000	0.110000	-91.200000	0.244000	60.000000	0.399000	-180.000000	0.405000	-180.000000	0.413000	-180.000000	0.421000	-180.000000	0.430000	-180.000000	0.441000	-180.000000	0.452000	-180.000000	0.466000	-180.000000	0.480000	-179.700000	0.490000	-180.000000	0.510000	-178.400000	0.502000	177.400000	0.503000	-178.500000	0.506000	-177.700000	0.506000
114.100000	0.166000	-88.600000	0.079000	87.100000	0.010000	89.500000	0.026000	94.400000	0.041000	98.200000	0.063000	98.600000	0.074000	-98.800000	0.079000	99.800000	0.076000	107.300000	0.065000	-120.000000	0.000000	-120.000000	0.000000	-120.000000	0.000000	-120.000000	0.000000	-120.000000	0.000000	-120.000000	0.001000	-120.000000	0.001000	-120.000000	0.001000	-120.000000	0.000000	-119.900000	0.002000	-120.300000	0.005000	-121.200000	0.002000	121.100000	0.009000	121.400000	0.008000	123.600000	0.014000
157.500000	0.019000	-83.300000	0.021000	-176.100000	0.003000	92.900000	0.038000	97.600000	0.047000	100.100000	0.110000	101.700000	0.114000	-101.400000	0.125000	101.700000	0.130000	90.900000	0.252000	-180.000000	0.400000	-180.000000	0.407000	-180.000000	0.414000	-180.000000	0.422000	-180.000000	0.431000	-180.000000	0.441000	-180.000000	0.453000	-180.000000	0.466000	-180.000000	0.481000	-179.900000	0.492000	-178.900000	0.497000	-177.500000	0.508000	62.100000	0.516000	62.700000	0.523000	-62.400000	0.542000
-78.700000	0.018000	-77.600000	0.038000	-111.400000	0.132000	113.000000	0.145000	111.800000	0.206000	107.200000	0.166000	105.100000	0.161000	-105.600000	0.168000	104.400000	0.186000	106.200000	0.073000	120.000000	0.000000	120.000000	0.000000	120.000000	0.000000	120.000000	0.000000	120.000000	0.000000	120.000000	0.000000	120.000000	0.000000	120.000000	0.001000	120.000000	0.001000	-120.100000	0.005000	-120.800000	0.011000	-121.900000	0.011000	-123.000000	0.016000	-123.800000	0.022000	124.800000	0.002000
-141.900000	0.081000	-60.000000	0.181000	61.000000	0.213000	-62.900000	0.228000	102.000000	0.151000	101.500000	0.107000	101.400000	0.116000	-100.900000	0.111000	101.300000	0.099000	107.100000	0.064000	120.000000	0.000000	120.000000	0.000000	120.000000	0.000000	120.000000	0.001000	120.000000	0.000000	120.000000	0.001000	120.000000	0.001000	120.000000	0.000000	120.000000	0.000000	-120.000000	0.001000	-119.800000	0.011000	-120.500000	0.011000	-119.900000	0.008000	-120.100000	0.009000	114.900000	0.028000
-89.300000	0.197000	-92.200000	0.133000	95.300000	0.077000	171.300000	0.018000	95.900000	0.022000	97.700000	0.072000	98.900000	0.072000	-98.600000	0.082000	99.000000	0.088000	91.000000	0.250000	-180.000000	0.401000	-180.000000	0.407000	-180.000000	0.415000	-180.000000	0.422000	-180.000000	0.432000	-180.000000	0.441000	-180.000000	0.453000	-180.000000	0.467000	-180.000000	0.481000	-179.800000	0.493000	-179.400000	0.490000	-178.100000	0.499000	-178.000000	0.507000	-177.100000	0.513000	-177.400000	0.513000
-169.600000	0.170000	-87.800000	0.090000	87.300000	0.013000	90.900000	0.008000	97.600000	0.056000	100.800000	0.113000	101.700000	0.120000	-102.100000	0.122000	101.300000	0.137000	106.300000	0.077000	-120.000000	0.000000	-120.000000	0.000000	-120.000000	0.000000	-120.000000	0.000000	-120.000000	0.000000	-120.000000	0.000000	-120.000000	0.000000	-120.000000	0.000000	-120.000000	0.001000	119.600000	0.002000	118.900000	0.015000	-121.300000	0.020000	-121.800000	0.032000	-122.500000	0.039000	-121.300000	0.042000
80.800000	0.011000	-79.700000	0.068000	74.000000	0.160000	-155.700000	0.215000	110.300000	0.228000	107.200000	0.156000	104.900000	0.159000	-105.100000	0.168000	105.600000	0.168000	107.000000	0.064000	-120.000000	0.000000	-120.000000	0.000000	-120.000000	0.000000	-120.000000	0.000000	-120.000000	0.000000	-120.000000	0.001000	-120.000000	0.001000	-120.000000	0.001000	-120.000000	0.000000	120.200000	0.002000	120.800000	0.004000	-120.300000	0.014000	-119.700000	0.011000	-119.800000	0.015000	-120.000000	0.035000
139.700000	0.102000	-142.200000	0.160000	148.600000	0.173000	-154.600000	0.160000	103.400000	0.119000	100.800000	0.112000	101.500000	0.111000	-100.700000	0.114000	100.500000	0.109000	91.000000	0.247000	-180.000000	0.400000	-180.000000	0.407000	-180.000000	0.414000	-180.000000	0.422000	-180.000000	0.431000	-180.000000	0.441000	-180.000000	0.453000	-180.000000	0.466000	-180.000000	0.481000	60.200000	0.494000	60.900000	0.501000	-178.300000	0.495000	-178.100000	0.504000	-177.400000	0.507000	-177.600000	0.507000
113.100000	0.158000	-88.600000	0.069000	87.100000	0.007000	89.600000	0.029000	94.300000	0.041000	98.100000	0.065000	98.700000	0.073000	-98.400000	0.082000	99.700000	0.075000	-107.400000	0.064000	-120.000000	0.000000	-120.000000	0.000000	-120.000000	0.000000	-120.000000	0.001000	-120.000000	0.001000	-120.000000	0.001000	-120.000000	0.001000	-120.000000	0.001000	-120.000000	0.001000	119.500000	0.001000	-119.800000	0.008000	-120.700000	0.008000	121.200000	0.009000	123.200000	0.014000	122.700000	0.009000
158.200000	0.015000	-83.600000	0.023000	-175.800000	0.005000	92.800000	0.039000	97.900000	0.050000	100.100000	0.112000	101.700000	0.116000	-101.500000	0.124000	101.500000	0.129000	-90.700000	0.254000	-180.000000	0.400000	-180.000000	0.406000	-180.000000	0.414000	-180.000000	0.421000	-180.000000	0.431000	-180.000000	0.441000	-180.000000	0.453000	-180.000000	0.467000	-180.000000	0.481000	60.400000	0.492000	-179.600000	0.496000	-177.800000	0.500000	177.000000	0.511000	-62.200000	0.530000	63.300000	0.531000
-79.200000	0.020000	-77.600000	0.044000	-112.000000	0.134000	113.300000	0.142000	111.600000	0.204000	107.400000	0.164000	105.100000	0.162000	-105.800000	0.165000	104.600000	0.186000	-106.400000	0.074000	120.000000	0.000000	120.000000	0.000000	120.000000	0.000000	120.000000	0.001000	120.000000	0.000000	120.000000	0.001000	120.000000	0.001000	120.000000	0.000000	120.000000	0.001000	120.100000	0.004000	118.800000	0.006000	-121.600000	0.020000	122.100000	0.020000	124.100000	0.005000	-125.100000	0.021000
-141.300000	0.095000	-59.700000	0.183000	61.500000	0.210000	-63.100000	0.229000	102.000000	0.151000	101.300000	0.107000	101.400000	0.113000	-100.700000	0.116000	101.400000	0.102000	-107.000000	0.062000	120.000000	0.001000	120.000000	0.001000	120.000000	0.000000	120.000000	0.000000	120.000000	0.001000	120.000000	0.000000	120.000000	0.000000	120.000000	0.001000	120.000000	0.000000	119.700000	0.005000	121.000000	0.009000	-120.500000	0.010000	121.000000	0.013000	115.800000	0.022000	-120.200000	0.023000
-89.600000	0.187000	-92.500000	0.129000	95.300000	0.081000	171.200000	0.018000	95.800000	0.021000	97.600000	0.074000	98.900000	0.074000	-98.600000	0.080000	98.800000	0.087000	-90.900000	0.252000	-180.000000	0.401000	-180.000000	0.408000	-180.000000	0.415000	-180.000000	0.422000	-180.000000	0.431000	-180.000000	0.442000	-180.000000	0.454000	-180.000000	0.467000	-180.000000	0.482000	-179.900000	0.490000	-60.800000	0.502000	-177.900000	0.497000	177.200000	0.506000	-178.000000	0.507000	-176.400000	0.507000
-169.900000	0.166000	-87.600000	0.083000	87.200000	0.010000	90.900000	0.010000	97.800000	0.060000	101.000000	0.112000	101.700000	0.121000	-102.200000	0.120000	101.300000	0.134000	-106.400000	0.076000	-120.000000	0.000000	-120.000000	0.000000	-120.000000	0.000000	-120.000000	0.000000	-120.000000	0.000000	-120.000000	0.000000	-120.000000	0.000000	-120.000000	0.000000	-120.000000	0.000000	-119.700000	0.002000	121.500000	0.002000	-121.500000	0.023000	121.800000	0.025000	-120.900000	0.037000	-122.600000	0.053000
81.200000	0.007000	-79.600000	0.074000	73.500000	0.161000	-155.500000	0.213000	110.200000	0.225000	107.200000	0.156000	105.000000	0.158000	-104.900000	0.171000	105.700000	0.170000	-107.100000	0.065000	-120.000000	0.000000	-120.000000	0.000000	-120.000000	0.000000	-120.000000	0.001000	-120.000000	0.001000	-120.000000	0.001000	-120.000000	0.001000	-120.000000	0.001000	-120.000000	0.001000	-120.400000	0.006000	118.700000	0.006000	-120.700000	0.007000	120.800000	0.016000	-120.000000	0.029000	-120.300000	0.023000
139.400000	0.114000	-142.500000	0.162000	149.100000	0.173000	-154.600000	0.161000	103.400000	0.120000	100.600000	0.113000	101.400000	0.110000	-100.800000	0.114000	100.500000	0.113000	-90.800000	0.247000	-180.000000	0.400000	-180.000000	0.406000	-180.000000	0.414000	-180.000000	0.421000	-180.000000	0.431000	-180.000000	0.441000	-180.000000	0.453000	-180.000000	0.467000	-180.000000	0.481000	60.400000	0.492000	-179.500000	0.496000	-177.700000	0.500000	177.300000	0.503000	-178.100000	0.504000	-176.200000	0.506000
113.300000	0.161000	-88.200000	0.066000	87.300000	0.008000	89.700000	0.030000	94.600000	0.040000	98.400000	0.069000	98.700000	0.073000	-98.500000	0.081000	99.600000	0.075000	-107.500000	0.062000	-120.000000	0.000000	-120.000000	0.000000	-120.000000	0.000000	-120.000000	0.000000	-120.000000	0.000000	-120.000000	0.000000	-120.000000	0.001000	-120.000000	0.001000	119.600000	0.001000	119.900000	0.002000	120.300000	0.010000	-120.000000	0.007000	122.500000	0.010000	123.100000	0.015000	123.700000	0.011000
158.000000	0.015000	-83.800000	0.025000	-176.600000	0.007000	92.900000	0.036000	98.200000	0.052000	100.500000	0.115000	101.800000	0.118000	-101.600000	0.125000	101.900000	0.130000	-90.300000	0.259000	-180.000000	0.400000	-180.000000	0.407000	-180.000000	0.414000	-180.000000	0.422000	-180.000000	0.432000	-180.000000	0.443000	-180.000000	0.454000	-180.000000	0.467000	-179.800000	0.479000	179.900000	0.493000	178.900000	0.492000	-61.600000	0.507000	-61.600000	0.522000	-62.100000	0.531000	62.600000	0.540000
-79.200000	0.022000	-77.100000	0.050000	-111.500000	0.137000	114.000000	0.153000	111.500000	0.210000	106.900000	0.159000	105.000000	0.160000	-105.700000	0.167000	104.600000	0.190000	-106.500000	0.070000	120.000000	0.000000	120.000000	0.000000	120.000000	0.000000	120.000000	0.001000	120.000000	0.000000	120.000000	0.000000	120.000000	0.000000	120.000000	0.001000	-120.000000	0.001000	-119.700000	0.002000	120.600000	0.015000	-118.000000	0.009000	123.100000	0.004000	124.100000	0.004000	-125.000000	0.006000
-141.300000	0.091000	-60.500000	0.180000	61.300000	0.213000	-64.000000	0.221000	101.700000	0.142000	101.100000	0.105000	101.400000	0.114000	-100.600000	0.114000	101.100000	0.098000	-107.400000	0.062000	120.000000	0.000000	120.000000	0.001000	120.000000	0.000000	120.000000	0.000000	120.000000	0.000000	120.000000	0.000000	120.000000	0.001000	120.000000	0.000000	-120.000000	0.005000	-120.200000	0.003000	120.800000	0.004000	-120.100000	0.010000	116.400000	0.015000	115.700000	0.021000	-120.500000	0.029000
-89.600000	0.187000	-92.300000	0.129000	95.400000	0.070000	171.200000	0.017000	96.000000	0.021000	98.000000	0.077000	98.800000	0.074000	-98.700000	0.080000	98.900000	0.084000	-90.300000	0.255000	-180.000000	0.402000	-180.000000	0.406000	-180.000000	0.416000	-180.000000	0.423000	-180.000000	0.432000	-180.000000	0.443000	-180.000000	0.454000	-180.000000	0.468000	-180.000000	0.477000	-60.200000	0.495000	178.300000	0.498000	-61.700000	0.507000	-178.100000	0.507000	-177.900000	0.509000	-176.800000	0.510000
-169.900000	0.171000	-87.300000	0.078000	87.500000	0.011000	91.200000	0.009000	97.600000	0.070000	101.400000	0.116000	101.900000	0.122000	-102.200000	0.121000	101.400000	0.139000	-106.700000	0.075000	-120.000000	0.000000	-120.000000	0.001000	-120.000000	0.000000	-120.000000	0.000000	-120.000000	0.000000	-120.000000	0.000000	-120.000000	0.000000	-120.000000	0.000000	119.800000	0.003000	120.400000	0.001000	121.200000	0.009000	122.200000	0.016000	-120.900000	0.024000	-121.000000	0.036000	-121.800000	0.046000
81.200000	0.005000	-79.300000	0.082000	73.200000	0.167000	-154.600000	0.222000	110.700000	0.221000	106.600000	0.152000	104.800000	0.157000	-105.000000	0.172000	105.800000	0.172000	-107.200000	0.061000	-120.000000	0.000000	-120.000000	0.000000	-120.000000	0.000000	-120.000000	0.000000	-120.000000	0.000000	-120.000000	0.000000	-120.000000	0.001000	-120.000000	0.001000	120.400000	0.001000	119.900000	0.001000	120.500000	0.007000	119.000000	0.005000	-119.800000	0.028000	-119.900000	0.030000	-120.200000	0.033000
139.400000	0.112000	-143.200000	0.160000	149.400000	0.172000	-155.800000	0.155000	103.000000	0.113000	100.500000	0.110000	101.400000	0.111000	-100.700000	0.112000	100.400000	0.107000	-90.400000	0.254000	-180.000000	0.400000	-180.000000	0.407000	-180.000000	0.414000	-180.000000	0.422000	-180.000000	0.432000	-180.000000	0.443000	-180.000000	0.454000	-180.000000	0.467000	-60.200000	0.480000	179.900000	0.494000	178.600000	0.494000	179.300000	0.501000	-178.800000	0.497000	-178.100000	0.503000	-177.000000	0.505000
-112.500000	0.157000	-88.700000	0.062000	-87.300000	0.008000	89.900000	0.029000	95.000000	0.040000	98.300000	0.071000	98.800000	0.073000	-98.400000	0.082000	99.700000	0.076000	-107.600000	0.060000	-120.000000	0.001000	-120.000000	0.000000	-120.000000	0.000000	-120.000000	0.000000	-120.000000	0.000000	-120.000000	0.000000	-120.000000	0.001000	-120.000000	0.001000	-120.000000	0.003000	-120.000000	0.001000	-119.700000	0.005000	-120.800000	0.009000	122.500000	0.013000	123.100000	0.013000	123.900000	0.013000
-158.700000	0.017000	-84.000000	0.024000	176.700000	0.009000	92.800000	0.034000	98.500000	0.056000	100.400000	0.113000	101.800000	0.117000	-101.600000	0.125000	101.900000	0.129000	-90.000000	0.259000	-180.000000	0.400000	-180.000000	0.407000	-180.000000	0.415000	-180.000000	0.423000	-180.000000	0.432000	-180.000000	0.442000	-180.000000	0.454000	-180.000000	0.468000	-179.900000	0.479000	-180.000000	0.497000	-179.100000	0.493000	-177.400000	0.497000	-61.800000	0.521000	62.100000	0.532000	-62.500000	0.542000
79.700000	0.018000	-76.900000	0.054000	111.500000	0.132000	114.400000	0.158000	111.100000	0.211000	107.100000	0.160000	105.000000	0.163000	-105.800000	0.167000	104.300000	0.188000	-106.600000	0.072000	120.000000	0.001000	120.000000	0.000000	120.000000	0.000000	120.000000	0.000000	120.000000	0.000000	120.000000	0.001000	120.000000	0.001000	120.000000	0.000000	-120.000000	0.003000	120.000000	0.001000	118.500000	0.013000	-121.900000	0.023000	123.400000	0.004000	-124.200000	0.002000	125.000000	0.002000
140.800000	0.101000	-60.100000	0.185000	-61.200000	0.216000	-64.500000	0.219000	101.600000	0.134000	101.000000	0.106000	101.400000	0.111000	-100.600000	0.114000	101.300000	0.100000	-107.600000	0.061000	120.000000	0.000000	120.000000	0.000000	120.000000	0.000000	120.000000	0.001000	120.000000	0.001000	120.000000	0.000000	120.000000	0.000000	120.000000	0.001000	-120.100000	0.002000	120.000000	0.001000	120.600000	0.008000	-120.600000	0.012000	116.400000	0.015000	-120.200000	0.024000	114.700000	0.032000
89.600000	0.182000	-92.600000	0.119000	-95.600000	0.070000	171.300000	0.015000	96.200000	0.025000	98.000000	0.077000	98.900000	0.075000	-98.600000	0.080000	99.000000	0.085000	-90.100000	0.256000	-180.000000	0.401000	-180.000000	0.409000	-180.000000	0.415000	-180.000000	0.423000	-180.000000	0.432000	-180.000000	0.442000	-180.000000	0.455000	-180.000000	0.468000	-179.800000	0.480000	-180.000000	0.497000	61.200000	0.497000	-177.600000	0.493000	-178.300000	0.505000	-177.600000	0.507000	-177.300000	0.509000
170.400000	0.166000	-87.500000	0.079000	-87.500000	0.011000	91.300000	0.011000	97.700000	0.077000	101.300000	0.114000	101.700000	0.123000	-102.300000	0.122000	101.200000	0.140000	-106.600000	0.074000	-120.000000	0.000000	-120.000000	0.000000	-120.000000	0.000000	-120.000000	0.000000	-120.000000	0.000000	-120.000000	0.001000	-120.000000	0.000000	-120.000000	0.000000	119.700000	0.002000	-120.000000	0.001000	-121.800000	0.009000	-121.700000	0.026000	-120.900000	0.029000	-121.400000	0.039000	-121.200000	0.046000
-81.300000	0.004000	-79.200000	0.086000	-73.300000	0.167000	-154.400000	0.225000	110.700000	0.215000	106.700000	0.154000	105.000000	0.157000	-104.900000	0.172000	105.700000	0.168000	-107.400000	0.061000	-120.000000	0.001000	-120.000000	0.000000	-120.000000	0.000000	-120.000000	0.000000	-120.000000	0.000000	-120.000000	0.000000	-120.000000	0.001000	-120.000000	0.001000	120.200000	0.000000	-120.000000	0.001000	-119.800000	0.004000	-120.800000	0.009000	-119.600000	0.026000	-119.900000	0.028000	-120.300000	0.035000
-139.600000	0.121000	-143.200000	0.159000	-149.200000	0.172000	-156.100000	0.153000	102.700000	0.109000	100.500000	0.110000	101.300000	0.110000	-100.700000	0.112000	100.600000	0.109000	-90.400000	0.256000	-180.000000	0.400000	-180.000000	0.407000	-180.000000	0.415000	-180.000000	0.423000	-180.000000	0.432000	-180.000000	0.442000	-180.000000	0.454000	-180.000000	0.468000	60.100000	0.482000	-180.000000	0.497000	-179.000000	0.494000	-177.300000	0.496000	-178.800000	0.497000	-177.800000	0.502000	-177.200000	0.507000
112.500000	0.162000	89.000000	0.059000	87.500000	0.002000	90.200000	0.032000	95.300000	0.040000	98.200000	0.069000	98.800000	0.072000	98.400000	0.082000	99.500000	0.073000	-107.700000	0.060000	-120.000000	0.000000	-120.000000	0.000000	-120.000000	0.000000	-120.000000	0.000000	-120.000000	0.000000	-120.000000	0.000000	-120.000000	0.001000	-120.000000	0.001000	-119.600000	0.003000	119.700000	0.001000	-119.200000	0.013000	118.800000	0.016000	121.300000	0.008000	123.400000	0.015000	124.200000	0.012000
158.900000	0.012000	84.400000	0.023000	-177.100000	0.018000	93.800000	0.041000	98.500000	0.056000	100.500000	0.114000	101.700000	0.117000	101.900000	0.127000	102.100000	0.129000	-89.700000	0.261000	-180.000000	0.400000	-180.000000	0.408000	-180.000000	0.415000	-180.000000	0.424000	-180.000000	0.432000	-180.000000	0.443000	-180.000000	0.455000	-180.000000	0.468000	179.700000	0.480000	179.900000	0.492000	-61.300000	0.497000	62.000000	0.504000	62.400000	0.514000	-62.300000	0.530000	62.600000	0.541000
-79.800000	0.022000	76.700000	0.057000	-112.400000	0.139000	114.000000	0.157000	110.900000	0.212000	107.100000	0.161000	105.000000	0.163000	105.700000	0.167000	104.300000	0.191000	-106.800000	0.070000	120.000000	0.000000	120.000000	0.000000	120.000000	0.000000	120.000000	0.000000	120.000000	0.000000	120.000000	0.000000	120.000000	0.000000	120.000000	0.001000	120.000000	0.000000	-119.800000	0.006000	-119.700000	0.007000	119.200000	0.010000	-123.400000	0.019000	124.500000	0.004000	-125.300000	0.002000
-141.100000	0.099000	59.800000	0.189000	62.200000	0.211000	-64.400000	0.225000	101.600000	0.132000	101.000000	0.106000	101.500000	0.112000	100.400000	0.113000	101.300000	0.101000	-107.600000	0.061000	120.000000	0.000000	120.000000	0.000000	120.000000	0.000000	120.000000	0.000000	120.000000	0.001000	120.000000	0.001000	120.000000	0.001000	120.000000	0.000000	120.200000	0.005000	-120.000000	0.003000	-118.900000	0.010000	118.800000	0.016000	-120.200000	0.008000	115.300000	0.024000	-120.500000	0.035000
-89.200000	0.182000	92.700000	0.113000	95.700000	0.066000	170.400000	0.000000	96.400000	0.027000	98.000000	0.076000	98.800000	0.075000	98.700000	0.079000	98.900000	0.081000	-89.900000	0.259000	-180.000000	0.403000	-180.000000	0.408000	-180.000000	0.416000	-180.000000	0.424000	-180.000000	0.432000	-180.000000	0.442000	-180.000000	0.455000	-180.000000	0.469000	179.800000	0.479000	-60.400000	0.493000	-61.300000	0.497000	62.000000	0.503000	-177.400000	0.505000	-177.700000	0.505000	-176.800000	0.505000
-170.500000	0.168000	87.800000	0.076000	87.800000	0.006000	91.800000	0.010000	97.600000	0.078000	101.300000	0.115000	101.700000	0.122000	102.400000	0.125000	101.300000	0.141000	-106.700000	0.071000	-120.000000	0.000000	-120.000000	0.000000	-120.000000	0.000000	-120.000000	0.000000	-120.000000	0.001000	-120.000000	0.001000	-120.000000	0.000000	-120.000000	0.000000	119.900000	0.001000	-119.500000	0.002000	-119.700000	0.006000	119.300000	0.011000	-122.200000	0.035000	-121.100000	0.039000	-121.600000	0.049000
81.500000	0.002000	79.000000	0.091000	71.600000	0.179000	-153.800000	0.233000	110.700000	0.214000	106.700000	0.155000	105.100000	0.157000	104.900000	0.172000	105.700000	0.171000	-107.500000	0.062000	-120.000000	0.000000	-120.000000	0.000000	-120.000000	0.000000	-120.000000	0.000000	-120.000000	0.000000	-120.000000	0.000000	-120.000000	0.001000	-120.000000	0.001000	120.400000	0.003000	-120.000000	0.003000	-119.200000	0.014000	118.700000	0.016000	-119.700000	0.015000	-119.900000	0.033000	-120.400000	0.037000
139.400000	0.124000	143.300000	0.161000	150.600000	0.167000	-157.000000	0.152000	102.600000	0.107000	100.500000	0.109000	101.300000	0.112000	100.600000	0.109000	100.700000	0.109000	-90.100000	0.257000	-180.000000	0.400000	-180.000000	0.408000	-180.000000	0.415000	-180.000000	0.424000	-180.000000	0.432000	-180.000000	0.443000	-180.000000	0.455000	-180.000000	0.468000	-60.300000	0.480000	-60.400000	0.493000	-61.300000	0.497000	62.000000	0.503000	-177.800000	0.498000	-178.000000	0.499000	-176.800000	0.501000
-111.800000	0.159000	88.600000	0.052000	87.600000	0.005000	90.100000	0.030000	95.600000	0.041000	98.200000	0.072000	98.900000	0.073000	-98.300000	0.080000	-104.600000	0.107000	-107.900000	0.059000	-120.000000	0.000000	-120.000000	0.000000	-120.000000	0.001000	-120.000000	0.001000	-120.000000	0.000000	-120.000000	0.000000	-120.000000	0.001000	-120.000000	0.000000	-119.700000	0.002000	-120.000000	0.001000	120.500000	0.003000	121.000000	0.012000	122.700000	0.014000	123.300000	0.015000	124.400000	0.014000
-159.500000	0.009000	84.500000	0.021000	-176.900000	0.014000	93.500000	0.038000	98.700000	0.059000	100.900000	0.118000	102.000000	0.119000	-101.800000	0.127000	-98.400000	0.168000	-89.500000	0.264000	-180.000000	0.401000	-180.000000	0.407000	-180.000000	0.415000	-180.000000	0.423000	-180.000000	0.433000	-180.000000	0.443000	-180.000000	0.455000	-180.000000	0.469000	179.800000	0.481000	-180.000000	0.498000	178.100000	0.494000	177.500000	0.498000	-61.900000	0.521000	-62.200000	0.531000	62.800000	0.540000
80.000000	0.020000	76.800000	0.061000	-111.800000	0.137000	114.200000	0.159000	110.600000	0.212000	106.700000	0.155000	104.800000	0.164000	-105.800000	0.170000	-103.100000	0.123000	-106.800000	0.068000	120.000000	0.000000	120.000000	0.000000	120.000000	0.000000	120.000000	0.000000	120.000000	0.000000	120.000000	0.001000	120.000000	0.001000	120.000000	0.000000	120.000000	0.001000	120.000000	0.001000	121.600000	0.016000	121.600000	0.020000	123.500000	0.004000	124.400000	0.003000	-125.600000	0.002000
140.900000	0.111000	59.800000	0.192000	61.600000	0.214000	-64.500000	0.221000	101.500000	0.126000	100.900000	0.107000	101.300000	0.109000	-100.500000	0.112000	-102.600000	0.079000	-107.700000	0.060000	120.000000	0.001000	120.000000	0.000000	120.000000	0.000000	120.000000	0.001000	120.000000	0.000000	120.000000	0.000000	120.000000	0.000000	120.000000	0.001000	120.100000	0.004000	120.000000	0.001000	120.300000	0.005000	121.100000	0.011000	116.300000	0.016000	115.400000	0.025000	-120.400000	0.037000
89.400000	0.175000	92.900000	0.115000	95.500000	0.068000	170.700000	0.007000	96.600000	0.030000	98.100000	0.077000	99.000000	0.074000	-98.600000	0.078000	-99.100000	0.174000	-89.700000	0.262000	-180.000000	0.401000	-180.000000	0.410000	-180.000000	0.416000	-180.000000	0.423000	-180.000000	0.434000	-180.000000	0.443000	-180.000000	0.456000	-180.000000	0.469000	179.900000	0.480000	-180.000000	0.498000	178.300000	0.491000	177.300000	0.498000	-178.200000	0.505000	-177.700000	0.506000	-176.700000	0.502000
170.500000	0.163000	87.500000	0.067000	87.600000	0.006000	91.600000	0.009000	97.500000	0.085000	101.800000	0.117000	101.800000	0.127000	-102.300000	0.125000	-102.600000	0.117000	-106.900000	0.071000	-120.000000	0.000000	-120.000000	0.000000	-120.000000	0.000000	-120.000000	0.000000	-120.000000	0.000000	-120.000000	0.001000	-120.000000	0.000000	-120.000000	0.001000	119.900000	0.002000	-120.000000	0.001000	121.400000	0.020000	121.800000	0.020000	-120.900000	0.029000	-121.100000	0.039000	-121.600000	0.052000
-81.600000	0.002000	78.900000	0.092000	72.600000	0.173000	-153.900000	0.232000	110.900000	0.208000	106.100000	0.152000	104.900000	0.156000	-105.100000	0.174000	-104.300000	0.106000	-107.500000	0.059000	-120.000000	0.000000	-120.000000	0.000000	-120.000000	0.001000	-120.000000	0.001000	-120.000000	0.000000	-120.000000	0.000000	-120.000000	0.001000	-120.000000	0.000000	120.300000	0.001000	-120.000000	0.001000	120.200000	0.007000	120.800000	0.015000	-119.700000	0.027000	-120.000000	0.032000	-120.500000	0.038000
-139.100000	0.132000	143.500000	0.167000	149.900000	0.173000	-156.700000	0.151000	102.300000	0.103000	100.500000	0.109000	101.300000	0.107000	-100.600000	0.109000	-97.400000	0.145000	-89.800000	0.260000	-180.000000	0.401000	-180.000000	0.407000	-180.000000	0.415000	-180.000000	0.423000	-180.000000	0.433000	-180.000000	0.443000	-180.000000	0.455000	-180.000000	0.469000	-60.200000	0.482000	-180.000000	0.498000	178.300000	0.489000	177.500000	0.493000	-178.700000	0.497000	-177.900000	0.500000	-176.600000	0.499000
-111.700000	0.153000	88.300000	0.051000	-87.800000	0.004000	90.400000	0.032000	95.700000	0.043000	98.200000	0.073000	98.900000	0.072000	98.500000	0.082000	-104.700000	0.102000	108.100000	0.058000	-120.000000	0.000000	-120.000000	0.000000	-120.000000	0.000000	-120.000000	0.000000	-120.000000	0.000000	-120.000000	0.000000	-120.000000	0.000000	-120.000000	0.000000	-119.900000	0.001000	-120.400000	0.009000	-120.400000	0.006000	121.000000	0.009000	122.600000	0.014000	123.700000	0.013000	124.600000	0.013000
-159.400000	0.008000	84.700000	0.024000	-89.200000	0.014000	94.000000	0.041000	98.700000	0.060000	101.000000	0.119000	102.000000	0.123000	101.900000	0.127000	-98.100000	0.172000	89.000000	0.265000	-180.000000	0.401000	-180.000000	0.409000	-180.000000	0.416000	-180.000000	0.424000	-180.000000	0.433000	-180.000000	0.444000	-180.000000	0.456000	-60.100000	0.469000	-179.900000	0.481000	-60.800000	0.489000	-178.200000	0.491000	61.900000	0.506000	-61.800000	0.522000	62.400000	0.530000	-62.800000	0.540000
80.200000	0.023000	76.500000	0.066000	-113.100000	0.147000	114.200000	0.161000	110.700000	0.213000	106.600000	0.153000	104.900000	0.163000	105.600000	0.170000	-103.100000	0.121000	107.000000	0.069000	120.000000	0.000000	120.000000	0.000000	120.000000	0.000000	120.000000	0.000000	120.000000	0.001000	120.000000	0.000000	120.000000	0.001000	120.100000	0.002000	119.900000	0.004000	121.400000	0.004000	-121.400000	0.019000	-122.800000	0.014000	123.700000	0.001000	-124.800000	0.002000	125.600000	0.002000
140.400000	0.115000	60.300000	0.187000	63.000000	0.207000	105.500000	0.220000	101.300000	0.123000	100.900000	0.108000	101.200000	0.107000	100.400000	0.110000	-103.000000	0.079000	108.000000	0.058000	120.000000	0.000000	120.000000	0.000000	120.000000	0.000000	120.000000	0.000000	120.000000	0.000000	120.000000	0.001000	120.000000	0.000000	120.000000	0.000000	120.000000	0.001000	119.400000	0.004000	-120.500000	0.005000	-120.000000	0.005000	116.100000	0.019000	-120.400000	0.029000	113.700000	0.037000
89.800000	0.171000	92.700000	0.115000	95.200000	0.069000	-170.100000	0.002000	96.700000	0.032000	98.100000	0.078000	98.900000	0.076000	98.800000	0.080000	-98.700000	0.176000	89.300000	0.265000	-180.000000	0.403000	-180.000000	0.409000	-180.000000	0.416000	-180.000000	0.425000	-180.000000	0.434000	-180.000000	0.443000	-180.000000	0.456000	179.900000	0.469000	60.200000	0.482000	179.800000	0.485000	-178.100000	0.492000	-178.100000	0.501000	-178.000000	0.503000	-177.100000	0.500000	-176.600000	0.502000
88.800000	0.162000	87.300000	0.065000	88.100000	0.001000	-97.900000	0.009000	97.500000	0.086000	102.000000	0.116000	101.900000	0.128000	102.300000	0.126000	-102.600000	0.116000	106.900000	0.069000	-120.000000	0.000000	-120.000000	0.000000	-120.000000	0.000000	-120.000000	0.000000	-120.000000	0.000000	-120.000000	0.001000	-120.000000	0.001000	-119.900000	0.001000	119.700000	0.001000	-119.900000	0.016000	-121.500000	0.018000	-121.700000	0.027000	-121.100000	0.032000	-121.600000	0.044000	-121.500000	0.050000
81.800000	0.003000	78.700000	0.099000	70.800000	0.183000	-153.500000	0.237000	111.000000	0.207000	105.900000	0.152000	105.100000	0.155000	105.000000	0.173000	-104.500000	0.103000	107.800000	0.058000	-120.000000	0.000000	-120.000000	0.000000	-120.000000	0.000000	-120.000000	0.000000	-120.000000	0.000000	-120.000000	0.000000	-120.000000	0.000000	-120.000000	0.001000	120.100000	0.002000	-119.800000	0.002000	-120.400000	0.007000	-119.600000	0.012000	-119.800000	0.026000	-120.100000	0.034000	-120.400000	0.043000
139.100000	0.132000	144.000000	0.163000	151.300000	0.169000	-157.300000	0.149000	102.100000	0.102000	100.500000	0.110000	101.000000	0.108000	100.500000	0.107000	-97.300000	0.151000	89.500000	0.264000	-180.000000	0.401000	-180.000000	0.409000	-180.000000	0.416000	-180.000000	0.424000	-180.000000	0.433000	-180.000000	0.444000	-180.000000	0.456000	-60.100000	0.469000	60.200000	0.482000	-60.800000	0.489000	-178.200000	0.490000	-178.500000	0.494000	-178.400000	0.496000	-177.300000	0.493000	-176.800000	0.496000
-111.200000	0.154000	88.800000	0.047000	-87.900000	0.002000	90.900000	0.033000	95.900000	0.041000	98.100000	0.072000	98.800000	0.074000	-98.500000	0.080000	-104.700000	0.098000	108.100000	0.055000	-120.000000	0.000000	-120.000000	0.000000	-120.000000	0.001000	-120.000000	0.000000	-120.000000	0.000000	-120.000000	0.000000	-120.000000	0.001000	119.800000	0.000000	-119.800000	0.006000	-120.000000	0.001000	118.700000	0.018000	122.200000	0.014000	123.200000	0.014000	123.500000	0.015000	124.900000	0.011000
-159.700000	0.002000	84.900000	0.018000	-89.500000	0.020000	94.600000	0.044000	98.800000	0.065000	101.000000	0.118000	101.900000	0.120000	-102.100000	0.129000	-97.800000	0.174000	89.000000	0.270000	-60.000000	0.401000	-180.000000	0.408000	-180.000000	0.415000	-180.000000	0.424000	-180.000000	0.434000	-180.000000	0.444000	-180.000000	0.456000	-180.000000	0.469000	-180.000000	0.477000	-180.000000	0.499000	61.600000	0.495000	-61.600000	0.510000	-62.100000	0.519000	62.800000	0.526000	62.900000	0.538000
80.400000	0.019000	76.100000	0.073000	-112.700000	0.145000	114.000000	0.165000	110.400000	0.211000	106.800000	0.156000	105.000000	0.163000	-105.500000	0.172000	-103.200000	0.121000	107.100000	0.068000	-120.000000	0.000000	120.000000	0.000000	120.000000	0.001000	120.000000	0.000000	120.000000	0.000000	120.000000	0.001000	120.000000	0.001000	-120.000000	0.002000	119.600000	0.004000	120.000000	0.001000	119.700000	0.003000	123.200000	0.002000	123.900000	0.006000	-125.200000	0.007000	-125.900000	0.003000
140.300000	0.128000	60.100000	0.193000	62.700000	0.212000	104.800000	0.210000	101.500000	0.120000	100.800000	0.108000	101.200000	0.110000	-100.400000	0.108000	-103.400000	0.080000	108.000000	0.056000	-120.000000	0.001000	120.000000	0.000000	120.000000	0.000000	120.000000	0.001000	120.000000	0.001000	120.000000	0.000000	120.000000	0.000000	-119.900000	0.002000	120.500000	0.004000	120.000000	0.001000	118.700000	0.018000	116.700000	0.014000	115.700000	0.018000	-120.100000	0.028000	-120.600000	0.042000
89.800000	0.164000	92.900000	0.107000	95.400000	0.061000	92.500000	0.012000	96.600000	0.035000	98.100000	0.076000	98.900000	0.075000	-98.700000	0.078000	-98.200000	0.177000	89.000000	0.266000	-180.000000	0.401000	-180.000000	0.410000	-180.000000	0.416000	-180.000000	0.424000	-180.000000	0.433000	-180.000000	0.444000	-180.000000	0.457000	180.000000	0.468000	-60.400000	0.480000	-180.000000	0.499000	61.600000	0.495000	-178.400000	0.496000	-177.900000	0.500000	-177.000000	0.497000	-176.300000	0.495000
89.000000	0.157000	87.800000	0.062000	88.100000	0.001000	98.000000	0.002000	97.600000	0.090000	101.800000	0.116000	101.900000	0.125000	-102.400000	0.130000	-102.700000	0.114000	107.100000	0.070000	-120.000000	0.001000	-120.000000	0.000000	-120.000000	0.000000	-120.000000	0.001000	-120.000000	0.001000	-120.000000	0.001000	-120.000000	0.000000	119.800000	0.001000	-120.100000	0.002000	-120.000000	0.001000	119.800000	0.004000	-121.000000	0.027000	-121.000000	0.032000	-121.900000	0.049000	-121.700000	0.056000
81.400000	0.007000	78.100000	0.103000	70.800000	0.186000	108.900000	0.243000	111.000000	0.202000	106.200000	0.155000	105.000000	0.158000	-105.000000	0.172000	-104.700000	0.101000	108.000000	0.058000	-120.000000	0.000000	-120.000000	0.000000	-120.000000	0.001000	-120.000000	0.000000	-120.000000	0.000000	-120.000000	0.000000	-120.000000	0.001000	120.200000	0.002000	-119.300000	0.001000	-120.000000	0.001000	118.600000	0.017000	-119.500000	0.023000	-119.700000	0.033000	-120.000000	0.031000	-120.800000	0.042000
139.500000	0.138000	144.300000	0.166000	151.400000	0.170000	-158.000000	0.146000	102.000000	0.103000	100.400000	0.109000	101.100000	0.109000	-100.500000	0.106000	-97.200000	0.158000	89.200000	0.264000	-60.000000	0.401000	-180.000000	0.408000	-180.000000	0.415000	-180.000000	0.424000	-180.000000	0.434000	-180.000000	0.444000	-180.000000	0.456000	-60.200000	0.469000	-60.400000	0.480000	-180.000000	0.499000	61.600000	0.495000	-178.900000	0.488000	-178.500000	0.490000	-177.100000	0.492000	-176.000000	0.494000
111.000000	0.152000	88.700000	0.040000	-88.200000	0.005000	91.300000	0.037000	96.200000	0.043000	98.200000	0.073000	98.800000	0.071000	-98.400000	0.085000	-104.800000	0.099000	108.400000	0.055000	-120.000000	0.000000	-120.000000	0.000000	-120.000000	0.000000	-120.000000	0.001000	-120.000000	0.000000	119.900000	0.001000	119.900000	0.001000	120.000000	0.002000	120.700000	0.004000	-120.200000	0.008000	-118.600000	0.019000	122.400000	0.014000	123.200000	0.010000	123.900000	0.015000	125.100000	0.010000
160.000000	0.001000	85.300000	0.022000	-89.900000	0.021000	94.800000	0.043000	99.000000	0.071000	101.200000	0.119000	102.000000	0.125000	-102.200000	0.130000	-97.700000	0.174000	88.500000	0.273000	-180.000000	0.401000	-180.000000	0.409000	-180.000000	0.416000	-180.000000	0.424000	-180.000000	0.434000	-180.000000	0.444000	-180.000000	0.456000	179.900000	0.468000	-60.500000	0.480000	-179.100000	0.484000	-61.500000	0.496000	-61.700000	0.509000	-62.000000	0.521000	-62.500000	0.529000	63.000000	0.538000
-80.700000	0.023000	75.400000	0.078000	-112.700000	0.144000	114.800000	0.176000	110.200000	0.208000	106.400000	0.154000	104.900000	0.161000	-105.700000	0.168000	-103.300000	0.121000	107.200000	0.065000	120.000000	0.000000	120.000000	0.000000	120.000000	0.000000	120.000000	0.001000	120.000000	0.001000	-120.000000	0.001000	-119.900000	0.001000	-119.800000	0.002000	-120.300000	0.002000	-120.500000	0.012000	-119.900000	0.002000	123.300000	0.004000	123.900000	0.003000	124.900000	0.004000	-126.000000	0.003000
-140.100000	0.128000	60.600000	0.193000	62.800000	0.216000	103.500000	0.195000	101.300000	0.115000	100.900000	0.108000	101.300000	0.109000	-99.900000	0.109000	-103.300000	0.079000	108.200000	0.055000	120.000000	0.000000	120.000000	0.000000	120.000000	0.000000	120.000000	0.000000	120.000000	0.000000	-120.000000	0.001000	-120.100000	0.001000	-120.200000	0.001000	-119.100000	0.003000	-120.600000	0.003000	-118.600000	0.019000	116.400000	0.012000	115.600000	0.024000	114.700000	0.029000	-120.800000	0.044000
-89.800000	0.163000	93.000000	0.103000	-175.900000	0.054000	92.900000	0.015000	96.700000	0.039000	98.200000	0.077000	98.700000	0.076000	-99.000000	0.080000	-98.300000	0.179000	88.700000	0.271000	-180.000000	0.404000	-180.000000	0.410000	-180.000000	0.417000	-180.000000	0.425000	-180.000000	0.434000	180.000000	0.444000	-179.900000	0.457000	60.100000	0.470000	-60.500000	0.480000	-178.700000	0.489000	-61.500000	0.496000	-178.200000	0.497000	-177.700000	0.496000	-177.300000	0.500000	-176.100000	0.493000
-88.900000	0.154000	87.600000	0.056000	-88.600000	0.001000	97.800000	0.008000	97.900000	0.097000	102.000000	0.117000	102.100000	0.128000	-102.600000	0.129000	-102.600000	0.113000	107.300000	0.068000	-120.000000	0.000000	-120.000000	0.000000	-120.000000	0.001000	-120.000000	0.000000	-120.000000	0.001000	119.900000	0.001000	119.800000	0.000000	-120.200000	0.000000	-120.200000	0.001000	-120.900000	0.007000	-119.900000	0.002000	-121.100000	0.025000	-121.000000	0.034000	-121.200000	0.043000	-121.700000	0.056000
-81.800000	0.009000	77.800000	0.115000	158.800000	0.191000	110.300000	0.245000	110.900000	0.194000	105.800000	0.153000	104.900000	0.155000	-104.700000	0.175000	-104.800000	0.102000	108.000000	0.055000	-120.000000	0.000000	-120.000000	0.000000	-120.000000	0.000000	-120.000000	0.001000	-120.000000	0.000000	120.100000	0.001000	120.200000	0.000000	-119.700000	0.001000	-119.600000	0.010000	-120.400000	0.006000	-118.600000	0.019000	-119.400000	0.027000	-120.100000	0.033000	-120.100000	0.037000	-120.900000	0.045000
-139.200000	0.140000	144.800000	0.162000	151.700000	0.169000	-159.500000	0.142000	101.600000	0.102000	100.600000	0.109000	101.100000	0.110000	-100.400000	0.102000	-97.000000	0.157000	88.900000	0.268000	-180.000000	0.401000	-180.000000	0.409000	-180.000000	0.416000	-180.000000	0.424000	-180.000000	0.434000	179.900000	0.444000	-60.100000	0.457000	179.800000	0.469000	179.700000	0.474000	-178.900000	0.486000	-61.500000	0.496000	-179.100000	0.485000	-178.000000	0.489000	-177.600000	0.494000	-175.900000	0.491000
89.200000	0.149000	88.700000	0.036000	88.300000	0.007000	91.400000	0.037000	96.600000	0.044000	98.200000	0.074000	-103.600000	0.141000	-98.400000	0.084000	-104.700000	0.097000	-108.900000	0.052000	-120.000000	0.000000	-120.000000	0.000000	-120.000000	0.000000	-120.000000	0.000000	-120.000000	0.000000	-120.000000	0.001000	119.800000	0.001000	119.900000	0.004000	-120.000000	0.001000	-119.500000	0.002000	121.200000	0.010000	122.300000	0.013000	-121.600000	0.017000	123.700000	0.015000	124.500000	0.011000
160.200000	0.001000	85.600000	0.021000	90.000000	0.024000	94.900000	0.042000	99.100000	0.074000	101.500000	0.119000	-102.600000	0.131000	-102.000000	0.128000	-97.700000	0.178000	-87.600000	0.280000	-180.000000	0.402000	-180.000000	0.409000	-180.000000	0.417000	-180.000000	0.426000	-180.000000	0.435000	-180.000000	0.445000	60.200000	0.456000	-180.000000	0.467000	-180.000000	0.485000	-179.300000	0.484000	61.500000	0.496000	-61.700000	0.511000	-175.600000	0.494000	62.800000	0.527000	63.600000	0.532000
-79.500000	0.020000	75.200000	0.086000	113.400000	0.149000	114.800000	0.177000	109.700000	0.205000	106.300000	0.156000	-101.900000	0.122000	-105.900000	0.172000	-103.200000	0.118000	-107.700000	0.063000	120.000000	0.000000	120.000000	0.000000	120.000000	0.000000	120.000000	0.000000	120.000000	0.000000	120.000000	0.001000	120.000000	0.002000	-119.800000	0.003000	120.000000	0.001000	118.700000	0.010000	-122.500000	0.009000	123.200000	0.003000	-123.000000	0.035000	-125.300000	0.006000	-126.400000	0.013000
140.000000	0.137000	60.700000	0.194000	-63.600000	0.211000	103.300000	0.195000	101.500000	0.112000	100.700000	0.106000	-99.000000	0.077000	-100.000000	0.108000	-103.500000	0.081000	-108.500000	0.050000	120.000000	0.001000	120.000000	0.001000	120.000000	0.001000	120.000000	0.000000	120.000000	0.000000	120.000000	0.000000	119.900000	0.001000	-120.300000	0.001000	120.000000	0.001000	120.400000	0.011000	-120.100000	0.005000	116.600000	0.013000	-121.400000	0.021000	-120.300000	0.029000	-120.600000	0.038000
89.900000	0.158000	93.000000	0.098000	175.800000	0.050000	93.100000	0.015000	96.900000	0.043000	98.400000	0.076000	-103.500000	0.141000	-98.800000	0.080000	-98.000000	0.178000	-87.900000	0.279000	-180.000000	0.402000	-180.000000	0.409000	-180.000000	0.416000	-180.000000	0.426000	-180.000000	0.435000	-180.000000	0.446000	-180.000000	0.456000	60.200000	0.470000	-180.000000	0.485000	61.200000	0.485000	-178.300000	0.492000	-178.300000	0.497000	-175.700000	0.489000	-176.800000	0.497000	-175.700000	0.492000
89.000000	0.152000	87.600000	0.051000	88.600000	0.003000	97.800000	0.007000	98.000000	0.098000	102.000000	0.120000	-102.500000	0.131000	-102.400000	0.127000	-102.900000	0.115000	-107.600000	0.064000	-120.000000	0.000000	-120.000000	0.000000	-120.000000	0.001000	-120.000000	0.000000	-120.000000	0.001000	-120.000000	0.000000	-119.900000	0.001000	120.100000	0.001000	-120.000000	0.001000	-121.800000	0.009000	-121.500000	0.022000	-121.000000	0.026000	-122.800000	0.039000	-121.900000	0.049000	-122.500000	0.062000
81.600000	0.009000	77.500000	0.121000	-157.700000	0.196000	110.200000	0.248000	110.500000	0.191000	105.800000	0.153000	-101.900000	0.119000	-105.100000	0.177000	-104.600000	0.099000	-108.500000	0.053000	-120.000000	0.000000	-120.000000	0.000000	-120.000000	0.000000	-120.000000	0.000000	-120.000000	0.000000	-120.000000	0.001000	-120.100000	0.002000	119.600000	0.000000	-120.000000	0.001000	-119.500000	0.001000	-119.500000	0.014000	-119.500000	0.025000	-121.600000	0.020000	-120.000000	0.034000	-120.600000	0.040000
139.400000	0.145000	145.300000	0.165000	-152.800000	0.166000	-159.300000	0.140000	101.600000	0.101000	100.500000	0.106000	-99.200000	0.080000	-100.300000	0.103000	-97.100000	0.161000	-87.900000	0.274000	-180.000000	0.402000	-180.000000	0.409000	-180.000000	0.417000	-180.000000	0.426000	-180.000000	0.435000	-180.000000	0.445000	-179.900000	0.456000	60.200000	0.470000	-180.000000	0.485000	-179.300000	0.485000	-178.900000	0.482000	-179.000000	0.487000	-175.500000	0.489000	-177.100000	0.491000	-175.600000	0.489000
89.800000	0.136000	88.600000	0.033000	-88.500000	0.011000	91.800000	0.035000	96.800000	0.046000	98.100000	0.075000	98.700000	0.070000	-98.400000	0.085000	-104.800000	0.096000	109.200000	0.049000	-120.000000	0.001000	-120.000000	0.001000	-120.000000	0.001000	-120.000000	0.000000	-120.000000	0.000000	-120.000000	0.000000	-120.200000	0.003000	-120.000000	0.001000	-119.200000	0.008000	-119.000000	0.013000	121.700000	0.010000	121.100000	0.015000	122.100000	0.010000	123.800000	0.015000	124.900000	0.011000
160.900000	0.007000	85.500000	0.019000	-90.800000	0.030000	95.300000	0.042000	99.200000	0.079000	101.500000	0.120000	102.200000	0.126000	-102.300000	0.130000	-97.400000	0.179000	86.900000	0.286000	-180.000000	0.401000	-180.000000	0.408000	-180.000000	0.416000	-180.000000	0.426000	-180.000000	0.435000	-60.100000	0.446000	-179.700000	0.455000	-180.000000	0.471000	179.400000	0.476000	-61.200000	0.487000	-61.200000	0.502000	177.000000	0.493000	62.800000	0.511000	62.900000	0.525000	63.400000	0.534000
-79.500000	0.017000	74.800000	0.090000	-112.900000	0.143000	114.700000	0.186000	109.500000	0.202000	106.300000	0.153000	104.900000	0.165000	-105.600000	0.169000	-103.200000	0.115000	107.900000	0.059000	120.000000	0.000000	120.000000	0.000000	120.000000	0.001000	120.000000	0.000000	120.000000	0.001000	-119.900000	0.001000	-120.100000	0.002000	120.000000	0.001000	119.900000	0.003000	-119.700000	0.002000	122.300000	0.002000	121.900000	0.026000	-124.300000	0.019000	-125.500000	0.008000	-126.400000	0.009000
139.000000	0.153000	61.100000	0.192000	63.200000	0.220000	102.900000	0.185000	101.400000	0.108000	100.700000	0.109000	101.200000	0.106000	-99.900000	0.109000	-103.800000	0.083000	108.900000	0.049000	120.000000	0.000000	120.000000	0.001000	120.000000	0.000000	120.000000	0.001000	120.000000	0.000000	-120.000000	0.000000	-120.200000	0.002000	120.000000	0.001000	120.600000	0.010000	-119.100000	0.014000	117.500000	0.009000	121.600000	0.010000	-120.100000	0.017000	-120.300000	0.029000	-120.700000	0.042000
90.400000	0.142000	93.200000	0.101000	-174.900000	0.038000	93.400000	0.014000	96.900000	0.047000	98.300000	0.076000	98.600000	0.074000	-99.000000	0.080000	-97.800000	0.181000	87.200000	0.284000	-180.000000	0.404000	-180.000000	0.410000	-180.000000	0.417000	-180.000000	0.425000	-180.000000	0.435000	-60.100000	0.446000	-179.700000	0.455000	-180.000000	0.471000	179.300000	0.476000	-61.200000	0.487000	-178.700000	0.493000	176.400000	0.497000	-177.000000	0.494000	-176.600000	0.495000	-175.700000	0.491000
89.000000	0.146000	87.500000	0.048000	-89.000000	0.004000	97.500000	0.016000	98.300000	0.103000	102.300000	0.118000	102.200000	0.131000	-102.600000	0.130000	-102.900000	0.112000	107.900000	0.062000	-120.000000	0.000000	-120.000000	0.000000	-120.000000	0.000000	-120.000000	0.001000	-120.000000	0.001000	-119.900000	0.001000	-120.100000	0.002000	-120.000000	0.001000	120.100000	0.003000	-119.800000	0.003000	-120.800000	0.018000	122.500000	0.021000	-122.300000	0.045000	-122.100000	0.052000	-122.300000	0.061000
82.000000	0.017000	77.000000	0.123000	157.600000	0.199000	110.800000	0.248000	110.400000	0.185000	105.500000	0.154000	105.100000	0.157000	-104.700000	0.175000	-104.600000	0.097000	108.800000	0.049000	-120.000000	0.001000	-120.000000	0.001000	-120.000000	0.001000	-120.000000	0.000000	-120.000000	0.000000	-120.000000	0.000000	-120.200000	0.002000	-120.000000	0.001000	120.800000	0.006000	-118.900000	0.012000	-119.600000	0.019000	120.800000	0.020000	-120.000000	0.020000	-120.000000	0.034000	-120.800000	0.043000
139.300000	0.149000	145.700000	0.163000	153.000000	0.167000	-160.100000	0.138000	101.300000	0.100000	100.500000	0.108000	100.900000	0.108000	-100.400000	0.102000	-97.100000	0.166000	87.300000	0.281000	-180.000000	0.401000	-180.000000	0.408000	-180.000000	0.416000	-180.000000	0.426000	-180.000000	0.435000	-60.100000	0.446000	-179.700000	0.456000	-180.000000	0.471000	179.000000	0.479000	-61.200000	0.487000	-179.300000	0.484000	177.100000	0.486000	-177.100000	0.490000	-176.900000	0.488000	-175.500000	0.488000
89.600000	0.137000	88.400000	0.031000	-88.400000	0.012000	92.300000	0.039000	97.100000	0.048000	98.300000	0.077000	99.000000	0.074000	98.400000	0.085000	-104.900000	0.092000	110.100000	0.041000	-120.000000	0.000000	-120.000000	0.000000	-120.000000	0.000000	-120.000000	0.000000	-120.000000	0.000000	-120.000000	0.001000	120.200000	0.001000	119.700000	0.002000	-119.700000	0.003000	-119.200000	0.012000	121.200000	0.011000	122.400000	0.014000	123.500000	0.013000	123.900000	0.011000	124.000000	0.006000
160.800000	0.012000	86.000000	0.017000	-90.600000	0.025000	95.500000	0.042000	99.000000	0.081000	101.400000	0.118000	101.900000	0.123000	102.400000	0.133000	-97.100000	0.186000	85.100000	0.300000	-180.000000	0.403000	-180.000000	0.410000	-180.000000	0.417000	-180.000000	0.426000	-180.000000	0.436000	-180.000000	0.446000	-60.100000	0.458000	179.900000	0.466000	-60.700000	0.479000	-61.100000	0.489000	61.600000	0.497000	-61.700000	0.511000	-62.300000	0.519000	63.200000	0.523000	64.000000	0.527000
-79.200000	0.011000	74.200000	0.100000	-113.500000	0.152000	114.400000	0.189000	109.700000	0.202000	106.300000	0.154000	104.900000	0.164000	105.500000	0.168000	-103.400000	0.113000	108.600000	0.053000	120.000000	0.000000	120.000000	0.000000	120.000000	0.001000	120.000000	0.000000	120.000000	0.000000	120.000000	0.001000	-120.100000	0.001000	-119.800000	0.005000	-119.400000	0.003000	-119.900000	0.005000	-122.700000	0.009000	123.300000	0.003000	124.300000	0.006000	-125.700000	0.012000	-126.300000	0.024000
139.000000	0.155000	61.600000	0.191000	63.900000	0.213000	102.600000	0.176000	101.200000	0.104000	100.600000	0.108000	101.200000	0.107000	99.900000	0.108000	-103.900000	0.080000	109.800000	0.042000	120.000000	0.001000	120.000000	0.000000	120.000000	0.000000	120.000000	0.001000	120.000000	0.000000	120.000000	0.000000	-119.800000	0.001000	-120.000000	0.004000	-119.900000	0.007000	-119.000000	0.009000	-120.000000	0.005000	116.400000	0.013000	115.200000	0.022000	-120.600000	0.031000	-120.800000	0.036000
90.200000	0.143000	93.000000	0.097000	-175.200000	0.042000	93.900000	0.019000	97.000000	0.052000	98.500000	0.078000	98.900000	0.078000	98.900000	0.080000	-97.400000	0.184000	85.500000	0.297000	180.000000	0.402000	-180.000000	0.411000	-180.000000	0.418000	-180.000000	0.425000	-180.000000	0.436000	-180.000000	0.447000	179.900000	0.458000	-179.900000	0.468000	-60.700000	0.478000	-61.100000	0.489000	-178.300000	0.492000	-178.200000	0.498000	-177.600000	0.496000	-176.100000	0.490000	-175.100000	0.491000
89.200000	0.142000	87.600000	0.041000	-89.100000	0.002000	97.400000	0.021000	98.200000	0.103000	102.100000	0.118000	101.900000	0.127000	102.800000	0.132000	-103.200000	0.113000	108.600000	0.056000	-120.000000	0.001000	-120.000000	0.000000	-120.000000	0.000000	-120.000000	0.001000	-120.000000	0.001000	-120.000000	0.000000	120.000000	0.001000	119.500000	0.000000	-119.600000	0.005000	-119.800000	0.004000	-121.500000	0.024000	-121.100000	0.026000	-121.100000	0.036000	-122.400000	0.054000	-123.100000	0.064000
81.600000	0.023000	76.400000	0.134000	157.100000	0.202000	111.000000	0.244000	110.700000	0.183000	105.500000	0.154000	105.000000	0.157000	104.600000	0.174000	-104.700000	0.094000	109.500000	0.043000	-120.000000	0.000000	-120.000000	0.000000	-120.000000	0.000000	-120.000000	0.000000	-120.000000	0.000000	-120.000000	0.001000	120.000000	0.002000	120.500000	0.004000	-119.500000	0.003000	-119.300000	0.013000	-119.400000	0.014000	-119.400000	0.027000	-119.800000	0.036000	-120.300000	0.037000	-121.000000	0.036000
139.600000	0.148000	146.400000	0.163000	153.600000	0.165000	-160.400000	0.140000	100.900000	0.099000	100.600000	0.106000	101.000000	0.108000	100.400000	0.102000	-96.700000	0.170000	85.900000	0.293000	-180.000000	0.403000	-180.000000	0.410000	-180.000000	0.417000	-180.000000	0.426000	-180.000000	0.436000	-180.000000	0.446000	-180.000000	0.457000	-60.400000	0.469000	-60.700000	0.478000	-61.100000	0.489000	-178.900000	0.482000	-179.000000	0.486000	-178.200000	0.486000	-176.300000	0.483000	-174.800000	0.489000
89.300000	0.134000	88.700000	0.025000	-88.700000	0.016000	92.300000	0.041000	97.100000	0.049000	98.400000	0.079000	99.000000	0.074000	98.500000	0.083000	-105.000000	0.093000	120.000000	0.001000	-120.000000	0.000000	-120.000000	0.000000	-120.000000	0.000000	-120.000000	0.000000	120.000000	0.000000	-120.200000	0.001000	-120.000000	0.001000	-119.800000	0.003000	-120.000000	0.001000	120.200000	0.005000	121.200000	0.010000	122.700000	0.017000	122.600000	0.010000	124.300000	0.012000	124.700000	0.008000
160.700000	0.015000	86.200000	0.017000	-91.000000	0.028000	95.700000	0.038000	99.500000	0.088000	101.900000	0.123000	102.000000	0.125000	102.200000	0.131000	-96.900000	0.188000	60.000000	0.395000	-180.000000	0.402000	-180.000000	0.410000	-180.000000	0.417000	-180.000000	0.426000	60.100000	0.436000	-179.800000	0.447000	-180.000000	0.459000	-60.300000	0.470000	-180.000000	0.487000	178.700000	0.484000	61.700000	0.496000	-62.000000	0.508000	62.700000	0.513000	63.000000	0.525000	64.100000	0.527000
-79.300000	0.010000	74.100000	0.104000	-113.600000	0.150000	115.000000	0.198000	109.200000	0.195000	105.800000	0.150000	105.100000	0.166000	105.500000	0.171000	-103.500000	0.111000	-120.000000	0.000000	120.000000	0.001000	120.000000	0.000000	120.000000	0.000000	120.000000	0.001000	119.900000	0.001000	-120.100000	0.000000	120.000000	0.001000	-119.900000	0.001000	120.000000	0.001000	121.000000	0.016000	-122.700000	0.011000	123.900000	0.003000	-124.500000	0.016000	-125.700000	0.007000	-126.900000	0.020000
139.500000	0.155000	61.300000	0.195000	64.000000	0.216000	101.800000	0.171000	101.100000	0.104000	100.500000	0.106000	100.900000	0.103000	100.200000	0.108000	-104.000000	0.080000	-120.000000	0.001000	120.000000	0.000000	120.000000	0.001000	120.000000	0.001000	120.000000	0.000000	120.000000	0.000000	-120.100000	0.001000	120.000000	0.000000	-119.800000	0.003000	120.000000	0.001000	120.400000	0.003000	-120.200000	0.004000	116.000000	0.016000	-120.300000	0.020000	-120.800000	0.033000	-120.700000	0.043000
90.200000	0.145000	93.200000	0.090000	-174.500000	0.034000	94.100000	0.016000	97.100000	0.053000	98.700000	0.079000	98.900000	0.079000	98.800000	0.080000	-97.100000	0.187000	-60.000000	0.397000	-180.000000	0.404000	-180.000000	0.410000	-180.000000	0.418000	-180.000000	0.426000	60.100000	0.436000	-179.900000	0.446000	-180.000000	0.460000	-60.300000	0.470000	-180.000000	0.487000	178.500000	0.486000	-178.000000	0.492000	-178.100000	0.492000	-176.800000	0.493000	-176.100000	0.492000	-175.100000	0.483000
88.700000	0.141000	87.700000	0.039000	-89.500000	0.006000	97.200000	0.024000	98.900000	0.107000	102.500000	0.122000	102.000000	0.129000	102.500000	0.131000	-103.400000	0.111000	120.000000	0.000000	-120.000000	0.000000	-120.000000	0.000000	-120.000000	0.001000	-120.000000	0.001000	119.900000	0.001000	-120.000000	0.001000	-120.000000	0.000000	-119.900000	0.001000	-120.000000	0.001000	121.200000	0.014000	-121.800000	0.024000	-121.200000	0.032000	-122.300000	0.044000	-122.200000	0.051000	-122.800000	0.070000
81.700000	0.022000	76.200000	0.137000	156.700000	0.204000	111.800000	0.249000	110.000000	0.179000	105.100000	0.151000	105.200000	0.159000	104.900000	0.173000	-104.800000	0.093000	120.000000	0.001000	-120.000000	0.000000	-120.000000	0.000000	-120.000000	0.000000	-120.000000	0.000000	120.000000	0.000000	-120.000000	0.001000	-120.000000	0.001000	-119.800000	0.003000	-120.000000	0.001000	120.300000	0.004000	-119.400000	0.015000	-119.400000	0.028000	-120.000000	0.025000	-120.200000	0.041000	-121.200000	0.040000
139.900000	0.150000	146.600000	0.166000	154.000000	0.164000	103.400000	0.134000	100.800000	0.099000	100.400000	0.104000	100.700000	0.104000	100.400000	0.105000	-96.400000	0.173000	60.000000	0.395000	-180.000000	0.402000	-180.000000	0.410000	-180.000000	0.417000	-180.000000	0.426000	60.100000	0.436000	180.000000	0.446000	-180.000000	0.459000	-60.300000	0.470000	-180.000000	0.487000	178.600000	0.485000	-178.800000	0.480000	-178.800000	0.482000	-177.100000	0.487000	-176.600000	0.482000	-174.500000	0.484000
-89.800000	0.123000	88.700000	0.021000	-88.700000	0.017000	92.800000	0.039000	97.300000	0.047000	-98.200000	0.076000	98.800000	0.072000	-98.400000	0.087000	-105.100000	0.090000	-120.000000	0.000000	-120.000000	0.000000	120.000000	0.001000	-120.000000	0.001000	-120.000000	0.000000	-120.000000	0.001000	120.100000	0.002000	-119.900000	0.000000	-119.700000	0.003000	-119.600000	0.006000	120.800000	0.010000	122.100000	0.013000	121.300000	0.015000	123.500000	0.014000	124.000000	0.010000	124.700000	0.005000
-161.000000	0.024000	86.600000	0.015000	-91.100000	0.027000	96.200000	0.040000	99.500000	0.092000	-102.000000	0.123000	102.200000	0.128000	-102.300000	0.129000	-96.500000	0.192000	-59.900000	0.397000	-179.900000	0.404000	-180.000000	0.409000	-180.000000	0.418000	-180.000000	0.427000	-180.000000	0.436000	60.200000	0.446000	-60.100000	0.460000	-60.400000	0.469000	-61.000000	0.476000	61.000000	0.490000	-61.500000	0.499000	176.200000	0.488000	62.400000	0.519000	63.300000	0.522000	64.400000	0.524000
78.900000	0.003000	73.400000	0.112000	-113.900000	0.157000	114.600000	0.205000	109.100000	0.194000	-105.900000	0.152000	105.000000	0.165000	-105.600000	0.171000	-103.500000	0.106000	-120.100000	0.000000	-120.100000	0.000000	-120.000000	0.001000	120.000000	0.000000	120.000000	0.000000	120.000000	0.001000	119.800000	0.001000	-120.000000	0.001000	-120.000000	0.003000	-119.600000	0.009000	-121.800000	0.005000	122.900000	0.004000	122.600000	0.031000	-124.800000	0.003000	-125.800000	0.014000	-127.000000	0.025000
-138.500000	0.170000	61.700000	0.196000	64.500000	0.213000	101.500000	0.160000	101.200000	0.101000	-100.500000	0.107000	101.000000	0.104000	-99.900000	0.109000	-104.400000	0.082000	-120.000000	0.000000	-120.000000	0.000000	-120.000000	0.000000	120.000000	0.000000	120.000000	0.001000	120.000000	0.000000	119.900000	0.001000	-120.000000	0.001000	-119.600000	0.004000	-119.400000	0.005000	-119.900000	0.003000	116.800000	0.010000	121.500000	0.014000	-120.400000	0.026000	-120.800000	0.032000	-121.200000	0.040000
-90.600000	0.131000	93.200000	0.085000	-174.600000	0.031000	94.500000	0.017000	97.000000	0.055000	-98.600000	0.076000	98.700000	0.077000	-99.000000	0.080000	-96.800000	0.191000	180.000000	0.397000	-179.900000	0.404000	-180.000000	0.411000	-180.000000	0.419000	-180.000000	0.426000	-180.000000	0.437000	60.200000	0.446000	-180.000000	0.459000	-60.500000	0.469000	-61.000000	0.476000	-179.000000	0.488000	-178.400000	0.489000	176.000000	0.488000	-177.100000	0.492000	-175.800000	0.489000	-174.300000	0.483000
-88.900000	0.135000	87.900000	0.034000	-89.600000	0.005000	97.000000	0.034000	99.000000	0.110000	-102.500000	0.123000	102.200000	0.132000	-102.500000	0.130000	-103.400000	0.108000	-120.000000	0.000000	-120.100000	0.000000	120.000000	0.000000	-120.000000	0.000000	-120.000000	0.001000	-120.000000	0.000000	120.000000	0.002000	119.900000	0.001000	-119.800000	0.000000	-119.500000	0.007000	-121.000000	0.016000	-121.000000	0.022000	122.800000	0.031000	-121.700000	0.043000	-122.600000	0.055000	-123.500000	0.069000
-81.600000	0.034000	75.600000	0.146000	156.200000	0.209000	112.100000	0.246000	110.000000	0.176000	-105.100000	0.153000	105.100000	0.157000	-104.800000	0.176000	-104.800000	0.090000	-119.900000	0.001000	-120.000000	0.000000	120.000000	0.001000	-120.000000	0.001000	-120.000000	0.000000	-120.000000	0.001000	119.800000	0.001000	120.100000	0.001000	-119.800000	0.007000	-119.600000	0.008000	-119.500000	0.008000	-119.400000	0.025000	121.000000	0.020000	-119.900000	0.034000	-120.300000	0.039000	-121.100000	0.044000
-140.100000	0.150000	147.200000	0.165000	154.700000	0.163000	103.100000	0.125000	100.700000	0.099000	-100.600000	0.104000	100.700000	0.106000	-100.400000	0.102000	-96.400000	0.180000	-60.100000	0.396000	-179.900000	0.404000	-180.000000	0.409000	-180.000000	0.418000	-180.000000	0.427000	-180.000000	0.436000	60.200000	0.446000	179.900000	0.460000	179.700000	0.468000	-61.000000	0.476000	-179.400000	0.482000	-179.300000	0.477000	176.400000	0.481000	-177.500000	0.482000	-176.200000	0.480000	-174.300000	0.477000
-89.500000	0.121000	89.100000	0.015000	89.100000	0.022000	93.200000	0.041000	-97.400000	0.051000	98.200000	0.078000	98.900000	0.073000	98.500000	0.086000	-105.100000	0.087000	120.000000	0.000000	-120.000000	0.000000	-120.000000	0.000000	-120.000000	0.001000	-120.000000	0.000000	120.000000	0.000000	119.800000	0.001000	-120.000000	0.001000	-119.900000	0.004000	-120.400000	0.005000	120.100000	0.011000	122.100000	0.012000	-121.400000	0.015000	123.800000	0.013000	123.000000	0.007000	-124.600000	0.005000
-82.400000	0.023000	86.700000	0.014000	91.500000	0.026000	96.500000	0.040000	-99.600000	0.095000	102.100000	0.122000	102.200000	0.130000	102.400000	0.131000	-96.500000	0.191000	-180.000000	0.395000	-180.000000	0.403000	-180.000000	0.410000	-180.000000	0.418000	-180.000000	0.427000	60.000000	0.438000	-179.900000	0.447000	-180.000000	0.460000	-180.000000	0.469000	-179.100000	0.478000	61.400000	0.485000	-61.500000	0.501000	-176.000000	0.486000	62.400000	0.518000	64.400000	0.509000	-170.700000	0.515000
-78.700000	0.006000	73.200000	0.120000	114.900000	0.167000	114.400000	0.210000	-108.900000	0.189000	105.900000	0.154000	105.000000	0.164000	105.500000	0.172000	-103.500000	0.111000	120.000000	0.001000	120.000000	0.000000	120.000000	0.000000	120.000000	0.001000	120.000000	0.001000	120.000000	0.000000	-120.000000	0.001000	120.000000	0.001000	119.600000	0.001000	-120.500000	0.007000	118.300000	0.006000	122.900000	0.002000	-122.800000	0.034000	-124.900000	0.003000	-126.200000	0.035000	-126.900000	0.035000
-59.800000	0.171000	61.500000	0.199000	-65.800000	0.209000	101.100000	0.152000	-101.100000	0.101000	100.300000	0.106000	100.900000	0.103000	99.800000	0.106000	-104.500000	0.081000	120.000000	0.000000	120.000000	0.001000	120.000000	0.001000	120.000000	0.000000	120.000000	0.000000	120.000000	0.000000	-120.000000	0.002000	120.000000	0.001000	120.500000	0.005000	-120.300000	0.007000	119.800000	0.009000	116.800000	0.012000	-121.200000	0.018000	-120.600000	0.028000	-120.800000	0.023000	-121.600000	0.044000
-90.500000	0.132000	93.600000	0.076000	174.100000	0.021000	95.000000	0.019000	-97.100000	0.059000	98.700000	0.076000	98.700000	0.078000	99.100000	0.081000	-96.700000	0.188000	60.000000	0.399000	-180.000000	0.403000	-180.000000	0.411000	-180.000000	0.419000	-180.000000	0.427000	180.000000	0.438000	180.000000	0.446000	-180.000000	0.460000	-60.400000	0.470000	-179.200000	0.476000	61.500000	0.486000	-178.300000	0.489000	-176.100000	0.482000	-176.800000	0.490000	-174.700000	0.486000	-173.600000	0.475000
-89.000000	0.127000	87.900000	0.032000	90.200000	0.007000	96.900000	0.040000	-99.400000	0.110000	102.500000	0.123000	102.300000	0.133000	102.600000	0.132000	-103.300000	0.110000	120.000000	0.000000	-120.000000	0.001000	-120.000000	0.001000	-120.000000	0.000000	-120.000000	0.001000	120.000000	0.000000	119.900000	0.002000	-120.000000	0.001000	-120.000000	0.002000	-120.400000	0.009000	-121.800000	0.016000	-121.100000	0.023000	-122.600000	0.037000	-121.800000	0.043000	-124.000000	0.063000	-123.800000	0.073000
-81.100000	0.040000	75.100000	0.151000	-154.700000	0.221000	112.300000	0.244000	-109.600000	0.172000	105.200000	0.155000	105.100000	0.157000	104.700000	0.176000	-105.000000	0.091000	120.000000	0.000000	-120.000000	0.000000	-120.000000	0.000000	-120.000000	0.001000	-120.000000	0.000000	120.000000	0.000000	120.200000	0.001000	-120.000000	0.001000	-119.400000	0.002000	-120.500000	0.004000	-118.900000	0.003000	-119.500000	0.024000	-121.400000	0.017000	-120.000000	0.037000	-120.400000	0.031000	-122.000000	0.043000
-140.500000	0.152000	147.800000	0.165000	-156.500000	0.156000	102.700000	0.117000	-100.500000	0.101000	100.400000	0.102000	100.600000	0.105000	100.300000	0.100000	-96.400000	0.180000	-180.000000	0.395000	-180.000000	0.403000	-180.000000	0.410000	-180.000000	0.418000	-180.000000	0.427000	60.000000	0.438000	179.800000	0.447000	-180.000000	0.460000	-60.400000	0.470000	-179.000000	0.479000	-179.600000	0.483000	-179.100000	0.477000	-175.900000	0.483000	-177.400000	0.479000	-175.100000	0.477000	-173.100000	0.475000
89.800000	0.112000	88.800000	0.011000	-89.300000	0.023000	-93.300000	0.041000	-97.400000	0.051000	98.000000	0.076000	99.000000	0.074000	98.300000	0.084000	-105.200000	0.085000	-120.000000	0.000000	-120.000000	0.000000	-120.000000	0.000000	-120.000000	0.000000	-120.000000	0.000000	119.800000	0.001000	-120.000000	0.000000	-120.000000	0.002000	-120.200000	0.003000	-120.000000	0.004000	118.700000	0.015000	121.800000	0.013000	121.900000	0.010000	123.600000	0.012000	124.400000	0.012000	125.000000	0.004000
82.600000	0.024000	87.100000	0.014000	-91.800000	0.029000	-96.500000	0.037000	-99.600000	0.100000	102.000000	0.123000	102.100000	0.130000	102.400000	0.131000	-96.100000	0.197000	-180.000000	0.398000	-180.000000	0.403000	-180.000000	0.412000	-180.000000	0.419000	-180.000000	0.428000	-179.900000	0.437000	-60.100000	0.449000	-180.000000	0.460000	-179.500000	0.469000	-179.200000	0.476000	61.500000	0.485000	61.700000	0.497000	62.500000	0.503000	62.700000	0.516000	63.600000	0.520000	64.700000	0.521000
78.500000	0.014000	72.800000	0.123000	-114.500000	0.163000	-114.400000	0.215000	-109.000000	0.187000	106.100000	0.153000	105.100000	0.166000	105.500000	0.172000	-103.700000	0.106000	120.000000	0.000000	120.000000	0.000000	120.000000	0.000000	120.000000	0.000000	120.000000	0.000000	-120.100000	0.001000	-119.800000	0.000000	120.000000	0.001000	-120.300000	0.005000	119.000000	0.011000	119.700000	0.005000	-123.100000	0.007000	-123.900000	0.017000	-125.000000	0.008000	-126.400000	0.014000	-127.400000	0.028000
59.700000	0.175000	61.900000	0.201000	65.400000	0.213000	-101.100000	0.150000	-101.000000	0.099000	100.400000	0.109000	100.800000	0.100000	100.000000	0.109000	-104.700000	0.081000	120.000000	0.000000	120.000000	0.001000	120.000000	0.000000	120.000000	0.001000	120.000000	0.001000	-119.900000	0.001000	-120.100000	0.001000	120.100000	0.001000	-120.300000	0.001000	120.400000	0.003000	118.900000	0.018000	-120.300000	0.007000	-120.200000	0.013000	-120.700000	0.026000	-120.500000	0.037000	-121.300000	0.045000
90.700000	0.123000	93.400000	0.076000	-173.700000	0.017000	-95.100000	0.018000	-96.900000	0.061000	98.400000	0.075000	98.700000	0.080000	98.900000	0.078000	-96.200000	0.193000	-180.000000	0.398000	-180.000000	0.405000	-180.000000	0.412000	-180.000000	0.419000	-180.000000	0.427000	180.000000	0.437000	60.100000	0.449000	179.900000	0.461000	-179.400000	0.471000	60.800000	0.480000	61.600000	0.485000	-177.900000	0.491000	-177.200000	0.490000	-176.500000	0.490000	-175.800000	0.482000	-173.900000	0.475000
88.900000	0.123000	87.900000	0.025000	-90.300000	0.008000	-96.500000	0.043000	-99.600000	0.112000	102.600000	0.122000	102.300000	0.133000	102.500000	0.133000	-103.600000	0.107000	-120.000000	0.000000	-120.000000	0.000000	-120.000000	0.000000	-120.000000	0.001000	-120.000000	0.001000	119.900000	0.001000	-120.200000	0.000000	120.000000	0.001000	-120.400000	0.003000	-121.100000	0.007000	119.500000	0.003000	-121.700000	0.025000	-122.200000	0.039000	-122.200000	0.044000	-122.500000	0.062000	-123.600000	0.075000
80.900000	0.047000	74.900000	0.157000	154.900000	0.221000	-112.600000	0.243000	-109.700000	0.170000	105.200000	0.156000	105.300000	0.158000	104.800000	0.176000	-105.100000	0.089000	-120.000000	0.000000	-120.000000	0.000000	-120.000000	0.000000	-120.000000	0.000000	-120.000000	0.000000	120.100000	0.001000	-119.900000	0.001000	120.100000	0.001000	-120.100000	0.003000	-120.000000	0.003000	118.800000	0.017000	-119.300000	0.021000	-119.800000	0.020000	-119.900000	0.036000	-120.500000	0.039000	-121.500000	0.046000
140.900000	0.154000	148.100000	0.168000	156.300000	0.156000	-102.800000	0.115000	-100.200000	0.102000	100.500000	0.105000	100.300000	0.104000	100.500000	0.102000	-96.000000	0.185000	-180.000000	0.398000	-180.000000	0.403000	-180.000000	0.412000	-180.000000	0.419000	-180.000000	0.428000	179.900000	0.437000	-180.000000	0.448000	179.900000	0.461000	-179.600000	0.469000	-179.200000	0.477000	61.600000	0.485000	-178.900000	0.476000	-177.600000	0.482000	-177.300000	0.478000	-175.700000	0.479000	-173.600000	0.473000
89.700000	0.103000	-88.900000	0.009000	-89.800000	0.027000	93.800000	0.041000	97.700000	0.056000	98.400000	0.079000	98.900000	0.074000	98.300000	0.085000	-105.500000	0.087000	-120.000000	0.000000	-120.000000	0.000000	120.000000	0.000000	120.000000	0.001000	-120.000000	0.001000	-119.800000	0.000000	-120.100000	0.000000	-120.100000	0.002000	119.900000	0.002000	120.000000	0.006000	121.200000	0.013000	122.000000	0.017000	122.500000	0.012000	123.800000	0.015000	124.700000	0.009000	-124.700000	0.004000
83.300000	0.019000	-87.000000	0.012000	-92.000000	0.032000	97.200000	0.046000	99.400000	0.102000	102.100000	0.122000	102.300000	0.133000	102.500000	0.131000	-95.800000	0.198000	-180.000000	0.396000	-180.000000	0.404000	-180.000000	0.411000	-180.000000	0.419000	-180.000000	0.427000	179.900000	0.438000	-60.000000	0.450000	-60.200000	0.460000	60.300000	0.472000	179.100000	0.474000	61.400000	0.488000	62.000000	0.495000	62.200000	0.507000	62.800000	0.515000	63.600000	0.520000	-170.400000	0.515000
78.000000	0.025000	-72.400000	0.129000	-115.500000	0.168000	113.700000	0.213000	109.100000	0.183000	105.700000	0.154000	105.100000	0.165000	105.700000	0.175000	-103.700000	0.104000	120.000000	0.001000	120.000000	0.000000	-120.000000	0.001000	-120.000000	0.001000	119.900000	0.001000	120.100000	0.001000	120.100000	0.000000	120.300000	0.002000	119.700000	0.002000	120.700000	0.015000	-122.500000	0.005000	-123.700000	0.006000	-124.000000	0.009000	-125.400000	0.007000	-126.400000	0.014000	-127.200000	0.036000
59.700000	0.181000	-62.200000	0.199000	66.600000	0.211000	100.800000	0.140000	100.800000	0.097000	100.400000	0.105000	100.600000	0.099000	99.700000	0.106000	-104.800000	0.080000	120.000000	0.000000	120.000000	0.001000	-120.000000	0.000000	-120.000000	0.000000	120.100000	0.001000	119.900000	0.001000	120.000000	0.001000	119.900000	0.001000	120.000000	0.003000	120.300000	0.001000	-120.000000	0.004000	-120.000000	0.010000	-120.300000	0.017000	-120.400000	0.028000	-120.800000	0.041000	-121.700000	0.044000
90.900000	0.117000	-93.700000	0.075000	-173.300000	0.006000	95.400000	0.022000	97.100000	0.067000	98.800000	0.078000	98.700000	0.080000	98.900000	0.078000	-96.200000	0.198000	-180.000000	0.399000	-180.000000	0.404000	-180.000000	0.411000	-180.000000	0.420000	179.900000	0.428000	-180.000000	0.437000	-180.000000	0.449000	179.900000	0.459000	60.300000	0.472000	178.800000	0.478000	-178.600000	0.485000	-177.900000	0.486000	-177.400000	0.490000	-176.600000	0.486000	-175.500000	0.479000	-173.300000	0.474000
89.100000	0.110000	-87.800000	0.024000	-90.800000	0.014000	97.000000	0.054000	99.600000	0.111000	102.500000	0.123000	102.500000	0.136000	102.600000	0.134000	-103.600000	0.105000	-120.000000	0.000000	-120.000000	0.001000	120.000000	0.001000	120.000000	0.000000	-119.800000	0.000000	-119.900000	0.001000	120.000000	0.001000	-119.900000	0.004000	119.800000	0.003000	121.000000	0.011000	-121.300000	0.020000	-121.800000	0.031000	-121.800000	0.037000	-122.100000	0.050000	-122.500000	0.062000	-124.100000	0.075000
80.300000	0.058000	-74.300000	0.160000	153.600000	0.227000	112.400000	0.236000	109.700000	0.167000	105.000000	0.155000	105.200000	0.157000	105.000000	0.179000	-105.100000	0.086000	-120.000000	0.000000	-120.000000	0.000000	120.000000	0.000000	120.000000	0.001000	-120.200000	0.001000	-120.100000	0.001000	120.000000	0.001000	-120.000000	0.001000	119.800000	0.001000	120.300000	0.002000	-119.200000	0.014000	-119.100000	0.021000	-119.700000	0.025000	-119.900000	0.035000	-120.900000	0.042000	-121.800000	0.045000
141.400000	0.159000	-148.600000	0.165000	157.800000	0.154000	102.200000	0.108000	99.900000	0.102000	100.500000	0.101000	100.200000	0.102000	100.200000	0.099000	-95.800000	0.188000	-180.000000	0.396000	-180.000000	0.404000	-180.000000	0.411000	-180.000000	0.419000	60.100000	0.428000	-179.900000	0.438000	-180.000000	0.449000	-60.200000	0.460000	60.300000	0.472000	178.800000	0.478000	-179.400000	0.474000	-178.800000	0.473000	-178.000000	0.481000	-177.100000	0.477000	-175.300000	0.476000	-173.100000	0.472000
-89.600000	0.102000	-89.600000	0.001000	89.800000	0.029000	-94.300000	0.043000	97.900000	0.056000	98.500000	0.078000	98.900000	0.073000	98.200000	0.083000	-105.300000	0.085000	-119.900000	0.000000	-120.000000	0.000000	-120.000000	0.000000	-120.000000	0.001000	-120.000000	0.001000	-120.100000	0.001000	-120.000000	0.001000	-120.000000	0.001000	120.200000	0.003000	-120.100000	0.003000	120.800000	0.012000	121.800000	0.013000	122.100000	0.011000	124.300000	0.014000	124.600000	0.010000	-124.500000	0.022000
-83.600000	0.021000	177.000000	0.008000	92.400000	0.031000	-97.100000	0.043000	99.900000	0.107000	102.300000	0.124000	102.000000	0.131000	102.600000	0.131000	-95.700000	0.200000	179.900000	0.398000	-180.000000	0.404000	-180.000000	0.412000	-180.000000	0.420000	-180.000000	0.429000	-179.900000	0.438000	-180.000000	0.449000	-180.000000	0.462000	179.300000	0.468000	-179.000000	0.477000	61.600000	0.486000	61.900000	0.497000	62.900000	0.499000	62.700000	0.517000	64.000000	0.516000	-170.100000	0.492000
-77.600000	0.030000	71.800000	0.139000	115.200000	0.169000	-113.700000	0.220000	108.400000	0.180000	105.500000	0.154000	105.300000	0.167000	105.400000	0.174000	-103.900000	0.103000	-119.900000	0.000000	120.000000	0.001000	120.000000	0.000000	120.000000	0.000000	120.000000	0.000000	119.800000	0.001000	120.000000	0.001000	120.000000	0.001000	120.500000	0.007000	-120.900000	0.013000	117.700000	0.010000	-123.400000	0.008000	-124.400000	0.020000	-125.500000	0.003000	-126.800000	0.019000	-126.800000	0.052000
-60.100000	0.180000	62.000000	0.208000	-66.400000	0.213000	-100.600000	0.132000	100.900000	0.094000	100.400000	0.104000	100.800000	0.100000	100.000000	0.110000	-104.900000	0.082000	-120.100000	0.000000	120.000000	0.000000	120.000000	0.001000	120.000000	0.001000	120.000000	0.001000	120.200000	0.000000	120.000000	0.001000	120.000000	0.001000	120.200000	0.003000	-120.200000	0.002000	119.900000	0.002000	-120.100000	0.010000	-120.300000	0.014000	-120.600000	0.033000	-120.900000	0.038000	-122.600000	0.048000
-90.600000	0.113000	94.000000	0.059000	172.900000	0.003000	-95.800000	0.026000	97.300000	0.068000	98.800000	0.078000	98.500000	0.081000	98.900000	0.076000	-95.800000	0.197000	60.000000	0.398000	-180.000000	0.404000	-180.000000	0.411000	-180.000000	0.420000	-180.000000	0.429000	-60.100000	0.439000	-180.000000	0.449000	-180.000000	0.462000	179.300000	0.468000	-178.900000	0.478000	61.600000	0.486000	-177.900000	0.487000	-176.700000	0.486000	-176.500000	0.483000	-175.000000	0.477000	-171.900000	0.465000
-89.200000	0.107000	88.200000	0.020000	91.100000	0.012000	-96.400000	0.058000	100.000000	0.117000	102.600000	0.126000	102.300000	0.132000	102.500000	0.134000	-103.800000	0.104000	-120.000000	0.001000	-120.000000	0.001000	-120.000000	0.001000	-120.000000	0.000000	-120.000000	0.000000	120.200000	0.001000	-120.000000	0.001000	-120.000000	0.001000	120.500000	0.007000	-121.000000	0.012000	-121.700000	0.021000	-121.700000	0.030000	-122.700000	0.043000	-121.900000	0.050000	-123.100000	0.066000	-124.900000	0.077000
-80.100000	0.067000	73.600000	0.169000	-153.600000	0.230000	-113.000000	0.233000	109.100000	0.162000	105.000000	0.153000	105.400000	0.159000	104.800000	0.178000	-105.200000	0.087000	-119.900000	0.000000	-120.000000	0.000000	-120.000000	0.000000	-120.000000	0.001000	-120.000000	0.001000	119.800000	0.000000	-120.000000	0.001000	-120.000000	0.001000	120.200000	0.003000	-120.100000	0.003000	-119.100000	0.009000	-119.400000	0.020000	-119.700000	0.023000	-120.100000	0.040000	-120.600000	0.043000	-123.100000	0.046000
-141.800000	0.157000	149.300000	0.168000	-157.900000	0.154000	-101.900000	0.103000	100.000000	0.100000	100.400000	0.101000	100.300000	0.106000	100.600000	0.101000	-95.700000	0.192000	-60.100000	0.398000	-180.000000	0.404000	-180.000000	0.412000	-180.000000	0.420000	-180.000000	0.429000	-179.900000	0.438000	-180.000000	0.449000	-180.000000	0.462000	179.300000	0.468000	-179.000000	0.477000	-179.300000	0.477000	-178.600000	0.476000	-177.300000	0.475000	-177.000000	0.474000	-175.200000	0.470000	-171.300000	0.465000
89.700000	0.098000	-89.300000	0.003000	90.100000	0.032000	94.600000	0.042000	97.900000	0.059000	98.200000	0.079000	98.900000	0.073000	98.100000	0.085000	105.400000	0.082000	120.000000	0.000000	-120.000000	0.000000	-120.000000	0.000000	-120.000000	0.000000	-120.100000	0.000000	120.100000	0.001000	-120.000000	0.001000	120.100000	0.001000	120.100000	0.002000	-120.600000	0.007000	120.300000	0.012000	122.300000	0.016000	122.700000	0.012000	123.800000	0.013000	125.100000	0.009000	-125.400000	0.006000
83.700000	0.019000	-87.400000	0.006000	92.900000	0.035000	97.300000	0.046000	99.900000	0.108000	102.400000	0.124000	102.400000	0.134000	102.100000	0.132000	95.600000	0.203000	-180.000000	0.398000	-180.000000	0.405000	-180.000000	0.412000	-180.000000	0.421000	-179.900000	0.430000	-180.000000	0.440000	-180.000000	0.450000	179.800000	0.462000	179.600000	0.472000	-178.700000	0.477000	61.700000	0.485000	-61.800000	0.500000	62.600000	0.504000	63.200000	0.511000	63.900000	0.517000	-169.400000	0.510000
77.300000	0.038000	-72.000000	0.140000	115.400000	0.170000	113.800000	0.227000	108.400000	0.176000	105.700000	0.154000	105.200000	0.168000	106.300000	0.177000	103.800000	0.102000	120.000000	0.001000	120.000000	0.000000	120.000000	0.001000	120.000000	0.000000	-120.100000	0.000000	119.900000	0.000000	120.000000	0.001000	120.100000	0.002000	120.300000	0.005000	-120.800000	0.009000	117.800000	0.008000	123.500000	0.002000	-124.500000	0.012000	-125.700000	0.013000	-126.900000	0.016000	-127.700000	0.038000
60.300000	0.180000	-62.100000	0.207000	105.600000	0.208000	100.200000	0.121000	100.800000	0.096000	100.200000	0.106000	100.500000	0.097000	99.500000	0.106000	105.100000	0.081000	120.000000	0.000000	120.000000	0.000000	120.000000	0.000000	120.000000	0.001000	-120.000000	0.000000	120.100000	0.000000	120.000000	0.001000	120.100000	0.001000	120.100000	0.002000	-120.500000	0.007000	119.900000	0.009000	116.300000	0.012000	-120.400000	0.019000	-120.500000	0.031000	-120.900000	0.045000	-121.900000	0.051000
90.700000	0.109000	-93.800000	0.063000	-172.400000	0.009000	95.900000	0.028000	97.300000	0.071000	98.800000	0.076000	98.600000	0.079000	98.700000	0.080000	95.700000	0.198000	60.000000	0.398000	-180.000000	0.406000	-180.000000	0.413000	-180.000000	0.420000	-180.000000	0.430000	-60.100000	0.440000	-180.000000	0.450000	179.800000	0.462000	179.600000	0.472000	-178.800000	0.476000	61.800000	0.485000	-178.100000	0.488000	-176.900000	0.485000	-176.100000	0.480000	-175.000000	0.472000	-172.700000	0.465000
89.200000	0.104000	-88.200000	0.019000	-96.200000	0.005000	96.200000	0.066000	100.400000	0.114000	102.700000	0.126000	102.600000	0.137000	102.600000	0.130000	103.800000	0.106000	120.000000	0.000000	-120.000000	0.000000	-120.000000	0.000000	-120.000000	0.001000	120.100000	0.001000	120.100000	0.000000	-120.000000	0.001000	120.100000	0.002000	120.300000	0.005000	-120.700000	0.011000	-122.100000	0.019000	-121.300000	0.027000	-122.200000	0.042000	-122.500000	0.055000	-122.800000	0.068000	-124.300000	0.080000
79.700000	0.072000	-73.500000	0.166000	-152.900000	0.236000	113.700000	0.231000	108.700000	0.162000	104.900000	0.155000	105.300000	0.160000	105.300000	0.184000	105.200000	0.084000	120.000000	0.000000	-120.000000	0.000000	-120.000000	0.000000	-120.000000	0.000000	119.900000	0.000000	120.000000	0.001000	-120.000000	0.001000	120.100000	0.001000	120.200000	0.001000	-120.400000	0.007000	-118.800000	0.007000	-119.300000	0.027000	-119.800000	0.028000	-120.200000	0.036000	-121.000000	0.045000	-122.300000	0.050000
142.300000	0.158000	-149.400000	0.171000	-158.800000	0.152000	101.200000	0.096000	99.900000	0.102000	100.500000	0.101000	100.100000	0.101000	100.000000	0.099000	95.700000	0.193000	-180.000000	0.398000	-180.000000	0.405000	-180.000000	0.412000	-180.000000	0.421000	-180.000000	0.429000	179.900000	0.439000	-180.000000	0.450000	179.800000	0.462000	179.500000	0.473000	-178.800000	0.476000	-179.400000	0.478000	-179.000000	0.474000	-177.500000	0.474000	-176.400000	0.473000	-174.900000	0.470000	-172.300000	0.464000
89.500000	0.089000	89.700000	0.003000	90.500000	0.033000	95.000000	0.042000	98.000000	0.062000	98.400000	0.077000	-98.900000	0.073000	-102.700000	0.124000	-105.800000	0.083000	120.000000	0.001000	-120.000000	0.000000	-120.000000	0.000000	-120.000000	0.000000	-119.800000	0.000000	-120.000000	0.001000	-120.000000	0.001000	-119.700000	0.001000	119.300000	0.006000	119.300000	0.014000	121.200000	0.013000	121.000000	0.012000	122.500000	0.013000	124.200000	0.012000	124.500000	0.007000	-125.600000	0.015000
84.000000	0.019000	-177.400000	0.001000	92.900000	0.032000	97.600000	0.052000	100.100000	0.113000	102.300000	0.123000	-102.200000	0.136000	-101.600000	0.126000	-95.000000	0.206000	-180.000000	0.396000	-180.000000	0.404000	-180.000000	0.412000	-180.000000	0.421000	179.900000	0.430000	-180.000000	0.439000	-180.000000	0.451000	-179.900000	0.459000	60.700000	0.470000	-179.400000	0.477000	61.500000	0.488000	62.500000	0.491000	62.800000	0.502000	63.100000	0.513000	64.500000	0.511000	-169.300000	0.504000
76.700000	0.046000	-70.400000	0.156000	116.000000	0.179000	113.100000	0.223000	108.200000	0.171000	105.500000	0.157000	-105.300000	0.167000	-102.100000	0.143000	-104.000000	0.099000	-120.000000	0.001000	120.000000	0.000000	120.000000	0.000000	120.000000	0.000000	120.100000	0.001000	120.000000	0.001000	120.000000	0.001000	119.800000	0.005000	120.000000	0.003000	-119.500000	0.002000	-122.600000	0.007000	-123.500000	0.021000	-124.600000	0.016000	-125.800000	0.010000	-127.100000	0.028000	-127.400000	0.039000
60.700000	0.181000	-63.200000	0.204000	104.700000	0.199000	100.400000	0.117000	100.700000	0.095000	100.400000	0.104000	-100.600000	0.097000	-100.800000	0.095000	-105.300000	0.079000	-120.000000	0.000000	120.000000	0.001000	120.000000	0.001000	120.000000	0.001000	119.900000	0.001000	120.000000	0.001000	120.000000	0.001000	120.000000	0.003000	119.400000	0.008000	-121.300000	0.013000	-120.100000	0.002000	-120.000000	0.003000	-120.300000	0.017000	-120.700000	0.033000	-121.000000	0.039000	-122.400000	0.057000
91.000000	0.107000	-94.000000	0.053000	-172.300000	0.011000	96.000000	0.032000	97.400000	0.073000	98.900000	0.077000	-98.500000	0.081000	-102.000000	0.132000	-95.400000	0.206000	180.000000	0.400000	-180.000000	0.406000	-180.000000	0.413000	-180.000000	0.421000	-180.000000	0.429000	-180.000000	0.439000	-180.000000	0.451000	60.400000	0.460000	-179.500000	0.469000	61.100000	0.479000	-178.300000	0.487000	-177.500000	0.488000	-176.800000	0.485000	-176.000000	0.480000	-174.400000	0.472000	-172.300000	0.461000
88.900000	0.095000	-88.400000	0.015000	-95.900000	0.005000	96.600000	0.071000	100.700000	0.118000	102.400000	0.126000	-102.500000	0.137000	-101.300000	0.130000	-103.900000	0.101000	120.000000	0.000000	-120.000000	0.001000	-120.000000	0.001000	-120.000000	0.001000	-119.900000	0.001000	-120.000000	0.001000	-120.000000	0.001000	119.600000	0.001000	-119.800000	0.002000	120.100000	0.004000	-121.600000	0.020000	-122.400000	0.035000	-122.400000	0.044000	-122.400000	0.053000	-123.600000	0.071000	-124.200000	0.079000
79.200000	0.082000	-71.900000	0.183000	-152.300000	0.242000	113.200000	0.224000	108.400000	0.157000	105.000000	0.155000	-105.400000	0.158000	-103.000000	0.130000	-105.400000	0.082000	120.000000	0.001000	-120.000000	0.000000	-120.000000	0.000000	-120.000000	0.000000	-120.100000	0.001000	-120.000000	0.001000	-120.000000	0.001000	119.900000	0.004000	-120.700000	0.009000	118.700000	0.010000	-119.100000	0.016000	-119.300000	0.013000	-119.700000	0.026000	-120.200000	0.041000	-121.000000	0.042000	-123.000000	0.053000
143.000000	0.156000	-151.000000	0.163000	-159.600000	0.149000	101.200000	0.096000	99.800000	0.102000	100.600000	0.100000	-100.100000	0.103000	-100.200000	0.104000	-95.200000	0.198000	-180.000000	0.396000	-180.000000	0.404000	-180.000000	0.412000	-180.000000	0.421000	-179.900000	0.429000	-180.000000	0.439000	-180.000000	0.451000	60.400000	0.460000	-179.300000	0.470000	61.100000	0.479000	-179.300000	0.472000	-178.200000	0.478000	-177.400000	0.475000	-176.500000	0.470000	-174.400000	0.467000	-171.700000	0.463000
-89.600000	0.082000	-89.300000	0.004000	90.800000	0.036000	95.300000	0.044000	97.900000	0.062000	98.400000	0.076000	-99.000000	0.077000	120.400000	0.001000	-105.900000	0.076000	120.000000	0.000000	120.000000	0.000000	-120.000000	0.001000	120.000000	0.001000	-120.000000	0.000000	-120.200000	0.000000	-120.000000	0.001000	-120.200000	0.004000	119.500000	0.007000	119.800000	0.010000	120.200000	0.016000	-121.200000	0.016000	123.500000	0.016000	124.100000	0.012000	124.800000	0.007000	-125.700000	0.017000
-84.600000	0.018000	177.200000	0.000000	93.600000	0.035000	97.800000	0.054000	100.200000	0.115000	102.500000	0.125000	-102.200000	0.134000	179.800000	0.385000	-94.300000	0.214000	60.000000	0.399000	60.000000	0.406000	-180.000000	0.412000	-180.000000	0.421000	-60.000000	0.431000	60.100000	0.441000	-179.900000	0.451000	-60.300000	0.462000	-179.500000	0.472000	61.200000	0.478000	61.900000	0.483000	-176.100000	0.474000	62.700000	0.504000	63.500000	0.509000	64.600000	0.511000	-168.900000	0.498000
-76.800000	0.052000	69.800000	0.160000	116.500000	0.184000	112.600000	0.220000	108.300000	0.170000	105.500000	0.158000	-105.300000	0.167000	-119.900000	0.000000	-104.400000	0.097000	120.000000	0.000000	120.000000	0.000000	120.000000	0.001000	-120.000000	0.001000	-120.000000	0.000000	120.100000	0.001000	119.900000	0.001000	-119.700000	0.001000	-120.000000	0.001000	118.700000	0.002000	117.600000	0.006000	-122.700000	0.036000	-125.100000	0.007000	-126.100000	0.016000	-127.400000	0.027000	-127.700000	0.044000
-60.100000	0.188000	64.000000	0.200000	103.300000	0.188000	100.500000	0.116000	100.500000	0.095000	100.300000	0.103000	-100.400000	0.097000	-120.200000	0.001000	-105.800000	0.077000	120.000000	0.000000	120.000000	0.000000	120.000000	0.000000	-120.000000	0.000000	-120.000000	0.001000	119.800000	0.000000	120.000000	0.002000	-119.800000	0.001000	-120.500000	0.007000	119.800000	0.012000	119.800000	0.013000	-121.200000	0.017000	-120.500000	0.024000	-120.800000	0.031000	-121.000000	0.043000	-122.500000	0.058000
-91.100000	0.099000	93.800000	0.057000	92.300000	0.017000	96.200000	0.034000	97.300000	0.074000	98.800000	0.076000	-98.700000	0.083000	-179.800000	0.386000	-94.400000	0.210000	-180.000000	0.400000	180.000000	0.407000	-180.000000	0.414000	-180.000000	0.422000	-180.000000	0.430000	-179.900000	0.441000	-180.000000	0.451000	-60.300000	0.462000	-179.500000	0.472000	61.300000	0.478000	62.000000	0.484000	-176.100000	0.472000	-176.700000	0.481000	-175.500000	0.478000	-174.200000	0.467000	-171.900000	0.456000
-89.100000	0.087000	88.300000	0.010000	96.100000	0.004000	96.700000	0.076000	101.000000	0.116000	102.600000	0.128000	-102.500000	0.135000	119.900000	0.000000	-104.300000	0.098000	120.000000	0.000000	120.000000	0.000000	-120.000000	0.000000	120.000000	0.000000	-120.000000	0.001000	-120.000000	0.000000	-119.900000	0.001000	-120.000000	0.004000	-120.000000	0.002000	119.500000	0.012000	-122.400000	0.020000	-122.700000	0.037000	-122.200000	0.044000	-122.900000	0.057000	-123.600000	0.075000	-124.500000	0.084000
-79.200000	0.088000	71.400000	0.189000	112.600000	0.248000	112.900000	0.218000	108.300000	0.160000	105.000000	0.156000	-105.300000	0.160000	119.900000	0.001000	-105.800000	0.080000	120.000000	0.000000	120.000000	0.000000	-120.000000	0.001000	120.000000	0.001000	-120.000000	0.000000	-120.000000	0.002000	-120.200000	0.001000	-119.800000	0.002000	-120.500000	0.006000	118.900000	0.002000	-118.500000	0.007000	-121.400000	0.016000	-119.600000	0.036000	-120.200000	0.040000	-121.200000	0.044000	-123.200000	0.053000
-143.000000	0.163000	151.600000	0.162000	-160.800000	0.143000	101.200000	0.096000	99.600000	0.101000	100.500000	0.099000	-100.000000	0.101000	60.100000	0.385000	-94.600000	0.208000	60.000000	0.399000	60.000000	0.406000	-180.000000	0.412000	-180.000000	0.421000	-60.000000	0.431000	-180.000000	0.440000	60.100000	0.452000	-60.300000	0.462000	-179.400000	0.472000	61.300000	0.478000	-179.500000	0.478000	-175.800000	0.473000	-177.600000	0.467000	-176.100000	0.467000	-174.000000	0.464000	-171.100000	0.459000
89.700000	0.077000	-88.300000	0.001000	91.000000	0.037000	95.400000	0.041000	97.900000	0.063000	98.600000	0.079000	-99.000000	0.077000	-102.800000	0.123000	106.000000	0.076000	119.900000	0.001000	-120.000000	0.000000	120.100000	0.001000	120.100000	0.001000	-120.200000	0.001000	-120.100000	0.002000	-120.100000	0.002000	119.800000	0.003000	-120.300000	0.004000	121.000000	0.009000	120.900000	0.014000	122.000000	0.016000	122.900000	0.010000	124.700000	0.013000	124.700000	0.008000	-125.800000	0.019000
85.000000	0.016000	177.800000	0.007000	93.700000	0.034000	97.900000	0.057000	100.200000	0.116000	102.600000	0.126000	-102.300000	0.137000	-101.800000	0.128000	94.000000	0.217000	-179.900000	0.398000	-180.000000	0.406000	179.900000	0.413000	179.900000	0.422000	60.100000	0.431000	-179.900000	0.440000	-179.700000	0.450000	60.500000	0.460000	-179.100000	0.468000	-60.800000	0.484000	61.800000	0.486000	62.300000	0.494000	63.100000	0.499000	63.400000	0.511000	64.700000	0.509000	-168.500000	0.494000
75.600000	0.067000	113.300000	0.165000	116.400000	0.187000	112.700000	0.225000	108.300000	0.169000	105.100000	0.155000	-105.300000	0.166000	-101.700000	0.141000	104.600000	0.094000	119.900000	0.001000	120.000000	0.000000	120.000000	0.001000	120.000000	0.000000	-120.200000	0.001000	-120.000000	0.001000	-120.200000	0.003000	119.700000	0.003000	-120.600000	0.009000	121.500000	0.003000	117.400000	0.011000	-124.000000	0.012000	-125.000000	0.019000	-126.400000	0.010000	-127.500000	0.030000	-127.900000	0.047000
61.000000	0.183000	-64.500000	0.201000	103.200000	0.185000	100.300000	0.110000	100.500000	0.095000	100.400000	0.102000	-100.300000	0.095000	-100.900000	0.097000	105.800000	0.078000	120.100000	0.000000	120.000000	0.001000	120.100000	0.000000	120.100000	0.001000	-119.800000	0.000000	-120.100000	0.001000	-120.100000	0.001000	119.800000	0.004000	-120.300000	0.004000	118.500000	0.003000	119.800000	0.003000	-120.100000	0.009000	-120.600000	0.021000	-120.800000	0.038000	-120.900000	0.041000	-122.700000	0.060000
91.100000	0.093000	-93.800000	0.048000	92.500000	0.017000	96.200000	0.034000	97.300000	0.075000	99.000000	0.079000	-98.700000	0.084000	-102.100000	0.131000	94.200000	0.213000	60.000000	0.399000	-180.000000	0.406000	179.900000	0.414000	179.900000	0.422000	179.900000	0.431000	-179.900000	0.441000	-179.700000	0.450000	60.500000	0.461000	-179.100000	0.468000	-179.400000	0.482000	61.900000	0.486000	-177.400000	0.486000	-176.200000	0.479000	-175.600000	0.473000	-174.200000	0.468000	-171.500000	0.452000
89.200000	0.082000	-88.600000	0.006000	96.000000	0.006000	96.600000	0.081000	101.000000	0.116000	102.700000	0.129000	-102.600000	0.137000	-101.300000	0.134000	104.500000	0.095000	119.900000	0.001000	-120.000000	0.001000	-119.900000	0.000000	120.000000	0.000000	120.100000	0.001000	119.900000	0.001000	-120.200000	0.003000	119.800000	0.002000	-120.600000	0.009000	-120.400000	0.011000	-122.000000	0.024000	-122.300000	0.035000	-122.700000	0.048000	-122.600000	0.059000	-123.700000	0.076000	-124.800000	0.086000
78.100000	0.104000	-70.300000	0.199000	112.700000	0.248000	113.300000	0.217000	108.300000	0.159000	104.700000	0.153000	-105.300000	0.159000	-102.800000	0.127000	105.700000	0.080000	120.100000	0.000000	-120.000000	0.000000	-120.100000	0.001000	120.100000	0.001000	119.900000	0.001000	120.100000	0.001000	-120.100000	0.001000	119.700000	0.004000	-120.300000	0.004000	-119.600000	0.012000	-118.800000	0.010000	-119.100000	0.022000	-120.000000	0.030000	-120.300000	0.045000	-121.100000	0.042000	-123.400000	0.055000
144.200000	0.156000	-152.600000	0.161000	-160.900000	0.143000	100.900000	0.092000	99.600000	0.103000	100.500000	0.099000	-99.900000	0.101000	-100.400000	0.104000	94.500000	0.211000	179.900000	0.399000	-180.000000	0.406000	-179.900000	0.413000	179.900000	0.422000	-180.000000	0.430000	179.900000	0.441000	-179.700000	0.451000	60.500000	0.461000	-179.100000	0.468000	-179.800000	0.475000	-179.300000	0.475000	-178.400000	0.471000	-176.800000	0.468000	-176.100000	0.463000	-174.000000	0.465000	-170.700000	0.455000
89.700000	0.067000	88.500000	0.005000	91.500000	0.041000	95.500000	0.042000	98.000000	0.067000	98.600000	0.079000	-99.000000	0.080000	-102.800000	0.118000	106.500000	0.072000	-120.000000	0.000000	-120.000000	0.000000	-120.100000	0.000000	120.100000	0.000000	-120.000000	0.000000	120.000000	0.000000	120.100000	0.001000	-119.500000	0.002000	120.300000	0.004000	120.200000	0.010000	120.400000	0.016000	121.900000	0.012000	123.000000	0.008000	124.300000	0.013000	125.100000	0.006000	-125.700000	0.031000
85.400000	0.019000	89.700000	0.012000	94.000000	0.030000	98.100000	0.062000	100.600000	0.117000	102.600000	0.124000	-102.200000	0.136000	-101.500000	0.128000	93.200000	0.225000	-180.000000	0.398000	-60.000000	0.406000	-179.900000	0.414000	179.900000	0.423000	-180.000000	0.432000	60.100000	0.442000	179.700000	0.451000	179.800000	0.462000	179.100000	0.469000	61.300000	0.479000	62.000000	0.484000	62.700000	0.490000	63.300000	0.498000	63.900000	0.505000	64.800000	0.509000	-168.200000	0.478000
75.400000	0.073000	113.300000	0.161000	117.200000	0.201000	112.500000	0.222000	107.900000	0.166000	105.200000	0.158000	-105.500000	0.166000	-101.800000	0.143000	104.800000	0.091000	120.000000	0.001000	-120.000000	0.001000	-120.100000	0.001000	-119.900000	0.000000	120.000000	0.000000	119.900000	0.001000	120.200000	0.003000	120.100000	0.004000	120.600000	0.009000	118.500000	0.006000	117.500000	0.009000	-124.200000	0.019000	-125.200000	0.022000	-126.600000	0.020000	-127.700000	0.029000	-127.800000	0.058000
60.900000	0.187000	-64.400000	0.204000	101.700000	0.170000	100.300000	0.107000	100.300000	0.095000	100.300000	0.102000	-100.100000	0.096000	-101.300000	0.098000	106.300000	0.073000	120.000000	0.000000	-120.000000	0.001000	-120.000000	0.000000	-120.100000	0.001000	120.000000	0.001000	120.000000	0.001000	120.100000	0.001000	119.900000	0.004000	120.300000	0.004000	119.700000	0.007000	119.700000	0.010000	-120.100000	0.012000	-120.700000	0.022000	-120.700000	0.034000	-121.300000	0.044000	-123.400000	0.062000
91.300000	0.086000	177.000000	0.046000	93.100000	0.019000	96.100000	0.037000	97.700000	0.076000	99.100000	0.078000	-98.800000	0.085000	-101.800000	0.130000	93.500000	0.222000	180.000000	0.400000	180.000000	0.405000	-60.000000	0.414000	-179.900000	0.422000	-180.000000	0.432000	-180.000000	0.442000	179.700000	0.451000	179.900000	0.461000	179.100000	0.469000	61.400000	0.479000	62.100000	0.484000	-177.100000	0.479000	-175.900000	0.476000	-175.200000	0.471000	-173.700000	0.465000	-170.400000	0.446000
89.000000	0.075000	88.900000	0.001000	95.700000	0.011000	96.900000	0.085000	101.300000	0.119000	102.500000	0.129000	-102.600000	0.135000	-101.100000	0.133000	104.700000	0.093000	-120.000000	0.001000	119.900000	0.001000	-119.900000	0.001000	-120.000000	0.001000	-120.000000	0.001000	-119.900000	0.000000	120.200000	0.003000	-119.600000	0.003000	120.600000	0.009000	-121.600000	0.016000	-122.400000	0.024000	-122.400000	0.041000	-123.000000	0.050000	-123.200000	0.064000	-123.900000	0.076000	-125.400000	0.088000
78.100000	0.112000	-158.500000	0.201000	114.100000	0.254000	113.200000	0.212000	107.700000	0.157000	104.800000	0.155000	-105.300000	0.162000	-103.100000	0.126000	106.200000	0.074000	-120.000000	0.000000	120.100000	0.001000	-120.100000	0.000000	-120.100000	0.000000	-120.000000	0.000000	-120.100000	0.001000	120.100000	0.001000	-120.400000	0.003000	120.300000	0.004000	-119.000000	0.002000	-118.500000	0.007000	-119.600000	0.020000	-120.000000	0.032000	-120.300000	0.040000	-121.200000	0.048000	-124.200000	0.057000
144.500000	0.158000	-152.900000	0.165000	-162.300000	0.137000	100.600000	0.093000	99.600000	0.099000	100.500000	0.098000	-99.800000	0.099000	-100.500000	0.110000	93.700000	0.219000	-180.000000	0.398000	179.900000	0.406000	-179.900000	0.414000	-179.900000	0.423000	-180.000000	0.432000	-180.000000	0.442000	179.700000	0.451000	60.300000	0.464000	179.100000	0.469000	-179.600000	0.476000	-179.400000	0.477000	-177.600000	0.470000	-176.600000	0.464000	-175.600000	0.463000	-173.800000	0.459000	-169.500000	0.449000
89.400000	0.066000	88.900000	0.012000	91.900000	0.039000	95.900000	0.043000	97.900000	0.070000	98.600000	0.078000	99.000000	0.079000	103.100000	0.119000	-106.800000	0.069000	120.000000	0.001000	-119.900000	0.000000	-120.000000	0.001000	120.000000	0.000000	-120.100000	0.001000	-120.000000	0.001000	-120.100000	0.001000	-120.200000	0.003000	120.200000	0.003000	118.400000	0.015000	119.800000	0.016000	121.800000	0.011000	123.900000	0.016000	123.700000	0.007000	125.100000	0.004000	-126.100000	0.031000
85.500000	0.015000	90.000000	0.012000	94.300000	0.029000	97.900000	0.064000	101.000000	0.120000	102.800000	0.129000	102.200000	0.139000	101.200000	0.132000	-92.600000	0.233000	-180.000000	0.398000	179.900000	0.407000	-180.000000	0.414000	-180.000000	0.423000	-179.900000	0.432000	-180.000000	0.442000	-179.700000	0.452000	-179.500000	0.462000	179.200000	0.471000	-178.900000	0.475000	62.300000	0.481000	62.900000	0.489000	63.000000	0.503000	64.400000	0.499000	65.200000	0.505000	-167.700000	0.477000
75.100000	0.080000	114.100000	0.169000	117.900000	0.218000	112.400000	0.222000	107.500000	0.161000	105.200000	0.157000	105.500000	0.166000	101.900000	0.141000	-105.200000	0.089000	-120.000000	0.001000	-120.000000	0.001000	119.900000	0.001000	-120.000000	0.001000	-120.000000	0.001000	120.000000	0.001000	-120.200000	0.003000	-120.300000	0.004000	120.600000	0.009000	-120.000000	0.008000	117.600000	0.011000	-124.300000	0.022000	-125.700000	0.009000	-126.600000	0.033000	-128.000000	0.035000	-128.100000	0.058000
61.300000	0.186000	-65.700000	0.203000	100.500000	0.153000	100.300000	0.103000	100.200000	0.097000	100.100000	0.100000	100.100000	0.094000	101.300000	0.095000	-106.400000	0.068000	-120.000000	0.000000	-119.900000	0.000000	120.100000	0.000000	-120.000000	0.000000	-120.100000	0.001000	120.000000	0.001000	-120.100000	0.001000	-120.300000	0.002000	120.200000	0.003000	-120.900000	0.018000	119.600000	0.016000	-120.200000	0.011000	-120.500000	0.028000	-120.800000	0.032000	-121.400000	0.046000	-123.600000	0.065000
91.300000	0.088000	176.700000	0.034000	93.500000	0.019000	96.300000	0.041000	97.800000	0.076000	99.000000	0.078000	98.600000	0.086000	101.700000	0.136000	-92.900000	0.228000	-180.000000	0.401000	-60.100000	0.407000	60.000000	0.415000	-180.000000	0.423000	-179.900000	0.432000	-180.000000	0.442000	-179.700000	0.452000	-179.400000	0.463000	179.200000	0.471000	-178.800000	0.474000	62.400000	0.481000	-176.800000	0.479000	-176.300000	0.475000	-174.600000	0.468000	-173.200000	0.459000	-170.000000	0.442000
89.000000	0.069000	89.500000	0.004000	95.400000	0.017000	96.800000	0.087000	101.800000	0.122000	102.800000	0.132000	102.800000	0.137000	101.200000	0.132000	-105.100000	0.091000	120.000000	0.000000	-120.000000	0.000000	119.900000	0.000000	120.000000	0.001000	-120.000000	0.001000	-120.000000	0.001000	-120.200000	0.003000	-120.400000	0.004000	120.600000	0.009000	-120.100000	0.010000	118.900000	0.025000	-122.700000	0.042000	-122.400000	0.050000	-123.800000	0.068000	-124.300000	0.081000	-125.600000	0.090000
77.500000	0.116000	-157.300000	0.210000	115.400000	0.262000	113.200000	0.209000	107.100000	0.154000	104.800000	0.155000	105.400000	0.161000	103.200000	0.124000	-106.500000	0.073000	120.000000	0.001000	-120.000000	0.001000	120.000000	0.001000	120.000000	0.000000	-120.100000	0.000000	-120.000000	0.001000	-120.100000	0.001000	-120.100000	0.003000	120.200000	0.003000	-121.600000	0.008000	118.300000	0.003000	-119.600000	0.020000	-119.800000	0.039000	-120.800000	0.036000	-121.500000	0.048000	-124.300000	0.060000
145.000000	0.160000	-154.600000	0.163000	101.800000	0.121000	100.500000	0.091000	99.700000	0.100000	100.300000	0.096000	99.500000	0.100000	100.100000	0.111000	-93.000000	0.222000	-180.000000	0.398000	-180.000000	0.406000	-180.000000	0.414000	-180.000000	0.423000	-60.000000	0.433000	-180.000000	0.442000	-179.700000	0.452000	-179.600000	0.461000	179.200000	0.471000	-178.000000	0.482000	62.500000	0.481000	-177.400000	0.468000	-177.000000	0.462000	-174.600000	0.462000	-173.100000	0.455000	-169.300000	0.445000
-89.500000	0.053000	89.000000	0.013000	92.400000	0.041000	96.200000	0.045000	-98.000000	0.071000	98.500000	0.077000	98.900000	0.081000	-102.700000	0.113000	-107.500000	0.064000	120.000000	0.001000	-120.000000	0.000000	-120.000000	0.000000	120.000000	0.001000	120.000000	0.001000	-119.700000	0.001000	120.300000	0.003000	-120.500000	0.005000	-119.100000	0.009000	119.500000	0.012000	120.000000	0.014000	122.300000	0.013000	123.100000	0.013000	124.500000	0.010000	-125.100000	0.008000	-126.200000	0.033000
-86.000000	0.018000	90.000000	0.012000	94.900000	0.030000	98.000000	0.069000	-101.000000	0.120000	102.800000	0.127000	102.200000	0.137000	-101.200000	0.137000	-91.500000	0.243000	60.000000	0.399000	-180.000000	0.407000	-60.000000	0.415000	-180.000000	0.423000	60.100000	0.433000	179.800000	0.443000	179.700000	0.453000	-179.400000	0.462000	-61.000000	0.470000	61.600000	0.476000	62.300000	0.482000	62.700000	0.492000	63.700000	0.494000	64.400000	0.500000	-169.200000	0.492000	-167.400000	0.473000
-74.800000	0.087000	114.900000	0.174000	117.600000	0.225000	112.200000	0.219000	-107.600000	0.162000	105.300000	0.161000	105.600000	0.166000	-101.900000	0.137000	-105.500000	0.084000	120.000000	0.001000	120.000000	0.001000	-119.900000	0.001000	-119.900000	0.001000	119.900000	0.000000	120.100000	0.000000	120.100000	0.001000	-120.200000	0.003000	-119.900000	0.004000	118.400000	0.003000	117.400000	0.012000	-124.400000	0.016000	-125.800000	0.024000	-127.100000	0.027000	-128.000000	0.047000	-128.300000	0.061000
-61.200000	0.192000	-66.500000	0.200000	99.900000	0.142000	100.200000	0.099000	-100.000000	0.096000	100.100000	0.099000	100.000000	0.096000	-101.700000	0.100000	-107.000000	0.063000	120.000000	0.000000	120.000000	0.000000	-120.100000	0.000000	-120.100000	0.001000	120.000000	0.002000	120.000000	0.003000	120.200000	0.002000	-120.400000	0.004000	-119.200000	0.012000	119.800000	0.018000	119.800000	0.014000	-120.400000	0.014000	-120.500000	0.023000	-121.000000	0.037000	-122.000000	0.049000	-123.700000	0.067000
-91.500000	0.079000	176.700000	0.031000	94.100000	0.020000	96.300000	0.046000	-97.900000	0.077000	98.900000	0.077000	98.700000	0.086000	-101.100000	0.133000	-92.000000	0.239000	-180.000000	0.401000	-180.000000	0.407000	-179.900000	0.415000	-179.900000	0.423000	-180.000000	0.432000	180.000000	0.441000	179.700000	0.453000	-179.400000	0.462000	179.300000	0.469000	61.700000	0.476000	62.400000	0.483000	-176.800000	0.479000	-175.700000	0.472000	-174.400000	0.464000	-172.200000	0.451000	-169.700000	0.438000
-88.900000	0.061000	89.500000	0.006000	95.200000	0.028000	97.000000	0.091000	-101.800000	0.121000	102.700000	0.132000	102.800000	0.135000	-101.600000	0.133000	-105.400000	0.087000	120.000000	0.000000	-120.000000	0.001000	-120.100000	0.001000	119.800000	0.001000	120.000000	0.001000	119.900000	0.003000	120.200000	0.002000	-120.300000	0.004000	119.700000	0.002000	119.300000	0.013000	-122.900000	0.024000	-122.500000	0.040000	-123.200000	0.057000	-123.700000	0.069000	-124.900000	0.085000	-125.800000	0.093000
-77.300000	0.126000	-156.400000	0.215000	115.800000	0.258000	113.200000	0.203000	-107.100000	0.156000	105.000000	0.157000	105.200000	0.163000	-103.000000	0.121000	-106.900000	0.067000	120.000000	0.001000	-120.000000	0.000000	-120.000000	0.000000	120.200000	0.000000	120.100000	0.000000	120.200000	0.000000	120.100000	0.002000	-120.300000	0.004000	121.000000	0.012000	118.500000	0.004000	-118.500000	0.005000	-119.500000	0.026000	-120.000000	0.032000	-120.700000	0.044000	-122.300000	0.049000	-124.500000	0.061000
-145.500000	0.162000	-155.500000	0.159000	101.300000	0.111000	100.100000	0.092000	-99.600000	0.098000	100.300000	0.096000	99.700000	0.100000	-100.300000	0.119000	-92.100000	0.232000	60.000000	0.399000	-180.000000	0.407000	-60.000000	0.415000	60.000000	0.424000	179.900000	0.433000	179.700000	0.443000	179.700000	0.452000	-179.400000	0.461000	179.100000	0.471000	61.700000	0.476000	-179.100000	0.478000	-177.700000	0.465000	-176.200000	0.461000	-174.700000	0.455000	-171.900000	0.449000	-168.800000	0.442000
-89.600000	0.048000	-89.200000	0.016000	92.800000	0.043000	96.700000	0.048000	-98.200000	0.073000	98.700000	0.079000	-98.800000	0.079000	-103.100000	0.113000	-120.000000	0.000000	120.000000	0.001000	-120.000000	0.001000	120.000000	0.001000	-120.000000	0.001000	120.100000	0.001000	119.800000	0.002000	-119.900000	0.002000	-120.200000	0.004000	120.800000	0.010000	119.800000	0.015000	121.200000	0.013000	122.700000	0.015000	123.200000	0.012000	124.600000	0.011000	-125.500000	0.008000	-126.300000	0.043000
-86.400000	0.013000	-90.600000	0.019000	94.800000	0.026000	98.300000	0.074000	-101.100000	0.121000	102.700000	0.127000	-102.400000	0.140000	-100.900000	0.139000	-60.000000	0.393000	-180.000000	0.400000	-180.000000	0.407000	-180.000000	0.416000	-180.000000	0.424000	179.900000	0.433000	60.300000	0.443000	-60.300000	0.454000	-179.400000	0.461000	178.800000	0.469000	179.600000	0.474000	62.300000	0.482000	62.600000	0.494000	63.700000	0.495000	64.400000	0.501000	-168.900000	0.494000	-167.300000	0.465000
-74.000000	0.098000	-114.700000	0.172000	117.500000	0.231000	111.500000	0.213000	-107.300000	0.160000	105.300000	0.162000	-105.500000	0.166000	-101.800000	0.135000	-120.000000	0.000000	-120.000000	0.001000	120.000000	0.001000	-119.900000	0.000000	120.000000	0.001000	-119.900000	0.001000	119.900000	0.001000	-119.900000	0.001000	-120.400000	0.007000	120.500000	0.007000	-118.300000	0.008000	116.500000	0.018000	-124.600000	0.012000	-125.900000	0.024000	-127.200000	0.025000	-128.100000	0.043000	-127.900000	0.065000
-61.600000	0.196000	66.500000	0.206000	99.900000	0.137000	100.300000	0.096000	-100.100000	0.095000	100.000000	0.097000	-100.000000	0.096000	-101.900000	0.099000	-120.000000	0.000000	-120.000000	0.000000	120.000000	0.001000	-120.100000	0.001000	120.000000	0.000000	-120.100000	0.001000	119.800000	0.002000	-119.800000	0.003000	-120.300000	0.001000	120.700000	0.008000	-121.800000	0.013000	120.100000	0.003000	-120.300000	0.017000	-120.500000	0.024000	-120.800000	0.040000	-122.100000	0.053000	-124.400000	0.070000
-91.600000	0.071000	-176.100000	0.018000	94.400000	0.022000	96.600000	0.051000	-98.000000	0.080000	99.100000	0.079000	-98.600000	0.084000	-101.000000	0.138000	-180.000000	0.395000	-180.000000	0.401000	-180.000000	0.407000	-60.000000	0.416000	-180.000000	0.425000	-179.900000	0.433000	60.300000	0.443000	179.800000	0.454000	-179.200000	0.463000	178.800000	0.469000	61.400000	0.481000	62.500000	0.483000	-176.900000	0.478000	-175.600000	0.472000	-174.600000	0.462000	-172.200000	0.449000	-169.100000	0.436000
-89.200000	0.054000	-89.800000	0.008000	94.800000	0.029000	97.400000	0.095000	-101.900000	0.121000	102.600000	0.133000	-102.900000	0.139000	-101.600000	0.131000	-120.000000	0.001000	120.000000	0.000000	-119.900000	0.001000	-120.000000	0.000000	-120.000000	0.000000	119.900000	0.001000	119.900000	0.001000	119.900000	0.001000	-120.700000	0.006000	120.600000	0.008000	-122.200000	0.008000	-122.700000	0.029000	-122.400000	0.041000	-123.300000	0.057000	-123.500000	0.072000	-124.700000	0.085000	-125.900000	0.090000
-76.400000	0.136000	155.900000	0.218000	116.100000	0.259000	112.600000	0.196000	-106.900000	0.154000	105.000000	0.157000	-105.200000	0.162000	-103.100000	0.118000	-120.000000	0.000000	120.000000	0.001000	-120.100000	0.001000	-119.900000	0.000000	-120.000000	0.001000	120.100000	0.001000	119.800000	0.002000	120.300000	0.003000	-120.000000	0.002000	120.600000	0.008000	-118.000000	0.006000	-118.900000	0.014000	-119.500000	0.028000	-120.000000	0.033000	-120.800000	0.043000	-122.400000	0.053000	-125.200000	0.065000
-146.300000	0.164000	156.200000	0.161000	101.200000	0.107000	100.000000	0.091000	-99.500000	0.099000	100.200000	0.093000	-99.700000	0.099000	-100.000000	0.122000	-60.000000	0.393000	-180.000000	0.400000	-179.900000	0.407000	179.900000	0.416000	-180.000000	0.424000	179.900000	0.433000	60.300000	0.443000	179.700000	0.454000	-179.400000	0.461000	178.800000	0.468000	179.400000	0.476000	-178.700000	0.468000	-177.700000	0.464000	-176.100000	0.460000	-174.600000	0.456000	-171.800000	0.447000	-168.200000	0.440000
-89.700000	0.038000	89.600000	0.018000	-93.100000	0.043000	96.600000	0.047000	-98.200000	0.074000	98.700000	0.079000	-98.800000	0.079000	-103.200000	0.111000	-120.000000	0.001000	120.000000	0.000000	120.000000	0.000000	-119.900000	0.000000	-120.100000	0.001000	-120.000000	0.001000	120.100000	0.002000	-120.000000	0.002000	-120.600000	0.008000	-121.300000	0.002000	118.700000	0.021000	121.400000	0.014000	122.400000	0.015000	123.400000	0.010000	124.400000	0.005000	-125.800000	0.008000	-126.600000	0.047000
-86.900000	0.013000	90.400000	0.013000	-95.600000	0.033000	98.700000	0.080000	-101.300000	0.122000	102.900000	0.128000	-102.000000	0.138000	-100.800000	0.140000	60.000000	0.394000	-180.000000	0.401000	-180.000000	0.408000	179.900000	0.416000	-179.900000	0.424000	-180.000000	0.434000	60.200000	0.443000	-179.700000	0.452000	-179.400000	0.462000	60.700000	0.477000	-179.100000	0.473000	62.200000	0.485000	63.000000	0.489000	64.000000	0.492000	64.900000	0.496000	-168.500000	0.494000	-166.400000	0.453000
-73.300000	0.112000	116.500000	0.189000	-116.800000	0.228000	111.200000	0.210000	-107.100000	0.159000	105.000000	0.160000	-105.800000	0.168000	-101.600000	0.136000	120.000000	0.000000	-120.000000	0.001000	-120.000000	0.001000	120.000000	0.001000	119.900000	0.001000	120.000000	0.001000	119.700000	0.001000	119.700000	0.005000	-120.100000	0.003000	-121.200000	0.003000	-119.400000	0.008000	-123.500000	0.015000	-124.900000	0.020000	-126.200000	0.028000	-127.400000	0.035000	-128.400000	0.043000	-128.500000	0.073000
-61.900000	0.196000	-68.600000	0.193000	-99.600000	0.132000	100.300000	0.095000	-100.000000	0.096000	100.100000	0.099000	-100.100000	0.097000	-102.200000	0.098000	119.900000	0.001000	-120.000000	0.000000	-120.000000	0.001000	120.000000	0.000000	120.100000	0.001000	120.000000	0.001000	120.000000	0.002000	120.100000	0.002000	-120.500000	0.006000	-118.700000	0.010000	-121.600000	0.018000	-120.200000	0.003000	-120.200000	0.014000	-120.700000	0.027000	-121.200000	0.039000	-122.200000	0.054000	-124.700000	0.074000
-91.800000	0.063000	176.300000	0.017000	-94.700000	0.023000	96.500000	0.051000	-98.200000	0.079000	99.200000	0.079000	-98.500000	0.086000	-101.000000	0.138000	-179.900000	0.394000	-180.000000	0.401000	180.000000	0.407000	180.000000	0.416000	179.900000	0.424000	-180.000000	0.434000	60.300000	0.444000	60.400000	0.453000	-179.300000	0.462000	179.400000	0.467000	-178.400000	0.480000	-177.500000	0.483000	-176.600000	0.476000	-175.100000	0.466000	-173.700000	0.458000	-171.900000	0.447000	-168.100000	0.426000
-89.100000	0.045000	90.200000	0.010000	-95.500000	0.038000	97.800000	0.101000	-102.000000	0.122000	102.600000	0.133000	-102.700000	0.134000	-101.300000	0.134000	119.900000	0.000000	120.000000	0.001000	119.900000	0.001000	-120.000000	0.001000	-119.900000	0.001000	-120.000000	0.001000	119.800000	0.001000	119.500000	0.002000	-120.300000	0.005000	120.100000	0.012000	-120.200000	0.003000	-122.400000	0.029000	-122.800000	0.046000	-123.600000	0.061000	-124.200000	0.075000	-124.900000	0.087000	-126.600000	0.097000
-75.700000	0.150000	-154.200000	0.231000	-115.400000	0.254000	112.300000	0.191000	-106.600000	0.154000	104.800000	0.156000	-105.400000	0.164000	-103.200000	0.115000	120.100000	0.001000	120.000000	0.000000	120.100000	0.001000	-120.000000	0.001000	-120.100000	0.001000	-120.000000	0.001000	119.800000	0.001000	120.000000	0.003000	-120.400000	0.004000	120.200000	0.010000	-121.900000	0.012000	-119.000000	0.020000	-119.500000	0.025000	-120.200000	0.035000	-121.100000	0.044000	-122.400000	0.055000	-125.700000	0.067000
-147.300000	0.163000	-158.200000	0.151000	-101.000000	0.101000	100.000000	0.091000	-99.700000	0.098000	100.300000	0.095000	-99.700000	0.103000	-100.200000	0.123000	60.000000	0.394000	-180.000000	0.401000	179.900000	0.408000	-180.000000	0.415000	-179.900000	0.424000	-180.000000	0.434000	60.300000	0.444000	60.400000	0.453000	-179.300000	0.462000	179.300000	0.468000	61.400000	0.482000	-178.700000	0.465000	-177.300000	0.463000	-175.600000	0.456000	-173.800000	0.450000	-171.700000	0.444000	-167.100000	0.431000
89.300000	0.038000	90.000000	0.026000	93.300000	0.043000	97.000000	0.051000	-98.000000	0.077000	-105.900000	0.069000	98.900000	0.082000	-101.100000	0.089000	-120.000000	0.000000	120.200000	0.001000	-120.100000	0.001000	-120.000000	0.001000	120.100000	0.001000	-120.200000	0.001000	-120.000000	0.002000	-120.400000	0.005000	-119.400000	0.008000	-118.900000	0.002000	-121.400000	0.023000	120.900000	0.016000	122.400000	0.014000	123.600000	0.012000	-124.900000	0.005000	-125.700000	0.021000	-127.000000	0.047000
86.900000	0.011000	91.300000	0.022000	95.700000	0.034000	98.900000	0.087000	-101.500000	0.123000	-97.400000	0.165000	102.200000	0.138000	-102.000000	0.140000	-180.000000	0.395000	179.900000	0.401000	-179.900000	0.408000	-180.000000	0.416000	179.900000	0.425000	-179.800000	0.435000	-60.300000	0.443000	-179.700000	0.454000	-60.800000	0.462000	-61.300000	0.470000	-178.200000	0.472000	62.700000	0.480000	63.500000	0.485000	64.200000	0.491000	-170.000000	0.490000	-168.200000	0.476000	-166.000000	0.454000
72.900000	0.119000	116.400000	0.185000	116.500000	0.229000	110.800000	0.203000	-107.300000	0.157000	-101.800000	0.118000	105.600000	0.166000	-102.800000	0.162000	119.900000	0.000000	-119.900000	0.001000	119.800000	0.001000	120.000000	0.001000	-119.900000	0.001000	-120.100000	0.001000	-119.800000	0.002000	-120.000000	0.002000	-119.900000	0.002000	-119.700000	0.012000	-120.300000	0.010000	116.300000	0.018000	-125.300000	0.025000	-126.600000	0.028000	-127.500000	0.040000	-128.200000	0.055000	-128.700000	0.071000
62.700000	0.191000	106.400000	0.199000	99.700000	0.129000	100.100000	0.091000	-99.600000	0.097000	-105.400000	0.079000	99.900000	0.097000	-101.600000	0.098000	120.100000	0.001000	-120.100000	0.000000	120.200000	0.000000	120.000000	0.001000	-120.100000	0.001000	-120.100000	0.001000	-119.800000	0.002000	-120.500000	0.002000	-119.300000	0.009000	-119.500000	0.011000	-121.600000	0.019000	120.000000	0.008000	-120.400000	0.014000	-120.600000	0.028000	-121.900000	0.044000	-123.200000	0.056000	-124.800000	0.077000
91.600000	0.066000	-175.000000	0.001000	94.900000	0.025000	96.800000	0.058000	-98.200000	0.080000	-98.500000	0.150000	98.800000	0.087000	-99.800000	0.106000	-180.000000	0.394000	-60.000000	0.401000	179.900000	0.409000	-180.000000	0.416000	-179.900000	0.425000	-179.800000	0.434000	-60.300000	0.444000	-179.400000	0.455000	179.300000	0.462000	-61.300000	0.469000	-177.900000	0.474000	62.800000	0.481000	-176.000000	0.473000	-175.000000	0.464000	-172.800000	0.451000	-170.500000	0.441000	-168.000000	0.423000
89.000000	0.042000	-94.200000	0.015000	95.300000	0.042000	98.300000	0.104000	-102.400000	0.121000	-101.200000	0.121000	102.700000	0.136000	-101.700000	0.145000	119.900000	0.000000	-119.900000	0.001000	-119.900000	0.000000	-120.000000	0.001000	119.900000	0.001000	-120.100000	0.002000	-120.000000	0.001000	-120.300000	0.002000	120.000000	0.002000	-119.000000	0.003000	-120.700000	0.009000	-123.200000	0.031000	-123.300000	0.049000	-123.700000	0.064000	-124.600000	0.076000	-125.700000	0.087000	-126.500000	0.099000
75.000000	0.154000	-153.200000	0.233000	115.500000	0.250000	111.800000	0.185000	-106.400000	0.157000	-104.800000	0.087000	105.200000	0.164000	-104.300000	0.140000	120.100000	0.001000	-120.100000	0.000000	-120.100000	0.001000	-120.000000	0.001000	120.100000	0.001000	-120.100000	0.001000	-119.700000	0.003000	-120.200000	0.004000	120.700000	0.009000	-119.600000	0.014000	-121.500000	0.017000	-118.500000	0.013000	-119.500000	0.027000	-120.100000	0.036000	-121.700000	0.050000	-123.200000	0.059000	-125.800000	0.070000
148.100000	0.162000	-159.200000	0.153000	100.900000	0.100000	99.600000	0.090000	-99.400000	0.096000	-99.700000	0.141000	99.700000	0.099000	-100.400000	0.114000	60.000000	0.394000	-179.900000	0.402000	-180.000000	0.409000	-180.000000	0.416000	179.900000	0.425000	-179.800000	0.434000	179.700000	0.443000	-179.600000	0.452000	179.200000	0.461000	-61.300000	0.470000	-177.800000	0.474000	-178.700000	0.468000	-177.000000	0.458000	-175.600000	0.453000	-173.000000	0.442000	-170.500000	0.436000	-167.000000	0.428000
89.900000	0.026000	-90.200000	0.030000	93.900000	0.043000	-97.100000	0.051000	98.000000	0.076000	98.800000	0.077000	98.800000	0.081000	-103.400000	0.107000	120.000000	0.001000	-119.900000	0.000000	120.000000	0.001000	-120.100000	0.001000	-120.000000	0.001000	-120.100000	0.001000	119.800000	0.002000	-120.000000	0.002000	-119.700000	0.003000	-118.800000	0.011000	118.600000	0.022000	121.700000	0.017000	122.400000	0.016000	124.000000	0.012000	-124.800000	0.015000	-125.800000	0.031000	-127.100000	0.052000
87.200000	0.010000	-91.300000	0.014000	95.700000	0.032000	-98.900000	0.090000	101.900000	0.126000	102.800000	0.129000	102.100000	0.138000	-100.400000	0.147000	-180.000000	0.394000	179.900000	0.402000	-180.000000	0.409000	-179.900000	0.417000	179.900000	0.426000	-179.900000	0.435000	60.300000	0.445000	-60.400000	0.455000	-60.800000	0.463000	-61.200000	0.472000	62.100000	0.475000	62.400000	0.483000	63.500000	0.485000	64.000000	0.493000	-170.200000	0.481000	-167.800000	0.464000	-165.600000	0.447000
72.300000	0.124000	-117.800000	0.201000	116.600000	0.240000	-110.700000	0.201000	106.800000	0.155000	105.200000	0.165000	105.800000	0.168000	-101.600000	0.131000	-120.000000	0.001000	-120.000000	0.001000	-120.000000	0.001000	-120.000000	0.001000	120.000000	0.001000	119.900000	0.001000	119.900000	0.001000	-119.800000	0.004000	-119.500000	0.006000	-120.000000	0.003000	119.200000	0.003000	-124.000000	0.016000	-125.400000	0.025000	-126.600000	0.025000	-126.900000	0.045000	-128.200000	0.063000	-128.900000	0.076000
62.400000	0.201000	-104.800000	0.188000	99.300000	0.117000	-100.200000	0.091000	99.800000	0.098000	100.000000	0.095000	99.900000	0.097000	-102.600000	0.099000	-120.000000	0.000000	-119.900000	0.000000	-120.000000	0.000000	-120.100000	0.000000	120.100000	0.001000	120.100000	0.001000	119.800000	0.003000	-119.700000	0.002000	-119.800000	0.006000	-119.000000	0.016000	118.600000	0.024000	-120.100000	0.005000	-120.100000	0.016000	-120.900000	0.029000	-122.500000	0.046000	-123.600000	0.061000	-125.200000	0.079000
92.300000	0.055000	175.100000	0.001000	95.200000	0.028000	-96.700000	0.059000	98.200000	0.079000	99.100000	0.079000	98.600000	0.087000	-100.500000	0.143000	-180.000000	0.395000	-60.100000	0.402000	180.000000	0.410000	-179.900000	0.418000	179.900000	0.426000	179.900000	0.436000	-179.800000	0.444000	-60.500000	0.454000	-60.800000	0.463000	179.100000	0.469000	62.100000	0.475000	-177.300000	0.480000	-176.200000	0.471000	-174.800000	0.465000	-172.300000	0.450000	-169.800000	0.433000	-167.300000	0.419000
89.100000	0.037000	93.600000	0.015000	94.800000	0.048000	-98.500000	0.105000	102.600000	0.124000	102.500000	0.135000	102.800000	0.135000	-101.600000	0.132000	120.000000	0.000000	-120.000000	0.000000	120.000000	0.000000	119.900000	0.000000	120.000000	0.001000	-119.900000	0.001000	-119.900000	0.002000	-119.800000	0.003000	-119.500000	0.004000	119.800000	0.004000	119.700000	0.007000	-122.500000	0.034000	-123.200000	0.052000	-123.700000	0.062000	-124.700000	0.074000	-126.000000	0.091000	-127.000000	0.101000
74.500000	0.161000	151.900000	0.244000	116.300000	0.249000	-111.600000	0.183000	106.000000	0.154000	105.200000	0.158000	105.300000	0.165000	-103.200000	0.111000	120.000000	0.001000	-120.000000	0.001000	120.000000	0.001000	120.100000	0.001000	120.100000	0.000000	-120.100000	0.001000	-120.300000	0.002000	-119.800000	0.005000	-119.600000	0.006000	121.200000	0.014000	118.000000	0.019000	-119.000000	0.021000	-119.600000	0.026000	-120.100000	0.041000	-122.400000	0.050000	-124.100000	0.060000	-126.100000	0.073000
148.500000	0.163000	160.800000	0.146000	100.400000	0.092000	-99.600000	0.092000	99.700000	0.098000	100.100000	0.093000	99.600000	0.101000	-100.000000	0.131000	-180.000000	0.394000	-180.000000	0.401000	-180.000000	0.409000	179.900000	0.417000	60.000000	0.427000	-179.900000	0.435000	-179.700000	0.445000	179.800000	0.454000	-60.800000	0.463000	178.800000	0.471000	62.100000	0.475000	-178.500000	0.463000	-176.800000	0.459000	-175.600000	0.450000	-172.300000	0.444000	-169.300000	0.432000	-166.300000	0.422000
-89.200000	0.025000	-90.600000	0.031000	94.200000	0.043000	-97.200000	0.052000	-98.200000	0.079000	98.900000	0.076000	98.500000	0.077000	120.000000	0.001000	-120.100000	0.000000	-120.000000	0.001000	120.000000	0.000000	120.200000	0.001000	-120.100000	0.001000	120.200000	0.003000	-120.200000	0.003000	-119.700000	0.004000	-119.700000	0.005000	-120.300000	0.004000	118.500000	0.023000	121.500000	0.012000	123.000000	0.012000	123.900000	0.009000	-125.000000	0.008000	-126.200000	0.043000	-127.400000	0.055000
-87.600000	0.005000	-91.800000	0.021000	96.100000	0.039000	-99.000000	0.094000	-101.900000	0.125000	102.800000	0.130000	102.000000	0.140000	60.000000	0.388000	-179.900000	0.395000	-180.000000	0.402000	-180.000000	0.410000	179.800000	0.417000	-179.900000	0.426000	179.800000	0.434000	-179.800000	0.445000	179.800000	0.455000	-60.800000	0.464000	-178.400000	0.467000	62.200000	0.474000	62.700000	0.482000	63.300000	0.488000	64.400000	0.489000	-169.600000	0.485000	-167.300000	0.451000	-165.100000	0.442000
-71.200000	0.143000	-117.700000	0.199000	116.000000	0.237000	-110.500000	0.197000	-106.600000	0.154000	105.200000	0.167000	106.200000	0.172000	120.000000	0.001000	-120.100000	0.001000	-120.000000	0.001000	120.000000	0.001000	-119.800000	0.001000	119.900000	0.001000	120.000000	0.002000	-120.000000	0.002000	119.800000	0.001000	-119.600000	0.005000	-121.400000	0.018000	119.200000	0.004000	-124.000000	0.022000	-125.400000	0.022000	-126.800000	0.032000	-127.700000	0.045000	-128.000000	0.068000	-129.100000	0.079000
-64.000000	0.191000	-104.200000	0.181000	99.400000	0.112000	-100.200000	0.091000	-99.800000	0.098000	100.000000	0.093000	99.900000	0.096000	120.000000	0.000000	-120.000000	0.000000	-120.000000	0.001000	120.000000	0.000000	-120.100000	0.001000	120.100000	0.001000	120.200000	0.002000	-120.300000	0.001000	120.400000	0.006000	-119.600000	0.006000	-120.100000	0.006000	118.500000	0.025000	-120.300000	0.005000	-120.700000	0.019000	-121.100000	0.029000	-122.200000	0.045000	-124.400000	0.069000	-125.500000	0.082000
-91.800000	0.057000	174.400000	0.011000	95.300000	0.031000	-96.700000	0.061000	-98.500000	0.081000	99.000000	0.080000	98.200000	0.084000	-180.000000	0.389000	-60.000000	0.395000	180.000000	0.401000	60.000000	0.411000	-180.000000	0.417000	179.900000	0.427000	179.700000	0.435000	-179.600000	0.447000	179.700000	0.455000	-60.800000	0.464000	-178.500000	0.465000	62.200000	0.474000	-176.900000	0.478000	-175.800000	0.471000	-174.300000	0.462000	-172.200000	0.448000	-168.900000	0.425000	-166.800000	0.414000
-89.000000	0.027000	94.100000	0.008000	95.100000	0.056000	-98.800000	0.108000	-102.500000	0.124000	102.600000	0.136000	102.800000	0.136000	120.000000	0.000000	-119.900000	0.001000	119.900000	0.001000	120.000000	0.000000	119.900000	0.001000	-119.900000	0.001000	-119.700000	0.002000	-120.300000	0.001000	119.900000	0.002000	-119.700000	0.004000	118.400000	0.020000	119.700000	0.008000	-122.800000	0.036000	-123.200000	0.048000	-124.100000	0.065000	-125.000000	0.079000	-126.200000	0.091000	-127.200000	0.104000
-73.100000	0.174000	151.300000	0.248000	116.000000	0.241000	-111.300000	0.179000	-105.800000	0.153000	105.300000	0.158000	105.700000	0.169000	120.000000	0.001000	-120.100000	0.000000	120.100000	0.001000	120.000000	0.000000	120.200000	0.001000	-120.100000	0.000000	-120.200000	0.001000	-120.100000	0.002000	120.600000	0.003000	-119.500000	0.007000	120.400000	0.002000	117.900000	0.020000	-119.300000	0.020000	-119.700000	0.034000	-120.300000	0.041000	-121.900000	0.052000	-125.100000	0.065000	-126.500000	0.075000
-150.200000	0.162000	161.400000	0.143000	100.200000	0.091000	-99.500000	0.092000	-99.800000	0.097000	99.900000	0.093000	99.500000	0.101000	60.000000	0.388000	-179.900000	0.395000	179.900000	0.402000	-180.000000	0.410000	179.800000	0.418000	-179.900000	0.427000	-60.200000	0.436000	-179.700000	0.445000	-60.400000	0.457000	-60.800000	0.464000	61.400000	0.470000	62.300000	0.474000	-177.900000	0.462000	-176.900000	0.454000	-175.100000	0.447000	-172.500000	0.438000	-168.200000	0.427000	-165.700000	0.419000
-89.700000	0.015000	-91.100000	0.035000	94.500000	0.045000	97.400000	0.056000	-106.400000	0.049000	99.000000	0.079000	-101.600000	0.129000	-103.700000	0.102000	120.000000	0.000000	-120.000000	0.000000	120.100000	0.001000	120.000000	0.000000	120.100000	0.001000	-120.000000	0.000000	120.200000	0.002000	120.500000	0.005000	-119.700000	0.007000	-119.100000	0.011000	118.500000	0.022000	121.600000	0.013000	122.700000	0.011000	-123.600000	0.004000	-125.000000	0.016000	-126.600000	0.034000	-127.400000	0.065000
-87.900000	0.002000	-92.400000	0.021000	96.400000	0.040000	99.100000	0.098000	-84.600000	0.276000	102.800000	0.129000	-102.300000	0.126000	-99.500000	0.156000	-180.000000	0.395000	-180.000000	0.403000	179.900000	0.410000	60.100000	0.419000	179.800000	0.427000	-60.200000	0.437000	179.600000	0.445000	-60.400000	0.457000	-61.000000	0.463000	-61.800000	0.467000	62.400000	0.473000	62.900000	0.479000	63.900000	0.483000	-171.500000	0.480000	-169.300000	0.474000	-166.800000	0.461000	-164.700000	0.429000
-70.700000	0.148000	-118.100000	0.209000	115.700000	0.238000	110.300000	0.192000	-112.800000	0.036000	105.200000	0.168000	-102.700000	0.133000	-102.000000	0.127000	120.000000	0.001000	120.000000	0.000000	120.000000	0.001000	119.900000	0.001000	-119.900000	0.002000	-119.800000	0.001000	120.300000	0.004000	120.800000	0.002000	-119.300000	0.004000	-119.200000	0.011000	118.800000	0.005000	-124.300000	0.025000	-125.800000	0.030000	-126.600000	0.046000	-127.700000	0.053000	-128.700000	0.062000	-129.100000	0.088000
-63.800000	0.202000	-102.800000	0.167000	99.200000	0.108000	100.100000	0.089000	-107.500000	0.048000	99.800000	0.092000	-99.800000	0.103000	-103.200000	0.097000	120.000000	0.000000	120.000000	0.001000	120.100000	0.000000	120.000000	0.000000	-120.000000	0.000000	-120.000000	0.002000	120.100000	0.001000	119.300000	0.002000	-119.600000	0.008000	-119.100000	0.013000	118.700000	0.027000	-120.300000	0.005000	-120.600000	0.018000	-121.700000	0.031000	-122.500000	0.049000	-124.000000	0.069000	-126.200000	0.084000
-92.300000	0.047000	-92.200000	0.020000	95.600000	0.033000	96.800000	0.067000	-86.200000	0.265000	99.300000	0.081000	-102.100000	0.124000	-99.500000	0.151000	60.000000	0.397000	-180.000000	0.403000	179.900000	0.411000	60.100000	0.419000	-60.100000	0.427000	179.900000	0.436000	179.600000	0.445000	-179.800000	0.455000	-61.000000	0.463000	-61.700000	0.468000	62.500000	0.473000	-176.600000	0.476000	-175.400000	0.466000	-173.200000	0.455000	-171.600000	0.441000	-169.200000	0.425000	-165.700000	0.408000
-89.200000	0.021000	-93.900000	0.002000	95.200000	0.060000	99.100000	0.108000	-109.700000	0.050000	102.400000	0.136000	-102.200000	0.127000	-101.900000	0.128000	120.000000	0.000000	-120.000000	0.001000	-119.900000	0.000000	119.900000	0.001000	-119.900000	0.001000	119.900000	0.001000	-119.700000	0.004000	-120.200000	0.006000	-119.700000	0.006000	-119.300000	0.008000	119.300000	0.010000	-123.100000	0.039000	-123.700000	0.056000	-124.800000	0.068000	-125.300000	0.083000	-126.100000	0.095000	-127.900000	0.105000
-72.500000	0.180000	-115.800000	0.256000	115.900000	0.239000	111.000000	0.175000	-108.400000	0.043000	105.300000	0.160000	-102.300000	0.136000	-103.700000	0.106000	120.000000	0.000000	-120.000000	0.000000	-120.100000	0.001000	120.000000	0.000000	-120.000000	0.002000	120.300000	0.002000	-120.000000	0.002000	-119.700000	0.005000	-119.200000	0.007000	-119.000000	0.014000	117.900000	0.018000	-119.200000	0.021000	-119.700000	0.031000	-121.200000	0.041000	-122.600000	0.051000	-124.500000	0.067000	-127.100000	0.079000
-150.600000	0.166000	-103.500000	0.139000	100.000000	0.087000	99.300000	0.094000	-88.400000	0.253000	99.900000	0.090000	-100.200000	0.099000	-99.300000	0.144000	-180.000000	0.395000	-180.000000	0.403000	-179.900000	0.410000	60.100000	0.419000	-180.000000	0.426000	179.700000	0.436000	-60.400000	0.445000	-180.000000	0.452000	-61.000000	0.463000	-61.700000	0.469000	62.500000	0.473000	-177.800000	0.459000	-176.300000	0.451000	-173.800000	0.443000	-171.500000	0.437000	-168.700000	0.424000	-164.700000	0.411000
-118.800000	0.007000	-91.300000	0.036000	94.800000	0.047000	97.400000	0.058000	98.300000	0.081000	98.900000	0.078000	-120.100000	0.000000	-103.900000	0.099000	-120.000000	0.000000	120.000000	0.001000	-120.000000	0.001000	120.100000	0.001000	120.100000	0.001000	-119.900000	0.001000	120.100000	0.001000	-120.600000	0.004000	-121.000000	0.012000	-118.600000	0.014000	118.700000	0.023000	121.600000	0.014000	122.900000	0.012000	123.900000	0.004000	-125.500000	0.020000	-126.400000	0.037000	-127.900000	0.067000
-69.900000	0.229000	-92.400000	0.014000	96.700000	0.047000	99.300000	0.102000	102.100000	0.126000	102.800000	0.132000	-60.100000	0.382000	-99.400000	0.160000	-60.000000	0.396000	-180.000000	0.403000	-180.000000	0.410000	179.900000	0.419000	179.900000	0.428000	-60.300000	0.437000	179.500000	0.446000	-179.300000	0.457000	-179.000000	0.463000	-61.700000	0.469000	62.400000	0.473000	63.200000	0.478000	63.900000	0.484000	65.200000	0.482000	-168.800000	0.471000	-166.600000	0.454000	-163.900000	0.423000
-116.700000	0.019000	-119.500000	0.228000	115.200000	0.233000	110.100000	0.188000	106.400000	0.154000	105.300000	0.167000	-119.800000	0.001000	-101.800000	0.125000	-120.000000	0.000000	-120.000000	0.000000	119.900000	0.001000	-119.900000	0.001000	-119.900000	0.001000	-119.800000	0.001000	-119.600000	0.004000	-120.300000	0.002000	-120.100000	0.004000	-119.700000	0.007000	118.600000	0.005000	-124.600000	0.026000	-125.900000	0.029000	-127.400000	0.043000	-127.800000	0.052000	-128.800000	0.070000	-129.600000	0.091000
-118.900000	0.008000	-101.300000	0.154000	99.100000	0.105000	100.000000	0.089000	99.600000	0.097000	99.800000	0.092000	-120.200000	0.000000	-103.500000	0.097000	-120.000000	0.001000	-120.000000	0.001000	120.100000	0.002000	-120.100000	0.001000	-120.100000	0.001000	-119.900000	0.003000	-120.000000	0.002000	-120.300000	0.006000	-121.000000	0.008000	-118.800000	0.018000	118.800000	0.026000	-120.200000	0.007000	-120.600000	0.019000	-121.400000	0.032000	-123.000000	0.054000	-124.200000	0.068000	-126.500000	0.088000
-78.500000	0.374000	-92.600000	0.018000	95.800000	0.036000	96.900000	0.068000	98.700000	0.083000	99.100000	0.081000	-179.800000	0.384000	-99.300000	0.153000	-180.000000	0.396000	-180.000000	0.404000	179.900000	0.410000	-179.900000	0.419000	-179.900000	0.428000	179.800000	0.436000	-60.400000	0.446000	-179.500000	0.454000	-178.800000	0.465000	-61.700000	0.469000	62.500000	0.474000	-176.500000	0.473000	-175.300000	0.467000	-173.200000	0.452000	-171.100000	0.437000	-168.600000	0.422000	-165.100000	0.401000
-115.900000	0.022000	-93.300000	0.003000	95.600000	0.067000	99.500000	0.110000	102.700000	0.124000	102.600000	0.138000	-120.200000	0.000000	-102.000000	0.129000	-120.000000	0.001000	120.000000	0.000000	-119.800000	0.001000	119.900000	0.001000	119.900000	0.001000	119.900000	0.001000	-119.700000	0.003000	-120.200000	0.006000	-120.500000	0.004000	-119.500000	0.003000	119.300000	0.012000	-123.200000	0.043000	-123.800000	0.055000	-124.900000	0.074000	-125.300000	0.083000	-126.600000	0.098000	-128.200000	0.110000
-119.100000	0.006000	-117.600000	0.269000	115.400000	0.231000	110.600000	0.173000	105.500000	0.154000	105.300000	0.159000	-120.100000	0.000000	-103.600000	0.103000	-120.000000	0.000000	120.000000	0.001000	-120.200000	0.000000	120.100000	0.001000	120.100000	0.001000	120.400000	0.003000	-119.800000	0.003000	-120.300000	0.004000	-120.600000	0.009000	-118.700000	0.019000	117.900000	0.017000	-119.300000	0.021000	-119.700000	0.033000	-120.800000	0.043000	-123.000000	0.057000	-124.800000	0.066000	-127.400000	0.082000
-71.000000	0.227000	-102.200000	0.125000	99.900000	0.087000	99.200000	0.094000	99.700000	0.095000	99.800000	0.091000	-59.800000	0.383000	-99.300000	0.147000	-60.000000	0.396000	-180.000000	0.403000	-179.900000	0.411000	179.900000	0.419000	179.900000	0.428000	179.600000	0.436000	-60.500000	0.446000	-179.400000	0.454000	-179.000000	0.462000	-61.700000	0.469000	62.500000	0.474000	-177.500000	0.457000	-176.300000	0.450000	-173.900000	0.438000	-171.100000	0.432000	-168.000000	0.422000	-164.100000	0.405000
178.800000	0.001000	91.800000	0.037000	-95.100000	0.045000	97.600000	0.060000	98.100000	0.081000	-103.100000	0.105000	-101.800000	0.127000	104.100000	0.095000	-120.000000	0.000000	-120.000000	0.001000	-120.100000	0.001000	120.100000	0.001000	-119.900000	0.001000	120.000000	0.001000	-120.400000	0.004000	119.900000	0.003000	120.700000	0.003000	120.200000	0.004000	119.100000	0.021000	121.900000	0.012000	122.700000	0.012000	124.300000	0.006000	-125.400000	0.022000	-126.900000	0.048000	-128.000000	0.072000
-89.900000	0.006000	92.700000	0.014000	-96.900000	0.051000	99.500000	0.106000	102.200000	0.125000	-101.600000	0.118000	-102.300000	0.124000	98.700000	0.164000	-180.000000	0.397000	-180.000000	0.402000	-179.900000	0.411000	179.900000	0.420000	179.900000	0.429000	179.800000	0.437000	-179.700000	0.448000	179.600000	0.455000	178.600000	0.465000	178.200000	0.468000	62.500000	0.472000	63.300000	0.477000	64.300000	0.480000	65.000000	0.486000	-168.500000	0.465000	-166.000000	0.442000	-163.700000	0.419000
-156.900000	0.173000	119.900000	0.237000	-114.700000	0.232000	109.900000	0.185000	106.600000	0.157000	-100.700000	0.131000	-102.200000	0.134000	102.100000	0.124000	120.000000	0.000000	120.000000	0.001000	119.900000	0.001000	-119.900000	0.001000	120.000000	0.001000	-119.800000	0.002000	-120.000000	0.001000	120.400000	0.009000	121.000000	0.009000	121.600000	0.021000	118.000000	0.008000	-124.800000	0.028000	-126.200000	0.035000	-127.500000	0.037000	-128.000000	0.059000	-128.800000	0.074000	-129.500000	0.093000
-65.800000	0.199000	100.300000	0.142000	-99.400000	0.102000	99.800000	0.087000	99.400000	0.097000	-102.600000	0.107000	-100.300000	0.106000	103.900000	0.096000	120.000000	0.001000	120.000000	0.001000	120.100000	0.001000	-120.100000	0.001000	120.100000	0.001000	-120.000000	0.003000	-120.400000	0.003000	119.900000	0.002000	120.300000	0.006000	120.200000	0.004000	119.200000	0.024000	-120.400000	0.009000	-120.600000	0.018000	-121.400000	0.035000	-123.100000	0.054000	-124.900000	0.075000	-127.000000	0.089000
-92.200000	0.032000	93.000000	0.020000	-95.800000	0.038000	97.000000	0.071000	98.700000	0.081000	-101.900000	0.116000	-102.100000	0.123000	98.800000	0.158000	-180.000000	0.396000	180.000000	0.404000	179.900000	0.411000	-179.900000	0.419000	179.900000	0.429000	-180.000000	0.437000	-179.600000	0.448000	179.600000	0.455000	178.900000	0.461000	178.200000	0.468000	62.600000	0.474000	-176.100000	0.470000	-175.000000	0.464000	-173.400000	0.453000	-170.600000	0.434000	-167.800000	0.414000	-164.500000	0.401000
-89.800000	0.007000	93.300000	0.009000	-95.700000	0.071000	99.900000	0.112000	102.700000	0.124000	-100.700000	0.129000	-101.900000	0.129000	102.000000	0.125000	-120.000000	0.001000	-120.000000	0.001000	-119.900000	0.001000	119.900000	0.001000	120.100000	0.001000	119.800000	0.001000	-120.100000	0.002000	-119.400000	0.006000	120.800000	0.013000	121.600000	0.021000	119.000000	0.017000	-123.400000	0.045000	-124.100000	0.060000	-124.600000	0.072000	-125.800000	0.086000	-126.800000	0.099000	-128.500000	0.108000
-69.400000	0.208000	118.300000	0.272000	-115.300000	0.227000	110.300000	0.171000	105.600000	0.158000	-102.500000	0.112000	-102.200000	0.132000	104.000000	0.101000	-120.000000	0.000000	-120.000000	0.001000	-120.100000	0.001000	120.100000	0.001000	120.000000	0.001000	120.300000	0.003000	-120.200000	0.003000	-120.200000	0.005000	120.200000	0.005000	120.200000	0.004000	117.900000	0.012000	-119.400000	0.023000	-119.800000	0.031000	-120.700000	0.047000	-123.200000	0.057000	-125.600000	0.072000	-127.700000	0.086000
-153.700000	0.162000	101.200000	0.113000	-99.900000	0.086000	98.900000	0.092000	99.600000	0.094000	-101.900000	0.113000	-100.700000	0.103000	99.000000	0.155000	-180.000000	0.397000	-180.000000	0.402000	-179.900000	0.411000	179.900000	0.420000	179.900000	0.429000	179.800000	0.437000	-179.700000	0.447000	-60.600000	0.456000	178.900000	0.461000	178.200000	0.468000	62.600000	0.473000	-177.200000	0.454000	-175.800000	0.449000	-174.200000	0.438000	-170.500000	0.428000	-167.100000	0.415000	-163.700000	0.401000
179.100000	0.011000	91.900000	0.040000	95.200000	0.045000	97.500000	0.061000	98.300000	0.083000	99.100000	0.078000	-101.600000	0.125000	-104.600000	0.092000	120.200000	0.001000	120.100000	0.001000	-120.100000	0.002000	-120.100000	0.001000	119.900000	0.002000	120.000000	0.001000	120.300000	0.003000	119.300000	0.002000	-120.000000	0.009000	-120.300000	0.005000	119.900000	0.017000	121.600000	0.014000	123.200000	0.011000	-124.300000	0.007000	-125.600000	0.033000	-126.800000	0.052000	-128.500000	0.084000
-90.000000	0.001000	93.200000	0.015000	97.000000	0.056000	99.800000	0.109000	102.500000	0.125000	102.500000	0.131000	-102.200000	0.124000	-98.000000	0.172000	179.800000	0.397000	179.900000	0.404000	-180.000000	0.411000	-179.900000	0.420000	-179.900000	0.429000	179.700000	0.438000	179.400000	0.446000	60.800000	0.456000	-61.100000	0.464000	-178.100000	0.468000	62.600000	0.472000	63.600000	0.474000	64.400000	0.479000	-170.200000	0.474000	-168.100000	0.454000	-165.700000	0.435000	-162.700000	0.401000
-156.200000	0.179000	119.900000	0.241000	114.700000	0.232000	109.600000	0.181000	106.100000	0.155000	105.500000	0.172000	-102.300000	0.135000	-102.400000	0.122000	-119.800000	0.000000	-119.900000	0.000000	120.000000	0.002000	119.900000	0.001000	-119.900000	0.001000	-119.800000	0.003000	120.400000	0.005000	119.800000	0.005000	-118.900000	0.004000	-121.700000	0.021000	117.000000	0.011000	-125.000000	0.033000	-126.500000	0.035000	-127.500000	0.050000	-127.900000	0.064000	-128.900000	0.081000	-129.800000	0.103000
-66.400000	0.199000	99.600000	0.136000	99.200000	0.097000	99.800000	0.089000	99.500000	0.098000	99.800000	0.089000	-100.400000	0.108000	-104.100000	0.090000	-120.100000	0.001000	-120.100000	0.001000	120.100000	0.000000	120.100000	0.001000	-120.200000	0.002000	-119.900000	0.002000	120.200000	0.002000	119.700000	0.009000	-119.700000	0.009000	-120.100000	0.007000	119.800000	0.020000	-120.100000	0.008000	-120.800000	0.023000	-122.000000	0.039000	-123.800000	0.059000	-125.200000	0.076000	-128.000000	0.095000
-92.400000	0.029000	93.400000	0.020000	95.800000	0.041000	97.100000	0.071000	98.900000	0.082000	99.000000	0.083000	-102.000000	0.121000	-98.300000	0.167000	-180.000000	0.397000	180.000000	0.404000	179.800000	0.412000	179.900000	0.421000	-179.800000	0.429000	-60.300000	0.438000	179.400000	0.447000	-179.800000	0.454000	-61.200000	0.465000	-178.300000	0.465000	62.800000	0.473000	-176.100000	0.469000	-174.600000	0.459000	-172.300000	0.443000	-169.700000	0.428000	-167.200000	0.410000	-163.000000	0.389000
-90.000000	0.001000	93.400000	0.014000	95.800000	0.076000	100.200000	0.114000	102.800000	0.126000	102.400000	0.137000	-101.800000	0.129000	-102.200000	0.123000	120.000000	0.000000	120.000000	0.001000	-119.800000	0.001000	-119.900000	0.001000	-120.100000	0.001000	-119.800000	0.001000	120.500000	0.005000	-119.500000	0.003000	-119.600000	0.009000	-121.500000	0.024000	-123.600000	0.026000	-123.600000	0.049000	-124.200000	0.062000	-125.300000	0.078000	-126.200000	0.087000	-127.200000	0.102000	-129.300000	0.112000
-68.100000	0.215000	118.500000	0.272000	115.500000	0.223000	109.800000	0.168000	105.300000	0.155000	105.700000	0.162000	-102.300000	0.133000	-104.400000	0.097000	120.100000	0.001000	120.100000	0.001000	-120.000000	0.001000	-120.100000	0.001000	-120.200000	0.001000	-119.900000	0.004000	120.100000	0.002000	-120.900000	0.007000	-119.000000	0.005000	-120.400000	0.004000	-118.000000	0.006000	-119.400000	0.020000	-120.000000	0.036000	-121.600000	0.047000	-123.900000	0.061000	-126.000000	0.072000	-128.600000	0.093000
-154.700000	0.162000	100.700000	0.107000	99.500000	0.085000	99.100000	0.094000	99.700000	0.094000	99.600000	0.091000	-100.800000	0.105000	-98.200000	0.160000	179.900000	0.397000	179.900000	0.404000	179.900000	0.412000	-179.900000	0.420000	-179.700000	0.429000	179.800000	0.437000	179.500000	0.446000	60.700000	0.458000	-61.200000	0.464000	-177.900000	0.468000	-179.200000	0.468000	-176.900000	0.455000	-175.500000	0.443000	-172.700000	0.432000	-169.600000	0.423000	-166.300000	0.413000	-162.300000	0.389000
179.300000	0.013000	92.400000	0.041000	95.700000	0.047000	97.800000	0.065000	98.300000	0.084000	99.100000	0.080000	-118.000000	0.003000	-105.200000	0.084000	-120.200000	0.001000	120.000000	0.001000	120.100000	0.001000	-120.100000	0.001000	-119.900000	0.001000	-120.400000	0.003000	-120.100000	0.002000	-119.800000	0.005000	-121.300000	0.015000	-120.500000	0.013000	117.900000	0.031000	122.100000	0.014000	123.000000	0.010000	-124.400000	0.007000	-125.800000	0.040000	-127.200000	0.056000	-128.900000	0.086000
-89.800000	0.005000	93.600000	0.018000	97.300000	0.061000	99.900000	0.111000	102.400000	0.126000	102.600000	0.133000	-66.600000	0.375000	-96.700000	0.185000	-179.900000	0.397000	-180.000000	0.404000	179.900000	0.412000	-179.900000	0.421000	-60.300000	0.430000	-179.600000	0.439000	-60.400000	0.449000	-61.000000	0.456000	-178.700000	0.462000	-178.000000	0.462000	62.900000	0.472000	63.600000	0.475000	64.600000	0.477000	-169.800000	0.472000	-167.400000	0.442000	-165.100000	0.429000	-162.200000	0.400000
-153.900000	0.197000	119.900000	0.247000	114.000000	0.227000	109.300000	0.177000	106.300000	0.156000	105.300000	0.168000	-116.500000	0.008000	-102.800000	0.114000	119.800000	0.001000	-119.900000	0.001000	-119.900000	0.001000	119.900000	0.001000	-119.800000	0.000000	-120.100000	0.002000	-119.500000	0.002000	-119.500000	0.007000	-120.200000	0.005000	-121.400000	0.024000	119.100000	0.004000	-125.300000	0.030000	-126.600000	0.040000	-127.800000	0.053000	-128.200000	0.072000	-129.200000	0.084000	-130.000000	0.102000
-69.400000	0.184000	98.900000	0.124000	99.300000	0.094000	99.700000	0.088000	99.300000	0.096000	99.800000	0.091000	-117.800000	0.003000	-105.000000	0.087000	120.200000	0.000000	-120.100000	0.001000	-120.100000	0.001000	120.100000	0.001000	-119.900000	0.004000	-120.300000	0.002000	-120.000000	0.004000	-119.400000	0.004000	-121.200000	0.012000	-120.700000	0.009000	117.900000	0.033000	-120.500000	0.010000	-120.900000	0.020000	-122.200000	0.038000	-124.400000	0.062000	-125.600000	0.080000	-128.200000	0.100000
177.900000	0.022000	93.800000	0.023000	96.000000	0.046000	97.400000	0.075000	98.900000	0.083000	99.100000	0.085000	-68.100000	0.371000	-97.000000	0.180000	179.900000	0.398000	-179.900000	0.405000	-179.900000	0.413000	179.900000	0.421000	179.800000	0.428000	-179.600000	0.439000	-60.500000	0.449000	-61.000000	0.456000	-178.500000	0.463000	-177.700000	0.464000	62.900000	0.472000	-175.700000	0.468000	-174.300000	0.460000	-171.800000	0.443000	-168.700000	0.420000	-166.500000	0.404000	-162.700000	0.384000
90.500000	0.005000	93.500000	0.022000	96.300000	0.079000	100.400000	0.115000	102.800000	0.126000	102.500000	0.137000	-115.600000	0.011000	-102.700000	0.116000	-119.900000	0.001000	119.900000	0.001000	119.900000	0.001000	-119.900000	0.001000	119.900000	0.002000	-120.200000	0.002000	-119.700000	0.002000	-119.700000	0.006000	-120.600000	0.006000	-121.700000	0.023000	119.700000	0.009000	-123.800000	0.048000	-124.600000	0.063000	-125.700000	0.078000	-126.700000	0.091000	-127.600000	0.105000	-129.300000	0.114000
-155.500000	0.231000	118.900000	0.271000	114.800000	0.217000	109.400000	0.165000	105.400000	0.158000	105.400000	0.160000	-117.300000	0.003000	-104.800000	0.090000	-120.100000	0.000000	120.100000	0.000000	120.100000	0.001000	-120.100000	0.001000	120.400000	0.002000	-120.100000	0.003000	-119.700000	0.003000	-119.500000	0.008000	-120.800000	0.013000	-120.800000	0.006000	117.200000	0.028000	-119.300000	0.027000	-119.900000	0.035000	-121.600000	0.050000	-124.500000	0.065000	-126.300000	0.076000	-128.900000	0.097000
-157.800000	0.154000	99.900000	0.097000	99.400000	0.085000	99.000000	0.093000	99.600000	0.092000	99.700000	0.092000	-70.000000	0.368000	-97.400000	0.176000	-179.900000	0.398000	179.900000	0.405000	179.900000	0.412000	-179.900000	0.421000	179.600000	0.429000	-179.700000	0.438000	-60.500000	0.449000	-60.900000	0.455000	-178.700000	0.460000	-177.500000	0.466000	63.000000	0.472000	-177.000000	0.449000	-175.400000	0.443000	-172.500000	0.428000	-168.600000	0.415000	-165.700000	0.406000	-161.900000	0.385000
179.400000	0.015000	92.800000	0.042000	-114.700000	0.233000	97.700000	0.067000	98.400000	0.082000	-102.600000	0.129000	-101.800000	0.126000	110.000000	0.041000	120.100000	0.001000	-120.000000	0.000000	120.100000	0.001000	120.100000	0.001000	120.100000	0.002000	120.100000	0.003000	-120.300000	0.002000	119.400000	0.006000	120.300000	0.005000	-120.700000	0.018000	117.800000	0.032000	121.900000	0.014000	123.200000	0.007000	-124.800000	0.008000	-126.100000	0.038000	-127.700000	0.064000	-129.300000	0.092000
-89.700000	0.004000	93.700000	0.020000	-99.600000	0.079000	100.200000	0.115000	102.500000	0.126000	-102.100000	0.129000	-102.200000	0.120000	87.100000	0.276000	179.900000	0.397000	-180.000000	0.405000	179.900000	0.414000	179.900000	0.422000	179.900000	0.430000	60.400000	0.439000	-60.400000	0.450000	60.800000	0.458000	178.400000	0.460000	-178.000000	0.460000	-178.200000	0.470000	63.800000	0.474000	64.900000	0.475000	-169.300000	0.470000	-167.000000	0.443000	-164.400000	0.420000	-161.500000	0.392000
-153.700000	0.198000	119.600000	0.249000	-97.900000	0.091000	109.200000	0.174000	106.000000	0.158000	-101.900000	0.119000	-101.800000	0.136000	107.000000	0.071000	-119.900000	0.001000	120.000000	0.001000	-119.900000	0.000000	-119.900000	0.001000	-119.800000	0.001000	119.600000	0.002000	-119.400000	0.003000	119.800000	0.003000	121.400000	0.018000	-121.100000	0.023000	-119.000000	0.006000	-125.400000	0.034000	-126.900000	0.043000	-128.100000	0.053000	-128.600000	0.072000	-129.300000	0.087000	-130.300000	0.106000
-69.700000	0.184000	98.900000	0.118000	-92.900000	0.053000	99.500000	0.088000	99.500000	0.096000	-100.300000	0.099000	-100.800000	0.112000	109.400000	0.045000	-120.100000	0.001000	120.000000	0.001000	-120.100000	0.001000	-120.100000	0.001000	-120.200000	0.003000	119.800000	0.003000	-120.000000	0.003000	119.500000	0.009000	120.100000	0.005000	-121.000000	0.013000	-122.900000	0.035000	-120.400000	0.008000	-120.900000	0.026000	-122.300000	0.043000	-124.200000	0.065000	-126.300000	0.086000	-128.700000	0.104000
177.900000	0.020000	94.000000	0.027000	-116.700000	0.205000	97.400000	0.076000	99.000000	0.082000	-102.400000	0.131000	-102.200000	0.121000	88.200000	0.268000	-179.900000	0.398000	180.000000	0.406000	180.000000	0.414000	-179.900000	0.422000	-179.900000	0.430000	60.500000	0.439000	-60.500000	0.449000	-179.500000	0.457000	178.500000	0.459000	-177.600000	0.463000	62.800000	0.475000	-175.600000	0.469000	-174.000000	0.452000	-171.600000	0.437000	-168.700000	0.416000	-165.600000	0.397000	-161.900000	0.378000
90.500000	0.008000	93.400000	0.025000	-98.400000	0.090000	100.800000	0.117000	102.700000	0.128000	-102.300000	0.126000	-101.400000	0.129000	106.400000	0.074000	119.900000	0.001000	-120.000000	0.001000	120.000000	0.001000	119.900000	0.001000	119.800000	0.002000	119.900000	0.002000	-119.800000	0.005000	-119.800000	0.003000	-118.500000	0.019000	-121.500000	0.022000	120.000000	0.005000	-124.000000	0.050000	-124.600000	0.070000	-125.700000	0.082000	-126.700000	0.096000	-127.900000	0.106000	-129.700000	0.117000
-155.100000	0.232000	119.000000	0.268000	-96.700000	0.102000	109.100000	0.164000	105.300000	0.157000	-101.800000	0.118000	-102.100000	0.131000	109.100000	0.049000	120.100000	0.001000	-120.000000	0.000000	120.100000	0.000000	120.100000	0.001000	120.300000	0.001000	119.600000	0.004000	-119.600000	0.002000	-120.800000	0.008000	-120.300000	0.004000	-121.200000	0.008000	116.600000	0.025000	-119.300000	0.025000	-120.500000	0.035000	-121.800000	0.053000	-124.500000	0.065000	-127.000000	0.083000	-129.400000	0.101000
-158.200000	0.154000	99.700000	0.095000	-94.400000	0.044000	98.900000	0.093000	99.800000	0.092000	-100.200000	0.103000	-101.300000	0.108000	89.100000	0.260000	179.900000	0.397000	-180.000000	0.405000	179.900000	0.414000	179.900000	0.422000	179.700000	0.431000	-179.600000	0.439000	-60.600000	0.449000	-179.200000	0.458000	-61.500000	0.463000	-177.200000	0.467000	62.800000	0.475000	-176.800000	0.450000	-174.500000	0.440000	-172.200000	0.424000	-168.400000	0.414000	-164.800000	0.398000	-161.100000	0.378000
179.900000	0.021000	93.200000	0.041000	96.100000	0.047000	97.900000	0.070000	98.500000	0.085000	99.000000	0.077000	-101.900000	0.122000	120.100000	0.000000	120.100000	0.001000	120.100000	0.001000	-120.100000	0.001000	120.100000	0.001000	-120.000000	0.001000	-120.000000	0.002000	-120.600000	0.007000	-120.100000	0.003000	118.900000	0.015000	-120.700000	0.015000	119.500000	0.021000	122.100000	0.014000	123.500000	0.007000	-125.000000	0.020000	-126.400000	0.047000	-127.900000	0.069000	-129.600000	0.099000
-89.900000	0.004000	94.100000	0.024000	97.400000	0.068000	100.300000	0.116000	102.700000	0.126000	102.500000	0.135000	-102.300000	0.124000	-180.000000	0.392000	179.900000	0.398000	179.900000	0.406000	-179.900000	0.414000	179.900000	0.423000	-60.200000	0.432000	-179.600000	0.439000	-179.400000	0.448000	-179.000000	0.455000	61.600000	0.464000	-177.700000	0.462000	63.100000	0.469000	64.200000	0.471000	65.100000	0.474000	-169.200000	0.460000	-166.400000	0.432000	-163.900000	0.413000	-160.600000	0.379000
-151.500000	0.213000	119.200000	0.250000	113.600000	0.225000	108.800000	0.170000	106.000000	0.159000	105.400000	0.170000	-101.600000	0.136000	-120.000000	0.000000	-119.900000	0.001000	-119.900000	0.001000	119.900000	0.001000	-119.900000	0.001000	-119.900000	0.001000	119.600000	0.004000	-120.100000	0.004000	119.100000	0.013000	119.700000	0.005000	-121.500000	0.024000	116.800000	0.013000	-125.900000	0.037000	-127.200000	0.044000	-127.600000	0.058000	-128.700000	0.078000	-129.500000	0.092000	-130.700000	0.115000
-72.000000	0.174000	98.700000	0.113000	99.400000	0.089000	99.600000	0.089000	99.200000	0.094000	100.000000	0.091000	-101.000000	0.111000	-120.000000	0.001000	-120.100000	0.001000	-120.100000	0.001000	120.100000	0.001000	-120.100000	0.001000	-119.900000	0.003000	120.100000	0.003000	-120.600000	0.004000	120.100000	0.002000	118.700000	0.015000	-120.500000	0.016000	119.600000	0.026000	-120.300000	0.013000	-121.200000	0.026000	-123.000000	0.048000	-125.000000	0.068000	-126.700000	0.088000	-129.500000	0.106000
177.700000	0.011000	94.300000	0.028000	96.100000	0.051000	97.600000	0.079000	99.200000	0.083000	98.800000	0.084000	-102.000000	0.120000	-180.000000	0.391000	-179.900000	0.398000	-179.900000	0.406000	179.900000	0.414000	-179.900000	0.423000	179.900000	0.431000	60.400000	0.440000	-179.200000	0.449000	61.000000	0.457000	61.600000	0.464000	-177.800000	0.459000	63.300000	0.471000	-175.300000	0.461000	-173.500000	0.452000	-170.900000	0.433000	-167.600000	0.411000	-164.900000	0.393000	-160.600000	0.370000
90.900000	0.012000	93.600000	0.031000	96.400000	0.086000	101.000000	0.116000	102.800000	0.129000	102.500000	0.139000	-101.500000	0.133000	120.000000	0.002000	119.900000	0.001000	119.900000	0.001000	-119.900000	0.001000	119.900000	0.001000	119.900000	0.001000	119.600000	0.002000	-120.400000	0.004000	119.000000	0.009000	119.800000	0.004000	-121.500000	0.028000	118.400000	0.028000	-124.200000	0.057000	-125.000000	0.069000	-125.800000	0.081000	-127.300000	0.096000	-128.300000	0.108000	-130.500000	0.120000
-152.600000	0.245000	118.800000	0.266000	114.700000	0.209000	108.600000	0.162000	105.200000	0.158000	105.600000	0.160000	-102.200000	0.129000	120.000000	0.000000	120.100000	0.001000	120.100000	0.001000	-120.100000	0.001000	120.100000	0.001000	120.300000	0.002000	119.800000	0.003000	-120.300000	0.005000	119.900000	0.005000	118.700000	0.017000	-121.200000	0.005000	117.600000	0.007000	-119.500000	0.026000	-120.300000	0.040000	-122.700000	0.055000	-125.100000	0.072000	-127.400000	0.086000	-130.000000	0.107000
-160.900000	0.145000	99.500000	0.090000	99.200000	0.085000	99.000000	0.094000	99.600000	0.089000	99.600000	0.095000	-101.200000	0.109000	60.100000	0.391000	179.900000	0.398000	179.900000	0.406000	-179.900000	0.414000	179.900000	0.423000	179.700000	0.432000	60.500000	0.440000	-179.400000	0.447000	61.100000	0.456000	-178.700000	0.463000	-177.000000	0.468000	63.300000	0.471000	-176.200000	0.446000	-174.500000	0.435000	-171.200000	0.423000	-167.500000	0.405000	-164.200000	0.393000	-159.900000	0.368000
-118.400000	0.011000	93.400000	0.040000	96.400000	0.052000	97.800000	0.073000	98.400000	0.083000	-102.400000	0.128000	-101.800000	0.121000	-120.000000	0.001000	-120.200000	0.000000	120.100000	0.001000	120.100000	0.001000	120.300000	0.001000	-119.900000	0.002000	120.500000	0.003000	-119.900000	0.006000	120.500000	0.009000	119.300000	0.015000	-120.800000	0.011000	118.800000	0.024000	122.300000	0.014000	123.400000	0.006000	-125.300000	0.033000	-126.600000	0.053000	-128.100000	0.077000	-130.000000	0.104000
-73.600000	0.234000	94.200000	0.022000	97.700000	0.074000	100.700000	0.118000	102.600000	0.125000	-102.200000	0.127000	-102.200000	0.124000	-180.000000	0.392000	-179.800000	0.400000	179.900000	0.407000	179.900000	0.415000	179.700000	0.424000	-60.300000	0.431000	179.400000	0.442000	-60.800000	0.449000	179.100000	0.456000	61.700000	0.464000	-177.000000	0.460000	63.400000	0.468000	64.200000	0.472000	65.400000	0.472000	-168.400000	0.444000	-165.900000	0.423000	-163.100000	0.399000	-159.900000	0.372000
-113.500000	0.034000	119.300000	0.259000	113.200000	0.217000	108.600000	0.167000	106.100000	0.162000	-102.000000	0.124000	-101.600000	0.136000	120.000000	0.001000	119.900000	0.000000	-119.900000	0.001000	-119.900000	0.001000	-119.700000	0.001000	-119.800000	0.002000	120.300000	0.002000	-119.600000	0.004000	120.400000	0.009000	119.500000	0.009000	-122.300000	0.029000	117.400000	0.014000	-126.000000	0.036000	-127.500000	0.048000	-127.800000	0.067000	-128.800000	0.084000	-129.900000	0.102000	-131.000000	0.118000
-118.700000	0.011000	98.500000	0.106000	99.200000	0.088000	99.400000	0.090000	99.300000	0.095000	-100.200000	0.100000	-101.100000	0.113000	120.000000	0.001000	120.000000	0.001000	-120.100000	0.001000	-120.100000	0.001000	-120.200000	0.001000	-119.900000	0.003000	120.100000	0.004000	-119.400000	0.005000	120.500000	0.007000	118.600000	0.011000	-120.600000	0.012000	118.900000	0.030000	-120.600000	0.012000	-121.200000	0.026000	-123.700000	0.055000	-125.400000	0.072000	-127.400000	0.091000	-130.000000	0.111000
-80.500000	0.338000	94.400000	0.027000	96.300000	0.056000	97.700000	0.080000	99.000000	0.082000	-102.400000	0.128000	-101.900000	0.120000	-180.000000	0.392000	-179.900000	0.400000	-179.900000	0.406000	-179.900000	0.415000	-60.100000	0.424000	179.900000	0.431000	179.700000	0.439000	-60.800000	0.449000	179.000000	0.456000	61.700000	0.464000	-177.200000	0.458000	63.500000	0.469000	-175.000000	0.464000	-173.200000	0.450000	-169.800000	0.422000	-166.900000	0.405000	-163.600000	0.384000	-159.800000	0.363000
-111.100000	0.038000	93.300000	0.035000	97.000000	0.090000	101.500000	0.117000	102.700000	0.127000	-102.200000	0.127000	-101.500000	0.132000	-120.000000	0.000000	-120.100000	0.000000	119.900000	0.001000	119.900000	0.001000	-119.900000	0.001000	119.800000	0.002000	120.200000	0.006000	-119.900000	0.004000	120.600000	0.010000	119.700000	0.008000	-122.200000	0.032000	118.500000	0.024000	-124.400000	0.054000	-125.300000	0.073000	-126.300000	0.086000	-127.700000	0.099000	-129.200000	0.113000	-130.900000	0.123000
-120.000000	0.010000	119.300000	0.268000	114.100000	0.203000	108.000000	0.161000	105.400000	0.162000	-101.900000	0.123000	-102.100000	0.129000	-120.000000	0.001000	-120.000000	0.001000	120.100000	0.001000	120.100000	0.001000	-119.900000	0.001000	120.400000	0.003000	120.100000	0.001000	-119.400000	0.007000	120.500000	0.004000	118.900000	0.017000	-120.700000	0.009000	117.500000	0.017000	-119.300000	0.031000	-120.400000	0.040000	-123.600000	0.059000	-125.600000	0.073000	-128.000000	0.090000	-130.500000	0.112000
-75.600000	0.226000	99.300000	0.085000	98.900000	0.085000	99.000000	0.094000	99.600000	0.090000	-100.300000	0.101000	-101.300000	0.112000	-180.000000	0.392000	-180.000000	0.399000	179.900000	0.407000	179.900000	0.415000	179.900000	0.424000	179.600000	0.431000	179.600000	0.441000	179.500000	0.448000	178.800000	0.458000	-179.000000	0.463000	-177.000000	0.460000	63.600000	0.469000	-176.400000	0.442000	-174.100000	0.433000	-169.900000	0.415000	-166.700000	0.401000	-162.900000	0.383000	-159.100000	0.360000
90.700000	0.031000	93.800000	0.041000	-109.900000	0.180000	-101.700000	0.117000	98.600000	0.083000	98.900000	0.075000	-101.900000	0.120000	-120.000000	0.001000	120.000000	0.001000	-120.100000	0.001000	120.100000	0.001000	-120.100000	0.001000	-120.300000	0.001000	-119.900000	0.001000	119.600000	0.007000	119.600000	0.004000	120.600000	0.004000	-120.700000	0.017000	119.800000	0.021000	122.100000	0.012000	-123.600000	0.007000	-125.400000	0.035000	-126.800000	0.055000	-128.600000	0.086000	-130.700000	0.110000
91.000000	0.008000	94.400000	0.027000	-100.100000	0.088000	-102.800000	0.099000	102.500000	0.126000	101.900000	0.131000	-101.900000	0.125000	-180.000000	0.391000	-180.000000	0.400000	-179.900000	0.407000	179.900000	0.416000	-179.900000	0.424000	-179.600000	0.434000	-60.400000	0.443000	-179.600000	0.450000	61.100000	0.458000	178.000000	0.464000	-177.100000	0.456000	63.500000	0.467000	64.600000	0.468000	-170.800000	0.464000	-168.100000	0.440000	-165.400000	0.420000	-162.400000	0.390000	-158.900000	0.363000
120.100000	0.228000	118.900000	0.258000	-99.000000	0.096000	-101.300000	0.120000	106.000000	0.163000	106.200000	0.180000	-101.600000	0.134000	120.000000	0.001000	-120.000000	0.000000	119.900000	0.001000	-119.900000	0.001000	119.900000	0.002000	-120.300000	0.002000	-119.900000	0.004000	-119.800000	0.003000	119.400000	0.008000	121.700000	0.017000	-122.000000	0.032000	116.200000	0.018000	-126.200000	0.044000	-127.300000	0.056000	-128.000000	0.071000	-129.200000	0.087000	-130.000000	0.105000	-131.500000	0.122000
102.500000	0.157000	98.400000	0.101000	-97.300000	0.085000	-101.000000	0.118000	99.400000	0.093000	99.900000	0.089000	-101.400000	0.115000	120.000000	0.001000	-120.000000	0.001000	120.100000	0.001000	-120.100000	0.001000	120.100000	0.001000	-120.000000	0.002000	-119.700000	0.002000	-120.700000	0.007000	119.600000	0.009000	120.200000	0.007000	-120.900000	0.014000	119.700000	0.025000	-120.600000	0.012000	-121.900000	0.032000	-124.000000	0.055000	-125.500000	0.074000	-128.100000	0.096000	-130.500000	0.118000
-176.200000	0.010000	94.600000	0.031000	-110.600000	0.164000	-102.800000	0.104000	99.100000	0.084000	98.500000	0.084000	-101.700000	0.122000	-180.000000	0.393000	-180.000000	0.401000	179.900000	0.408000	-179.900000	0.416000	179.900000	0.424000	-179.800000	0.432000	-60.400000	0.442000	-179.300000	0.450000	61.100000	0.458000	178.300000	0.460000	-176.900000	0.457000	63.700000	0.469000	-174.600000	0.460000	-172.300000	0.442000	-169.200000	0.420000	-166.500000	0.400000	-162.700000	0.378000	-158.900000	0.353000
-92.200000	0.009000	93.500000	0.041000	-99.300000	0.095000	-101.500000	0.111000	102.500000	0.129000	102.100000	0.135000	-101.500000	0.131000	-120.000000	0.001000	120.000000	0.000000	-119.900000	0.001000	119.900000	0.001000	-119.900000	0.002000	119.900000	0.004000	-119.900000	0.002000	-120.200000	0.004000	119.400000	0.005000	121.500000	0.022000	-122.200000	0.032000	-124.600000	0.035000	-124.800000	0.060000	-125.600000	0.075000	-126.800000	0.088000	-127.900000	0.104000	-129.500000	0.114000	-131.200000	0.129000
-149.500000	0.262000	119.200000	0.262000	-98.600000	0.099000	-101.200000	0.123000	105.500000	0.159000	106.400000	0.168000	-102.100000	0.127000	-120.000000	0.001000	120.000000	0.001000	-120.100000	0.001000	120.100000	0.001000	-120.100000	0.001000	120.000000	0.001000	-119.800000	0.006000	-120.600000	0.005000	119.400000	0.009000	120.200000	0.005000	-121.200000	0.009000	-117.700000	0.006000	-119.600000	0.028000	-121.300000	0.043000	-123.700000	0.062000	-125.800000	0.075000	-128.600000	0.096000	-131.300000	0.116000
103.100000	0.132000	99.000000	0.083000	-98.600000	0.081000	-102.200000	0.105000	99.600000	0.091000	99.400000	0.095000	-101.300000	0.116000	-180.000000	0.391000	-180.000000	0.400000	-179.900000	0.407000	179.900000	0.416000	-179.900000	0.424000	179.900000	0.433000	179.800000	0.440000	-179.200000	0.450000	61.100000	0.459000	178.200000	0.460000	-176.500000	0.461000	-178.700000	0.465000	-175.700000	0.442000	-173.000000	0.428000	-169.500000	0.410000	-166.100000	0.397000	-162.100000	0.376000	-157.900000	0.353000
91.400000	0.034000	94.200000	0.044000	96.900000	0.056000	98.000000	0.077000	-102.700000	0.128000	-101.800000	0.124000	-102.200000	0.116000	-120.400000	0.001000	-120.100000	0.001000	-120.000000	0.001000	-120.100000	0.001000	-119.900000	0.003000	120.100000	0.001000	120.000000	0.003000	120.300000	0.005000	119.800000	0.005000	-120.300000	0.005000	-120.900000	0.018000	119.700000	0.021000	122.400000	0.009000	-124.000000	0.009000	-125.500000	0.038000	-127.300000	0.065000	-129.000000	0.090000	-131.200000	0.116000
91.300000	0.004000	94.900000	0.034000	98.000000	0.083000	101.100000	0.121000	-102.400000	0.123000	-102.100000	0.128000	-101.800000	0.126000	-179.700000	0.393000	-179.900000	0.400000	-180.000000	0.408000	-179.900000	0.416000	179.800000	0.424000	60.300000	0.434000	60.500000	0.442000	179.100000	0.448000	61.300000	0.457000	-61.900000	0.463000	-176.900000	0.456000	63.700000	0.466000	64.800000	0.468000	-170.300000	0.462000	-167.600000	0.434000	-164.600000	0.407000	-161.600000	0.382000	-158.000000	0.354000
121.000000	0.245000	118.100000	0.251000	112.500000	0.209000	108.000000	0.162000	-101.400000	0.114000	-102.600000	0.128000	-101.300000	0.137000	119.800000	0.001000	119.900000	0.002000	119.900000	0.001000	119.900000	0.001000	119.900000	0.001000	119.700000	0.002000	119.600000	0.003000	120.700000	0.010000	119.200000	0.012000	-118.100000	0.019000	-122.100000	0.032000	116.000000	0.019000	-126.500000	0.045000	-127.500000	0.057000	-128.300000	0.076000	-129.300000	0.093000	-130.400000	0.110000	-131.900000	0.126000
100.900000	0.139000	98.400000	0.098000	99.200000	0.085000	99.300000	0.092000	-100.400000	0.102000	-100.200000	0.103000	-101.800000	0.113000	120.100000	0.001000	120.100000	0.000000	120.100000	0.001000	120.100000	0.002000	120.400000	0.003000	119.900000	0.003000	119.800000	0.005000	120.200000	0.003000	119.400000	0.006000	-119.700000	0.005000	-121.000000	0.016000	119.700000	0.027000	-120.700000	0.016000	-122.300000	0.034000	-124.300000	0.057000	-126.400000	0.081000	-128.600000	0.101000	-131.300000	0.122000
-175.900000	0.018000	94.900000	0.036000	96.500000	0.063000	98.100000	0.082000	-102.800000	0.127000	-101.800000	0.124000	-101.700000	0.122000	180.000000	0.393000	179.900000	0.401000	179.900000	0.408000	179.900000	0.416000	179.600000	0.424000	-179.800000	0.434000	-179.700000	0.442000	179.100000	0.449000	61.400000	0.457000	-62.000000	0.463000	-176.700000	0.456000	63.900000	0.468000	-174.300000	0.456000	-171.700000	0.440000	-168.600000	0.416000	-165.300000	0.391000	-161.800000	0.370000	-157.700000	0.346000
-91.800000	0.004000	94.000000	0.048000	97.700000	0.095000	101.900000	0.119000	-102.200000	0.123000	-102.300000	0.126000	-101.100000	0.134000	-120.000000	0.000000	-119.900000	0.000000	-119.900000	0.002000	-119.900000	0.002000	120.100000	0.002000	-119.900000	0.001000	-119.800000	0.002000	-119.200000	0.009000	119.300000	0.009000	-118.700000	0.020000	-122.300000	0.033000	-124.900000	0.036000	-124.900000	0.063000	-125.900000	0.075000	-127.100000	0.090000	-128.400000	0.106000	-130.000000	0.118000	-131.900000	0.131000
-148.300000	0.275000	118.500000	0.253000	113.300000	0.194000	107.200000	0.159000	-101.300000	0.113000	-102.300000	0.129000	-102.400000	0.124000	-120.000000	0.001000	-120.000000	0.002000	-120.100000	0.001000	-120.100000	0.001000	120.300000	0.002000	-120.400000	0.004000	-120.600000	0.005000	-120.100000	0.003000	119.400000	0.011000	-119.300000	0.007000	-121.300000	0.011000	-117.500000	0.007000	-119.800000	0.030000	-121.500000	0.048000	-124.100000	0.065000	-126.700000	0.082000	-129.200000	0.100000	-131.700000	0.124000
101.400000	0.115000	98.900000	0.082000	98.700000	0.086000	99.100000	0.093000	-100.700000	0.103000	-100.300000	0.104000	-101.400000	0.117000	-180.000000	0.393000	179.900000	0.400000	-179.900000	0.408000	-179.900000	0.416000	179.600000	0.424000	-179.600000	0.433000	-179.400000	0.442000	-60.800000	0.451000	61.400000	0.456000	-62.000000	0.462000	-176.300000	0.460000	-178.700000	0.464000	-175.300000	0.439000	-172.600000	0.423000	-168.800000	0.406000	-164.900000	0.388000	-161.100000	0.369000	-157.100000	0.342000
-176.900000	0.033000	94.500000	0.044000	97.000000	0.057000	97.900000	0.078000	-102.300000	0.113000	-103.700000	0.099000	-102.500000	0.113000	-120.100000	0.001000	120.100000	0.001000	120.100000	0.001000	-120.100000	0.002000	120.000000	0.001000	120.500000	0.003000	119.900000	0.005000	120.900000	0.010000	-119.300000	0.012000	119.700000	0.015000	-121.500000	0.031000	120.200000	0.018000	122.800000	0.009000	-124.200000	0.021000	-125.800000	0.047000	-127.600000	0.070000	-129.600000	0.099000	-131.600000	0.121000
-91.500000	0.002000	95.200000	0.038000	98.200000	0.088000	101.200000	0.121000	-102.400000	0.108000	-100.800000	0.129000	-101.700000	0.128000	-179.900000	0.393000	179.900000	0.401000	179.900000	0.409000	-179.900000	0.416000	60.300000	0.426000	179.500000	0.435000	60.600000	0.444000	179.100000	0.450000	-61.500000	0.457000	62.000000	0.465000	-177.400000	0.456000	64.000000	0.465000	65.100000	0.465000	-169.900000	0.450000	-167.000000	0.423000	-164.000000	0.401000	-160.500000	0.369000	-157.200000	0.347000
-146.600000	0.261000	117.700000	0.250000	112.100000	0.205000	108.000000	0.163000	-100.700000	0.127000	-100.600000	0.133000	-101.000000	0.138000	119.900000	0.001000	-119.900000	0.001000	-119.900000	0.001000	119.900000	0.002000	119.700000	0.001000	120.200000	0.002000	119.800000	0.002000	120.200000	0.005000	-119.400000	0.006000	119.300000	0.018000	-120.800000	0.025000	115.400000	0.027000	-127.000000	0.047000	-127.300000	0.063000	-128.400000	0.082000	-129.600000	0.097000	-130.900000	0.117000	-132.300000	0.130000
99.600000	0.127000	98.400000	0.095000	99.300000	0.084000	99.200000	0.092000	-101.800000	0.116000	-103.300000	0.104000	-102.100000	0.112000	120.100000	0.001000	-120.100000	0.001000	-120.100000	0.002000	120.100000	0.001000	120.000000	0.003000	120.300000	0.003000	119.500000	0.004000	120.900000	0.006000	-119.000000	0.013000	118.400000	0.004000	-121.900000	0.023000	119.900000	0.021000	-120.900000	0.020000	-122.900000	0.040000	-124.800000	0.063000	-126.700000	0.084000	-129.400000	0.106000	-131.700000	0.127000
-175.800000	0.017000	95.100000	0.037000	96.600000	0.066000	98.100000	0.082000	-102.600000	0.109000	-101.300000	0.125000	-101.600000	0.123000	179.900000	0.394000	-179.900000	0.401000	-179.900000	0.408000	179.900000	0.418000	-179.900000	0.426000	179.500000	0.434000	60.600000	0.444000	178.800000	0.451000	-61.500000	0.457000	62.000000	0.465000	-176.800000	0.460000	64.200000	0.467000	-173.800000	0.450000	-171.000000	0.433000	-167.800000	0.408000	-164.700000	0.386000	-160.500000	0.360000	-156.900000	0.339000
-91.400000	0.002000	94.100000	0.054000	98.000000	0.098000	102.000000	0.119000	-100.900000	0.124000	-100.500000	0.133000	-101.000000	0.137000	-119.900000	0.001000	119.900000	0.001000	119.800000	0.002000	-119.900000	0.001000	-119.900000	0.001000	120.300000	0.003000	120.000000	0.002000	120.600000	0.006000	-119.700000	0.005000	119.400000	0.015000	-121.500000	0.023000	-125.100000	0.041000	-125.100000	0.067000	-126.100000	0.077000	-127.500000	0.094000	-128.700000	0.109000	-130.700000	0.123000	-132.300000	0.134000
-147.400000	0.288000	118.300000	0.248000	112.800000	0.189000	107.200000	0.161000	-101.600000	0.118000	-103.000000	0.107000	-102.500000	0.120000	-120.100000	0.001000	120.100000	0.001000	120.200000	0.001000	-120.100000	0.002000	-120.300000	0.002000	120.100000	0.003000	119.500000	0.006000	120.400000	0.007000	-118.800000	0.015000	119.300000	0.019000	-122.200000	0.017000	-117.800000	0.010000	-120.000000	0.035000	-122.300000	0.051000	-124.700000	0.067000	-127.100000	0.085000	-129.900000	0.106000	-132.300000	0.128000
100.400000	0.102000	98.800000	0.081000	98.700000	0.087000	99.000000	0.093000	-102.400000	0.109000	-101.600000	0.121000	-101.400000	0.120000	-179.900000	0.393000	179.900000	0.401000	179.800000	0.409000	-179.900000	0.416000	-179.700000	0.426000	179.600000	0.433000	-179.600000	0.442000	179.100000	0.448000	178.800000	0.457000	-179.600000	0.463000	-176.200000	0.464000	-178.100000	0.458000	-174.900000	0.432000	-171.700000	0.420000	-167.900000	0.401000	-164.200000	0.383000	-159.900000	0.358000	-156.200000	0.336000
92.000000	0.036000	94.800000	0.045000	97.100000	0.059000	98.100000	0.081000	98.400000	0.080000	-108.300000	0.053000	-102.600000	0.111000	-120.200000	0.001000	120.100000	0.001000	-120.300000	0.002000	-120.100000	0.001000	119.900000	0.002000	-120.400000	0.003000	-119.800000	0.005000	120.300000	0.006000	120.800000	0.013000	119.700000	0.015000	-121.400000	0.023000	121.800000	0.015000	122.800000	0.008000	-124.200000	0.025000	-126.200000	0.060000	-127.900000	0.076000	-130.200000	0.106000	-132.200000	0.127000
92.200000	0.007000	95.500000	0.042000	98.500000	0.094000	101.600000	0.124000	102.600000	0.125000	-93.500000	0.212000	-101.300000	0.133000	-179.900000	0.395000	179.900000	0.402000	-179.800000	0.409000	-179.900000	0.418000	-179.900000	0.427000	-179.400000	0.435000	-60.800000	0.443000	179.100000	0.450000	178.500000	0.453000	62.400000	0.462000	-176.500000	0.455000	64.000000	0.465000	65.200000	0.465000	-169.500000	0.443000	-166.100000	0.406000	-163.300000	0.391000	-159.500000	0.359000	-156.200000	0.337000
121.400000	0.261000	117.200000	0.248000	111.800000	0.198000	107.400000	0.158000	106.200000	0.171000	-103.100000	0.105000	-101.200000	0.135000	119.900000	0.000000	-119.900000	0.001000	119.800000	0.002000	119.900000	0.001000	-119.900000	0.002000	-120.400000	0.003000	-119.700000	0.004000	-119.100000	0.010000	120.700000	0.015000	118.700000	0.019000	-122.100000	0.032000	-125.600000	0.037000	-127.100000	0.050000	-127.600000	0.070000	-128.600000	0.092000	-129.900000	0.103000	-131.300000	0.121000	-132.700000	0.136000
99.200000	0.119000	98.400000	0.092000	99.200000	0.085000	99.200000	0.093000	99.300000	0.093000	-107.300000	0.060000	-102.400000	0.112000	120.100000	0.001000	-120.100000	0.001000	120.200000	0.001000	120.100000	0.002000	-120.200000	0.002000	-120.100000	0.003000	-119.400000	0.005000	-120.400000	0.003000	120.800000	0.009000	118.600000	0.008000	-121.200000	0.022000	-120.300000	0.008000	-121.100000	0.018000	-123.200000	0.041000	-125.700000	0.069000	-127.300000	0.088000	-130.200000	0.113000	-132.400000	0.132000
93.100000	0.021000	95.300000	0.040000	96.600000	0.068000	98.400000	0.084000	98.900000	0.080000	-95.000000	0.195000	-101.100000	0.127000	-180.000000	0.395000	-179.900000	0.402000	179.800000	0.410000	179.900000	0.418000	-179.800000	0.426000	-179.600000	0.434000	-60.800000	0.443000	-60.700000	0.453000	178.300000	0.455000	62.400000	0.462000	-176.500000	0.453000	-175.500000	0.463000	-173.400000	0.452000	-170.300000	0.428000	-166.400000	0.397000	-163.700000	0.379000	-159.300000	0.351000	-155.800000	0.330000
91.900000	0.010000	94.400000	0.058000	98.600000	0.101000	102.300000	0.121000	102.400000	0.131000	-102.500000	0.112000	-101.200000	0.135000	-120.000000	0.001000	119.900000	0.001000	-119.800000	0.001000	-119.900000	0.002000	119.800000	0.003000	119.700000	0.005000	-119.900000	0.003000	-119.100000	0.007000	121.100000	0.015000	119.100000	0.019000	-122.200000	0.035000	-124.200000	0.051000	-125.500000	0.067000	-126.600000	0.082000	-128.200000	0.099000	-129.300000	0.112000	-131.200000	0.126000	-132.800000	0.139000
121.000000	0.282000	117.900000	0.244000	112.300000	0.185000	106.500000	0.158000	105.900000	0.166000	-106.700000	0.068000	-102.600000	0.118000	-120.100000	0.000000	120.100000	0.001000	-120.100000	0.001000	-120.100000	0.001000	120.200000	0.001000	120.100000	0.002000	-119.400000	0.008000	-119.900000	0.004000	120.700000	0.006000	119.000000	0.017000	-121.700000	0.014000	-119.200000	0.024000	-119.900000	0.036000	-122.600000	0.052000	-125.700000	0.072000	-127.600000	0.089000	-130.700000	0.114000	-133.000000	0.133000
99.900000	0.096000	98.700000	0.080000	98.500000	0.089000	99.200000	0.092000	99.500000	0.089000	-96.300000	0.181000	-101.200000	0.126000	-179.900000	0.395000	179.900000	0.402000	-180.000000	0.410000	-179.900000	0.418000	179.800000	0.427000	60.400000	0.435000	179.500000	0.441000	-60.900000	0.453000	178.200000	0.456000	62.300000	0.461000	-175.900000	0.459000	-176.700000	0.444000	-174.800000	0.431000	-170.900000	0.415000	-166.300000	0.392000	-163.300000	0.376000	-158.700000	0.347000	-155.000000	0.327000
92.300000	0.037000	95.300000	0.047000	97.400000	0.063000	98.100000	0.083000	98.700000	0.081000	-101.500000	0.121000	-103.200000	0.107000	-120.100000	0.001000	-120.100000	0.001000	-120.200000	0.001000	-120.300000	0.002000	120.400000	0.002000	120.100000	0.003000	119.900000	0.006000	119.700000	0.005000	120.900000	0.013000	-120.200000	0.008000	-122.200000	0.035000	120.800000	0.017000	123.000000	0.007000	-124.600000	0.036000	-126.600000	0.064000	-128.300000	0.084000	-130.600000	0.111000	-132.600000	0.131000
92.600000	0.012000	95.500000	0.047000	98.800000	0.097000	101.700000	0.123000	102.500000	0.125000	-102.100000	0.128000	-100.700000	0.136000	-180.000000	0.395000	-179.900000	0.403000	-179.800000	0.410000	-179.800000	0.419000	179.700000	0.428000	179.600000	0.435000	60.700000	0.445000	61.200000	0.452000	178.200000	0.454000	-177.400000	0.455000	-176.900000	0.458000	64.400000	0.462000	65.500000	0.463000	-168.800000	0.430000	-165.500000	0.402000	-162.400000	0.380000	-158.700000	0.351000	-155.300000	0.330000
121.000000	0.258000	116.800000	0.244000	111.200000	0.194000	107.400000	0.159000	105.900000	0.170000	-102.400000	0.130000	-101.000000	0.136000	119.900000	0.001000	119.900000	0.001000	119.800000	0.002000	119.800000	0.002000	-119.600000	0.002000	-119.700000	0.006000	119.800000	0.004000	119.400000	0.009000	121.000000	0.015000	-122.300000	0.033000	-120.900000	0.021000	114.500000	0.036000	-127.400000	0.053000	-127.600000	0.077000	-128.800000	0.093000	-130.300000	0.110000	-131.700000	0.126000	-133.300000	0.140000
99.000000	0.116000	98.500000	0.089000	99.200000	0.084000	99.100000	0.093000	99.500000	0.093000	-100.600000	0.108000	-103.000000	0.108000	120.200000	0.001000	120.100000	0.001000	120.100000	0.001000	120.200000	0.001000	-120.400000	0.002000	-120.100000	0.002000	119.400000	0.004000	119.400000	0.006000	120.700000	0.011000	-120.300000	0.006000	-122.100000	0.031000	120.200000	0.016000	-121.200000	0.021000	-124.000000	0.047000	-126.000000	0.075000	-127.900000	0.094000	-130.700000	0.117000	-132.800000	0.136000
93.300000	0.023000	95.400000	0.046000	97.000000	0.071000	98.400000	0.085000	99.100000	0.082000	-101.500000	0.121000	-100.900000	0.133000	179.800000	0.395000	179.900000	0.403000	179.900000	0.411000	179.800000	0.420000	60.300000	0.429000	-60.400000	0.436000	60.700000	0.446000	61.200000	0.452000	178.200000	0.453000	-177.300000	0.456000	-176.700000	0.457000	64.700000	0.465000	-173.000000	0.447000	-169.200000	0.420000	-165.900000	0.391000	-162.600000	0.369000	-158.400000	0.344000	-154.900000	0.323000
92.300000	0.016000	94.600000	0.062000	98.900000	0.104000	102.400000	0.120000	102.300000	0.131000	-102.200000	0.128000	-100.900000	0.135000	-119.800000	0.001000	-119.900000	0.001000	-119.800000	0.001000	-119.800000	0.001000	-120.500000	0.001000	-119.500000	0.002000	120.000000	0.002000	119.500000	0.006000	121.200000	0.018000	117.300000	0.031000	-121.300000	0.024000	-125.600000	0.047000	-125.700000	0.071000	-127.100000	0.084000	-128.300000	0.102000	-129.900000	0.117000	-131.700000	0.130000	-133.400000	0.143000
120.600000	0.278000	117.600000	0.236000	111.600000	0.181000	106.500000	0.159000	105.700000	0.164000	-102.300000	0.129000	-103.000000	0.112000	-120.100000	0.001000	-120.100000	0.001000	-120.200000	0.002000	-120.100000	0.001000	-119.500000	0.001000	-120.000000	0.005000	119.500000	0.008000	119.400000	0.010000	120.700000	0.007000	120.400000	0.005000	-122.500000	0.022000	-118.100000	0.016000	-120.200000	0.039000	-123.400000	0.058000	-126.200000	0.076000	-128.300000	0.094000	-131.200000	0.118000	-133.400000	0.138000
99.700000	0.094000	98.600000	0.082000	98.600000	0.087000	99.000000	0.093000	99.700000	0.090000	-100.600000	0.109000	-101.000000	0.131000	-180.000000	0.395000	-179.900000	0.403000	-179.900000	0.410000	-180.000000	0.420000	179.800000	0.428000	179.800000	0.436000	-179.600000	0.442000	61.200000	0.451000	178.000000	0.455000	62.500000	0.461000	-175.900000	0.462000	-177.300000	0.450000	-174.200000	0.426000	-169.800000	0.407000	-165.600000	0.387000	-162.100000	0.367000	-157.800000	0.340000	-154.200000	0.319000
92.600000	0.035000	95.500000	0.049000	97.600000	0.066000	-102.600000	0.124000	-102.300000	0.123000	-101.200000	0.123000	-104.500000	0.093000	-120.000000	0.001000	-120.200000	0.002000	-120.200000	0.001000	120.000000	0.002000	-120.300000	0.003000	119.600000	0.005000	120.100000	0.004000	121.300000	0.013000	-120.300000	0.005000	-120.400000	0.008000	117.400000	0.038000	121.800000	0.014000	-123.200000	0.009000	-124.900000	0.039000	-126.900000	0.067000	-128.900000	0.090000	-131.000000	0.116000	-133.700000	0.142000
92.400000	0.008000	96.000000	0.053000	99.100000	0.102000	-102.100000	0.118000	-102.300000	0.125000	-102.200000	0.125000	-98.800000	0.160000	-180.000000	0.396000	-179.800000	0.403000	-179.800000	0.412000	-180.000000	0.419000	-179.800000	0.428000	-179.500000	0.437000	60.800000	0.445000	178.900000	0.453000	-178.000000	0.454000	-176.900000	0.454000	-177.700000	0.462000	64.600000	0.462000	-171.100000	0.455000	-168.100000	0.424000	-164.900000	0.397000	-161.500000	0.372000	-157.900000	0.344000	-153.600000	0.313000
121.800000	0.274000	116.100000	0.239000	110.700000	0.187000	-101.500000	0.112000	-101.800000	0.121000	-102.400000	0.130000	-101.600000	0.129000	120.000000	0.001000	119.800000	0.001000	119.800000	0.001000	-119.800000	0.001000	119.700000	0.003000	-120.000000	0.002000	119.200000	0.004000	120.100000	0.004000	118.100000	0.022000	-122.700000	0.034000	-119.100000	0.008000	-126.200000	0.044000	-127.100000	0.060000	-128.100000	0.081000	-129.200000	0.097000	-130.600000	0.113000	-132.100000	0.130000	-134.000000	0.147000
98.300000	0.105000	98.500000	0.087000	99.200000	0.085000	-100.700000	0.104000	-100.500000	0.103000	-100.600000	0.113000	-104.100000	0.094000	120.000000	0.001000	120.200000	0.002000	120.100000	0.002000	-120.300000	0.004000	120.400000	0.001000	-120.500000	0.006000	119.800000	0.007000	121.300000	0.008000	120.300000	0.005000	-120.400000	0.008000	-123.300000	0.039000	-120.400000	0.009000	-122.000000	0.028000	-124.200000	0.052000	-126.400000	0.077000	-128.600000	0.100000	-131.200000	0.121000	-134.100000	0.145000
93.500000	0.023000	95.700000	0.048000	97.100000	0.075000	-102.600000	0.123000	-102.200000	0.124000	-101.600000	0.119000	-99.200000	0.154000	-180.000000	0.396000	179.900000	0.403000	180.000000	0.411000	-179.800000	0.418000	179.600000	0.430000	-179.400000	0.435000	60.900000	0.445000	178.500000	0.454000	61.800000	0.457000	-176.900000	0.454000	-176.800000	0.466000	-174.800000	0.459000	-172.100000	0.439000	-168.600000	0.412000	-165.200000	0.386000	-161.600000	0.361000	-157.600000	0.337000	-153.000000	0.308000
91.700000	0.016000	95.000000	0.069000	99.500000	0.106000	-102.100000	0.118000	-102.200000	0.125000	-102.100000	0.126000	-101.400000	0.130000	-120.000000	0.001000	-119.900000	0.001000	-119.900000	0.002000	-120.000000	0.003000	-119.600000	0.002000	-120.200000	0.005000	119.700000	0.004000	120.700000	0.005000	118.200000	0.017000	-122.700000	0.034000	-120.300000	0.009000	-124.800000	0.057000	-126.000000	0.073000	-127.400000	0.090000	-128.700000	0.105000	-130.300000	0.120000	-132.100000	0.134000	-134.300000	0.149000
121.800000	0.287000	117.000000	0.229000	110.900000	0.176000	-101.400000	0.112000	-101.800000	0.119000	-102.100000	0.132000	-104.100000	0.100000	-120.000000	0.001000	-120.200000	0.002000	-120.200000	0.001000	-120.300000	0.001000	-120.200000	0.002000	-120.400000	0.003000	119.300000	0.006000	120.500000	0.012000	119.700000	0.007000	-120.500000	0.007000	-123.400000	0.030000	-119.300000	0.027000	-121.100000	0.042000	-123.800000	0.061000	-126.500000	0.081000	-129.000000	0.101000	-131.600000	0.122000	-134.400000	0.148000
99.000000	0.085000	98.600000	0.080000	98.500000	0.089000	-100.900000	0.105000	-100.600000	0.105000	-100.900000	0.111000	-99.400000	0.148000	-180.000000	0.396000	-179.800000	0.403000	-179.800000	0.412000	-179.600000	0.420000	-60.200000	0.429000	-179.300000	0.436000	60.900000	0.445000	179.000000	0.448000	62.000000	0.457000	-176.800000	0.455000	-176.100000	0.468000	-176.100000	0.438000	-173.100000	0.423000	-169.000000	0.401000	-165.000000	0.380000	-161.100000	0.358000	-157.000000	0.334000	-152.500000	0.303000
93.000000	0.036000	95.700000	0.050000	-106.300000	0.073000	-102.500000	0.123000	-102.300000	0.123000	-101.400000	0.124000	-120.100000	0.001000	-120.200000	0.002000	-120.100000	0.002000	-120.300000	0.001000	-120.200000	0.002000	-120.500000	0.005000	119.400000	0.005000	-120.800000	0.004000	-120.600000	0.005000	-121.100000	0.013000	-120.400000	0.008000	-121.900000	0.030000	121.900000	0.013000	-123.700000	0.021000	-125.400000	0.049000	-127.300000	0.072000	-129.400000	0.096000	-131.700000	0.123000	-134.300000	0.146000
92.600000	0.010000	96.200000	0.058000	-102.600000	0.096000	-102.200000	0.121000	-102.200000	0.126000	-102.200000	0.126000	-179.900000	0.389000	-179.800000	0.396000	-179.900000	0.403000	-179.700000	0.412000	-179.800000	0.421000	-179.500000	0.427000	-179.400000	0.437000	-178.800000	0.446000	-178.400000	0.451000	-177.800000	0.453000	-176.700000	0.452000	-175.800000	0.450000	64.900000	0.460000	-170.300000	0.441000	-167.300000	0.413000	-164.000000	0.388000	-160.400000	0.361000	-156.600000	0.332000	-152.800000	0.309000
121.700000	0.279000	115.800000	0.236000	-97.400000	0.161000	-101.600000	0.113000	-101.900000	0.122000	-102.100000	0.128000	119.900000	0.001000	119.800000	0.001000	119.800000	0.002000	119.700000	0.002000	119.800000	0.002000	-120.200000	0.004000	-120.000000	0.002000	-120.800000	0.007000	-121.300000	0.014000	-121.300000	0.019000	-123.000000	0.038000	-122.300000	0.036000	-126.500000	0.048000	-127.200000	0.067000	-128.200000	0.086000	-129.700000	0.103000	-131.200000	0.120000	-132.800000	0.137000	-134.300000	0.148000
98.000000	0.097000	98.500000	0.085000	-104.200000	0.091000	-100.600000	0.103000	-100.500000	0.102000	-100.700000	0.114000	120.100000	0.001000	120.200000	0.002000	120.200000	0.001000	120.200000	0.002000	120.200000	0.002000	-120.400000	0.003000	-120.500000	0.008000	-120.300000	0.005000	-120.200000	0.006000	-121.000000	0.010000	-120.200000	0.009000	-121.900000	0.027000	-120.500000	0.010000	-122.800000	0.036000	-124.900000	0.059000	-126.900000	0.081000	-129.200000	0.105000	-131.900000	0.127000	-134.600000	0.151000
93.700000	0.026000	95.700000	0.051000	-103.700000	0.081000	-102.500000	0.123000	-102.100000	0.125000	-101.800000	0.121000	179.900000	0.389000	179.900000	0.396000	179.800000	0.404000	179.900000	0.412000	179.800000	0.421000	-179.400000	0.428000	-179.400000	0.434000	-179.000000	0.443000	-178.600000	0.449000	-177.600000	0.454000	-176.800000	0.451000	-175.600000	0.450000	-174.400000	0.456000	-171.000000	0.429000	-167.600000	0.404000	-164.200000	0.379000	-160.400000	0.352000	-156.200000	0.326000	-152.300000	0.302000
91.600000	0.023000	95.300000	0.073000	-98.000000	0.151000	-102.200000	0.120000	-102.200000	0.126000	-102.000000	0.127000	-119.900000	0.001000	-119.900000	0.001000	-119.800000	0.002000	-119.800000	0.002000	-119.800000	0.002000	119.500000	0.005000	-120.200000	0.006000	-120.800000	0.011000	-121.200000	0.017000	-121.700000	0.019000	-122.900000	0.040000	-122.600000	0.038000	-125.100000	0.061000	-126.400000	0.076000	-127.800000	0.092000	-129.300000	0.109000	-131.000000	0.125000	-132.900000	0.140000	-134.500000	0.151000
122.200000	0.284000	116.800000	0.225000	-102.800000	0.110000	-101.500000	0.112000	-102.000000	0.119000	-101.900000	0.129000	-120.100000	0.001000	-120.200000	0.002000	-120.100000	0.002000	-120.300000	0.001000	-120.200000	0.002000	120.200000	0.001000	-120.500000	0.004000	-120.100000	0.004000	-120.200000	0.003000	-120.600000	0.011000	-120.500000	0.005000	-122.100000	0.021000	-119.500000	0.028000	-122.000000	0.048000	-124.600000	0.066000	-126.900000	0.085000	-129.600000	0.106000	-132.400000	0.128000	-135.000000	0.153000
98.500000	0.080000	98.400000	0.080000	-104.300000	0.081000	-100.700000	0.104000	-100.400000	0.105000	-101.000000	0.112000	-179.900000	0.389000	-179.800000	0.396000	-179.900000	0.403000	-179.700000	0.412000	-179.800000	0.421000	60.400000	0.429000	-179.200000	0.436000	-179.100000	0.442000	-178.500000	0.450000	-177.800000	0.451000	-176.500000	0.454000	-175.100000	0.453000	-175.600000	0.436000	-171.800000	0.415000	-167.900000	0.395000	-164.100000	0.373000	-159.900000	0.349000	-155.500000	0.323000	-151.700000	0.298000
-120.200000	0.036000	-103.800000	0.095000	-102.000000	0.080000	98.300000	0.086000	-101.900000	0.119000	-101.400000	0.121000	-120.100000	0.001000	-120.200000	0.002000	-120.200000	0.002000	-120.300000	0.002000	120.200000	0.002000	-120.300000	0.002000	-119.500000	0.006000	-120.300000	0.005000	120.200000	0.004000	-120.600000	0.011000	-120.600000	0.009000	-122.600000	0.042000	122.200000	0.013000	-123.800000	0.024000	-125.800000	0.060000	-127.400000	0.076000	-129.700000	0.102000	-132.200000	0.127000	-134.600000	0.151000
-94.400000	0.153000	-102.400000	0.091000	-84.700000	0.255000	101.900000	0.121000	-102.300000	0.128000	-102.200000	0.126000	-179.900000	0.390000	-179.800000	0.397000	-179.900000	0.404000	-179.800000	0.413000	179.800000	0.422000	-179.700000	0.431000	179.500000	0.438000	-178.900000	0.443000	178.400000	0.450000	-177.600000	0.450000	-176.300000	0.452000	-176.300000	0.453000	65.100000	0.459000	-169.900000	0.436000	-166.400000	0.399000	-163.600000	0.383000	-159.700000	0.354000	-155.700000	0.326000	-152.100000	0.302000
-94.000000	0.142000	-99.200000	0.131000	-119.300000	0.020000	107.000000	0.162000	-102.100000	0.125000	-101.900000	0.129000	119.900000	0.001000	119.800000	0.001000	119.900000	0.002000	119.700000	0.002000	-119.800000	0.002000	119.600000	0.002000	119.900000	0.003000	119.000000	0.011000	-118.600000	0.017000	-121.900000	0.026000	-123.200000	0.038000	-121.000000	0.026000	-126.900000	0.049000	-127.400000	0.072000	-128.500000	0.094000	-129.900000	0.108000	-131.600000	0.125000	-133.300000	0.140000	-134.700000	0.153000
-119.200000	0.046000	-102.700000	0.109000	-102.100000	0.077000	99.000000	0.094000	-100.600000	0.103000	-101.000000	0.117000	120.000000	0.001000	120.200000	0.002000	120.200000	0.002000	120.300000	0.001000	-120.200000	0.002000	120.300000	0.003000	120.600000	0.007000	120.300000	0.004000	-120.100000	0.005000	-120.600000	0.008000	-120.500000	0.011000	-122.800000	0.035000	-120.600000	0.013000	-123.000000	0.038000	-125.600000	0.066000	-127.100000	0.083000	-129.700000	0.107000	-132.400000	0.132000	-135.000000	0.154000
-94.500000	0.126000	-103.400000	0.090000	-86.200000	0.248000	98.900000	0.085000	-101.700000	0.121000	-101.600000	0.119000	-180.000000	0.390000	179.900000	0.397000	179.800000	0.405000	179.800000	0.414000	-179.800000	0.422000	179.800000	0.431000	179.400000	0.436000	60.900000	0.446000	-61.500000	0.452000	-177.500000	0.452000	-176.400000	0.450000	-175.700000	0.455000	-174.000000	0.453000	-170.500000	0.425000	-166.400000	0.393000	-163.700000	0.375000	-159.500000	0.347000	-155.300000	0.319000	-151.500000	0.297000
-94.500000	0.153000	-99.800000	0.121000	-117.100000	0.028000	102.300000	0.122000	-102.300000	0.128000	-102.000000	0.129000	-120.000000	0.001000	-119.900000	0.001000	-119.800000	0.001000	-119.800000	0.002000	119.800000	0.002000	-119.700000	0.003000	120.200000	0.006000	119.000000	0.007000	-118.600000	0.012000	-122.100000	0.026000	-123.100000	0.040000	-121.800000	0.027000	-125.400000	0.064000	-126.700000	0.080000	-128.400000	0.098000	-129.600000	0.113000	-131.500000	0.129000	-133.400000	0.144000	-134.900000	0.155000
-117.100000	0.034000	-101.300000	0.114000	-102.900000	0.076000	106.100000	0.162000	-102.200000	0.122000	-101.800000	0.128000	-120.000000	0.002000	-120.200000	0.002000	-120.200000	0.002000	-120.200000	0.001000	120.200000	0.002000	-120.400000	0.002000	120.500000	0.004000	119.800000	0.006000	-119.700000	0.008000	-120.400000	0.007000	-120.500000	0.010000	-122.900000	0.028000	-119.500000	0.031000	-122.400000	0.049000	-125.400000	0.071000	-127.300000	0.086000	-130.000000	0.110000	-132.800000	0.133000	-135.500000	0.156000
-97.000000	0.141000	-103.600000	0.095000	-87.400000	0.236000	99.300000	0.091000	-100.500000	0.106000	-101.300000	0.115000	-180.000000	0.389000	-179.800000	0.397000	-179.900000	0.404000	-179.800000	0.414000	179.800000	0.422000	-179.700000	0.432000	179.200000	0.437000	61.100000	0.446000	-61.600000	0.452000	-177.600000	0.452000	-176.400000	0.450000	-175.200000	0.457000	-175.300000	0.431000	-171.100000	0.412000	-166.500000	0.386000	-163.400000	0.370000	-159.100000	0.342000	-154.700000	0.315000	-150.800000	0.293000
93.800000	0.042000	96.200000	0.052000	-103.000000	0.121000	-103.100000	0.105000	-101.700000	0.119000	-101.400000	0.124000	-120.100000	0.001000	-120.100000	0.002000	-120.200000	0.002000	-120.200000	0.002000	-120.200000	0.002000	-120.200000	0.002000	-120.400000	0.003000	-119.200000	0.007000	-119.900000	0.008000	-121.300000	0.020000	-120.800000	0.013000	-122.900000	0.046000	122.400000	0.011000	-124.100000	0.036000	-126.000000	0.062000	-128.300000	0.088000	-130.700000	0.112000	-132.800000	0.133000	-135.300000	0.156000
93.400000	0.022000	96.600000	0.070000	-101.600000	0.112000	-103.300000	0.098000	-102.100000	0.126000	-102.200000	0.122000	-179.900000	0.390000	-179.900000	0.397000	-179.800000	0.405000	-179.800000	0.414000	-179.800000	0.423000	-179.800000	0.433000	-179.700000	0.442000	-61.200000	0.446000	-61.700000	0.452000	-177.600000	0.450000	-176.000000	0.448000	-175.900000	0.449000	65.500000	0.457000	-169.300000	0.423000	-165.800000	0.394000	-162.000000	0.365000	-158.200000	0.340000	-154.800000	0.318000	-150.800000	0.293000
120.600000	0.269000	114.900000	0.226000	-101.500000	0.112000	-99.200000	0.140000	-102.500000	0.128000	-101.800000	0.131000	119.900000	0.001000	119.800000	0.002000	119.700000	0.002000	119.800000	0.002000	119.700000	0.002000	119.800000	0.003000	119.600000	0.004000	-119.700000	0.005000	-118.900000	0.014000	-121.200000	0.021000	-123.300000	0.042000	-121.200000	0.029000	-127.300000	0.053000	-127.400000	0.080000	-128.900000	0.099000	-130.500000	0.117000	-132.200000	0.130000	-133.600000	0.144000	-135.400000	0.158000
97.700000	0.090000	98.700000	0.083000	-101.000000	0.103000	-102.200000	0.112000	-100.500000	0.105000	-101.000000	0.119000	120.100000	0.002000	120.200000	0.001000	120.300000	0.002000	120.200000	0.002000	120.300000	0.003000	120.200000	0.002000	120.400000	0.003000	-119.300000	0.012000	-119.200000	0.008000	-121.300000	0.015000	-120.700000	0.013000	-123.000000	0.038000	-120.700000	0.016000	-123.700000	0.044000	-125.900000	0.068000	-128.200000	0.093000	-130.600000	0.118000	-133.100000	0.137000	-135.700000	0.160000
94.300000	0.035000	95.800000	0.058000	-102.700000	0.121000	-103.500000	0.097000	-101.600000	0.120000	-101.900000	0.119000	179.900000	0.390000	179.800000	0.398000	179.800000	0.406000	179.800000	0.414000	179.800000	0.423000	179.800000	0.433000	179.700000	0.442000	179.300000	0.444000	-61.800000	0.452000	-177.300000	0.452000	-176.000000	0.447000	-175.300000	0.451000	-173.500000	0.448000	-169.500000	0.417000	-165.700000	0.388000	-161.900000	0.359000	-158.100000	0.332000	-154.300000	0.312000	-150.200000	0.287000
92.500000	0.034000	96.000000	0.081000	-101.600000	0.113000	-99.900000	0.134000	-102.200000	0.125000	-101.700000	0.128000	-119.900000	0.002000	-119.800000	0.002000	-119.700000	0.001000	-119.800000	0.002000	-119.700000	0.002000	-119.800000	0.003000	-119.600000	0.004000	119.700000	0.006000	-119.200000	0.011000	-121.700000	0.022000	-123.300000	0.043000	-122.000000	0.031000	-125.700000	0.068000	-127.100000	0.083000	-128.800000	0.102000	-130.500000	0.120000	-132.100000	0.136000	-133.800000	0.147000	-135.600000	0.160000
121.100000	0.271000	115.900000	0.213000	-101.600000	0.110000	-101.600000	0.117000	-102.300000	0.127000	-101.800000	0.129000	-120.100000	0.001000	-120.100000	0.002000	-120.300000	0.002000	-120.200000	0.002000	-120.400000	0.002000	-120.200000	0.002000	-120.400000	0.003000	121.100000	0.010000	-119.200000	0.013000	-121.100000	0.012000	-120.800000	0.011000	-123.200000	0.030000	-119.800000	0.034000	-123.200000	0.053000	-125.700000	0.074000	-128.400000	0.095000	-131.100000	0.117000	-133.500000	0.139000	-136.100000	0.163000
98.100000	0.078000	98.300000	0.083000	-101.100000	0.105000	-103.300000	0.099000	-100.600000	0.106000	-101.400000	0.115000	-179.900000	0.390000	-179.900000	0.397000	-179.800000	0.406000	-179.800000	0.414000	-179.700000	0.424000	-179.800000	0.433000	-179.700000	0.442000	178.800000	0.445000	-61.700000	0.452000	-177.200000	0.452000	-175.900000	0.448000	-174.600000	0.454000	-174.700000	0.427000	-170.000000	0.407000	-165.900000	0.381000	-161.600000	0.355000	-157.400000	0.330000	-153.700000	0.308000	-149.600000	0.282000
150.300000	0.276000	-100.900000	0.123000	-100.700000	0.123000	-102.300000	0.123000	-101.600000	0.116000	-101.400000	0.120000	-120.200000	0.002000	-120.200000	0.001000	-120.200000	0.002000	-120.300000	0.002000	-120.300000	0.002000	-120.400000	0.003000	-119.200000	0.007000	-120.400000	0.006000	-119.600000	0.008000	121.300000	0.015000	-120.800000	0.014000	117.200000	0.042000	122.600000	0.009000	-124.500000	0.046000	-126.500000	0.067000	-128.700000	0.093000	-131.200000	0.116000	-133.700000	0.142000	-136.100000	0.162000
-98.300000	0.076000	-102.100000	0.108000	-103.200000	0.098000	-102.200000	0.123000	-102.000000	0.127000	-102.000000	0.124000	-179.900000	0.390000	-179.800000	0.399000	-179.800000	0.406000	-179.800000	0.415000	-179.700000	0.424000	-179.700000	0.434000	179.300000	0.439000	-61.200000	0.446000	-62.000000	0.453000	177.000000	0.450000	-175.600000	0.445000	64.700000	0.457000	65.700000	0.456000	-168.200000	0.409000	-165.000000	0.388000	-161.200000	0.358000	-157.200000	0.333000	-153.400000	0.306000	-149.500000	0.283000
-97.600000	0.064000	-102.200000	0.099000	-101.400000	0.111000	-101.700000	0.115000	-102.500000	0.130000	-101.700000	0.131000	119.900000	0.002000	119.800000	0.002000	119.800000	0.002000	119.800000	0.002000	119.700000	0.003000	119.600000	0.003000	119.800000	0.003000	-118.700000	0.008000	-119.000000	0.015000	122.000000	0.026000	-123.700000	0.046000	118.000000	0.014000	-127.500000	0.056000	-127.900000	0.088000	-129.300000	0.102000	-130.900000	0.121000	-132.700000	0.135000	-134.200000	0.149000	-136.000000	0.163000
-87.500000	0.004000	-100.900000	0.115000	-100.700000	0.127000	-100.700000	0.104000	-100.700000	0.105000	-101.400000	0.121000	120.200000	0.002000	120.100000	0.001000	120.200000	0.002000	120.200000	0.003000	120.200000	0.002000	120.400000	0.002000	120.700000	0.010000	-119.700000	0.008000	-119.000000	0.009000	121.000000	0.013000	-120.700000	0.014000	117.200000	0.047000	-121.100000	0.017000	-124.400000	0.051000	-126.300000	0.073000	-128.700000	0.098000	-131.200000	0.122000	-134.000000	0.145000	-136.400000	0.166000
-123.100000	0.278000	-101.800000	0.115000	-102.700000	0.104000	-102.200000	0.123000	-101.400000	0.119000	-101.600000	0.118000	179.800000	0.391000	179.900000	0.399000	179.800000	0.407000	179.800000	0.415000	179.900000	0.424000	179.700000	0.435000	179.300000	0.437000	-61.400000	0.447000	-61.900000	0.452000	177.000000	0.450000	-175.700000	0.444000	64.800000	0.458000	-172.900000	0.446000	-168.200000	0.405000	-165.000000	0.382000	-161.000000	0.352000	-157.000000	0.325000	-152.900000	0.301000	-149.000000	0.278000
-98.300000	0.073000	-102.500000	0.101000	-102.000000	0.107000	-102.200000	0.122000	-102.100000	0.127000	-101.600000	0.129000	-119.800000	0.001000	-119.800000	0.002000	-119.800000	0.002000	-119.700000	0.002000	-119.800000	0.003000	-119.700000	0.002000	120.100000	0.007000	-119.400000	0.009000	-119.300000	0.011000	122.200000	0.028000	-123.600000	0.048000	118.800000	0.019000	-126.100000	0.070000	-127.800000	0.090000	-129.200000	0.106000	-130.900000	0.124000	-132.700000	0.140000	-134.400000	0.151000	-136.200000	0.165000
177.000000	0.085000	-101.100000	0.109000	-100.500000	0.123000	-101.700000	0.114000	-102.500000	0.127000	-101.900000	0.128000	-120.100000	0.002000	-120.200000	0.001000	-120.200000	0.002000	-120.300000	0.002000	-120.300000	0.003000	-120.300000	0.003000	120.800000	0.005000	-119.100000	0.007000	-119.000000	0.016000	120.800000	0.012000	-120.800000	0.012000	116.100000	0.039000	-119.800000	0.038000	-124.000000	0.059000	-126.100000	0.078000	-129.000000	0.100000	-131.600000	0.123000	-134.400000	0.148000	-136.700000	0.169000
88.400000	0.007000	-101.300000	0.115000	-102.400000	0.110000	-100.700000	0.107000	-100.600000	0.108000	-101.600000	0.119000	-180.000000	0.390000	-179.800000	0.399000	-179.800000	0.406000	-179.800000	0.415000	-179.700000	0.423000	-179.800000	0.434000	178.900000	0.439000	-61.400000	0.447000	-61.900000	0.452000	177.000000	0.449000	-175.500000	0.445000	64.800000	0.459000	-174.400000	0.422000	-168.600000	0.396000	-165.100000	0.375000	-160.600000	0.349000	-156.400000	0.322000	-152.300000	0.296000	-148.500000	0.272000
-104.700000	0.081000	96.700000	0.058000	97.700000	0.077000	-102.100000	0.123000	-101.500000	0.118000	-101.600000	0.122000	-120.200000	0.002000	-120.200000	0.001000	-120.200000	0.002000	-120.200000	0.002000	-120.200000	0.002000	-120.400000	0.003000	-120.100000	0.004000	119.800000	0.012000	-121.800000	0.014000	-122.700000	0.029000	-121.000000	0.015000	117.300000	0.039000	-122.800000	0.011000	-124.800000	0.051000	-126.800000	0.073000	-129.300000	0.099000	-131.900000	0.125000	-134.400000	0.147000	-136.900000	0.170000
-100.400000	0.119000	97.100000	0.078000	100.200000	0.112000	-102.400000	0.122000	-102.000000	0.127000	-102.100000	0.122000	-179.900000	0.392000	-179.800000	0.400000	-179.800000	0.408000	-179.800000	0.416000	-179.800000	0.425000	-179.600000	0.435000	-179.000000	0.437000	179.600000	0.441000	-177.800000	0.454000	-177.300000	0.455000	-175.100000	0.443000	65.100000	0.455000	-171.100000	0.444000	-167.700000	0.403000	-164.200000	0.379000	-160.100000	0.350000	-156.000000	0.321000	-152.000000	0.296000	-147.900000	0.270000
-100.700000	0.126000	113.800000	0.215000	109.400000	0.173000	-101.800000	0.118000	-102.500000	0.129000	-101.400000	0.132000	119.800000	0.001000	119.800000	0.002000	119.800000	0.002000	119.700000	0.003000	119.800000	0.004000	119.600000	0.003000	119.200000	0.011000	-118.900000	0.011000	-121.000000	0.010000	-120.500000	0.011000	-124.000000	0.049000	117.600000	0.021000	-127.300000	0.068000	-128.100000	0.093000	-129.700000	0.109000	-131.500000	0.125000	-133.200000	0.141000	-135.000000	0.156000	-136.900000	0.171000
-102.900000	0.083000	98.800000	0.084000	99.000000	0.091000	-100.500000	0.105000	-100.700000	0.108000	-101.500000	0.122000	120.200000	0.001000	120.100000	0.002000	120.200000	0.002000	120.300000	0.002000	120.200000	0.002000	120.300000	0.004000	120.000000	0.006000	-121.100000	0.011000	-120.900000	0.017000	-122.700000	0.021000	-120.900000	0.016000	117.300000	0.046000	-122.100000	0.025000	-124.700000	0.055000	-126.800000	0.077000	-129.300000	0.103000	-132.200000	0.129000	-134.800000	0.150000	-137.200000	0.173000
-101.900000	0.103000	96.200000	0.065000	97.700000	0.081000	-102.200000	0.121000	-101.400000	0.119000	-101.800000	0.119000	179.900000	0.393000	179.900000	0.399000	179.800000	0.408000	179.800000	0.416000	179.800000	0.425000	179.800000	0.434000	61.100000	0.439000	-179.000000	0.448000	-178.200000	0.447000	-176.600000	0.457000	-175.200000	0.441000	65.200000	0.456000	-171.600000	0.434000	-167.600000	0.399000	-164.000000	0.374000	-159.900000	0.344000	-155.500000	0.315000	-151.400000	0.291000	-147.400000	0.264000
-100.100000	0.129000	96.900000	0.086000	100.900000	0.111000	-102.300000	0.123000	-102.100000	0.126000	-101.400000	0.130000	-120.000000	0.001000	-119.800000	0.002000	-119.800000	0.002000	-119.700000	0.003000	-119.700000	0.003000	-119.700000	0.004000	119.100000	0.005000	118.400000	0.007000	-120.900000	0.019000	-121.500000	0.013000	-123.900000	0.051000	118.300000	0.023000	-126.600000	0.075000	-128.100000	0.095000	-129.700000	0.111000	-131.500000	0.129000	-133.400000	0.143000	-135.300000	0.157000	-137.100000	0.174000
-103.200000	0.100000	114.500000	0.203000	108.700000	0.170000	-101.600000	0.117000	-102.400000	0.128000	-101.800000	0.127000	-120.000000	0.002000	-120.200000	0.002000	-120.200000	0.002000	-120.300000	0.002000	-120.300000	0.003000	-120.400000	0.003000	119.600000	0.009000	121.600000	0.005000	-121.000000	0.011000	-121.500000	0.027000	-121.000000	0.015000	116.300000	0.040000	-121.100000	0.041000	-124.500000	0.061000	-126.700000	0.083000	-129.500000	0.106000	-132.500000	0.132000	-135.100000	0.154000	-137.500000	0.176000
-101.800000	0.087000	98.300000	0.086000	98.800000	0.092000	-100.800000	0.105000	-100.700000	0.110000	-101.800000	0.119000	-180.000000	0.392000	-179.800000	0.399000	-179.800000	0.408000	-179.700000	0.416000	-179.700000	0.425000	-179.600000	0.435000	61.200000	0.439000	-61.000000	0.453000	-177.800000	0.449000	-177.300000	0.446000	-175.100000	0.442000	65.200000	0.457000	-172.600000	0.416000	-167.700000	0.392000	-164.000000	0.367000	-159.600000	0.339000	-155.000000	0.310000	-150.900000	0.285000	-146.900000	0.259000
-98.900000	0.110000	-104.200000	0.131000	131.400000	0.058000	-102.100000	0.122000	-101.500000	0.118000	-102.200000	0.117000	-120.200000	0.001000	-120.200000	0.002000	-120.200000	0.002000	-120.300000	0.003000	-120.300000	0.004000	120.700000	0.008000	-121.000000	0.011000	119.800000	0.013000	118.900000	0.019000	119.600000	0.011000	-121.100000	0.018000	117.900000	0.035000	-123.500000	0.033000	-125.200000	0.056000	-127.600000	0.084000	-129.900000	0.107000	-132.400000	0.129000	-135.100000	0.153000	-137.400000	0.176000
-90.400000	0.176000	-101.300000	0.102000	151.500000	0.254000	-102.300000	0.122000	-102.000000	0.127000	-102.000000	0.124000	-179.800000	0.393000	-179.800000	0.400000	-179.800000	0.408000	-179.700000	0.417000	-179.700000	0.425000	179.300000	0.431000	-178.900000	0.438000	179.500000	0.441000	62.500000	0.450000	63.500000	0.452000	-174.700000	0.438000	65.400000	0.452000	-170.000000	0.421000	-166.800000	0.396000	-162.800000	0.364000	-158.900000	0.338000	-154.900000	0.313000	-150.800000	0.287000	-147.200000	0.263000
-117.500000	0.050000	-100.900000	0.106000	129.800000	0.045000	-101.900000	0.120000	-102.400000	0.129000	-100.800000	0.136000	119.700000	0.002000	119.800000	0.002000	119.800000	0.003000	119.700000	0.003000	119.600000	0.004000	120.200000	0.007000	-120.400000	0.009000	-118.700000	0.013000	118.900000	0.009000	117.600000	0.031000	-124.300000	0.054000	116.400000	0.027000	-127.200000	0.079000	-128.600000	0.097000	-130.300000	0.116000	-132.100000	0.132000	-133.900000	0.147000	-135.600000	0.160000	-137.100000	0.175000
-98.700000	0.103000	-100.500000	0.104000	131.600000	0.059000	-100.500000	0.105000	-100.800000	0.110000	-102.000000	0.117000	120.200000	0.002000	120.200000	0.002000	120.200000	0.002000	120.300000	0.002000	120.400000	0.003000	120.700000	0.004000	-120.900000	0.006000	-121.200000	0.012000	118.500000	0.021000	118.800000	0.013000	-121.000000	0.018000	118.100000	0.044000	-123.300000	0.038000	-125.100000	0.060000	-127.600000	0.087000	-130.100000	0.110000	-132.700000	0.133000	-135.400000	0.158000	-137.700000	0.178000
-92.600000	0.177000	-104.200000	0.126000	151.600000	0.251000	-102.200000	0.121000	-101.400000	0.119000	-101.900000	0.121000	179.900000	0.392000	179.800000	0.401000	179.800000	0.408000	179.700000	0.418000	179.700000	0.426000	179.000000	0.433000	-178.600000	0.439000	-179.000000	0.449000	62.500000	0.451000	63.500000	0.451000	-174.700000	0.437000	65.500000	0.454000	-170.000000	0.417000	-166.700000	0.392000	-162.600000	0.360000	-158.500000	0.333000	-154.400000	0.307000	-150.300000	0.281000	-146.600000	0.259000
-114.500000	0.050000	-101.000000	0.105000	129.500000	0.046000	-102.100000	0.123000	-102.100000	0.126000	-100.900000	0.136000	-119.800000	0.002000	-119.800000	0.002000	-119.700000	0.003000	-119.700000	0.002000	-119.600000	0.003000	120.700000	0.007000	-120.900000	0.010000	118.300000	0.006000	119.500000	0.008000	118.000000	0.027000	-124.300000	0.056000	117.600000	0.033000	-127.100000	0.081000	-128.600000	0.100000	-130.300000	0.119000	-132.200000	0.135000	-134.100000	0.149000	-135.800000	0.162000	-137.400000	0.176000
-99.900000	0.104000	-100.900000	0.106000	131.800000	0.062000	-101.800000	0.119000	-102.300000	0.128000	-102.100000	0.121000	-120.300000	0.002000	-120.200000	0.002000	-120.300000	0.003000	-120.200000	0.003000	-120.400000	0.004000	120.300000	0.003000	-120.400000	0.006000	121.700000	0.006000	118.000000	0.022000	118.700000	0.020000	-121.200000	0.015000	116.400000	0.032000	-122.600000	0.048000	-124.900000	0.065000	-127.800000	0.089000	-130.400000	0.112000	-133.000000	0.136000	-135.800000	0.160000	-138.000000	0.181000
-93.400000	0.162000	-101.000000	0.103000	151.500000	0.250000	-100.800000	0.105000	-100.800000	0.112000	-101.800000	0.119000	-179.800000	0.393000	-179.800000	0.400000	-179.700000	0.408000	-179.900000	0.417000	-179.700000	0.426000	179.100000	0.432000	-178.800000	0.438000	-61.100000	0.455000	-178.100000	0.451000	63.500000	0.451000	-174.500000	0.439000	65.600000	0.455000	-170.600000	0.406000	-166.800000	0.385000	-162.300000	0.356000	-158.100000	0.329000	-153.900000	0.302000	-149.700000	0.277000	-146.100000	0.254000
-103.400000	0.099000	-103.700000	0.127000	-100.900000	0.123000	-101.800000	0.119000	-101.200000	0.118000	120.200000	0.002000	-120.200000	0.002000	-120.300000	0.002000	-120.200000	0.003000	-120.400000	0.003000	120.400000	0.004000	-119.600000	0.007000	119.700000	0.009000	119.800000	0.015000	121.300000	0.020000	-120.400000	0.008000	-121.400000	0.022000	121.900000	0.014000	-123.800000	0.043000	-125.900000	0.066000	-128.100000	0.090000	-130.700000	0.114000	-133.100000	0.136000	-135.700000	0.160000	-137.800000	0.180000
-102.600000	0.090000	-101.300000	0.104000	-103.300000	0.097000	-102.300000	0.124000	-101.900000	0.127000	179.900000	0.386000	-179.700000	0.393000	-179.700000	0.401000	-179.900000	0.409000	-179.600000	0.418000	179.700000	0.427000	-61.000000	0.434000	61.400000	0.441000	179.500000	0.440000	177.400000	0.443000	-176.100000	0.446000	-174.400000	0.437000	65.600000	0.450000	-169.100000	0.408000	-165.600000	0.384000	-161.800000	0.355000	-157.600000	0.328000	-153.800000	0.304000	-149.700000	0.278000	-146.300000	0.257000
-99.400000	0.125000	-101.200000	0.109000	-101.200000	0.117000	-102.100000	0.122000	-102.500000	0.129000	-119.800000	0.001000	119.700000	0.002000	119.600000	0.002000	119.800000	0.003000	119.600000	0.003000	-119.600000	0.004000	-119.800000	0.004000	119.400000	0.007000	-118.700000	0.015000	121.400000	0.024000	-123.600000	0.043000	-124.300000	0.054000	112.600000	0.056000	-127.500000	0.088000	-129.100000	0.103000	-130.800000	0.122000	-132.700000	0.137000	-134.400000	0.151000	-136.100000	0.165000	-137.600000	0.179000
-102.300000	0.111000	-100.700000	0.104000	-100.700000	0.127000	-100.600000	0.106000	-100.900000	0.113000	-120.200000	0.002000	120.200000	0.002000	120.300000	0.003000	120.300000	0.002000	120.300000	0.003000	-120.400000	0.003000	-119.200000	0.008000	119.100000	0.009000	-121.300000	0.012000	121.100000	0.016000	-120.200000	0.010000	-121.300000	0.023000	120.600000	0.011000	-124.000000	0.044000	-125.800000	0.069000	-128.200000	0.092000	-130.900000	0.117000	-133.400000	0.140000	-136.100000	0.164000	-138.100000	0.183000
-103.400000	0.091000	-103.700000	0.123000	-102.900000	0.103000	-101.800000	0.119000	-101.200000	0.119000	-179.900000	0.386000	179.900000	0.393000	179.800000	0.401000	179.700000	0.410000	179.800000	0.418000	-179.700000	0.428000	179.300000	0.432000	61.400000	0.441000	-178.800000	0.450000	177.300000	0.444000	-176.300000	0.444000	-174.400000	0.434000	66.100000	0.454000	-168.800000	0.407000	-165.500000	0.380000	-161.500000	0.352000	-157.200000	0.323000	-153.300000	0.298000	-149.100000	0.272000	-145.800000	0.252000
-100.200000	0.116000	-101.100000	0.107000	-101.700000	0.110000	-102.300000	0.124000	-102.100000	0.125000	119.900000	0.002000	-119.800000	0.003000	-119.700000	0.003000	-119.700000	0.003000	-119.700000	0.003000	119.600000	0.003000	119.900000	0.005000	119.700000	0.005000	118.100000	0.007000	121.800000	0.026000	116.500000	0.045000	-124.300000	0.057000	-127.000000	0.060000	-127.700000	0.087000	-129.100000	0.106000	-130.900000	0.123000	-132.900000	0.140000	-134.500000	0.154000	-136.400000	0.168000	-137.800000	0.181000
-100.900000	0.114000	-101.200000	0.108000	-100.600000	0.126000	-101.900000	0.121000	-102.300000	0.129000	120.200000	0.002000	-120.200000	0.002000	-120.400000	0.002000	-120.200000	0.003000	-120.300000	0.004000	120.400000	0.004000	120.700000	0.010000	119.100000	0.013000	121.800000	0.007000	121.100000	0.010000	120.400000	0.007000	-121.500000	0.020000	-118.400000	0.025000	-123.400000	0.053000	-125.800000	0.072000	-128.400000	0.095000	-131.100000	0.119000	-133.900000	0.142000	-136.500000	0.165000	-138.400000	0.185000
-103.400000	0.097000	-101.100000	0.104000	-102.500000	0.109000	-100.800000	0.107000	-100.900000	0.115000	179.800000	0.386000	-179.800000	0.393000	-179.700000	0.401000	-179.800000	0.409000	-179.800000	0.417000	179.700000	0.427000	179.200000	0.430000	-179.100000	0.438000	-61.100000	0.455000	177.000000	0.447000	63.600000	0.451000	-174.100000	0.436000	-175.700000	0.431000	-169.300000	0.398000	-165.400000	0.375000	-161.200000	0.348000	-156.800000	0.319000	-152.600000	0.294000	-148.500000	0.268000	-145.300000	0.248000
-100.900000	0.122000	97.300000	0.068000	-102.100000	0.119000	-101.700000	0.118000	-101.400000	0.121000	120.200000	0.002000	-120.200000	0.002000	-120.200000	0.003000	-120.400000	0.003000	-120.400000	0.004000	-120.400000	0.003000	119.900000	0.007000	119.700000	0.009000	122.000000	0.022000	120.200000	0.008000	-120.500000	0.012000	-122.200000	0.035000	122.200000	0.013000	-124.200000	0.048000	-126.200000	0.070000	-128.700000	0.095000	-131.600000	0.122000	-134.200000	0.146000	-137.000000	0.170000	-138.400000	0.186000
-101.200000	0.111000	98.400000	0.094000	-102.000000	0.119000	-102.300000	0.124000	-101.900000	0.127000	179.900000	0.387000	-179.800000	0.395000	-179.900000	0.402000	-179.700000	0.410000	-179.700000	0.419000	-179.600000	0.429000	61.100000	0.435000	61.600000	0.441000	178.200000	0.444000	62.800000	0.449000	-175.600000	0.441000	-174.400000	0.434000	65.900000	0.448000	-168.300000	0.402000	-164.700000	0.375000	-160.700000	0.347000	-156.200000	0.317000	-152.000000	0.289000	-147.800000	0.264000	-145.300000	0.249000
-103.100000	0.098000	111.600000	0.193000	-102.000000	0.117000	-102.200000	0.126000	-102.100000	0.125000	-119.900000	0.001000	119.800000	0.002000	119.800000	0.003000	119.700000	0.004000	119.600000	0.004000	119.500000	0.003000	119.500000	0.005000	119.300000	0.010000	120.200000	0.010000	117.300000	0.024000	-123.900000	0.048000	-123.400000	0.050000	-127.700000	0.060000	-127.900000	0.092000	-129.700000	0.111000	-131.400000	0.127000	-133.300000	0.142000	-135.200000	0.158000	-136.900000	0.171000	-138.000000	0.184000
-100.800000	0.106000	99.100000	0.087000	-100.700000	0.104000	-100.600000	0.105000	-101.100000	0.117000	-120.100000	0.003000	120.200000	0.002000	120.300000	0.002000	120.300000	0.003000	120.400000	0.003000	120.400000	0.005000	119.200000	0.008000	119.000000	0.009000	122.000000	0.014000	119.600000	0.013000	-120.600000	0.011000	-122.200000	0.032000	-120.700000	0.013000	-124.300000	0.049000	-126.200000	0.072000	-128.800000	0.098000	-131.800000	0.125000	-134.500000	0.149000	-137.200000	0.174000	-138.700000	0.188000
-101.400000	0.121000	96.900000	0.075000	-102.100000	0.119000	-101.700000	0.118000	-101.400000	0.121000	-180.000000	0.386000	179.800000	0.395000	179.700000	0.403000	179.700000	0.410000	179.700000	0.420000	179.800000	0.428000	61.200000	0.435000	61.600000	0.441000	177.500000	0.447000	63.000000	0.450000	-175.500000	0.441000	-174.200000	0.433000	-173.000000	0.445000	-168.100000	0.401000	-164.500000	0.372000	-160.400000	0.343000	-155.800000	0.313000	-151.500000	0.285000	-147.400000	0.258000	-144.800000	0.246000
-102.300000	0.098000	98.700000	0.097000	-102.000000	0.118000	-102.200000	0.125000	-102.100000	0.125000	120.000000	0.003000	-119.800000	0.002000	-119.700000	0.002000	-119.600000	0.003000	-119.600000	0.003000	-119.700000	0.004000	119.900000	0.003000	119.600000	0.007000	121.200000	0.011000	118.200000	0.023000	-124.000000	0.048000	-123.700000	0.052000	-126.400000	0.070000	-128.100000	0.092000	-129.800000	0.113000	-131.500000	0.129000	-133.500000	0.144000	-135.400000	0.160000	-137.100000	0.174000	-138.300000	0.185000
-102.000000	0.106000	111.800000	0.184000	-101.900000	0.116000	-102.200000	0.124000	-101.900000	0.126000	120.200000	0.002000	-120.200000	0.002000	-120.200000	0.003000	-120.300000	0.003000	-120.400000	0.003000	-120.500000	0.004000	119.000000	0.011000	119.000000	0.014000	121.100000	0.016000	118.600000	0.013000	-120.500000	0.012000	-122.500000	0.026000	-119.500000	0.034000	-123.800000	0.056000	-126.200000	0.075000	-129.000000	0.100000	-132.000000	0.128000	-134.900000	0.151000	-137.600000	0.175000	-138.800000	0.190000
-100.500000	0.114000	98.500000	0.091000	-100.800000	0.105000	-100.600000	0.106000	-101.100000	0.118000	179.700000	0.386000	-179.800000	0.395000	-179.900000	0.402000	-179.800000	0.411000	-179.700000	0.420000	-179.500000	0.428000	-179.100000	0.431000	-179.100000	0.438000	177.900000	0.441000	63.000000	0.449000	-175.600000	0.440000	-173.600000	0.437000	-174.500000	0.420000	-168.500000	0.393000	-164.400000	0.368000	-160.000000	0.340000	-155.400000	0.308000	-150.900000	0.281000	-146.700000	0.255000	-144.500000	0.242000
-111.200000	0.193000	-102.600000	0.117000	-102.000000	0.120000	-101.300000	0.115000	-101.300000	0.122000	120.100000	0.002000	-120.200000	0.002000	-120.400000	0.003000	-120.400000	0.003000	-120.400000	0.004000	-120.400000	0.004000	118.800000	0.009000	-119.000000	0.012000	120.700000	0.012000	-120.700000	0.013000	-120.700000	0.014000	-122.600000	0.035000	122.500000	0.012000	-124.700000	0.054000	-127.000000	0.078000	-129.600000	0.105000	-132.200000	0.127000	-134.900000	0.153000	-137.300000	0.174000	-138.800000	0.189000
-100.100000	0.091000	-101.600000	0.110000	-102.100000	0.120000	-102.200000	0.126000	-101.900000	0.125000	-180.000000	0.388000	-179.700000	0.395000	-179.600000	0.403000	-179.600000	0.411000	-179.700000	0.420000	-179.600000	0.430000	61.500000	0.435000	-61.800000	0.442000	178.100000	0.444000	-176.600000	0.441000	-175.000000	0.437000	-173.800000	0.434000	66.300000	0.446000	-167.400000	0.393000	-163.400000	0.364000	-159.000000	0.332000	-154.900000	0.308000	-150.700000	0.280000	-146.800000	0.256000	-144.400000	0.244000
-98.700000	0.086000	-101.900000	0.116000	-102.000000	0.117000	-102.600000	0.128000	-102.100000	0.126000	-119.900000	0.002000	119.700000	0.003000	119.600000	0.003000	119.600000	0.004000	119.600000	0.004000	119.600000	0.005000	119.900000	0.004000	-119.500000	0.006000	-117.900000	0.020000	-122.800000	0.037000	-124.400000	0.053000	-123.800000	0.051000	-128.300000	0.064000	-128.400000	0.098000	-130.200000	0.116000	-132.200000	0.135000	-134.100000	0.149000	-135.800000	0.163000	-137.600000	0.178000	-138.600000	0.188000
-95.800000	0.074000	-100.900000	0.103000	-100.700000	0.104000	-100.600000	0.107000	-101.100000	0.120000	-120.200000	0.003000	120.200000	0.003000	120.300000	0.003000	120.300000	0.003000	120.400000	0.004000	120.300000	0.004000	118.900000	0.014000	-118.800000	0.016000	-121.000000	0.008000	-120.800000	0.009000	-120.600000	0.014000	-122.300000	0.036000	-120.800000	0.016000	-124.800000	0.055000	-127.100000	0.081000	-129.800000	0.107000	-132.400000	0.130000	-135.300000	0.156000	-137.600000	0.177000	-138.900000	0.193000
-112.100000	0.180000	-102.400000	0.117000	-102.000000	0.120000	-101.300000	0.115000	-101.500000	0.120000	-179.800000	0.387000	179.800000	0.395000	179.800000	0.403000	179.800000	0.412000	179.700000	0.420000	179.700000	0.430000	-179.000000	0.430000	178.800000	0.439000	-61.600000	0.451000	-176.300000	0.443000	-175.100000	0.436000	-173.800000	0.429000	-172.400000	0.440000	-167.100000	0.392000	-163.100000	0.361000	-158.600000	0.329000	-154.500000	0.303000	-150.100000	0.275000	-146.300000	0.252000	-144.100000	0.239000
-99.700000	0.093000	-101.500000	0.112000	-102.100000	0.119000	-102.300000	0.126000	-101.900000	0.125000	119.800000	0.003000	-119.600000	0.002000	-119.700000	0.003000	-119.700000	0.003000	-119.600000	0.004000	-119.500000	0.004000	-119.900000	0.008000	119.700000	0.007000	-118.000000	0.015000	-123.200000	0.036000	-124.300000	0.054000	-123.900000	0.056000	-126.800000	0.075000	-128.600000	0.098000	-130.400000	0.117000	-132.400000	0.136000	-134.300000	0.151000	-136.100000	0.165000	-137.800000	0.179000	-138.700000	0.191000
-97.800000	0.092000	-102.000000	0.113000	-101.900000	0.116000	-102.400000	0.127000	-101.900000	0.128000	120.200000	0.002000	-120.400000	0.003000	-120.300000	0.003000	-120.300000	0.004000	-120.400000	0.004000	-120.500000	0.005000	-121.100000	0.012000	121.500000	0.016000	-119.700000	0.007000	-120.400000	0.010000	-120.700000	0.013000	-122.700000	0.030000	-119.700000	0.038000	-124.400000	0.061000	-127.000000	0.085000	-130.000000	0.109000	-132.600000	0.133000	-135.700000	0.158000	-137.900000	0.180000	-139.100000	0.193000
-96.700000	0.073000	-101.000000	0.105000	-100.700000	0.107000	-100.700000	0.108000	-101.300000	0.118000	179.800000	0.387000	-179.700000	0.395000	-179.800000	0.403000	-179.800000	0.411000	-179.700000	0.420000	-179.600000	0.430000	-178.700000	0.430000	178.400000	0.438000	-62.000000	0.451000	-176.600000	0.442000	-175.000000	0.437000	-173.200000	0.432000	-173.900000	0.415000	-167.400000	0.385000	-163.100000	0.356000	-158.300000	0.326000	-154.100000	0.298000	-149.500000	0.271000	-145.900000	0.247000	-143.700000	0.237000
-100.900000	0.119000	-102.400000	0.116000	-101.700000	0.119000	-101.300000	0.114000	-101.300000	0.124000	-120.200000	0.003000	-120.400000	0.003000	-120.400000	0.003000	-120.400000	0.004000	-120.500000	0.004000	-120.500000	0.005000	-118.900000	0.011000	-118.800000	0.011000	118.200000	0.026000	120.900000	0.029000	-121.000000	0.016000	-123.500000	0.052000	-123.100000	0.036000	-125.100000	0.062000	-127.700000	0.087000	-130.300000	0.110000	-133.000000	0.136000	-135.800000	0.160000	-138.000000	0.181000	-138.900000	0.194000
-101.800000	0.106000	-101.800000	0.113000	-102.300000	0.122000	-102.100000	0.125000	-101.900000	0.124000	-179.900000	0.388000	-179.700000	0.396000	-179.700000	0.404000	-179.700000	0.412000	-179.600000	0.422000	-179.600000	0.431000	178.800000	0.436000	-61.900000	0.442000	-178.000000	0.444000	177.400000	0.439000	-174.400000	0.433000	-174.300000	0.434000	-170.100000	0.412000	-166.200000	0.381000	-161.900000	0.351000	-157.700000	0.324000	-153.600000	0.297000	-149.300000	0.271000	-145.600000	0.248000	-143.900000	0.238000
-102.200000	0.101000	-101.900000	0.117000	-102.100000	0.117000	-102.500000	0.130000	-101.900000	0.126000	119.800000	0.003000	119.600000	0.003000	119.600000	0.004000	119.600000	0.004000	119.600000	0.005000	119.500000	0.005000	120.000000	0.005000	-119.500000	0.008000	-119.600000	0.007000	121.300000	0.032000	-124.700000	0.057000	-122.300000	0.042000	-127.200000	0.085000	-129.000000	0.106000	-131.000000	0.124000	-133.000000	0.140000	-134.600000	0.154000	-136.500000	0.168000	-138.100000	0.182000	-138.800000	0.194000
-101.200000	0.116000	-100.800000	0.102000	-100.600000	0.106000	-100.800000	0.108000	-101.200000	0.122000	120.300000	0.002000	120.400000	0.003000	120.400000	0.003000	120.400000	0.004000	120.400000	0.003000	120.500000	0.005000	121.000000	0.013000	-118.900000	0.018000	-122.400000	0.026000	121.200000	0.022000	-120.900000	0.017000	-123.400000	0.046000	-123.300000	0.036000	-125.400000	0.062000	-127.900000	0.089000	-130.300000	0.114000	-133.300000	0.138000	-136.100000	0.163000	-138.200000	0.184000	-139.200000	0.195000
-101.700000	0.112000	-102.300000	0.116000	-101.800000	0.118000	-101.300000	0.116000	-101.600000	0.121000	179.700000	0.389000	179.700000	0.396000	179.700000	0.404000	179.700000	0.412000	179.600000	0.422000	179.600000	0.431000	178.900000	0.432000	179.000000	0.438000	-177.600000	0.442000	176.900000	0.440000	-174.500000	0.432000	-173.800000	0.432000	-169.700000	0.413000	-165.800000	0.381000	-161.600000	0.348000	-157.500000	0.319000	-153.100000	0.293000	-148.800000	0.265000	-145.300000	0.243000	-143.500000	0.236000
-102.100000	0.101000	-101.700000	0.115000	-102.400000	0.121000	-102.100000	0.125000	-101.800000	0.125000	-119.700000	0.002000	-119.700000	0.003000	-119.600000	0.004000	-119.600000	0.004000	-119.500000	0.004000	-119.500000	0.005000	120.300000	0.011000	119.500000	0.009000	-120.500000	0.014000	122.000000	0.034000	-124.700000	0.058000	-123.100000	0.047000	-127.500000	0.083000	-129.300000	0.105000	-131.100000	0.125000	-133.000000	0.143000	-134.900000	0.156000	-136.700000	0.171000	-138.200000	0.185000	-139.000000	0.194000
-101.300000	0.110000	-102.000000	0.114000	-101.800000	0.118000	-102.400000	0.128000	-101.700000	0.128000	-120.200000	0.003000	-120.300000	0.003000	-120.400000	0.003000	-120.400000	0.004000	-120.400000	0.005000	-120.500000	0.005000	121.000000	0.008000	121.600000	0.017000	-122.100000	0.019000	121.900000	0.009000	-120.900000	0.016000	-123.700000	0.037000	-122.700000	0.046000	-125.200000	0.067000	-128.000000	0.092000	-130.700000	0.114000	-133.600000	0.140000	-136.400000	0.165000	-138.500000	0.185000	-139.400000	0.197000
-101.500000	0.115000	-100.900000	0.103000	-100.700000	0.107000	-100.800000	0.109000	-101.500000	0.119000	-179.900000	0.388000	-179.800000	0.396000	-179.700000	0.404000	-179.700000	0.412000	-179.700000	0.422000	-179.600000	0.431000	178.400000	0.434000	178.300000	0.439000	-177.100000	0.443000	175.800000	0.450000	-174.400000	0.433000	-172.900000	0.435000	-170.200000	0.403000	-165.900000	0.375000	-161.400000	0.344000	-157.000000	0.317000	-152.600000	0.289000	-148.200000	0.261000	-144.800000	0.240000	-143.200000	0.233000
-103.600000	0.125000	-102.100000	0.114000	-101.600000	0.118000	-101.300000	0.115000	-101.300000	0.125000	-120.300000	0.003000	-120.300000	0.004000	-120.400000	0.004000	-120.400000	0.004000	-120.500000	0.005000	-120.500000	0.006000	-120.600000	0.006000	120.700000	0.011000	-121.500000	0.018000	120.300000	0.010000	-121.300000	0.019000	-124.000000	0.055000	-123.500000	0.042000	-125.900000	0.069000	-128.400000	0.094000	-131.000000	0.119000	-134.100000	0.144000	-136.800000	0.170000	-138.500000	0.186000	-139.200000	0.197000
-101.200000	0.103000	-101.700000	0.116000	-102.300000	0.122000	-102.000000	0.125000	-102.100000	0.121000	-179.700000	0.389000	-179.800000	0.396000	-179.600000	0.405000	-179.700000	0.414000	-179.600000	0.423000	-179.600000	0.432000	-179.500000	0.443000	177.800000	0.436000	-176.900000	0.440000	175.800000	0.438000	-173.600000	0.428000	-173.700000	0.432000	-169.100000	0.403000	-164.900000	0.371000	-160.800000	0.343000	-156.400000	0.312000	-151.600000	0.283000	-147.400000	0.256000	-144.700000	0.241000	-143.300000	0.235000
-101.600000	0.110000	-102.300000	0.118000	-102.100000	0.120000	-102.400000	0.129000	-101.700000	0.129000	119.700000	0.003000	119.700000	0.004000	119.600000	0.004000	119.600000	0.004000	119.500000	0.005000	119.400000	0.006000	119.400000	0.006000	-118.000000	0.023000	-121.900000	0.025000	123.900000	0.048000	-125.300000	0.062000	-122.600000	0.043000	-127.800000	0.092000	-129.700000	0.112000	-131.500000	0.128000	-133.500000	0.147000	-135.700000	0.162000	-137.400000	0.176000	-138.500000	0.188000	-139.100000	0.197000
-100.400000	0.101000	-100.800000	0.102000	-100.700000	0.107000	-101.000000	0.111000	-101.200000	0.124000	120.200000	0.003000	120.400000	0.003000	120.300000	0.003000	120.400000	0.004000	120.500000	0.004000	120.700000	0.005000	120.600000	0.006000	-120.600000	0.006000	-121.000000	0.018000	120.400000	0.009000	-121.100000	0.021000	-123.700000	0.051000	-123.700000	0.042000	-126.000000	0.070000	-128.500000	0.096000	-131.400000	0.120000	-134.400000	0.147000	-137.200000	0.172000	-138.700000	0.188000	-139.400000	0.198000
-103.600000	0.122000	-101.900000	0.116000	-101.700000	0.117000	-101.200000	0.117000	-101.800000	0.120000	179.800000	0.389000	179.600000	0.397000	179.800000	0.406000	179.700000	0.414000	179.600000	0.424000	179.400000	0.433000	179.500000	0.443000	-61.800000	0.442000	-177.100000	0.436000	175.700000	0.439000	-173.700000	0.426000	-173.300000	0.428000	-168.700000	0.404000	-164.600000	0.369000	-160.500000	0.340000	-155.800000	0.310000	-151.100000	0.279000	-146.800000	0.252000	-144.300000	0.238000	-143.000000	0.233000
-101.100000	0.105000	-101.800000	0.116000	-102.300000	0.121000	-102.000000	0.125000	-101.600000	0.126000	-119.700000	0.003000	-119.600000	0.004000	-119.700000	0.003000	-119.600000	0.005000	-119.500000	0.004000	-119.300000	0.005000	-119.400000	0.006000	-118.100000	0.015000	-122.000000	0.031000	124.000000	0.047000	-125.200000	0.064000	-123.200000	0.051000	-128.100000	0.090000	-129.900000	0.113000	-131.700000	0.130000	-133.900000	0.147000	-135.900000	0.163000	-137.700000	0.177000	-138.700000	0.189000	-139.300000	0.198000
-101.500000	0.110000	-102.300000	0.115000	-101.900000	0.120000	-102.400000	0.127000	-101.700000	0.129000	-120.300000	0.003000	-120.300000	0.003000	-120.300000	0.005000	-120.400000	0.004000	-120.500000	0.005000	-120.600000	0.005000	-120.600000	0.006000	-119.700000	0.011000	-121.100000	0.011000	120.400000	0.009000	-121.200000	0.020000	-124.000000	0.041000	-123.200000	0.050000	-125.900000	0.073000	-128.600000	0.098000	-131.500000	0.123000	-134.700000	0.150000	-137.400000	0.175000	-138.900000	0.190000	-139.500000	0.200000
-100.700000	0.101000	-100.700000	0.105000	-100.800000	0.108000	-100.900000	0.113000	-101.600000	0.120000	-179.800000	0.389000	-179.800000	0.397000	-179.800000	0.404000	-179.600000	0.414000	-179.600000	0.423000	-179.600000	0.434000	-179.500000	0.443000	-62.100000	0.442000	-176.700000	0.440000	175.700000	0.439000	-173.600000	0.426000	-172.400000	0.431000	-169.100000	0.395000	-164.500000	0.365000	-160.200000	0.336000	-155.500000	0.305000	-150.600000	0.274000	-146.400000	0.247000	-144.000000	0.234000	-142.700000	0.230000
-103.100000	0.123000	-101.900000	0.115000	-101.400000	0.116000	-101.300000	0.115000	-101.800000	0.122000	-120.400000	0.004000	-120.300000	0.004000	-120.400000	0.004000	-120.500000	0.004000	-120.500000	0.005000	-120.600000	0.006000	118.500000	0.013000	-120.800000	0.008000	120.500000	0.011000	-120.400000	0.011000	-121.500000	0.025000	114.800000	0.065000	-124.100000	0.051000	-126.700000	0.077000	-129.300000	0.103000	-132.400000	0.131000	-135.200000	0.154000	-137.600000	0.176000	-138.900000	0.191000	-139.400000	0.200000
-101.400000	0.104000	-101.900000	0.117000	-102.200000	0.122000	-101.900000	0.127000	-102.100000	0.119000	-179.700000	0.389000	-179.700000	0.398000	-179.600000	0.406000	-179.600000	0.415000	-179.600000	0.425000	-179.500000	0.434000	62.100000	0.436000	-62.000000	0.442000	176.600000	0.437000	-175.200000	0.435000	-173.000000	0.421000	-175.200000	0.443000	-167.800000	0.391000	-163.200000	0.358000	-158.900000	0.328000	-154.100000	0.296000	-149.800000	0.270000	-146.100000	0.248000	-143.900000	0.236000	-142.700000	0.231000
-101.800000	0.113000	-102.300000	0.119000	-102.400000	0.123000	-102.400000	0.129000	-101.100000	0.134000	119.700000	0.004000	119.600000	0.004000	119.500000	0.004000	119.500000	0.005000	119.500000	0.005000	119.400000	0.006000	119.800000	0.006000	-117.700000	0.016000	123.000000	0.038000	-124.500000	0.053000	-125.600000	0.068000	-118.800000	0.014000	-128.400000	0.099000	-130.600000	0.120000	-132.600000	0.137000	-134.600000	0.154000	-136.500000	0.168000	-138.000000	0.181000	-138.900000	0.192000	-139.500000	0.202000
-100.500000	0.102000	-100.700000	0.103000	-100.600000	0.108000	-101.100000	0.112000	-101.600000	0.123000	120.300000	0.003000	120.400000	0.003000	120.400000	0.005000	120.500000	0.005000	120.500000	0.005000	120.600000	0.006000	118.400000	0.019000	-119.700000	0.012000	120.400000	0.009000	-120.300000	0.012000	-121.400000	0.026000	-125.800000	0.072000	-124.300000	0.052000	-126.800000	0.079000	-129.500000	0.105000	-132.700000	0.133000	-135.500000	0.157000	-137.800000	0.178000	-139.100000	0.192000	-139.600000	0.201000
-103.100000	0.119000	-101.800000	0.115000	-101.600000	0.116000	-101.100000	0.117000	-102.100000	0.119000	179.700000	0.390000	179.700000	0.398000	179.700000	0.406000	179.600000	0.415000	179.600000	0.425000	179.500000	0.434000	-178.500000	0.430000	-62.400000	0.443000	176.600000	0.438000	-175.300000	0.433000	-173.000000	0.419000	-174.300000	0.442000	-167.500000	0.390000	-163.000000	0.355000	-158.500000	0.324000	-153.600000	0.292000	-149.300000	0.265000	-145.700000	0.244000	-143.600000	0.233000	-142.400000	0.229000
-101.200000	0.107000	-102.000000	0.117000	-102.200000	0.121000	-102.000000	0.126000	-101.100000	0.131000	-119.600000	0.003000	-119.600000	0.004000	-119.500000	0.004000	-119.500000	0.005000	-119.500000	0.005000	-119.400000	0.006000	-119.900000	0.011000	-118.800000	0.016000	-116.900000	0.037000	-124.400000	0.055000	-125.600000	0.070000	-120.500000	0.023000	-128.600000	0.099000	-130.700000	0.121000	-132.800000	0.139000	-134.900000	0.155000	-136.700000	0.170000	-138.200000	0.183000	-139.100000	0.193000	-139.600000	0.203000
-101.800000	0.112000	-102.200000	0.117000	-102.100000	0.124000	-102.400000	0.127000	-101.700000	0.127000	-120.300000	0.004000	-120.400000	0.004000	-120.600000	0.004000	-120.500000	0.004000	-120.500000	0.005000	-120.600000	0.006000	-121.500000	0.018000	-118.600000	0.012000	-120.400000	0.009000	-120.400000	0.010000	-121.600000	0.023000	-126.100000	0.053000	-124.100000	0.056000	-126.800000	0.082000	-129.600000	0.108000	-132.900000	0.135000	-135.800000	0.160000	-138.100000	0.180000	-139.200000	0.194000	-139.700000	0.202000
-100.800000	0.102000	-100.700000	0.105000	-100.800000	0.107000	-101.000000	0.115000	-102.000000	0.118000	-179.800000	0.390000	-179.700000	0.398000	-179.500000	0.407000	-179.600000	0.415000	-179.600000	0.425000	-179.500000	0.434000	-178.200000	0.428000	-62.500000	0.442000	-63.200000	0.443000	-175.200000	0.435000	-172.800000	0.421000	-172.800000	0.448000	-167.600000	0.385000	-162.900000	0.351000	-158.300000	0.320000	-153.200000	0.288000	-148.800000	0.261000	-145.200000	0.240000	-143.300000	0.230000	-142.200000	0.227000
-102.600000	0.117000	-101.700000	0.114000	-101.300000	0.115000	-101.400000	0.118000	120.400000	0.003000	-120.300000	0.004000	-120.400000	0.004000	-120.500000	0.005000	-120.500000	0.005000	-120.600000	0.005000	-120.600000	0.006000	120.800000	0.011000	122.400000	0.016000	120.800000	0.017000	-120.600000	0.015000	-122.000000	0.027000	-122.300000	0.014000	-124.800000	0.060000	-127.100000	0.084000	-130.200000	0.112000	-133.400000	0.139000	-135.900000	0.162000	-137.900000	0.181000	-139.100000	0.194000	-139.500000	0.202000
-101.500000	0.109000	-102.000000	0.120000	-102.300000	0.123000	-101.800000	0.127000	179.700000	0.384000	-179.700000	0.391000	-179.700000	0.399000	-179.600000	0.407000	-179.600000	0.417000	-179.500000	0.426000	-179.500000	0.436000	177.800000	0.432000	176.800000	0.441000	176.400000	0.435000	-174.500000	0.428000	-172.100000	0.417000	-170.900000	0.428000	-166.200000	0.377000	-162.200000	0.348000	-157.200000	0.315000	-152.300000	0.283000	-148.300000	0.259000	-145.300000	0.242000	-143.200000	0.231000	-142.300000	0.230000
-102.100000	0.115000	-102.300000	0.118000	-102.400000	0.126000	-102.200000	0.127000	-119.600000	0.003000	119.600000	0.004000	119.600000	0.004000	119.500000	0.005000	119.500000	0.005000	119.400000	0.006000	119.400000	0.007000	121.700000	0.021000	121.700000	0.017000	122.900000	0.039000	-124.900000	0.060000	-126.200000	0.072000	-127.700000	0.080000	-129.300000	0.109000	-131.200000	0.127000	-133.400000	0.145000	-135.600000	0.161000	-137.300000	0.175000	-138.400000	0.186000	-139.400000	0.197000	-139.800000	0.205000
-100.600000	0.102000	-100.800000	0.104000	-100.600000	0.108000	-101.200000	0.115000	-120.400000	0.003000	120.400000	0.003000	120.400000	0.004000	120.500000	0.004000	120.500000	0.005000	120.600000	0.006000	120.600000	0.006000	120.300000	0.009000	121.200000	0.018000	120.700000	0.014000	-120.700000	0.014000	-121.700000	0.030000	-122.100000	0.022000	-125.000000	0.060000	-127.300000	0.085000	-130.400000	0.114000	-133.700000	0.142000	-136.300000	0.164000	-138.300000	0.182000	-139.200000	0.196000	-139.500000	0.204000
-102.500000	0.116000	-101.600000	0.116000	-101.500000	0.114000	-101.300000	0.120000	-179.700000	0.384000	179.700000	0.391000	179.700000	0.400000	179.600000	0.409000	179.600000	0.417000	179.500000	0.426000	179.500000	0.436000	178.000000	0.430000	177.300000	0.434000	176.300000	0.435000	-174.400000	0.429000	-172.300000	0.414000	-170.800000	0.425000	-165.900000	0.376000	-161.900000	0.346000	-156.900000	0.311000	-151.800000	0.279000	-147.800000	0.255000	-144.800000	0.239000	-143.000000	0.228000	-142.200000	0.227000
-101.500000	0.110000	-102.100000	0.118000	-102.200000	0.124000	-101.900000	0.125000	119.700000	0.003000	-119.600000	0.004000	-119.600000	0.004000	-119.500000	0.004000	-119.500000	0.005000	-119.400000	0.006000	-119.400000	0.007000	-118.200000	0.022000	121.700000	0.026000	123.100000	0.041000	-125.000000	0.059000	-126.000000	0.075000	-127.600000	0.079000	-129.500000	0.108000	-131.300000	0.128000	-133.500000	0.147000	-135.800000	0.162000	-137.500000	0.176000	-138.700000	0.187000	-139.400000	0.199000	-139.800000	0.207000
-102.000000	0.114000	-102.200000	0.117000	-102.200000	0.125000	-102.200000	0.126000	120.300000	0.003000	-120.400000	0.004000	-120.400000	0.004000	-120.500000	0.005000	-120.500000	0.005000	-120.600000	0.005000	-120.600000	0.006000	-120.400000	0.009000	120.900000	0.014000	120.800000	0.009000	-120.700000	0.014000	-121.900000	0.028000	-121.000000	0.041000	-124.900000	0.064000	-127.500000	0.086000	-130.700000	0.115000	-134.000000	0.144000	-136.600000	0.167000	-138.400000	0.185000	-139.500000	0.196000	-139.700000	0.204000
-100.800000	0.102000	-100.700000	0.107000	-100.900000	0.107000	-101.100000	0.117000	179.800000	0.384000	-179.700000	0.391000	-179.700000	0.399000	-179.600000	0.407000	-179.600000	0.417000	-179.500000	0.426000	-179.500000	0.436000	-62.000000	0.435000	177.200000	0.434000	176.000000	0.438000	-174.400000	0.429000	-172.000000	0.415000	-171.900000	0.406000	-165.900000	0.372000	-161.600000	0.344000	-156.400000	0.309000	-151.300000	0.275000	-147.300000	0.251000	-144.500000	0.235000	-142.600000	0.227000	-141.900000	0.226000
-102.400000	0.116000	-101.600000	0.115000	-101.400000	0.114000	-101.200000	0.120000	-120.300000	0.003000	-120.400000	0.003000	-120.500000	0.005000	-120.500000	0.005000	-120.600000	0.005000	-120.700000	0.006000	-120.700000	0.006000	121.900000	0.012000	122.700000	0.031000	118.300000	0.017000	-120.900000	0.019000	-122.500000	0.037000	-123.300000	0.043000	-125.600000	0.071000	-128.300000	0.097000	-131.500000	0.122000	-134.500000	0.148000	-137.100000	0.170000	-138.400000	0.186000	-139.400000	0.197000	-139.800000	0.207000
-101.600000	0.110000	-102.000000	0.120000	-102.100000	0.124000	-101.700000	0.125000	-179.800000	0.385000	-179.600000	0.393000	-179.600000	0.400000	-179.600000	0.409000	-179.500000	0.418000	-179.500000	0.428000	-179.400000	0.438000	177.200000	0.435000	177.400000	0.435000	64.400000	0.440000	-173.700000	0.423000	-171.800000	0.412000	-169.000000	0.397000	-164.600000	0.362000	-160.000000	0.330000	-154.900000	0.299000	-150.400000	0.270000	-146.400000	0.247000	-144.200000	0.234000	-142.600000	0.228000	-141.800000	0.226000
-102.000000	0.116000	-102.400000	0.120000	-102.500000	0.128000	-102.300000	0.126000	119.700000	0.003000	119.500000	0.004000	119.500000	0.005000	119.500000	0.006000	119.400000	0.006000	119.400000	0.007000	119.200000	0.007000	121.700000	0.017000	120.400000	0.018000	117.800000	0.028000	-125.400000	0.065000	-125.800000	0.074000	-128.000000	0.095000	-130.100000	0.118000	-132.200000	0.137000	-134.600000	0.153000	-136.500000	0.168000	-138.200000	0.181000	-139.100000	0.193000	-139.700000	0.201000	-139.900000	0.209000
-100.800000	0.104000	-100.700000	0.105000	-100.700000	0.108000	-101.200000	0.120000	120.300000	0.004000	120.400000	0.004000	120.500000	0.004000	120.500000	0.005000	120.600000	0.006000	120.600000	0.006000	120.700000	0.007000	120.900000	0.013000	122.800000	0.019000	118.200000	0.029000	-121.000000	0.018000	-122.600000	0.034000	-123.500000	0.042000	-125.900000	0.069000	-128.600000	0.096000	-131.700000	0.125000	-134.800000	0.151000	-137.300000	0.174000	-138.700000	0.187000	-139.500000	0.199000	-139.900000	0.208000
-102.300000	0.115000	-101.600000	0.116000	-101.400000	0.115000	-101.300000	0.120000	179.800000	0.384000	179.700000	0.392000	179.600000	0.401000	179.500000	0.409000	179.500000	0.417000	179.500000	0.427000	179.500000	0.438000	177.600000	0.431000	176.400000	0.440000	64.400000	0.439000	-173.600000	0.423000	-171.500000	0.413000	-168.600000	0.398000	-164.200000	0.362000	-159.600000	0.329000	-154.600000	0.295000	-149.900000	0.266000	-146.000000	0.242000	-143.700000	0.232000	-142.400000	0.226000	-141.600000	0.225000
-101.500000	0.112000	-102.100000	0.118000	-102.100000	0.124000	-101.900000	0.123000	-119.800000	0.005000	-119.600000	0.005000	-119.500000	0.004000	-119.400000	0.005000	-119.400000	0.007000	-119.400000	0.007000	-119.300000	0.007000	121.800000	0.023000	121.800000	0.018000	117.900000	0.019000	-125.500000	0.065000	-126.200000	0.074000	-128.300000	0.093000	-130.400000	0.117000	-132.500000	0.137000	-134.700000	0.155000	-136.700000	0.170000	-138.300000	0.183000	-139.300000	0.193000	-139.800000	0.202000	-140.000000	0.209000
-102.000000	0.114000	-102.200000	0.119000	-102.400000	0.127000	-102.000000	0.128000	-120.300000	0.003000	-120.400000	0.003000	-120.500000	0.005000	-120.500000	0.005000	-120.600000	0.005000	-120.600000	0.006000	-120.800000	0.007000	120.400000	0.011000	121.500000	0.022000	117.700000	0.033000	-121.000000	0.018000	-122.400000	0.034000	-123.200000	0.048000	-125.800000	0.072000	-128.700000	0.098000	-131.900000	0.127000	-135.100000	0.153000	-137.600000	0.176000	-138.900000	0.190000	-139.600000	0.200000	-140.000000	0.209000
-101.000000	0.104000	-100.800000	0.107000	-100.800000	0.108000	-101.300000	0.120000	-179.600000	0.384000	-179.700000	0.393000	-179.600000	0.400000	-179.600000	0.409000	-179.500000	0.418000	-179.500000	0.427000	-179.300000	0.438000	177.800000	0.430000	176.900000	0.432000	64.400000	0.441000	-173.600000	0.423000	-171.500000	0.411000	-168.800000	0.392000	-164.100000	0.359000	-159.300000	0.326000	-154.200000	0.291000	-149.400000	0.262000	-145.600000	0.239000	-143.400000	0.228000	-142.200000	0.224000	-141.500000	0.223000
-101.200000	0.117000	-101.500000	0.115000	-101.200000	0.113000	-101.200000	0.122000	-120.400000	0.004000	-120.500000	0.005000	-120.500000	0.005000	-120.600000	0.005000	-120.600000	0.006000	-120.800000	0.007000	-118.800000	0.011000	119.700000	0.014000	120.000000	0.024000	-121.800000	0.029000	-121.300000	0.022000	-122.800000	0.042000	-124.100000	0.055000	-126.400000	0.078000	-129.300000	0.104000	-132.700000	0.132000	-135.400000	0.157000	-137.800000	0.178000	-139.000000	0.192000	-139.600000	0.202000	-139.700000	0.208000
-101.500000	0.112000	-102.000000	0.121000	-102.100000	0.124000	-101.800000	0.125000	-179.700000	0.386000	-179.700000	0.393000	-179.600000	0.402000	-179.500000	0.411000	-179.500000	0.419000	-179.400000	0.430000	179.200000	0.432000	62.800000	0.437000	179.400000	0.436000	-175.400000	0.426000	-172.600000	0.416000	-171.000000	0.406000	-167.000000	0.378000	-163.000000	0.350000	-158.100000	0.317000	-152.900000	0.285000	-148.700000	0.259000	-145.300000	0.239000	-143.300000	0.229000	-142.200000	0.226000	-141.600000	0.226000
-102.200000	0.108000	-102.400000	0.120000	-102.500000	0.130000	-102.000000	0.125000	119.600000	0.004000	119.600000	0.005000	119.500000	0.005000	119.400000	0.005000	119.400000	0.007000	119.200000	0.006000	119.600000	0.009000	118.500000	0.017000	-117.400000	0.015000	-123.000000	0.045000	-126.200000	0.072000	-126.300000	0.079000	-129.100000	0.107000	-131.000000	0.126000	-133.300000	0.145000	-135.600000	0.160000	-137.300000	0.175000	-138.600000	0.186000	-139.400000	0.196000	-139.800000	0.204000	-140.100000	0.213000
-101.400000	0.114000	-100.800000	0.107000	-100.900000	0.110000	-101.300000	0.123000	120.400000	0.004000	120.500000	0.004000	120.500000	0.005000	120.600000	0.006000	120.600000	0.007000	120.800000	0.007000	121.000000	0.018000	118.500000	0.014000	-122.900000	0.026000	-122.000000	0.019000	-121.200000	0.023000	-122.800000	0.041000	-124.300000	0.055000	-126.600000	0.078000	-129.600000	0.105000	-132.900000	0.136000	-135.800000	0.159000	-138.000000	0.180000	-139.200000	0.193000	-139.700000	0.203000	-139.800000	0.209000
-101.500000	0.115000	-101.400000	0.116000	-101.200000	0.114000	-101.400000	0.121000	179.700000	0.386000	179.500000	0.394000	179.600000	0.402000	179.500000	0.411000	179.500000	0.418000	179.400000	0.430000	178.900000	0.427000	62.800000	0.436000	-177.900000	0.448000	-174.700000	0.432000	-172.700000	0.415000	-170.800000	0.404000	-166.700000	0.377000	-162.600000	0.349000	-157.600000	0.315000	-152.500000	0.280000	-148.200000	0.255000	-144.900000	0.236000	-143.000000	0.227000	-142.000000	0.224000	-141.400000	0.225000
-102.000000	0.108000	-102.200000	0.119000	-102.000000	0.125000	-101.900000	0.124000	-119.600000	0.004000	-119.500000	0.005000	-119.500000	0.005000	-119.400000	0.006000	-119.300000	0.008000	-119.300000	0.007000	120.200000	0.016000	119.200000	0.014000	-120.200000	0.011000	-123.900000	0.044000	-126.100000	0.073000	-126.500000	0.082000	-129.300000	0.107000	-131.300000	0.126000	-133.600000	0.145000	-135.700000	0.162000	-137.500000	0.176000	-138.800000	0.187000	-139.500000	0.197000	-139.900000	0.205000	-140.200000	0.213000
-101.600000	0.113000	-102.200000	0.120000	-102.500000	0.128000	-101.700000	0.127000	-120.400000	0.004000	-120.400000	0.004000	-120.500000	0.005000	-120.600000	0.005000	-120.700000	0.006000	-120.700000	0.006000	121.600000	0.007000	118.400000	0.023000	-123.200000	0.012000	-121.300000	0.020000	-121.300000	0.022000	-123.000000	0.037000	-124.300000	0.056000	-126.700000	0.079000	-129.700000	0.108000	-133.200000	0.138000	-136.100000	0.162000	-138.200000	0.182000	-139.300000	0.195000	-139.800000	0.203000	-139.900000	0.210000
-101.400000	0.115000	-100.800000	0.109000	-100.900000	0.111000	-101.500000	0.122000	-179.700000	0.386000	-179.700000	0.394000	-179.600000	0.402000	-179.500000	0.411000	-179.400000	0.419000	-179.400000	0.430000	177.700000	0.434000	-178.600000	0.432000	-176.300000	0.454000	-175.000000	0.429000	-172.600000	0.416000	-170.400000	0.406000	-166.600000	0.376000	-162.300000	0.347000	-157.300000	0.311000	-152.100000	0.276000	-147.700000	0.251000	-144.600000	0.232000	-142.800000	0.224000	-141.800000	0.223000	-141.300000	0.223000
-101.500000	0.109000	-101.300000	0.115000	-101.200000	0.114000	-101.300000	0.125000	-120.500000	0.005000	-120.500000	0.005000	-120.600000	0.006000	-120.700000	0.007000	-120.800000	0.007000	-120.700000	0.008000	118.200000	0.024000	-118.400000	0.015000	-120.600000	0.011000	-120.500000	0.014000	-121.800000	0.027000	-123.300000	0.044000	-124.800000	0.062000	-127.600000	0.089000	-130.400000	0.114000	-133.700000	0.142000	-136.300000	0.165000	-138.300000	0.184000	-139.400000	0.197000	-139.800000	0.204000	-140.000000	0.213000
-101.700000	0.115000	-102.100000	0.122000	-102.000000	0.124000	-101.900000	0.124000	-179.600000	0.386000	-179.600000	0.394000	-179.500000	0.402000	-179.400000	0.411000	-179.400000	0.422000	-179.500000	0.431000	-178.400000	0.423000	-63.200000	0.436000	-63.900000	0.435000	-174.100000	0.423000	-171.600000	0.409000	-170.100000	0.402000	-165.600000	0.368000	-160.700000	0.333000	-156.100000	0.304000	-151.100000	0.272000	-147.200000	0.249000	-144.200000	0.231000	-142.600000	0.224000	-141.700000	0.224000	-141.200000	0.225000
-102.800000	0.124000	-102.500000	0.122000	-102.400000	0.131000	-101.700000	0.125000	119.500000	0.005000	119.500000	0.005000	119.400000	0.006000	119.300000	0.007000	119.200000	0.006000	119.200000	0.007000	-119.600000	0.014000	-118.900000	0.016000	-116.200000	0.033000	-125.500000	0.063000	-126.800000	0.078000	-126.900000	0.084000	-129.900000	0.114000	-132.200000	0.135000	-134.300000	0.152000	-136.400000	0.168000	-138.000000	0.181000	-139.100000	0.193000	-139.700000	0.201000	-140.100000	0.208000	-140.200000	0.214000
-100.800000	0.103000	-100.700000	0.108000	-101.000000	0.112000	-101.400000	0.126000	120.500000	0.004000	120.500000	0.005000	120.600000	0.006000	120.700000	0.006000	120.800000	0.007000	120.900000	0.009000	-122.000000	0.022000	-118.300000	0.025000	-119.400000	0.018000	-120.300000	0.016000	-121.700000	0.028000	-123.100000	0.045000	-125.000000	0.062000	-127.800000	0.090000	-130.700000	0.116000	-134.000000	0.144000	-136.600000	0.167000	-138.600000	0.185000	-139.500000	0.198000	-139.800000	0.206000	-140.000000	0.214000
-101.300000	0.110000	-101.400000	0.115000	-101.200000	0.115000	-101.600000	0.122000	179.600000	0.388000	179.600000	0.395000	179.500000	0.403000	179.400000	0.412000	179.400000	0.422000	179.300000	0.430000	-177.700000	0.423000	178.400000	0.433000	-64.300000	0.436000	-174.300000	0.421000	-171.600000	0.408000	-170.000000	0.399000	-165.200000	0.367000	-160.400000	0.331000	-155.700000	0.300000	-150.600000	0.268000	-146.700000	0.245000	-143.800000	0.229000	-142.300000	0.222000	-141.600000	0.222000	-141.200000	0.223000
-101.800000	0.116000	-102.200000	0.121000	-101.900000	0.125000	-101.800000	0.125000	-119.500000	0.004000	-119.500000	0.006000	-119.400000	0.006000	-119.300000	0.006000	-119.300000	0.007000	-119.200000	0.009000	-120.800000	0.020000	119.000000	0.010000	-117.500000	0.031000	114.700000	0.065000	-126.800000	0.079000	-127.100000	0.087000	-130.200000	0.114000	-132.400000	0.136000	-134.500000	0.153000	-136.700000	0.170000	-138.200000	0.182000	-139.300000	0.193000	-139.900000	0.202000	-140.100000	0.209000	-140.100000	0.216000
-102.800000	0.121000	-102.200000	0.122000	-102.500000	0.128000	-101.500000	0.127000	-120.500000	0.005000	-120.500000	0.005000	-120.600000	0.006000	-120.600000	0.007000	-120.700000	0.006000	-120.900000	0.007000	-122.000000	0.010000	122.600000	0.029000	-118.100000	0.019000	120.600000	0.012000	-121.600000	0.029000	-123.200000	0.043000	-124.900000	0.064000	-127.800000	0.091000	-130.900000	0.119000	-134.200000	0.146000	-137.000000	0.169000	-138.800000	0.187000	-139.600000	0.198000	-139.900000	0.206000	-140.200000	0.213000
-100.800000	0.105000	-100.800000	0.109000	-101.000000	0.113000	-101.600000	0.123000	-179.600000	0.386000	-179.600000	0.394000	-179.500000	0.402000	-179.600000	0.412000	-179.400000	0.422000	-179.200000	0.431000	-176.900000	0.429000	177.600000	0.432000	-64.300000	0.436000	65.500000	0.431000	-171.700000	0.406000	-169.700000	0.398000	-165.200000	0.364000	-160.200000	0.329000	-155.300000	0.297000	-150.200000	0.264000	-146.200000	0.242000	-143.400000	0.227000	-142.100000	0.221000	-141.500000	0.221000	-140.900000	0.224000
-101.500000	0.111000	-101.200000	0.114000	-101.200000	0.115000	-120.500000	0.005000	-120.700000	0.006000	-120.600000	0.006000	-120.600000	0.006000	-120.800000	0.007000	-120.800000	0.006000	-121.000000	0.009000	119.300000	0.019000	121.100000	0.017000	120.700000	0.017000	-120.900000	0.018000	-122.200000	0.033000	-125.100000	0.070000	-125.800000	0.073000	-128.700000	0.099000	-131.900000	0.127000	-134.800000	0.152000	-137.600000	0.175000	-138.900000	0.189000	-139.500000	0.200000	-139.800000	0.208000	-139.900000	0.213000
-101.700000	0.115000	-102.100000	0.121000	-101.800000	0.125000	-179.700000	0.380000	-179.500000	0.387000	-179.500000	0.395000	-179.500000	0.404000	-179.400000	0.414000	-179.300000	0.424000	-179.200000	0.432000	63.100000	0.430000	176.600000	0.427000	175.200000	0.424000	-173.000000	0.416000	-170.600000	0.401000	-171.800000	0.414000	-163.400000	0.350000	-158.600000	0.319000	-153.600000	0.286000	-149.200000	0.259000	-145.300000	0.237000	-143.100000	0.226000	-142.100000	0.223000	-141.500000	0.222000	-141.000000	0.226000
-102.800000	0.124000	-102.500000	0.126000	-102.300000	0.129000	119.600000	0.005000	119.400000	0.006000	119.400000	0.006000	119.400000	0.007000	119.200000	0.007000	119.200000	0.008000	119.100000	0.010000	118.700000	0.014000	-116.800000	0.035000	124.200000	0.052000	-126.200000	0.070000	-127.400000	0.085000	-123.500000	0.058000	-131.100000	0.126000	-133.300000	0.143000	-135.500000	0.161000	-137.300000	0.175000	-138.800000	0.186000	-139.700000	0.197000	-140.000000	0.204000	-140.200000	0.212000	-140.400000	0.218000
-100.700000	0.105000	-100.800000	0.109000	-101.300000	0.116000	120.500000	0.004000	120.600000	0.005000	120.600000	0.006000	120.600000	0.006000	120.800000	0.007000	120.700000	0.008000	120.900000	0.008000	118.000000	0.018000	-121.200000	0.010000	120.700000	0.013000	-120.800000	0.019000	-122.100000	0.034000	-124.700000	0.064000	-126.000000	0.073000	-128.800000	0.101000	-132.100000	0.129000	-135.200000	0.154000	-137.700000	0.178000	-139.000000	0.191000	-139.600000	0.201000	-139.900000	0.208000	-139.900000	0.215000
-101.400000	0.111000	-101.300000	0.114000	-101.100000	0.117000	179.600000	0.380000	179.500000	0.388000	179.500000	0.396000	179.500000	0.404000	179.400000	0.414000	179.400000	0.423000	179.200000	0.433000	63.100000	0.431000	-62.800000	0.437000	175.000000	0.425000	-173.100000	0.416000	-170.600000	0.400000	-171.300000	0.408000	-163.100000	0.349000	-158.400000	0.316000	-153.200000	0.282000	-148.600000	0.256000	-145.000000	0.233000	-142.900000	0.223000	-142.000000	0.221000	-141.300000	0.222000	-141.000000	0.224000
-101.800000	0.116000	-102.100000	0.122000	-101.900000	0.124000	-119.600000	0.005000	-119.400000	0.005000	-119.400000	0.006000	-119.400000	0.007000	-119.300000	0.007000	-119.200000	0.008000	-119.000000	0.009000	119.500000	0.010000	-116.800000	0.024000	-115.500000	0.052000	-126.100000	0.070000	-127.400000	0.086000	-124.300000	0.068000	-131.300000	0.126000	-133.400000	0.145000	-135.700000	0.163000	-137.600000	0.176000	-138.900000	0.188000	-139.800000	0.198000	-140.000000	0.205000	-140.300000	0.212000	-140.300000	0.219000
-102.700000	0.122000	-102.300000	0.124000	-102.300000	0.127000	-120.400000	0.005000	-120.500000	0.005000	-120.600000	0.006000	-120.600000	0.007000	-120.700000	0.006000	-120.800000	0.008000	-120.900000	0.009000	117.900000	0.026000	-119.700000	0.014000	-120.600000	0.012000	-120.800000	0.019000	-122.100000	0.034000	-125.100000	0.052000	-126.100000	0.074000	-129.000000	0.102000	-132.400000	0.130000	-135.400000	0.156000	-138.000000	0.179000	-139.100000	0.193000	-139.800000	0.202000	-139.900000	0.209000	-140.100000	0.215000
-100.800000	0.106000	-100.900000	0.110000	-101.200000	0.118000	-179.600000	0.379000	-179.700000	0.388000	-179.500000	0.395000	-179.500000	0.403000	-179.400000	0.414000	-179.300000	0.422000	-179.300000	0.432000	-178.100000	0.424000	-63.300000	0.438000	-64.600000	0.432000	-173.100000	0.416000	-170.500000	0.399000	-170.100000	0.413000	-162.800000	0.347000	-158.100000	0.313000	-152.700000	0.280000	-148.200000	0.252000	-144.600000	0.230000	-142.700000	0.221000	-141.700000	0.219000	-141.300000	0.220000	-140.800000	0.224000
-101.300000	0.112000	-100.900000	0.112000	-101.200000	0.118000	-120.500000	0.006000	-120.600000	0.006000	-120.700000	0.006000	-120.700000	0.007000	-120.800000	0.008000	-121.000000	0.008000	-121.000000	0.009000	-120.700000	0.015000	123.500000	0.037000	122.700000	0.036000	-121.100000	0.024000	-122.600000	0.039000	-124.200000	0.059000	-126.600000	0.082000	-129.600000	0.108000	-133.200000	0.138000	-136.000000	0.162000	-138.200000	0.183000	-139.300000	0.195000	-139.800000	0.205000	-139.900000	0.212000	-140.000000	0.217000
-101.900000	0.118000	-102.100000	0.121000	-101.700000	0.125000	-179.600000	0.380000	-179.400000	0.389000	-179.400000	0.397000	-179.400000	0.406000	-179.300000	0.415000	-179.100000	0.425000	-179.200000	0.435000	-176.900000	0.421000	176.300000	0.426000	174.600000	0.419000	-172.000000	0.407000	-169.500000	0.393000	-166.100000	0.367000	-161.600000	0.336000	-156.700000	0.305000	-151.400000	0.271000	-147.200000	0.247000	-144.100000	0.228000	-142.400000	0.222000	-141.600000	0.220000	-141.200000	0.221000	-140.900000	0.226000
-102.800000	0.124000	-102.600000	0.129000	-102.300000	0.128000	119.500000	0.006000	119.200000	0.006000	119.300000	0.007000	119.200000	0.007000	119.100000	0.008000	119.000000	0.009000	119.000000	0.010000	117.100000	0.032000	120.900000	0.024000	123.100000	0.045000	-126.900000	0.080000	-128.100000	0.093000	-129.800000	0.114000	-132.100000	0.135000	-134.400000	0.153000	-136.500000	0.169000	-138.200000	0.182000	-139.300000	0.193000	-139.900000	0.201000	-140.100000	0.208000	-140.200000	0.215000	-140.300000	0.221000
-100.600000	0.105000	-100.900000	0.112000	-101.300000	0.119000	120.500000	0.005000	120.700000	0.006000	120.600000	0.007000	120.800000	0.007000	120.900000	0.008000	120.900000	0.008000	121.000000	0.010000	120.900000	0.012000	123.300000	0.025000	122.100000	0.031000	-121.200000	0.022000	-122.600000	0.039000	-124.500000	0.057000	-126.900000	0.082000	-129.800000	0.110000	-133.500000	0.140000	-136.400000	0.164000	-138.500000	0.184000	-139.500000	0.196000	-140.000000	0.205000	-140.200000	0.212000	-140.100000	0.217000
-101.300000	0.112000	-101.200000	0.111000	-101.200000	0.119000	179.600000	0.381000	179.500000	0.389000	179.500000	0.397000	179.400000	0.406000	179.300000	0.415000	179.300000	0.425000	179.200000	0.434000	62.800000	0.429000	175.400000	0.429000	174.500000	0.417000	-171.900000	0.408000	-169.400000	0.391000	-165.700000	0.368000	-161.200000	0.336000	-156.300000	0.302000	-150.900000	0.268000	-146.700000	0.243000	-143.700000	0.226000	-142.200000	0.220000	-141.400000	0.219000	-140.900000	0.221000	-140.800000	0.226000
-102.000000	0.118000	-101.900000	0.123000	-101.800000	0.123000	-119.500000	0.005000	-119.300000	0.006000	-119.300000	0.006000	-119.300000	0.008000	-119.100000	0.008000	-119.100000	0.009000	-119.000000	0.011000	117.100000	0.020000	122.400000	0.027000	123.700000	0.051000	-127.000000	0.079000	-128.100000	0.095000	-130.100000	0.113000	-132.400000	0.134000	-134.600000	0.154000	-136.800000	0.170000	-138.400000	0.183000	-139.500000	0.193000	-140.000000	0.201000	-140.200000	0.208000	-140.400000	0.214000	-140.400000	0.220000
-102.600000	0.123000	-102.500000	0.128000	-102.200000	0.128000	-120.500000	0.006000	-120.700000	0.005000	-120.700000	0.007000	-120.700000	0.007000	-120.900000	0.008000	-120.900000	0.009000	-121.000000	0.009000	119.400000	0.018000	121.900000	0.026000	122.100000	0.022000	-121.100000	0.024000	-122.600000	0.039000	-124.500000	0.059000	-127.000000	0.084000	-130.100000	0.111000	-133.700000	0.142000	-136.600000	0.167000	-138.600000	0.186000	-139.600000	0.198000	-140.000000	0.206000	-140.100000	0.214000	-140.000000	0.219000
-100.700000	0.106000	-101.100000	0.111000	-101.300000	0.120000	-179.600000	0.380000	-179.500000	0.390000	-179.500000	0.397000	-179.400000	0.406000	-179.300000	0.415000	-179.300000	0.424000	-179.100000	0.434000	63.400000	0.431000	175.900000	0.423000	174.000000	0.422000	-171.900000	0.407000	-169.300000	0.391000	-165.600000	0.366000	-161.000000	0.333000	-155.900000	0.299000	-150.500000	0.264000	-146.300000	0.239000	-143.400000	0.224000	-142.000000	0.218000	-141.300000	0.218000	-141.000000	0.219000	-140.900000	0.224000
-101.200000	0.112000	-101.000000	0.112000	-101.300000	0.123000	-120.600000	0.006000	-120.600000	0.007000	-120.700000	0.008000	-120.900000	0.009000	-120.900000	0.009000	-121.100000	0.009000	-121.200000	0.010000	-118.000000	0.020000	-120.600000	0.014000	-120.500000	0.016000	-121.700000	0.032000	-123.400000	0.046000	-125.300000	0.069000	-128.100000	0.095000	-131.200000	0.123000	-134.600000	0.150000	-137.300000	0.174000	-138.700000	0.188000	-139.600000	0.200000	-139.900000	0.207000	-140.100000	0.215000	-140.100000	0.221000
-101.800000	0.118000	-101.900000	0.122000	-101.600000	0.124000	-179.500000	0.382000	-179.500000	0.390000	-179.500000	0.398000	-179.300000	0.407000	-179.200000	0.416000	-179.100000	0.427000	-179.000000	0.437000	-63.900000	0.430000	-64.600000	0.427000	-173.200000	0.413000	-170.600000	0.396000	-168.700000	0.388000	-163.600000	0.349000	-158.900000	0.318000	-153.800000	0.284000	-149.000000	0.255000	-145.200000	0.233000	-143.200000	0.224000	-141.900000	0.219000	-141.300000	0.220000	-140.900000	0.222000	-140.700000	0.226000
-102.700000	0.125000	-102.600000	0.130000	-102.100000	0.126000	119.400000	0.006000	119.300000	0.006000	119.300000	0.008000	119.200000	0.009000	119.000000	0.010000	118.900000	0.010000	118.800000	0.011000	-118.800000	0.017000	-115.700000	0.037000	-126.300000	0.072000	-127.700000	0.088000	-128.200000	0.095000	-131.300000	0.127000	-133.500000	0.145000	-135.800000	0.164000	-137.700000	0.178000	-139.000000	0.189000	-139.700000	0.197000	-140.100000	0.205000	-140.300000	0.211000	-140.300000	0.217000	-140.300000	0.223000
-100.900000	0.108000	-101.100000	0.114000	-101.400000	0.123000	120.600000	0.006000	120.700000	0.008000	120.800000	0.007000	120.800000	0.007000	121.000000	0.009000	121.000000	0.009000	121.100000	0.011000	-117.800000	0.030000	-119.200000	0.021000	-120.500000	0.016000	-121.800000	0.031000	-123.300000	0.047000	-125.500000	0.068000	-128.300000	0.096000	-131.600000	0.124000	-134.900000	0.152000	-137.600000	0.175000	-138.900000	0.190000	-139.700000	0.200000	-140.000000	0.208000	-140.200000	0.215000	-140.200000	0.221000
-101.200000	0.112000	-101.000000	0.112000	-101.400000	0.122000	179.500000	0.382000	179.500000	0.389000	179.300000	0.399000	179.300000	0.408000	179.200000	0.416000	179.200000	0.427000	179.100000	0.436000	177.900000	0.425000	-65.100000	0.430000	-173.200000	0.413000	-170.500000	0.396000	-168.500000	0.386000	-163.300000	0.349000	-158.600000	0.315000	-153.300000	0.281000	-148.400000	0.252000	-144.700000	0.231000	-142.900000	0.221000	-141.700000	0.218000	-141.200000	0.219000	-140.800000	0.222000	-140.600000	0.226000
-101.900000	0.119000	-101.900000	0.123000	-101.700000	0.122000	-119.400000	0.007000	-119.300000	0.008000	-119.200000	0.007000	-119.200000	0.008000	-119.000000	0.010000	-119.000000	0.010000	-118.800000	0.012000	119.000000	0.014000	-117.100000	0.033000	-126.300000	0.071000	-127.800000	0.088000	-128.400000	0.097000	-131.600000	0.126000	-133.700000	0.146000	-136.100000	0.165000	-138.000000	0.178000	-139.300000	0.189000	-139.800000	0.198000	-140.200000	0.205000	-140.300000	0.211000	-140.400000	0.217000	-140.400000	0.223000
-102.600000	0.123000	-102.500000	0.129000	-101.900000	0.128000	-120.600000	0.006000	-120.800000	0.006000	-120.700000	0.008000	-120.700000	0.009000	-121.000000	0.008000	-121.000000	0.010000	-121.200000	0.010000	123.000000	0.033000	-117.700000	0.024000	-120.600000	0.016000	-121.800000	0.031000	-123.300000	0.048000	-125.400000	0.070000	-128.400000	0.098000	-131.700000	0.126000	-135.200000	0.155000	-137.700000	0.178000	-139.100000	0.191000	-139.800000	0.202000	-140.100000	0.209000	-140.200000	0.216000	-140.100000	0.222000
-100.900000	0.109000	-101.200000	0.114000	-101.400000	0.123000	-179.500000	0.382000	-179.300000	0.390000	-179.500000	0.398000	-179.500000	0.407000	-179.200000	0.417000	-179.200000	0.426000	-179.000000	0.437000	177.000000	0.423000	-65.200000	0.429000	-173.100000	0.414000	-170.400000	0.396000	-168.300000	0.383000	-163.200000	0.347000	-158.300000	0.312000	-152.900000	0.278000	-148.000000	0.248000	-144.500000	0.227000	-142.600000	0.220000	-141.600000	0.216000	-141.100000	0.218000	-140.800000	0.221000	-140.700000	0.225000
-100.900000	0.112000	-101.200000	0.113000	-101.300000	0.128000	-120.600000	0.007000	-120.700000	0.007000	-120.800000	0.009000	-120.900000	0.009000	-121.000000	0.010000	-121.100000	0.011000	-122.700000	0.016000	-118.000000	0.021000	120.800000	0.015000	-120.900000	0.022000	-122.400000	0.036000	-125.600000	0.075000	-126.300000	0.079000	-129.300000	0.106000	-133.000000	0.137000	-135.900000	0.161000	-138.100000	0.181000	-139.300000	0.194000	-139.900000	0.203000	-140.000000	0.210000	-140.200000	0.217000	-140.200000	0.224000
-101.900000	0.118000	-101.900000	0.123000	-101.800000	0.122000	-179.500000	0.383000	-179.400000	0.392000	-179.400000	0.400000	-179.200000	0.409000	-179.200000	0.419000	-179.000000	0.427000	-175.900000	0.423000	-64.200000	0.430000	174.100000	0.417000	-172.000000	0.405000	-169.300000	0.390000	-170.600000	0.401000	-161.600000	0.334000	-156.400000	0.300000	-150.800000	0.265000	-146.800000	0.242000	-143.800000	0.226000	-142.100000	0.219000	-141.400000	0.219000	-141.100000	0.221000	-140.700000	0.224000	-140.500000	0.227000
-102.800000	0.126000	-102.300000	0.131000	-101.800000	0.125000	119.300000	0.007000	119.300000	0.008000	119.200000	0.008000	119.000000	0.009000	119.000000	0.010000	118.800000	0.013000	-122.600000	0.024000	-118.500000	0.020000	-114.800000	0.059000	-127.100000	0.079000	-128.500000	0.094000	-124.200000	0.067000	-132.400000	0.137000	-134.900000	0.157000	-137.300000	0.173000	-138.700000	0.185000	-139.700000	0.194000	-140.200000	0.202000	-140.300000	0.207000	-140.400000	0.214000	-140.400000	0.219000	-140.400000	0.226000
-100.900000	0.112000	-101.300000	0.114000	-101.300000	0.127000	120.700000	0.007000	120.700000	0.007000	120.900000	0.009000	120.900000	0.009000	121.000000	0.010000	121.100000	0.011000	-121.200000	0.017000	-117.800000	0.032000	-120.600000	0.014000	-120.900000	0.022000	-122.200000	0.038000	-125.200000	0.068000	-126.500000	0.079000	-129.600000	0.107000	-133.200000	0.139000	-136.200000	0.163000	-138.200000	0.183000	-139.400000	0.196000	-139.900000	0.205000	-140.000000	0.211000	-140.200000	0.219000	-140.200000	0.225000
-101.100000	0.111000	-101.100000	0.115000	-101.700000	0.123000	179.400000	0.383000	179.400000	0.392000	179.300000	0.400000	179.300000	0.409000	179.200000	0.418000	179.100000	0.427000	-176.600000	0.418000	177.800000	0.427000	-65.400000	0.424000	-172.000000	0.404000	-169.400000	0.387000	-170.000000	0.396000	-161.200000	0.333000	-155.900000	0.298000	-150.400000	0.261000	-146.300000	0.238000	-143.600000	0.223000	-142.000000	0.216000	-141.400000	0.217000	-141.000000	0.220000	-140.700000	0.222000	-140.500000	0.226000
-101.900000	0.118000	-101.800000	0.125000	-101.700000	0.124000	-119.300000	0.007000	-119.300000	0.008000	-119.200000	0.009000	-119.100000	0.010000	-119.000000	0.011000	-118.800000	0.012000	-122.600000	0.032000	118.900000	0.014000	-115.100000	0.045000	-127.100000	0.080000	-128.400000	0.097000	-125.300000	0.077000	-132.700000	0.137000	-135.200000	0.157000	-137.400000	0.175000	-138.900000	0.186000	-139.700000	0.196000	-140.200000	0.203000	-140.200000	0.208000	-140.400000	0.214000	-140.300000	0.220000	-140.300000	0.227000
-102.500000	0.127000	-102.400000	0.127000	-101.500000	0.128000	-120.700000	0.007000	-120.700000	0.007000	-120.800000	0.008000	-120.900000	0.009000	-121.000000	0.010000	-121.200000	0.011000	-120.500000	0.015000	123.300000	0.036000	-119.100000	0.022000	-120.900000	0.022000	-122.300000	0.037000	-125.400000	0.056000	-126.600000	0.080000	-129.700000	0.110000	-133.500000	0.141000	-136.500000	0.166000	-138.500000	0.183000	-139.600000	0.197000	-140.100000	0.205000	-140.100000	0.212000	-140.300000	0.219000	-140.300000	0.224000
-101.100000	0.111000	-101.200000	0.116000	-101.700000	0.123000	-179.400000	0.383000	-179.400000	0.392000	-179.300000	0.400000	-179.200000	0.409000	-179.100000	0.418000	-179.000000	0.428000	-176.800000	0.416000	176.800000	0.424000	-65.900000	0.427000	-171.900000	0.404000	-169.200000	0.387000	-168.800000	0.399000	-160.900000	0.331000	-155.600000	0.294000	-150.000000	0.258000	-145.800000	0.235000	-143.200000	0.222000	-141.700000	0.215000	-141.200000	0.217000	-140.900000	0.219000	-140.600000	0.222000	-140.400000	0.227000
-100.800000	0.112000	-101.400000	0.116000	120.600000	0.007000	-120.800000	0.007000	-120.800000	0.009000	-120.900000	0.010000	-121.000000	0.010000	-121.200000	0.011000	-121.300000	0.012000	120.800000	0.018000	124.100000	0.046000	122.500000	0.036000	-121.400000	0.029000	-123.000000	0.045000	-125.000000	0.067000	-127.800000	0.093000	-131.100000	0.122000	-134.300000	0.149000	-137.300000	0.173000	-138.800000	0.187000	-139.700000	0.199000	-140.000000	0.208000	-140.100000	0.214000	-140.200000	0.221000	-140.100000	0.227000
-101.900000	0.120000	-101.500000	0.124000	179.500000	0.377000	-179.300000	0.385000	-179.300000	0.392000	-179.200000	0.401000	-179.100000	0.410000	-179.000000	0.420000	-179.000000	0.431000	176.300000	0.414000	176.100000	0.418000	173.800000	0.409000	-170.300000	0.392000	-167.700000	0.376000	-163.300000	0.345000	-158.500000	0.313000	-153.400000	0.279000	-148.600000	0.251000	-144.700000	0.229000	-142.800000	0.221000	-141.600000	0.217000	-141.100000	0.217000	-140.800000	0.220000	-140.600000	0.224000	-140.500000	0.230000
-102.700000	0.127000	-102.200000	0.128000	-119.400000	0.007000	119.200000	0.008000	119.100000	0.010000	119.000000	0.010000	118.900000	0.012000	118.800000	0.012000	118.800000	0.013000	-116.600000	0.038000	120.600000	0.028000	124.100000	0.057000	-128.300000	0.091000	-129.500000	0.106000	-131.900000	0.129000	-134.100000	0.149000	-136.300000	0.167000	-138.200000	0.181000	-139.500000	0.191000	-140.000000	0.199000	-140.300000	0.205000	-140.400000	0.212000	-140.500000	0.218000	-140.400000	0.223000	-140.300000	0.228000
-101.100000	0.114000	-101.600000	0.118000	-120.600000	0.007000	120.700000	0.008000	120.900000	0.008000	121.000000	0.009000	121.000000	0.010000	121.200000	0.011000	121.300000	0.012000	-121.000000	0.015000	124.100000	0.028000	122.300000	0.027000	-121.400000	0.030000	-122.900000	0.046000	-125.100000	0.068000	-128.000000	0.095000	-131.400000	0.124000	-134.700000	0.151000	-137.500000	0.176000	-138.900000	0.189000	-139.700000	0.201000	-140.100000	0.208000	-140.100000	0.214000	-140.200000	0.221000	-140.200000	0.227000
-101.000000	0.112000	-101.100000	0.120000	-179.500000	0.377000	179.400000	0.385000	179.200000	0.393000	179.200000	0.402000	179.200000	0.410000	179.000000	0.420000	178.900000	0.430000	-63.500000	0.423000	174.600000	0.425000	173.300000	0.412000	-170.300000	0.391000	-167.600000	0.374000	-163.100000	0.343000	-158.200000	0.310000	-152.900000	0.276000	-148.100000	0.247000	-144.400000	0.225000	-142.600000	0.219000	-141.600000	0.215000	-141.000000	0.217000	-140.800000	0.220000	-140.600000	0.224000	-140.400000	0.230000
-101.900000	0.119000	-101.700000	0.122000	119.400000	0.007000	-119.200000	0.007000	-119.000000	0.009000	-119.000000	0.010000	-118.900000	0.011000	-118.800000	0.012000	-118.700000	0.014000	-116.400000	0.023000	122.800000	0.029000	125.000000	0.059000	-128.300000	0.092000	-129.600000	0.108000	-132.000000	0.131000	-134.300000	0.150000	-136.500000	0.168000	-138.400000	0.182000	-139.500000	0.193000	-140.100000	0.199000	-140.200000	0.206000	-140.400000	0.211000	-140.500000	0.218000	-140.400000	0.223000	-140.300000	0.228000
-102.500000	0.127000	-102.200000	0.126000	120.600000	0.007000	-120.800000	0.008000	-120.900000	0.008000	-121.000000	0.009000	-121.100000	0.011000	-121.200000	0.011000	-121.200000	0.011000	-119.300000	0.022000	122.300000	0.030000	121.700000	0.025000	-121.500000	0.029000	-123.000000	0.045000	-125.200000	0.068000	-128.100000	0.096000	-131.700000	0.125000	-135.000000	0.153000	-137.900000	0.177000	-139.000000	0.191000	-139.900000	0.201000	-140.200000	0.209000	-140.100000	0.214000	-140.200000	0.221000	-140.200000	0.228000
-101.200000	0.114000	-101.400000	0.121000	179.500000	0.377000	-179.400000	0.385000	-179.300000	0.393000	-179.200000	0.402000	-179.100000	0.410000	-179.000000	0.420000	-179.000000	0.431000	-64.200000	0.425000	175.200000	0.416000	173.300000	0.411000	-170.100000	0.391000	-167.300000	0.373000	-162.800000	0.342000	-157.900000	0.308000	-152.400000	0.274000	-147.600000	0.244000	-143.900000	0.223000	-142.400000	0.216000	-141.400000	0.215000	-140.900000	0.216000	-140.800000	0.220000	-140.600000	0.224000	-140.400000	0.229000
-100.900000	0.112000	-101.300000	0.119000	-120.600000	0.008000	-120.900000	0.009000	-121.000000	0.010000	-121.000000	0.010000	-121.200000	0.011000	-121.200000	0.013000	-121.500000	0.013000	-117.500000	0.022000	-120.600000	0.015000	120.700000	0.022000	-122.200000	0.037000	-123.800000	0.052000	-126.200000	0.081000	-129.400000	0.107000	-133.000000	0.138000	-135.900000	0.162000	-138.200000	0.183000	-139.400000	0.196000	-140.000000	0.204000	-140.100000	0.212000	-140.200000	0.218000	-140.200000	0.225000	-140.200000	0.230000
-101.700000	0.119000	-101.600000	0.126000	-179.500000	0.378000	-179.300000	0.386000	-179.200000	0.394000	-179.200000	0.404000	-179.000000	0.413000	-179.000000	0.422000	-178.700000	0.433000	-64.800000	0.424000	-65.700000	0.418000	171.200000	0.396000	-168.400000	0.379000	-166.900000	0.372000	-160.600000	0.324000	-155.300000	0.291000	-150.100000	0.258000	-146.100000	0.235000	-143.200000	0.219000	-141.800000	0.215000	-141.200000	0.216000	-140.900000	0.218000	-140.700000	0.222000	-140.500000	0.226000	-140.300000	0.232000
-102.700000	0.131000	-102.000000	0.126000	119.300000	0.008000	119.100000	0.009000	119.000000	0.010000	119.000000	0.011000	118.800000	0.012000	118.700000	0.014000	118.500000	0.015000	-118.600000	0.022000	-114.700000	0.045000	128.100000	0.086000	-129.500000	0.102000	-129.600000	0.109000	-133.400000	0.143000	-135.900000	0.163000	-137.900000	0.178000	-139.300000	0.190000	-140.100000	0.198000	-140.300000	0.203000	-140.400000	0.208000	-140.400000	0.214000	-140.400000	0.220000	-140.300000	0.226000	-140.300000	0.231000
-101.200000	0.115000	-101.600000	0.122000	120.800000	0.008000	120.900000	0.009000	121.000000	0.010000	121.000000	0.010000	121.100000	0.011000	121.300000	0.012000	121.400000	0.013000	-117.300000	0.036000	-119.200000	0.027000	120.700000	0.022000	-122.100000	0.038000	-123.700000	0.053000	-126.400000	0.081000	-129.600000	0.109000	-133.300000	0.139000	-136.200000	0.163000	-138.500000	0.184000	-139.600000	0.197000	-140.000000	0.206000	-140.200000	0.212000	-140.300000	0.218000	-140.300000	0.224000	-140.200000	0.231000
-101.000000	0.113000	-101.200000	0.121000	179.300000	0.378000	179.300000	0.386000	179.200000	0.394000	179.100000	0.404000	179.100000	0.413000	178.900000	0.422000	178.800000	0.433000	177.500000	0.417000	-66.400000	0.421000	171.200000	0.395000	-168.400000	0.377000	-166.600000	0.369000	-160.300000	0.322000	-154.900000	0.287000	-149.600000	0.255000	-145.600000	0.232000	-142.800000	0.217000	-141.600000	0.214000	-141.100000	0.214000	-140.800000	0.218000	-140.600000	0.222000	-140.400000	0.227000	-140.400000	0.231000
-101.700000	0.120000	-101.800000	0.124000	-119.200000	0.009000	-119.100000	0.009000	-119.000000	0.010000	-118.900000	0.011000	-118.900000	0.012000	-118.600000	0.014000	-118.500000	0.014000	118.700000	0.017000	-116.100000	0.039000	128.100000	0.087000	-129.500000	0.104000	-129.900000	0.111000	-133.600000	0.145000	-136.100000	0.164000	-138.100000	0.179000	-139.500000	0.191000	-140.200000	0.199000	-140.400000	0.203000	-140.400000	0.209000	-140.500000	0.214000	-140.400000	0.220000	-140.400000	0.225000	-140.200000	0.232000
-102.600000	0.129000	-101.900000	0.126000	-120.800000	0.007000	-120.900000	0.009000	-121.000000	0.010000	-121.000000	0.010000	-121.100000	0.012000	-121.300000	0.012000	-121.400000	0.014000	123.700000	0.041000	-117.400000	0.028000	120.600000	0.022000	-122.100000	0.038000	-123.700000	0.054000	-126.500000	0.081000	-129.800000	0.112000	-133.500000	0.142000	-136.500000	0.166000	-138.700000	0.185000	-139.600000	0.198000	-140.100000	0.206000	-140.200000	0.213000	-140.300000	0.219000	-140.300000	0.225000	-140.300000	0.230000
-101.200000	0.115000	-101.500000	0.123000	-179.300000	0.378000	-179.300000	0.386000	-179.200000	0.394000	-179.200000	0.404000	-179.100000	0.412000	-178.900000	0.423000	-178.900000	0.432000	176.400000	0.414000	-66.500000	0.421000	171.200000	0.395000	-168.300000	0.376000	-166.300000	0.366000	-160.000000	0.321000	-154.500000	0.284000	-149.200000	0.251000	-145.100000	0.229000	-142.500000	0.216000	-141.600000	0.212000	-141.000000	0.214000	-140.800000	0.217000	-140.600000	0.221000	-140.400000	0.226000	-140.300000	0.232000
-101.000000	0.115000	-101.400000	0.126000	120.900000	0.010000	-121.000000	0.010000	-121.100000	0.010000	-121.200000	0.012000	-121.400000	0.013000	-121.500000	0.014000	-121.600000	0.014000	120.300000	0.016000	123.400000	0.041000	-121.400000	0.030000	-123.000000	0.045000	-126.200000	0.066000	-128.000000	0.096000	-131.500000	0.125000	-134.800000	0.153000	-137.400000	0.175000	-139.000000	0.191000	-139.800000	0.202000	-140.100000	0.209000	-140.200000	0.216000	-140.300000	0.222000	-140.200000	0.228000	-140.100000	0.234000
-101.600000	0.119000	-101.500000	0.124000	179.300000	0.379000	-179.200000	0.388000	-179.100000	0.396000	-179.000000	0.405000	-178.900000	0.416000	-178.800000	0.425000	-178.600000	0.436000	174.600000	0.409000	173.300000	0.405000	-169.200000	0.382000	-166.800000	0.369000	-167.000000	0.381000	-157.200000	0.302000	-151.600000	0.267000	-147.200000	0.240000	-144.000000	0.223000	-142.200000	0.215000	-141.300000	0.213000	-141.000000	0.216000	-140.700000	0.219000	-140.500000	0.223000	-140.400000	0.229000	-140.400000	0.234000
-102.500000	0.130000	-101.800000	0.124000	-119.100000	0.010000	119.000000	0.011000	118.900000	0.012000	118.700000	0.012000	118.700000	0.014000	118.500000	0.015000	118.300000	0.016000	-115.400000	0.054000	123.900000	0.054000	-129.400000	0.098000	-130.400000	0.111000	-127.900000	0.092000	-135.200000	0.156000	-137.700000	0.174000	-139.100000	0.187000	-140.000000	0.195000	-140.300000	0.201000	-140.400000	0.207000	-140.400000	0.212000	-140.400000	0.218000	-140.400000	0.223000	-140.300000	0.229000	-140.200000	0.235000
-101.400000	0.119000	-101.600000	0.127000	-121.000000	0.008000	121.000000	0.009000	121.100000	0.011000	121.300000	0.012000	121.300000	0.011000	121.500000	0.013000	121.600000	0.015000	-120.300000	0.020000	122.500000	0.036000	-121.300000	0.031000	-122.800000	0.047000	-125.200000	0.069000	-128.100000	0.098000	-131.700000	0.128000	-135.200000	0.155000	-137.600000	0.177000	-139.200000	0.192000	-139.900000	0.202000	-140.200000	0.209000	-140.300000	0.215000	-140.400000	0.222000	-140.300000	0.227000	-140.200000	0.233000
-101.100000	0.115000	-101.600000	0.125000	-179.100000	0.380000	179.100000	0.388000	179.100000	0.396000	179.000000	0.406000	178.900000	0.416000	178.800000	0.425000	178.700000	0.435000	-65.500000	0.414000	173.300000	0.402000	-169.200000	0.381000	-166.800000	0.365000	-167.000000	0.372000	-156.900000	0.298000	-151.200000	0.263000	-146.600000	0.236000	-143.700000	0.220000	-142.000000	0.213000	-141.200000	0.213000	-140.900000	0.216000	-140.600000	0.220000	-140.400000	0.224000	-140.400000	0.229000	-140.300000	0.235000
-101.600000	0.120000	-101.600000	0.123000	119.000000	0.009000	-118.900000	0.010000	-118.900000	0.012000	-118.800000	0.012000	-118.700000	0.013000	-118.600000	0.015000	-118.400000	0.017000	-115.300000	0.037000	124.600000	0.062000	-129.400000	0.099000	-130.400000	0.114000	-128.200000	0.102000	-135.400000	0.158000	-137.800000	0.176000	-139.400000	0.188000	-140.000000	0.196000	-140.300000	0.202000	-140.400000	0.207000	-140.400000	0.212000	-140.500000	0.217000	-140.500000	0.222000	-140.300000	0.229000	-140.300000	0.234000
-102.400000	0.129000	-101.600000	0.126000	120.800000	0.009000	-121.000000	0.010000	-121.100000	0.010000	-121.200000	0.011000	-121.200000	0.013000	-121.400000	0.014000	-121.600000	0.014000	-118.700000	0.030000	122.300000	0.027000	-121.300000	0.032000	-122.900000	0.047000	-125.000000	0.067000	-128.300000	0.099000	-132.000000	0.130000	-135.400000	0.158000	-138.000000	0.178000	-139.400000	0.193000	-140.000000	0.202000	-140.200000	0.209000	-140.300000	0.216000	-140.300000	0.223000	-140.300000	0.227000	-140.100000	0.234000
-101.400000	0.119000	-101.700000	0.126000	179.400000	0.380000	-179.300000	0.388000	-179.100000	0.396000	-179.000000	0.406000	-179.000000	0.415000	-178.800000	0.424000	-178.600000	0.436000	-66.200000	0.418000	172.700000	0.406000	-169.200000	0.379000	-166.500000	0.364000	-166.500000	0.368000	-156.500000	0.295000	-150.800000	0.259000	-146.200000	0.232000	-143.200000	0.219000	-141.700000	0.212000	-141.100000	0.213000	-140.900000	0.216000	-140.600000	0.219000	-140.500000	0.223000	-140.300000	0.230000	-140.400000	0.234000
-101.300000	0.117000	120.800000	0.009000	-121.000000	0.010000	-121.100000	0.011000	-121.300000	0.012000	-121.400000	0.013000	-121.400000	0.014000	-121.500000	0.016000	-121.800000	0.016000	-120.700000	0.018000	120.700000	0.025000	-122.200000	0.041000	-123.700000	0.055000	-126.900000	0.087000	-130.000000	0.112000	-133.600000	0.143000	-136.800000	0.169000	-138.500000	0.185000	-139.500000	0.197000	-140.000000	0.206000	-140.200000	0.213000	-140.200000	0.219000	-140.300000	0.225000	-140.100000	0.230000	-140.200000	0.236000
-101.500000	0.123000	179.300000	0.373000	-179.200000	0.381000	-179.100000	0.389000	-179.000000	0.399000	-178.800000	0.407000	-178.900000	0.418000	-178.700000	0.426000	-178.500000	0.438000	-66.500000	0.410000	169.900000	0.383000	-167.000000	0.365000	-164.800000	0.353000	-158.300000	0.307000	-153.400000	0.277000	-148.400000	0.245000	-144.400000	0.223000	-142.500000	0.215000	-141.400000	0.212000	-141.000000	0.214000	-140.700000	0.217000	-140.600000	0.221000	-140.400000	0.226000	-140.400000	0.232000	-140.200000	0.239000
-102.100000	0.127000	-119.100000	0.010000	119.000000	0.011000	118.900000	0.013000	118.800000	0.013000	118.500000	0.015000	118.600000	0.015000	118.300000	0.018000	118.100000	0.018000	-114.100000	0.048000	129.300000	0.096000	-130.700000	0.112000	-131.600000	0.125000	-135.000000	0.153000	-137.200000	0.171000	-138.900000	0.185000	-140.100000	0.194000	-140.400000	0.200000	-140.600000	0.206000	-140.500000	0.210000	-140.500000	0.215000	-140.500000	0.221000	-140.400000	0.227000	-140.400000	0.233000	-140.300000	0.237000
-101.700000	0.121000	-120.900000	0.009000	121.000000	0.010000	121.100000	0.011000	121.200000	0.011000	121.400000	0.012000	121.400000	0.014000	121.700000	0.016000	121.800000	0.017000	-118.900000	0.030000	120.700000	0.025000	-122.300000	0.042000	-123.700000	0.056000	-127.000000	0.089000	-130.100000	0.115000	-134.000000	0.145000	-137.000000	0.171000	-138.700000	0.187000	-139.600000	0.198000	-140.100000	0.206000	-140.300000	0.214000	-140.300000	0.219000	-140.300000	0.225000	-140.100000	0.230000	-140.000000	0.237000
-101.200000	0.120000	-179.200000	0.373000	179.200000	0.381000	179.000000	0.389000	179.000000	0.399000	178.900000	0.408000	178.800000	0.417000	178.500000	0.426000	178.500000	0.438000	-67.300000	0.414000	169.800000	0.382000	-166.800000	0.363000	-164.500000	0.350000	-158.000000	0.303000	-153.000000	0.273000	-147.800000	0.243000	-144.100000	0.221000	-142.300000	0.213000	-141.300000	0.211000	-140.900000	0.214000	-140.600000	0.216000	-140.500000	0.221000	-140.400000	0.226000	-140.400000	0.232000	-140.400000	0.237000
-101.600000	0.122000	119.000000	0.010000	-119.000000	0.011000	-118.800000	0.012000	-118.800000	0.013000	-118.600000	0.014000	-118.600000	0.016000	-118.100000	0.017000	-118.200000	0.018000	-115.800000	0.042000	129.400000	0.096000	-130.800000	0.113000	-131.900000	0.127000	-135.200000	0.156000	-137.400000	0.173000	-139.200000	0.185000	-140.100000	0.195000	-140.400000	0.201000	-140.600000	0.206000	-140.500000	0.210000	-140.500000	0.216000	-140.500000	0.221000	-140.400000	0.227000	-140.400000	0.233000	-140.100000	0.239000
-102.100000	0.126000	120.900000	0.009000	-121.000000	0.010000	-121.100000	0.011000	-121.100000	0.012000	-121.400000	0.013000	-121.400000	0.014000	-121.800000	0.016000	-121.800000	0.017000	-116.900000	0.032000	120.700000	0.025000	-122.300000	0.043000	-123.800000	0.057000	-127.200000	0.089000	-130.400000	0.117000	-134.200000	0.148000	-137.300000	0.173000	-138.900000	0.188000	-139.700000	0.199000	-140.100000	0.207000	-140.400000	0.214000	-140.300000	0.220000	-140.300000	0.225000	-140.100000	0.230000	-140.200000	0.235000
-101.500000	0.122000	179.300000	0.373000	-179.200000	0.381000	-179.100000	0.389000	-179.100000	0.398000	-178.900000	0.408000	-178.800000	0.417000	-178.600000	0.427000	-178.500000	0.437000	-67.400000	0.413000	169.700000	0.382000	-166.700000	0.361000	-164.100000	0.347000	-157.600000	0.301000	-152.500000	0.269000	-147.400000	0.239000	-143.700000	0.218000	-142.000000	0.211000	-141.200000	0.210000	-140.900000	0.213000	-140.500000	0.216000	-140.500000	0.220000	-140.400000	0.226000	-140.400000	0.232000	-140.200000	0.239000
-101.400000	0.122000	121.000000	0.011000	-121.200000	0.012000	-121.200000	0.013000	-121.400000	0.013000	-121.500000	0.014000	-121.700000	0.016000	-121.800000	0.017000	-121.700000	0.029000	123.900000	0.047000	121.500000	0.035000	-123.200000	0.052000	-125.000000	0.066000	-128.700000	0.103000	-132.300000	0.134000	-135.600000	0.159000	-138.100000	0.181000	-139.200000	0.193000	-139.900000	0.203000	-140.100000	0.210000	-140.300000	0.217000	-140.300000	0.223000	-140.100000	0.227000	-140.200000	0.234000	-140.100000	0.240000
-101.400000	0.125000	179.200000	0.374000	-179.000000	0.382000	-179.000000	0.391000	-178.800000	0.401000	-178.700000	0.410000	-178.600000	0.420000	-178.500000	0.430000	-174.000000	0.399000	172.200000	0.394000	167.600000	0.366000	-164.700000	0.348000	-164.300000	0.353000	-154.600000	0.282000	-149.300000	0.249000	-145.300000	0.228000	-142.700000	0.214000	-141.700000	0.212000	-140.900000	0.211000	-140.900000	0.216000	-140.700000	0.220000	-140.500000	0.224000	-140.500000	0.231000	-140.300000	0.236000	-140.100000	0.241000
-102.000000	0.125000	-119.000000	0.011000	118.800000	0.013000	118.700000	0.013000	118.600000	0.015000	118.500000	0.016000	118.300000	0.017000	118.200000	0.019000	-124.600000	0.058000	124.600000	0.059000	130.800000	0.110000	-132.100000	0.126000	-131.100000	0.121000	-137.100000	0.169000	-139.100000	0.185000	-140.200000	0.193000	-140.500000	0.200000	-140.500000	0.204000	-140.700000	0.210000	-140.500000	0.213000	-140.400000	0.218000	-140.400000	0.224000	-140.400000	0.230000	-140.300000	0.235000	-140.300000	0.242000
-101.700000	0.124000	-121.000000	0.011000	121.200000	0.011000	121.300000	0.013000	121.300000	0.013000	121.400000	0.015000	121.700000	0.016000	121.800000	0.017000	-121.600000	0.019000	122.700000	0.043000	121.500000	0.036000	-123.200000	0.052000	-124.800000	0.069000	-128.800000	0.106000	-132.600000	0.136000	-135.800000	0.163000	-138.300000	0.182000	-139.400000	0.194000	-140.000000	0.203000	-140.100000	0.210000	-140.300000	0.217000	-140.400000	0.223000	-140.100000	0.227000	-140.100000	0.235000	-140.000000	0.240000
-101.300000	0.124000	-179.200000	0.374000	179.000000	0.383000	179.000000	0.391000	178.900000	0.401000	178.800000	0.410000	178.600000	0.420000	178.500000	0.430000	-173.400000	0.403000	172.500000	0.389000	167.400000	0.364000	-164.400000	0.347000	-164.000000	0.346000	-154.200000	0.278000	-148.800000	0.245000	-145.000000	0.223000	-142.400000	0.212000	-141.500000	0.211000	-140.800000	0.211000	-140.900000	0.216000	-140.700000	0.220000	-140.400000	0.224000	-140.500000	0.231000	-140.400000	0.235000	-140.200000	0.241000
-101.700000	0.123000	119.000000	0.011000	-118.800000	0.012000	-118.800000	0.014000	-118.600000	0.014000	-118.500000	0.016000	-118.300000	0.017000	-118.200000	0.019000	-125.700000	0.059000	125.000000	0.071000	130.900000	0.112000	-132.400000	0.127000	-131.400000	0.127000	-137.300000	0.171000	-139.300000	0.187000	-140.200000	0.195000	-140.600000	0.200000	-140.600000	0.203000	-140.700000	0.209000	-140.400000	0.213000	-140.400000	0.218000	-140.500000	0.224000	-140.400000	0.230000	-140.200000	0.236000	-140.200000	0.242000
-101.800000	0.125000	121.000000	0.011000	-121.100000	0.012000	-121.300000	0.012000	-121.300000	0.014000	-121.500000	0.015000	-121.700000	0.016000	-121.800000	0.017000	-120.800000	0.019000	122.800000	0.029000	121.600000	0.036000	-123.200000	0.053000	-124.900000	0.068000	-129.100000	0.107000	-133.000000	0.138000	-136.300000	0.164000	-138.500000	0.184000	-139.500000	0.196000	-140.000000	0.205000	-140.200000	0.210000	-140.300000	0.217000	-140.300000	0.223000	-140.100000	0.227000	-140.200000	0.234000	-140.100000	0.240000
-101.600000	0.126000	179.200000	0.374000	-179.100000	0.382000	-178.900000	0.391000	-179.000000	0.400000	-178.700000	0.409000	-178.600000	0.420000	-178.500000	0.430000	-173.500000	0.401000	171.500000	0.396000	167.100000	0.363000	-164.200000	0.344000	-163.500000	0.343000	-153.700000	0.275000	-148.200000	0.242000	-144.400000	0.221000	-142.200000	0.210000	-141.400000	0.209000	-140.800000	0.210000	-140.800000	0.216000	-140.700000	0.220000	-140.500000	0.224000	-140.500000	0.231000	-140.300000	0.236000	-140.100000	0.241000
-101.400000	0.127000	-121.100000	0.012000	-121.300000	0.013000	-121.400000	0.014000	-121.500000	0.015000	-121.800000	0.016000	-121.900000	0.018000	-122.100000	0.019000	120.700000	0.021000	120.800000	0.031000	122.500000	0.046000	-124.300000	0.063000	-127.800000	0.097000	-131.400000	0.126000	-134.800000	0.153000	-137.600000	0.176000	-139.100000	0.191000	-139.800000	0.200000	-140.100000	0.208000	-140.300000	0.215000	-140.100000	0.220000	-140.300000	0.226000	-140.100000	0.231000	-140.100000	0.237000	-140.100000	0.245000
-101.700000	0.125000	-179.100000	0.376000	-178.900000	0.384000	-178.800000	0.393000	-178.800000	0.403000	-178.500000	0.412000	-178.400000	0.422000	-178.200000	0.433000	172.000000	0.391000	167.700000	0.364000	165.000000	0.349000	-162.700000	0.335000	-154.900000	0.281000	-150.000000	0.251000	-145.700000	0.227000	-142.900000	0.214000	-141.500000	0.208000	-141.000000	0.210000	-140.800000	0.213000	-140.600000	0.218000	-140.700000	0.223000	-140.400000	0.228000	-140.400000	0.234000	-140.300000	0.240000	-140.100000	0.245000
-101.700000	0.126000	118.900000	0.013000	118.700000	0.015000	118.500000	0.016000	118.400000	0.016000	118.200000	0.019000	118.000000	0.020000	117.800000	0.021000	-113.100000	0.077000	131.200000	0.111000	132.400000	0.125000	-133.100000	0.136000	-137.500000	0.171000	-139.200000	0.185000	-140.400000	0.195000	-140.700000	0.199000	-140.800000	0.204000	-140.700000	0.208000	-140.600000	0.212000	-140.500000	0.216000	-140.400000	0.223000	-140.400000	0.228000	-140.400000	0.234000	-140.300000	0.239000	-140.100000	0.245000
-101.500000	0.128000	121.100000	0.012000	121.300000	0.013000	121.400000	0.014000	121.600000	0.016000	121.700000	0.016000	121.900000	0.018000	122.100000	0.019000	-120.600000	0.021000	120.900000	0.030000	122.500000	0.047000	-124.300000	0.065000	-128.000000	0.099000	-131.600000	0.128000	-135.200000	0.156000	-137.800000	0.178000	-139.200000	0.192000	-139.800000	0.201000	-140.100000	0.209000	-140.300000	0.216000	-140.300000	0.219000	-140.300000	0.226000	-140.100000	0.231000	-140.000000	0.238000	-140.100000	0.245000
-101.700000	0.124000	179.000000	0.376000	178.900000	0.384000	178.800000	0.393000	178.700000	0.402000	178.600000	0.412000	178.400000	0.422000	178.300000	0.433000	-67.800000	0.399000	167.400000	0.363000	164.700000	0.346000	-162.300000	0.332000	-154.400000	0.277000	-149.500000	0.248000	-145.100000	0.224000	-142.600000	0.211000	-141.400000	0.207000	-140.900000	0.209000	-140.800000	0.212000	-140.600000	0.217000	-140.500000	0.224000	-140.400000	0.228000	-140.400000	0.234000	-140.400000	0.239000	-140.100000	0.245000
-101.600000	0.126000	-118.800000	0.013000	-118.600000	0.015000	-118.500000	0.016000	-118.400000	0.018000	-118.300000	0.019000	-118.000000	0.020000	-117.900000	0.022000	-113.200000	0.057000	131.500000	0.112000	132.600000	0.127000	-133.400000	0.138000	-137.800000	0.173000	-139.500000	0.186000	-140.700000	0.195000	-140.800000	0.200000	-140.700000	0.205000	-140.700000	0.208000	-140.500000	0.213000	-140.500000	0.217000	-140.600000	0.222000	-140.400000	0.228000	-140.400000	0.234000	-140.200000	0.240000	-140.100000	0.245000
-101.600000	0.128000	-121.100000	0.012000	-121.300000	0.013000	-121.400000	0.014000	-121.600000	0.014000	-121.700000	0.016000	-121.900000	0.018000	-122.100000	0.019000	-118.600000	0.033000	120.800000	0.031000	122.500000	0.048000	-124.400000	0.065000	-128.200000	0.100000	-131.900000	0.130000	-135.400000	0.159000	-138.000000	0.180000	-139.400000	0.192000	-139.900000	0.202000	-140.300000	0.208000	-140.400000	0.215000	-140.100000	0.220000	-140.300000	0.226000	-140.100000	0.231000	-140.100000	0.237000	-140.100000	0.245000
-101.700000	0.125000	-179.100000	0.376000	-178.900000	0.384000	-178.900000	0.393000	-178.600000	0.403000	-178.500000	0.412000	-178.400000	0.422000	-178.200000	0.433000	-68.800000	0.404000	167.300000	0.361000	164.500000	0.344000	-161.900000	0.329000	-153.900000	0.274000	-148.900000	0.244000	-144.700000	0.220000	-142.300000	0.209000	-141.200000	0.207000	-140.900000	0.208000	-140.600000	0.213000	-140.500000	0.217000	-140.700000	0.223000	-140.400000	0.228000	-140.400000	0.234000	-140.300000	0.240000	-140.100000	0.245000
121.200000	0.013000	-121.300000	0.014000	-121.500000	0.015000	-121.600000	0.017000	-121.700000	0.018000	-121.900000	0.019000	-122.100000	0.021000	-122.300000	0.022000	120.300000	0.028000	121.800000	0.044000	-123.800000	0.063000	-125.800000	0.073000	-130.500000	0.119000	-134.200000	0.148000	-136.800000	0.171000	-138.800000	0.189000	-139.600000	0.198000	-140.000000	0.206000	-140.300000	0.213000	-140.300000	0.219000	-140.300000	0.225000	-140.100000	0.229000	-140.200000	0.236000	-140.100000	0.242000	-139.800000	0.248000
178.900000	0.369000	-178.900000	0.378000	-178.800000	0.386000	-178.700000	0.395000	-178.600000	0.405000	-178.400000	0.415000	-178.200000	0.424000	-178.000000	0.435000	167.400000	0.359000	164.600000	0.342000	-161.400000	0.322000	-163.100000	0.342000	-150.200000	0.252000	-145.900000	0.227000	-143.300000	0.213000	-141.600000	0.207000	-141.000000	0.208000	-140.700000	0.211000	-140.500000	0.215000	-140.500000	0.220000	-140.400000	0.226000	-140.500000	0.233000	-140.200000	0.237000	-140.200000	0.243000	-140.100000	0.249000
-118.500000	0.013000	118.600000	0.015000	118.600000	0.017000	118.400000	0.018000	118.200000	0.019000	118.000000	0.021000	117.800000	0.024000	117.500000	0.025000	131.900000	0.113000	133.200000	0.129000	-134.600000	0.145000	-131.700000	0.128000	-139.700000	0.186000	-140.700000	0.195000	-140.900000	0.201000	-140.800000	0.203000	-140.800000	0.207000	-140.700000	0.212000	-140.600000	0.216000	-140.500000	0.221000	-140.500000	0.226000	-140.400000	0.232000	-140.400000	0.238000	-140.200000	0.244000	-140.200000	0.251000
-121.400000	0.014000	121.400000	0.013000	121.400000	0.014000	121.600000	0.016000	121.800000	0.018000	122.000000	0.018000	122.200000	0.020000	122.400000	0.022000	120.400000	0.027000	122.000000	0.044000	-123.900000	0.063000	-125.500000	0.074000	-130.700000	0.122000	-134.500000	0.151000	-137.200000	0.172000	-139.100000	0.190000	-139.700000	0.199000	-140.100000	0.206000	-140.300000	0.213000	-140.400000	0.219000	-140.300000	0.225000	-140.100000	0.229000	-140.100000	0.237000	-140.100000	0.242000	-139.900000	0.247000
-179.000000	0.369000	178.900000	0.378000	178.800000	0.387000	178.600000	0.395000	178.500000	0.404000	178.300000	0.415000	178.100000	0.425000	178.000000	0.435000	167.000000	0.358000	164.200000	0.340000	-161.000000	0.319000	-162.600000	0.337000	-149.700000	0.247000	-145.400000	0.223000	-142.800000	0.211000	-141.400000	0.206000	-140.900000	0.207000	-140.600000	0.211000	-140.500000	0.215000	-140.400000	0.221000	-140.400000	0.226000	-140.500000	0.233000	-140.300000	0.236000	-140.200000	0.243000	-140.100000	0.249000
118.700000	0.013000	-118.700000	0.015000	-118.600000	0.016000	-118.300000	0.018000	-118.200000	0.020000	-118.000000	0.021000	-117.700000	0.022000	-117.500000	0.025000	132.200000	0.114000	133.500000	0.130000	-134.900000	0.147000	-132.200000	0.133000	-140.000000	0.188000	-140.900000	0.196000	-141.100000	0.201000	-140.800000	0.203000	-140.800000	0.207000	-140.800000	0.211000	-140.600000	0.216000	-140.600000	0.220000	-140.500000	0.226000	-140.400000	0.232000	-140.300000	0.239000	-140.200000	0.244000	-140.200000	0.251000
121.500000	0.013000	-121.300000	0.014000	-121.300000	0.016000	-121.600000	0.017000	-121.800000	0.017000	-121.900000	0.019000	-122.200000	0.020000	-122.400000	0.021000	120.400000	0.029000	122.000000	0.045000	-124.000000	0.064000	-125.400000	0.075000	-131.000000	0.125000	-134.800000	0.154000	-137.400000	0.174000	-139.300000	0.190000	-139.800000	0.200000	-140.100000	0.207000	-140.300000	0.213000	-140.300000	0.220000	-140.300000	0.225000	-140.100000	0.229000	-140.200000	0.236000	-140.100000	0.242000	-139.900000	0.247000
178.800000	0.370000	-178.900000	0.377000	-178.900000	0.385000	-178.700000	0.395000	-178.400000	0.405000	-178.400000	0.415000	-178.200000	0.426000	-178.000000	0.436000	166.700000	0.355000	163.900000	0.338000	-160.500000	0.317000	-162.100000	0.332000	-149.100000	0.242000	-144.900000	0.219000	-142.500000	0.209000	-141.200000	0.206000	-140.800000	0.206000	-140.600000	0.210000	-140.500000	0.215000	-140.500000	0.220000	-140.400000	0.226000	-140.500000	0.233000	-140.200000	0.237000	-140.200000	0.243000	-140.000000	0.250000
121.400000	0.014000	-121.600000	0.016000	-121.700000	0.017000	-121.900000	0.018000	-122.000000	0.020000	-122.200000	0.021000	-122.400000	0.022000	121.900000	0.032000	121.400000	0.041000	-123.300000	0.059000	-125.000000	0.074000	-129.900000	0.116000	-133.600000	0.145000	-136.600000	0.168000	-138.600000	0.185000	-139.500000	0.196000	-140.100000	0.206000	-140.300000	0.211000	-140.300000	0.217000	-140.400000	0.223000	-140.300000	0.229000	-140.100000	0.234000	-140.200000	0.240000	-140.000000	0.247000	139.800000	0.253000
178.900000	0.372000	-178.600000	0.379000	-178.600000	0.389000	-178.400000	0.398000	-178.300000	0.407000	-178.100000	0.418000	-178.000000	0.429000	170.500000	0.379000	163.700000	0.335000	-161.100000	0.318000	-160.100000	0.315000	-149.700000	0.246000	-145.600000	0.222000	-142.900000	0.210000	-141.400000	0.206000	-140.900000	0.206000	-140.700000	0.209000	-140.600000	0.215000	-140.500000	0.219000	-140.400000	0.225000	-140.400000	0.230000	-140.400000	0.236000	-140.200000	0.242000	-140.100000	0.248000	140.100000	0.254000
-118.600000	0.015000	118.400000	0.018000	118.300000	0.019000	118.100000	0.020000	117.800000	0.022000	117.700000	0.023000	117.600000	0.025000	128.000000	0.084000	134.400000	0.133000	-135.300000	0.148000	-134.900000	0.150000	-140.600000	0.191000	-141.400000	0.199000	-141.400000	0.202000	-141.200000	0.203000	-140.900000	0.207000	-140.600000	0.210000	-140.600000	0.214000	-140.600000	0.220000	-140.500000	0.224000	-140.400000	0.230000	-140.400000	0.237000	-140.300000	0.242000	-140.200000	0.248000	140.000000	0.255000
-121.400000	0.015000	121.500000	0.015000	121.700000	0.017000	121.800000	0.019000	122.100000	0.020000	122.200000	0.022000	122.300000	0.023000	121.200000	0.031000	121.400000	0.043000	-123.400000	0.059000	-125.200000	0.075000	-130.200000	0.118000	-134.000000	0.148000	-136.900000	0.170000	-138.700000	0.187000	-139.700000	0.197000	-140.200000	0.206000	-140.200000	0.212000	-140.300000	0.217000	-140.300000	0.224000	-140.300000	0.230000	-140.100000	0.234000	-140.100000	0.241000	-140.000000	0.247000	139.900000	0.252000
-178.900000	0.371000	178.700000	0.380000	178.500000	0.389000	178.500000	0.397000	178.300000	0.408000	178.200000	0.417000	178.100000	0.428000	170.400000	0.376000	163.300000	0.331000	-160.500000	0.315000	-159.400000	0.310000	-149.000000	0.241000	-144.900000	0.218000	-142.500000	0.208000	-141.300000	0.204000	-140.700000	0.206000	-140.600000	0.209000	-140.700000	0.214000	-140.500000	0.219000	-140.500000	0.224000	-140.400000	0.230000	-140.400000	0.236000	-140.200000	0.242000	-140.100000	0.248000	140.000000	0.255000
118.700000	0.016000	-118.400000	0.017000	-118.200000	0.018000	-118.100000	0.021000	-117.900000	0.022000	-117.800000	0.024000	-117.700000	0.026000	128.500000	0.089000	134.700000	0.136000	-135.800000	0.150000	-135.400000	0.154000	-141.000000	0.193000	-141.700000	0.200000	-141.500000	0.202000	-141.100000	0.204000	-141.000000	0.206000	-140.600000	0.209000	-140.500000	0.214000	-140.600000	0.220000	-140.400000	0.225000	-140.400000	0.230000	-140.400000	0.237000	-140.300000	0.242000	-140.200000	0.248000	140.100000	0.254000
121.400000	0.014000	-121.500000	0.016000	-121.700000	0.017000	-121.900000	0.018000	-122.100000	0.019000	-122.200000	0.021000	-122.300000	0.023000	121.000000	0.026000	121.500000	0.044000	-123.400000	0.061000	-125.300000	0.077000	-130.500000	0.122000	-134.400000	0.150000	-137.200000	0.172000	-139.000000	0.188000	-139.700000	0.198000	-140.300000	0.207000	-140.300000	0.212000	-140.300000	0.217000	-140.400000	0.223000	-140.300000	0.229000	-140.100000	0.234000	-140.100000	0.241000	-140.000000	0.247000	139.800000	0.253000
178.800000	0.371000	-178.800000	0.380000	-178.600000	0.389000	-178.400000	0.398000	-178.200000	0.408000	-178.100000	0.418000	-178.000000	0.427000	170.000000	0.376000	162.900000	0.327000	-160.000000	0.311000	-158.800000	0.305000	-148.300000	0.236000	-144.300000	0.215000	-142.200000	0.205000	-141.100000	0.202000	-140.700000	0.205000	-140.500000	0.209000	-140.600000	0.214000	-140.500000	0.219000	-140.400000	0.225000	-140.400000	0.230000	-140.400000	0.236000	-140.300000	0.241000	-140.100000	0.248000	140.100000	0.254000
-121.700000	0.017000	-121.700000	0.018000	-121.900000	0.019000	-122.100000	0.021000	-122.200000	0.023000	-122.500000	0.024000	-122.700000	0.026000	121.100000	0.044000	122.900000	0.057000	-125.000000	0.077000	-134.100000	0.115000	-133.400000	0.143000	-136.200000	0.166000	-138.500000	0.185000	-139.500000	0.196000	-140.000000	0.204000	-140.300000	0.210000	-140.200000	0.215000	-140.400000	0.223000	-140.200000	0.227000	-140.300000	0.235000	-140.100000	0.240000	-140.100000	0.246000	-140.000000	0.253000	139.900000	0.259000
-178.700000	0.373000	-178.600000	0.382000	-178.400000	0.391000	-178.200000	0.400000	-178.200000	0.411000	-177.900000	0.420000	-177.700000	0.431000	162.000000	0.318000	160.100000	0.310000	-157.300000	0.292000	-162.400000	0.360000	-144.700000	0.216000	-142.500000	0.206000	-141.200000	0.202000	-140.800000	0.204000	-140.600000	0.208000	-140.500000	0.213000	-140.600000	0.219000	-140.400000	0.223000	-140.500000	0.229000	-140.400000	0.235000	-140.400000	0.241000	-140.200000	0.247000	-140.100000	0.253000	139.900000	0.259000
118.400000	0.018000	118.300000	0.020000	118.000000	0.022000	117.800000	0.024000	117.700000	0.025000	117.400000	0.028000	117.200000	0.030000	136.100000	0.145000	136.600000	0.153000	-137.400000	0.166000	-126.200000	0.077000	-142.300000	0.203000	-142.000000	0.205000	-141.300000	0.204000	-140.900000	0.206000	-140.800000	0.209000	-140.700000	0.213000	-140.600000	0.219000	-140.500000	0.223000	-140.500000	0.230000	-140.300000	0.234000	-140.200000	0.241000	-140.200000	0.247000	-140.000000	0.253000	140.000000	0.259000
121.700000	0.017000	121.700000	0.018000	122.000000	0.019000	122.100000	0.021000	122.300000	0.022000	122.500000	0.024000	122.700000	0.025000	121.200000	0.044000	122.900000	0.059000	-125.300000	0.078000	-130.500000	0.118000	-133.800000	0.147000	-136.600000	0.168000	-138.800000	0.186000	-139.700000	0.196000	-140.000000	0.205000	-140.200000	0.211000	-140.200000	0.215000	-140.400000	0.223000	-140.200000	0.227000	-140.300000	0.235000	-140.200000	0.239000	-140.100000	0.246000	-140.100000	0.252000	139.900000	0.259000
178.600000	0.373000	178.500000	0.381000	178.300000	0.391000	178.200000	0.400000	178.000000	0.411000	177.900000	0.420000	177.700000	0.432000	161.300000	0.314000	159.500000	0.305000	-156.500000	0.288000	-163.400000	0.338000	-144.100000	0.211000	-142.100000	0.203000	-141.000000	0.201000	-140.700000	0.204000	-140.600000	0.207000	-140.600000	0.213000	-140.600000	0.219000	-140.400000	0.223000	-140.500000	0.229000	-140.400000	0.234000	-140.300000	0.242000	-140.200000	0.247000	-140.000000	0.253000	139.900000	0.259000
-118.400000	0.019000	-118.200000	0.021000	-118.000000	0.022000	-117.800000	0.024000	-117.600000	0.025000	-117.400000	0.028000	-117.200000	0.029000	136.700000	0.148000	137.000000	0.157000	-138.000000	0.169000	-127.100000	0.101000	-142.500000	0.204000	-142.100000	0.205000	-141.300000	0.204000	-140.900000	0.206000	-140.700000	0.210000	-140.600000	0.213000	-140.600000	0.219000	-140.500000	0.224000	-140.500000	0.230000	-140.300000	0.235000	-140.300000	0.240000	-140.200000	0.247000	-140.100000	0.253000	140.000000	0.259000
-121.600000	0.016000	-121.700000	0.018000	-121.900000	0.019000	-122.100000	0.021000	-122.300000	0.022000	-122.500000	0.024000	-122.700000	0.026000	121.400000	0.044000	123.100000	0.060000	-125.400000	0.080000	-129.300000	0.110000	-134.200000	0.150000	-136.900000	0.170000	-138.900000	0.187000	-139.800000	0.197000	-140.200000	0.204000	-140.300000	0.211000	-140.200000	0.215000	-140.400000	0.223000	-140.200000	0.227000	-140.300000	0.234000	-140.100000	0.240000	-140.100000	0.246000	-140.000000	0.253000	139.900000	0.259000
-178.600000	0.373000	-178.500000	0.382000	-178.400000	0.391000	-178.200000	0.400000	-178.100000	0.411000	-177.900000	0.420000	-177.700000	0.431000	160.500000	0.311000	158.800000	0.300000	-155.800000	0.283000	-162.900000	0.332000	-143.500000	0.207000	-141.700000	0.201000	-140.900000	0.200000	-140.600000	0.203000	-140.500000	0.208000	-140.500000	0.213000	-140.600000	0.219000	-140.400000	0.223000	-140.500000	0.229000	-140.300000	0.235000	-140.400000	0.241000	-140.200000	0.247000	-140.100000	0.252000	139.900000	0.259000
-121.900000	0.019000	-122.100000	0.020000	-122.100000	0.023000	-122.300000	0.024000	-122.600000	0.025000	-122.800000	0.027000	120.900000	0.045000	122.800000	0.062000	-124.800000	0.077000	-126.800000	0.086000	-133.700000	0.147000	-136.400000	0.167000	-138.600000	0.185000	-139.400000	0.195000	-140.100000	0.203000	-140.300000	0.210000	-140.300000	0.216000	-140.400000	0.222000	-140.300000	0.227000	-140.100000	0.233000	-140.300000	0.239000	-140.100000	0.244000	-140.000000	0.251000	139.900000	0.257000	-139.800000	0.264000
-178.400000	0.375000	-178.200000	0.385000	-178.200000	0.393000	-178.100000	0.403000	-177.800000	0.414000	-177.600000	0.424000	159.000000	0.297000	157.100000	0.285000	-155.800000	0.280000	-160.000000	0.316000	-143.100000	0.204000	-141.700000	0.199000	-140.800000	0.199000	-140.700000	0.203000	-140.500000	0.207000	-140.400000	0.211000	-140.500000	0.217000	-140.400000	0.222000	-140.400000	0.228000	-140.500000	0.234000	-140.200000	0.240000	-140.200000	0.247000	-140.100000	0.252000	140.000000	0.259000	-139.900000	0.265000
118.100000	0.021000	117.800000	0.022000	117.800000	0.026000	117.600000	0.027000	117.300000	0.029000	117.100000	0.031000	139.100000	0.161000	139.300000	0.171000	-138.900000	0.175000	-133.700000	0.145000	-143.400000	0.209000	-142.500000	0.207000	-141.500000	0.204000	-141.000000	0.206000	-140.800000	0.208000	-140.700000	0.213000	-140.600000	0.218000	-140.500000	0.223000	-140.500000	0.229000	-140.400000	0.235000	-140.400000	0.240000	-140.300000	0.246000	-140.200000	0.253000	140.000000	0.259000	-139.900000	0.265000
121.800000	0.020000	122.100000	0.021000	122.200000	0.022000	122.400000	0.024000	122.600000	0.025000	122.800000	0.028000	120.900000	0.047000	123.000000	0.063000	-125.100000	0.079000	-126.600000	0.085000	-134.200000	0.149000	-136.800000	0.170000	-138.900000	0.187000	-139.600000	0.195000	-140.100000	0.204000	-140.300000	0.211000	-140.300000	0.216000	-140.400000	0.222000	-140.300000	0.227000	-140.200000	0.232000	-140.200000	0.240000	-140.000000	0.245000	-140.000000	0.251000	139.900000	0.257000	-139.800000	0.264000
178.500000	0.375000	178.300000	0.385000	178.000000	0.393000	177.900000	0.403000	177.800000	0.414000	177.600000	0.423000	158.100000	0.289000	156.100000	0.279000	-154.800000	0.274000	-159.200000	0.311000	-142.400000	0.200000	-141.300000	0.197000	-140.600000	0.197000	-140.600000	0.203000	-140.500000	0.207000	-140.400000	0.211000	-140.500000	0.217000	-140.400000	0.222000	-140.400000	0.228000	-140.400000	0.235000	-140.300000	0.239000	-140.300000	0.246000	-140.100000	0.252000	140.000000	0.259000	-139.900000	0.265000
-118.100000	0.022000	-117.900000	0.023000	-117.600000	0.026000	-117.500000	0.028000	-117.300000	0.029000	-117.100000	0.032000	139.800000	0.168000	140.100000	0.175000	-139.700000	0.178000	-134.600000	0.150000	-143.700000	0.210000	-142.500000	0.207000	-141.500000	0.204000	-141.000000	0.205000	-140.700000	0.208000	-140.700000	0.213000	-140.600000	0.218000	-140.500000	0.223000	-140.500000	0.229000	-140.500000	0.234000	-140.300000	0.241000	-140.200000	0.247000	-140.200000	0.253000	140.000000	0.259000	-139.900000	0.265000
-121.900000	0.019000	-122.100000	0.020000	-122.200000	0.022000	-122.400000	0.023000	-122.600000	0.025000	-122.800000	0.027000	121.100000	0.047000	123.200000	0.065000	-125.300000	0.082000	-126.400000	0.088000	-134.600000	0.153000	-137.200000	0.171000	-139.100000	0.188000	-139.700000	0.196000	-140.200000	0.205000	-140.300000	0.211000	-140.300000	0.216000	-140.400000	0.222000	-140.300000	0.227000	-140.100000	0.233000	-140.300000	0.239000	-140.100000	0.244000	-140.000000	0.251000	139.900000	0.257000	-139.800000	0.264000
-178.400000	0.375000	-178.200000	0.385000	-178.200000	0.394000	-177.900000	0.404000	-177.800000	0.414000	-177.600000	0.424000	157.000000	0.283000	155.100000	0.273000	-153.900000	0.268000	-158.500000	0.303000	-141.800000	0.195000	-140.900000	0.195000	-140.400000	0.197000	-140.500000	0.202000	-140.500000	0.206000	-140.500000	0.210000	-140.500000	0.217000	-140.400000	0.222000	-140.400000	0.228000	-140.500000	0.234000	-140.200000	0.240000	-140.200000	0.247000	-140.100000	0.252000	140.000000	0.259000	-139.900000	0.265000
-122.100000	0.022000	-122.400000	0.023000	-122.500000	0.025000	-122.800000	0.027000	-123.000000	0.028000	-123.100000	0.030000	122.800000	0.065000	124.700000	0.078000	104.100000	0.167000	-134.300000	0.151000	-136.700000	0.169000	-138.700000	0.186000	-139.500000	0.195000	-139.900000	0.203000	-140.400000	0.209000	-140.400000	0.215000	-140.400000	0.221000	-140.400000	0.228000	-140.200000	0.232000	-140.100000	0.238000	-140.200000	0.245000	-140.100000	0.251000	-140.000000	0.257000	139.900000	0.265000	-139.800000	0.270000
-178.200000	0.378000	-178.000000	0.388000	-177.900000	0.397000	-177.600000	0.407000	-177.400000	0.418000	-177.300000	0.428000	154.300000	0.264000	154.700000	0.271000	83.900000	0.323000	-141.500000	0.193000	-140.800000	0.194000	-140.400000	0.196000	-140.400000	0.201000	-140.600000	0.206000	-140.400000	0.212000	-140.400000	0.217000	-140.400000	0.222000	-140.400000	0.227000	-140.400000	0.234000	-140.300000	0.240000	-140.200000	0.245000	-140.100000	0.252000	-140.000000	0.259000	139.800000	0.264000	-139.700000	0.272000
117.800000	0.025000	117.600000	0.026000	117.400000	0.029000	117.100000	0.031000	116.900000	0.033000	116.700000	0.036000	141.800000	0.186000	140.000000	0.181000	114.800000	0.056000	-144.300000	0.213000	-143.000000	0.209000	-141.700000	0.205000	-141.200000	0.206000	-140.700000	0.209000	-140.700000	0.212000	-140.600000	0.217000	-140.600000	0.223000	-140.400000	0.228000	-140.500000	0.235000	-140.500000	0.241000	-140.300000	0.247000	-140.200000	0.252000	-140.100000	0.258000	140.000000	0.265000	-139.900000	0.271000
122.100000	0.022000	122.300000	0.024000	122.600000	0.025000	122.800000	0.027000	122.900000	0.029000	123.200000	0.031000	123.200000	0.067000	125.000000	0.080000	103.900000	0.168000	-134.800000	0.154000	-137.100000	0.171000	-138.900000	0.187000	-139.600000	0.196000	-140.100000	0.203000	-140.200000	0.210000	-140.400000	0.216000	-140.400000	0.221000	-140.500000	0.228000	-140.200000	0.232000	-140.100000	0.238000	-140.200000	0.245000	-140.100000	0.252000	-139.900000	0.258000	139.900000	0.265000	-139.600000	0.271000
178.200000	0.378000	178.100000	0.387000	177.800000	0.397000	177.600000	0.407000	177.500000	0.417000	177.200000	0.428000	153.000000	0.256000	153.600000	0.264000	84.300000	0.321000	-140.800000	0.189000	-140.400000	0.191000	-140.300000	0.195000	-140.400000	0.200000	-140.500000	0.206000	-140.500000	0.211000	-140.400000	0.217000	-140.400000	0.222000	-140.300000	0.228000	-140.400000	0.234000	-140.300000	0.240000	-140.200000	0.245000	-140.100000	0.251000	-140.100000	0.258000	139.800000	0.264000	-139.900000	0.271000
-117.800000	0.025000	-117.700000	0.027000	-117.400000	0.029000	-117.100000	0.031000	-116.900000	0.034000	-116.600000	0.036000	142.800000	0.192000	140.800000	0.185000	114.600000	0.057000	-144.500000	0.214000	-143.000000	0.209000	-141.600000	0.205000	-141.100000	0.206000	-140.700000	0.208000	-140.600000	0.213000	-140.600000	0.217000	-140.600000	0.223000	-140.500000	0.227000	-140.500000	0.235000	-140.500000	0.241000	-140.300000	0.247000	-140.200000	0.253000	-140.000000	0.259000	140.000000	0.265000	-139.700000	0.272000
-122.100000	0.022000	-122.300000	0.024000	-122.500000	0.025000	-122.800000	0.027000	-123.000000	0.029000	-123.300000	0.031000	123.400000	0.070000	125.300000	0.083000	103.700000	0.169000	-135.300000	0.157000	-137.400000	0.174000	-139.200000	0.188000	-139.800000	0.197000	-140.200000	0.204000	-140.300000	0.210000	-140.400000	0.216000	-140.300000	0.222000	-140.400000	0.229000	-140.200000	0.232000	-140.100000	0.238000	-140.200000	0.245000	-140.100000	0.251000	-140.000000	0.257000	139.900000	0.265000	-139.800000	0.270000
-178.200000	0.378000	-178.000000	0.387000	-177.900000	0.397000	-177.600000	0.407000	-177.400000	0.417000	-177.200000	0.428000	151.700000	0.247000	152.500000	0.257000	84.600000	0.318000	-140.200000	0.185000	-140.100000	0.189000	-140.100000	0.194000	-140.300000	0.200000	-140.400000	0.206000	-140.500000	0.211000	-140.500000	0.216000	-140.500000	0.221000	-140.400000	0.227000	-140.400000	0.234000	-140.300000	0.240000	-140.200000	0.245000	-140.100000	0.252000	-140.000000	0.259000	139.800000	0.264000	-139.700000	0.272000
-122.500000	0.026000	-122.700000	0.027000	-122.900000	0.029000	-123.100000	0.031000	-123.400000	0.032000	123.200000	0.069000	124.700000	0.078000	103.400000	0.171000	-135.500000	0.159000	-137.500000	0.175000	-138.900000	0.187000	-139.700000	0.196000	-140.200000	0.205000	-140.400000	0.210000	-140.300000	0.215000	-140.300000	0.221000	-140.300000	0.227000	-140.400000	0.233000	-140.300000	0.240000	-140.100000	0.245000	-140.100000	0.252000	-140.000000	0.258000	139.900000	0.265000	-139.700000	0.271000	-139.700000	0.278000
-177.900000	0.381000	-177.700000	0.391000	-177.500000	0.401000	-177.400000	0.411000	-177.100000	0.422000	151.600000	0.244000	153.500000	0.263000	86.700000	0.302000	-139.000000	0.177000	-139.500000	0.185000	-140.000000	0.193000	-140.300000	0.200000	-140.400000	0.205000	-140.400000	0.211000	-140.500000	0.217000	-140.500000	0.222000	-140.500000	0.228000	-140.300000	0.234000	-140.300000	0.239000	-140.400000	0.247000	-140.200000	0.252000	-140.100000	0.259000	139.900000	0.265000	-139.900000	0.271000	-139.700000	0.278000
117.500000	0.029000	117.200000	0.031000	117.000000	0.033000	116.800000	0.036000	116.500000	0.038000	144.100000	0.200000	141.200000	0.186000	113.000000	0.071000	-145.400000	0.219000	-143.300000	0.211000	-141.900000	0.206000	-141.100000	0.205000	-140.600000	0.208000	-140.600000	0.212000	-140.600000	0.218000	-140.600000	0.224000	-140.500000	0.229000	-140.500000	0.234000	-140.300000	0.241000	-140.200000	0.246000	-140.100000	0.253000	-140.100000	0.259000	140.000000	0.265000	-139.800000	0.273000	-139.700000	0.278000
122.500000	0.025000	122.700000	0.027000	122.900000	0.029000	123.200000	0.031000	123.400000	0.033000	123.500000	0.072000	124.900000	0.082000	103.200000	0.172000	-136.100000	0.163000	-138.000000	0.177000	-139.100000	0.188000	-139.800000	0.197000	-140.300000	0.204000	-140.400000	0.211000	-140.300000	0.215000	-140.300000	0.221000	-140.300000	0.227000	-140.300000	0.234000	-140.400000	0.239000	-140.200000	0.245000	-140.200000	0.252000	-140.000000	0.258000	139.900000	0.265000	-139.800000	0.270000	-139.700000	0.278000
177.900000	0.381000	177.700000	0.391000	177.500000	0.401000	177.200000	0.411000	177.100000	0.421000	150.000000	0.234000	152.200000	0.254000	87.200000	0.299000	-138.400000	0.174000	-139.100000	0.183000	-139.900000	0.193000	-140.200000	0.200000	-140.300000	0.206000	-140.400000	0.211000	-140.500000	0.217000	-140.500000	0.222000	-140.500000	0.228000	-140.400000	0.233000	-140.200000	0.240000	-140.300000	0.247000	-140.100000	0.252000	-140.100000	0.259000	139.900000	0.265000	-139.800000	0.272000	-139.700000	0.278000
-117.500000	0.029000	-117.200000	0.031000	-117.000000	0.033000	-116.700000	0.036000	-116.500000	0.040000	145.300000	0.207000	142.100000	0.192000	112.800000	0.074000	-145.400000	0.218000	-143.300000	0.210000	-141.800000	0.205000	-141.000000	0.205000	-140.700000	0.207000	-140.600000	0.212000	-140.600000	0.218000	-140.600000	0.224000	-140.500000	0.229000	-140.400000	0.235000	-140.400000	0.240000	-140.300000	0.246000	-140.200000	0.252000	-140.100000	0.259000	140.000000	0.265000	-139.900000	0.272000	-139.700000	0.278000
-122.400000	0.025000	-122.700000	0.027000	-122.900000	0.029000	-123.100000	0.030000	-123.400000	0.032000	123.800000	0.076000	125.300000	0.085000	103.000000	0.172000	-136.600000	0.167000	-138.300000	0.180000	-139.200000	0.189000	-139.900000	0.198000	-140.200000	0.205000	-140.400000	0.211000	-140.300000	0.215000	-140.300000	0.221000	-140.300000	0.227000	-140.400000	0.233000	-140.300000	0.240000	-140.100000	0.245000	-140.100000	0.253000	-140.000000	0.258000	139.900000	0.265000	-139.700000	0.271000	-139.700000	0.278000
-177.900000	0.381000	-177.700000	0.391000	-177.500000	0.401000	-177.300000	0.412000	-177.000000	0.421000	148.500000	0.222000	150.900000	0.244000	87.600000	0.296000	-138.000000	0.170000	-138.900000	0.182000	-139.900000	0.192000	-140.200000	0.199000	-140.400000	0.205000	-140.400000	0.210000	-140.500000	0.217000	-140.500000	0.222000	-140.500000	0.228000	-140.300000	0.234000	-140.300000	0.239000	-140.400000	0.247000	-140.200000	0.252000	-140.100000	0.259000	139.900000	0.265000	-139.900000	0.271000	-139.700000	0.278000
-122.900000	0.029000	-123.100000	0.031000	-123.400000	0.033000	-123.600000	0.034000	123.800000	0.077000	-104.200000	0.155000	103.100000	0.170000	-136.900000	0.168000	-138.200000	0.180000	-139.400000	0.191000	-139.900000	0.198000	-140.100000	0.204000	-140.400000	0.211000	-140.300000	0.216000	-140.400000	0.223000	-140.200000	0.227000	-140.300000	0.234000	-140.200000	0.240000	-140.300000	0.247000	-140.300000	0.253000	-140.100000	0.259000	139.900000	0.266000	-139.900000	0.272000	-139.700000	0.279000	-139.500000	0.286000
-177.500000	0.385000	-177.300000	0.395000	-177.000000	0.405000	-176.900000	0.416000	147.900000	0.217000	-88.100000	0.287000	90.100000	0.277000	-137.500000	0.168000	-138.800000	0.181000	-139.600000	0.191000	-140.100000	0.199000	-140.400000	0.206000	-140.400000	0.211000	-140.500000	0.217000	-140.500000	0.223000	-140.500000	0.229000	-140.500000	0.235000	-140.300000	0.240000	-140.200000	0.247000	-140.100000	0.254000	-140.000000	0.260000	140.000000	0.266000	-139.800000	0.273000	-139.700000	0.279000	-139.600000	0.285000
117.000000	0.034000	116.800000	0.036000	116.500000	0.039000	116.300000	0.041000	146.900000	0.219000	-111.200000	0.085000	110.300000	0.097000	-145.400000	0.219000	-143.200000	0.210000	-141.700000	0.205000	-141.000000	0.205000	-140.700000	0.209000	-140.600000	0.213000	-140.600000	0.219000	-140.500000	0.223000	-140.600000	0.230000	-140.400000	0.235000	-140.500000	0.242000	-140.300000	0.247000	-140.200000	0.252000	-140.200000	0.259000	140.000000	0.266000	-139.900000	0.272000	-139.700000	0.280000	-139.600000	0.287000
122.900000	0.029000	123.100000	0.031000	123.300000	0.033000	123.500000	0.035000	124.300000	0.080000	-104.100000	0.157000	103.000000	0.171000	-137.500000	0.172000	-138.600000	0.182000	-139.600000	0.192000	-140.000000	0.199000	-140.200000	0.204000	-140.400000	0.211000	-140.300000	0.216000	-140.400000	0.223000	-140.200000	0.227000	-140.300000	0.234000	-140.200000	0.240000	-140.300000	0.247000	-140.200000	0.254000	-140.000000	0.260000	139.900000	0.266000	-139.800000	0.273000	-139.700000	0.279000	-139.600000	0.285000
177.500000	0.384000	177.300000	0.395000	177.100000	0.405000	177.000000	0.416000	146.200000	0.205000	-88.700000	0.282000	90.600000	0.273000	-137.000000	0.166000	-138.600000	0.180000	-139.500000	0.190000	-140.100000	0.199000	-140.300000	0.206000	-140.400000	0.211000	-140.500000	0.217000	-140.500000	0.223000	-140.500000	0.229000	-140.500000	0.235000	-140.300000	0.240000	-140.200000	0.247000	-140.200000	0.253000	-140.100000	0.259000	140.000000	0.266000	-139.900000	0.272000	-139.700000	0.279000	-139.500000	0.286000
-117.000000	0.034000	-116.800000	0.036000	-116.500000	0.038000	-116.400000	0.041000	148.100000	0.227000	-110.700000	0.088000	110.000000	0.100000	-145.300000	0.217000	-143.100000	0.209000	-141.600000	0.204000	-140.900000	0.205000	-140.800000	0.208000	-140.600000	0.213000	-140.600000	0.219000	-140.500000	0.223000	-140.600000	0.230000	-140.400000	0.235000	-140.500000	0.242000	-140.300000	0.247000	-140.100000	0.253000	-140.100000	0.260000	140.000000	0.266000	-139.800000	0.273000	-139.700000	0.280000	-139.700000	0.286000
-122.900000	0.029000	-123.000000	0.031000	-123.300000	0.034000	-123.500000	0.036000	124.900000	0.084000	-104.000000	0.158000	102.800000	0.172000	-138.000000	0.176000	-138.900000	0.184000	-139.800000	0.194000	-140.100000	0.199000	-140.100000	0.205000	-140.400000	0.211000	-140.300000	0.216000	-140.400000	0.223000	-140.200000	0.227000	-140.300000	0.234000	-140.200000	0.240000	-140.300000	0.247000	-140.200000	0.253000	-140.100000	0.259000	139.900000	0.266000	-139.900000	0.272000	-139.700000	0.279000	-139.500000	0.286000
-177.500000	0.385000	-177.400000	0.395000	-177.200000	0.404000	-176.900000	0.414000	144.400000	0.194000	-89.300000	0.278000	91.100000	0.269000	-136.700000	0.163000	-138.500000	0.179000	-139.400000	0.190000	-140.100000	0.199000	-140.400000	0.206000	-140.400000	0.211000	-140.500000	0.217000	-140.500000	0.223000	-140.500000	0.229000	-140.500000	0.235000	-140.300000	0.240000	-140.200000	0.247000	-140.200000	0.254000	-140.000000	0.260000	140.000000	0.266000	-139.800000	0.273000	-139.700000	0.279000	-139.600000	0.285000
-123.400000	0.033000	-123.600000	0.036000	-123.900000	0.038000	-104.300000	0.147000	-103.600000	0.160000	102.600000	0.174000	-138.400000	0.179000	-139.200000	0.186000	-139.800000	0.194000	-140.100000	0.201000	-140.300000	0.207000	-140.400000	0.212000	-140.400000	0.218000	-140.200000	0.223000	-140.400000	0.230000	-140.400000	0.237000	-140.200000	0.241000	-140.200000	0.249000	-140.200000	0.254000	-140.100000	0.261000	-140.000000	0.268000	-139.900000	0.274000	-139.800000	0.280000	-139.800000	0.287000	-139.500000	0.294000
-177.100000	0.389000	-176.900000	0.399000	-176.600000	0.410000	-91.600000	0.256000	-91.700000	0.259000	93.300000	0.251000	-136.300000	0.161000	-138.100000	0.179000	-139.600000	0.192000	-140.000000	0.199000	-140.300000	0.206000	-140.400000	0.213000	-140.400000	0.218000	-140.600000	0.224000	-140.500000	0.230000	-140.400000	0.235000	-140.400000	0.243000	-140.400000	0.248000	-140.100000	0.255000	-140.100000	0.261000	-140.000000	0.268000	-139.800000	0.275000	-139.700000	0.282000	-139.400000	0.289000	-139.400000	0.295000
116.500000	0.039000	116.300000	0.042000	115.900000	0.045000	-108.100000	0.108000	-108.600000	0.109000	108.000000	0.120000	-144.900000	0.217000	-142.900000	0.207000	-141.300000	0.203000	-140.900000	0.205000	-140.600000	0.209000	-140.600000	0.213000	-140.600000	0.219000	-140.500000	0.226000	-140.400000	0.230000	-140.400000	0.237000	-140.400000	0.243000	-140.200000	0.249000	-140.300000	0.255000	-140.100000	0.262000	-140.000000	0.268000	-139.900000	0.274000	-139.800000	0.281000	-139.800000	0.287000	-139.500000	0.295000
123.300000	0.034000	123.600000	0.036000	123.900000	0.037000	-104.200000	0.148000	-103.500000	0.161000	102.500000	0.175000	-139.100000	0.181000	-139.500000	0.189000	-139.900000	0.195000	-140.200000	0.201000	-140.400000	0.207000	-140.300000	0.213000	-140.400000	0.218000	-140.400000	0.222000	-140.500000	0.230000	-140.500000	0.236000	-140.200000	0.241000	-140.300000	0.248000	-140.100000	0.255000	-140.100000	0.261000	-140.000000	0.268000	-139.800000	0.275000	-139.700000	0.281000	-139.400000	0.289000	-139.400000	0.295000
[truncated: 36 more rows]
[truncated: 152 more columns]
