# Supplementary material for: Mathematical model studies of the comprehensive generation of major and minor phyllotactic patterns in plants with a predominant focus on orixate phyllotaxis
Source: PLoS Comput Biol. 2019 Jun 6;15(6):e1007044. doi: 10.1371/journal.pcbi.1007044 (PMC6553687; doi:10.1371/journal.pcbi.1007044)
Supplement: S3 Dataset — (ZIP) [file pcbi.1007044.s017.zip › DC2/N3_single.csv]

-135.000000	0.183000	-135.000000	0.191000	-135.000000	0.199000	-135.000000	0.207000	-135.000000	0.215000	134.900000	0.222000	-135.000000	0.230000	-135.000000	0.237000	-135.000000	0.244000	-135.000000	0.251000	-135.000000	0.258000	131.800000	0.251000	130.200000	0.251000	129.600000	0.255000	128.900000	0.260000	127.900000	0.262000	126.300000	0.262000	124.400000	0.261000	121.800000	0.257000	61.400000	0.250000	64.000000	0.245000	-112.900000	0.238000	69.900000	0.233000	72.800000	0.227000	-104.500000	0.224000
-180.000000	0.000000	-180.000000	0.000000	-180.000000	0.000000	-180.000000	0.000000	-180.000000	0.000000	-180.000000	0.000000	-180.000000	0.000000	-180.000000	0.000000	-180.000000	0.000000	-180.000000	0.000000	-180.000000	0.000000	-180.000000	0.000000	-180.000000	0.000000	-180.000000	0.000000	180.000000	0.000000	-180.000000	0.000000	-180.000000	0.000000	180.000000	0.000000	180.000000	0.000000	178.600000	0.001000	-180.000000	0.000000	-180.000000	0.000000	-180.000000	0.000000	180.000000	0.000000	180.000000	0.000000
-90.000000	0.000000	-90.000000	0.000000	-90.000000	0.000000	-90.000000	0.000000	-90.000000	0.000000	-90.000000	0.001000	-90.000000	0.000000	-90.000000	0.000000	-90.000000	0.000000	-90.000000	0.000000	-90.000000	0.000000	93.200000	0.014000	94.800000	0.021000	95.300000	0.024000	95.700000	0.026000	96.000000	0.033000	96.200000	0.043000	-84.100000	0.057000	-84.200000	0.074000	84.400000	0.091000	-95.900000	0.111000	83.800000	0.128000	-96.200000	0.143000	-96.400000	0.158000	83.900000	0.170000
-180.000000	0.000000	-180.000000	0.000000	-180.000000	0.000000	-180.000000	0.000000	-180.000000	0.000000	-180.000000	0.000000	-180.000000	0.000000	-180.000000	0.000000	-180.000000	0.000000	-180.000000	0.000000	-180.000000	0.000000	180.000000	0.000000	180.000000	0.000000	180.000000	0.000000	-180.000000	0.000000	180.000000	0.000000	180.000000	0.000000	-180.000000	0.000000	-180.000000	0.000000	-179.000000	0.004000	-180.000000	0.000000	180.000000	0.000000	180.000000	0.000000	-180.000000	0.000000	180.000000	0.000000
135.000000	0.183000	135.000000	0.191000	135.000000	0.199000	135.000000	0.207000	135.000000	0.215000	-134.900000	0.222000	135.000000	0.230000	135.000000	0.237000	135.000000	0.244000	135.000000	0.251000	135.000000	0.258000	131.700000	0.251000	-50.000000	0.250000	129.300000	0.254000	128.800000	0.259000	127.700000	0.261000	126.100000	0.262000	124.200000	0.260000	121.700000	0.256000	-119.400000	0.245000	64.300000	0.244000	-112.700000	0.237000	-109.900000	0.232000	73.000000	0.226000	-104.400000	0.223000
-180.000000	0.000000	-180.000000	0.000000	-180.000000	0.000000	-180.000000	0.000000	-180.000000	0.000000	-180.000000	0.000000	-180.000000	0.000000	-180.000000	0.000000	-180.000000	0.000000	-180.000000	0.000000	-180.000000	0.000000	-180.000000	0.000000	-180.000000	0.000000	180.000000	0.000000	-180.000000	0.000000	-180.000000	0.000000	-180.000000	0.000000	-180.000000	0.000000	180.000000	0.000000	-179.300000	0.006000	180.000000	0.000000	180.000000	0.000000	-180.000000	0.000000	180.000000	0.000000	180.000000	0.000000
90.000000	0.000000	90.000000	0.000000	90.000000	0.000000	90.000000	0.000000	90.000000	0.000000	89.800000	0.000000	90.000000	0.000000	90.000000	0.000000	90.000000	0.000000	90.000000	0.000000	90.000000	0.000000	-86.600000	0.014000	95.100000	0.022000	-84.400000	0.025000	-84.400000	0.028000	-83.900000	0.034000	-83.800000	0.044000	96.000000	0.058000	-84.100000	0.075000	-96.900000	0.091000	-96.100000	0.112000	-96.400000	0.129000	83.600000	0.144000	-96.500000	0.159000	83.800000	0.171000
-180.000000	0.000000	-180.000000	0.000000	-180.000000	0.000000	-180.000000	0.000000	-180.000000	0.000000	180.000000	0.000000	-180.000000	0.000000	-180.000000	0.000000	-180.000000	0.000000	-180.000000	0.000000	-180.000000	0.000000	-180.000000	0.000000	-180.000000	0.000000	180.000000	0.000000	180.000000	0.000000	180.000000	0.000000	180.000000	0.000000	180.000000	0.000000	-180.000000	0.000000	-178.800000	0.001000	180.000000	0.000000	-180.000000	0.000000	180.000000	0.000000	-180.000000	0.000000	180.000000	0.000000
-135.000000	0.183000	-135.000000	0.191000	-135.000000	0.200000	-135.000000	0.207000	-135.000000	0.215000	-135.000000	0.223000	-135.000000	0.230000	-135.000000	0.237000	-135.000000	0.244000	134.900000	0.251000	134.100000	0.254000	131.600000	0.250000	130.500000	0.252000	129.800000	0.256000	128.600000	0.258000	127.700000	0.261000	126.200000	0.262000	124.200000	0.260000	121.800000	0.257000	-118.800000	0.251000	64.400000	0.244000	-112.900000	0.238000	69.900000	0.233000	-133.600000	0.076000	-104.000000	0.221000
-180.000000	0.000000	-180.000000	0.000000	-180.000000	0.000000	-180.000000	0.000000	-180.000000	0.000000	-180.000000	0.000000	-180.000000	0.000000	-180.000000	0.000000	-180.000000	0.000000	-180.000000	0.000000	-180.000000	0.000000	-180.000000	0.000000	-180.000000	0.000000	-180.000000	0.000000	-180.000000	0.000000	180.000000	0.000000	-180.000000	0.000000	180.000000	0.000000	180.000000	0.000000	-180.000000	0.000000	180.000000	0.000000	-180.000000	0.000000	180.000000	0.000000	-145.400000	0.092000	-180.000000	0.000000
-90.000000	0.000000	-90.000000	0.000000	-90.000000	0.000000	-90.000000	0.000000	-90.000000	0.000000	-90.000000	0.000000	-90.000000	0.000000	-90.000000	0.000000	-90.000000	0.000000	-90.000000	0.001000	90.900000	0.004000	93.400000	0.015000	94.600000	0.020000	95.100000	0.023000	95.800000	0.029000	96.100000	0.034000	96.100000	0.044000	-84.000000	0.058000	-84.300000	0.075000	84.100000	0.093000	-96.100000	0.112000	83.800000	0.128000	-96.200000	0.143000	-140.300000	0.116000	83.600000	0.173000
-180.000000	0.000000	-180.000000	0.000000	-180.000000	0.000000	-180.000000	0.000000	-180.000000	0.000000	-180.000000	0.000000	-180.000000	0.000000	-180.000000	0.000000	-180.000000	0.000000	-180.000000	0.000000	180.000000	0.000000	180.000000	0.000000	180.000000	0.000000	180.000000	0.000000	180.000000	0.000000	180.000000	0.000000	180.000000	0.000000	-180.000000	0.000000	-180.000000	0.000000	180.000000	0.000000	-180.000000	0.000000	-180.000000	0.000000	180.000000	0.000000	-138.900000	0.053000	180.000000	0.000000
135.000000	0.183000	135.000000	0.191000	135.000000	0.200000	135.000000	0.207000	135.000000	0.215000	135.000000	0.223000	135.000000	0.230000	135.000000	0.237000	135.000000	0.244000	-134.900000	0.251000	134.100000	0.254000	131.500000	0.250000	130.200000	0.251000	129.600000	0.255000	128.400000	0.257000	127.500000	0.260000	126.100000	0.261000	124.000000	0.260000	121.500000	0.256000	-118.600000	0.250000	64.500000	0.243000	-112.700000	0.237000	-109.900000	0.232000	-140.400000	0.114000	-103.900000	0.220000
-180.000000	0.000000	-180.000000	0.000000	-180.000000	0.000000	-180.000000	0.000000	-180.000000	0.000000	-180.000000	0.000000	-180.000000	0.000000	-180.000000	0.000000	-180.000000	0.000000	-180.000000	0.000000	-180.000000	0.000000	-180.000000	0.000000	180.000000	0.000000	180.000000	0.000000	-180.000000	0.000000	-180.000000	0.000000	-180.000000	0.000000	-180.000000	0.000000	180.000000	0.000000	-180.000000	0.000000	180.000000	0.000000	180.000000	0.000000	180.000000	0.000000	-145.200000	0.093000	-180.000000	0.000000
90.000000	0.000000	90.000000	0.000000	90.000000	0.000000	90.000000	0.000000	90.000000	0.000000	90.000000	0.000000	90.000000	0.000000	90.000000	0.000000	90.000000	0.000000	89.800000	0.000000	-89.100000	0.004000	-86.400000	0.015000	-85.200000	0.021000	-84.700000	0.024000	-83.800000	0.029000	-83.700000	0.035000	-83.800000	0.045000	96.000000	0.059000	-84.100000	0.076000	84.100000	0.095000	-96.200000	0.113000	-96.400000	0.129000	83.600000	0.144000	-134.200000	0.075000	83.500000	0.174000
-180.000000	0.000000	-180.000000	0.000000	-180.000000	0.000000	-180.000000	0.000000	-180.000000	0.000000	-180.000000	0.000000	-180.000000	0.000000	-180.000000	0.000000	-180.000000	0.000000	180.000000	0.000000	-180.000000	0.000000	-180.000000	0.000000	-180.000000	0.000000	180.000000	0.000000	-180.000000	0.000000	180.000000	0.000000	180.000000	0.000000	180.000000	0.000000	180.000000	0.000000	180.000000	0.000000	-180.000000	0.000000	-180.000000	0.000000	180.000000	0.000000	-145.000000	0.094000	180.000000	0.000000
-135.000000	0.183000	-135.000000	0.192000	-135.000000	0.200000	-135.000000	0.208000	-135.000000	0.215000	-135.000000	0.223000	-135.000000	0.230000	-135.000000	0.237000	134.900000	0.244000	134.900000	0.251000	132.500000	0.247000	131.800000	0.251000	130.200000	0.251000	129.700000	0.256000	128.300000	0.257000	127.300000	0.260000	126.000000	0.261000	124.200000	0.260000	121.700000	0.257000	-118.500000	0.250000	64.500000	0.243000	-112.800000	0.239000	70.100000	0.232000	72.700000	0.228000	-104.200000	0.222000
-180.000000	0.000000	-180.000000	0.000000	-180.000000	0.000000	-180.000000	0.000000	-180.000000	0.000000	-180.000000	0.000000	-180.000000	0.000000	-180.000000	0.000000	-180.000000	0.000000	-180.000000	0.000000	-180.000000	0.000000	-180.000000	0.000000	-180.000000	0.000000	-180.000000	0.000000	-180.000000	0.000000	-180.000000	0.000000	-180.000000	0.000000	180.000000	0.000000	-180.000000	0.000000	180.000000	0.000000	180.000000	0.000000	-180.000000	0.000000	180.000000	0.000000	180.000000	0.000000	-180.000000	0.000000
-90.000000	0.000000	-90.000000	0.000000	-90.000000	0.000000	-90.000000	0.000000	-90.000000	0.000000	-90.000000	0.000000	-90.000000	0.000000	-90.000000	0.000000	-90.000000	0.001000	-90.000000	0.001000	92.400000	0.012000	93.200000	0.015000	94.800000	0.021000	95.100000	0.023000	96.200000	0.030000	96.300000	0.036000	96.300000	0.045000	-84.100000	0.059000	-84.200000	0.075000	84.100000	0.095000	-96.200000	0.113000	83.900000	0.128000	-96.400000	0.144000	-96.200000	0.157000	83.700000	0.172000
-180.000000	0.000000	-180.000000	0.000000	-180.000000	0.000000	-180.000000	0.000000	-180.000000	0.000000	-180.000000	0.000000	-180.000000	0.000000	-180.000000	0.000000	-180.000000	0.000000	-180.000000	0.000000	-180.000000	0.000000	180.000000	0.000000	180.000000	0.000000	180.000000	0.000000	180.000000	0.000000	-180.000000	0.000000	-180.000000	0.000000	-180.000000	0.000000	180.000000	0.000000	180.000000	0.000000	-180.000000	0.000000	-180.000000	0.000000	180.000000	0.000000	-180.000000	0.000000	180.000000	0.000000
135.000000	0.183000	135.000000	0.192000	135.000000	0.200000	135.000000	0.208000	135.000000	0.215000	135.000000	0.223000	135.000000	0.230000	135.000000	0.237000	-134.900000	0.244000	-134.900000	0.251000	132.300000	0.247000	131.600000	0.250000	-50.000000	0.250000	129.600000	0.255000	128.100000	0.256000	127.200000	0.259000	125.800000	0.260000	123.900000	0.259000	121.500000	0.256000	-118.300000	0.249000	64.700000	0.242000	-112.600000	0.238000	-109.700000	0.231000	72.800000	0.227000	-104.000000	0.221000
-180.000000	0.000000	-180.000000	0.000000	-180.000000	0.000000	-180.000000	0.000000	-180.000000	0.000000	-180.000000	0.000000	-180.000000	0.000000	-180.000000	0.000000	-180.000000	0.000000	-180.000000	0.000000	-180.000000	0.000000	-180.000000	0.000000	-180.000000	0.000000	180.000000	0.000000	180.000000	0.000000	-180.000000	0.000000	-180.000000	0.000000	-180.000000	0.000000	180.000000	0.000000	-180.000000	0.000000	180.000000	0.000000	180.000000	0.000000	-180.000000	0.000000	180.000000	0.000000	-180.000000	0.000000
90.000000	0.000000	90.000000	0.000000	90.000000	0.000000	90.000000	0.000000	90.000000	0.000000	90.000000	0.000000	90.000000	0.000000	90.000000	0.000000	89.800000	0.000000	89.800000	0.000000	-87.000000	0.011000	-86.400000	0.015000	95.100000	0.022000	-84.700000	0.024000	-83.700000	0.031000	-83.600000	0.037000	-83.600000	0.046000	96.100000	0.060000	-84.100000	0.076000	83.900000	0.096000	-96.300000	0.114000	-96.200000	0.129000	83.500000	0.145000	-96.400000	0.158000	83.600000	0.173000
-180.000000	0.000000	-180.000000	0.000000	-180.000000	0.000000	-180.000000	0.000000	-180.000000	0.000000	-180.000000	0.000000	-180.000000	0.000000	-180.000000	0.000000	180.000000	0.000000	180.000000	0.000000	180.000000	0.000000	-180.000000	0.000000	-180.000000	0.000000	-180.000000	0.000000	180.000000	0.000000	180.000000	0.000000	-180.000000	0.000000	180.000000	0.000000	-180.000000	0.000000	-180.000000	0.000000	-180.000000	0.000000	-180.000000	0.000000	-180.000000	0.000000	-180.000000	0.000000	-180.000000	0.000000
-135.000000	0.183000	-135.000000	0.192000	-135.000000	0.200000	-135.000000	0.208000	-135.000000	0.215000	-135.000000	0.223000	-135.000000	0.230000	134.900000	0.237000	134.900000	0.244000	134.900000	0.251000	134.900000	0.258000	132.000000	0.252000	129.700000	0.249000	129.500000	0.255000	128.300000	0.257000	127.300000	0.260000	126.000000	0.261000	123.900000	0.259000	-58.700000	0.255000	61.700000	0.249000	-116.300000	0.242000	-112.500000	0.237000	70.500000	0.231000	-106.700000	0.226000	-128.900000	0.145000
-180.000000	0.000000	-180.000000	0.000000	-180.000000	0.000000	-180.000000	0.000000	-180.000000	0.000000	-180.000000	0.000000	-180.000000	0.000000	-180.000000	0.000000	-180.000000	0.000000	-180.000000	0.000000	-180.000000	0.000000	-180.000000	0.000000	180.000000	0.000000	-180.000000	0.000000	180.000000	0.000000	-180.000000	0.000000	-180.000000	0.000000	-180.000000	0.000000	-180.000000	0.000000	-180.000000	0.000000	-179.100000	0.001000	-180.000000	0.000000	180.000000	0.000000	180.000000	0.000000	-152.400000	0.051000
-90.000000	0.000000	-90.000000	0.000000	-90.000000	0.000000	-90.000000	0.000000	-90.000000	0.000000	-90.000000	0.000000	-90.000000	0.000000	-90.000000	0.001000	-90.000000	0.001000	-90.000000	0.001000	-90.000000	0.001000	93.200000	0.013000	95.300000	0.023000	95.300000	0.025000	96.100000	0.030000	96.300000	0.036000	96.300000	0.045000	-83.900000	0.060000	95.900000	0.078000	-96.100000	0.096000	-97.000000	0.112000	83.700000	0.130000	-96.400000	0.146000	-96.400000	0.160000	-127.800000	0.133000
-180.000000	0.000000	-180.000000	0.000000	-180.000000	0.000000	-180.000000	0.000000	-180.000000	0.000000	-180.000000	0.000000	-180.000000	0.000000	-180.000000	0.000000	-180.000000	0.000000	-180.000000	0.000000	-180.000000	0.000000	180.000000	0.000000	180.000000	0.000000	-180.000000	0.000000	180.000000	0.000000	-180.000000	0.000000	180.000000	0.000000	-180.000000	0.000000	-180.000000	0.000000	180.000000	0.000000	-179.100000	0.003000	180.000000	0.000000	180.000000	0.000000	-180.000000	0.000000	-151.400000	0.054000
135.000000	0.183000	135.000000	0.192000	135.000000	0.200000	135.000000	0.208000	135.000000	0.215000	135.000000	0.223000	135.000000	0.230000	-134.900000	0.237000	-134.900000	0.244000	-134.900000	0.251000	-134.900000	0.258000	131.800000	0.251000	129.500000	0.248000	129.200000	0.254000	128.100000	0.256000	127.100000	0.259000	125.800000	0.261000	123.700000	0.258000	121.000000	0.254000	-118.100000	0.248000	-116.100000	0.239000	-112.300000	0.236000	-109.300000	0.230000	73.400000	0.225000	-130.300000	0.141000
-180.000000	0.000000	-180.000000	0.000000	-180.000000	0.000000	-180.000000	0.000000	-180.000000	0.000000	-180.000000	0.000000	-180.000000	0.000000	-180.000000	0.000000	-180.000000	0.000000	-180.000000	0.000000	-180.000000	0.000000	180.000000	0.000000	180.000000	0.000000	180.000000	0.000000	-180.000000	0.000000	-180.000000	0.000000	-180.000000	0.000000	180.000000	0.000000	-180.000000	0.000000	-180.000000	0.000000	-179.000000	0.003000	180.000000	0.000000	-180.000000	0.000000	180.000000	0.000000	-149.200000	0.045000
90.000000	0.000000	90.000000	0.000000	90.000000	0.000000	90.000000	0.000000	90.000000	0.000000	90.000000	0.000000	90.000000	0.000000	89.800000	0.000000	89.800000	0.000000	89.800000	0.000000	89.800000	0.000000	-86.800000	0.015000	-84.500000	0.024000	-84.300000	0.025000	-83.700000	0.031000	-83.500000	0.037000	-83.700000	0.046000	96.100000	0.062000	-83.900000	0.079000	83.800000	0.097000	-97.400000	0.112000	-96.400000	0.131000	83.400000	0.147000	-96.500000	0.161000	-130.900000	0.139000
-180.000000	0.000000	-180.000000	0.000000	-180.000000	0.000000	-180.000000	0.000000	-180.000000	0.000000	-180.000000	0.000000	-180.000000	0.000000	180.000000	0.000000	180.000000	0.000000	180.000000	0.000000	180.000000	0.000000	-180.000000	0.000000	-180.000000	0.000000	180.000000	0.000000	180.000000	0.000000	180.000000	0.000000	180.000000	0.000000	180.000000	0.000000	-180.000000	0.000000	-180.000000	0.000000	-178.800000	0.002000	-180.000000	0.000000	180.000000	0.000000	180.000000	0.000000	-150.500000	0.056000
-135.000000	0.184000	-135.000000	0.192000	-135.000000	0.200000	-135.000000	0.208000	134.900000	0.215000	-135.000000	0.223000	-135.000000	0.230000	134.900000	0.237000	-135.000000	0.245000	134.900000	0.251000	133.100000	0.250000	130.700000	0.247000	130.400000	0.252000	129.200000	0.254000	128.300000	0.257000	127.100000	0.259000	125.800000	0.261000	123.800000	0.259000	121.800000	0.251000	61.900000	0.248000	64.900000	0.242000	-112.300000	0.236000	70.700000	0.230000	-126.000000	0.120000	-126.100000	0.146000
-180.000000	0.000000	-180.000000	0.000000	-180.000000	0.000000	-180.000000	0.000000	-180.000000	0.000000	-180.000000	0.000000	-180.000000	0.000000	-180.000000	0.000000	-180.000000	0.000000	-180.000000	0.000000	-180.000000	0.000000	-180.000000	0.000000	-180.000000	0.000000	-180.000000	0.000000	-180.000000	0.000000	180.000000	0.000000	-180.000000	0.000000	180.000000	0.000000	179.300000	0.004000	-180.000000	0.000000	180.000000	0.000000	-180.000000	0.000000	180.000000	0.000000	-150.100000	0.062000	-153.000000	0.046000
-90.000000	0.000000	-90.000000	0.000000	-90.000000	0.000000	-90.000000	0.000000	-90.000000	0.001000	-90.000000	0.000000	-90.000000	0.000000	-90.000000	0.001000	-90.000000	0.000000	-90.000000	0.001000	91.900000	0.009000	94.300000	0.019000	94.500000	0.021000	95.500000	0.026000	96.100000	0.030000	96.500000	0.037000	96.300000	0.046000	-84.000000	0.061000	96.800000	0.076000	-96.100000	0.098000	-96.300000	0.115000	83.600000	0.131000	-96.500000	0.147000	-134.000000	0.138000	-127.900000	0.144000
-180.000000	0.000000	-180.000000	0.000000	-180.000000	0.000000	-180.000000	0.000000	-180.000000	0.000000	-180.000000	0.000000	-180.000000	0.000000	-180.000000	0.000000	-180.000000	0.000000	-180.000000	0.000000	180.000000	0.000000	180.000000	0.000000	-180.000000	0.000000	-180.000000	0.000000	180.000000	0.000000	-180.000000	0.000000	-180.000000	0.000000	-180.000000	0.000000	179.100000	0.001000	180.000000	0.000000	180.000000	0.000000	-180.000000	0.000000	180.000000	0.000000	-145.500000	0.040000	-151.400000	0.045000
135.000000	0.184000	135.000000	0.192000	135.000000	0.200000	135.000000	0.208000	-134.900000	0.215000	135.000000	0.223000	135.000000	0.230000	-134.900000	0.237000	135.000000	0.245000	-134.900000	0.251000	132.900000	0.250000	130.500000	0.246000	-49.900000	0.251000	-51.000000	0.253000	128.100000	0.256000	126.900000	0.258000	125.700000	0.260000	123.600000	0.258000	121.900000	0.253000	-117.800000	0.247000	65.100000	0.241000	-112.100000	0.235000	-109.200000	0.229000	-134.000000	0.130000	-129.200000	0.142000
-180.000000	0.000000	-180.000000	0.000000	-180.000000	0.000000	-180.000000	0.000000	-180.000000	0.000000	-180.000000	0.000000	-180.000000	0.000000	-180.000000	0.000000	-180.000000	0.000000	-180.000000	0.000000	180.000000	0.000000	-180.000000	0.000000	-180.000000	0.000000	-180.000000	0.000000	180.000000	0.000000	-180.000000	0.000000	-180.000000	0.000000	-180.000000	0.000000	178.900000	0.000000	180.000000	0.000000	180.000000	0.000000	180.000000	0.000000	-180.000000	0.000000	-149.700000	0.068000	-151.100000	0.049000
90.000000	0.000000	90.000000	0.000000	90.000000	0.000000	90.000000	0.000000	89.800000	0.000000	90.000000	0.000000	90.000000	0.000000	89.800000	0.000000	90.000000	0.000000	89.800000	0.000000	-87.800000	0.008000	-85.300000	0.019000	95.000000	0.021000	95.900000	0.026000	-83.700000	0.031000	-83.400000	0.038000	-83.600000	0.047000	96.200000	0.062000	97.000000	0.078000	83.800000	0.099000	-96.400000	0.116000	-96.500000	0.132000	83.300000	0.148000	-130.600000	0.107000	-129.200000	0.137000
-180.000000	0.000000	-180.000000	0.000000	-180.000000	0.000000	-180.000000	0.000000	180.000000	0.000000	-180.000000	0.000000	-180.000000	0.000000	180.000000	0.000000	-180.000000	0.000000	180.000000	0.000000	-180.000000	0.000000	-180.000000	0.000000	-180.000000	0.000000	180.000000	0.000000	180.000000	0.000000	180.000000	0.000000	180.000000	0.000000	180.000000	0.000000	179.200000	0.004000	180.000000	0.000000	-180.000000	0.000000	-180.000000	0.000000	180.000000	0.000000	-148.400000	0.070000	-150.900000	0.053000
-135.000000	0.184000	-135.000000	0.192000	-135.000000	0.200000	-135.000000	0.208000	-135.000000	0.216000	-135.000000	0.223000	134.900000	0.230000	-135.000000	0.238000	-135.000000	0.245000	-135.000000	0.252000	132.400000	0.247000	131.000000	0.248000	130.000000	0.251000	129.600000	0.256000	128.600000	0.258000	127.100000	0.259000	125.700000	0.260000	123.500000	0.258000	-59.000000	0.254000	62.000000	0.248000	65.100000	0.241000	-112.400000	0.237000	-116.800000	0.212000	-106.500000	0.225000	-103.200000	0.218000
-180.000000	0.000000	-180.000000	0.000000	-180.000000	0.000000	-180.000000	0.000000	-180.000000	0.000000	-180.000000	0.000000	-180.000000	0.000000	-180.000000	0.000000	-180.000000	0.000000	-180.000000	0.000000	-180.000000	0.000000	-180.000000	0.000000	-180.000000	0.000000	-180.000000	0.000000	-180.000000	0.000000	-180.000000	0.000000	-180.000000	0.000000	-180.000000	0.000000	-180.000000	0.000000	-180.000000	0.000000	180.000000	0.000000	-180.000000	0.000000	-170.800000	0.017000	180.000000	0.000000	180.000000	0.000000
-90.000000	0.000000	-90.000000	0.000000	-90.000000	0.000000	-90.000000	0.000000	-90.000000	0.000000	-90.000000	0.000000	-90.000000	0.001000	-90.000000	0.000000	-90.000000	0.000000	-90.000000	0.000000	92.600000	0.012000	94.100000	0.018000	95.100000	0.021000	95.200000	0.024000	95.900000	0.029000	96.500000	0.037000	-83.600000	0.047000	-83.800000	0.062000	96.100000	0.079000	-96.100000	0.098000	-96.400000	0.116000	83.800000	0.131000	-106.600000	0.131000	-96.500000	0.161000	83.300000	0.177000
-180.000000	0.000000	-180.000000	0.000000	-180.000000	0.000000	-180.000000	0.000000	-180.000000	0.000000	-180.000000	0.000000	-180.000000	0.000000	-180.000000	0.000000	-180.000000	0.000000	-180.000000	0.000000	180.000000	0.000000	180.000000	0.000000	180.000000	0.000000	180.000000	0.000000	180.000000	0.000000	180.000000	0.000000	-180.000000	0.000000	-180.000000	0.000000	-180.000000	0.000000	180.000000	0.000000	-180.000000	0.000000	-180.000000	0.000000	-169.500000	0.018000	-180.000000	0.000000	180.000000	0.000000
135.000000	0.184000	135.000000	0.192000	135.000000	0.200000	135.000000	0.208000	135.000000	0.216000	135.000000	0.223000	-134.900000	0.230000	135.000000	0.238000	135.000000	0.245000	135.000000	0.252000	-47.800000	0.247000	130.800000	0.247000	129.900000	0.250000	129.400000	0.255000	128.300000	0.258000	126.900000	0.258000	125.500000	0.259000	123.400000	0.257000	120.800000	0.253000	-117.800000	0.247000	65.200000	0.240000	-112.100000	0.236000	-119.700000	0.207000	73.600000	0.224000	-103.000000	0.217000
-180.000000	0.000000	-180.000000	0.000000	-180.000000	0.000000	-180.000000	0.000000	-180.000000	0.000000	-180.000000	0.000000	-180.000000	0.000000	-180.000000	0.000000	-180.000000	0.000000	-180.000000	0.000000	-180.000000	0.000000	180.000000	0.000000	-180.000000	0.000000	-180.000000	0.000000	180.000000	0.000000	-180.000000	0.000000	-180.000000	0.000000	-180.000000	0.000000	-180.000000	0.000000	-180.000000	0.000000	180.000000	0.000000	180.000000	0.000000	-166.300000	0.018000	180.000000	0.000000	-180.000000	0.000000
90.000000	0.000000	90.000000	0.000000	90.000000	0.000000	90.000000	0.000000	90.000000	0.000000	90.000000	0.000000	89.800000	0.000000	90.000000	0.000000	90.000000	0.000000	90.000000	0.000000	92.900000	0.011000	-85.700000	0.018000	-85.000000	0.023000	-84.600000	0.025000	-84.000000	0.030000	-83.500000	0.039000	96.400000	0.049000	96.300000	0.063000	-83.900000	0.081000	83.800000	0.099000	-96.500000	0.117000	-96.400000	0.132000	-110.900000	0.129000	-96.700000	0.162000	83.200000	0.178000
-180.000000	0.000000	-180.000000	0.000000	-180.000000	0.000000	-180.000000	0.000000	-180.000000	0.000000	-180.000000	0.000000	180.000000	0.000000	-180.000000	0.000000	-180.000000	0.000000	-180.000000	0.000000	-180.000000	0.000000	-180.000000	0.000000	-180.000000	0.000000	180.000000	0.000000	180.000000	0.000000	-180.000000	0.000000	180.000000	0.000000	180.000000	0.000000	-180.000000	0.000000	-180.000000	0.000000	-180.000000	0.000000	-180.000000	0.000000	-166.100000	0.026000	-180.000000	0.000000	-180.000000	0.000000
-135.000000	0.184000	-135.000000	0.192000	-135.000000	0.200000	-135.000000	0.208000	-135.000000	0.216000	-135.000000	0.223000	-135.000000	0.231000	-135.000000	0.238000	-135.000000	0.245000	-135.000000	0.252000	134.800000	0.258000	131.200000	0.249000	129.800000	0.250000	129.100000	0.254000	128.100000	0.257000	127.000000	0.259000	125.700000	0.261000	123.300000	0.257000	-59.300000	0.253000	62.000000	0.248000	65.400000	0.240000	-111.900000	0.235000	-140.000000	0.114000	-114.100000	0.209000	-103.500000	0.220000
-180.000000	0.000000	-180.000000	0.000000	-180.000000	0.000000	-180.000000	0.000000	-180.000000	0.000000	-180.000000	0.000000	-180.000000	0.000000	-180.000000	0.000000	-180.000000	0.000000	-180.000000	0.000000	-180.000000	0.000000	-180.000000	0.000000	-180.000000	0.000000	180.000000	0.000000	-180.000000	0.000000	-180.000000	0.000000	180.000000	0.000000	-180.000000	0.000000	-180.000000	0.000000	-180.000000	0.000000	-180.000000	0.000000	-180.000000	0.000000	-146.900000	0.093000	-170.000000	0.013000	-180.000000	0.000000
-90.000000	0.000000	-90.000000	0.000000	-90.000000	0.000000	-90.000000	0.000000	-90.000000	0.000000	-90.000000	0.000000	-90.000000	0.000000	-90.000000	0.000000	-90.000000	0.000000	-90.000000	0.000000	-89.800000	0.001000	93.900000	0.017000	95.200000	0.023000	95.500000	0.027000	96.200000	0.031000	96.500000	0.038000	-83.800000	0.047000	-83.800000	0.064000	96.100000	0.081000	-96.100000	0.098000	-96.400000	0.118000	83.500000	0.133000	-133.000000	0.069000	-107.400000	0.149000	83.600000	0.175000
-180.000000	0.000000	-180.000000	0.000000	-180.000000	0.000000	-180.000000	0.000000	-180.000000	0.000000	-180.000000	0.000000	-180.000000	0.000000	-180.000000	0.000000	-180.000000	0.000000	-180.000000	0.000000	180.000000	0.000000	180.000000	0.000000	180.000000	0.000000	180.000000	0.000000	-180.000000	0.000000	180.000000	0.000000	-180.000000	0.000000	-180.000000	0.000000	180.000000	0.000000	-180.000000	0.000000	-180.000000	0.000000	180.000000	0.000000	-145.300000	0.092000	-168.800000	0.016000	180.000000	0.000000
135.000000	0.184000	135.000000	0.192000	135.000000	0.200000	135.000000	0.208000	135.000000	0.216000	135.000000	0.223000	135.000000	0.231000	135.000000	0.238000	135.000000	0.245000	135.000000	0.252000	134.800000	0.258000	131.000000	0.248000	129.600000	0.249000	128.900000	0.253000	-52.100000	0.256000	126.800000	0.258000	125.600000	0.260000	123.100000	0.256000	120.500000	0.252000	-117.800000	0.247000	65.600000	0.239000	-111.700000	0.234000	-141.500000	0.115000	-117.300000	0.202000	-103.300000	0.219000
-180.000000	0.000000	-180.000000	0.000000	-180.000000	0.000000	-180.000000	0.000000	-180.000000	0.000000	-180.000000	0.000000	-180.000000	0.000000	-180.000000	0.000000	-180.000000	0.000000	-180.000000	0.000000	180.000000	0.000000	-180.000000	0.000000	180.000000	0.000000	180.000000	0.000000	-180.000000	0.000000	-180.000000	0.000000	-180.000000	0.000000	180.000000	0.000000	-180.000000	0.000000	-180.000000	0.000000	180.000000	0.000000	-180.000000	0.000000	-137.900000	0.048000	-164.300000	0.018000	-180.000000	0.000000
90.000000	0.000000	90.000000	0.000000	90.000000	0.000000	90.000000	0.000000	90.000000	0.000000	90.000000	0.000000	90.000000	0.000000	90.000000	0.000000	90.000000	0.000000	90.000000	0.000000	-89.800000	0.001000	-85.900000	0.018000	-84.600000	0.024000	-83.900000	0.026000	96.400000	0.032000	-83.400000	0.039000	96.300000	0.048000	-83.600000	0.065000	-83.800000	0.082000	83.800000	0.099000	-96.600000	0.119000	83.400000	0.134000	-141.300000	0.109000	-113.300000	0.144000	83.500000	0.176000
-180.000000	0.000000	-180.000000	0.000000	-180.000000	0.000000	-180.000000	0.000000	-180.000000	0.000000	-180.000000	0.000000	-180.000000	0.000000	-180.000000	0.000000	-180.000000	0.000000	-180.000000	0.000000	-180.000000	0.000000	-180.000000	0.000000	-180.000000	0.000000	180.000000	0.000000	180.000000	0.000000	180.000000	0.000000	180.000000	0.000000	-180.000000	0.000000	-180.000000	0.000000	-180.000000	0.000000	-180.000000	0.000000	180.000000	0.000000	-145.300000	0.096000	-164.000000	0.027000	180.000000	0.000000
-135.000000	0.184000	-135.000000	0.192000	-135.000000	0.200000	-135.000000	0.208000	-135.000000	0.216000	-135.000000	0.223000	-135.000000	0.231000	-135.000000	0.238000	-135.000000	0.245000	-135.000000	0.252000	134.800000	0.258000	130.300000	0.245000	129.800000	0.250000	129.100000	0.254000	127.900000	0.256000	126.800000	0.258000	125.400000	0.259000	123.000000	0.256000	120.800000	0.250000	62.400000	0.247000	-115.000000	0.238000	-111.700000	0.234000	-110.200000	0.226000	-105.900000	0.223000	-133.500000	0.127000
-180.000000	0.000000	-180.000000	0.000000	-180.000000	0.000000	-180.000000	0.000000	-180.000000	0.000000	-180.000000	0.000000	-180.000000	0.000000	-180.000000	0.000000	-180.000000	0.000000	-180.000000	0.000000	-180.000000	0.000000	-180.000000	0.000000	180.000000	0.000000	-180.000000	0.000000	180.000000	0.000000	-180.000000	0.000000	180.000000	0.000000	-180.000000	0.000000	179.700000	0.002000	-180.000000	0.000000	-179.500000	0.002000	-180.000000	0.000000	-178.400000	0.002000	-180.000000	0.000000	-146.400000	0.058000
-90.000000	0.000000	-90.000000	0.000000	-90.000000	0.000000	-90.000000	0.000000	-90.000000	0.000000	-90.000000	0.000000	-90.000000	0.000000	-90.000000	0.000000	-90.000000	0.000000	-90.000000	0.000000	-89.800000	0.001000	94.600000	0.022000	95.200000	0.023000	95.700000	0.026000	96.400000	0.032000	96.600000	0.039000	-83.500000	0.049000	-83.700000	0.066000	96.600000	0.081000	-96.200000	0.100000	-97.000000	0.117000	83.400000	0.134000	-98.400000	0.147000	-96.700000	0.164000	-134.000000	0.128000
-180.000000	0.000000	-180.000000	0.000000	-180.000000	0.000000	-180.000000	0.000000	-180.000000	0.000000	-180.000000	0.000000	-180.000000	0.000000	-180.000000	0.000000	-180.000000	0.000000	-180.000000	0.000000	180.000000	0.000000	180.000000	0.000000	-180.000000	0.000000	180.000000	0.000000	180.000000	0.000000	-180.000000	0.000000	-180.000000	0.000000	180.000000	0.000000	179.500000	0.001000	180.000000	0.000000	-179.400000	0.000000	180.000000	0.000000	-178.100000	0.003000	-180.000000	0.000000	-147.600000	0.066000
135.000000	0.184000	135.000000	0.192000	135.000000	0.200000	135.000000	0.208000	135.000000	0.216000	135.000000	0.223000	135.000000	0.231000	135.000000	0.238000	135.000000	0.245000	135.000000	0.252000	-45.200000	0.258000	130.000000	0.244000	129.600000	0.249000	128.900000	0.253000	127.700000	0.255000	-53.400000	0.257000	125.200000	0.258000	122.800000	0.255000	120.800000	0.250000	-117.400000	0.246000	-115.000000	0.239000	-111.600000	0.233000	-110.600000	0.224000	74.300000	0.222000	-132.500000	0.118000
-180.000000	0.000000	-180.000000	0.000000	-180.000000	0.000000	-180.000000	0.000000	-180.000000	0.000000	-180.000000	0.000000	-180.000000	0.000000	-180.000000	0.000000	-180.000000	0.000000	-180.000000	0.000000	-180.000000	0.000000	180.000000	0.000000	180.000000	0.000000	180.000000	0.000000	-180.000000	0.000000	-180.000000	0.000000	180.000000	0.000000	180.000000	0.000000	179.400000	0.001000	-180.000000	0.000000	-179.400000	0.000000	180.000000	0.000000	-177.900000	0.004000	180.000000	0.000000	-147.800000	0.069000
90.000000	0.000000	90.000000	0.000000	90.000000	0.000000	90.000000	0.000000	90.000000	0.000000	90.000000	0.000000	90.000000	0.000000	90.000000	0.000000	90.000000	0.000000	90.000000	0.000000	90.200000	0.001000	-84.700000	0.021000	-84.600000	0.024000	-84.100000	0.027000	-83.400000	0.033000	96.800000	0.040000	96.600000	0.050000	-83.600000	0.067000	96.900000	0.082000	83.700000	0.101000	-97.100000	0.118000	83.300000	0.135000	-99.100000	0.146000	-96.800000	0.165000	-133.800000	0.125000
-180.000000	0.000000	-180.000000	0.000000	-180.000000	0.000000	-180.000000	0.000000	-180.000000	0.000000	-180.000000	0.000000	-180.000000	0.000000	-180.000000	0.000000	-180.000000	0.000000	-180.000000	0.000000	-180.000000	0.000000	-180.000000	0.000000	-180.000000	0.000000	180.000000	0.000000	-180.000000	0.000000	180.000000	0.000000	180.000000	0.000000	-180.000000	0.000000	179.500000	0.002000	180.000000	0.000000	-179.600000	0.002000	180.000000	0.000000	-177.500000	0.005000	180.000000	0.000000	-146.200000	0.060000
-135.000000	0.184000	-135.000000	0.192000	-135.000000	0.200000	-135.000000	0.208000	-135.000000	0.216000	134.900000	0.223000	-135.000000	0.231000	-135.000000	0.238000	-135.000000	0.245000	134.600000	0.250000	132.400000	0.248000	129.900000	0.243000	129.700000	0.250000	128.800000	0.253000	127.900000	0.256000	126.800000	0.258000	125.200000	0.258000	122.900000	0.256000	-59.500000	0.252000	62.700000	0.245000	-115.000000	0.237000	-111.900000	0.235000	71.300000	0.228000	-105.900000	0.223000	-104.500000	0.216000
-180.000000	0.000000	-180.000000	0.000000	-180.000000	0.000000	-180.000000	0.000000	-180.000000	0.000000	-180.000000	0.000000	-180.000000	0.000000	-180.000000	0.000000	-180.000000	0.000000	-180.000000	0.000000	-180.000000	0.000000	-180.000000	0.000000	180.000000	0.000000	180.000000	0.000000	-180.000000	0.000000	-180.000000	0.000000	180.000000	0.000000	180.000000	0.000000	-180.000000	0.000000	-180.000000	0.000000	-179.400000	0.003000	-180.000000	0.000000	-180.000000	0.000000	-180.000000	0.000000	-178.000000	0.001000
-90.000000	0.000000	-90.000000	0.000000	-90.000000	0.000000	-90.000000	0.000000	-90.000000	0.000000	-90.000000	0.001000	-90.000000	0.000000	-90.000000	0.000000	-90.000000	0.000000	-89.600000	0.002000	92.600000	0.011000	95.300000	0.023000	95.200000	0.023000	95.900000	0.028000	96.400000	0.032000	96.600000	0.039000	-83.500000	0.051000	-83.700000	0.066000	96.100000	0.083000	-96.400000	0.102000	-97.200000	0.117000	83.500000	0.133000	-96.700000	0.150000	-96.700000	0.164000	-98.800000	0.176000
-180.000000	0.000000	-180.000000	0.000000	-180.000000	0.000000	-180.000000	0.000000	-180.000000	0.000000	-180.000000	0.000000	-180.000000	0.000000	-180.000000	0.000000	-180.000000	0.000000	180.000000	0.000000	180.000000	0.000000	-180.000000	0.000000	-180.000000	0.000000	180.000000	0.000000	-180.000000	0.000000	-180.000000	0.000000	-180.000000	0.000000	-180.000000	0.000000	180.000000	0.000000	180.000000	0.000000	-179.100000	0.001000	180.000000	0.000000	180.000000	0.000000	-180.000000	0.000000	-177.700000	0.003000
135.000000	0.184000	135.000000	0.192000	135.000000	0.200000	135.000000	0.208000	135.000000	0.216000	-134.900000	0.223000	135.000000	0.231000	135.000000	0.238000	135.000000	0.245000	134.600000	0.250000	-47.600000	0.248000	-50.400000	0.242000	129.600000	0.249000	128.500000	0.252000	127.700000	0.255000	-53.400000	0.258000	124.900000	0.257000	122.700000	0.255000	-59.800000	0.251000	-117.100000	0.244000	-115.200000	0.238000	-111.700000	0.234000	71.500000	0.227000	74.300000	0.222000	-105.200000	0.213000
-180.000000	0.000000	-180.000000	0.000000	-180.000000	0.000000	-180.000000	0.000000	-180.000000	0.000000	-180.000000	0.000000	-180.000000	0.000000	-180.000000	0.000000	-180.000000	0.000000	-180.000000	0.000000	-180.000000	0.000000	-180.000000	0.000000	180.000000	0.000000	180.000000	0.000000	-180.000000	0.000000	-180.000000	0.000000	-180.000000	0.000000	180.000000	0.000000	-180.000000	0.000000	-180.000000	0.000000	-178.900000	0.000000	-180.000000	0.000000	-180.000000	0.000000	180.000000	0.000000	-177.100000	0.004000
90.000000	0.000000	90.000000	0.000000	90.000000	0.000000	90.000000	0.000000	90.000000	0.000000	89.800000	0.000000	90.000000	0.000000	90.000000	0.000000	90.000000	0.000000	-89.600000	0.002000	92.600000	0.011000	95.500000	0.024000	-84.600000	0.024000	-83.700000	0.028000	-83.500000	0.033000	96.600000	0.040000	96.700000	0.052000	-83.500000	0.067000	96.300000	0.084000	83.500000	0.103000	-97.500000	0.119000	83.400000	0.134000	-96.800000	0.151000	-96.800000	0.165000	-100.000000	0.175000
-180.000000	0.000000	-180.000000	0.000000	-180.000000	0.000000	-180.000000	0.000000	-180.000000	0.000000	180.000000	0.000000	-180.000000	0.000000	-180.000000	0.000000	-180.000000	0.000000	-180.000000	0.000000	-180.000000	0.000000	-180.000000	0.000000	-180.000000	0.000000	-180.000000	0.000000	180.000000	0.000000	180.000000	0.000000	180.000000	0.000000	-180.000000	0.000000	-180.000000	0.000000	-180.000000	0.000000	-179.300000	0.002000	180.000000	0.000000	-180.000000	0.000000	180.000000	0.000000	-176.400000	0.004000
-135.000000	0.184000	-135.000000	0.193000	-135.000000	0.201000	-135.000000	0.208000	-135.000000	0.216000	-135.000000	0.224000	-135.000000	0.231000	-135.000000	0.238000	134.900000	0.245000	134.900000	0.252000	132.400000	0.248000	130.400000	0.246000	129.700000	0.250000	128.800000	0.253000	128.100000	0.257000	126.700000	0.258000	125.000000	0.258000	122.900000	0.256000	-60.000000	0.250000	62.700000	0.245000	-114.000000	0.238000	-111.700000	0.232000	71.300000	0.228000	-139.500000	0.115000	-109.100000	0.207000
-180.000000	0.000000	-180.000000	0.000000	-180.000000	0.000000	-180.000000	0.000000	-180.000000	0.000000	-180.000000	0.000000	-180.000000	0.000000	-180.000000	0.000000	-180.000000	0.000000	-180.000000	0.000000	-180.000000	0.000000	-180.000000	0.000000	-180.000000	0.000000	-180.000000	0.000000	-180.000000	0.000000	-180.000000	0.000000	180.000000	0.000000	180.000000	0.000000	-180.000000	0.000000	180.000000	0.000000	180.000000	0.000000	-179.500000	0.001000	-180.000000	0.000000	-140.000000	0.058000	-171.700000	0.009000
-90.000000	0.000000	-90.000000	0.000000	-90.000000	0.000000	-90.000000	0.000000	-90.000000	0.000000	-90.000000	0.000000	-90.000000	0.000000	-90.000000	0.000000	-90.000000	0.001000	-90.000000	0.001000	92.600000	0.012000	94.800000	0.020000	95.200000	0.024000	95.900000	0.028000	96.100000	0.032000	96.600000	0.040000	-83.400000	0.051000	-83.700000	0.066000	96.400000	0.085000	-96.400000	0.102000	-96.600000	0.121000	-97.200000	0.135000	-96.700000	0.150000	-139.600000	0.113000	-105.800000	0.169000
-180.000000	0.000000	-180.000000	0.000000	-180.000000	0.000000	-180.000000	0.000000	-180.000000	0.000000	-180.000000	0.000000	-180.000000	0.000000	-180.000000	0.000000	-180.000000	0.000000	-180.000000	0.000000	180.000000	0.000000	180.000000	0.000000	180.000000	0.000000	180.000000	0.000000	-180.000000	0.000000	-180.000000	0.000000	-180.000000	0.000000	-180.000000	0.000000	180.000000	0.000000	180.000000	0.000000	-180.000000	0.000000	-179.500000	0.002000	180.000000	0.000000	-145.000000	0.090000	-170.200000	0.012000
135.000000	0.184000	135.000000	0.193000	135.000000	0.201000	135.000000	0.208000	135.000000	0.216000	135.000000	0.224000	135.000000	0.231000	135.000000	0.238000	-134.900000	0.245000	-134.900000	0.252000	-47.800000	0.247000	130.200000	0.245000	129.400000	0.249000	128.500000	0.252000	127.800000	0.256000	126.500000	0.257000	124.900000	0.257000	122.700000	0.255000	-60.200000	0.249000	-117.100000	0.244000	66.100000	0.237000	-111.700000	0.230000	71.500000	0.227000	-134.800000	0.082000	-112.900000	0.200000
-180.000000	0.000000	-180.000000	0.000000	-180.000000	0.000000	-180.000000	0.000000	-180.000000	0.000000	-180.000000	0.000000	-180.000000	0.000000	-180.000000	0.000000	-180.000000	0.000000	-180.000000	0.000000	-180.000000	0.000000	180.000000	0.000000	180.000000	0.000000	180.000000	0.000000	-180.000000	0.000000	-180.000000	0.000000	-180.000000	0.000000	180.000000	0.000000	-180.000000	0.000000	-180.000000	0.000000	-180.000000	0.000000	-179.300000	0.001000	-180.000000	0.000000	-144.700000	0.091000	-164.900000	0.014000
90.000000	0.000000	90.000000	0.000000	90.000000	0.000000	90.000000	0.000000	90.000000	0.000000	90.000000	0.000000	90.000000	0.000000	90.000000	0.000000	89.800000	0.000000	89.800000	0.000000	92.900000	0.012000	-85.200000	0.022000	-84.300000	0.024000	-83.700000	0.028000	-83.500000	0.032000	-83.300000	0.041000	96.700000	0.052000	-83.500000	0.067000	96.400000	0.087000	83.500000	0.103000	-96.700000	0.122000	-97.600000	0.137000	-96.800000	0.151000	-139.900000	0.112000	-112.900000	0.164000
-180.000000	0.000000	-180.000000	0.000000	-180.000000	0.000000	-180.000000	0.000000	-180.000000	0.000000	-180.000000	0.000000	-180.000000	0.000000	-180.000000	0.000000	180.000000	0.000000	180.000000	0.000000	-180.000000	0.000000	-180.000000	0.000000	-180.000000	0.000000	180.000000	0.000000	180.000000	0.000000	-180.000000	0.000000	180.000000	0.000000	-180.000000	0.000000	-180.000000	0.000000	180.000000	0.000000	-180.000000	0.000000	-179.200000	0.000000	-180.000000	0.000000	-139.700000	0.061000	-164.200000	0.022000
-135.000000	0.184000	-135.000000	0.193000	-135.000000	0.201000	-135.000000	0.209000	-135.000000	0.216000	-135.000000	0.224000	-135.000000	0.231000	134.900000	0.238000	134.900000	0.245000	134.900000	0.252000	131.500000	0.244000	130.400000	0.246000	129.700000	0.250000	128.500000	0.252000	127.400000	0.254000	126.500000	0.257000	124.800000	0.257000	122.700000	0.255000	-60.200000	0.250000	63.300000	0.243000	-114.000000	0.238000	-113.700000	0.228000	-112.700000	0.216000	-108.500000	0.218000	-102.600000	0.217000
-180.000000	0.000000	-180.000000	0.000000	-180.000000	0.000000	-180.000000	0.000000	-180.000000	0.000000	-180.000000	0.000000	-180.000000	0.000000	-180.000000	0.000000	-180.000000	0.000000	-180.000000	0.000000	-180.000000	0.000000	180.000000	0.000000	-180.000000	0.000000	-180.000000	0.000000	-180.000000	0.000000	-180.000000	0.000000	-180.000000	0.000000	180.000000	0.000000	-180.000000	0.000000	180.000000	0.000000	180.000000	0.000000	-177.200000	0.004000	-174.700000	0.009000	-176.800000	0.005000	-180.000000	0.000000
-90.000000	0.000000	-90.000000	0.000000	-90.000000	0.000000	-90.000000	0.000000	-90.000000	0.000000	-90.000000	0.000000	-90.000000	0.000000	-90.000000	0.001000	-90.000000	0.001000	-90.000000	0.001000	93.700000	0.015000	94.600000	0.021000	95.200000	0.024000	96.200000	0.029000	96.700000	0.035000	96.700000	0.041000	-83.400000	0.053000	-83.600000	0.068000	96.400000	0.086000	-96.600000	0.105000	-96.600000	0.121000	-99.600000	0.132000	-102.800000	0.144000	-100.100000	0.160000	83.400000	0.179000
-180.000000	0.000000	-180.000000	0.000000	-180.000000	0.000000	-180.000000	0.000000	-180.000000	0.000000	-180.000000	0.000000	-180.000000	0.000000	-180.000000	0.000000	-180.000000	0.000000	-180.000000	0.000000	180.000000	0.000000	180.000000	0.000000	180.000000	0.000000	180.000000	0.000000	-180.000000	0.000000	-180.000000	0.000000	-180.000000	0.000000	-180.000000	0.000000	180.000000	0.000000	180.000000	0.000000	-180.000000	0.000000	-177.000000	0.005000	-173.700000	0.009000	-176.400000	0.006000	180.000000	0.000000
135.000000	0.184000	135.000000	0.193000	135.000000	0.201000	135.000000	0.209000	135.000000	0.216000	135.000000	0.224000	135.000000	0.231000	-134.900000	0.238000	-134.900000	0.245000	-134.900000	0.252000	131.400000	0.243000	-49.800000	0.245000	129.400000	0.249000	-51.700000	0.251000	-52.800000	0.253000	126.300000	0.256000	124.600000	0.256000	122.400000	0.254000	-60.400000	0.249000	-116.600000	0.242000	66.100000	0.237000	-114.100000	0.226000	-114.500000	0.214000	-109.500000	0.215000	-102.400000	0.216000
-180.000000	0.000000	-180.000000	0.000000	-180.000000	0.000000	-180.000000	0.000000	-180.000000	0.000000	-180.000000	0.000000	-180.000000	0.000000	-180.000000	0.000000	-180.000000	0.000000	-180.000000	0.000000	-180.000000	0.000000	-180.000000	0.000000	180.000000	0.000000	-180.000000	0.000000	-180.000000	0.000000	-180.000000	0.000000	-180.000000	0.000000	-180.000000	0.000000	-180.000000	0.000000	-180.000000	0.000000	180.000000	0.000000	-176.800000	0.006000	-172.300000	0.011000	-175.000000	0.006000	-180.000000	0.000000
90.000000	0.000000	90.000000	0.000000	90.000000	0.000000	90.000000	0.000000	90.000000	0.000000	90.000000	0.000000	90.000000	0.000000	89.800000	0.000000	89.800000	0.000000	89.800000	0.000000	-86.400000	0.017000	95.000000	0.021000	-84.300000	0.024000	96.400000	0.030000	96.900000	0.036000	-83.100000	0.042000	96.800000	0.054000	-83.500000	0.069000	96.500000	0.087000	83.300000	0.106000	-96.700000	0.122000	-100.100000	0.131000	-105.100000	0.141000	-102.300000	0.159000	83.200000	0.180000
-180.000000	0.000000	-180.000000	0.000000	-180.000000	0.000000	-180.000000	0.000000	-180.000000	0.000000	-180.000000	0.000000	-180.000000	0.000000	180.000000	0.000000	180.000000	0.000000	180.000000	0.000000	-180.000000	0.000000	-180.000000	0.000000	180.000000	0.000000	180.000000	0.000000	180.000000	0.000000	-180.000000	0.000000	-180.000000	0.000000	-180.000000	0.000000	-180.000000	0.000000	-180.000000	0.000000	-180.000000	0.000000	-176.600000	0.007000	-171.500000	0.016000	-174.200000	0.008000	180.000000	0.000000
-134.900000	0.184000	-135.000000	0.193000	-135.000000	0.201000	-135.000000	0.209000	-135.000000	0.216000	-135.000000	0.224000	-135.000000	0.231000	134.900000	0.238000	-45.100000	0.245000	133.000000	0.244000	131.500000	0.244000	129.900000	0.244000	129.700000	0.250000	128.300000	0.251000	127.400000	0.254000	126.500000	0.257000	124.500000	0.256000	122.900000	0.256000	-60.400000	0.249000	63.300000	0.243000	-113.800000	0.237000	-111.000000	0.231000	71.900000	0.226000	-105.100000	0.220000	-124.000000	0.154000
180.000000	0.000000	-180.000000	0.000000	-180.000000	0.000000	-180.000000	0.000000	-180.000000	0.000000	-180.000000	0.000000	-180.000000	0.000000	-180.000000	0.000000	-180.000000	0.000000	-180.000000	0.000000	-180.000000	0.000000	180.000000	0.000000	-180.000000	0.000000	180.000000	0.000000	-180.000000	0.000000	-180.000000	0.000000	180.000000	0.000000	-180.000000	0.000000	-180.000000	0.000000	-180.000000	0.000000	180.000000	0.000000	180.000000	0.000000	-180.000000	0.000000	-180.000000	0.000000	-154.000000	0.040000
-90.200000	0.000000	-90.000000	0.000000	-90.000000	0.000000	-90.000000	0.000000	-90.000000	0.000000	-90.000000	0.000000	-90.000000	0.000000	-90.000000	0.001000	90.000000	0.001000	91.900000	0.009000	93.700000	0.015000	95.300000	0.022000	95.200000	0.024000	96.400000	0.030000	96.700000	0.035000	96.700000	0.041000	-83.200000	0.054000	-83.800000	0.067000	96.500000	0.087000	-96.600000	0.105000	-96.800000	0.122000	83.100000	0.138000	-96.900000	0.153000	83.000000	0.168000	-126.600000	0.150000
-180.000000	0.000000	-180.000000	0.000000	-180.000000	0.000000	-180.000000	0.000000	-180.000000	0.000000	-180.000000	0.000000	-180.000000	0.000000	-180.000000	0.000000	-180.000000	0.000000	180.000000	0.000000	180.000000	0.000000	180.000000	0.000000	180.000000	0.000000	180.000000	0.000000	180.000000	0.000000	180.000000	0.000000	-180.000000	0.000000	-180.000000	0.000000	180.000000	0.000000	180.000000	0.000000	-180.000000	0.000000	180.000000	0.000000	-180.000000	0.000000	180.000000	0.000000	-152.800000	0.042000
-134.900000	0.184000	135.000000	0.193000	135.000000	0.201000	135.000000	0.209000	135.000000	0.216000	135.000000	0.224000	135.000000	0.231000	-134.900000	0.238000	-134.900000	0.245000	133.000000	0.244000	131.400000	0.243000	129.700000	0.243000	129.400000	0.249000	128.100000	0.250000	-52.800000	0.253000	-53.700000	0.257000	124.400000	0.255000	122.600000	0.255000	-60.500000	0.248000	-116.600000	0.242000	66.400000	0.236000	-110.800000	0.230000	72.100000	0.225000	-104.900000	0.219000	-127.400000	0.146000
-180.000000	0.000000	-180.000000	0.000000	-180.000000	0.000000	-180.000000	0.000000	-180.000000	0.000000	-180.000000	0.000000	-180.000000	0.000000	-180.000000	0.000000	-180.000000	0.000000	-180.000000	0.000000	-180.000000	0.000000	-180.000000	0.000000	180.000000	0.000000	-180.000000	0.000000	-180.000000	0.000000	-180.000000	0.000000	-180.000000	0.000000	180.000000	0.000000	-180.000000	0.000000	180.000000	0.000000	-180.000000	0.000000	-180.000000	0.000000	-180.000000	0.000000	-180.000000	0.000000	-152.400000	0.047000
90.000000	0.001000	90.000000	0.000000	90.000000	0.000000	90.000000	0.000000	90.000000	0.000000	90.000000	0.000000	90.000000	0.000000	89.800000	0.000000	89.800000	0.000000	-87.900000	0.009000	-86.400000	0.017000	-84.700000	0.024000	-84.400000	0.024000	-83.400000	0.031000	96.900000	0.036000	96.800000	0.042000	96.900000	0.055000	-83.600000	0.068000	96.600000	0.088000	83.300000	0.106000	-96.800000	0.124000	83.000000	0.139000	-97.000000	0.154000	-97.100000	0.169000	-128.000000	0.141000
-180.000000	0.000000	-180.000000	0.000000	-180.000000	0.000000	-180.000000	0.000000	-180.000000	0.000000	-180.000000	0.000000	-180.000000	0.000000	180.000000	0.000000	180.000000	0.000000	-180.000000	0.000000	-180.000000	0.000000	-180.000000	0.000000	-180.000000	0.000000	180.000000	0.000000	180.000000	0.000000	180.000000	0.000000	-180.000000	0.000000	-180.000000	0.000000	180.000000	0.000000	180.000000	0.000000	-180.000000	0.000000	180.000000	0.000000	-180.000000	0.000000	-180.000000	0.000000	-151.600000	0.049000
-135.000000	0.185000	-135.000000	0.193000	-135.000000	0.201000	-135.000000	0.209000	-135.000000	0.217000	-135.000000	0.224000	134.900000	0.231000	-135.000000	0.239000	-135.000000	0.246000	134.800000	0.252000	132.200000	0.247000	130.100000	0.245000	129.300000	0.249000	128.500000	0.252000	127.200000	0.254000	126.100000	0.256000	124.400000	0.256000	122.400000	0.254000	-60.700000	0.248000	-117.300000	0.240000	-113.600000	0.237000	-111.400000	0.230000	71.900000	0.226000	-107.700000	0.217000	-128.700000	0.144000
-180.000000	0.000000	-180.000000	0.000000	-180.000000	0.000000	-180.000000	0.000000	-180.000000	0.000000	-180.000000	0.000000	-180.000000	0.000000	-180.000000	0.000000	-180.000000	0.000000	-180.000000	0.000000	-180.000000	0.000000	-180.000000	0.000000	180.000000	0.000000	-180.000000	0.000000	180.000000	0.000000	-180.000000	0.000000	180.000000	0.000000	-180.000000	0.000000	-180.000000	0.000000	-179.200000	0.003000	180.000000	0.000000	-179.300000	0.001000	180.000000	0.000000	-177.000000	0.003000	-151.100000	0.047000
-90.000000	0.000000	-90.000000	0.000000	-90.000000	0.000000	-90.000000	0.000000	-90.000000	0.000000	-90.000000	0.000000	-90.000000	0.001000	-90.000000	0.000000	-90.000000	0.000000	-89.800000	0.001000	92.900000	0.013000	95.000000	0.022000	95.600000	0.025000	96.200000	0.029000	96.800000	0.036000	96.900000	0.043000	-83.300000	0.055000	-83.600000	0.070000	96.600000	0.089000	-97.500000	0.104000	-96.700000	0.123000	-97.500000	0.138000	-96.900000	0.153000	-100.100000	0.164000	-129.100000	0.140000
-180.000000	0.000000	-180.000000	0.000000	-180.000000	0.000000	-180.000000	0.000000	-180.000000	0.000000	-180.000000	0.000000	-180.000000	0.000000	-180.000000	0.000000	-180.000000	0.000000	180.000000	0.000000	180.000000	0.000000	180.000000	0.000000	180.000000	0.000000	180.000000	0.000000	180.000000	0.000000	180.000000	0.000000	-180.000000	0.000000	-180.000000	0.000000	180.000000	0.000000	-179.100000	0.002000	-180.000000	0.000000	-179.300000	0.001000	-180.000000	0.000000	-176.700000	0.005000	-151.100000	0.052000
135.000000	0.185000	135.000000	0.193000	135.000000	0.201000	135.000000	0.209000	135.000000	0.217000	135.000000	0.224000	-134.900000	0.231000	135.000000	0.239000	135.000000	0.246000	134.800000	0.252000	132.000000	0.246000	-50.200000	0.244000	129.100000	0.248000	128.300000	0.251000	127.000000	0.253000	125.900000	0.255000	124.300000	0.255000	122.100000	0.253000	-60.900000	0.247000	-117.300000	0.240000	66.500000	0.236000	-111.300000	0.229000	72.100000	0.225000	-108.500000	0.213000	-129.300000	0.137000
-180.000000	0.000000	-180.000000	0.000000	-180.000000	0.000000	-180.000000	0.000000	-180.000000	0.000000	-180.000000	0.000000	-180.000000	0.000000	-180.000000	0.000000	-180.000000	0.000000	180.000000	0.000000	180.000000	0.000000	-180.000000	0.000000	-180.000000	0.000000	180.000000	0.000000	-180.000000	0.000000	-180.000000	0.000000	180.000000	0.000000	-180.000000	0.000000	-180.000000	0.000000	-178.900000	0.001000	180.000000	0.000000	-179.300000	0.001000	-180.000000	0.000000	-175.800000	0.006000	-150.500000	0.053000
90.000000	0.000000	90.000000	0.000000	90.000000	0.000000	90.000000	0.000000	90.000000	0.000000	90.000000	0.000000	89.800000	0.000000	90.000000	0.000000	90.000000	0.000000	-89.800000	0.001000	-86.900000	0.014000	95.300000	0.023000	-84.200000	0.026000	-83.600000	0.030000	-83.000000	0.037000	-83.000000	0.044000	96.800000	0.056000	-83.400000	0.071000	96.700000	0.090000	-97.800000	0.106000	-96.800000	0.124000	-97.600000	0.139000	-97.000000	0.154000	-101.700000	0.163000	-130.200000	0.137000
-180.000000	0.000000	-180.000000	0.000000	-180.000000	0.000000	-180.000000	0.000000	-180.000000	0.000000	-180.000000	0.000000	180.000000	0.000000	-180.000000	0.000000	-180.000000	0.000000	-180.000000	0.000000	-180.000000	0.000000	-180.000000	0.000000	180.000000	0.000000	180.000000	0.000000	180.000000	0.000000	180.000000	0.000000	180.000000	0.000000	-180.000000	0.000000	-180.000000	0.000000	-179.000000	0.002000	180.000000	0.000000	-179.400000	0.001000	180.000000	0.000000	-174.900000	0.007000	-149.800000	0.053000
-135.000000	0.185000	-135.000000	0.193000	-135.000000	0.201000	-135.000000	0.209000	-135.000000	0.217000	-135.000000	0.224000	134.900000	0.231000	-135.000000	0.239000	-135.000000	0.246000	-135.000000	0.253000	130.600000	0.240000	129.800000	0.244000	129.800000	0.251000	128.400000	0.252000	127.000000	0.253000	125.900000	0.255000	124.400000	0.256000	-57.800000	0.254000	-60.700000	0.248000	-124.700000	0.220000	-113.500000	0.236000	-110.600000	0.230000	-108.300000	0.225000	-105.300000	0.222000	-132.800000	0.128000
-180.000000	0.000000	-180.000000	0.000000	-180.000000	0.000000	-180.000000	0.000000	-180.000000	0.000000	-180.000000	0.000000	-180.000000	0.000000	-180.000000	0.000000	-180.000000	0.000000	-180.000000	0.000000	-180.000000	0.000000	-180.000000	0.000000	-180.000000	0.000000	-180.000000	0.000000	180.000000	0.000000	-180.000000	0.000000	-180.000000	0.000000	-180.000000	0.000000	-180.000000	0.000000	-170.300000	0.019000	180.000000	0.000000	-180.000000	0.000000	-179.500000	0.000000	-180.000000	0.000000	-147.200000	0.060000
-90.000000	0.000000	-90.000000	0.000000	-90.000000	0.000000	-90.000000	0.000000	-90.000000	0.000000	-90.000000	0.000000	-90.000000	0.001000	-90.000000	0.000000	-90.000000	0.000000	-90.000000	0.000000	94.600000	0.020000	95.300000	0.023000	95.100000	0.023000	96.200000	0.030000	97.000000	0.037000	96.900000	0.045000	-83.300000	0.055000	96.500000	0.070000	96.600000	0.089000	-106.600000	0.087000	-96.800000	0.124000	83.000000	0.140000	-97.400000	0.154000	83.300000	0.166000	-133.200000	0.128000
-180.000000	0.000000	-180.000000	0.000000	-180.000000	0.000000	-180.000000	0.000000	-180.000000	0.000000	-180.000000	0.000000	-180.000000	0.000000	-180.000000	0.000000	-180.000000	0.000000	-180.000000	0.000000	-180.000000	0.000000	180.000000	0.000000	180.000000	0.000000	180.000000	0.000000	-180.000000	0.000000	-180.000000	0.000000	-180.000000	0.000000	-180.000000	0.000000	180.000000	0.000000	-170.100000	0.026000	-180.000000	0.000000	180.000000	0.000000	-179.500000	0.000000	180.000000	0.000000	-147.800000	0.065000
135.000000	0.185000	135.000000	0.193000	135.000000	0.201000	135.000000	0.209000	135.000000	0.217000	135.000000	0.224000	-134.900000	0.231000	135.000000	0.239000	135.000000	0.246000	135.000000	0.253000	130.300000	0.239000	129.600000	0.243000	129.600000	0.250000	128.100000	0.251000	126.800000	0.252000	125.700000	0.254000	124.300000	0.255000	122.100000	0.253000	-60.900000	0.247000	-125.700000	0.210000	66.700000	0.235000	-110.400000	0.229000	-108.100000	0.224000	-105.200000	0.221000	-132.500000	0.122000
-180.000000	0.000000	-180.000000	0.000000	-180.000000	0.000000	-180.000000	0.000000	-180.000000	0.000000	-180.000000	0.000000	-180.000000	0.000000	-180.000000	0.000000	-180.000000	0.000000	-180.000000	0.000000	-180.000000	0.000000	-180.000000	0.000000	180.000000	0.000000	-180.000000	0.000000	-180.000000	0.000000	-180.000000	0.000000	-180.000000	0.000000	180.000000	0.000000	-180.000000	0.000000	-124.900000	0.025000	180.000000	0.000000	-180.000000	0.000000	-179.700000	0.001000	-180.000000	0.000000	-147.800000	0.067000
90.000000	0.000000	90.000000	0.000000	90.000000	0.000000	90.000000	0.000000	90.000000	0.000000	90.000000	0.000000	89.800000	0.000000	90.000000	0.000000	90.000000	0.000000	90.000000	0.000000	-85.200000	0.021000	-84.500000	0.024000	-84.600000	0.024000	-83.400000	0.030000	-82.900000	0.038000	-82.900000	0.046000	96.800000	0.056000	-83.400000	0.071000	96.700000	0.090000	-152.700000	0.085000	-96.900000	0.125000	82.900000	0.141000	-97.300000	0.154000	-96.800000	0.167000	-133.300000	0.126000
-180.000000	0.000000	-180.000000	0.000000	-180.000000	0.000000	-180.000000	0.000000	-180.000000	0.000000	-180.000000	0.000000	180.000000	0.000000	-180.000000	0.000000	-180.000000	0.000000	-180.000000	0.000000	-180.000000	0.000000	-180.000000	0.000000	180.000000	0.000000	180.000000	0.000000	180.000000	0.000000	180.000000	0.000000	-180.000000	0.000000	-180.000000	0.000000	-180.000000	0.000000	81.900000	0.110000	180.000000	0.000000	180.000000	0.000000	-179.700000	0.001000	-180.000000	0.000000	-146.800000	0.062000
-135.000000	0.185000	-135.000000	0.193000	-135.000000	0.201000	-135.000000	0.209000	-135.000000	0.217000	-135.000000	0.224000	-135.000000	0.232000	-135.000000	0.239000	-135.000000	0.246000	134.600000	0.251000	130.600000	0.240000	129.700000	0.244000	129.500000	0.250000	128.100000	0.251000	127.000000	0.253000	125.600000	0.254000	124.200000	0.255000	-58.100000	0.253000	-61.100000	0.246000	63.700000	0.242000	-113.300000	0.235000	-110.600000	0.230000	-116.700000	0.205000	-107.300000	0.215000	-131.400000	0.129000
-180.000000	0.000000	-180.000000	0.000000	-180.000000	0.000000	-180.000000	0.000000	-180.000000	0.000000	-180.000000	0.000000	-180.000000	0.000000	-180.000000	0.000000	-180.000000	0.000000	-180.000000	0.000000	-180.000000	0.000000	-180.000000	0.000000	-180.000000	0.000000	-180.000000	0.000000	-180.000000	0.000000	180.000000	0.000000	180.000000	0.000000	-180.000000	0.000000	-180.000000	0.000000	180.000000	0.000000	180.000000	0.000000	-180.000000	0.000000	-168.100000	0.016000	-176.700000	0.003000	-148.700000	0.060000
-90.000000	0.000000	-90.000000	0.000000	-90.000000	0.000000	-90.000000	0.000000	-90.000000	0.000000	-90.000000	0.000000	-90.000000	0.000000	-90.000000	0.000000	-90.000000	0.000000	-89.600000	0.002000	94.600000	0.020000	95.300000	0.023000	95.300000	0.025000	96.500000	0.031000	97.000000	0.037000	97.200000	0.046000	-83.200000	0.057000	96.600000	0.072000	96.700000	0.092000	-96.600000	0.108000	-96.900000	0.125000	83.100000	0.140000	-109.800000	0.139000	-100.600000	0.166000	-132.100000	0.131000
-180.000000	0.000000	-180.000000	0.000000	-180.000000	0.000000	-180.000000	0.000000	-180.000000	0.000000	-180.000000	0.000000	-180.000000	0.000000	-180.000000	0.000000	-180.000000	0.000000	180.000000	0.000000	-180.000000	0.000000	180.000000	0.000000	-180.000000	0.000000	180.000000	0.000000	-180.000000	0.000000	-180.000000	0.000000	-180.000000	0.000000	-180.000000	0.000000	180.000000	0.000000	180.000000	0.000000	-180.000000	0.000000	180.000000	0.000000	-167.000000	0.022000	-176.300000	0.006000	-148.200000	0.059000
135.000000	0.185000	135.000000	0.193000	135.000000	0.201000	135.000000	0.209000	135.000000	0.217000	135.000000	0.224000	135.000000	0.232000	135.000000	0.239000	135.000000	0.246000	134.600000	0.251000	-49.700000	0.239000	129.600000	0.243000	129.200000	0.249000	127.900000	0.250000	126.800000	0.252000	-54.600000	0.253000	123.900000	0.254000	121.700000	0.252000	-61.300000	0.245000	-116.000000	0.241000	66.900000	0.234000	-110.400000	0.229000	-120.200000	0.193000	-108.500000	0.210000	-132.200000	0.129000
-180.000000	0.000000	-180.000000	0.000000	-180.000000	0.000000	-180.000000	0.000000	-180.000000	0.000000	-180.000000	0.000000	-180.000000	0.000000	-180.000000	0.000000	-180.000000	0.000000	-180.000000	0.000000	-180.000000	0.000000	-180.000000	0.000000	180.000000	0.000000	180.000000	0.000000	-180.000000	0.000000	-180.000000	0.000000	180.000000	0.000000	180.000000	0.000000	-180.000000	0.000000	180.000000	0.000000	180.000000	0.000000	180.000000	0.000000	-146.600000	0.023000	-175.200000	0.007000	-148.400000	0.063000
90.000000	0.000000	90.000000	0.000000	90.000000	0.000000	90.000000	0.000000	90.000000	0.000000	90.000000	0.000000	90.000000	0.000000	90.000000	0.000000	90.000000	0.000000	-89.600000	0.002000	94.800000	0.021000	-84.500000	0.024000	-84.200000	0.025000	-83.300000	0.032000	-82.900000	0.038000	97.300000	0.047000	97.000000	0.058000	-83.300000	0.073000	96.900000	0.093000	83.200000	0.109000	-97.100000	0.126000	82.900000	0.141000	-131.800000	0.134000	-102.600000	0.164000	-132.100000	0.126000
-180.000000	0.000000	-180.000000	0.000000	-180.000000	0.000000	-180.000000	0.000000	-180.000000	0.000000	-180.000000	0.000000	-180.000000	0.000000	-180.000000	0.000000	-180.000000	0.000000	-180.000000	0.000000	-180.000000	0.000000	180.000000	0.000000	-180.000000	0.000000	180.000000	0.000000	180.000000	0.000000	180.000000	0.000000	-180.000000	0.000000	-180.000000	0.000000	-180.000000	0.000000	-180.000000	0.000000	-180.000000	0.000000	180.000000	0.000000	-153.000000	0.064000	-174.100000	0.008000	-148.100000	0.063000
-135.000000	0.185000	-135.000000	0.193000	-135.000000	0.201000	-135.000000	0.209000	-135.000000	0.217000	134.900000	0.224000	-135.000000	0.232000	-135.000000	0.239000	134.700000	0.245000	132.400000	0.242000	130.500000	0.240000	129.700000	0.244000	129.000000	0.248000	127.900000	0.250000	127.000000	0.253000	125.600000	0.253000	123.900000	0.254000	-58.300000	0.252000	-61.400000	0.245000	64.000000	0.241000	-147.100000	0.105000	-110.400000	0.227000	72.700000	0.223000	-104.400000	0.218000	-128.800000	0.142000
-180.000000	0.000000	-180.000000	0.000000	-180.000000	0.000000	-180.000000	0.000000	-180.000000	0.000000	-180.000000	0.000000	-180.000000	0.000000	-180.000000	0.000000	-180.000000	0.000000	-180.000000	0.000000	-180.000000	0.000000	-180.000000	0.000000	-180.000000	0.000000	180.000000	0.000000	-180.000000	0.000000	-179.800000	0.002000	180.000000	0.000000	-180.000000	0.000000	-180.000000	0.000000	180.000000	0.000000	-144.300000	0.113000	-179.700000	0.001000	-180.000000	0.000000	-180.000000	0.000000	-151.100000	0.050000
-90.000000	0.000000	-90.000000	0.000000	-90.000000	0.000000	-90.000000	0.000000	-90.000000	0.000000	-90.000000	0.001000	-90.000000	0.000000	-90.000000	0.000000	-89.800000	0.002000	92.600000	0.012000	94.800000	0.020000	95.300000	0.024000	95.800000	0.027000	96.700000	0.032000	96.900000	0.037000	-83.100000	0.044000	-83.000000	0.058000	96.700000	0.073000	96.900000	0.093000	-96.800000	0.109000	-132.500000	0.032000	-97.500000	0.142000	-97.200000	0.157000	82.900000	0.171000	-129.200000	0.139000
-180.000000	0.000000	-180.000000	0.000000	-180.000000	0.000000	-180.000000	0.000000	-180.000000	0.000000	-180.000000	0.000000	-180.000000	0.000000	-180.000000	0.000000	180.000000	0.000000	180.000000	0.000000	-180.000000	0.000000	180.000000	0.000000	180.000000	0.000000	-180.000000	0.000000	180.000000	0.000000	-179.900000	0.001000	-180.000000	0.000000	-180.000000	0.000000	-180.000000	0.000000	-180.000000	0.000000	-145.900000	0.107000	-179.500000	0.001000	180.000000	0.000000	180.000000	0.000000	-150.800000	0.052000
135.000000	0.185000	135.000000	0.193000	135.000000	0.201000	135.000000	0.209000	135.000000	0.217000	-134.900000	0.224000	135.000000	0.232000	135.000000	0.239000	134.700000	0.245000	-47.700000	0.241000	-49.800000	0.239000	129.500000	0.243000	128.800000	0.247000	127.700000	0.249000	126.800000	0.252000	125.300000	0.253000	123.700000	0.253000	121.600000	0.251000	-61.600000	0.244000	64.200000	0.240000	-144.900000	0.107000	-110.500000	0.226000	72.900000	0.222000	-104.200000	0.217000	-129.700000	0.138000
-180.000000	0.000000	-180.000000	0.000000	-180.000000	0.000000	-180.000000	0.000000	-180.000000	0.000000	-180.000000	0.000000	-180.000000	0.000000	-180.000000	0.000000	-180.000000	0.000000	-180.000000	0.000000	-180.000000	0.000000	180.000000	0.000000	180.000000	0.000000	180.000000	0.000000	-180.000000	0.000000	-179.700000	0.001000	180.000000	0.000000	180.000000	0.000000	-180.000000	0.000000	-180.000000	0.000000	-132.900000	0.035000	-179.300000	0.001000	180.000000	0.000000	180.000000	0.000000	-150.200000	0.053000
90.000000	0.000000	90.000000	0.000000	90.000000	0.000000	90.000000	0.000000	90.000000	0.000000	89.800000	0.000000	90.000000	0.000000	90.000000	0.000000	-89.600000	0.001000	92.800000	0.012000	94.800000	0.022000	-84.400000	0.024000	-83.800000	0.027000	-83.200000	0.033000	-82.900000	0.038000	-83.000000	0.045000	97.000000	0.060000	-83.200000	0.074000	96.900000	0.095000	-96.900000	0.110000	-145.100000	0.111000	-98.000000	0.143000	-97.300000	0.158000	-97.200000	0.172000	-130.200000	0.136000
-180.000000	0.000000	-180.000000	0.000000	-180.000000	0.000000	-180.000000	0.000000	-180.000000	0.000000	180.000000	0.000000	-180.000000	0.000000	-180.000000	0.000000	-180.000000	0.000000	-180.000000	0.000000	-180.000000	0.000000	180.000000	0.000000	180.000000	0.000000	-180.000000	0.000000	-180.000000	0.000000	180.000000	0.002000	-180.000000	0.000000	-180.000000	0.000000	180.000000	0.000000	180.000000	0.000000	-145.200000	0.101000	-179.200000	0.001000	-180.000000	0.000000	-180.000000	0.000000	-150.000000	0.055000
-135.000000	0.185000	-135.000000	0.194000	-135.000000	0.202000	134.900000	0.209000	-135.000000	0.217000	-135.000000	0.225000	-135.000000	0.232000	134.900000	0.239000	134.900000	0.246000	134.700000	0.252000	130.000000	0.238000	129.700000	0.244000	129.100000	0.249000	128.100000	0.251000	126.900000	0.253000	125.300000	0.253000	123.900000	0.254000	122.200000	0.249000	-61.300000	0.245000	64.200000	0.240000	-112.700000	0.233000	-110.000000	0.228000	-138.200000	0.117000	-104.500000	0.219000	-130.300000	0.138000
-180.000000	0.000000	-180.000000	0.000000	-180.000000	0.000000	-180.000000	0.000000	-180.000000	0.000000	-180.000000	0.000000	-180.000000	0.000000	-180.000000	0.000000	-180.000000	0.000000	-180.000000	0.000000	-180.000000	0.000000	180.000000	0.000000	-180.000000	0.000000	-180.000000	0.000000	-180.000000	0.000000	-180.000000	0.000000	180.000000	0.000000	179.000000	0.001000	180.000000	0.000000	-180.000000	0.000000	180.000000	0.000000	-180.000000	0.000000	-141.300000	0.053000	-180.000000	0.000000	-150.100000	0.055000
-90.000000	0.000000	-90.000000	0.000000	-90.000000	0.000000	-90.000000	0.001000	-90.000000	0.000000	-90.000000	0.000000	-90.000000	0.000000	-90.000000	0.001000	-90.000000	0.001000	-89.800000	0.002000	95.300000	0.022000	95.300000	0.024000	95.600000	0.027000	96.500000	0.031000	97.000000	0.038000	97.300000	0.048000	-83.100000	0.059000	97.700000	0.074000	96.900000	0.093000	-96.900000	0.110000	-97.100000	0.128000	82.900000	0.143000	-138.900000	0.114000	83.000000	0.170000	-130.100000	0.133000
-180.000000	0.000000	-180.000000	0.000000	-180.000000	0.000000	-180.000000	0.000000	-180.000000	0.000000	-180.000000	0.000000	-180.000000	0.000000	-180.000000	0.000000	-180.000000	0.000000	180.000000	0.000000	180.000000	0.000000	180.000000	0.000000	180.000000	0.000000	180.000000	0.000000	180.000000	0.000000	-180.000000	0.000000	-180.000000	0.000000	179.200000	0.002000	180.000000	0.000000	-180.000000	0.000000	-180.000000	0.000000	180.000000	0.000000	-145.700000	0.082000	180.000000	0.000000	-149.900000	0.058000
135.000000	0.185000	135.000000	0.194000	135.000000	0.202000	-134.900000	0.209000	135.000000	0.217000	135.000000	0.225000	135.000000	0.232000	-134.900000	0.239000	-134.900000	0.246000	-45.300000	0.252000	129.800000	0.237000	129.500000	0.243000	-51.100000	0.247000	-52.100000	0.250000	-53.400000	0.252000	-54.900000	0.252000	123.600000	0.253000	121.900000	0.247000	-61.600000	0.244000	64.400000	0.239000	67.400000	0.232000	-109.800000	0.227000	-134.500000	0.085000	-104.400000	0.218000	-130.900000	0.134000
-180.000000	0.000000	-180.000000	0.000000	-180.000000	0.000000	-180.000000	0.000000	-180.000000	0.000000	-180.000000	0.000000	-180.000000	0.000000	-180.000000	0.000000	-180.000000	0.000000	-180.000000	0.000000	180.000000	0.000000	180.000000	0.000000	-180.000000	0.000000	-180.000000	0.000000	-180.000000	0.000000	-180.000000	0.000000	-180.000000	0.000000	179.400000	0.003000	-180.000000	0.000000	-180.000000	0.000000	180.000000	0.000000	-180.000000	0.000000	-145.400000	0.086000	-180.000000	0.000000	-149.000000	0.055000
90.000000	0.000000	90.000000	0.000000	90.000000	0.000000	89.800000	0.000000	90.000000	0.000000	90.000000	0.000000	90.000000	0.000000	89.800000	0.000000	89.800000	0.000000	90.400000	0.001000	-84.800000	0.024000	-84.400000	0.024000	96.100000	0.027000	96.600000	0.032000	97.200000	0.039000	97.400000	0.049000	97.000000	0.060000	97.500000	0.074000	96.900000	0.095000	-96.900000	0.112000	-97.200000	0.129000	82.700000	0.144000	-139.200000	0.109000	-97.100000	0.171000	-131.500000	0.134000
-180.000000	0.000000	-180.000000	0.000000	-180.000000	0.000000	180.000000	0.000000	-180.000000	0.000000	-180.000000	0.000000	-180.000000	0.000000	180.000000	0.000000	180.000000	0.000000	-180.000000	0.000000	-180.000000	0.000000	-180.000000	0.000000	180.000000	0.000000	180.000000	0.000000	180.000000	0.000000	180.000000	0.000000	180.000000	0.000000	179.400000	0.002000	-180.000000	0.000000	180.000000	0.000000	-180.000000	0.000000	180.000000	0.000000	-140.500000	0.060000	-180.000000	0.000000	-149.100000	0.059000
-135.000000	0.185000	-135.000000	0.194000	-135.000000	0.202000	-135.000000	0.210000	-135.000000	0.217000	-135.000000	0.225000	-135.000000	0.232000	134.900000	0.239000	134.700000	0.245000	132.100000	0.240000	130.000000	0.238000	129.800000	0.245000	128.500000	0.246000	127.600000	0.249000	126.400000	0.251000	125.300000	0.253000	123.600000	0.253000	121.700000	0.248000	-61.800000	0.244000	64.500000	0.239000	-112.700000	0.234000	-143.300000	0.102000	-141.000000	0.106000	-104.600000	0.216000	-131.500000	0.131000
-180.000000	0.000000	-180.000000	0.000000	-180.000000	0.000000	-180.000000	0.000000	-180.000000	0.000000	-180.000000	0.000000	-180.000000	0.000000	-180.000000	0.000000	-180.000000	0.000000	180.000000	0.000000	-180.000000	0.000000	180.000000	0.000000	180.000000	0.000000	-180.000000	0.000000	-180.000000	0.000000	-180.000000	0.000000	-180.000000	0.000000	179.400000	0.002000	-180.000000	0.000000	-180.000000	0.000000	180.000000	0.000000	-135.800000	0.053000	-139.000000	0.062000	-179.300000	0.000000	-148.900000	0.061000
-90.000000	0.000000	-90.000000	0.000000	-90.000000	0.000000	-90.000000	0.000000	-90.000000	0.000000	-90.000000	0.000000	-90.000000	0.000000	-90.000000	0.001000	-89.800000	0.002000	93.100000	0.013000	95.000000	0.023000	95.200000	0.023000	96.400000	0.029000	96.800000	0.034000	97.300000	0.040000	-82.700000	0.048000	-83.000000	0.060000	97.500000	0.075000	97.000000	0.095000	-96.900000	0.112000	-96.900000	0.128000	-143.700000	0.103000	-141.000000	0.105000	-97.900000	0.173000	-131.600000	0.129000
-180.000000	0.000000	-180.000000	0.000000	-180.000000	0.000000	-180.000000	0.000000	-180.000000	0.000000	-180.000000	0.000000	-180.000000	0.000000	-180.000000	0.000000	180.000000	0.000000	180.000000	0.000000	-180.000000	0.000000	-180.000000	0.000000	180.000000	0.000000	180.000000	0.000000	180.000000	0.000000	180.000000	0.000000	-180.000000	0.000000	179.300000	0.001000	180.000000	0.000000	-180.000000	0.000000	-180.000000	0.000000	-143.500000	0.100000	-143.800000	0.092000	-179.500000	0.001000	-148.500000	0.061000
135.000000	0.185000	135.000000	0.194000	135.000000	0.202000	135.000000	0.210000	135.000000	0.217000	135.000000	0.225000	135.000000	0.232000	-134.900000	0.239000	134.700000	0.245000	131.900000	0.240000	-50.200000	0.237000	129.600000	0.244000	128.300000	0.245000	127.400000	0.248000	126.300000	0.250000	125.100000	0.252000	123.400000	0.252000	121.700000	0.248000	-61.900000	0.243000	64.700000	0.238000	67.500000	0.233000	-135.700000	0.055000	-136.300000	0.075000	-104.200000	0.214000	-132.200000	0.130000
-180.000000	0.000000	-180.000000	0.000000	-180.000000	0.000000	-180.000000	0.000000	-180.000000	0.000000	-180.000000	0.000000	-180.000000	0.000000	-180.000000	0.000000	-180.000000	0.000000	-180.000000	0.000000	-180.000000	0.000000	180.000000	0.000000	-180.000000	0.000000	-180.000000	0.000000	-180.000000	0.000000	-180.000000	0.000000	-180.000000	0.000000	179.300000	0.001000	-180.000000	0.000000	-180.000000	0.000000	180.000000	0.000000	-143.900000	0.103000	-143.700000	0.094000	-179.500000	0.001000	-148.100000	0.061000
90.000000	0.000000	90.000000	0.000000	90.000000	0.000000	90.000000	0.000000	90.000000	0.000000	90.000000	0.000000	90.000000	0.000000	89.800000	0.000000	-89.600000	0.001000	-86.900000	0.014000	95.500000	0.023000	-84.600000	0.024000	-83.400000	0.030000	-82.900000	0.034000	-82.600000	0.041000	-82.700000	0.050000	97.100000	0.062000	97.600000	0.076000	97.100000	0.096000	-97.100000	0.113000	-97.100000	0.129000	-143.200000	0.099000	-141.100000	0.103000	-98.000000	0.174000	-132.300000	0.128000
-180.000000	0.000000	-180.000000	0.000000	-180.000000	0.000000	-180.000000	0.000000	-180.000000	0.000000	-180.000000	0.000000	-180.000000	0.000000	180.000000	0.000000	-180.000000	0.000000	-180.000000	0.000000	180.000000	0.000000	-180.000000	0.000000	180.000000	0.000000	180.000000	0.000000	180.000000	0.000000	180.000000	0.000000	-180.000000	0.000000	179.300000	0.003000	-180.000000	0.000000	-180.000000	0.000000	180.000000	0.000000	-135.900000	0.056000	-138.800000	0.065000	-179.300000	0.000000	-148.200000	0.063000
-135.000000	0.186000	-135.000000	0.194000	-135.000000	0.202000	-135.000000	0.210000	134.900000	0.217000	-135.000000	0.225000	134.900000	0.232000	134.900000	0.239000	-45.200000	0.246000	132.400000	0.242000	129.900000	0.238000	129.900000	0.245000	128.900000	0.248000	127.300000	0.248000	126.300000	0.251000	125.100000	0.253000	124.000000	0.252000	123.300000	0.242000	-61.800000	0.243000	64.700000	0.238000	-112.300000	0.232000	-109.400000	0.226000	-141.500000	0.103000	-108.200000	0.208000	-132.300000	0.126000
-180.000000	0.000000	-180.000000	0.000000	-180.000000	0.000000	-180.000000	0.000000	-180.000000	0.000000	-180.000000	0.000000	-180.000000	0.000000	-180.000000	0.000000	-180.000000	0.000000	-180.000000	0.000000	-180.000000	0.000000	-180.000000	0.000000	180.000000	0.000000	-180.000000	0.000000	-180.000000	0.000000	-180.000000	0.000000	179.300000	0.000000	177.500000	0.007000	-180.000000	0.000000	180.000000	0.000000	180.000000	0.000000	-180.000000	0.000000	-143.400000	0.095000	-174.200000	0.006000	-148.000000	0.065000
-90.000000	0.000000	-90.000000	0.000000	-90.000000	0.000000	-90.000000	0.000000	-90.000000	0.001000	-90.000000	0.000000	-90.000000	0.001000	-90.000000	0.001000	90.200000	0.001000	92.600000	0.012000	95.000000	0.024000	95.200000	0.023000	95.900000	0.027000	97.100000	0.035000	97.300000	0.041000	97.300000	0.049000	97.700000	0.060000	99.500000	0.071000	97.000000	0.096000	-97.100000	0.113000	82.800000	0.130000	82.700000	0.146000	-136.700000	0.072000	-103.700000	0.168000	-132.700000	0.127000
-180.000000	0.000000	-180.000000	0.000000	-180.000000	0.000000	-180.000000	0.000000	-180.000000	0.000000	-180.000000	0.000000	-180.000000	0.000000	-180.000000	0.000000	180.000000	0.000000	180.000000	0.000000	-180.000000	0.000000	180.000000	0.000000	180.000000	0.000000	180.000000	0.000000	180.000000	0.000000	180.000000	0.000000	179.400000	0.003000	177.400000	0.008000	180.000000	0.000000	180.000000	0.000000	180.000000	0.000000	180.000000	0.000000	-143.200000	0.096000	-173.200000	0.009000	-147.400000	0.063000
135.000000	0.186000	135.000000	0.194000	135.000000	0.202000	135.000000	0.210000	-134.900000	0.217000	135.000000	0.225000	-134.900000	0.232000	-134.900000	0.239000	134.800000	0.246000	-47.700000	0.242000	-50.300000	0.237000	129.600000	0.244000	128.700000	0.247000	127.100000	0.247000	126.100000	0.250000	-55.100000	0.252000	123.800000	0.248000	123.400000	0.239000	-62.000000	0.242000	64.900000	0.237000	-112.200000	0.231000	-109.300000	0.225000	-141.700000	0.102000	-110.700000	0.202000	-133.100000	0.127000
-180.000000	0.000000	-180.000000	0.000000	-180.000000	0.000000	-180.000000	0.000000	-180.000000	0.000000	-180.000000	0.000000	-180.000000	0.000000	-180.000000	0.000000	180.000000	0.000000	-180.000000	0.000000	-180.000000	0.000000	180.000000	0.000000	180.000000	0.000000	-180.000000	0.000000	-180.000000	0.000000	-180.000000	0.000000	179.400000	0.004000	177.100000	0.008000	-180.000000	0.000000	-180.000000	0.000000	180.000000	0.000000	-180.000000	0.000000	-138.200000	0.066000	-170.800000	0.011000	-147.500000	0.065000
90.000000	0.000000	90.000000	0.000000	90.000000	0.000000	90.000000	0.000000	89.800000	0.000000	90.000000	0.000000	89.800000	0.000000	89.800000	0.000000	-89.800000	0.001000	92.800000	0.012000	95.700000	0.023000	-84.600000	0.024000	-83.800000	0.028000	-82.700000	0.036000	-82.500000	0.042000	97.400000	0.050000	97.900000	0.060000	100.100000	0.072000	97.100000	0.098000	-97.200000	0.114000	-97.300000	0.131000	82.600000	0.147000	-141.900000	0.102000	-107.500000	0.164000	-132.900000	0.124000
-180.000000	0.000000	-180.000000	0.000000	-180.000000	0.000000	-180.000000	0.000000	180.000000	0.000000	-180.000000	0.000000	180.000000	0.000000	180.000000	0.000000	-180.000000	0.000000	-180.000000	0.000000	-180.000000	0.000000	180.000000	0.000000	180.000000	0.000000	180.000000	0.000000	180.000000	0.000000	-180.000000	0.000000	179.200000	0.001000	176.900000	0.008000	180.000000	0.000000	-180.000000	0.000000	-180.000000	0.000000	180.000000	0.000000	-142.900000	0.095000	-169.100000	0.015000	-147.500000	0.067000
-135.000000	0.186000	-135.000000	0.194000	-135.000000	0.202000	-135.000000	0.210000	-135.000000	0.218000	-135.000000	0.225000	134.900000	0.232000	-135.000000	0.240000	-135.000000	0.247000	131.700000	0.239000	129.900000	0.238000	129.800000	0.245000	128.800000	0.248000	127.300000	0.248000	126.100000	0.250000	124.900000	0.252000	-57.000000	0.251000	-59.200000	0.248000	-62.100000	0.243000	64.900000	0.237000	-112.300000	0.232000	-135.700000	0.057000	-110.500000	0.213000	-138.500000	0.114000	-130.000000	0.138000
-180.000000	0.000000	-180.000000	0.000000	-180.000000	0.000000	-180.000000	0.000000	-180.000000	0.000000	-180.000000	0.000000	-180.000000	0.000000	-180.000000	0.000000	-180.000000	0.000000	-180.000000	0.000000	180.000000	0.000000	-180.000000	0.000000	-180.000000	0.000000	-180.000000	0.000000	-180.000000	0.000000	-180.000000	0.000000	-179.500000	0.000000	-180.000000	0.000000	-180.000000	0.000000	-179.800000	0.001000	-180.000000	0.000000	-143.800000	0.102000	-175.100000	0.007000	-144.400000	0.082000	-150.100000	0.055000
-90.000000	0.000000	-90.000000	0.000000	-90.000000	0.000000	-90.000000	0.000000	-90.000000	0.000000	-90.000000	0.000000	-90.000000	0.001000	-90.000000	0.000000	-90.000000	0.000000	93.300000	0.015000	95.200000	0.023000	95.200000	0.023000	95.900000	0.028000	97.100000	0.035000	97.500000	0.042000	97.300000	0.051000	-83.000000	0.063000	97.000000	0.079000	97.000000	0.097000	-97.300000	0.113000	82.800000	0.130000	-143.100000	0.099000	-102.700000	0.154000	-135.600000	0.095000	-130.100000	0.135000
-180.000000	0.000000	-180.000000	0.000000	-180.000000	0.000000	-180.000000	0.000000	-180.000000	0.000000	-180.000000	0.000000	-180.000000	0.000000	-180.000000	0.000000	-180.000000	0.000000	-180.000000	0.000000	-180.000000	0.000000	180.000000	0.000000	-180.000000	0.000000	180.000000	0.000000	180.000000	0.000000	180.000000	0.000000	179.600000	0.001000	-180.000000	0.000000	-180.000000	0.000000	-179.800000	0.001000	180.000000	0.000000	-136.200000	0.057000	-174.300000	0.009000	-144.800000	0.086000	-149.900000	0.056000
135.000000	0.186000	135.000000	0.194000	135.000000	0.202000	135.000000	0.210000	135.000000	0.218000	135.000000	0.225000	-134.900000	0.232000	135.000000	0.240000	135.000000	0.247000	131.600000	0.239000	-50.300000	0.237000	129.600000	0.244000	-51.400000	0.247000	-52.900000	0.247000	125.900000	0.249000	-55.300000	0.251000	123.200000	0.249000	120.600000	0.247000	-62.200000	0.242000	-115.200000	0.236000	-112.200000	0.231000	-143.700000	0.102000	-112.300000	0.208000	-138.100000	0.109000	-130.700000	0.135000
-180.000000	0.000000	-180.000000	0.000000	-180.000000	0.000000	-180.000000	0.000000	-180.000000	0.000000	-180.000000	0.000000	-180.000000	0.000000	-180.000000	0.000000	-180.000000	0.000000	180.000000	0.000000	-180.000000	0.000000	-180.000000	0.000000	-180.000000	0.000000	-180.000000	0.000000	-180.000000	0.000000	-180.000000	0.000000	179.800000	0.002000	-180.000000	0.000000	-180.000000	0.000000	-179.700000	0.000000	180.000000	0.000000	-143.000000	0.098000	-172.600000	0.010000	-141.800000	0.069000	-149.300000	0.056000
90.000000	0.000000	90.000000	0.000000	90.000000	0.000000	90.000000	0.000000	90.000000	0.000000	90.000000	0.000000	89.800000	0.000000	90.000000	0.000000	90.000000	0.000000	-86.500000	0.015000	95.500000	0.024000	-84.600000	0.024000	96.300000	0.028000	97.300000	0.036000	-82.400000	0.043000	97.500000	0.052000	97.500000	0.063000	-82.900000	0.081000	97.100000	0.098000	-97.500000	0.115000	-97.300000	0.131000	-136.300000	0.058000	-105.500000	0.152000	-138.800000	0.112000	-131.000000	0.134000
-180.000000	0.000000	-180.000000	0.000000	-180.000000	0.000000	-180.000000	0.000000	-180.000000	0.000000	-180.000000	0.000000	180.000000	0.000000	-180.000000	0.000000	-180.000000	0.000000	-180.000000	0.000000	-180.000000	0.000000	-180.000000	0.000000	180.000000	0.000000	180.000000	0.000000	180.000000	0.000000	180.000000	0.000000	179.700000	0.001000	-180.000000	0.000000	180.000000	0.000000	-179.700000	0.000000	-180.000000	0.000000	-143.700000	0.102000	-171.500000	0.013000	-144.000000	0.083000	-149.300000	0.058000
-135.000000	0.186000	-135.000000	0.194000	-135.000000	0.202000	-135.000000	0.210000	-135.000000	0.218000	134.900000	0.225000	-135.000000	0.233000	-135.000000	0.240000	134.600000	0.245000	131.600000	0.239000	130.200000	0.238000	129.500000	0.244000	127.800000	0.243000	127.000000	0.247000	126.100000	0.250000	124.600000	0.251000	123.200000	0.250000	-59.600000	0.247000	-62.400000	0.242000	65.400000	0.235000	-111.800000	0.230000	-109.400000	0.224000	74.100000	0.218000	-107.200000	0.210000	-133.500000	0.126000
-180.000000	0.000000	-180.000000	0.000000	-180.000000	0.000000	-180.000000	0.000000	-180.000000	0.000000	-180.000000	0.000000	-180.000000	0.000000	-180.000000	0.000000	-180.000000	0.000000	-180.000000	0.000000	179.800000	0.001000	-180.000000	0.000000	180.000000	0.000000	-180.000000	0.000000	180.000000	0.000000	-180.000000	0.000000	179.800000	0.001000	-180.000000	0.000000	180.000000	0.000000	180.000000	0.000000	-180.000000	0.000000	-179.700000	0.001000	180.000000	0.000000	-175.200000	0.005000	-146.600000	0.064000
-90.000000	0.000000	-90.000000	0.000000	-90.000000	0.000000	-90.000000	0.000000	-90.000000	0.000000	-90.000000	0.001000	-90.000000	0.000000	-90.000000	0.000000	-89.600000	0.002000	93.400000	0.016000	95.000000	0.023000	95.400000	0.025000	96.900000	0.033000	97.300000	0.037000	97.500000	0.042000	97.500000	0.052000	97.400000	0.063000	97.100000	0.081000	97.100000	0.099000	-97.400000	0.117000	82.600000	0.133000	-97.800000	0.147000	-97.600000	0.164000	-102.500000	0.169000	-133.700000	0.125000
-180.000000	0.000000	-180.000000	0.000000	-180.000000	0.000000	-180.000000	0.000000	-180.000000	0.000000	-180.000000	0.000000	-180.000000	0.000000	-180.000000	0.000000	180.000000	0.000000	-180.000000	0.000000	-180.000000	0.000000	-180.000000	0.000000	180.000000	0.000000	180.000000	0.000000	-180.000000	0.000000	-180.000000	0.000000	179.700000	0.001000	-180.000000	0.000000	180.000000	0.000000	-180.000000	0.000000	180.000000	0.000000	-179.500000	0.000000	180.000000	0.000000	-174.400000	0.008000	-147.200000	0.069000
135.000000	0.186000	135.000000	0.194000	135.000000	0.202000	135.000000	0.210000	135.000000	0.218000	-134.900000	0.225000	135.000000	0.233000	135.000000	0.240000	134.600000	0.245000	131.400000	0.238000	-50.300000	0.238000	-50.700000	0.243000	127.500000	0.242000	126.700000	0.246000	125.900000	0.249000	-55.500000	0.250000	123.100000	0.249000	120.300000	0.246000	-62.600000	0.241000	65.600000	0.234000	-111.600000	0.229000	-109.400000	0.224000	74.300000	0.217000	-109.500000	0.204000	-133.100000	0.120000
-180.000000	0.000000	-180.000000	0.000000	-180.000000	0.000000	-180.000000	0.000000	-180.000000	0.000000	-180.000000	0.000000	-180.000000	0.000000	-180.000000	0.000000	-180.000000	0.000000	180.000000	0.000000	-179.900000	0.000000	-180.000000	0.000000	180.000000	0.000000	-180.000000	0.000000	-180.000000	0.000000	-180.000000	0.000000	179.700000	0.001000	-180.000000	0.000000	-180.000000	0.000000	180.000000	0.000000	-180.000000	0.000000	-179.500000	0.000000	180.000000	0.000000	-172.100000	0.010000	-147.100000	0.070000
90.000000	0.000000	90.000000	0.000000	90.000000	0.000000	90.000000	0.000000	90.000000	0.000000	89.800000	0.000000	90.000000	0.000000	90.000000	0.000000	-89.600000	0.002000	-86.200000	0.016000	95.600000	0.022000	95.800000	0.025000	-82.600000	0.033000	-82.400000	0.038000	-82.400000	0.044000	97.600000	0.053000	97.600000	0.064000	-82.800000	0.082000	97.200000	0.100000	-97.500000	0.118000	-97.500000	0.134000	-97.900000	0.148000	-97.700000	0.165000	-106.000000	0.166000	-133.900000	0.124000
-180.000000	0.000000	-180.000000	0.000000	-180.000000	0.000000	-180.000000	0.000000	-180.000000	0.000000	180.000000	0.000000	-180.000000	0.000000	-180.000000	0.000000	-180.000000	0.000000	-180.000000	0.000000	179.800000	0.001000	-180.000000	0.000000	180.000000	0.000000	-180.000000	0.000000	180.000000	0.000000	180.000000	0.000000	179.700000	0.001000	-180.000000	0.000000	-180.000000	0.000000	180.000000	0.000000	-180.000000	0.000000	-179.600000	0.002000	-180.000000	0.000000	-170.500000	0.012000	-146.200000	0.065000
-135.000000	0.186000	-135.000000	0.194000	134.900000	0.202000	-135.000000	0.210000	-135.000000	0.218000	134.900000	0.225000	-135.000000	0.233000	134.800000	0.239000	134.700000	0.246000	130.800000	0.235000	129.800000	0.238000	129.300000	0.243000	127.900000	0.244000	126.900000	0.247000	126.000000	0.250000	124.300000	0.250000	122.500000	0.249000	-59.900000	0.246000	-62.600000	0.241000	65.400000	0.236000	-121.400000	0.205000	-109.400000	0.222000	74.300000	0.217000	-136.200000	0.113000	-132.800000	0.126000
-180.000000	0.000000	-180.000000	0.000000	-180.000000	0.000000	-180.000000	0.000000	-180.000000	0.000000	-180.000000	0.000000	-180.000000	0.000000	-180.000000	0.000000	-180.000000	0.000000	-180.000000	0.000000	-180.000000	0.000000	-180.000000	0.000000	180.000000	0.000000	180.000000	0.000000	-180.000000	0.000000	180.000000	0.000000	180.000000	0.000000	-180.000000	0.000000	180.000000	0.000000	180.000000	0.000000	-167.800000	0.021000	-179.200000	0.001000	179.800000	0.001000	-144.300000	0.070000	-147.700000	0.066000
-90.000000	0.000000	-90.000000	0.000000	-90.000000	0.001000	-90.000000	0.000000	-90.000000	0.000000	-90.000000	0.001000	-90.000000	0.000000	-89.800000	0.001000	-89.800000	0.002000	94.500000	0.019000	95.200000	0.024000	95.600000	0.026000	96.900000	0.032000	97.400000	0.037000	97.500000	0.043000	-82.400000	0.054000	-82.600000	0.067000	97.200000	0.083000	97.200000	0.100000	-97.200000	0.117000	-110.300000	0.112000	-98.400000	0.149000	82.400000	0.164000	-136.600000	0.113000	-132.800000	0.125000
-180.000000	0.000000	-180.000000	0.000000	-180.000000	0.000000	-180.000000	0.000000	-180.000000	0.000000	-180.000000	0.000000	-180.000000	0.000000	180.000000	0.000000	180.000000	0.000000	180.000000	0.000000	180.000000	0.000000	-180.000000	0.000000	180.000000	0.000000	180.000000	0.000000	-180.000000	0.000000	-180.000000	0.000000	-180.000000	0.000000	180.000000	0.000000	-180.000000	0.000000	-180.000000	0.000000	-167.000000	0.028000	-179.100000	0.002000	180.000000	0.000000	-144.900000	0.076000	-147.400000	0.066000
135.000000	0.186000	135.000000	0.194000	-134.900000	0.202000	135.000000	0.210000	135.000000	0.218000	-134.900000	0.225000	135.000000	0.233000	134.800000	0.239000	134.700000	0.246000	130.500000	0.234000	129.600000	0.237000	-50.900000	0.242000	127.600000	0.243000	126.700000	0.246000	-54.200000	0.249000	124.100000	0.249000	122.300000	0.248000	119.900000	0.245000	-62.800000	0.240000	65.600000	0.235000	-124.000000	0.193000	-109.400000	0.220000	-105.500000	0.216000	-135.900000	0.106000	-133.200000	0.126000
-180.000000	0.000000	-180.000000	0.000000	-180.000000	0.000000	-180.000000	0.000000	-180.000000	0.000000	-180.000000	0.000000	-180.000000	0.000000	180.000000	0.000000	-180.000000	0.000000	180.000000	0.000000	180.000000	0.000000	-180.000000	0.000000	-180.000000	0.000000	-180.000000	0.000000	180.000000	0.000000	-180.000000	0.000000	-180.000000	0.000000	180.000000	0.000000	-180.000000	0.000000	-180.000000	0.000000	-136.200000	0.027000	-178.900000	0.002000	179.800000	0.001000	-144.800000	0.078000	-147.100000	0.065000
90.000000	0.000000	90.000000	0.000000	89.800000	0.000000	90.000000	0.000000	90.000000	0.000000	89.800000	0.000000	90.000000	0.000000	-89.800000	0.001000	-89.600000	0.001000	-85.400000	0.021000	-84.300000	0.024000	96.000000	0.026000	-82.900000	0.033000	-82.500000	0.038000	97.600000	0.044000	97.700000	0.055000	97.500000	0.068000	-82.700000	0.084000	97.300000	0.101000	-97.300000	0.118000	-142.400000	0.109000	-99.000000	0.149000	82.300000	0.165000	-136.900000	0.110000	-133.300000	0.125000
-180.000000	0.000000	-180.000000	0.000000	180.000000	0.000000	-180.000000	0.000000	-180.000000	0.000000	180.000000	0.000000	-180.000000	0.000000	-180.000000	0.000000	-180.000000	0.000000	-180.000000	0.000000	-180.000000	0.000000	-180.000000	0.000000	180.000000	0.000000	180.000000	0.000000	180.000000	0.000000	180.000000	0.000000	180.000000	0.000000	-180.000000	0.000000	-180.000000	0.000000	-180.000000	0.000000	-147.100000	0.099000	-178.600000	0.002000	-180.000000	0.000000	-143.700000	0.073000	-147.300000	0.068000
-135.000000	0.186000	-135.000000	0.195000	-135.000000	0.203000	134.900000	0.210000	-135.000000	0.218000	-135.000000	0.226000	-135.000000	0.233000	134.900000	0.240000	134.700000	0.246000	131.000000	0.236000	129.900000	0.239000	129.400000	0.244000	128.100000	0.245000	126.700000	0.246000	125.800000	0.249000	124.300000	0.250000	122.400000	0.249000	-60.100000	0.245000	-62.600000	0.241000	-117.900000	0.226000	-111.200000	0.228000	71.400000	0.223000	-106.200000	0.218000	-103.000000	0.214000	-130.400000	0.135000
-180.000000	0.000000	-180.000000	0.000000	-180.000000	0.000000	-180.000000	0.000000	-180.000000	0.000000	-180.000000	0.000000	-180.000000	0.000000	-180.000000	0.000000	-180.000000	0.000000	-180.000000	0.000000	-180.000000	0.000000	-180.000000	0.000000	-180.000000	0.000000	-180.000000	0.000000	-180.000000	0.000000	180.000000	0.000000	180.000000	0.000000	-180.000000	0.000000	-180.000000	0.000000	-176.200000	0.009000	-180.000000	0.000000	-180.000000	0.000000	-179.700000	0.001000	-180.000000	0.000000	-149.600000	0.057000
-90.000000	0.000000	-90.000000	0.000000	-90.000000	0.000000	-90.000000	0.001000	-90.000000	0.000000	-90.000000	0.000000	-90.000000	0.000000	-90.000000	0.001000	-89.800000	0.002000	94.300000	0.018000	95.000000	0.024000	95.600000	0.025000	96.700000	0.031000	97.500000	0.038000	97.600000	0.044000	-82.400000	0.054000	-82.700000	0.068000	97.300000	0.084000	97.100000	0.101000	-101.400000	0.109000	82.400000	0.136000	-97.600000	0.150000	-97.800000	0.163000	82.700000	0.177000	-130.800000	0.134000
-180.000000	0.000000	-180.000000	0.000000	-180.000000	0.000000	-180.000000	0.000000	-180.000000	0.000000	-180.000000	0.000000	-180.000000	0.000000	-180.000000	0.000000	180.000000	0.000000	-180.000000	0.000000	-180.000000	0.000000	-180.000000	0.000000	180.000000	0.000000	-180.000000	0.000000	-180.000000	0.000000	-180.000000	0.000000	-180.000000	0.000000	-180.000000	0.000000	180.000000	0.000000	-175.700000	0.011000	-180.000000	0.000000	180.000000	0.000000	-179.700000	0.001000	-180.000000	0.000000	-149.300000	0.058000
135.000000	0.186000	135.000000	0.195000	135.000000	0.203000	-134.900000	0.210000	135.000000	0.218000	135.000000	0.226000	135.000000	0.233000	-134.900000	0.240000	134.700000	0.246000	-49.200000	0.235000	129.600000	0.238000	-50.800000	0.243000	127.900000	0.244000	-53.500000	0.245000	-54.400000	0.248000	124.100000	0.249000	122.200000	0.248000	119.700000	0.244000	-62.900000	0.240000	-118.700000	0.222000	-111.100000	0.227000	-108.500000	0.222000	-106.100000	0.217000	-102.900000	0.213000	-131.100000	0.133000
-180.000000	0.000000	-180.000000	0.000000	-180.000000	0.000000	-180.000000	0.000000	-180.000000	0.000000	-180.000000	0.000000	-180.000000	0.000000	-180.000000	0.000000	-180.000000	0.000000	-180.000000	0.000000	180.000000	0.000000	-180.000000	0.000000	-180.000000	0.000000	-180.000000	0.000000	-180.000000	0.000000	180.000000	0.000000	-180.000000	0.000000	180.000000	0.000000	-180.000000	0.000000	-174.700000	0.010000	180.000000	0.000000	-180.000000	0.000000	-179.400000	0.000000	-180.000000	0.000000	-149.000000	0.059000
90.000000	0.000000	90.000000	0.000000	90.000000	0.000000	89.800000	0.000000	90.000000	0.000000	90.000000	0.000000	90.000000	0.000000	89.800000	0.000000	-89.600000	0.001000	94.200000	0.020000	-84.300000	0.023000	95.800000	0.026000	-83.100000	0.032000	97.700000	0.039000	97.800000	0.045000	97.700000	0.055000	97.500000	0.069000	-82.700000	0.086000	97.300000	0.102000	-103.100000	0.109000	-97.700000	0.137000	82.300000	0.151000	-98.200000	0.165000	82.600000	0.178000	-131.400000	0.132000
-180.000000	0.000000	-180.000000	0.000000	-180.000000	0.000000	180.000000	0.000000	-180.000000	0.000000	-180.000000	0.000000	-180.000000	0.000000	180.000000	0.000000	-180.000000	0.000000	-180.000000	0.000000	180.000000	0.000000	-180.000000	0.000000	180.000000	0.000000	180.000000	0.000000	180.000000	0.000000	-180.000000	0.000000	180.000000	0.000000	-180.000000	0.000000	180.000000	0.000000	-174.200000	0.012000	-180.000000	0.000000	-180.000000	0.000000	-179.400000	0.000000	-180.000000	0.000000	-148.800000	0.060000
-134.900000	0.186000	-135.000000	0.195000	-135.000000	0.203000	-135.000000	0.211000	-135.000000	0.218000	-135.000000	0.226000	134.900000	0.233000	134.900000	0.240000	132.500000	0.236000	130.400000	0.234000	129.700000	0.238000	129.000000	0.242000	127.900000	0.244000	126.400000	0.245000	125.400000	0.248000	124.000000	0.249000	122.100000	0.248000	-60.300000	0.245000	-63.100000	0.239000	-142.800000	0.113000	-144.800000	0.099000	-108.800000	0.220000	-135.700000	0.118000	-131.300000	0.132000	-116.300000	0.178000
180.000000	0.000000	-180.000000	0.000000	-180.000000	0.000000	-180.000000	0.000000	-180.000000	0.000000	-180.000000	0.000000	-180.000000	0.000000	-180.000000	0.000000	-180.000000	0.000000	-180.000000	0.000000	-180.000000	0.000000	-180.000000	0.000000	-180.000000	0.000000	-180.000000	0.000000	-180.000000	0.000000	-180.000000	0.000000	180.000000	0.000000	-180.000000	0.000000	-179.300000	0.001000	-132.500000	0.027000	-134.200000	0.049000	-179.200000	0.001000	-144.600000	0.059000	-148.700000	0.055000	-159.700000	0.025000
-90.200000	0.000000	-90.000000	0.000000	-90.000000	0.000000	-90.000000	0.000000	-90.000000	0.000000	-90.000000	0.000000	-90.000000	0.001000	-90.000000	0.001000	92.500000	0.012000	94.800000	0.021000	95.200000	0.025000	96.000000	0.027000	96.900000	0.032000	97.800000	0.040000	97.800000	0.046000	-82.300000	0.056000	-82.500000	0.069000	97.300000	0.085000	-82.800000	0.101000	-146.000000	0.115000	-144.600000	0.103000	-98.600000	0.152000	-136.400000	0.115000	-132.100000	0.129000	-119.800000	0.166000
-180.000000	0.000000	-180.000000	0.000000	-180.000000	0.000000	-180.000000	0.000000	-180.000000	0.000000	-180.000000	0.000000	-180.000000	0.000000	-180.000000	0.000000	180.000000	0.000000	180.000000	0.000000	180.000000	0.000000	-180.000000	0.000000	-180.000000	0.000000	180.000000	0.000000	180.000000	0.000000	-180.000000	0.000000	-180.000000	0.000000	180.000000	0.000000	179.600000	0.002000	-145.300000	0.096000	-143.800000	0.099000	-179.200000	0.001000	-146.100000	0.072000	-148.600000	0.060000	-158.100000	0.030000
45.100000	0.186000	135.000000	0.195000	135.000000	0.203000	135.000000	0.211000	135.000000	0.218000	135.000000	0.226000	-134.900000	0.233000	-134.900000	0.240000	132.300000	0.236000	-49.800000	0.233000	129.400000	0.237000	-51.300000	0.241000	-52.400000	0.243000	-53.900000	0.244000	-54.800000	0.247000	123.800000	0.248000	122.000000	0.247000	119.600000	0.244000	117.100000	0.236000	-131.800000	0.035000	-134.900000	0.050000	-108.800000	0.218000	-134.900000	0.102000	-132.200000	0.124000	-122.000000	0.163000
-180.000000	0.000000	-180.000000	0.000000	-180.000000	0.000000	-180.000000	0.000000	-180.000000	0.000000	-180.000000	0.000000	-180.000000	0.000000	-180.000000	0.000000	180.000000	0.000000	-180.000000	0.000000	-180.000000	0.000000	-180.000000	0.000000	-180.000000	0.000000	-180.000000	0.000000	-180.000000	0.000000	-180.000000	0.000000	180.000000	0.000000	180.000000	0.000000	179.800000	0.003000	-146.700000	0.114000	-144.600000	0.103000	-179.100000	0.002000	-145.600000	0.076000	-148.100000	0.062000	-156.000000	0.034000
-90.000000	0.001000	90.000000	0.000000	90.000000	0.000000	90.000000	0.000000	90.000000	0.000000	90.000000	0.000000	89.800000	0.000000	89.800000	0.000000	-87.100000	0.012000	94.900000	0.022000	-84.100000	0.024000	96.300000	0.028000	97.100000	0.034000	98.000000	0.041000	98.000000	0.047000	97.800000	0.057000	-82.400000	0.070000	-82.600000	0.086000	97.800000	0.102000	-144.200000	0.094000	-143.400000	0.097000	-99.000000	0.152000	-137.200000	0.110000	-133.200000	0.125000	-123.800000	0.157000
-180.000000	0.000000	-180.000000	0.000000	-180.000000	0.000000	-180.000000	0.000000	-180.000000	0.000000	-180.000000	0.000000	180.000000	0.000000	180.000000	0.000000	180.000000	0.000000	-180.000000	0.000000	-180.000000	0.000000	-180.000000	0.000000	180.000000	0.000000	-180.000000	0.000000	180.000000	0.000000	180.000000	0.000000	-180.000000	0.000000	180.000000	0.000000	179.400000	0.001000	-131.800000	0.043000	-135.300000	0.052000	-178.900000	0.002000	-143.300000	0.066000	-147.200000	0.061000	-155.000000	0.039000
-135.000000	0.187000	-135.000000	0.195000	-135.000000	0.203000	-135.000000	0.211000	134.900000	0.218000	-135.000000	0.226000	134.900000	0.233000	134.600000	0.239000	134.600000	0.246000	130.000000	0.232000	129.800000	0.239000	129.000000	0.242000	-52.900000	0.241000	126.100000	0.244000	125.400000	0.248000	124.000000	0.249000	121.800000	0.247000	-60.400000	0.244000	-116.600000	0.238000	-125.600000	0.198000	-111.000000	0.225000	72.000000	0.221000	-110.500000	0.205000	-135.600000	0.109000	-131.400000	0.131000
-180.000000	0.000000	-180.000000	0.000000	-180.000000	0.000000	-180.000000	0.000000	-180.000000	0.000000	-180.000000	0.000000	-180.000000	0.000000	-180.000000	0.000000	-180.000000	0.000000	180.000000	0.000000	-180.000000	0.000000	-180.000000	0.000000	-179.900000	0.002000	180.000000	0.000000	180.000000	0.000000	-180.000000	0.000000	180.000000	0.000000	-180.000000	0.000000	-180.000000	0.000000	-130.300000	0.028000	-179.600000	0.000000	180.000000	0.000000	-173.300000	0.010000	-145.400000	0.077000	-148.800000	0.062000
-90.000000	0.000000	-90.000000	0.000000	-90.000000	0.000000	-90.000000	0.000000	-90.000000	0.001000	-90.000000	0.000000	-90.000000	0.001000	-89.600000	0.002000	-89.600000	0.002000	95.200000	0.023000	95.200000	0.024000	96.000000	0.027000	97.200000	0.034000	98.000000	0.041000	97.800000	0.046000	-82.300000	0.056000	-82.400000	0.071000	97.400000	0.086000	82.500000	0.105000	-148.000000	0.094000	-98.200000	0.139000	-97.800000	0.153000	-105.200000	0.158000	-136.100000	0.111000	-131.700000	0.130000
-180.000000	0.000000	-180.000000	0.000000	-180.000000	0.000000	-180.000000	0.000000	-180.000000	0.000000	-180.000000	0.000000	-180.000000	0.000000	180.000000	0.000000	180.000000	0.000000	-180.000000	0.000000	180.000000	0.000000	180.000000	0.000000	-179.900000	0.000000	-180.000000	0.000000	180.000000	0.000000	-180.000000	0.000000	-180.000000	0.000000	-180.000000	0.000000	180.000000	0.000000	-144.200000	0.122000	-179.600000	0.000000	180.000000	0.000000	-172.000000	0.011000	-144.300000	0.072000	-148.300000	0.061000
135.000000	0.187000	135.000000	0.195000	135.000000	0.203000	135.000000	0.211000	-134.900000	0.218000	135.000000	0.226000	-134.900000	0.233000	134.600000	0.239000	134.600000	0.246000	129.800000	0.231000	-50.400000	0.237000	128.700000	0.241000	-53.100000	0.240000	-54.100000	0.243000	-54.800000	0.247000	123.800000	0.248000	121.600000	0.246000	119.400000	0.243000	-116.400000	0.237000	-135.100000	0.003000	-110.900000	0.224000	-107.900000	0.220000	-113.400000	0.200000	-136.800000	0.114000	-132.100000	0.131000
-180.000000	0.000000	-180.000000	0.000000	-180.000000	0.000000	-180.000000	0.000000	-180.000000	0.000000	-180.000000	0.000000	-180.000000	0.000000	-180.000000	0.000000	-180.000000	0.000000	-180.000000	0.000000	-180.000000	0.000000	180.000000	0.000000	-179.700000	0.002000	-180.000000	0.000000	180.000000	0.000000	-180.000000	0.000000	-180.000000	0.000000	180.000000	0.000000	-180.000000	0.000000	-141.300000	0.135000	-179.700000	0.001000	-180.000000	0.000000	-169.100000	0.013000	-144.500000	0.074000	-148.200000	0.062000
90.000000	0.000000	90.000000	0.000000	90.000000	0.000000	90.000000	0.000000	89.800000	0.000000	90.000000	0.000000	89.800000	0.000000	-89.600000	0.002000	-89.600000	0.002000	-84.600000	0.024000	95.600000	0.025000	-83.700000	0.028000	97.500000	0.034000	98.100000	0.042000	98.000000	0.047000	97.800000	0.057000	-82.300000	0.072000	-82.600000	0.088000	82.400000	0.106000	-150.900000	0.082000	-98.200000	0.139000	82.100000	0.154000	-109.500000	0.154000	-136.100000	0.108000	-132.000000	0.128000
-180.000000	0.000000	-180.000000	0.000000	-180.000000	0.000000	-180.000000	0.000000	180.000000	0.000000	-180.000000	0.000000	180.000000	0.000000	-180.000000	0.000000	-180.000000	0.000000	-180.000000	0.000000	-180.000000	0.000000	-180.000000	0.000000	179.900000	0.001000	180.000000	0.000000	180.000000	0.000000	180.000000	0.000000	-180.000000	0.000000	180.000000	0.000000	180.000000	0.000000	-126.700000	0.049000	-179.700000	0.001000	-180.000000	0.000000	-167.700000	0.019000	-145.000000	0.079000	-148.300000	0.065000
-135.000000	0.187000	-135.000000	0.195000	-135.000000	0.203000	-135.000000	0.211000	-135.000000	0.219000	-135.000000	0.226000	134.900000	0.233000	-135.000000	0.241000	131.300000	0.231000	130.000000	0.233000	129.800000	0.239000	128.600000	0.241000	127.500000	0.243000	126.300000	0.245000	125.100000	0.247000	123.500000	0.247000	121.600000	0.246000	-60.900000	0.242000	63.600000	0.237000	-113.600000	0.230000	-144.600000	0.099000	-136.300000	0.069000	-138.000000	0.105000	-134.100000	0.120000	-133.400000	0.123000
-180.000000	0.000000	-180.000000	0.000000	-180.000000	0.000000	-180.000000	0.000000	-180.000000	0.000000	-180.000000	0.000000	-180.000000	0.000000	-180.000000	0.000000	-180.000000	0.000000	-180.000000	0.000000	-180.000000	0.000000	-180.000000	0.000000	-180.000000	0.000000	-180.000000	0.000000	-180.000000	0.000000	-179.800000	0.001000	180.000000	0.000000	-180.000000	0.000000	-180.000000	0.000000	-179.800000	0.001000	-134.600000	0.051000	-143.700000	0.095000	-142.600000	0.072000	-146.300000	0.065000	-147.000000	0.070000
-90.000000	0.000000	-90.000000	0.000000	-90.000000	0.000000	-90.000000	0.000000	-90.000000	0.000000	-90.000000	0.000000	-90.000000	0.001000	-90.000000	0.000000	93.700000	0.018000	95.200000	0.022000	95.200000	0.024000	96.400000	0.028000	97.200000	0.034000	97.700000	0.041000	97.900000	0.048000	-82.200000	0.058000	-82.400000	0.073000	97.600000	0.089000	-97.600000	0.106000	-98.000000	0.123000	-144.300000	0.102000	-141.800000	0.099000	-138.600000	0.105000	-134.700000	0.120000	-133.500000	0.123000
-180.000000	0.000000	-180.000000	0.000000	-180.000000	0.000000	-180.000000	0.000000	-180.000000	0.000000	-180.000000	0.000000	-180.000000	0.000000	-180.000000	0.000000	180.000000	0.000000	180.000000	0.000000	180.000000	0.000000	180.000000	0.000000	180.000000	0.000000	180.000000	0.000000	-180.000000	0.000000	179.900000	0.000000	180.000000	0.000000	-180.000000	0.000000	180.000000	0.000000	-179.600000	0.000000	-143.700000	0.099000	-138.000000	0.063000	-143.600000	0.080000	-146.300000	0.068000	-146.600000	0.068000
135.000000	0.187000	135.000000	0.195000	135.000000	0.203000	135.000000	0.211000	135.000000	0.219000	135.000000	0.226000	-134.900000	0.233000	135.000000	0.241000	131.100000	0.230000	129.900000	0.232000	-50.500000	0.238000	128.400000	0.240000	127.200000	0.242000	126.000000	0.244000	-55.100000	0.246000	123.400000	0.246000	121.300000	0.245000	118.900000	0.241000	-116.200000	0.236000	-113.700000	0.230000	-135.200000	0.052000	-142.400000	0.101000	-137.400000	0.095000	-134.400000	0.116000	-133.900000	0.124000
-180.000000	0.000000	-180.000000	0.000000	-180.000000	0.000000	-180.000000	0.000000	-180.000000	0.000000	-180.000000	0.000000	-180.000000	0.000000	-180.000000	0.000000	180.000000	0.000000	180.000000	0.000000	-180.000000	0.000000	180.000000	0.000000	180.000000	0.000000	-180.000000	0.000000	-180.000000	0.000000	-179.900000	0.001000	180.000000	0.000000	180.000000	0.000000	-180.000000	0.000000	-179.600000	0.000000	-144.300000	0.101000	-142.900000	0.092000	-143.700000	0.083000	-146.300000	0.071000	-146.600000	0.069000
90.000000	0.000000	90.000000	0.000000	90.000000	0.000000	90.000000	0.000000	90.000000	0.000000	90.000000	0.000000	89.800000	0.000000	90.000000	0.000000	-85.800000	0.017000	-84.800000	0.024000	95.700000	0.024000	-83.500000	0.030000	-82.600000	0.035000	-81.900000	0.041000	98.100000	0.049000	97.900000	0.059000	-82.200000	0.074000	-82.300000	0.090000	82.300000	0.107000	-98.100000	0.124000	-143.400000	0.098000	-137.100000	0.069000	-138.700000	0.101000	-135.000000	0.116000	-133.700000	0.122000
-180.000000	0.000000	-180.000000	0.000000	-180.000000	0.000000	-180.000000	0.000000	-180.000000	0.000000	-180.000000	0.000000	180.000000	0.000000	-180.000000	0.000000	-180.000000	0.000000	-180.000000	0.000000	-180.000000	0.000000	-180.000000	0.000000	180.000000	0.000000	-180.000000	0.000000	180.000000	0.000000	-179.900000	0.000000	-180.000000	0.000000	-180.000000	0.000000	180.000000	0.000000	-179.800000	0.001000	-135.600000	0.053000	-143.400000	0.097000	-142.100000	0.075000	-145.500000	0.069000	-146.700000	0.071000
-135.000000	0.187000	-135.000000	0.195000	-135.000000	0.203000	-135.000000	0.211000	-135.000000	0.219000	134.900000	0.226000	-135.000000	0.234000	133.700000	0.235000	131.800000	0.233000	130.100000	0.233000	129.900000	0.237000	128.100000	0.238000	127.000000	0.241000	126.000000	0.244000	124.900000	0.246000	123.500000	0.247000	123.100000	0.239000	-61.200000	0.241000	64.000000	0.236000	66.900000	0.230000	-110.500000	0.225000	-108.900000	0.216000	-132.000000	0.128000	-136.000000	0.113000	-101.100000	0.204000
-180.000000	0.000000	-180.000000	0.000000	-180.000000	0.000000	-180.000000	0.000000	-180.000000	0.000000	-180.000000	0.000000	-180.000000	0.000000	180.000000	0.000000	180.000000	0.000000	180.000000	0.000000	179.800000	0.001000	-180.000000	0.000000	180.000000	0.000000	180.000000	0.000000	-180.000000	0.000000	180.000000	0.000000	178.000000	0.005000	-180.000000	0.000000	-180.000000	0.000000	180.000000	0.000000	-180.000000	0.000000	-178.200000	0.002000	-149.000000	0.058000	-144.500000	0.072000	-177.000000	0.002000
-90.000000	0.000000	-90.000000	0.000000	-90.000000	0.000000	-90.000000	0.000000	-90.000000	0.000000	-90.000000	0.001000	-90.000000	0.000000	91.300000	0.006000	93.300000	0.016000	95.000000	0.023000	95.600000	0.024000	96.900000	0.032000	97.600000	0.037000	98.000000	0.042000	98.100000	0.049000	-82.100000	0.059000	99.700000	0.070000	97.600000	0.091000	-97.700000	0.108000	-97.800000	0.125000	82.200000	0.140000	-99.900000	0.154000	-132.300000	0.120000	-136.400000	0.113000	-100.400000	0.192000
-180.000000	0.000000	-180.000000	0.000000	-180.000000	0.000000	-180.000000	0.000000	-180.000000	0.000000	-180.000000	0.000000	-180.000000	0.000000	180.000000	0.000000	180.000000	0.000000	180.000000	0.000000	179.800000	0.001000	180.000000	0.000000	180.000000	0.000000	-180.000000	0.000000	180.000000	0.000000	179.900000	0.001000	178.000000	0.005000	180.000000	0.000000	180.000000	0.000000	180.000000	0.000000	180.000000	0.000000	-178.000000	0.003000	-147.900000	0.062000	-144.800000	0.076000	-176.100000	0.002000
135.000000	0.187000	135.000000	0.195000	135.000000	0.203000	135.000000	0.211000	135.000000	0.219000	-134.900000	0.226000	135.000000	0.234000	133.700000	0.235000	131.500000	0.232000	129.800000	0.232000	129.600000	0.236000	127.700000	0.237000	126.700000	0.239000	125.800000	0.243000	124.700000	0.245000	123.400000	0.245000	123.000000	0.238000	-61.400000	0.240000	-115.800000	0.235000	67.000000	0.229000	-110.300000	0.224000	-109.300000	0.214000	-134.100000	0.120000	-136.000000	0.108000	-103.200000	0.202000
-180.000000	0.000000	-180.000000	0.000000	-180.000000	0.000000	-180.000000	0.000000	-180.000000	0.000000	-180.000000	0.000000	-180.000000	0.000000	-180.000000	0.000000	180.000000	0.000000	180.000000	0.000000	179.700000	0.001000	180.000000	0.000000	180.000000	0.000000	-180.000000	0.000000	-180.000000	0.000000	179.800000	0.001000	178.000000	0.006000	-180.000000	0.000000	-180.000000	0.000000	-180.000000	0.000000	-180.000000	0.000000	-177.700000	0.004000	-146.400000	0.061000	-144.700000	0.078000	-174.700000	0.005000
90.000000	0.000000	90.000000	0.000000	90.000000	0.000000	90.000000	0.000000	90.000000	0.000000	89.800000	0.000000	90.000000	0.000000	-88.700000	0.006000	-86.300000	0.016000	-84.500000	0.023000	-83.900000	0.024000	-82.700000	0.033000	-82.100000	0.038000	-81.900000	0.043000	-81.900000	0.051000	98.200000	0.060000	99.800000	0.070000	97.800000	0.092000	82.200000	0.109000	-97.900000	0.126000	82.000000	0.141000	-100.600000	0.153000	-134.900000	0.117000	-136.700000	0.110000	-103.100000	0.188000
-180.000000	0.000000	-180.000000	0.000000	-180.000000	0.000000	-180.000000	0.000000	-180.000000	0.000000	180.000000	0.000000	-180.000000	0.000000	-180.000000	0.000000	180.000000	0.000000	-180.000000	0.000000	179.800000	0.001000	-180.000000	0.000000	-180.000000	0.000000	180.000000	0.000000	-180.000000	0.000000	179.800000	0.000000	178.000000	0.007000	-180.000000	0.000000	-180.000000	0.000000	-180.000000	0.000000	180.000000	0.000000	-177.300000	0.005000	-146.500000	0.067000	-143.900000	0.075000	-173.100000	0.008000
-135.000000	0.187000	-45.100000	0.195000	-135.000000	0.204000	134.900000	0.211000	-135.000000	0.219000	-135.000000	0.227000	-135.000000	0.234000	134.900000	0.241000	130.900000	0.230000	130.000000	0.233000	129.700000	0.239000	128.600000	0.241000	126.500000	0.238000	125.800000	0.243000	-55.400000	0.245000	123.200000	0.246000	122.500000	0.239000	-61.300000	0.241000	-123.900000	0.215000	-143.100000	0.104000	-111.800000	0.218000	-130.200000	0.106000	-134.700000	0.107000	-132.900000	0.126000	-131.800000	0.131000
-180.000000	0.000000	-180.000000	0.000000	-180.000000	0.000000	-180.000000	0.000000	-180.000000	0.000000	-180.000000	0.000000	-180.000000	0.000000	-180.000000	0.000000	180.000000	0.000000	-180.000000	0.000000	-180.000000	0.000000	180.000000	0.000000	-180.000000	0.000000	180.000000	0.000000	-179.900000	0.000000	180.000000	0.000000	178.400000	0.005000	-180.000000	0.000000	-170.800000	0.019000	-133.700000	0.035000	-177.900000	0.005000	-147.800000	0.072000	-146.100000	0.074000	-147.700000	0.062000	-148.300000	0.062000
-90.000000	0.000000	90.000000	0.001000	-90.000000	0.000000	-90.000000	0.001000	-90.000000	0.000000	-90.000000	0.000000	-90.000000	0.000000	-90.000000	0.001000	94.300000	0.019000	94.900000	0.024000	95.200000	0.025000	96.400000	0.029000	98.000000	0.040000	98.100000	0.043000	98.000000	0.050000	-82.000000	0.061000	99.500000	0.071000	97.600000	0.092000	-107.100000	0.088000	-145.400000	0.113000	-100.400000	0.139000	-136.600000	0.117000	-136.200000	0.111000	-133.100000	0.123000	-132.000000	0.130000
-180.000000	0.000000	-180.000000	0.000000	-180.000000	0.000000	-180.000000	0.000000	-180.000000	0.000000	-180.000000	0.000000	-180.000000	0.000000	-180.000000	0.000000	180.000000	0.000000	-180.000000	0.000000	180.000000	0.000000	180.000000	0.000000	180.000000	0.000000	180.000000	0.000000	-179.800000	0.001000	-180.000000	0.000000	178.300000	0.006000	180.000000	0.000000	-170.400000	0.025000	-144.600000	0.091000	-177.400000	0.004000	-143.000000	0.053000	-144.100000	0.067000	-147.500000	0.065000	-148.200000	0.063000
135.000000	0.187000	-134.900000	0.195000	135.000000	0.204000	-134.900000	0.211000	135.000000	0.219000	135.000000	0.227000	135.000000	0.234000	-134.900000	0.241000	130.700000	0.229000	-50.200000	0.232000	129.400000	0.238000	128.300000	0.240000	126.200000	0.237000	-54.400000	0.242000	-55.600000	0.244000	123.000000	0.245000	122.600000	0.237000	-61.500000	0.239000	-125.200000	0.205000	-132.700000	0.046000	-112.500000	0.217000	-138.000000	0.112000	-137.300000	0.111000	-133.500000	0.121000	-132.100000	0.129000
-180.000000	0.000000	-180.000000	0.000000	-180.000000	0.000000	-180.000000	0.000000	-180.000000	0.000000	-180.000000	0.000000	-180.000000	0.000000	-180.000000	0.000000	-180.000000	0.000000	-180.000000	0.000000	180.000000	0.000000	-180.000000	0.000000	-180.000000	0.000000	-180.000000	0.000000	-180.000000	0.000000	-180.000000	0.000000	178.000000	0.005000	-180.000000	0.000000	-168.700000	0.027000	-146.700000	0.107000	-176.900000	0.004000	-145.800000	0.076000	-144.700000	0.074000	-146.900000	0.066000	-148.100000	0.064000
90.000000	0.000000	89.800000	0.000000	90.000000	0.000000	89.800000	0.000000	90.000000	0.000000	90.000000	0.000000	90.000000	0.000000	89.800000	0.000000	-85.600000	0.020000	95.600000	0.023000	-84.100000	0.024000	-83.400000	0.030000	-81.600000	0.040000	98.300000	0.044000	98.200000	0.051000	98.100000	0.062000	99.900000	0.073000	97.900000	0.093000	-109.700000	0.084000	-142.800000	0.094000	-101.400000	0.139000	-135.100000	0.089000	-136.200000	0.102000	-134.100000	0.121000	-132.300000	0.128000
-180.000000	0.000000	180.000000	0.000000	-180.000000	0.000000	180.000000	0.000000	-180.000000	0.000000	-180.000000	0.000000	-180.000000	0.000000	180.000000	0.000000	-180.000000	0.000000	-180.000000	0.000000	-180.000000	0.000000	180.000000	0.000000	180.000000	0.000000	180.000000	0.000000	-179.900000	0.001000	180.000000	0.000000	178.000000	0.005000	-180.000000	0.000000	-167.600000	0.029000	-133.900000	0.047000	-176.800000	0.007000	-145.200000	0.083000	-144.900000	0.078000	-146.500000	0.066000	-147.800000	0.065000
-134.900000	0.187000	-135.000000	0.196000	-135.000000	0.204000	-135.000000	0.212000	134.900000	0.219000	-135.000000	0.227000	134.900000	0.234000	132.300000	0.229000	130.700000	0.229000	130.000000	0.233000	129.500000	0.238000	127.800000	0.237000	126.700000	0.240000	125.500000	0.242000	124.600000	0.245000	-57.100000	0.245000	121.000000	0.244000	119.700000	0.234000	-128.400000	0.189000	67.600000	0.227000	-143.900000	0.099000	-141.700000	0.096000	-107.500000	0.207000	-133.900000	0.122000	-133.900000	0.124000
180.000000	0.000000	-180.000000	0.000000	-180.000000	0.000000	-180.000000	0.000000	-180.000000	0.000000	-180.000000	0.000000	-180.000000	0.000000	180.000000	0.000000	-180.000000	0.000000	-180.000000	0.000000	-180.000000	0.000000	-180.000000	0.000000	-180.000000	0.000000	-180.000000	0.000000	180.000000	0.000000	-179.700000	0.001000	-180.000000	0.000000	178.400000	0.005000	-126.900000	0.033000	180.000000	0.000000	-142.900000	0.095000	-138.200000	0.068000	-175.800000	0.005000	-146.700000	0.066000	-146.600000	0.070000
-90.200000	0.000000	-90.000000	0.000000	-90.000000	0.000000	-90.000000	0.000000	-90.000000	0.001000	-90.000000	0.000000	-90.000000	0.001000	93.300000	0.011000	94.500000	0.020000	95.200000	0.023000	95.600000	0.025000	97.000000	0.034000	97.800000	0.038000	98.300000	0.045000	98.200000	0.051000	-82.100000	0.062000	-82.200000	0.076000	99.500000	0.090000	-152.000000	0.081000	-98.100000	0.129000	-136.500000	0.059000	-142.500000	0.099000	-102.600000	0.167000	-134.100000	0.119000	-133.600000	0.122000
-180.000000	0.000000	-180.000000	0.000000	-180.000000	0.000000	-180.000000	0.000000	-180.000000	0.000000	-180.000000	0.000000	-180.000000	0.000000	180.000000	0.000000	180.000000	0.000000	180.000000	0.000000	180.000000	0.000000	180.000000	0.000000	-179.900000	0.000000	180.000000	0.000000	-180.000000	0.000000	179.900000	0.000000	180.000000	0.000000	178.200000	0.005000	81.300000	0.110000	180.000000	0.000000	-143.800000	0.099000	-142.200000	0.092000	-175.200000	0.008000	-146.600000	0.069000	-146.700000	0.071000
45.100000	0.187000	135.000000	0.196000	135.000000	0.204000	135.000000	0.212000	-134.900000	0.219000	135.000000	0.227000	-134.900000	0.234000	132.100000	0.228000	130.500000	0.228000	129.700000	0.232000	129.200000	0.237000	-52.600000	0.236000	-53.600000	0.239000	-54.700000	0.241000	-55.600000	0.244000	122.700000	0.244000	120.800000	0.243000	119.900000	0.232000	137.300000	0.025000	67.700000	0.226000	-142.600000	0.094000	-137.900000	0.071000	-109.200000	0.201000	-134.400000	0.118000	-133.800000	0.123000
-180.000000	0.000000	-180.000000	0.000000	-180.000000	0.000000	-180.000000	0.000000	-180.000000	0.000000	-180.000000	0.000000	-180.000000	0.000000	180.000000	0.000000	180.000000	0.000000	180.000000	0.000000	180.000000	0.000000	-180.000000	0.000000	180.000000	0.000000	-180.000000	0.000000	-180.000000	0.000000	-179.800000	0.001000	180.000000	0.000000	177.800000	0.005000	83.100000	0.129000	-180.000000	0.000000	-136.900000	0.060000	-142.900000	0.097000	-173.300000	0.009000	-146.100000	0.068000	-146.400000	0.069000
-90.000000	0.001000	90.000000	0.000000	90.000000	0.000000	90.000000	0.000000	89.800000	0.000000	90.000000	0.000000	89.800000	0.000000	-87.400000	0.016000	-85.300000	0.021000	-84.600000	0.024000	-84.100000	0.026000	97.600000	0.034000	98.000000	0.039000	98.500000	0.046000	98.300000	0.053000	-81.900000	0.063000	-82.100000	0.078000	100.200000	0.091000	-153.900000	0.066000	-98.200000	0.130000	-143.600000	0.099000	-141.700000	0.093000	-105.700000	0.165000	-134.900000	0.119000	-134.000000	0.124000
-180.000000	0.000000	-180.000000	0.000000	-180.000000	0.000000	-180.000000	0.000000	180.000000	0.000000	-180.000000	0.000000	180.000000	0.000000	180.000000	0.000000	-180.000000	0.000000	180.000000	0.000000	180.000000	0.000000	180.000000	0.000000	-179.900000	0.000000	-180.000000	0.000000	180.000000	0.000000	179.900000	0.000000	-180.000000	0.000000	177.800000	0.006000	-122.900000	0.051000	180.000000	0.000000	-142.600000	0.092000	-138.300000	0.071000	-171.700000	0.010000	-145.900000	0.069000	-146.500000	0.070000
-135.000000	0.188000	-135.000000	0.196000	-135.000000	0.204000	-135.000000	0.212000	134.900000	0.219000	-135.000000	0.227000	134.900000	0.234000	134.600000	0.240000	130.100000	0.226000	129.900000	0.233000	129.600000	0.239000	127.300000	0.236000	126.300000	0.238000	125.300000	0.241000	124.100000	0.243000	122.800000	0.245000	122.300000	0.236000	-61.800000	0.238000	64.600000	0.233000	-120.500000	0.206000	-109.800000	0.219000	73.300000	0.216000	-104.100000	0.213000	-136.500000	0.112000	-133.000000	0.125000
-180.000000	0.000000	-180.000000	0.000000	-180.000000	0.000000	-180.000000	0.000000	-180.000000	0.000000	-180.000000	0.000000	-180.000000	0.000000	-180.000000	0.000000	-180.000000	0.000000	-180.000000	0.000000	-180.000000	0.000000	-180.000000	0.000000	-180.000000	0.000000	-180.000000	0.000000	-180.000000	0.000000	-180.000000	0.000000	178.300000	0.007000	179.900000	0.001000	-180.000000	0.000000	-170.400000	0.019000	-179.500000	0.002000	180.000000	0.000000	180.000000	0.000000	-144.500000	0.076000	-147.100000	0.068000
-90.000000	0.000000	-90.000000	0.000000	-90.000000	0.000000	-90.000000	0.000000	-90.000000	0.001000	-90.000000	0.000000	-90.000000	0.001000	-89.600000	0.002000	94.900000	0.024000	95.200000	0.024000	95.400000	0.025000	97.600000	0.034000	98.100000	0.041000	98.400000	0.046000	98.500000	0.054000	-82.000000	0.064000	99.700000	0.073000	98.000000	0.094000	-97.900000	0.112000	-108.300000	0.110000	-98.900000	0.145000	-98.200000	0.160000	82.100000	0.172000	-136.300000	0.109000	-133.400000	0.125000
-180.000000	0.000000	-180.000000	0.000000	-180.000000	0.000000	-180.000000	0.000000	-180.000000	0.000000	-180.000000	0.000000	-180.000000	0.000000	180.000000	0.000000	-180.000000	0.000000	180.000000	0.000000	180.000000	0.000000	180.000000	0.000000	180.000000	0.000000	180.000000	0.000000	180.000000	0.000000	-180.000000	0.000000	178.000000	0.005000	179.800000	0.001000	180.000000	0.000000	-169.400000	0.023000	-179.200000	0.000000	-180.000000	0.000000	180.000000	0.000000	-144.500000	0.078000	-146.800000	0.068000
135.000000	0.188000	135.000000	0.196000	135.000000	0.204000	135.000000	0.212000	-134.900000	0.219000	135.000000	0.227000	-134.900000	0.234000	134.600000	0.240000	129.800000	0.225000	129.600000	0.231000	-50.700000	0.237000	127.200000	0.235000	126.000000	0.237000	-54.900000	0.240000	-56.100000	0.242000	122.600000	0.244000	122.600000	0.236000	118.200000	0.237000	-115.200000	0.232000	-122.700000	0.198000	-110.100000	0.219000	73.500000	0.215000	-103.900000	0.212000	-136.700000	0.110000	-133.500000	0.125000
-180.000000	0.000000	-180.000000	0.000000	-180.000000	0.000000	-180.000000	0.000000	-180.000000	0.000000	-180.000000	0.000000	-180.000000	0.000000	-180.000000	0.000000	-180.000000	0.000000	180.000000	0.000000	-180.000000	0.000000	-180.000000	0.000000	-180.000000	0.000000	-180.000000	0.000000	-180.000000	0.000000	-180.000000	0.000000	177.600000	0.005000	179.600000	0.000000	-180.000000	0.000000	-166.900000	0.024000	-179.000000	0.001000	-180.000000	0.000000	-180.000000	0.000000	-144.000000	0.076000	-146.900000	0.069000
90.000000	0.000000	90.000000	0.000000	90.000000	0.000000	90.000000	0.000000	89.800000	0.000000	90.000000	0.000000	89.800000	0.000000	-89.600000	0.002000	-84.400000	0.023000	-84.400000	0.025000	95.800000	0.026000	-82.400000	0.036000	-81.500000	0.041000	98.600000	0.047000	98.600000	0.055000	98.200000	0.065000	100.400000	0.074000	98.400000	0.096000	82.000000	0.114000	-112.000000	0.106000	-99.400000	0.145000	-98.400000	0.161000	-98.000000	0.173000	-136.900000	0.110000	-133.400000	0.123000
-180.000000	0.000000	-180.000000	0.000000	-180.000000	0.000000	-180.000000	0.000000	180.000000	0.000000	-180.000000	0.000000	180.000000	0.000000	-180.000000	0.000000	-180.000000	0.000000	180.000000	0.000000	-180.000000	0.000000	180.000000	0.000000	180.000000	0.000000	180.000000	0.000000	180.000000	0.000000	-180.000000	0.000000	177.700000	0.008000	179.500000	0.001000	180.000000	0.000000	-165.800000	0.030000	-179.100000	0.003000	180.000000	0.000000	-180.000000	0.000000	-144.200000	0.078000	-146.800000	0.070000
-135.000000	0.188000	-135.000000	0.196000	-135.000000	0.204000	-135.000000	0.212000	-135.000000	0.220000	-45.100000	0.227000	134.600000	0.233000	131.600000	0.226000	130.400000	0.228000	129.600000	0.232000	128.900000	0.236000	127.300000	0.235000	125.800000	0.236000	124.900000	0.240000	124.200000	0.244000	122.500000	0.244000	-59.800000	0.241000	-62.100000	0.238000	-115.900000	0.230000	-113.100000	0.223000	-142.300000	0.098000	-138.300000	0.078000	-138.700000	0.104000	-135.400000	0.114000	-129.100000	0.140000
-180.000000	0.000000	-180.000000	0.000000	-180.000000	0.000000	-180.000000	0.000000	-180.000000	0.000000	-180.000000	0.000000	-180.000000	0.000000	180.000000	0.000000	-180.000000	0.000000	180.000000	0.000000	180.000000	0.000000	-180.000000	0.000000	-180.000000	0.000000	180.000000	0.000000	180.000000	0.000000	180.000000	0.000000	-180.000000	0.000000	180.000000	0.000000	-178.800000	0.001000	-179.100000	0.004000	-143.500000	0.092000	-142.800000	0.093000	-143.000000	0.079000	-145.200000	0.073000	-150.600000	0.054000
-90.000000	0.000000	-90.000000	0.000000	-90.000000	0.000000	-90.000000	0.000000	-90.000000	0.000000	90.000000	0.001000	-89.600000	0.002000	93.400000	0.017000	94.700000	0.022000	95.400000	0.025000	96.100000	0.028000	97.600000	0.036000	98.600000	0.043000	98.700000	0.048000	98.300000	0.054000	-81.800000	0.065000	98.100000	0.081000	97.900000	0.096000	-99.200000	0.113000	-99.200000	0.128000	-136.900000	0.065000	-140.900000	0.093000	-138.000000	0.098000	-135.800000	0.114000	-129.600000	0.139000
-180.000000	0.000000	-180.000000	0.000000	-180.000000	0.000000	-180.000000	0.000000	-180.000000	0.000000	-180.000000	0.000000	180.000000	0.000000	180.000000	0.000000	180.000000	0.000000	180.000000	0.000000	180.000000	0.000000	180.000000	0.000000	180.000000	0.000000	-180.000000	0.000000	180.000000	0.000000	-180.000000	0.000000	-180.000000	0.000000	180.000000	0.000000	-178.900000	0.003000	-178.700000	0.003000	-143.200000	0.096000	-139.500000	0.074000	-143.400000	0.084000	-145.000000	0.074000	-150.200000	0.056000
135.000000	0.188000	135.000000	0.196000	135.000000	0.204000	135.000000	0.212000	135.000000	0.220000	-134.900000	0.227000	134.600000	0.233000	131.400000	0.225000	130.200000	0.227000	129.400000	0.231000	128.600000	0.235000	-53.100000	0.234000	-54.500000	0.235000	-55.300000	0.239000	-56.100000	0.243000	122.400000	0.243000	120.000000	0.240000	-62.300000	0.237000	-115.800000	0.226000	-113.400000	0.222000	-142.500000	0.093000	-141.800000	0.097000	-138.400000	0.099000	-135.900000	0.112000	-129.900000	0.137000
-180.000000	0.000000	-180.000000	0.000000	-180.000000	0.000000	-180.000000	0.000000	-180.000000	0.000000	-180.000000	0.000000	-180.000000	0.000000	180.000000	0.000000	180.000000	0.000000	180.000000	0.000000	-180.000000	0.000000	-180.000000	0.000000	-180.000000	0.000000	-180.000000	0.000000	-180.000000	0.000000	180.000000	0.000000	180.000000	0.000000	-180.000000	0.000000	-178.800000	0.005000	-178.100000	0.002000	-137.500000	0.065000	-141.800000	0.088000	-142.400000	0.079000	-144.900000	0.076000	-149.900000	0.057000
90.000000	0.000000	90.000000	0.000000	90.000000	0.000000	90.000000	0.000000	90.000000	0.000000	89.800000	0.000000	-89.600000	0.002000	-86.100000	0.016000	-84.900000	0.022000	-84.100000	0.025000	-83.500000	0.028000	98.000000	0.037000	98.800000	0.044000	98.800000	0.049000	98.500000	0.055000	98.300000	0.066000	-81.800000	0.082000	97.900000	0.098000	-99.600000	0.112000	-100.200000	0.130000	-143.100000	0.095000	-138.700000	0.078000	-139.200000	0.102000	-136.100000	0.111000	-130.300000	0.136000
-180.000000	0.000000	-180.000000	0.000000	-180.000000	0.000000	-180.000000	0.000000	-180.000000	0.000000	180.000000	0.000000	-180.000000	0.000000	-180.000000	0.000000	-180.000000	0.000000	-180.000000	0.000000	-180.000000	0.000000	-180.000000	0.000000	-180.000000	0.000000	-180.000000	0.000000	-180.000000	0.000000	180.000000	0.000000	-180.000000	0.000000	180.000000	0.000000	-178.400000	0.004000	-178.100000	0.004000	-142.300000	0.092000	-142.600000	0.094000	-142.500000	0.081000	-144.500000	0.076000	-149.600000	0.058000
-135.000000	0.188000	-135.000000	0.196000	-45.100000	0.204000	-135.000000	0.212000	-135.000000	0.220000	134.900000	0.227000	-135.000000	0.235000	132.300000	0.230000	130.000000	0.226000	129.800000	0.233000	129.300000	0.238000	126.700000	0.233000	126.300000	0.239000	124.900000	0.240000	123.900000	0.243000	122.200000	0.243000	-60.000000	0.240000	-62.600000	0.236000	-115.100000	0.228000	-134.900000	0.037000	-142.600000	0.095000	-105.800000	0.212000	-138.200000	0.104000	-135.700000	0.112000	-133.500000	0.124000
-180.000000	0.000000	-180.000000	0.000000	-180.000000	0.000000	-180.000000	0.000000	-180.000000	0.000000	-180.000000	0.000000	-180.000000	0.000000	-180.000000	0.000000	-180.000000	0.000000	-180.000000	0.000000	-180.000000	0.000000	-180.000000	0.000000	-180.000000	0.000000	180.000000	0.000000	-180.000000	0.000000	180.000000	0.000000	-180.000000	0.000000	-180.000000	0.000000	-179.300000	0.002000	-142.400000	0.116000	-137.500000	0.064000	179.900000	0.001000	-143.500000	0.080000	-144.900000	0.075000	-146.500000	0.069000
-90.000000	0.000000	-90.000000	0.000000	90.000000	0.001000	-90.000000	0.000000	-90.000000	0.000000	-90.000000	0.001000	-90.000000	0.000000	92.700000	0.013000	95.100000	0.024000	95.400000	0.024000	95.800000	0.026000	98.200000	0.038000	98.100000	0.040000	98.600000	0.048000	98.500000	0.055000	-81.700000	0.067000	98.100000	0.083000	98.100000	0.099000	-99.000000	0.115000	-146.800000	0.086000	-142.900000	0.095000	-98.500000	0.164000	-137.700000	0.099000	-136.200000	0.113000	-133.800000	0.125000
-180.000000	0.000000	-180.000000	0.000000	-180.000000	0.000000	-180.000000	0.000000	-180.000000	0.000000	-180.000000	0.000000	-180.000000	0.000000	180.000000	0.000000	180.000000	0.000000	-180.000000	0.000000	180.000000	0.000000	180.000000	0.000000	180.000000	0.000000	180.000000	0.000000	180.000000	0.000000	-180.000000	0.000000	-180.000000	0.000000	-180.000000	0.000000	-179.200000	0.001000	-131.800000	0.057000	-142.600000	0.093000	-180.000000	0.000000	-143.300000	0.082000	-144.500000	0.075000	-146.600000	0.070000
135.000000	0.188000	135.000000	0.196000	-134.900000	0.204000	135.000000	0.212000	135.000000	0.220000	-134.900000	0.227000	135.000000	0.235000	132.200000	0.229000	129.700000	0.225000	-50.500000	0.231000	-51.000000	0.236000	-53.600000	0.232000	-53.900000	0.238000	-55.200000	0.239000	-56.300000	0.242000	122.000000	0.242000	119.700000	0.239000	-62.800000	0.235000	-115.200000	0.228000	-146.900000	0.095000	-137.600000	0.066000	74.400000	0.211000	-138.500000	0.101000	-136.300000	0.111000	-133.500000	0.122000
-180.000000	0.000000	-180.000000	0.000000	-180.000000	0.000000	-180.000000	0.000000	-180.000000	0.000000	-180.000000	0.000000	-180.000000	0.000000	180.000000	0.000000	-180.000000	0.000000	-180.000000	0.000000	-180.000000	0.000000	-180.000000	0.000000	-180.000000	0.000000	-180.000000	0.000000	-180.000000	0.000000	-180.000000	0.000000	180.000000	0.000000	-180.000000	0.000000	-179.200000	0.001000	-141.900000	0.104000	-142.900000	0.095000	179.800000	0.001000	-142.500000	0.079000	-144.600000	0.078000	-146.800000	0.072000
90.000000	0.000000	90.000000	0.000000	89.800000	0.000000	90.000000	0.000000	90.000000	0.000000	89.800000	0.000000	90.000000	0.000000	-87.000000	0.013000	-84.400000	0.024000	95.600000	0.026000	96.000000	0.028000	98.400000	0.039000	98.300000	0.041000	98.800000	0.049000	98.500000	0.057000	98.400000	0.068000	-81.700000	0.084000	98.200000	0.100000	-99.100000	0.116000	-135.600000	0.047000	-142.400000	0.092000	81.400000	0.165000	-138.800000	0.101000	-136.400000	0.109000	-133.700000	0.123000
-180.000000	0.000000	-180.000000	0.000000	180.000000	0.000000	-180.000000	0.000000	-180.000000	0.000000	180.000000	0.000000	-180.000000	0.000000	-180.000000	0.000000	-180.000000	0.000000	-180.000000	0.000000	180.000000	0.000000	180.000000	0.000000	180.000000	0.000000	-180.000000	0.000000	180.000000	0.000000	180.000000	0.000000	-180.000000	0.000000	-180.000000	0.000000	-179.200000	0.003000	-144.500000	0.101000	-137.800000	0.067000	180.000000	0.000000	-142.800000	0.082000	-144.200000	0.078000	-146.300000	0.070000
-135.000000	0.188000	-135.000000	0.197000	-135.000000	0.205000	134.900000	0.212000	-135.000000	0.220000	-135.000000	0.228000	132.300000	0.222000	131.200000	0.225000	130.100000	0.227000	129.800000	0.233000	127.700000	0.231000	126.700000	0.233000	125.800000	0.236000	124.800000	0.239000	123.400000	0.241000	121.900000	0.242000	120.200000	0.238000	117.100000	0.234000	-124.100000	0.203000	-112.500000	0.222000	-114.300000	0.208000	-138.600000	0.080000	-137.100000	0.102000	-135.900000	0.113000	-133.100000	0.127000
-180.000000	0.000000	-180.000000	0.000000	-180.000000	0.000000	-180.000000	0.000000	-180.000000	0.000000	-180.000000	0.000000	-180.000000	0.000000	-180.000000	0.000000	-180.000000	0.000000	-180.000000	0.000000	-180.000000	0.000000	-180.000000	0.000000	-180.000000	0.000000	-180.000000	0.000000	-180.000000	0.000000	180.000000	0.000000	179.500000	0.001000	-180.000000	0.000000	-168.100000	0.023000	-178.900000	0.001000	-173.300000	0.010000	-142.500000	0.092000	-143.800000	0.079000	-144.900000	0.076000	-147.100000	0.068000
-90.000000	0.000000	-90.000000	0.000000	-90.000000	0.000000	-90.000000	0.001000	-90.000000	0.000000	-90.000000	0.000000	92.700000	0.014000	94.000000	0.018000	95.100000	0.023000	95.300000	0.024000	97.400000	0.033000	98.100000	0.039000	98.500000	0.044000	98.700000	0.050000	-81.300000	0.058000	-81.600000	0.069000	98.700000	0.083000	98.200000	0.102000	-110.600000	0.093000	-99.500000	0.133000	-105.500000	0.138000	-140.900000	0.093000	-138.000000	0.104000	-136.000000	0.111000	-133.000000	0.125000
-180.000000	0.000000	-180.000000	0.000000	-180.000000	0.000000	-180.000000	0.000000	-180.000000	0.000000	-180.000000	0.000000	180.000000	0.000000	-180.000000	0.000000	180.000000	0.000000	180.000000	0.000000	-180.000000	0.000000	-180.000000	0.000000	180.000000	0.000000	180.000000	0.000000	-180.000000	0.000000	-180.000000	0.000000	179.500000	0.002000	180.000000	0.000000	-167.400000	0.031000	-178.900000	0.002000	-172.700000	0.015000	-139.700000	0.076000	-143.000000	0.077000	-144.600000	0.076000	-147.200000	0.070000
135.000000	0.188000	135.000000	0.197000	135.000000	0.205000	-134.900000	0.212000	135.000000	0.220000	135.000000	0.228000	-47.900000	0.221000	-49.000000	0.224000	129.800000	0.226000	129.600000	0.232000	-52.500000	0.229000	-53.600000	0.231000	-54.600000	0.235000	-55.500000	0.238000	123.300000	0.240000	121.700000	0.241000	120.000000	0.236000	-63.200000	0.233000	-126.300000	0.190000	-112.400000	0.220000	-116.100000	0.199000	-141.500000	0.096000	-138.200000	0.103000	-136.500000	0.112000	-133.200000	0.124000
-180.000000	0.000000	-180.000000	0.000000	-180.000000	0.000000	-180.000000	0.000000	-180.000000	0.000000	-180.000000	0.000000	-180.000000	0.000000	-180.000000	0.000000	180.000000	0.000000	180.000000	0.000000	-180.000000	0.000000	-180.000000	0.000000	-180.000000	0.000000	-180.000000	0.000000	-180.000000	0.000000	-180.000000	0.000000	179.400000	0.002000	-180.000000	0.000000	-129.400000	0.032000	-178.900000	0.003000	-170.600000	0.017000	-141.800000	0.088000	-143.300000	0.081000	-144.300000	0.076000	-146.800000	0.069000
90.000000	0.000000	90.000000	0.000000	90.000000	0.000000	89.800000	0.000000	90.000000	0.000000	90.000000	0.000000	93.200000	0.014000	94.100000	0.019000	-84.600000	0.024000	-84.400000	0.025000	97.600000	0.035000	98.500000	0.040000	98.900000	0.045000	98.900000	0.051000	98.800000	0.059000	98.500000	0.070000	99.000000	0.084000	98.400000	0.103000	-149.800000	0.088000	-99.700000	0.133000	-108.800000	0.134000	-138.900000	0.080000	-137.900000	0.099000	-136.500000	0.110000	-133.600000	0.126000
-180.000000	0.000000	-180.000000	0.000000	-180.000000	0.000000	180.000000	0.000000	-180.000000	0.000000	-180.000000	0.000000	-180.000000	0.000000	-180.000000	0.000000	180.000000	0.000000	-180.000000	0.000000	-180.000000	0.000000	180.000000	0.000000	180.000000	0.000000	-180.000000	0.000000	180.000000	0.000000	180.000000	0.000000	179.400000	0.001000	180.000000	0.000000	80.900000	0.115000	-178.700000	0.003000	-168.900000	0.019000	-142.400000	0.093000	-143.100000	0.082000	-144.400000	0.079000	-146.600000	0.069000
-135.000000	0.189000	-135.000000	0.197000	-135.000000	0.205000	-135.000000	0.213000	134.900000	0.220000	-135.000000	0.228000	132.800000	0.223000	131.000000	0.224000	129.900000	0.226000	129.500000	0.232000	127.700000	0.231000	126.500000	0.232000	125.300000	0.235000	124.400000	0.238000	123.400000	0.241000	121.700000	0.241000	-60.800000	0.237000	117.800000	0.229000	66.100000	0.228000	-144.700000	0.101000	-142.800000	0.095000	74.500000	0.212000	-138.400000	0.103000	-136.500000	0.113000	-133.100000	0.127000
-180.000000	0.000000	-180.000000	0.000000	-180.000000	0.000000	-180.000000	0.000000	-180.000000	0.000000	-180.000000	0.000000	179.700000	0.000000	-180.000000	0.000000	-180.000000	0.000000	-180.000000	0.000000	-180.000000	0.000000	-180.000000	0.000000	180.000000	0.000000	-180.000000	0.000000	180.000000	0.000000	180.000000	0.000000	-180.000000	0.000000	179.100000	0.006000	-180.000000	0.000000	-142.600000	0.090000	-142.100000	0.090000	-180.000000	0.000000	-143.200000	0.082000	-144.300000	0.076000	-147.100000	0.068000
-90.000000	0.000000	-90.000000	0.000000	-90.000000	0.000000	-90.000000	0.000000	-90.000000	0.001000	-90.000000	0.000000	-87.300000	0.012000	94.100000	0.019000	95.100000	0.025000	95.400000	0.026000	97.300000	0.034000	98.300000	0.040000	98.900000	0.045000	98.900000	0.051000	-81.400000	0.059000	-81.600000	0.071000	98.500000	0.087000	99.400000	0.098000	-98.400000	0.120000	-136.100000	0.057000	-138.200000	0.070000	-98.500000	0.166000	-137.900000	0.098000	-136.400000	0.110000	-133.000000	0.125000
-180.000000	0.000000	-180.000000	0.000000	-180.000000	0.000000	-180.000000	0.000000	-180.000000	0.000000	-180.000000	0.000000	179.900000	0.001000	180.000000	0.000000	180.000000	0.000000	180.000000	0.000000	180.000000	0.000000	180.000000	0.000000	180.000000	0.000000	180.000000	0.000000	-180.000000	0.000000	-180.000000	0.000000	-180.000000	0.000000	178.600000	0.004000	-180.000000	0.000000	-144.700000	0.100000	-142.800000	0.094000	-180.000000	0.000000	-143.100000	0.083000	-144.500000	0.079000	-147.200000	0.070000
135.000000	0.189000	135.000000	0.197000	135.000000	0.205000	135.000000	0.213000	-134.900000	0.220000	135.000000	0.228000	132.600000	0.222000	130.800000	0.223000	129.600000	0.225000	-50.700000	0.231000	127.400000	0.229000	-53.900000	0.231000	-54.900000	0.234000	-55.800000	0.237000	123.200000	0.240000	121.400000	0.240000	119.000000	0.236000	118.300000	0.230000	66.200000	0.227000	-142.200000	0.088000	-141.800000	0.090000	74.700000	0.211000	-138.700000	0.101000	-136.500000	0.109000	-133.100000	0.125000
-180.000000	0.000000	-180.000000	0.000000	-180.000000	0.000000	-180.000000	0.000000	-180.000000	0.000000	-180.000000	0.000000	179.700000	0.000000	180.000000	0.000000	180.000000	0.000000	-180.000000	0.000000	180.000000	0.000000	-180.000000	0.000000	-180.000000	0.000000	-180.000000	0.000000	-180.000000	0.000000	-180.000000	0.000000	180.000000	0.000000	177.900000	0.001000	-180.000000	0.000000	-136.500000	0.060000	-138.500000	0.071000	180.000000	0.000000	-142.300000	0.079000	-144.000000	0.078000	-146.900000	0.069000
90.000000	0.000000	90.000000	0.000000	90.000000	0.000000	90.000000	0.000000	89.800000	0.000000	90.000000	0.000000	93.000000	0.013000	-85.600000	0.020000	-84.200000	0.024000	96.000000	0.026000	-82.300000	0.035000	98.700000	0.041000	99.100000	0.046000	99.100000	0.052000	98.800000	0.060000	98.600000	0.072000	-81.500000	0.089000	100.400000	0.101000	-98.500000	0.121000	-144.600000	0.099000	-142.700000	0.094000	-98.700000	0.167000	-138.900000	0.101000	-137.000000	0.111000	-133.400000	0.126000
-180.000000	0.000000	-180.000000	0.000000	-180.000000	0.000000	-180.000000	0.000000	180.000000	0.000000	-180.000000	0.000000	179.800000	0.000000	180.000000	0.000000	-180.000000	0.000000	-180.000000	0.000000	-180.000000	0.000000	180.000000	0.000000	180.000000	0.000000	180.000000	0.000000	180.000000	0.000000	-180.000000	0.000000	-180.000000	0.000000	178.100000	0.005000	180.000000	0.000000	-141.800000	0.087000	-141.700000	0.089000	-180.000000	0.000000	-142.800000	0.084000	-143.800000	0.078000	-146.800000	0.069000
-135.000000	0.189000	-135.000000	0.197000	-135.000000	0.205000	-135.000000	0.213000	-135.000000	0.221000	-45.100000	0.228000	132.500000	0.224000	130.400000	0.221000	129.900000	0.227000	129.400000	0.232000	127.400000	0.229000	126.300000	0.232000	125.200000	0.234000	123.900000	0.234000	123.300000	0.241000	121.400000	0.240000	-60.700000	0.237000	119.100000	0.224000	66.300000	0.227000	-111.000000	0.222000	-131.100000	0.097000	-137.000000	0.098000	-138.500000	0.096000	-136.100000	0.112000	-133.600000	0.124000
-180.000000	0.000000	-180.000000	0.000000	-180.000000	0.000000	-180.000000	0.000000	-180.000000	0.000000	-180.000000	0.000000	-180.000000	0.000000	-180.000000	0.000000	180.000000	0.000000	-180.000000	0.000000	-180.000000	0.000000	-180.000000	0.000000	-180.000000	0.000000	-179.400000	0.005000	180.000000	0.000000	180.000000	0.000000	-180.000000	0.000000	177.100000	0.008000	-179.900000	0.000000	180.000000	0.000000	-146.200000	0.079000	-143.700000	0.076000	-142.600000	0.086000	-144.500000	0.076000	-146.500000	0.071000
-90.000000	0.000000	-90.000000	0.000000	-90.000000	0.000000	-90.000000	0.000000	-90.000000	0.000000	90.000000	0.001000	92.500000	0.012000	94.800000	0.022000	95.400000	0.023000	95.600000	0.026000	97.700000	0.035000	98.400000	0.040000	98.900000	0.047000	98.800000	0.051000	-81.300000	0.059000	-81.400000	0.072000	98.300000	0.088000	101.600000	0.097000	-98.600000	0.121000	-98.500000	0.137000	-138.900000	0.107000	-138.700000	0.103000	-139.100000	0.098000	-136.400000	0.112000	-133.800000	0.123000
-180.000000	0.000000	-180.000000	0.000000	-180.000000	0.000000	-180.000000	0.000000	-180.000000	0.000000	-180.000000	0.000000	180.000000	0.000000	180.000000	0.000000	180.000000	0.000000	180.000000	0.000000	180.000000	0.000000	180.000000	0.000000	-180.000000	0.000000	-179.900000	0.000000	-180.000000	0.000000	-180.000000	0.000000	180.000000	0.000000	176.700000	0.008000	-179.900000	0.001000	-180.000000	0.000000	-140.900000	0.058000	-142.700000	0.074000	-141.800000	0.082000	-144.400000	0.077000	-146.400000	0.072000
135.000000	0.189000	135.000000	0.197000	135.000000	0.205000	135.000000	0.213000	135.000000	0.221000	-134.900000	0.228000	132.400000	0.223000	130.200000	0.220000	129.700000	0.225000	129.200000	0.231000	127.100000	0.228000	-53.900000	0.231000	-55.100000	0.233000	-56.600000	0.233000	123.100000	0.240000	121.200000	0.239000	118.900000	0.236000	119.700000	0.222000	-113.700000	0.225000	69.200000	0.221000	-140.300000	0.101000	-138.600000	0.097000	-139.500000	0.099000	-136.400000	0.110000	-133.900000	0.122000
-180.000000	0.000000	-180.000000	0.000000	-180.000000	0.000000	-180.000000	0.000000	-180.000000	0.000000	-180.000000	0.000000	180.000000	0.000000	180.000000	0.000000	180.000000	0.000000	180.000000	0.000000	-180.000000	0.000000	-180.000000	0.000000	-180.000000	0.000000	-179.200000	0.004000	-180.000000	0.000000	-180.000000	0.000000	180.000000	0.000000	176.200000	0.009000	-179.700000	0.001000	180.000000	0.000000	-144.100000	0.084000	-143.400000	0.083000	-142.100000	0.085000	-144.300000	0.079000	-146.200000	0.073000
90.000000	0.000000	90.000000	0.000000	90.000000	0.000000	90.000000	0.000000	90.000000	0.000000	89.800000	0.000000	-87.300000	0.013000	-85.000000	0.023000	-84.600000	0.026000	-84.000000	0.026000	-82.100000	0.037000	98.600000	0.041000	99.300000	0.047000	-81.000000	0.053000	98.800000	0.060000	98.600000	0.074000	-81.500000	0.089000	102.500000	0.097000	-99.000000	0.122000	-98.700000	0.138000	-136.900000	0.077000	-138.500000	0.092000	-139.000000	0.095000	-136.600000	0.110000	-134.100000	0.122000
-180.000000	0.000000	-180.000000	0.000000	-180.000000	0.000000	-180.000000	0.000000	-180.000000	0.000000	180.000000	0.000000	180.000000	0.000000	-180.000000	0.000000	180.000000	0.000000	-180.000000	0.000000	-180.000000	0.000000	-180.000000	0.000000	-180.000000	0.000000	179.800000	0.000000	180.000000	0.000000	-180.000000	0.000000	-180.000000	0.000000	175.900000	0.011000	-179.600000	0.000000	-180.000000	0.000000	-143.500000	0.089000	-142.400000	0.081000	-142.200000	0.087000	-144.000000	0.078000	-146.000000	0.073000
-135.000000	0.189000	-135.000000	0.197000	134.900000	0.205000	-134.900000	0.213000	-135.000000	0.221000	134.900000	0.228000	134.600000	0.234000	130.300000	0.221000	129.900000	0.227000	129.700000	0.234000	127.100000	0.228000	125.900000	0.230000	124.900000	0.233000	124.100000	0.237000	122.600000	0.238000	121.200000	0.237000	-61.000000	0.237000	122.400000	0.212000	66.600000	0.226000	-121.400000	0.190000	-140.600000	0.100000	-140.900000	0.092000	-138.700000	0.102000	-136.000000	0.113000	-132.800000	0.127000
-180.000000	0.000000	-180.000000	0.000000	-180.000000	0.000000	180.000000	0.000000	-180.000000	0.000000	-180.000000	0.000000	-180.000000	0.000000	180.000000	0.000000	-180.000000	0.000000	-180.000000	0.000000	-180.000000	0.000000	-180.000000	0.000000	-180.000000	0.000000	-180.000000	0.000000	180.000000	0.000000	-180.000000	0.002000	-180.000000	0.000000	172.900000	0.018000	-180.000000	0.000000	-166.200000	0.028000	-143.200000	0.082000	-140.100000	0.080000	-142.400000	0.080000	-144.700000	0.076000	-147.400000	0.069000
-90.000000	0.000000	-90.000000	0.000000	-90.000000	0.001000	-90.200000	0.000000	-90.000000	0.000000	-90.000000	0.001000	-89.600000	0.002000	95.000000	0.022000	95.200000	0.024000	95.400000	0.024000	98.100000	0.036000	98.800000	0.043000	99.200000	0.048000	99.100000	0.053000	-80.900000	0.063000	98.800000	0.073000	98.400000	0.089000	106.000000	0.089000	-98.600000	0.123000	-113.500000	0.113000	-137.800000	0.079000	-141.200000	0.093000	-138.700000	0.100000	-136.100000	0.112000	-132.800000	0.126000
-180.000000	0.000000	-180.000000	0.000000	-180.000000	0.000000	-180.000000	0.000000	-180.000000	0.000000	-180.000000	0.000000	180.000000	0.000000	180.000000	0.000000	180.000000	0.000000	180.000000	0.000000	-180.000000	0.000000	-180.000000	0.000000	-180.000000	0.000000	-180.000000	0.000000	-180.000000	0.000000	179.700000	0.001000	-180.000000	0.000000	172.100000	0.019000	-180.000000	0.000000	-164.100000	0.030000	-143.300000	0.090000	-141.500000	0.089000	-142.800000	0.085000	-144.600000	0.077000	-147.100000	0.069000
135.000000	0.189000	135.000000	0.197000	-134.900000	0.205000	45.100000	0.213000	135.000000	0.221000	-134.900000	0.228000	134.600000	0.234000	130.100000	0.220000	129.700000	0.226000	129.500000	0.232000	-53.200000	0.227000	-54.400000	0.228000	-55.400000	0.232000	-56.100000	0.236000	122.400000	0.237000	-59.300000	0.237000	118.800000	0.235000	123.900000	0.208000	66.800000	0.225000	-125.900000	0.180000	-140.700000	0.090000	-139.600000	0.083000	-138.500000	0.096000	-136.300000	0.111000	-133.200000	0.126000
-180.000000	0.000000	-180.000000	0.000000	-180.000000	0.000000	-180.000000	0.000000	-180.000000	0.000000	-180.000000	0.000000	-180.000000	0.000000	180.000000	0.000000	180.000000	0.000000	-180.000000	0.000000	-180.000000	0.000000	-180.000000	0.000000	-180.000000	0.000000	-180.000000	0.000000	180.000000	0.000000	-179.400000	0.000000	180.000000	0.000000	170.800000	0.020000	-180.000000	0.000000	-140.500000	0.029000	-139.700000	0.073000	-141.700000	0.091000	-142.400000	0.085000	-144.300000	0.078000	-146.900000	0.069000
90.000000	0.000000	90.000000	0.000000	89.800000	0.000000	-90.000000	0.001000	90.000000	0.000000	89.800000	0.000000	-89.600000	0.002000	-85.000000	0.024000	-84.400000	0.024000	-84.400000	0.026000	98.100000	0.038000	99.200000	0.044000	99.400000	0.049000	99.200000	0.055000	99.100000	0.065000	-81.300000	0.075000	-81.400000	0.090000	108.100000	0.086000	-98.700000	0.124000	-139.000000	0.108000	-142.000000	0.094000	-141.000000	0.091000	-139.300000	0.099000	-136.600000	0.111000	-133.300000	0.125000
-180.000000	0.000000	-180.000000	0.000000	180.000000	0.000000	-180.000000	0.000000	-180.000000	0.000000	180.000000	0.000000	-180.000000	0.000000	-180.000000	0.000000	-180.000000	0.000000	-180.000000	0.000000	-180.000000	0.000000	180.000000	0.000000	180.000000	0.000000	180.000000	0.000000	180.000000	0.000000	179.500000	0.002000	-180.000000	0.000000	170.300000	0.026000	180.000000	0.000000	-148.300000	0.085000	-141.700000	0.086000	-140.000000	0.081000	-141.800000	0.083000	-144.100000	0.078000	-146.900000	0.071000
-135.000000	0.189000	-135.000000	0.198000	-135.000000	0.206000	134.900000	0.213000	134.900000	0.221000	134.800000	0.228000	132.500000	0.224000	130.500000	0.222000	129.700000	0.226000	128.700000	0.229000	126.900000	0.227000	125.500000	0.228000	124.900000	0.233000	124.000000	0.237000	122.800000	0.239000	120.800000	0.237000	121.200000	0.225000	-64.000000	0.231000	-122.800000	0.199000	-113.500000	0.211000	-131.800000	0.104000	-141.800000	0.094000	-139.200000	0.097000	-136.700000	0.110000	-133.500000	0.126000
-180.000000	0.000000	-180.000000	0.000000	-180.000000	0.000000	-180.000000	0.000000	-180.000000	0.000000	-180.000000	0.000000	-180.000000	0.000000	-180.000000	0.000000	-180.000000	0.000000	-180.000000	0.000000	-180.000000	0.000000	-180.000000	0.000000	180.000000	0.000000	-180.000000	0.000000	180.000000	0.000000	180.000000	0.000000	177.200000	0.010000	-180.000000	0.000000	-168.400000	0.024000	-176.100000	0.007000	-146.300000	0.073000	-141.300000	0.091000	-142.100000	0.087000	-144.000000	0.080000	-146.800000	0.070000
-90.000000	0.000000	-90.000000	0.000000	-90.000000	0.000000	-90.000000	0.001000	-90.000000	0.001000	-89.800000	0.001000	92.500000	0.013000	94.800000	0.021000	95.400000	0.025000	96.400000	0.029000	98.100000	0.038000	99.100000	0.045000	99.200000	0.048000	99.100000	0.054000	-81.200000	0.063000	-81.200000	0.077000	101.600000	0.083000	98.500000	0.108000	-110.800000	0.100000	-103.000000	0.135000	-137.900000	0.108000	-139.400000	0.080000	-139.300000	0.095000	-136.800000	0.109000	-133.200000	0.124000
-180.000000	0.000000	-180.000000	0.000000	-180.000000	0.000000	-180.000000	0.000000	-180.000000	0.000000	180.000000	0.000000	180.000000	0.000000	180.000000	0.000000	180.000000	0.000000	180.000000	0.000000	180.000000	0.000000	180.000000	0.000000	-180.000000	0.000000	-180.000000	0.000000	-180.000000	0.000000	-180.000000	0.000000	176.800000	0.009000	180.000000	0.000000	-167.200000	0.029000	-175.600000	0.008000	-142.400000	0.061000	-141.800000	0.093000	-141.700000	0.087000	-143.800000	0.080000	-146.900000	0.072000
135.000000	0.189000	135.000000	0.198000	135.000000	0.206000	-134.900000	0.213000	-134.900000	0.221000	-45.200000	0.228000	132.300000	0.223000	-49.700000	0.221000	-50.500000	0.225000	128.500000	0.228000	-53.400000	0.226000	-54.800000	0.227000	-55.400000	0.232000	-56.200000	0.236000	122.500000	0.238000	120.500000	0.236000	121.700000	0.224000	-64.200000	0.229000	-125.500000	0.188000	-114.500000	0.207000	-139.100000	0.101000	-141.200000	0.091000	-139.800000	0.096000	-137.100000	0.109000	-133.400000	0.124000
-180.000000	0.000000	-180.000000	0.000000	-180.000000	0.000000	-180.000000	0.000000	-180.000000	0.000000	-180.000000	0.000000	-180.000000	0.000000	-180.000000	0.000000	-180.000000	0.000000	-180.000000	0.000000	-180.000000	0.000000	-180.000000	0.000000	-180.000000	0.000000	180.000000	0.000000	-180.000000	0.000000	180.000000	0.000000	176.000000	0.008000	-180.000000	0.000000	-163.800000	0.031000	-174.800000	0.010000	-144.300000	0.081000	-139.600000	0.080000	-141.400000	0.086000	-143.600000	0.080000	-146.500000	0.070000
90.000000	0.000000	90.000000	0.000000	90.000000	0.000000	89.800000	0.000000	89.800000	0.000000	90.200000	0.001000	-87.100000	0.013000	94.800000	0.023000	95.800000	0.026000	-83.300000	0.030000	98.500000	0.039000	99.500000	0.046000	99.300000	0.050000	99.200000	0.055000	99.000000	0.064000	-81.100000	0.078000	102.800000	0.084000	98.800000	0.109000	-115.700000	0.094000	-104.600000	0.133000	-137.200000	0.083000	-141.600000	0.094000	-139.800000	0.096000	-137.200000	0.108000	-133.800000	0.125000
-180.000000	0.000000	-180.000000	0.000000	-180.000000	0.000000	180.000000	0.000000	180.000000	0.000000	-180.000000	0.000000	-180.000000	0.000000	-180.000000	0.000000	-180.000000	0.000000	-180.000000	0.000000	180.000000	0.000000	180.000000	0.000000	180.000000	0.000000	-180.000000	0.000000	180.000000	0.000000	-180.000000	0.000000	175.900000	0.012000	-180.000000	0.000000	-162.700000	0.039000	-174.100000	0.012000	-143.400000	0.085000	-141.300000	0.090000	-141.600000	0.088000	-143.600000	0.082000	-146.500000	0.071000
-135.000000	0.190000	-135.000000	0.198000	-135.000000	0.206000	-135.000000	0.214000	134.900000	0.221000	134.400000	0.226000	131.300000	0.219000	130.200000	0.221000	129.900000	0.227000	128.300000	0.227000	126.700000	0.227000	125.300000	0.228000	124.300000	0.231000	123.500000	0.234000	-57.900000	0.236000	121.000000	0.236000	-61.900000	0.233000	115.300000	0.228000	-114.500000	0.218000	-143.400000	0.089000	-107.400000	0.210000	-130.500000	0.126000	-139.400000	0.099000	-98.600000	0.201000	-99.400000	0.200000
-180.000000	0.000000	-180.000000	0.000000	-180.000000	0.000000	-180.000000	0.000000	-180.000000	0.000000	-180.000000	0.000000	-180.000000	0.000000	-180.000000	0.000000	-180.000000	0.000000	-180.000000	0.000000	180.000000	0.000000	-180.000000	0.000000	180.000000	0.000000	180.000000	0.000000	-179.800000	0.000000	179.400000	0.000000	-180.000000	0.000000	-180.000000	0.000000	-178.100000	0.006000	-136.300000	0.061000	-179.400000	0.002000	-148.900000	0.059000	-142.100000	0.086000	179.800000	0.001000	-176.100000	0.002000
-90.000000	0.000000	-90.000000	0.000000	-90.000000	0.000000	-90.000000	0.000000	-90.000000	0.001000	-89.400000	0.003000	93.800000	0.018000	95.000000	0.023000	95.100000	0.025000	96.900000	0.031000	98.200000	0.039000	99.200000	0.046000	99.600000	0.051000	99.400000	0.058000	99.000000	0.066000	99.400000	0.077000	98.800000	0.094000	98.900000	0.111000	-100.900000	0.122000	-144.000000	0.098000	-99.800000	0.158000	-133.300000	0.119000	-139.000000	0.095000	82.400000	0.193000	-100.900000	0.199000
-180.000000	0.000000	-180.000000	0.000000	-180.000000	0.000000	-180.000000	0.000000	-180.000000	0.000000	180.000000	0.000000	-180.000000	0.000000	180.000000	0.000000	-180.000000	0.000000	180.000000	0.000000	-180.000000	0.000000	180.000000	0.000000	180.000000	0.000000	180.000000	0.000000	-179.800000	0.000000	179.500000	0.002000	-180.000000	0.000000	179.900000	0.001000	-177.700000	0.005000	-142.400000	0.089000	-179.000000	0.000000	-146.900000	0.061000	-142.100000	0.088000	-180.000000	0.002000	-174.400000	0.004000
135.000000	0.190000	135.000000	0.198000	135.000000	0.206000	135.000000	0.214000	-134.900000	0.221000	134.400000	0.226000	-48.900000	0.218000	130.000000	0.220000	-50.400000	0.226000	-52.000000	0.226000	-53.600000	0.225000	-55.000000	0.226000	-55.900000	0.230000	-56.900000	0.233000	-58.100000	0.235000	120.800000	0.233000	117.900000	0.232000	115.300000	0.226000	-115.100000	0.217000	-136.900000	0.063000	-107.800000	0.210000	-135.000000	0.115000	-139.500000	0.097000	-98.900000	0.200000	-102.900000	0.196000
-180.000000	0.000000	-180.000000	0.000000	-180.000000	0.000000	-180.000000	0.000000	-180.000000	0.000000	180.000000	0.000000	-180.000000	0.000000	180.000000	0.000000	-180.000000	0.000000	-180.000000	0.000000	-180.000000	0.000000	-180.000000	0.000000	-180.000000	0.000000	180.000000	0.000000	-180.000000	0.001000	179.600000	0.003000	180.000000	0.000000	179.800000	0.000000	-177.000000	0.004000	-144.100000	0.096000	-178.900000	0.001000	-146.000000	0.066000	-141.400000	0.084000	-179.800000	0.001000	-172.100000	0.008000
90.000000	0.000000	90.000000	0.000000	90.000000	0.000000	90.000000	0.000000	89.800000	0.000000	-89.400000	0.003000	94.100000	0.018000	-84.800000	0.024000	95.800000	0.024000	97.100000	0.032000	98.700000	0.040000	99.600000	0.047000	99.700000	0.052000	99.700000	0.059000	99.200000	0.067000	99.500000	0.077000	-81.100000	0.095000	-81.100000	0.113000	-102.100000	0.123000	-141.900000	0.089000	-100.300000	0.158000	-135.600000	0.108000	-139.800000	0.098000	82.500000	0.194000	-105.800000	0.192000
-180.000000	0.000000	-180.000000	0.000000	-180.000000	0.000000	-180.000000	0.000000	180.000000	0.000000	180.000000	0.000000	-180.000000	0.000000	-180.000000	0.000000	-180.000000	0.000000	-180.000000	0.000000	-180.000000	0.000000	-180.000000	0.000000	180.000000	0.000000	-180.000000	0.000000	-179.900000	0.000000	179.400000	0.001000	180.000000	0.000000	-179.700000	0.000000	-176.800000	0.008000	-137.500000	0.064000	-179.000000	0.003000	-145.400000	0.072000	-141.800000	0.087000	179.200000	0.001000	-168.800000	0.011000
-135.000000	0.190000	-135.000000	0.198000	-135.000000	0.206000	-135.000000	0.214000	-135.000000	0.222000	134.900000	0.229000	131.300000	0.219000	130.200000	0.221000	129.700000	0.227000	127.500000	0.223000	126.300000	0.225000	125.000000	0.227000	124.500000	0.232000	123.200000	0.234000	121.900000	0.235000	120.100000	0.235000	-62.200000	0.232000	115.300000	0.226000	67.600000	0.221000	-143.500000	0.090000	-138.900000	0.081000	-129.600000	0.128000	-136.600000	0.107000	-135.900000	0.112000	-130.500000	0.135000
-180.000000	0.000000	-180.000000	0.000000	-180.000000	0.000000	-180.000000	0.000000	-180.000000	0.000000	-180.000000	0.000000	-180.000000	0.000000	-180.000000	0.000000	180.000000	0.000000	-180.000000	0.000000	-180.000000	0.000000	-180.000000	0.000000	-180.000000	0.000000	-180.000000	0.000000	-179.900000	0.001000	180.000000	0.000000	-180.000000	0.000000	179.900000	0.002000	-179.900000	0.001000	-136.400000	0.062000	-142.600000	0.089000	-149.400000	0.057000	-144.300000	0.077000	-144.600000	0.078000	-149.300000	0.062000
-90.000000	0.000000	-90.000000	0.000000	-90.000000	0.000000	-90.000000	0.000000	-90.000000	0.000000	-90.000000	0.001000	93.800000	0.018000	95.000000	0.023000	95.300000	0.025000	97.600000	0.036000	98.700000	0.041000	99.500000	0.047000	99.300000	0.051000	99.500000	0.059000	-80.900000	0.066000	-81.000000	0.081000	98.900000	0.096000	99.100000	0.111000	-99.100000	0.129000	-143.800000	0.096000	-140.700000	0.089000	-132.900000	0.123000	-137.100000	0.107000	-136.300000	0.112000	-130.700000	0.134000
-180.000000	0.000000	-180.000000	0.000000	-180.000000	0.000000	-180.000000	0.000000	-180.000000	0.000000	-180.000000	0.000000	-180.000000	0.000000	180.000000	0.000000	180.000000	0.000000	180.000000	0.000000	180.000000	0.000000	-180.000000	0.000000	-180.000000	0.000000	180.000000	0.000000	-179.900000	0.001000	180.000000	0.000000	-180.000000	0.000000	179.600000	0.001000	-179.900000	0.000000	-142.500000	0.091000	-140.100000	0.077000	-147.200000	0.058000	-143.800000	0.076000	-144.200000	0.077000	-148.900000	0.062000
135.000000	0.190000	135.000000	0.198000	135.000000	0.206000	135.000000	0.214000	135.000000	0.222000	-134.900000	0.229000	-48.900000	0.218000	130.000000	0.220000	129.500000	0.226000	-52.900000	0.221000	-54.000000	0.223000	-55.200000	0.225000	-55.800000	0.231000	-57.000000	0.232000	121.800000	0.234000	119.900000	0.233000	117.600000	0.231000	-65.100000	0.225000	67.900000	0.220000	-137.000000	0.063000	-141.700000	0.092000	-134.400000	0.117000	-137.400000	0.106000	-136.500000	0.112000	-131.200000	0.134000
-180.000000	0.000000	-180.000000	0.000000	-180.000000	0.000000	-180.000000	0.000000	-180.000000	0.000000	-180.000000	0.000000	-180.000000	0.000000	180.000000	0.000000	180.000000	0.000000	-180.000000	0.000000	-180.000000	0.000000	-180.000000	0.000000	-180.000000	0.000000	-180.000000	0.000000	-179.900000	0.001000	180.000000	0.000000	-180.000000	0.000000	-179.400000	0.001000	179.800000	0.000000	-143.700000	0.095000	-141.400000	0.086000	-146.800000	0.066000	-143.800000	0.079000	-144.300000	0.079000	-148.600000	0.063000
90.000000	0.000000	90.000000	0.000000	90.000000	0.000000	90.000000	0.000000	90.000000	0.000000	89.800000	0.000000	94.100000	0.019000	-84.800000	0.024000	-84.200000	0.025000	98.200000	0.037000	99.000000	0.043000	99.700000	0.049000	99.600000	0.052000	99.700000	0.060000	-80.800000	0.067000	-80.900000	0.083000	-81.000000	0.097000	-81.100000	0.113000	80.900000	0.131000	-142.200000	0.090000	-139.600000	0.080000	-134.800000	0.109000	-137.400000	0.103000	-136.300000	0.110000	-131.300000	0.132000
-180.000000	0.000000	-180.000000	0.000000	-180.000000	0.000000	-180.000000	0.000000	-180.000000	0.000000	180.000000	0.000000	-180.000000	0.000000	180.000000	0.000000	-180.000000	0.000000	-180.000000	0.000000	180.000000	0.000000	-180.000000	0.000000	180.000000	0.000000	180.000000	0.000000	-179.900000	0.001000	-180.000000	0.000000	-180.000000	0.000000	179.600000	0.001000	-179.900000	0.000000	-137.500000	0.064000	-142.100000	0.090000	-145.800000	0.070000	-143.500000	0.080000	-144.200000	0.080000	-148.600000	0.065000
-135.000000	0.190000	-45.100000	0.198000	134.900000	0.206000	-45.100000	0.214000	-135.000000	0.222000	132.200000	0.216000	131.200000	0.219000	130.000000	0.221000	129.400000	0.225000	127.400000	0.223000	125.700000	0.222000	125.200000	0.228000	123.800000	0.229000	122.900000	0.231000	121.600000	0.235000	119.800000	0.234000	-62.500000	0.230000	117.400000	0.219000	-146.900000	0.102000	-143.500000	0.095000	-110.700000	0.203000	-141.200000	0.094000	-137.800000	0.105000	-137.200000	0.109000	-133.300000	0.125000
-180.000000	0.000000	-180.000000	0.000000	-180.000000	0.000000	-180.000000	0.000000	-180.000000	0.000000	-180.000000	0.000000	-180.000000	0.000000	-180.000000	0.000000	-180.000000	0.000000	-180.000000	0.000000	-180.000000	0.000000	-180.000000	0.000000	-180.000000	0.000000	-179.800000	0.003000	-179.600000	0.001000	180.000000	0.000000	-180.000000	0.000000	177.200000	0.007000	-141.100000	0.087000	-141.600000	0.086000	-174.800000	0.007000	-141.400000	0.089000	-143.300000	0.080000	-143.500000	0.082000	-146.700000	0.071000
-90.000000	0.000000	90.000000	0.001000	-90.000000	0.001000	90.000000	0.001000	-90.000000	0.000000	92.900000	0.014000	93.800000	0.019000	95.100000	0.024000	95.600000	0.028000	97.700000	0.036000	99.200000	0.044000	99.300000	0.046000	99.900000	0.054000	-80.600000	0.058000	-80.900000	0.068000	-80.900000	0.082000	99.000000	0.099000	101.900000	0.108000	-135.900000	0.053000	-138.200000	0.069000	-104.700000	0.153000	-139.500000	0.084000	-137.800000	0.102000	-137.200000	0.107000	-133.400000	0.125000
-180.000000	0.000000	-180.000000	0.000000	-180.000000	0.000000	-180.000000	0.000000	-180.000000	0.000000	-180.000000	0.000000	-180.000000	0.000000	180.000000	0.000000	180.000000	0.000000	180.000000	0.000000	180.000000	0.000000	180.000000	0.000000	-180.000000	0.000000	-179.800000	0.001000	179.800000	0.001000	-180.000000	0.000000	180.000000	0.000000	177.000000	0.007000	-145.900000	0.104000	-143.400000	0.094000	-173.900000	0.010000	-141.800000	0.092000	-143.300000	0.082000	-143.400000	0.083000	-146.600000	0.072000
135.000000	0.190000	-134.900000	0.198000	-134.900000	0.206000	-134.900000	0.214000	135.000000	0.222000	132.000000	0.215000	-49.000000	0.218000	129.800000	0.219000	-51.000000	0.223000	-52.900000	0.221000	-54.600000	0.221000	-55.000000	0.227000	-56.400000	0.228000	122.500000	0.230000	121.700000	0.232000	119.700000	0.233000	-62.900000	0.229000	117.700000	0.217000	-141.500000	0.082000	-141.400000	0.085000	-112.800000	0.197000	-140.800000	0.091000	-138.100000	0.102000	-137.500000	0.107000	-133.500000	0.124000
-180.000000	0.000000	-180.000000	0.000000	-180.000000	0.000000	-180.000000	0.000000	-180.000000	0.000000	-180.000000	0.000000	-180.000000	0.000000	-180.000000	0.000000	-180.000000	0.000000	-180.000000	0.000000	-180.000000	0.000000	-180.000000	0.000000	-180.000000	0.000000	-179.600000	0.002000	-180.000000	0.003000	180.000000	0.000000	-180.000000	0.000000	176.600000	0.007000	-135.900000	0.059000	-138.600000	0.071000	-172.100000	0.013000	-140.000000	0.082000	-142.800000	0.081000	-143.100000	0.083000	-146.500000	0.072000
90.000000	0.000000	89.800000	0.000000	89.800000	0.000000	89.800000	0.000000	90.000000	0.000000	-86.900000	0.015000	94.300000	0.019000	-84.500000	0.025000	96.500000	0.028000	98.200000	0.037000	99.600000	0.045000	99.500000	0.047000	100.100000	0.055000	-80.500000	0.060000	99.500000	0.069000	-80.800000	0.083000	99.200000	0.100000	102.700000	0.108000	-146.000000	0.101000	-143.200000	0.093000	-107.800000	0.148000	-141.400000	0.094000	-138.500000	0.102000	-137.600000	0.107000	-133.700000	0.124000
-180.000000	0.000000	180.000000	0.000000	180.000000	0.000000	180.000000	0.000000	-180.000000	0.000000	-180.000000	0.000000	180.000000	0.000000	-180.000000	0.000000	-180.000000	0.000000	-180.000000	0.000000	-180.000000	0.000000	180.000000	0.000000	180.000000	0.000000	-179.900000	0.001000	179.800000	0.000000	-180.000000	0.000000	-180.000000	0.000000	176.300000	0.010000	-140.900000	0.082000	-141.200000	0.084000	-170.500000	0.016000	-141.100000	0.089000	-142.700000	0.083000	-143.100000	0.083000	-146.300000	0.073000
-134.900000	0.190000	-135.000000	0.199000	-135.000000	0.207000	-45.100000	0.214000	134.900000	0.222000	134.600000	0.228000	130.400000	0.215000	129.800000	0.220000	129.000000	0.223000	127.000000	0.221000	-54.500000	0.222000	124.400000	0.224000	124.200000	0.230000	122.600000	0.232000	121.000000	0.233000	119.300000	0.232000	122.700000	0.212000	117.000000	0.219000	-123.500000	0.190000	-138.200000	0.068000	-106.000000	0.207000	-141.100000	0.094000	-138.700000	0.099000	-136.800000	0.111000	-132.500000	0.128000
180.000000	0.000000	-180.000000	0.000000	-180.000000	0.000000	-180.000000	0.000000	-180.000000	0.000000	-180.000000	0.000000	-180.000000	0.000000	-180.000000	0.000000	180.000000	0.000000	-180.000000	0.000000	179.900000	0.000000	180.000000	0.000000	179.900000	0.001000	180.000000	0.000000	-179.600000	0.001000	-180.000000	0.000000	173.800000	0.017000	177.300000	0.006000	-164.800000	0.025000	-142.800000	0.093000	179.800000	0.002000	-141.200000	0.088000	-142.500000	0.086000	-144.000000	0.081000	-147.400000	0.069000
-90.200000	0.000000	-90.000000	0.000000	-90.000000	0.000000	90.000000	0.001000	-90.000000	0.001000	-89.600000	0.002000	94.900000	0.022000	95.500000	0.024000	96.000000	0.030000	98.200000	0.038000	99.400000	0.044000	100.000000	0.051000	-80.400000	0.052000	99.800000	0.062000	-80.600000	0.070000	-80.700000	0.085000	105.600000	0.083000	101.900000	0.110000	-114.900000	0.105000	-142.100000	0.087000	80.800000	0.162000	-139.700000	0.086000	-138.800000	0.098000	-136.600000	0.108000	-132.700000	0.128000
-180.000000	0.000000	-180.000000	0.000000	-180.000000	0.000000	-180.000000	0.000000	-180.000000	0.000000	180.000000	0.000000	180.000000	0.000000	180.000000	0.000000	180.000000	0.000000	180.000000	0.000000	-179.900000	0.001000	180.000000	0.000000	-179.900000	0.000000	180.000000	0.000000	179.800000	0.002000	179.900000	0.001000	173.200000	0.019000	177.000000	0.008000	-163.900000	0.036000	-138.300000	0.070000	179.900000	0.001000	-141.700000	0.091000	-142.100000	0.085000	-143.900000	0.082000	-147.200000	0.069000
45.100000	0.190000	135.000000	0.199000	135.000000	0.207000	-134.900000	0.214000	-134.900000	0.222000	134.600000	0.228000	-49.800000	0.214000	129.600000	0.219000	-51.400000	0.222000	-53.400000	0.219000	125.200000	0.220000	-55.900000	0.222000	123.800000	0.229000	-57.500000	0.230000	121.300000	0.230000	119.300000	0.230000	123.800000	0.207000	117.400000	0.215000	-126.800000	0.170000	-142.900000	0.092000	-105.700000	0.206000	-140.600000	0.091000	-139.300000	0.099000	-137.100000	0.110000	-132.800000	0.127000
-180.000000	0.000000	-180.000000	0.000000	-180.000000	0.000000	-180.000000	0.000000	-180.000000	0.000000	-180.000000	0.000000	-180.000000	0.000000	-180.000000	0.000000	-180.000000	0.000000	-180.000000	0.000000	180.000000	0.000000	-180.000000	0.000000	-179.900000	0.001000	179.900000	0.001000	179.900000	0.003000	179.800000	0.000000	172.000000	0.019000	176.500000	0.008000	-136.600000	0.038000	-141.700000	0.087000	179.800000	0.002000	-140.300000	0.083000	-141.800000	0.085000	-143.300000	0.080000	-147.200000	0.070000
-90.000000	0.001000	90.000000	0.000000	90.000000	0.000000	89.800000	0.000000	89.800000	0.000000	-89.600000	0.002000	95.000000	0.024000	-84.500000	0.026000	96.900000	0.029000	98.600000	0.040000	-80.400000	0.046000	100.300000	0.053000	-80.400000	0.054000	100.000000	0.063000	-80.500000	0.071000	99.600000	0.087000	107.500000	0.082000	103.000000	0.110000	-144.000000	0.098000	-138.700000	0.071000	80.700000	0.163000	-141.100000	0.094000	-139.200000	0.098000	-137.300000	0.109000	-132.900000	0.126000
-180.000000	0.000000	-180.000000	0.000000	-180.000000	0.000000	180.000000	0.000000	180.000000	0.000000	-180.000000	0.000000	-180.000000	0.000000	180.000000	0.000000	180.000000	0.000000	-180.000000	0.000000	-179.900000	0.001000	180.000000	0.000000	-179.900000	0.000000	179.900000	0.000000	-179.700000	0.000000	179.800000	0.000000	171.400000	0.023000	176.000000	0.009000	-144.400000	0.094000	-142.800000	0.092000	179.800000	0.001000	-141.200000	0.088000	-142.100000	0.087000	-143.600000	0.083000	-147.000000	0.071000
-135.000000	0.191000	-135.000000	0.199000	-135.000000	0.207000	-135.000000	0.215000	132.700000	0.211000	132.400000	0.217000	130.500000	0.216000	129.900000	0.221000	128.400000	0.221000	126.500000	0.219000	125.600000	0.223000	124.500000	0.225000	123.300000	0.227000	122.600000	0.232000	-59.200000	0.231000	119.500000	0.232000	-63.300000	0.228000	139.700000	0.111000	-145.600000	0.099000	-127.000000	0.158000	-141.200000	0.091000	-105.400000	0.201000	-139.000000	0.098000	-135.600000	0.117000	-132.400000	0.129000
-180.000000	0.000000	-180.000000	0.000000	-180.000000	0.000000	-180.000000	0.000000	-180.000000	0.000000	-180.000000	0.000000	-180.000000	0.000000	-180.000000	0.000000	-180.000000	0.000000	-180.000000	0.000000	-180.000000	0.000000	180.000000	0.000000	-180.000000	0.000000	180.000000	0.000000	-179.800000	0.000000	179.800000	0.000000	-180.000000	0.000000	132.700000	0.029000	-141.900000	0.088000	-144.900000	0.040000	-141.500000	0.086000	-177.200000	0.004000	-141.800000	0.085000	-145.000000	0.075000	-147.500000	0.068000
-90.000000	0.000000	-90.000000	0.000000	-90.000000	0.000000	-90.000000	0.000000	92.100000	0.013000	92.700000	0.014000	94.700000	0.022000	95.100000	0.025000	96.700000	0.032000	98.700000	0.040000	99.300000	0.044000	99.900000	0.050000	100.200000	0.057000	99.700000	0.063000	99.500000	0.074000	99.500000	0.085000	99.200000	0.103000	147.400000	0.113000	-136.200000	0.057000	-136.100000	0.112000	-139.800000	0.082000	-102.200000	0.173000	-139.500000	0.099000	-135.400000	0.114000	-132.500000	0.129000
-180.000000	0.000000	-180.000000	0.000000	-180.000000	0.000000	-180.000000	0.000000	180.000000	0.000000	180.000000	0.000000	180.000000	0.000000	180.000000	0.000000	180.000000	0.000000	180.000000	0.000000	180.000000	0.000000	180.000000	0.000000	180.000000	0.000000	-180.000000	0.000000	-179.900000	0.001000	179.800000	0.002000	180.000000	0.000000	143.700000	0.087000	-145.000000	0.100000	-148.100000	0.069000	-141.800000	0.089000	-176.400000	0.005000	-141.700000	0.087000	-145.200000	0.078000	-147.400000	0.069000
135.000000	0.191000	135.000000	0.199000	135.000000	0.207000	135.000000	0.215000	132.600000	0.211000	132.100000	0.216000	130.300000	0.215000	-50.300000	0.219000	128.100000	0.219000	-53.800000	0.217000	-54.700000	0.221000	-55.800000	0.224000	-56.900000	0.226000	-57.600000	0.230000	-59.400000	0.230000	119.300000	0.229000	-63.500000	0.226000	132.600000	0.035000	-141.900000	0.084000	-134.000000	0.089000	-140.900000	0.088000	-107.000000	0.198000	-139.200000	0.096000	-135.600000	0.113000	-132.600000	0.127000
-180.000000	0.000000	-180.000000	0.000000	-180.000000	0.000000	-180.000000	0.000000	180.000000	0.000000	-180.000000	0.000000	180.000000	0.000000	-180.000000	0.000000	-180.000000	0.000000	-180.000000	0.000000	-180.000000	0.000000	-180.000000	0.000000	-180.000000	0.000000	-180.000000	0.000000	-179.900000	0.000000	179.700000	0.001000	-180.000000	0.000000	147.100000	0.118000	-136.500000	0.061000	-144.800000	0.083000	-140.300000	0.081000	-175.000000	0.006000	-141.900000	0.089000	-144.600000	0.077000	-147.300000	0.070000
90.000000	0.000000	90.000000	0.000000	90.000000	0.000000	90.000000	0.000000	-87.200000	0.011000	-86.900000	0.014000	-85.100000	0.023000	95.700000	0.025000	-82.700000	0.033000	99.000000	0.042000	99.600000	0.046000	100.000000	0.052000	100.300000	0.059000	100.000000	0.064000	99.700000	0.075000	-80.700000	0.087000	99.500000	0.104000	143.500000	0.079000	-145.000000	0.098000	-140.100000	0.095000	-141.400000	0.090000	-104.600000	0.171000	-139.500000	0.096000	-136.300000	0.114000	-132.800000	0.127000
-180.000000	0.000000	-180.000000	0.000000	-180.000000	0.000000	-180.000000	0.000000	-180.000000	0.000000	-180.000000	0.000000	180.000000	0.000000	-180.000000	0.000000	-180.000000	0.000000	-180.000000	0.000000	180.000000	0.000000	180.000000	0.000000	-180.000000	0.000000	180.000000	0.000000	-179.900000	0.001000	-179.500000	0.000000	-180.000000	0.000000	131.000000	0.051000	-141.400000	0.083000	-140.000000	0.068000	-141.200000	0.086000	-173.800000	0.009000	-141.300000	0.087000	-144.300000	0.077000	-147.000000	0.070000
-135.000000	0.191000	-134.900000	0.199000	134.900000	0.207000	134.900000	0.215000	-134.800000	0.222000	131.200000	0.212000	130.000000	0.214000	129.600000	0.219000	128.000000	0.219000	126.100000	0.217000	125.200000	0.219000	-56.200000	0.222000	-56.700000	0.227000	122.300000	0.231000	120.600000	0.231000	121.300000	0.222000	-63.800000	0.226000	-137.800000	0.005000	-135.100000	0.059000	-112.000000	0.203000	-139.700000	0.079000	-138.000000	0.102000	-139.000000	0.100000	-136.300000	0.111000	-133.200000	0.127000
-180.000000	0.000000	180.000000	0.000000	-180.000000	0.000000	-180.000000	0.000000	180.000000	0.000000	-180.000000	0.000000	180.000000	0.000000	-180.000000	0.000000	-180.000000	0.000000	-180.000000	0.000000	179.700000	0.000000	-179.800000	0.000000	-180.000000	0.001000	180.000000	0.000000	-180.000000	0.000000	177.400000	0.008000	-180.000000	0.000000	-82.400000	0.140000	-145.800000	0.099000	-175.300000	0.007000	-141.800000	0.091000	-143.600000	0.080000	-142.400000	0.087000	-144.100000	0.080000	-146.900000	0.071000
-90.000000	0.000000	-90.200000	0.000000	-90.000000	0.001000	-90.000000	0.001000	-90.200000	0.001000	94.000000	0.019000	95.000000	0.025000	95.300000	0.028000	97.100000	0.034000	99.100000	0.042000	-80.200000	0.047000	-79.700000	0.054000	100.100000	0.057000	-80.100000	0.064000	-80.300000	0.076000	102.100000	0.081000	99.500000	0.105000	151.800000	0.064000	-141.400000	0.087000	-104.600000	0.145000	-141.200000	0.088000	-137.900000	0.097000	-138.600000	0.097000	-136.700000	0.111000	-133.000000	0.125000
-180.000000	0.000000	-180.000000	0.000000	-180.000000	0.000000	-180.000000	0.000000	-180.000000	0.000000	180.000000	0.000000	180.000000	0.000000	180.000000	0.000000	-180.000000	0.000000	180.000000	0.000000	-179.700000	0.001000	-180.000000	0.000000	-180.000000	0.000000	-180.000000	0.000000	-180.000000	0.000000	177.300000	0.010000	179.900000	0.001000	125.300000	0.058000	-136.400000	0.059000	-174.500000	0.009000	-139.800000	0.080000	-143.100000	0.081000	-142.200000	0.087000	-143.800000	0.080000	-146.900000	0.073000
135.000000	0.191000	45.100000	0.199000	-134.900000	0.207000	-134.900000	0.215000	45.200000	0.222000	131.000000	0.211000	-50.200000	0.212000	-50.800000	0.218000	-52.300000	0.217000	-54.200000	0.216000	-55.400000	0.217000	123.500000	0.220000	-57.000000	0.226000	122.100000	0.230000	120.400000	0.230000	121.400000	0.218000	116.200000	0.224000	149.300000	0.110000	-145.200000	0.099000	-113.700000	0.198000	-141.700000	0.091000	-138.900000	0.099000	-139.300000	0.099000	-136.800000	0.110000	-133.300000	0.125000
-180.000000	0.000000	-180.000000	0.000000	-180.000000	0.000000	-180.000000	0.000000	180.000000	0.000000	180.000000	0.000000	-180.000000	0.000000	-180.000000	0.000000	-180.000000	0.001000	-180.000000	0.000000	180.000000	0.001000	-179.900000	0.001000	-179.900000	0.000000	-180.000000	0.000000	-180.000000	0.000000	176.600000	0.009000	179.800000	0.000000	142.500000	0.093000	-141.400000	0.084000	-173.300000	0.013000	-141.200000	0.087000	-142.200000	0.079000	-141.600000	0.085000	-143.800000	0.082000	-146.400000	0.072000
90.000000	0.000000	-90.000000	0.001000	89.800000	0.000000	89.800000	0.000000	-90.200000	0.001000	-85.800000	0.020000	95.700000	0.025000	96.400000	0.026000	97.700000	0.034000	99.400000	0.044000	100.000000	0.048000	-79.400000	0.055000	-79.700000	0.059000	99.900000	0.066000	99.900000	0.077000	103.200000	0.083000	-80.500000	0.107000	130.500000	0.045000	-137.000000	0.061000	-106.900000	0.140000	-139.800000	0.081000	-139.200000	0.098000	-139.400000	0.099000	-136.900000	0.109000	-133.700000	0.125000
-180.000000	0.000000	-180.000000	0.000000	180.000000	0.000000	180.000000	0.000000	-180.000000	0.000000	-180.000000	0.000000	180.000000	0.000000	-180.000000	0.000000	-180.000000	0.000000	-180.000000	0.000000	-179.700000	0.001000	-180.000000	0.000000	180.000000	0.000000	180.000000	0.000000	-180.000000	0.000000	176.300000	0.009000	-179.700000	0.000000	150.700000	0.093000	-144.800000	0.099000	-172.000000	0.016000	-141.800000	0.090000	-142.500000	0.083000	-141.900000	0.088000	-143.500000	0.082000	-146.400000	0.073000
-134.900000	0.191000	-45.100000	0.199000	-133.300000	0.199000	134.900000	0.215000	132.600000	0.211000	130.600000	0.209000	130.100000	0.214000	129.700000	0.220000	127.800000	0.218000	125.900000	0.216000	125.100000	0.220000	124.100000	0.224000	122.900000	0.225000	121.900000	0.229000	120.500000	0.228000	119.700000	0.226000	118.700000	0.219000	123.000000	0.192000	-141.500000	0.082000	-138.800000	0.073000	-140.800000	0.092000	-140.100000	0.092000	-139.300000	0.098000	-137.000000	0.108000	-133.100000	0.126000
180.000000	0.000000	-180.000000	0.000000	-180.000000	0.000000	-180.000000	0.000000	180.000000	0.000000	-180.000000	0.000000	180.000000	0.000000	-180.000000	0.000000	-180.000000	0.000000	180.000000	0.000000	-180.000000	0.000000	180.000000	0.000000	-180.000000	0.001000	180.000000	0.000000	179.800000	0.002000	178.400000	0.002000	176.800000	0.005000	168.400000	0.027000	-137.500000	0.066000	-142.800000	0.092000	-141.500000	0.084000	-141.100000	0.086000	-141.900000	0.088000	-143.300000	0.082000	-146.800000	0.072000
-90.200000	0.000000	90.000000	0.001000	88.800000	0.012000	-90.000000	0.001000	92.400000	0.013000	94.600000	0.022000	95.000000	0.025000	95.300000	0.027000	97.500000	0.035000	99.300000	0.044000	99.700000	0.048000	100.100000	0.052000	-79.700000	0.059000	-79.900000	0.067000	-80.300000	0.077000	101.100000	0.088000	102.700000	0.101000	111.800000	0.096000	-144.400000	0.095000	-141.300000	0.086000	-139.900000	0.086000	-140.400000	0.093000	-139.200000	0.097000	-137.500000	0.110000	-133.200000	0.126000
-180.000000	0.000000	-180.000000	0.000000	180.000000	0.000000	-180.000000	0.000000	180.000000	0.000000	180.000000	0.000000	180.000000	0.000000	180.000000	0.000000	-180.000000	0.000000	180.000000	0.000000	180.000000	0.000000	180.000000	0.000000	-179.900000	0.001000	-180.000000	0.000000	-179.600000	0.000000	178.600000	0.006000	176.900000	0.010000	166.700000	0.030000	-141.000000	0.082000	-139.100000	0.073000	-141.800000	0.087000	-141.200000	0.087000	-141.700000	0.088000	-143.200000	0.082000	-146.600000	0.072000
45.100000	0.191000	-134.900000	0.199000	-133.200000	0.198000	-134.900000	0.215000	132.400000	0.210000	-49.600000	0.208000	-50.200000	0.213000	-50.700000	0.219000	-52.600000	0.216000	-54.500000	0.214000	-55.300000	0.219000	-56.100000	0.223000	122.600000	0.224000	121.700000	0.228000	119.700000	0.228000	119.600000	0.220000	118.700000	0.212000	126.300000	0.183000	-138.100000	0.068000	-142.600000	0.093000	-140.500000	0.088000	-140.100000	0.090000	-139.500000	0.098000	-137.200000	0.108000	-133.400000	0.125000
-180.000000	0.000000	-180.000000	0.000000	-180.000000	0.000000	-180.000000	0.000000	180.000000	0.000000	-180.000000	0.000000	-180.000000	0.000000	-180.000000	0.000000	-180.000000	0.000000	-180.000000	0.000000	-180.000000	0.000000	-180.000000	0.000000	-180.000000	0.000000	-180.000000	0.000000	-179.600000	0.001000	178.400000	0.007000	176.600000	0.011000	163.200000	0.031000	-144.100000	0.094000	-141.400000	0.084000	-140.800000	0.083000	-141.400000	0.089000	-141.500000	0.087000	-143.500000	0.085000	-146.600000	0.073000
-90.000000	0.001000	89.800000	0.000000	87.600000	0.007000	89.800000	0.000000	-87.200000	0.013000	94.900000	0.023000	95.600000	0.024000	96.200000	0.026000	97.900000	0.037000	99.700000	0.046000	100.100000	0.049000	100.200000	0.054000	-79.500000	0.061000	100.200000	0.068000	-80.100000	0.078000	101.600000	0.088000	103.500000	0.100000	116.900000	0.090000	-140.900000	0.081000	-139.100000	0.075000	-141.000000	0.090000	-140.300000	0.091000	-139.500000	0.097000	-137.200000	0.107000	-133.400000	0.125000
-180.000000	0.000000	180.000000	0.000000	-180.000000	0.000000	180.000000	0.000000	-180.000000	0.000000	-180.000000	0.000000	-180.000000	0.000000	-180.000000	0.000000	180.000000	0.000000	180.000000	0.000000	-180.000000	0.000000	-180.000000	0.000000	-179.900000	0.001000	180.000000	0.000000	179.800000	0.002000	178.000000	0.004000	175.800000	0.009000	162.200000	0.043000	-138.500000	0.069000	-142.800000	0.091000	-141.200000	0.085000	-140.900000	0.087000	-141.700000	0.089000	-143.100000	0.083000	-146.400000	0.073000
-135.000000	0.192000	-135.000000	0.200000	-135.000000	0.208000	-135.000000	0.216000	132.100000	0.209000	131.300000	0.213000	130.100000	0.215000	128.900000	0.216000	127.300000	0.216000	125.800000	0.216000	124.600000	0.218000	123.600000	0.222000	123.000000	0.226000	121.600000	0.228000	120.400000	0.227000	-62.100000	0.227000	-64.600000	0.223000	121.200000	0.199000	-145.300000	0.088000	-141.200000	0.091000	-141.100000	0.087000	-139.900000	0.090000	-139.400000	0.097000	-136.900000	0.109000	-132.800000	0.127000
-180.000000	0.000000	-180.000000	0.000000	-180.000000	0.000000	-180.000000	0.000000	-180.000000	0.000000	-180.000000	0.000000	-180.000000	0.000000	180.000000	0.000000	-180.000000	0.000000	-179.900000	0.001000	-180.000000	0.000000	-179.800000	0.000000	-180.000000	0.001000	180.000000	0.000000	179.400000	0.001000	-180.000000	0.000000	-180.000000	0.000000	170.300000	0.018000	-140.900000	0.093000	-141.700000	0.082000	-139.600000	0.080000	-141.400000	0.089000	-141.600000	0.089000	-143.500000	0.083000	-147.000000	0.071000
-90.000000	0.000000	-90.000000	0.000000	-90.000000	0.000000	-90.000000	0.000000	93.100000	0.015000	93.800000	0.019000	95.200000	0.023000	96.400000	0.030000	98.100000	0.037000	99.200000	0.044000	100.200000	0.050000	-79.800000	0.054000	100.200000	0.059000	-79.800000	0.069000	100.600000	0.079000	99.800000	0.094000	99.700000	0.110000	109.600000	0.105000	-138.200000	0.061000	-139.700000	0.080000	-142.000000	0.093000	-140.400000	0.092000	-139.500000	0.097000	-137.200000	0.109000	-133.000000	0.127000
-180.000000	0.000000	-180.000000	0.000000	-180.000000	0.000000	-180.000000	0.000000	180.000000	0.000000	-180.000000	0.000000	180.000000	0.000000	180.000000	0.000000	180.000000	0.000000	179.900000	0.000000	180.000000	0.000000	-179.900000	0.001000	179.900000	0.001000	-180.000000	0.000000	179.400000	0.002000	-180.000000	0.000000	180.000000	0.000000	169.500000	0.024000	-143.200000	0.095000	-142.100000	0.088000	-141.000000	0.087000	-140.800000	0.086000	-141.400000	0.088000	-143.300000	0.083000	-146.800000	0.072000
135.000000	0.192000	135.000000	0.200000	135.000000	0.208000	135.000000	0.216000	-48.100000	0.208000	-48.900000	0.212000	-50.100000	0.214000	-51.500000	0.215000	-53.100000	0.214000	-54.600000	0.214000	-55.800000	0.217000	123.400000	0.220000	122.900000	0.225000	121.400000	0.227000	120.300000	0.225000	117.800000	0.225000	-64.700000	0.222000	123.200000	0.188000	-142.300000	0.084000	-140.900000	0.084000	-139.700000	0.080000	-140.600000	0.092000	-139.700000	0.097000	-137.300000	0.108000	-133.100000	0.126000
-180.000000	0.000000	-180.000000	0.000000	-180.000000	0.000000	-180.000000	0.000000	-180.000000	0.000000	-180.000000	0.000000	-180.000000	0.000000	-180.000000	0.000000	-180.000000	0.000000	-179.800000	0.001000	-180.000000	0.000000	-180.000000	0.001000	179.700000	0.000000	-180.000000	0.000000	179.400000	0.002000	180.000000	0.000000	-180.000000	0.000000	167.400000	0.029000	-137.700000	0.066000	-140.200000	0.080000	-142.000000	0.093000	-141.100000	0.089000	-141.400000	0.089000	-143.300000	0.084000	-146.700000	0.072000
90.000000	0.000000	90.000000	0.000000	90.000000	0.000000	90.000000	0.000000	93.200000	0.016000	94.200000	0.019000	95.200000	0.025000	96.800000	0.031000	98.400000	0.039000	-80.300000	0.045000	100.500000	0.052000	-79.500000	0.055000	100.700000	0.061000	100.300000	0.070000	100.700000	0.080000	-80.100000	0.096000	99.800000	0.111000	113.000000	0.097000	-143.500000	0.094000	-141.900000	0.088000	-140.900000	0.087000	-140.200000	0.089000	-139.600000	0.096000	-137.300000	0.108000	-133.300000	0.126000
-180.000000	0.000000	-180.000000	0.000000	-180.000000	0.000000	-180.000000	0.000000	-180.000000	0.000000	180.000000	0.000000	-180.000000	0.000000	-180.000000	0.000000	-180.000000	0.000000	-180.000000	0.000000	-180.000000	0.000000	-179.800000	0.001000	179.800000	0.000000	180.000000	0.000000	179.400000	0.002000	-180.000000	0.000000	-180.000000	0.000000	165.700000	0.033000	-141.800000	0.083000	-140.900000	0.083000	-139.800000	0.080000	-141.100000	0.090000	-141.400000	0.090000	-143.100000	0.084000	-146.600000	0.073000
-135.000000	0.192000	-134.900000	0.200000	-45.100000	0.208000	132.700000	0.204000	134.000000	0.219000	131.200000	0.213000	130.000000	0.215000	128.400000	0.214000	126.900000	0.214000	125.300000	0.214000	124.300000	0.217000	123.300000	0.220000	122.500000	0.224000	121.400000	0.227000	119.600000	0.226000	118.900000	0.222000	116.300000	0.220000	140.900000	0.098000	-115.600000	0.200000	-139.600000	0.076000	-141.100000	0.087000	-140.400000	0.092000	-139.400000	0.098000	-136.500000	0.111000	-133.200000	0.126000
-180.000000	0.000000	180.000000	0.000000	-180.000000	0.000000	-180.000000	0.000000	-180.000000	0.000000	-180.000000	0.000000	-180.000000	0.000000	-180.000000	0.000000	-180.000000	0.000000	-180.000000	0.000000	180.000000	0.000000	-180.000000	0.000000	-180.000000	0.000000	180.000000	0.000000	-180.000000	0.000000	178.500000	0.003000	178.900000	0.003000	135.100000	0.040000	-173.100000	0.012000	-141.900000	0.090000	-139.600000	0.081000	-141.100000	0.089000	-141.400000	0.087000	-143.900000	0.081000	-146.700000	0.073000
-90.000000	0.000000	-90.200000	0.000000	90.000000	0.001000	92.300000	0.013000	91.000000	0.005000	94.000000	0.019000	95.200000	0.024000	96.900000	0.033000	98.500000	0.039000	99.900000	0.047000	100.400000	0.052000	100.700000	0.058000	100.500000	0.063000	-79.800000	0.071000	-79.800000	0.083000	101.400000	0.093000	100.900000	0.108000	145.400000	0.110000	-107.100000	0.130000	-141.500000	0.085000	-142.000000	0.092000	-140.200000	0.090000	-139.600000	0.098000	-136.700000	0.111000	-133.200000	0.125000
-180.000000	0.000000	-180.000000	0.000000	-180.000000	0.000000	180.000000	0.000000	-180.000000	0.000000	180.000000	0.000000	180.000000	0.000000	180.000000	0.000000	180.000000	0.000000	180.000000	0.000000	180.000000	0.000000	-180.000000	0.000000	180.000000	0.000000	-180.000000	0.000000	-180.000000	0.000000	178.500000	0.005000	178.800000	0.004000	143.500000	0.080000	-172.300000	0.017000	-139.500000	0.078000	-140.900000	0.088000	-141.100000	0.089000	-141.600000	0.089000	-143.700000	0.082000	-146.600000	0.074000
135.000000	0.192000	-134.900000	0.200000	-134.900000	0.208000	132.500000	0.203000	-46.000000	0.219000	131.000000	0.212000	129.800000	0.214000	-52.000000	0.212000	-53.500000	0.212000	-55.100000	0.212000	-56.100000	0.215000	-57.100000	0.218000	-57.800000	0.223000	121.100000	0.226000	119.300000	0.225000	118.900000	0.218000	116.400000	0.217000	133.700000	0.053000	-117.600000	0.191000	-142.200000	0.089000	-139.900000	0.080000	-140.500000	0.092000	-139.300000	0.096000	-136.800000	0.110000	-133.400000	0.125000
-180.000000	0.000000	-180.000000	0.000000	-180.000000	0.000000	180.000000	0.000000	-180.000000	0.000000	180.000000	0.000000	-180.000000	0.000000	-180.000000	0.000000	-180.000000	0.000000	-180.000000	0.000000	-180.000000	0.000000	-180.000000	0.000000	-180.000000	0.000000	-180.000000	0.000000	-180.000000	0.000000	178.300000	0.006000	178.500000	0.003000	146.900000	0.104000	-170.200000	0.019000	-141.100000	0.085000	-141.700000	0.093000	-140.800000	0.087000	-141.600000	0.090000	-143.600000	0.083000	-146.300000	0.073000
90.000000	0.000000	90.000000	0.001000	89.800000	0.000000	-87.200000	0.013000	91.000000	0.005000	-85.800000	0.020000	-84.600000	0.025000	97.500000	0.034000	98.800000	0.041000	100.200000	0.049000	100.800000	0.054000	101.000000	0.060000	100.800000	0.064000	100.400000	0.072000	-79.700000	0.085000	101.900000	0.093000	101.500000	0.110000	141.600000	0.082000	-110.500000	0.125000	-139.900000	0.078000	-141.100000	0.087000	-140.500000	0.092000	-139.600000	0.097000	-137.000000	0.109000	-133.600000	0.126000
-180.000000	0.000000	-180.000000	0.000000	180.000000	0.000000	-180.000000	0.000000	-180.000000	0.000000	180.000000	0.000000	-180.000000	0.000000	-180.000000	0.000000	-180.000000	0.000000	-180.000000	0.000000	180.000000	0.000000	180.000000	0.000000	180.000000	0.000000	180.000000	0.000000	-180.000000	0.000000	178.000000	0.005000	178.400000	0.003000	134.500000	0.058000	-168.500000	0.022000	-142.000000	0.089000	-139.700000	0.081000	-141.100000	0.089000	-141.200000	0.088000	-143.400000	0.083000	-146.400000	0.073000
-134.900000	0.192000	134.900000	0.200000	132.800000	0.197000	133.500000	0.209000	131.800000	0.208000	130.000000	0.207000	129.700000	0.213000	127.900000	0.212000	125.900000	0.210000	125.400000	0.215000	124.000000	0.216000	123.300000	0.220000	122.100000	0.223000	-59.200000	0.225000	119.400000	0.225000	118.700000	0.219000	-65.300000	0.220000	114.200000	0.212000	-137.300000	0.067000	-141.900000	0.089000	-141.600000	0.091000	-140.000000	0.091000	-139.600000	0.098000	-136.900000	0.111000	-133.000000	0.127000
180.000000	0.000000	-180.000000	0.000000	-180.000000	0.000000	180.000000	0.000000	-180.000000	0.000000	-180.000000	0.000000	180.000000	0.000000	-180.000000	0.000000	-180.000000	0.000000	180.000000	0.000000	-180.000000	0.000000	-179.900000	0.001000	-180.000000	0.000000	-179.600000	0.002000	179.800000	0.000000	178.600000	0.006000	-180.000000	0.000000	177.800000	0.004000	-143.800000	0.092000	-141.300000	0.086000	-141.000000	0.088000	-141.300000	0.089000	-141.400000	0.089000	-143.500000	0.082000	-146.700000	0.072000
-90.200000	0.000000	-90.000000	0.001000	92.200000	0.012000	91.400000	0.008000	93.200000	0.017000	95.100000	0.025000	95.400000	0.027000	97.500000	0.034000	99.400000	0.044000	99.800000	0.046000	100.600000	0.054000	100.600000	0.057000	100.700000	0.065000	-79.800000	0.072000	100.400000	0.085000	101.500000	0.093000	99.900000	0.115000	102.200000	0.125000	-141.600000	0.086000	-139.800000	0.078000	-140.000000	0.082000	-140.300000	0.092000	-139.500000	0.097000	-136.900000	0.110000	-133.100000	0.127000
-180.000000	0.000000	-180.000000	0.000000	180.000000	0.000000	180.000000	0.000000	180.000000	0.000000	180.000000	0.000000	180.000000	0.000000	180.000000	0.000000	180.000000	0.000000	180.000000	0.000000	180.000000	0.000000	179.900000	0.001000	180.000000	0.000000	180.000000	0.000000	179.800000	0.000000	178.300000	0.005000	180.000000	0.000000	177.500000	0.006000	-138.200000	0.067000	-141.900000	0.089000	-141.600000	0.091000	-140.900000	0.087000	-141.500000	0.090000	-143.600000	0.084000	-146.800000	0.073000
45.100000	0.192000	-134.900000	0.200000	132.700000	0.197000	133.500000	0.209000	-48.400000	0.207000	-50.200000	0.206000	129.400000	0.212000	-52.400000	0.210000	-54.400000	0.208000	-55.000000	0.213000	-56.400000	0.214000	-57.100000	0.218000	-58.100000	0.222000	120.600000	0.223000	119.200000	0.224000	119.000000	0.218000	-65.500000	0.218000	114.600000	0.208000	-143.300000	0.093000	-141.200000	0.085000	-141.000000	0.088000	-140.500000	0.093000	-139.500000	0.096000	-136.900000	0.109000	-133.100000	0.125000
-180.000000	0.000000	-180.000000	0.000000	180.000000	0.000000	180.000000	0.000000	-180.000000	0.000000	-180.000000	0.000000	180.000000	0.000000	-180.000000	0.000000	-180.000000	0.000000	-180.000000	0.000000	-180.000000	0.000000	-179.700000	0.001000	-180.000000	0.000000	-179.700000	0.003000	179.900000	0.001000	177.800000	0.004000	-180.000000	0.000000	177.100000	0.007000	-141.700000	0.084000	-139.900000	0.079000	-140.000000	0.082000	-141.100000	0.088000	-141.300000	0.090000	-143.400000	0.083000	-146.600000	0.074000
-90.000000	0.001000	89.800000	0.000000	-87.500000	0.012000	-88.400000	0.007000	93.700000	0.017000	95.600000	0.025000	-83.900000	0.027000	97.700000	0.037000	99.800000	0.045000	100.000000	0.049000	101.100000	0.055000	100.700000	0.059000	100.900000	0.066000	-79.600000	0.073000	100.500000	0.085000	102.300000	0.095000	100.100000	0.117000	103.200000	0.124000	-138.300000	0.070000	-141.900000	0.089000	-141.600000	0.091000	-140.100000	0.091000	-139.800000	0.097000	-137.200000	0.110000	-133.400000	0.126000
-180.000000	0.000000	180.000000	0.000000	-180.000000	0.000000	180.000000	0.000000	-180.000000	0.000000	-180.000000	0.000000	-180.000000	0.000000	-180.000000	0.000000	-180.000000	0.000000	-180.000000	0.000000	-180.000000	0.000000	-179.900000	0.000000	180.000000	0.000000	-180.000000	0.000000	179.900000	0.001000	177.800000	0.006000	-180.000000	0.000000	176.600000	0.008000	-143.300000	0.091000	-141.100000	0.085000	-141.000000	0.088000	-141.300000	0.089000	-141.100000	0.089000	-143.300000	0.083000	-146.300000	0.073000
-135.000000	0.193000	-135.000000	0.201000	-135.000000	0.209000	-134.400000	0.214000	131.500000	0.207000	130.100000	0.208000	129.500000	0.213000	-52.700000	0.209000	125.800000	0.210000	124.900000	0.214000	123.800000	0.215000	122.700000	0.217000	121.700000	0.221000	-59.500000	0.224000	119.100000	0.222000	119.100000	0.216000	119.000000	0.206000	124.100000	0.181000	-141.300000	0.083000	-140.000000	0.080000	-139.500000	0.080000	-140.100000	0.089000	-139.400000	0.099000	-137.300000	0.109000	-132.700000	0.129000
-180.000000	0.000000	-180.000000	0.000000	-180.000000	0.000000	180.000000	0.000000	-180.000000	0.000000	180.000000	0.000000	180.000000	0.000000	-179.800000	0.001000	-180.000000	0.000000	-179.600000	0.001000	-180.000000	0.000000	-179.800000	0.002000	-180.000000	0.000000	-179.600000	0.001000	179.900000	0.003000	177.400000	0.006000	174.800000	0.012000	164.200000	0.030000	-138.500000	0.071000	-142.100000	0.090000	-141.500000	0.091000	-141.300000	0.092000	-141.600000	0.088000	-143.300000	0.086000	-147.100000	0.071000
-90.000000	0.000000	-90.000000	0.000000	-90.000000	0.000000	-90.600000	0.003000	93.700000	0.018000	95.300000	0.023000	95.600000	0.027000	98.000000	0.037000	99.600000	0.044000	99.800000	0.047000	100.800000	0.055000	-79.200000	0.059000	-79.200000	0.067000	-79.500000	0.074000	-79.900000	0.086000	102.800000	0.095000	105.600000	0.104000	116.500000	0.100000	-143.400000	0.092000	-140.800000	0.083000	-141.500000	0.091000	-140.400000	0.091000	-139.300000	0.098000	-137.100000	0.107000	-132.600000	0.128000
-180.000000	0.000000	-180.000000	0.000000	-180.000000	0.000000	-180.000000	0.000000	180.000000	0.000000	180.000000	0.000000	180.000000	0.000000	179.900000	0.000000	-180.000000	0.000000	179.800000	0.000000	180.000000	0.000000	-179.900000	0.001000	-179.800000	0.001000	179.800000	0.001000	-179.600000	0.000000	177.300000	0.007000	174.000000	0.013000	162.600000	0.039000	-141.100000	0.082000	-140.100000	0.081000	-139.500000	0.080000	-140.500000	0.087000	-141.700000	0.089000	-143.100000	0.085000	-147.200000	0.072000
135.000000	0.193000	135.000000	0.201000	135.000000	0.209000	45.600000	0.214000	131.300000	0.206000	-50.100000	0.207000	-50.700000	0.212000	-53.100000	0.207000	-54.500000	0.208000	-55.300000	0.212000	-56.600000	0.213000	122.300000	0.216000	-58.600000	0.220000	120.500000	0.222000	118.200000	0.222000	119.300000	0.213000	120.300000	0.202000	128.300000	0.162000	-138.900000	0.072000	-142.100000	0.089000	-141.500000	0.091000	-140.900000	0.094000	-139.300000	0.098000	-137.600000	0.109000	-132.700000	0.127000
-180.000000	0.000000	-180.000000	0.000000	-180.000000	0.000000	-180.000000	0.000000	180.000000	0.000000	-180.000000	0.000000	-180.000000	0.000000	-179.800000	0.001000	-180.000000	0.000000	-179.600000	0.001000	-180.000000	0.000000	-179.700000	0.001000	-180.000000	0.000000	-180.000000	0.002000	-179.400000	0.001000	177.100000	0.008000	173.300000	0.016000	137.200000	0.041000	-143.200000	0.092000	-140.600000	0.084000	-141.500000	0.091000	-140.800000	0.089000	-141.500000	0.089000	-142.800000	0.084000	-146.900000	0.072000
90.000000	0.000000	90.000000	0.000000	90.000000	0.000000	-90.600000	0.003000	-86.100000	0.019000	95.200000	0.026000	96.100000	0.027000	-81.700000	0.039000	99.800000	0.046000	-79.900000	0.048000	101.200000	0.057000	-79.000000	0.061000	101.000000	0.068000	100.800000	0.075000	-79.700000	0.088000	103.300000	0.095000	107.100000	0.100000	143.800000	0.092000	-141.000000	0.081000	-140.400000	0.080000	-139.500000	0.080000	-140.100000	0.089000	-139.500000	0.098000	-137.500000	0.108000	-133.000000	0.128000
-180.000000	0.000000	-180.000000	0.000000	-180.000000	0.000000	-180.000000	0.000000	180.000000	0.000000	-180.000000	0.000000	180.000000	0.000000	-179.900000	0.000000	180.000000	0.000000	-180.000000	0.001000	-180.000000	0.000000	-179.900000	0.001000	-179.800000	0.001000	179.800000	0.001000	179.700000	0.002000	176.900000	0.009000	172.800000	0.020000	144.100000	0.093000	-139.100000	0.074000	-141.800000	0.090000	-141.500000	0.091000	-141.300000	0.092000	-141.400000	0.089000	-143.100000	0.087000	-146.700000	0.072000
-135.000000	0.193000	134.900000	0.201000	-45.100000	0.209000	132.600000	0.205000	131.400000	0.207000	130.000000	0.208000	128.900000	0.210000	127.000000	0.208000	125.600000	0.209000	124.900000	0.213000	123.400000	0.214000	122.800000	0.218000	121.500000	0.220000	120.400000	0.223000	118.500000	0.222000	118.000000	0.217000	115.800000	0.211000	-140.800000	0.078000	-141.200000	0.083000	-141.100000	0.086000	-140.700000	0.090000	-140.400000	0.092000	-139.400000	0.099000	-135.400000	0.118000	-132.600000	0.129000
-180.000000	0.000000	-180.000000	0.000000	-180.000000	0.000000	180.000000	0.000000	-180.000000	0.000000	-180.000000	0.000000	-180.000000	0.000000	-180.000000	0.000000	-180.000000	0.000000	-180.000000	0.000000	-180.000000	0.000000	179.900000	0.000000	-180.000000	0.001000	-180.000000	0.000000	180.000000	0.000000	178.100000	0.003000	178.100000	0.007000	-136.500000	0.062000	-139.000000	0.073000	-140.300000	0.081000	-141.300000	0.087000	-140.900000	0.089000	-141.100000	0.086000	-144.900000	0.076000	-146.900000	0.070000
-90.000000	0.000000	-90.000000	0.001000	90.000000	0.001000	92.500000	0.012000	93.700000	0.019000	95.100000	0.025000	96.100000	0.032000	98.300000	0.039000	99.800000	0.045000	100.100000	0.049000	101.100000	0.057000	-79.000000	0.061000	-79.100000	0.068000	-79.300000	0.077000	-79.400000	0.090000	102.200000	0.100000	102.400000	0.113000	-146.000000	0.100000	-143.000000	0.091000	-141.500000	0.087000	-140.200000	0.087000	-140.400000	0.092000	-139.800000	0.100000	-135.400000	0.116000	-132.800000	0.129000
-180.000000	0.000000	-180.000000	0.000000	-180.000000	0.000000	180.000000	0.000000	180.000000	0.000000	-180.000000	0.000000	180.000000	0.000000	180.000000	0.000000	-180.000000	0.000000	180.000000	0.000000	180.000000	0.000000	-179.900000	0.000000	-179.900000	0.001000	-180.000000	0.000000	-180.000000	0.000000	178.100000	0.005000	177.400000	0.005000	-140.300000	0.077000	-141.000000	0.082000	-141.100000	0.086000	-141.300000	0.087000	-140.900000	0.089000	-141.500000	0.090000	-145.000000	0.079000	-147.100000	0.073000
135.000000	0.193000	-134.900000	0.201000	-134.900000	0.209000	132.500000	0.204000	-48.800000	0.206000	-50.200000	0.207000	-51.500000	0.208000	-53.300000	0.206000	-54.700000	0.207000	-55.500000	0.211000	-57.000000	0.212000	-57.600000	0.217000	121.200000	0.219000	120.100000	0.222000	118.200000	0.221000	118.000000	0.213000	116.600000	0.211000	-137.100000	0.065000	-139.300000	0.074000	-140.400000	0.081000	-140.700000	0.090000	-140.400000	0.092000	-139.100000	0.095000	-135.500000	0.114000	-132.600000	0.126000
-180.000000	0.000000	-180.000000	0.000000	-180.000000	0.000000	-180.000000	0.000000	-180.000000	0.000000	-180.000000	0.000000	-180.000000	0.000000	-180.000000	0.000000	-180.000000	0.000000	-180.000000	0.000000	-180.000000	0.000000	-180.000000	0.000000	-179.900000	0.000000	180.000000	0.000000	180.000000	0.000000	178.100000	0.007000	176.800000	0.005000	-145.900000	0.097000	-142.900000	0.090000	-141.400000	0.087000	-140.800000	0.084000	-140.900000	0.089000	-141.700000	0.092000	-144.600000	0.079000	-147.000000	0.073000
90.000000	0.000000	89.800000	0.000000	89.800000	0.000000	-87.400000	0.014000	94.100000	0.019000	95.600000	0.025000	97.200000	0.030000	98.800000	0.041000	100.000000	0.048000	100.500000	0.051000	101.400000	0.059000	101.200000	0.063000	-78.900000	0.070000	100.800000	0.079000	-79.300000	0.092000	102.500000	0.099000	103.500000	0.113000	-139.900000	0.077000	-140.900000	0.082000	-141.100000	0.086000	-140.700000	0.090000	-140.400000	0.092000	-139.600000	0.098000	-136.000000	0.115000	-133.100000	0.128000
-180.000000	0.000000	180.000000	0.000000	180.000000	0.000000	-180.000000	0.000000	-180.000000	0.000000	-180.000000	0.000000	-180.000000	0.000000	180.000000	0.000000	180.000000	0.000000	-180.000000	0.000000	180.000000	0.000000	-180.000000	0.000000	-180.000000	0.001000	180.000000	0.000000	-180.000000	0.000000	177.800000	0.006000	176.800000	0.010000	-137.800000	0.067000	-139.500000	0.075000	-140.400000	0.081000	-141.300000	0.087000	-140.900000	0.089000	-140.900000	0.087000	-144.300000	0.079000	-146.500000	0.072000
134.900000	0.193000	134.800000	0.201000	-45.200000	0.209000	132.200000	0.203000	130.300000	0.202000	129.900000	0.208000	128.600000	0.208000	126.900000	0.208000	125.600000	0.209000	-55.800000	0.210000	122.900000	0.212000	122.400000	0.218000	121.300000	0.219000	119.900000	0.221000	119.400000	0.220000	124.500000	0.191000	149.500000	0.109000	-136.000000	0.064000	-142.700000	0.090000	-141.300000	0.087000	-140.100000	0.092000	-140.000000	0.093000	-139.500000	0.099000	-136.900000	0.111000	-133.100000	0.128000
-180.000000	0.000000	-180.000000	0.000000	-180.000000	0.000000	-180.000000	0.000000	180.000000	0.000000	-180.000000	0.000000	-180.000000	0.000000	180.000000	0.000000	-180.000000	0.000000	-179.700000	0.002000	-179.700000	0.001000	-180.000000	0.000000	179.900000	0.001000	-179.900000	0.002000	178.700000	0.002000	170.400000	0.028000	142.800000	0.091000	-145.400000	0.095000	-141.000000	0.082000	-140.300000	0.081000	-141.600000	0.085000	-141.500000	0.090000	-141.400000	0.089000	-143.300000	0.083000	-146.600000	0.073000
-90.000000	0.001000	-89.800000	0.001000	90.200000	0.001000	92.900000	0.015000	94.800000	0.024000	95.300000	0.025000	96.700000	0.033000	98.500000	0.040000	99.700000	0.046000	-79.600000	0.051000	-78.900000	0.058000	101.100000	0.063000	-78.900000	0.070000	100.800000	0.079000	101.800000	0.088000	110.400000	0.079000	129.600000	0.046000	-141.000000	0.082000	-139.500000	0.076000	-141.200000	0.087000	-140.000000	0.089000	-139.800000	0.092000	-139.400000	0.098000	-137.000000	0.111000	-133.100000	0.126000
-180.000000	0.000000	180.000000	0.000000	180.000000	0.000000	180.000000	0.000000	180.000000	0.000000	180.000000	0.000000	180.000000	0.000000	180.000000	0.000000	180.000000	0.000000	179.900000	0.000000	180.000000	0.001000	180.000000	0.000000	-179.800000	0.000000	-180.000000	0.000000	178.700000	0.004000	169.300000	0.028000	151.500000	0.089000	-137.100000	0.065000	-142.700000	0.089000	-141.400000	0.086000	-141.500000	0.087000	-141.200000	0.088000	-141.500000	0.090000	-143.500000	0.084000	-146.700000	0.075000
-134.900000	0.193000	134.800000	0.201000	134.800000	0.209000	132.000000	0.202000	-49.900000	0.200000	-50.300000	0.206000	-51.900000	0.206000	-53.500000	0.206000	-54.800000	0.207000	123.900000	0.208000	122.700000	0.209000	-57.900000	0.216000	-59.000000	0.218000	-60.500000	0.220000	119.400000	0.216000	126.600000	0.186000	139.600000	0.105000	-145.000000	0.094000	-140.800000	0.082000	-140.200000	0.082000	-140.400000	0.089000	-140.300000	0.095000	-139.400000	0.098000	-136.800000	0.109000	-133.100000	0.126000
-180.000000	0.000000	180.000000	0.000000	180.000000	0.000000	180.000000	0.000000	-180.000000	0.000000	-180.000000	0.000000	-180.000000	0.000000	-180.000000	0.000000	-180.000000	0.000000	-179.700000	0.002000	-179.900000	0.002000	-180.000000	0.000000	179.800000	0.001000	-179.700000	0.001000	178.700000	0.006000	167.000000	0.029000	134.100000	0.034000	-140.700000	0.081000	-139.800000	0.076000	-141.400000	0.086000	-140.900000	0.086000	-141.000000	0.087000	-141.400000	0.090000	-143.500000	0.085000	-146.400000	0.074000
89.800000	0.000000	-89.800000	0.001000	-89.800000	0.001000	-86.800000	0.016000	95.300000	0.025000	95.600000	0.027000	97.400000	0.034000	99.000000	0.041000	100.100000	0.048000	100.900000	0.052000	-78.500000	0.059000	101.400000	0.064000	101.500000	0.071000	-79.100000	0.081000	102.100000	0.087000	113.500000	0.077000	146.400000	0.110000	-138.000000	0.065000	-142.500000	0.089000	-141.100000	0.087000	-140.800000	0.090000	-140.000000	0.093000	-139.500000	0.098000	-137.100000	0.110000	-133.400000	0.127000
180.000000	0.000000	-180.000000	0.000000	-180.000000	0.000000	180.000000	0.000000	-180.000000	0.000000	-180.000000	0.000000	180.000000	0.000000	180.000000	0.000000	-180.000000	0.000000	179.900000	0.001000	-179.800000	0.001000	180.000000	0.001000	179.800000	0.001000	179.900000	0.000000	178.400000	0.005000	166.500000	0.036000	143.600000	0.081000	-144.400000	0.095000	-140.800000	0.081000	-140.500000	0.082000	-140.900000	0.086000	-141.500000	0.090000	-141.300000	0.090000	-143.100000	0.084000	-146.400000	0.074000
-135.000000	0.194000	-132.800000	0.190000	132.800000	0.198000	132.300000	0.204000	130.200000	0.201000	129.700000	0.207000	127.400000	0.203000	126.300000	0.205000	125.100000	0.207000	123.900000	0.209000	123.100000	0.213000	121.900000	0.215000	120.800000	0.218000	119.600000	0.220000	119.200000	0.216000	122.700000	0.196000	122.300000	0.190000	-113.200000	0.207000	-140.600000	0.082000	-141.500000	0.087000	-141.000000	0.089000	-140.600000	0.092000	-139.100000	0.099000	-136.600000	0.111000	-132.800000	0.127000
-180.000000	0.000000	180.000000	0.000000	-180.000000	0.000000	180.000000	0.000000	180.000000	0.000000	-180.000000	0.000000	-180.000000	0.000000	-180.000000	0.000000	-180.000000	0.000000	-180.000000	0.000000	-180.000000	0.000000	180.000000	0.000000	180.000000	0.000000	-180.000000	0.000000	178.400000	0.004000	172.000000	0.021000	169.100000	0.023000	-177.000000	0.002000	-140.000000	0.077000	-140.100000	0.082000	-140.300000	0.085000	-141.100000	0.093000	-141.700000	0.089000	-143.600000	0.084000	-146.900000	0.074000
-90.000000	0.000000	-92.400000	0.012000	92.200000	0.013000	92.700000	0.015000	95.000000	0.025000	95.600000	0.027000	98.100000	0.037000	99.200000	0.043000	100.100000	0.049000	100.900000	0.055000	101.200000	0.059000	101.500000	0.066000	-78.700000	0.074000	101.000000	0.083000	102.400000	0.090000	108.800000	0.088000	111.700000	0.099000	-103.400000	0.134000	-142.400000	0.089000	-141.300000	0.086000	-141.100000	0.090000	-140.100000	0.088000	-139.200000	0.099000	-136.800000	0.111000	-132.900000	0.127000
-180.000000	0.000000	180.000000	0.000000	180.000000	0.000000	-180.000000	0.000000	180.000000	0.000000	180.000000	0.000000	180.000000	0.000000	180.000000	0.000000	180.000000	0.000000	180.000000	0.000000	-180.000000	0.000000	-180.000000	0.000000	-180.000000	0.000000	-180.000000	0.000000	178.300000	0.005000	171.300000	0.024000	168.000000	0.029000	-177.100000	0.009000	-140.700000	0.081000	-141.300000	0.088000	-141.000000	0.089000	-140.700000	0.092000	-141.600000	0.089000	-143.400000	0.084000	-146.600000	0.074000
135.000000	0.194000	47.300000	0.189000	132.600000	0.198000	132.100000	0.203000	-50.100000	0.200000	-50.600000	0.205000	-52.900000	0.201000	-54.100000	0.203000	-55.300000	0.205000	-56.500000	0.207000	-57.200000	0.211000	-58.400000	0.214000	120.500000	0.216000	-60.800000	0.219000	119.300000	0.213000	124.100000	0.189000	124.800000	0.178000	-113.400000	0.198000	-140.100000	0.078000	-140.300000	0.081000	-140.300000	0.085000	-141.000000	0.093000	-139.300000	0.099000	-137.000000	0.110000	-133.200000	0.127000
-180.000000	0.000000	180.000000	0.000000	-180.000000	0.000000	180.000000	0.000000	-180.000000	0.000000	-180.000000	0.000000	-180.000000	0.000000	-180.000000	0.000000	-180.000000	0.000000	-180.000000	0.000000	-180.000000	0.000000	-180.000000	0.000000	-180.000000	0.000000	-180.000000	0.000000	178.100000	0.006000	169.500000	0.025000	165.200000	0.032000	-176.600000	0.011000	-142.300000	0.089000	-141.100000	0.087000	-141.100000	0.090000	-140.100000	0.088000	-141.500000	0.090000	-143.300000	0.085000	-146.500000	0.074000
90.000000	0.000000	-92.300000	0.014000	-87.300000	0.012000	-86.800000	0.015000	95.500000	0.025000	96.000000	0.028000	98.300000	0.040000	99.600000	0.045000	100.700000	0.050000	101.500000	0.056000	101.500000	0.061000	101.700000	0.067000	101.600000	0.076000	101.200000	0.084000	102.900000	0.090000	111.500000	0.085000	116.000000	0.092000	-104.600000	0.132000	-140.700000	0.080000	-141.500000	0.087000	-141.000000	0.089000	-140.800000	0.092000	-139.300000	0.098000	-137.100000	0.109000	-133.200000	0.126000
-180.000000	0.000000	180.000000	0.000000	-180.000000	0.000000	180.000000	0.000000	-180.000000	0.000000	-180.000000	0.000000	-180.000000	0.000000	-180.000000	0.000000	-180.000000	0.000000	180.000000	0.000000	180.000000	0.000000	180.000000	0.000000	180.000000	0.000000	-180.000000	0.000000	177.900000	0.006000	168.600000	0.029000	163.500000	0.038000	-175.400000	0.007000	-140.100000	0.079000	-140.100000	0.082000	-140.300000	0.085000	-140.900000	0.093000	-141.500000	0.090000	-143.100000	0.086000	-146.500000	0.075000
-134.900000	0.194000	132.400000	0.188000	132.600000	0.198000	132.200000	0.204000	130.000000	0.201000	129.900000	0.208000	127.200000	0.202000	125.800000	0.203000	-54.900000	0.207000	123.400000	0.207000	122.600000	0.211000	121.500000	0.213000	120.600000	0.217000	119.200000	0.218000	118.200000	0.216000	114.200000	0.216000	113.100000	0.210000	-111.600000	0.201000	-139.900000	0.078000	-140.700000	0.084000	-140.900000	0.090000	-140.100000	0.093000	-139.200000	0.098000	-136.800000	0.110000	-132.600000	0.128000
180.000000	0.000000	-180.000000	0.000000	180.000000	0.000000	-180.000000	0.000000	-180.000000	0.000000	-180.000000	0.000000	-180.000000	0.000000	180.000000	0.000000	-179.800000	0.001000	-180.000000	0.000000	-180.000000	0.000000	-180.000000	0.000000	180.000000	0.000000	-179.900000	0.002000	178.900000	0.002000	-178.900000	0.000000	179.600000	0.003000	-178.300000	0.007000	-142.500000	0.089000	-140.900000	0.085000	-140.900000	0.088000	-141.000000	0.089000	-141.400000	0.090000	-143.400000	0.086000	-146.900000	0.074000
-90.200000	0.000000	92.800000	0.014000	92.500000	0.013000	92.900000	0.015000	95.500000	0.024000	95.100000	0.027000	98.300000	0.039000	99.600000	0.045000	99.800000	0.048000	101.400000	0.057000	101.600000	0.062000	101.800000	0.069000	-78.600000	0.075000	-79.000000	0.083000	102.000000	0.095000	-79.500000	0.110000	101.200000	0.125000	-102.800000	0.138000	-140.600000	0.081000	-141.200000	0.087000	-140.400000	0.087000	-140.200000	0.094000	-139.600000	0.099000	-137.000000	0.110000	-132.800000	0.128000
-180.000000	0.000000	-180.000000	0.000000	180.000000	0.000000	-180.000000	0.000000	180.000000	0.000000	180.000000	0.000000	180.000000	0.000000	180.000000	0.000000	-179.800000	0.000000	180.000000	0.000000	180.000000	0.000000	180.000000	0.000000	-180.000000	0.000000	-180.000000	0.001000	178.900000	0.004000	179.300000	0.004000	179.300000	0.002000	-177.400000	0.002000	-140.100000	0.079000	-140.700000	0.084000	-141.100000	0.089000	-141.000000	0.089000	-141.200000	0.090000	-143.100000	0.085000	-146.700000	0.073000
45.100000	0.194000	132.300000	0.188000	132.500000	0.197000	132.000000	0.203000	-50.200000	0.199000	-50.400000	0.207000	-53.200000	0.200000	-54.500000	0.201000	-55.400000	0.205000	-56.900000	0.205000	-57.800000	0.209000	-58.900000	0.212000	120.300000	0.216000	118.900000	0.216000	118.200000	0.212000	115.600000	0.210000	113.300000	0.209000	-112.600000	0.204000	-142.300000	0.088000	-140.900000	0.085000	-140.700000	0.089000	-140.100000	0.093000	-139.500000	0.098000	-137.300000	0.110000	-133.000000	0.128000
-180.000000	0.000000	-180.000000	0.000000	-180.000000	0.000000	-180.000000	0.000000	-180.000000	0.000000	-180.000000	0.000000	-180.000000	0.000000	-180.000000	0.000000	-179.900000	0.001000	-180.000000	0.000000	-180.000000	0.000000	180.000000	0.000000	-180.000000	0.000000	-179.800000	0.002000	178.700000	0.005000	179.200000	0.005000	178.800000	0.001000	-176.900000	0.002000	-140.600000	0.081000	-141.200000	0.087000	-140.600000	0.086000	-141.100000	0.090000	-141.300000	0.092000	-143.000000	0.086000	-146.700000	0.074000
-90.000000	0.001000	-87.200000	0.015000	-87.400000	0.014000	-86.800000	0.016000	95.200000	0.028000	96.000000	0.026000	98.700000	0.041000	100.000000	0.047000	100.500000	0.049000	101.800000	0.059000	101.900000	0.064000	102.000000	0.070000	101.600000	0.077000	-78.900000	0.085000	102.500000	0.095000	102.000000	0.110000	102.100000	0.127000	-103.800000	0.138000	-140.300000	0.080000	-140.700000	0.084000	-140.900000	0.090000	-140.100000	0.093000	-139.500000	0.097000	-137.300000	0.108000	-132.900000	0.127000
-180.000000	0.000000	-180.000000	0.000000	-180.000000	0.000000	-180.000000	0.000000	-180.000000	0.000000	180.000000	0.000000	180.000000	0.000000	-180.000000	0.000000	-180.000000	0.001000	180.000000	0.000000	180.000000	0.000000	180.000000	0.000000	-180.000000	0.000000	-179.900000	0.001000	178.400000	0.004000	178.600000	0.002000	178.700000	0.003000	-177.200000	0.010000	-142.100000	0.087000	-140.900000	0.085000	-140.900000	0.088000	-141.000000	0.089000	-141.100000	0.091000	-143.000000	0.087000	-146.700000	0.075000
-45.200000	0.194000	-132.300000	0.188000	132.400000	0.197000	130.400000	0.194000	129.900000	0.201000	-51.300000	0.202000	126.900000	0.201000	125.900000	0.204000	124.700000	0.204000	123.100000	0.206000	-57.800000	0.209000	121.600000	0.212000	-59.800000	0.216000	119.200000	0.215000	118.400000	0.213000	119.600000	0.199000	122.500000	0.181000	-138.500000	0.070000	-142.000000	0.087000	-140.600000	0.084000	-140.700000	0.089000	-140.200000	0.094000	-139.200000	0.099000	-136.800000	0.111000	-132.200000	0.132000
-180.000000	0.000000	180.000000	0.000000	180.000000	0.000000	-180.000000	0.000000	180.000000	0.000000	-179.800000	0.001000	-180.000000	0.000000	-180.000000	0.000000	179.800000	0.000000	-180.000000	0.000000	-179.900000	0.001000	179.700000	0.001000	-179.800000	0.000000	179.600000	0.003000	178.400000	0.004000	174.600000	0.016000	167.600000	0.028000	-143.900000	0.092000	-141.000000	0.083000	-141.000000	0.086000	-140.500000	0.086000	-140.900000	0.089000	-141.300000	0.090000	-143.400000	0.085000	-147.400000	0.071000
90.200000	0.001000	-93.000000	0.014000	92.600000	0.015000	94.900000	0.025000	95.300000	0.026000	96.500000	0.031000	98.500000	0.041000	99.500000	0.045000	100.900000	0.052000	101.700000	0.058000	101.800000	0.063000	102.000000	0.069000	101.200000	0.077000	101.800000	0.085000	102.600000	0.096000	106.600000	0.099000	113.800000	0.101000	-140.600000	0.079000	-140.200000	0.079000	-141.100000	0.087000	-141.000000	0.091000	-140.200000	0.093000	-139.500000	0.099000	-136.900000	0.111000	-132.000000	0.130000
180.000000	0.000000	180.000000	0.000000	180.000000	0.000000	180.000000	0.000000	180.000000	0.000000	179.900000	0.000000	-180.000000	0.000000	180.000000	0.000000	179.800000	0.000000	180.000000	0.000000	179.900000	0.001000	179.800000	0.001000	-179.700000	0.000000	179.300000	0.002000	178.300000	0.004000	173.800000	0.016000	165.800000	0.031000	-138.900000	0.072000	-141.800000	0.087000	-140.600000	0.084000	-140.900000	0.088000	-141.000000	0.091000	-141.300000	0.091000	-143.300000	0.085000	-147.500000	0.073000
134.800000	0.194000	47.800000	0.188000	-47.800000	0.196000	-49.900000	0.193000	-50.300000	0.199000	-51.600000	0.201000	-53.500000	0.199000	-54.500000	0.202000	124.200000	0.202000	-57.200000	0.204000	-58.200000	0.207000	121.200000	0.211000	-60.100000	0.215000	119.400000	0.214000	118.400000	0.211000	121.000000	0.195000	126.000000	0.171000	-143.700000	0.091000	-141.000000	0.083000	-141.000000	0.086000	-140.300000	0.087000	-140.200000	0.092000	-139.400000	0.098000	-137.000000	0.110000	-132.200000	0.129000
180.000000	0.000000	180.000000	0.000000	-180.000000	0.000000	-180.000000	0.000000	-180.000000	0.000000	-179.800000	0.000000	-180.000000	0.000000	-180.000000	0.000000	-180.000000	0.001000	-180.000000	0.000000	-179.700000	0.000000	179.800000	0.000000	179.900000	0.001000	179.000000	0.002000	178.300000	0.005000	172.400000	0.016000	161.700000	0.034000	-140.500000	0.078000	-140.300000	0.080000	-141.100000	0.087000	-141.200000	0.090000	-140.800000	0.091000	-141.300000	0.091000	-143.200000	0.086000	-147.100000	0.072000
-89.800000	0.001000	-92.800000	0.016000	93.100000	0.014000	95.300000	0.025000	95.700000	0.027000	-83.100000	0.033000	99.100000	0.042000	100.000000	0.047000	101.100000	0.053000	101.900000	0.061000	-77.900000	0.066000	102.200000	0.072000	101.800000	0.077000	102.300000	0.087000	102.900000	0.096000	108.800000	0.098000	119.600000	0.093000	-139.200000	0.074000	-141.700000	0.086000	-140.600000	0.084000	-140.700000	0.089000	-140.500000	0.093000	-139.500000	0.099000	-137.100000	0.110000	-132.700000	0.130000
-180.000000	0.000000	180.000000	0.000000	-180.000000	0.000000	180.000000	0.000000	-180.000000	0.000000	180.000000	0.000000	-180.000000	0.000000	-180.000000	0.000000	-179.800000	0.000000	180.000000	0.000000	179.800000	0.000000	179.900000	0.000000	179.900000	0.001000	179.200000	0.002000	178.200000	0.006000	171.900000	0.022000	160.200000	0.046000	-143.500000	0.090000	-141.000000	0.083000	-141.000000	0.086000	-140.500000	0.086000	-140.600000	0.090000	-141.200000	0.090000	-143.100000	0.086000	-146.900000	0.073000
-134.900000	0.195000	132.300000	0.189000	131.900000	0.195000	130.500000	0.195000	130.300000	0.202000	128.000000	0.197000	126.300000	0.198000	125.400000	0.201000	124.100000	0.203000	122.800000	0.204000	121.600000	0.206000	121.100000	0.212000	-60.300000	0.214000	118.300000	0.215000	120.100000	0.204000	115.400000	0.209000	147.000000	0.095000	-143.400000	0.091000	-141.900000	0.088000	-140.900000	0.086000	-141.100000	0.092000	-140.300000	0.094000	-139.100000	0.098000	-136.300000	0.112000	-132.100000	0.131000
180.000000	0.000000	-180.000000	0.000000	-180.000000	0.000000	-180.000000	0.000000	179.900000	0.001000	179.900000	0.001000	-180.000000	0.000000	-180.000000	0.000000	-180.000000	0.000000	-180.000000	0.000000	-179.700000	0.002000	-180.000000	0.000000	-179.300000	0.001000	180.000000	0.000000	175.800000	0.010000	178.700000	0.004000	140.100000	0.081000	-140.700000	0.079000	-140.800000	0.082000	-140.700000	0.085000	-141.000000	0.089000	-140.700000	0.089000	-141.500000	0.091000	-143.900000	0.085000	-147.400000	0.072000
-90.200000	0.000000	92.800000	0.015000	93.300000	0.017000	94.600000	0.025000	95.200000	0.024000	97.700000	0.036000	99.200000	0.044000	-80.200000	0.048000	101.100000	0.054000	102.000000	0.061000	-78.100000	0.065000	-78.200000	0.071000	-78.500000	0.078000	-78.500000	0.091000	105.400000	0.093000	102.500000	0.113000	136.700000	0.060000	-139.200000	0.074000	-140.300000	0.080000	-141.100000	0.087000	-140.000000	0.086000	-140.300000	0.094000	-139.400000	0.100000	-136.500000	0.112000	-132.100000	0.130000
-180.000000	0.000000	-180.000000	0.000000	180.000000	0.000000	-180.000000	0.000000	-179.900000	0.000000	179.700000	0.000000	180.000000	0.000000	-179.700000	0.000000	180.000000	0.000000	-180.000000	0.000000	-179.800000	0.001000	-179.900000	0.001000	179.600000	0.001000	-180.000000	0.000000	175.700000	0.012000	178.400000	0.004000	145.900000	0.097000	-143.300000	0.089000	-141.900000	0.088000	-140.800000	0.086000	-141.300000	0.091000	-141.000000	0.091000	-141.200000	0.090000	-143.400000	0.083000	-147.300000	0.073000
45.100000	0.195000	-47.800000	0.188000	131.700000	0.194000	-49.800000	0.194000	-50.200000	0.201000	127.800000	0.196000	-54.100000	0.195000	-55.100000	0.199000	-56.300000	0.201000	-57.600000	0.202000	121.200000	0.204000	120.800000	0.210000	119.900000	0.212000	118.000000	0.214000	120.500000	0.199000	115.800000	0.207000	140.500000	0.077000	-140.500000	0.079000	-140.800000	0.082000	-140.800000	0.085000	-140.800000	0.090000	-140.000000	0.092000	-139.400000	0.099000	-136.900000	0.113000	-132.300000	0.130000
-180.000000	0.000000	-180.000000	0.000000	180.000000	0.000000	-180.000000	0.000000	180.000000	0.000000	179.800000	0.000000	-180.000000	0.001000	179.800000	0.001000	-180.000000	0.000000	-180.000000	0.000000	-179.600000	0.002000	179.900000	0.000000	-180.000000	0.003000	180.000000	0.000000	175.300000	0.014000	178.000000	0.004000	137.000000	0.063000	-139.600000	0.075000	-140.300000	0.080000	-141.000000	0.087000	-140.200000	0.085000	-141.000000	0.091000	-141.400000	0.092000	-143.400000	0.085000	-147.100000	0.072000
-90.000000	0.001000	93.000000	0.015000	-86.500000	0.018000	95.300000	0.024000	95.400000	0.026000	98.000000	0.038000	99.800000	0.045000	100.700000	0.048000	101.500000	0.056000	102.300000	0.063000	-77.800000	0.067000	-77.900000	0.073000	101.900000	0.079000	-78.300000	0.092000	106.300000	0.091000	103.200000	0.114000	145.700000	0.097000	-143.000000	0.089000	-141.900000	0.088000	-140.900000	0.086000	-141.100000	0.092000	-140.300000	0.094000	-139.300000	0.098000	-136.600000	0.110000	-132.500000	0.130000
-180.000000	0.000000	-180.000000	0.000000	-180.000000	0.000000	-180.000000	0.000000	179.900000	0.001000	-179.700000	0.000000	180.000000	0.000000	180.000000	0.001000	180.000000	0.000000	180.000000	0.000000	-179.900000	0.001000	-179.900000	0.001000	179.800000	0.001000	-180.000000	0.000000	174.900000	0.015000	177.900000	0.006000	140.200000	0.075000	-140.500000	0.078000	-140.800000	0.082000	-140.700000	0.085000	-141.000000	0.089000	-140.700000	0.089000	-141.300000	0.091000	-143.500000	0.087000	-147.100000	0.073000
132.900000	0.184000	132.000000	0.187000	130.900000	0.190000	130.300000	0.195000	130.000000	0.202000	127.500000	0.197000	125.800000	0.196000	-55.400000	0.198000	123.100000	0.198000	122.600000	0.204000	121.600000	0.207000	120.300000	0.208000	119.800000	0.213000	118.500000	0.214000	119.300000	0.205000	117.200000	0.203000	141.200000	0.088000	-143.000000	0.089000	-140.400000	0.081000	-141.000000	0.088000	-141.100000	0.090000	-140.300000	0.094000	-139.400000	0.100000	-136.900000	0.111000	-132.200000	0.129000
-180.000000	0.000000	180.000000	0.000000	-180.000000	0.000000	180.000000	0.000000	-180.000000	0.000000	-180.000000	0.000000	-180.000000	0.000000	-179.400000	0.002000	-180.000000	0.000000	-180.000000	0.000000	-180.000000	0.000000	-179.500000	0.003000	179.700000	0.001000	179.400000	0.001000	176.300000	0.008000	176.100000	0.007000	137.400000	0.055000	-140.700000	0.080000	-141.700000	0.086000	-141.200000	0.087000	-140.600000	0.090000	-140.700000	0.090000	-141.400000	0.091000	-143.300000	0.086000	-147.200000	0.074000
92.100000	0.012000	93.000000	0.018000	94.200000	0.023000	94.900000	0.025000	95.200000	0.026000	98.000000	0.038000	100.000000	0.045000	100.200000	0.049000	102.100000	0.059000	102.000000	0.062000	102.300000	0.068000	-78.100000	0.073000	102.100000	0.081000	102.000000	0.091000	105.100000	0.096000	105.200000	0.111000	143.700000	0.099000	-139.600000	0.075000	-140.800000	0.084000	-140.300000	0.084000	-140.600000	0.087000	-140.300000	0.094000	-139.200000	0.099000	-136.900000	0.111000	-132.500000	0.130000
180.000000	0.000000	180.000000	0.000000	180.000000	0.000000	180.000000	0.000000	180.000000	0.000000	180.000000	0.000000	180.000000	0.000000	-180.000000	0.001000	180.000000	0.000000	180.000000	0.000000	180.000000	0.000000	180.000000	0.001000	179.800000	0.001000	179.600000	0.001000	176.200000	0.012000	176.000000	0.012000	142.700000	0.078000	-142.800000	0.088000	-140.600000	0.081000	-141.200000	0.087000	-140.800000	0.091000	-140.900000	0.091000	-141.400000	0.092000	-143.200000	0.086000	-146.800000	0.073000
-47.200000	0.184000	-48.200000	0.186000	-49.300000	0.189000	-49.900000	0.194000	-50.300000	0.200000	-52.900000	0.195000	-54.600000	0.193000	-55.800000	0.195000	-57.200000	0.196000	-57.700000	0.202000	-58.800000	0.205000	120.100000	0.206000	119.500000	0.211000	118.200000	0.212000	119.700000	0.198000	117.700000	0.195000	136.200000	0.064000	-140.700000	0.080000	-141.400000	0.086000	-141.000000	0.088000	-140.900000	0.089000	-140.100000	0.093000	-139.400000	0.099000	-137.000000	0.111000	-132.700000	0.129000
-180.000000	0.000000	-180.000000	0.000000	-180.000000	0.000000	-180.000000	0.000000	-180.000000	0.000000	-180.000000	0.000000	-180.000000	0.000000	-179.400000	0.002000	-180.000000	0.000000	-180.000000	0.000000	-180.000000	0.000000	-179.700000	0.004000	179.700000	0.001000	179.600000	0.002000	175.700000	0.014000	175.300000	0.014000	145.000000	0.093000	-139.800000	0.076000	-141.000000	0.083000	-140.500000	0.083000	-140.300000	0.088000	-140.900000	0.091000	-141.100000	0.091000	-143.100000	0.086000	-146.900000	0.075000
92.300000	0.012000	93.600000	0.017000	94.700000	0.022000	95.300000	0.025000	95.700000	0.027000	98.500000	0.040000	100.100000	0.050000	100.700000	0.052000	102.400000	0.061000	102.400000	0.064000	102.600000	0.070000	-77.800000	0.074000	102.300000	0.083000	102.100000	0.092000	106.100000	0.095000	106.600000	0.109000	141.300000	0.080000	-142.600000	0.087000	-140.500000	0.082000	-141.000000	0.088000	-141.100000	0.090000	-140.300000	0.094000	-139.600000	0.099000	-137.100000	0.110000	-132.600000	0.128000
-180.000000	0.000000	-180.000000	0.000000	-180.000000	0.000000	-180.000000	0.000000	180.000000	0.000000	-180.000000	0.000000	-180.000000	0.000000	-179.900000	0.000000	-180.000000	0.000000	180.000000	0.000000	-180.000000	0.000000	-179.900000	0.001000	179.700000	0.001000	179.500000	0.002000	175.100000	0.012000	174.300000	0.013000	137.000000	0.066000	-140.700000	0.080000	-141.500000	0.086000	-141.200000	0.087000	-140.600000	0.090000	-140.700000	0.090000	-141.200000	0.092000	-143.100000	0.087000	-146.800000	0.075000
-132.900000	0.185000	131.500000	0.185000	130.600000	0.189000	130.200000	0.195000	128.700000	0.195000	126.500000	0.192000	125.500000	0.195000	124.300000	0.196000	123.100000	0.199000	121.800000	0.200000	121.000000	0.204000	120.200000	0.208000	119.200000	0.210000	118.100000	0.211000	116.100000	0.209000	112.600000	0.207000	145.500000	0.092000	-140.900000	0.081000	-140.400000	0.081000	-140.200000	0.084000	-140.800000	0.090000	-140.000000	0.094000	-139.200000	0.101000	-136.600000	0.112000	-132.000000	0.132000
180.000000	0.000000	-180.000000	0.000000	-180.000000	0.000000	-180.000000	0.000000	180.000000	0.000000	-180.000000	0.000000	-180.000000	0.000000	-180.000000	0.000000	-180.000000	0.000000	-179.900000	0.000000	-180.000000	0.000000	179.900000	0.000000	179.800000	0.002000	179.400000	0.001000	179.200000	0.002000	-179.300000	0.001000	140.400000	0.080000	-139.700000	0.075000	-141.600000	0.087000	-141.300000	0.088000	-140.300000	0.087000	-140.900000	0.090000	-141.500000	0.091000	-143.500000	0.086000	-147.300000	0.072000
-92.300000	0.011000	93.600000	0.020000	94.500000	0.024000	95.000000	0.026000	96.600000	0.034000	99.100000	0.043000	100.200000	0.047000	101.100000	0.054000	102.000000	0.059000	-77.400000	0.066000	102.700000	0.072000	-77.600000	0.077000	102.300000	0.084000	102.300000	0.095000	102.400000	0.107000	-78.700000	0.122000	137.800000	0.065000	-142.500000	0.088000	-140.900000	0.083000	-140.900000	0.088000	-141.000000	0.091000	-140.200000	0.095000	-139.100000	0.099000	-136.700000	0.111000	-132.100000	0.131000
180.000000	0.000000	180.000000	0.000000	180.000000	0.000000	-180.000000	0.000000	180.000000	0.000000	180.000000	0.000000	180.000000	0.000000	180.000000	0.000000	180.000000	0.000000	-180.000000	0.001000	180.000000	0.000000	-179.900000	0.001000	179.800000	0.002000	179.500000	0.002000	179.100000	0.003000	179.700000	0.003000	144.600000	0.094000	-140.900000	0.080000	-140.400000	0.082000	-140.500000	0.083000	-140.800000	0.090000	-140.900000	0.090000	-141.500000	0.092000	-143.300000	0.086000	-147.300000	0.074000
47.200000	0.184000	-48.700000	0.184000	-49.600000	0.188000	-50.100000	0.193000	-51.700000	0.193000	-53.800000	0.189000	-54.900000	0.192000	-56.100000	0.194000	-57.200000	0.196000	121.500000	0.197000	-59.400000	0.202000	-60.200000	0.206000	119.000000	0.208000	117.700000	0.208000	116.200000	0.206000	113.200000	0.203000	140.700000	0.077000	-139.800000	0.077000	-141.600000	0.086000	-141.000000	0.089000	-140.300000	0.087000	-140.000000	0.094000	-139.300000	0.100000	-137.000000	0.112000	-132.200000	0.129000
-180.000000	0.000000	-180.000000	0.000000	-180.000000	0.000000	-180.000000	0.000000	-180.000000	0.000000	-180.000000	0.000000	-180.000000	0.000000	-180.000000	0.000000	-180.000000	0.000000	-180.000000	0.001000	-180.000000	0.000000	-180.000000	0.000000	179.500000	0.001000	179.400000	0.003000	178.900000	0.003000	179.700000	0.004000	138.000000	0.068000	-142.500000	0.087000	-140.800000	0.084000	-141.200000	0.087000	-141.000000	0.091000	-141.100000	0.091000	-141.100000	0.091000	-143.000000	0.086000	-147.100000	0.074000
-92.200000	0.013000	94.000000	0.020000	95.000000	0.024000	95.500000	0.027000	97.400000	0.034000	99.500000	0.046000	100.400000	0.051000	101.700000	0.056000	102.400000	0.062000	-77.000000	0.068000	103.000000	0.074000	102.600000	0.079000	102.800000	0.087000	102.600000	0.096000	103.000000	0.108000	-78.700000	0.124000	144.600000	0.092000	-140.700000	0.080000	-140.600000	0.081000	-140.200000	0.084000	-140.800000	0.090000	-140.000000	0.094000	-139.500000	0.100000	-137.000000	0.111000	-132.600000	0.130000
180.000000	0.000000	-180.000000	0.000000	-180.000000	0.000000	-180.000000	0.000000	-180.000000	0.000000	-180.000000	0.000000	-180.000000	0.000000	-180.000000	0.000000	-180.000000	0.000000	-179.900000	0.000000	-180.000000	0.000000	-179.900000	0.001000	179.500000	0.000000	179.300000	0.001000	178.700000	0.003000	-179.100000	0.000000	140.300000	0.077000	-140.100000	0.077000	-141.400000	0.087000	-141.300000	0.088000	-140.300000	0.087000	-140.900000	0.090000	-141.200000	0.092000	-143.200000	0.087000	-146.700000	0.074000
132.800000	0.185000	131.000000	0.183000	130.500000	0.188000	129.800000	0.193000	129.100000	0.198000	126.400000	0.190000	-54.900000	0.193000	123.700000	0.193000	122.600000	0.196000	121.300000	0.199000	-59.200000	0.203000	119.600000	0.206000	118.600000	0.209000	117.700000	0.209000	118.400000	0.197000	148.600000	0.098000	136.500000	0.067000	-139.900000	0.077000	-140.900000	0.084000	-140.300000	0.085000	-141.100000	0.092000	-140.200000	0.095000	-139.200000	0.100000	-136.500000	0.112000	-131.500000	0.134000
-180.000000	0.000000	-180.000000	0.000000	-180.000000	0.001000	-180.000000	0.000000	-180.000000	0.000000	179.800000	0.000000	179.800000	0.000000	-180.000000	0.000000	-180.000000	0.000000	-179.600000	0.001000	-180.000000	0.001000	-179.800000	0.001000	-179.900000	0.001000	179.100000	0.001000	176.100000	0.012000	141.500000	0.085000	145.100000	0.092000	-142.600000	0.088000	-140.400000	0.081000	-141.000000	0.087000	-140.700000	0.090000	-140.800000	0.091000	-141.400000	0.092000	-143.500000	0.086000	-147.900000	0.071000
92.300000	0.012000	94.200000	0.022000	94.600000	0.025000	95.600000	0.028000	96.100000	0.031000	99.500000	0.045000	100.400000	0.048000	101.800000	0.057000	102.400000	0.063000	-77.400000	0.067000	102.800000	0.072000	-77.400000	0.080000	-77.900000	0.087000	102.800000	0.098000	105.900000	0.102000	132.600000	0.057000	140.700000	0.080000	-140.500000	0.079000	-141.500000	0.087000	-141.100000	0.089000	-140.300000	0.087000	-140.100000	0.094000	-139.200000	0.100000	-136.700000	0.112000	-131.400000	0.132000
180.000000	0.000000	180.000000	0.000000	179.900000	0.000000	-180.000000	0.000000	180.000000	0.000000	179.900000	0.000000	-179.900000	0.003000	180.000000	0.000000	180.000000	0.000000	180.000000	0.001000	179.900000	0.001000	179.900000	0.000000	-179.900000	0.001000	179.100000	0.002000	175.400000	0.009000	149.100000	0.086000	137.700000	0.068000	-140.100000	0.078000	-141.000000	0.084000	-140.500000	0.084000	-141.000000	0.092000	-140.900000	0.092000	-141.300000	0.092000	-143.200000	0.086000	-147.800000	0.073000
132.700000	0.184000	-49.200000	0.182000	-49.800000	0.187000	-50.600000	0.191000	-51.200000	0.196000	125.900000	0.188000	124.800000	0.189000	-56.700000	0.191000	-57.800000	0.194000	121.200000	0.196000	120.700000	0.201000	119.400000	0.204000	118.300000	0.207000	117.500000	0.206000	119.400000	0.197000	139.600000	0.092000	144.600000	0.090000	-142.500000	0.088000	-140.300000	0.082000	-140.800000	0.088000	-140.800000	0.090000	-140.100000	0.094000	-139.300000	0.100000	-136.900000	0.112000	-131.700000	0.132000
180.000000	0.000000	-180.000000	0.000000	-179.800000	0.000000	-180.000000	0.000000	-180.000000	0.000000	-180.000000	0.000000	179.900000	0.001000	-180.000000	0.000000	-180.000000	0.000000	-179.900000	0.002000	179.700000	0.000000	-179.900000	0.002000	-179.900000	0.001000	179.300000	0.004000	175.000000	0.011000	136.200000	0.047000	140.500000	0.080000	-140.400000	0.079000	-141.600000	0.086000	-141.300000	0.088000	-140.200000	0.087000	-140.800000	0.091000	-141.200000	0.092000	-143.200000	0.087000	-147.400000	0.072000
-87.600000	0.013000	94.500000	0.023000	95.300000	0.024000	96.000000	0.029000	96.700000	0.032000	-80.000000	0.047000	-79.300000	0.050000	102.200000	0.059000	103.000000	0.064000	-76.900000	0.068000	103.300000	0.075000	102.800000	0.081000	-77.700000	0.089000	102.900000	0.097000	106.800000	0.100000	145.300000	0.102000	138.600000	0.068000	-140.300000	0.078000	-140.800000	0.085000	-140.300000	0.085000	-141.100000	0.092000	-140.200000	0.095000	-139.400000	0.099000	-136.900000	0.111000	-132.100000	0.132000
180.000000	0.000000	-180.000000	0.000000	179.800000	0.001000	-180.000000	0.000000	-180.000000	0.000000	179.900000	0.000000	-179.600000	0.002000	-180.000000	0.000000	-180.000000	0.000000	-179.900000	0.001000	179.800000	0.000000	-180.000000	0.000000	-179.900000	0.001000	179.200000	0.003000	175.100000	0.017000	142.400000	0.076000	143.800000	0.091000	-142.300000	0.088000	-140.600000	0.081000	-141.000000	0.087000	-140.700000	0.090000	-140.800000	0.091000	-141.200000	0.093000	-143.100000	0.087000	-147.300000	0.073000
132.700000	0.185000	130.700000	0.182000	130.500000	0.190000	129.300000	0.191000	-52.700000	0.188000	126.000000	0.189000	-55.100000	0.192000	123.400000	0.192000	122.000000	0.193000	121.400000	0.199000	120.200000	0.201000	-60.700000	0.205000	118.100000	0.207000	116.500000	0.209000	118.000000	0.199000	139.700000	0.095000	138.600000	0.071000	-140.800000	0.082000	-140.700000	0.083000	-140.400000	0.086000	-140.500000	0.091000	-139.900000	0.094000	-139.600000	0.102000	-136.300000	0.113000	-131.200000	0.134000
-180.000000	0.000000	-180.000000	0.000000	180.000000	0.000000	-180.000000	0.000000	-179.400000	0.001000	-180.000000	0.000000	-179.900000	0.000000	-180.000000	0.000000	-179.700000	0.002000	180.000000	0.000000	-180.000000	0.000000	-179.800000	0.001000	-179.900000	0.002000	-179.800000	0.000000	176.300000	0.009000	135.800000	0.043000	143.800000	0.089000	-140.300000	0.078000	-141.500000	0.087000	-141.100000	0.088000	-140.500000	0.087000	-141.100000	0.092000	-140.900000	0.091000	-143.700000	0.086000	-148.000000	0.072000
92.400000	0.013000	94.600000	0.023000	94.800000	0.023000	96.000000	0.031000	97.700000	0.038000	99.500000	0.048000	100.600000	0.051000	102.000000	0.059000	-77.300000	0.064000	102.900000	0.069000	103.100000	0.077000	102.500000	0.081000	102.400000	0.090000	-78.000000	0.101000	105.600000	0.105000	145.400000	0.105000	140.500000	0.078000	-141.900000	0.086000	-140.600000	0.083000	-140.800000	0.088000	-140.800000	0.093000	-140.000000	0.095000	-139.400000	0.099000	-136.500000	0.113000	-131.300000	0.133000
180.000000	0.000000	180.000000	0.000000	180.000000	0.000000	180.000000	0.000000	-179.900000	0.001000	-180.000000	0.000000	179.900000	0.001000	180.000000	0.000000	179.900000	0.001000	180.000000	0.000000	180.000000	0.000000	-179.800000	0.001000	179.900000	0.000000	179.900000	0.001000	176.100000	0.011000	142.900000	0.077000	139.100000	0.073000	-140.900000	0.081000	-140.700000	0.083000	-140.600000	0.085000	-140.900000	0.089000	-140.800000	0.090000	-141.400000	0.095000	-143.300000	0.085000	-147.800000	0.072000
-47.400000	0.184000	-49.500000	0.181000	-49.600000	0.188000	-51.100000	0.189000	-53.100000	0.186000	-54.500000	0.186000	124.600000	0.189000	-57.100000	0.190000	121.700000	0.190000	-58.900000	0.197000	-60.100000	0.199000	-61.000000	0.203000	-62.200000	0.206000	116.500000	0.207000	118.400000	0.194000	134.300000	0.053000	143.500000	0.088000	-140.300000	0.079000	-141.500000	0.087000	-140.900000	0.089000	-140.100000	0.089000	-140.200000	0.096000	-139.200000	0.098000	-136.800000	0.114000	-131.600000	0.133000
-180.000000	0.000000	-180.000000	0.000000	-180.000000	0.000000	-180.000000	0.000000	-179.600000	0.002000	-180.000000	0.000000	179.800000	0.000000	-180.000000	0.000000	-179.800000	0.002000	-180.000000	0.000000	-180.000000	0.000000	-179.900000	0.002000	-179.700000	0.001000	179.800000	0.001000	175.500000	0.012000	146.500000	0.103000	140.400000	0.078000	-141.900000	0.086000	-140.600000	0.083000	-141.000000	0.087000	-141.200000	0.091000	-140.900000	0.091000	-140.900000	0.093000	-143.300000	0.086000	-147.600000	0.072000
92.500000	0.013000	94.700000	0.025000	94.800000	0.026000	96.700000	0.031000	98.200000	0.040000	100.500000	0.048000	101.500000	0.053000	102.600000	0.061000	-76.800000	0.066000	103.200000	0.071000	103.400000	0.079000	102.800000	0.082000	-77.500000	0.092000	102.500000	0.102000	106.800000	0.104000	141.700000	0.075000	139.500000	0.073000	-140.800000	0.081000	-140.700000	0.083000	-140.400000	0.086000	-140.500000	0.091000	-139.900000	0.094000	-139.900000	0.101000	-136.600000	0.111000	-131.700000	0.133000
-180.000000	0.000000	180.000000	0.000000	180.000000	0.000000	-180.000000	0.000000	-179.800000	0.000000	-180.000000	0.000000	179.800000	0.000000	-180.000000	0.000000	-179.900000	0.000000	-180.000000	0.000000	-180.000000	0.000000	-179.900000	0.001000	179.900000	0.001000	179.600000	0.001000	175.000000	0.013000	134.100000	0.062000	143.200000	0.088000	-140.400000	0.079000	-141.500000	0.087000	-141.100000	0.088000	-140.500000	0.087000	-141.100000	0.092000	-140.700000	0.092000	-143.400000	0.088000	-147.600000	0.073000
132.600000	0.185000	130.800000	0.182000	130.400000	0.190000	129.700000	0.194000	127.000000	0.187000	125.500000	0.187000	124.500000	0.190000	123.100000	0.191000	121.700000	0.192000	120.900000	0.197000	119.800000	0.200000	118.800000	0.204000	118.100000	0.205000	-63.700000	0.207000	119.800000	0.189000	135.500000	0.060000	119.500000	0.172000	-140.800000	0.081000	-140.900000	0.085000	-141.300000	0.089000	-140.700000	0.093000	-139.800000	0.097000	-139.100000	0.101000	-136.300000	0.114000	-130.300000	0.137000
-180.000000	0.000000	-180.000000	0.001000	-180.000000	0.000000	-180.000000	0.000000	-180.000000	0.000000	-180.000000	0.000000	-180.000000	0.000000	180.000000	0.000000	-180.000000	0.000000	-179.600000	0.002000	-179.700000	0.001000	-179.600000	0.001000	179.800000	0.003000	178.100000	0.001000	173.300000	0.016000	145.300000	0.095000	167.300000	0.026000	-140.300000	0.080000	-140.500000	0.082000	-140.600000	0.088000	-140.700000	0.088000	-141.000000	0.089000	-141.500000	0.093000	-143.600000	0.086000	-148.700000	0.069000
92.400000	0.014000	-85.500000	0.023000	94.600000	0.025000	95.500000	0.028000	98.500000	0.042000	100.100000	0.050000	101.100000	0.054000	102.300000	0.061000	103.300000	0.068000	-77.100000	0.070000	-77.000000	0.077000	-77.400000	0.083000	102.800000	0.091000	103.700000	0.100000	109.000000	0.101000	141.600000	0.078000	115.400000	0.119000	-141.900000	0.085000	-141.300000	0.087000	-140.600000	0.085000	-140.300000	0.091000	-139.800000	0.097000	-139.000000	0.100000	-136.400000	0.113000	-130.500000	0.137000
180.000000	0.000000	179.700000	0.001000	-180.000000	0.000000	180.000000	0.000000	-180.000000	0.000000	180.000000	0.000000	180.000000	0.000000	180.000000	0.000000	180.000000	0.000000	180.000000	0.000000	180.000000	0.001000	180.000000	0.002000	179.600000	0.002000	178.800000	0.008000	172.700000	0.021000	136.000000	0.065000	164.700000	0.030000	-140.700000	0.082000	-141.000000	0.085000	-141.000000	0.090000	-141.100000	0.091000	-141.300000	0.091000	-141.300000	0.092000	-143.500000	0.086000	-148.500000	0.069000
-47.500000	0.184000	130.800000	0.180000	-49.700000	0.188000	-50.600000	0.193000	-53.400000	0.185000	-55.000000	0.184000	-56.000000	0.187000	-57.400000	0.188000	-58.700000	0.189000	120.600000	0.195000	119.700000	0.198000	118.800000	0.201000	118.100000	0.204000	117.200000	0.198000	121.200000	0.180000	145.800000	0.089000	124.400000	0.160000	-140.600000	0.079000	-140.400000	0.083000	-140.900000	0.087000	-140.300000	0.090000	-139.500000	0.095000	-139.300000	0.102000	-136.600000	0.114000	-130.700000	0.136000
-180.000000	0.000000	179.800000	0.002000	-180.000000	0.000000	-180.000000	0.000000	-180.000000	0.000000	-180.000000	0.000000	-180.000000	0.000000	-180.000000	0.000000	-180.000000	0.000000	-179.600000	0.002000	-179.900000	0.001000	-180.000000	0.002000	179.200000	0.000000	178.600000	0.008000	171.200000	0.023000	140.500000	0.080000	158.900000	0.035000	-141.600000	0.086000	-141.400000	0.086000	-140.300000	0.086000	-140.700000	0.089000	-141.300000	0.091000	-141.200000	0.091000	-143.300000	0.086000	-148.400000	0.070000
92.700000	0.013000	95.000000	0.022000	95.200000	0.025000	96.000000	0.029000	99.200000	0.043000	101.000000	0.051000	101.800000	0.056000	102.900000	0.063000	103.700000	0.071000	-76.800000	0.072000	-76.700000	0.079000	-77.100000	0.085000	103.400000	0.095000	104.200000	0.101000	111.500000	0.097000	137.500000	0.063000	123.500000	0.107000	-140.900000	0.081000	-140.900000	0.085000	-141.300000	0.089000	-140.700000	0.093000	-139.800000	0.097000	-139.100000	0.101000	-136.600000	0.113000	-130.900000	0.135000
-180.000000	0.000000	179.900000	0.001000	-180.000000	0.000000	180.000000	0.000000	180.000000	0.000000	-180.000000	0.000000	-180.000000	0.000000	-180.000000	0.000000	-180.000000	0.000000	180.000000	0.000000	-179.800000	0.000000	-179.700000	0.001000	179.400000	0.001000	177.800000	0.002000	169.900000	0.025000	144.800000	0.092000	156.400000	0.050000	-140.400000	0.080000	-140.600000	0.083000	-140.600000	0.088000	-140.700000	0.088000	-141.000000	0.089000	-141.500000	0.093000	-143.400000	0.087000	-148.200000	0.071000
131.200000	0.177000	131.000000	0.185000	130.200000	0.189000	128.900000	0.190000	126.700000	0.186000	125.300000	0.187000	124.000000	0.188000	122.500000	0.188000	121.300000	0.190000	-59.600000	0.195000	119.600000	0.199000	118.500000	0.201000	118.100000	0.204000	119.200000	0.193000	130.000000	0.147000	145.500000	0.089000	139.900000	0.076000	-140.300000	0.080000	-140.400000	0.082000	-141.100000	0.091000	-140.400000	0.092000	-140.000000	0.095000	-138.900000	0.102000	-136.500000	0.113000	-130.700000	0.137000
-180.000000	0.000000	-180.000000	0.000000	-180.000000	0.000000	180.000000	0.000000	-180.000000	0.000000	-179.900000	0.000000	-180.000000	0.000000	-180.000000	0.000000	180.000000	0.000000	-179.900000	0.000000	-179.800000	0.001000	-180.000000	0.001000	179.200000	0.001000	175.900000	0.012000	132.400000	0.048000	140.400000	0.080000	142.400000	0.085000	-141.800000	0.085000	-141.300000	0.087000	-140.900000	0.087000	-140.800000	0.089000	-140.900000	0.093000	-141.300000	0.091000	-143.300000	0.087000	-148.400000	0.070000
93.700000	0.023000	94.300000	0.022000	94.800000	0.027000	96.500000	0.033000	98.900000	0.043000	100.400000	0.050000	101.700000	0.056000	102.900000	0.064000	103.600000	0.071000	103.400000	0.074000	-76.800000	0.080000	-76.900000	0.088000	103.400000	0.095000	106.700000	0.097000	149.800000	0.075000	137.800000	0.064000	140.700000	0.079000	-140.800000	0.082000	-141.000000	0.086000	-140.200000	0.086000	-140.400000	0.092000	-140.000000	0.095000	-139.200000	0.103000	-136.700000	0.113000	-130.700000	0.136000
180.000000	0.000000	180.000000	0.000000	180.000000	0.000000	180.000000	0.000000	-180.000000	0.000000	179.900000	0.000000	180.000000	0.000000	180.000000	0.000000	180.000000	0.000000	-179.800000	0.001000	180.000000	0.000000	-179.900000	0.000000	179.300000	0.001000	175.600000	0.013000	139.900000	0.102000	144.500000	0.091000	140.100000	0.077000	-140.500000	0.080000	-140.400000	0.082000	-141.300000	0.090000	-140.900000	0.090000	-140.700000	0.092000	-141.300000	0.092000	-143.200000	0.087000	-148.400000	0.071000
-49.000000	0.176000	-49.200000	0.183000	-50.000000	0.187000	-51.500000	0.188000	-53.700000	0.184000	125.000000	0.184000	-56.400000	0.185000	-58.000000	0.186000	-59.200000	0.187000	-59.900000	0.193000	119.300000	0.197000	118.100000	0.200000	117.700000	0.202000	119.800000	0.189000	139.500000	0.006000	140.800000	0.077000	142.300000	0.084000	-141.600000	0.086000	-141.300000	0.087000	-140.700000	0.088000	-140.300000	0.091000	-140.200000	0.096000	-139.000000	0.100000	-136.700000	0.113000	-130.800000	0.135000
-180.000000	0.000000	-180.000000	0.000000	-180.000000	0.000000	-180.000000	0.000000	-180.000000	0.000000	179.900000	0.000000	-180.000000	0.000000	-180.000000	0.000000	-180.000000	0.000000	-180.000000	0.000000	-179.800000	0.001000	-179.900000	0.001000	179.500000	0.003000	174.800000	0.013000	139.900000	0.140000	137.900000	0.067000	140.600000	0.079000	-140.900000	0.081000	-141.000000	0.086000	-140.400000	0.085000	-140.900000	0.090000	-140.700000	0.092000	-141.400000	0.094000	-143.200000	0.088000	-148.200000	0.071000
94.500000	0.021000	94.400000	0.024000	95.600000	0.026000	97.100000	0.034000	99.400000	0.045000	101.000000	0.052000	102.100000	0.059000	103.400000	0.066000	104.100000	0.073000	103.700000	0.076000	-76.500000	0.082000	-76.700000	0.089000	103.300000	0.095000	108.000000	0.097000	149.700000	0.059000	144.400000	0.090000	140.400000	0.077000	-140.400000	0.081000	-140.400000	0.082000	-141.100000	0.091000	-140.400000	0.092000	-140.000000	0.095000	-139.200000	0.101000	-136.700000	0.112000	-131.100000	0.136000
-180.000000	0.000000	-180.000000	0.000000	180.000000	0.000000	-180.000000	0.000000	-180.000000	0.000000	-180.000000	0.001000	180.000000	0.000000	-180.000000	0.000000	180.000000	0.000000	-179.800000	0.001000	180.000000	0.000000	-180.000000	0.001000	179.500000	0.003000	174.600000	0.015000	126.900000	0.059000	140.600000	0.076000	142.000000	0.085000	-141.800000	0.085000	-141.300000	0.087000	-140.900000	0.087000	-140.800000	0.089000	-140.900000	0.093000	-141.000000	0.092000	-143.100000	0.088000	-148.000000	0.071000
131.300000	0.178000	130.900000	0.183000	130.000000	0.188000	128.200000	0.187000	126.200000	0.183000	124.900000	0.185000	123.200000	0.184000	122.000000	0.186000	120.700000	0.187000	119.800000	0.190000	119.200000	0.197000	118.200000	0.202000	117.400000	0.200000	118.900000	0.191000	-67.000000	0.201000	141.000000	0.077000	140.800000	0.079000	-140.500000	0.081000	-140.400000	0.083000	-140.900000	0.090000	-140.300000	0.091000	-139.700000	0.096000	-138.800000	0.102000	-136.100000	0.115000	-129.300000	0.140000
-180.000000	0.000000	179.800000	0.001000	-180.000000	0.000000	180.000000	0.000000	-180.000000	0.000000	-180.000000	0.000000	-180.000000	0.000000	-180.000000	0.000000	-179.800000	0.002000	-179.600000	0.004000	-179.900000	0.001000	180.000000	0.000000	179.600000	0.004000	175.800000	0.012000	179.000000	0.000000	138.300000	0.069000	140.100000	0.077000	-141.700000	0.085000	-141.200000	0.087000	-140.900000	0.088000	-140.800000	0.091000	-141.000000	0.092000	-141.500000	0.093000	-143.800000	0.087000	-149.600000	0.068000
94.100000	0.020000	94.300000	0.024000	95.200000	0.028000	97.100000	0.037000	99.500000	0.047000	100.900000	0.052000	102.500000	0.061000	103.300000	0.067000	-76.200000	0.071000	-76.500000	0.075000	-76.600000	0.082000	-76.800000	0.090000	103.400000	0.097000	106.900000	0.100000	103.300000	0.123000	143.900000	0.089000	142.200000	0.085000	-140.700000	0.082000	-141.000000	0.086000	-140.300000	0.087000	-140.500000	0.092000	-139.900000	0.097000	-139.000000	0.102000	-136.100000	0.114000	-129.600000	0.139000
180.000000	0.000000	179.900000	0.000000	180.000000	0.000000	180.000000	0.000000	180.000000	0.000000	-180.000000	0.000000	180.000000	0.000000	180.000000	0.000000	-179.900000	0.001000	-179.700000	0.001000	-179.900000	0.001000	-180.000000	0.000000	179.400000	0.002000	175.600000	0.012000	179.400000	0.004000	140.700000	0.076000	140.700000	0.079000	-140.700000	0.081000	-140.400000	0.083000	-141.100000	0.089000	-140.600000	0.090000	-140.800000	0.091000	-141.200000	0.092000	-143.500000	0.086000	-149.100000	0.068000
-48.900000	0.177000	130.700000	0.183000	-50.300000	0.186000	-52.200000	0.185000	-54.300000	0.181000	-55.600000	0.182000	-57.300000	0.181000	-58.400000	0.183000	120.300000	0.185000	119.300000	0.189000	118.900000	0.195000	118.000000	0.200000	117.300000	0.200000	119.300000	0.188000	113.400000	0.195000	138.600000	0.071000	140.300000	0.078000	-141.400000	0.086000	-141.200000	0.087000	-140.700000	0.089000	-140.500000	0.092000	-139.900000	0.097000	-139.200000	0.102000	-136.500000	0.115000	-130.100000	0.139000
-180.000000	0.000000	179.900000	0.000000	-180.000000	0.000000	-180.000000	0.000000	-180.000000	0.000000	-180.000000	0.000000	-180.000000	0.000000	-180.000000	0.000000	-179.700000	0.002000	-179.400000	0.003000	-179.900000	0.001000	-180.000000	0.000000	179.000000	0.001000	175.000000	0.013000	179.200000	0.005000	143.900000	0.087000	142.100000	0.084000	-140.900000	0.081000	-141.000000	0.086000	-140.500000	0.086000	-140.800000	0.091000	-141.000000	0.092000	-141.300000	0.093000	-143.300000	0.087000	-148.800000	0.069000
93.900000	0.023000	-84.900000	0.022000	95.800000	0.028000	97.900000	0.037000	100.200000	0.048000	101.400000	0.055000	103.100000	0.063000	103.900000	0.069000	-76.000000	0.074000	-76.300000	0.078000	-76.300000	0.084000	103.400000	0.092000	104.000000	0.100000	107.900000	0.100000	103.700000	0.124000	140.300000	0.077000	140.600000	0.079000	-140.500000	0.082000	-140.400000	0.083000	-140.900000	0.090000	-140.300000	0.091000	-139.700000	0.096000	-139.000000	0.101000	-136.500000	0.113000	-130.200000	0.137000
-180.000000	0.000000	179.800000	0.001000	-180.000000	0.000000	-180.000000	0.000000	-180.000000	0.000000	180.000000	0.000000	-180.000000	0.000000	-180.000000	0.000000	-179.800000	0.000000	-179.800000	0.001000	-179.900000	0.001000	-180.000000	0.000000	179.200000	0.002000	174.800000	0.015000	178.700000	0.001000	139.200000	0.071000	140.500000	0.078000	-141.600000	0.085000	-141.200000	0.087000	-140.900000	0.088000	-140.800000	0.091000	-141.000000	0.092000	-141.300000	0.094000	-143.400000	0.088000	-148.800000	0.071000
131.500000	0.180000	130.500000	0.183000	129.900000	0.186000	127.600000	0.182000	125.400000	0.179000	-55.900000	0.181000	122.700000	0.181000	-58.700000	0.182000	-59.500000	0.187000	119.800000	0.193000	118.800000	0.196000	-62.300000	0.199000	116.900000	0.197000	116.700000	0.196000	146.100000	0.090000	145.500000	0.083000	-140.900000	0.080000	-141.200000	0.084000	-140.700000	0.085000	-141.000000	0.089000	-140.300000	0.091000	-139.700000	0.097000	-139.000000	0.101000	-135.900000	0.117000	-128.800000	0.142000
-180.000000	0.000000	-180.000000	0.000000	179.700000	0.000000	179.800000	0.001000	-180.000000	0.000000	-179.800000	0.001000	180.000000	0.000000	-179.700000	0.000000	179.900000	0.000000	-180.000000	0.000000	-179.800000	0.001000	-179.700000	0.002000	179.800000	0.007000	177.600000	0.005000	141.900000	0.079000	140.400000	0.084000	-140.100000	0.077000	-140.800000	0.083000	-141.100000	0.087000	-140.500000	0.088000	-140.800000	0.092000	-141.000000	0.092000	-141.100000	0.094000	-143.800000	0.085000	-149.800000	0.066000
93.700000	0.019000	94.800000	0.024000	-84.200000	0.029000	98.200000	0.040000	100.600000	0.050000	101.300000	0.055000	103.000000	0.064000	103.700000	0.071000	104.200000	0.075000	103.900000	0.079000	-76.400000	0.085000	103.000000	0.091000	103.500000	0.098000	105.200000	0.109000	135.000000	0.065000	138.100000	0.069000	-142.100000	0.085000	-140.900000	0.083000	-140.800000	0.085000	-140.800000	0.088000	-140.500000	0.092000	-139.800000	0.097000	-139.400000	0.102000	-136.000000	0.116000	-129.200000	0.142000
180.000000	0.000000	180.000000	0.000000	-180.000000	0.001000	179.900000	0.002000	-180.000000	0.000000	-179.800000	0.001000	180.000000	0.000000	-179.800000	0.000000	180.000000	0.000000	180.000000	0.000000	180.000000	0.000000	-179.800000	0.001000	179.100000	0.002000	177.500000	0.006000	146.400000	0.082000	144.000000	0.084000	-140.800000	0.080000	-141.100000	0.084000	-140.700000	0.085000	-140.800000	0.090000	-140.500000	0.090000	-140.900000	0.092000	-140.900000	0.093000	-143.800000	0.086000	-149.600000	0.066000
-48.600000	0.179000	-49.700000	0.182000	-50.800000	0.184000	127.100000	0.179000	-55.100000	0.177000	-56.400000	0.178000	-57.800000	0.179000	-59.200000	0.179000	120.100000	0.185000	-60.500000	0.191000	118.500000	0.194000	-62.600000	0.197000	-64.200000	0.199000	116.800000	0.193000	140.300000	0.085000	140.700000	0.083000	-140.200000	0.078000	-140.900000	0.082000	-141.100000	0.087000	-140.700000	0.087000	-140.600000	0.093000	-139.800000	0.097000	-139.300000	0.101000	-136.000000	0.115000	-129.300000	0.141000
-180.000000	0.000000	-180.000000	0.000000	-179.800000	0.001000	179.800000	0.001000	-180.000000	0.000000	-179.800000	0.001000	-180.000000	0.000000	180.000000	0.002000	-179.900000	0.000000	-180.000000	0.000000	-179.800000	0.001000	-179.700000	0.002000	-178.400000	0.001000	177.500000	0.008000	137.500000	0.058000	139.200000	0.065000	-142.000000	0.084000	-140.900000	0.083000	-140.800000	0.085000	-140.600000	0.089000	-140.700000	0.091000	-141.000000	0.092000	-141.200000	0.095000	-143.700000	0.087000	-149.600000	0.068000
93.700000	0.021000	94.900000	0.026000	-83.800000	0.030000	-81.000000	0.040000	100.900000	0.053000	101.900000	0.057000	103.600000	0.066000	104.400000	0.072000	-75.500000	0.077000	104.200000	0.081000	-76.100000	0.087000	103.300000	0.093000	-77.000000	0.101000	105.500000	0.108000	144.200000	0.091000	142.600000	0.091000	-140.800000	0.080000	-141.100000	0.084000	-140.700000	0.085000	-141.000000	0.089000	-140.300000	0.091000	-139.700000	0.097000	-139.100000	0.100000	-136.200000	0.115000	-129.400000	0.140000
-180.000000	0.000000	-180.000000	0.000000	179.800000	0.000000	-180.000000	0.002000	180.000000	0.000000	-179.800000	0.001000	-180.000000	0.000000	-179.900000	0.000000	179.900000	0.000000	180.000000	0.000000	-180.000000	0.000000	-179.800000	0.001000	178.800000	0.005000	177.300000	0.008000	141.700000	0.077000	141.800000	0.076000	-140.400000	0.078000	-140.800000	0.083000	-141.100000	0.087000	-140.500000	0.088000	-140.800000	0.092000	-141.000000	0.092000	-141.000000	0.095000	-143.400000	0.087000	-149.300000	0.068000
130.900000	0.178000	130.400000	0.183000	129.000000	0.184000	127.000000	0.181000	125.200000	0.179000	123.500000	0.178000	-57.700000	0.180000	121.000000	0.180000	119.900000	0.185000	119.100000	0.189000	118.400000	0.194000	117.100000	0.196000	116.900000	0.196000	113.200000	0.198000	119.100000	0.173000	139.100000	0.073000	-141.900000	0.086000	-140.600000	0.082000	-141.600000	0.089000	-140.800000	0.090000	-140.400000	0.092000	-140.200000	0.097000	-138.600000	0.103000	-136.100000	0.115000	-131.500000	0.133000
-180.000000	0.000000	180.000000	0.000000	-180.000000	0.000000	-180.000000	0.000000	-180.000000	0.000000	-180.000000	0.000000	-179.900000	0.000000	-179.900000	0.002000	-179.800000	0.001000	-179.700000	0.002000	180.000000	0.000000	-179.600000	0.003000	178.600000	0.003000	-179.100000	0.001000	171.400000	0.023000	143.100000	0.086000	-140.900000	0.080000	-141.200000	0.085000	-140.400000	0.085000	-140.500000	0.087000	-140.700000	0.092000	-140.600000	0.093000	-141.600000	0.093000	-143.700000	0.088000	-147.100000	0.074000
94.000000	0.024000	94.900000	0.025000	96.300000	0.033000	98.400000	0.044000	100.500000	0.053000	102.400000	0.060000	103.100000	0.064000	-76.100000	0.071000	-75.700000	0.077000	-75.900000	0.081000	-76.000000	0.089000	-76.600000	0.094000	104.700000	0.103000	-77.200000	0.115000	112.200000	0.110000	140.700000	0.077000	-140.200000	0.078000	-141.000000	0.083000	-140.600000	0.084000	-140.700000	0.090000	-140.400000	0.092000	-139.900000	0.096000	-138.800000	0.104000	-136.100000	0.115000	-132.000000	0.135000
180.000000	0.000000	180.000000	0.000000	180.000000	0.000000	180.000000	0.000000	180.000000	0.000000	180.000000	0.000000	-179.800000	0.002000	-179.700000	0.001000	180.000000	0.001000	-179.900000	0.001000	-180.000000	0.000000	-180.000000	0.001000	178.600000	0.005000	179.600000	0.005000	169.400000	0.022000	139.400000	0.074000	-142.000000	0.085000	-140.600000	0.083000	-141.400000	0.090000	-141.000000	0.089000	-140.600000	0.091000	-140.900000	0.094000	-141.300000	0.092000	-143.400000	0.087000	-147.200000	0.075000
-49.200000	0.177000	-49.800000	0.182000	-51.300000	0.182000	-53.400000	0.178000	-55.300000	0.176000	-57.000000	0.175000	121.900000	0.177000	120.400000	0.178000	119.700000	0.182000	118.800000	0.187000	118.000000	0.193000	116.900000	0.194000	116.900000	0.192000	114.200000	0.193000	122.300000	0.169000	143.000000	0.085000	-140.800000	0.080000	-141.300000	0.084000	-140.600000	0.084000	-140.300000	0.088000	-140.500000	0.093000	-139.900000	0.096000	-138.900000	0.103000	-136.400000	0.116000	-131.600000	0.132000
-180.000000	0.000000	-180.000000	0.000000	-180.000000	0.000000	-180.000000	0.000000	-180.000000	0.000000	-180.000000	0.000000	179.900000	0.000000	-179.700000	0.001000	-179.900000	0.001000	-179.700000	0.002000	-180.000000	0.000000	-179.700000	0.004000	178.500000	0.006000	179.500000	0.005000	167.200000	0.026000	140.500000	0.078000	-140.300000	0.079000	-140.800000	0.084000	-140.400000	0.085000	-140.900000	0.089000	-140.600000	0.091000	-140.600000	0.093000	-141.500000	0.094000	-143.400000	0.087000	-147.500000	0.078000
94.700000	0.022000	95.100000	0.027000	96.900000	0.033000	99.400000	0.044000	101.400000	0.054000	103.000000	0.063000	-76.400000	0.067000	-75.700000	0.074000	-75.300000	0.079000	-75.700000	0.083000	104.200000	0.091000	-76.500000	0.096000	105.100000	0.103000	-77.200000	0.117000	115.800000	0.103000	139.800000	0.074000	-141.900000	0.084000	-140.800000	0.082000	-141.600000	0.089000	-140.800000	0.090000	-140.400000	0.092000	-140.200000	0.097000	-138.800000	0.102000	-136.300000	0.114000	-131.800000	0.131000
-180.000000	0.000000	-180.000000	0.000000	180.000000	0.000000	-180.000000	0.000000	180.000000	0.000000	180.000000	0.000000	-179.600000	0.002000	-179.700000	0.001000	-179.900000	0.001000	-179.900000	0.001000	180.000000	0.000000	-179.800000	0.000000	178.200000	0.005000	-178.800000	0.001000	166.100000	0.037000	142.700000	0.085000	-140.700000	0.080000	-141.100000	0.085000	-140.400000	0.085000	-140.500000	0.087000	-140.700000	0.092000	-140.600000	0.093000	-141.300000	0.094000	-143.500000	0.089000	-146.900000	0.076000
130.800000	0.178000	130.300000	0.184000	128.600000	0.182000	126.100000	0.177000	124.900000	0.178000	123.000000	0.176000	-58.200000	0.178000	120.700000	0.181000	119.700000	0.184000	118.700000	0.187000	117.700000	0.192000	117.100000	0.195000	116.600000	0.192000	-66.400000	0.197000	140.600000	0.086000	141.000000	0.079000	-141.800000	0.084000	-140.600000	0.081000	-140.700000	0.085000	-140.700000	0.089000	-140.500000	0.092000	-140.200000	0.097000	-139.200000	0.102000	-135.300000	0.118000	-130.400000	0.137000
-180.000000	0.000000	180.000000	0.000000	-180.000000	0.000000	-180.000000	0.000000	180.000000	0.000000	-180.000000	0.000000	-180.000000	0.000000	-180.000000	0.000000	180.000000	0.000000	-179.800000	0.002000	-179.500000	0.002000	179.700000	0.001000	178.800000	0.006000	178.500000	0.001000	138.200000	0.057000	139.400000	0.073000	-140.800000	0.081000	-140.900000	0.085000	-141.100000	0.089000	-140.400000	0.088000	-140.600000	0.093000	-140.300000	0.093000	-140.900000	0.095000	-144.200000	0.085000	-148.400000	0.073000
94.200000	0.024000	94.800000	0.026000	96.700000	0.036000	99.500000	0.048000	100.800000	0.054000	102.900000	0.063000	103.600000	0.068000	104.400000	0.074000	104.700000	0.080000	-75.600000	0.084000	-76.200000	0.089000	104.100000	0.099000	104.800000	0.105000	104.400000	0.118000	143.100000	0.093000	142.700000	0.085000	-140.500000	0.079000	-141.400000	0.085000	-140.700000	0.085000	-140.900000	0.091000	-140.400000	0.092000	-140.200000	0.097000	-139.300000	0.102000	-135.600000	0.119000	-130.600000	0.137000
180.000000	0.000000	180.000000	0.000000	180.000000	0.000000	180.000000	0.000000	180.000000	0.000000	-180.000000	0.000000	-179.800000	0.001000	180.000000	0.000000	-180.000000	0.000000	-179.900000	0.001000	-180.000000	0.002000	179.700000	0.001000	178.500000	0.004000	179.000000	0.006000	142.500000	0.076000	140.900000	0.079000	-141.600000	0.084000	-140.300000	0.082000	-140.500000	0.086000	-140.700000	0.089000	-140.500000	0.092000	-140.700000	0.095000	-140.900000	0.095000	-144.000000	0.085000	-148.100000	0.072000
-49.300000	0.177000	-49.900000	0.182000	-51.800000	0.180000	-54.300000	0.174000	-55.600000	0.175000	-57.500000	0.173000	-58.700000	0.175000	-59.600000	0.178000	-60.600000	0.182000	118.400000	0.185000	117.700000	0.189000	116.800000	0.193000	116.700000	0.192000	114.400000	0.190000	136.800000	0.065000	139.600000	0.074000	-140.900000	0.081000	-141.200000	0.084000	-141.300000	0.088000	-140.400000	0.088000	-140.600000	0.093000	-139.800000	0.095000	-139.300000	0.102000	-135.600000	0.117000	-130.800000	0.137000
-180.000000	0.000000	-180.000000	0.000000	-180.000000	0.000000	-180.000000	0.000000	-180.000000	0.000000	-180.000000	0.000000	-180.000000	0.000000	-180.000000	0.000000	-180.000000	0.000000	-179.800000	0.002000	-179.900000	0.004000	179.700000	0.001000	178.100000	0.003000	178.700000	0.006000	144.200000	0.089000	142.500000	0.085000	-140.500000	0.080000	-141.100000	0.086000	-140.500000	0.086000	-140.900000	0.091000	-140.400000	0.092000	-140.700000	0.095000	-140.900000	0.095000	-144.100000	0.087000	-148.200000	0.073000
94.700000	0.023000	95.300000	0.027000	97.600000	0.036000	100.300000	0.049000	101.700000	0.056000	103.500000	0.065000	104.200000	0.070000	104.800000	0.077000	105.000000	0.082000	-75.400000	0.086000	-75.900000	0.090000	104.300000	0.101000	105.400000	0.108000	104.900000	0.119000	141.500000	0.076000	140.900000	0.078000	-141.600000	0.083000	-140.600000	0.081000	-140.700000	0.085000	-140.700000	0.089000	-140.500000	0.092000	-140.200000	0.097000	-139.300000	0.102000	-135.700000	0.116000	-130.700000	0.136000
-180.000000	0.000000	-180.000000	0.000000	-180.000000	0.000000	-180.000000	0.000000	-180.000000	0.000000	-180.000000	0.000000	-179.800000	0.001000	180.000000	0.000000	180.000000	0.000000	-179.800000	0.001000	-179.600000	0.001000	179.700000	0.001000	178.400000	0.005000	178.100000	0.002000	137.200000	0.069000	139.700000	0.075000	-140.800000	0.081000	-140.900000	0.085000	-141.100000	0.089000	-140.400000	0.088000	-140.600000	0.093000	-140.300000	0.093000	-140.900000	0.095000	-143.700000	0.087000	-148.100000	0.074000
130.600000	0.177000	130.000000	0.183000	127.500000	0.177000	125.400000	0.174000	124.100000	0.174000	-57.800000	0.172000	121.300000	0.174000	120.200000	0.178000	-61.100000	0.180000	118.600000	0.185000	-62.500000	0.191000	-63.800000	0.193000	118.300000	0.179000	122.800000	0.166000	140.700000	0.077000	140.700000	0.079000	-141.300000	0.084000	-140.600000	0.083000	-140.800000	0.087000	-140.500000	0.090000	-140.100000	0.095000	-140.000000	0.098000	-138.600000	0.104000	-135.300000	0.119000	-129.900000	0.139000
-180.000000	0.000000	-180.000000	0.000000	-180.000000	0.000000	-179.700000	0.001000	180.000000	0.000000	-179.800000	0.001000	179.900000	0.001000	-180.000000	0.000000	-179.600000	0.003000	179.800000	0.002000	-179.800000	0.001000	-179.400000	0.001000	176.300000	0.018000	168.100000	0.027000	138.300000	0.068000	140.000000	0.075000	-141.000000	0.081000	-141.300000	0.086000	-140.900000	0.088000	-140.900000	0.090000	-141.000000	0.091000	-140.600000	0.094000	-141.500000	0.094000	-144.200000	0.086000	-148.600000	0.071000
94.700000	0.024000	95.400000	0.027000	98.000000	0.041000	-80.600000	0.048000	101.900000	0.058000	103.500000	0.065000	-75.700000	0.072000	104.900000	0.078000	104.900000	0.082000	-75.400000	0.087000	-75.800000	0.094000	-76.100000	0.102000	107.900000	0.099000	115.300000	0.097000	143.900000	0.087000	142.200000	0.085000	-140.600000	0.081000	-140.800000	0.084000	-140.600000	0.086000	-140.400000	0.090000	-139.900000	0.094000	-139.900000	0.097000	-138.700000	0.104000	-135.400000	0.118000	-130.300000	0.139000
180.000000	0.000000	180.000000	0.000000	180.000000	0.000000	-179.300000	0.002000	180.000000	0.000000	180.000000	0.002000	-179.800000	0.000000	180.000000	0.000000	180.000000	0.001000	-179.600000	0.001000	-180.000000	0.000000	179.600000	0.001000	175.200000	0.012000	167.300000	0.034000	140.700000	0.076000	140.800000	0.078000	-141.400000	0.083000	-140.600000	0.083000	-140.800000	0.087000	-140.700000	0.089000	-141.000000	0.091000	-140.700000	0.095000	-141.300000	0.094000	-144.100000	0.086000	-148.500000	0.072000
-49.600000	0.176000	-50.300000	0.181000	-52.900000	0.174000	124.800000	0.172000	-56.400000	0.171000	-58.300000	0.168000	-59.200000	0.172000	-60.200000	0.175000	-61.500000	0.177000	117.800000	0.184000	117.200000	0.189000	116.300000	0.190000	119.700000	0.182000	125.000000	0.152000	138.500000	0.070000	140.000000	0.076000	-140.800000	0.081000	-141.300000	0.086000	-140.900000	0.088000	-140.700000	0.091000	-140.100000	0.095000	-139.900000	0.097000	-138.900000	0.104000	-135.600000	0.118000	-130.200000	0.138000
-180.000000	0.000000	-180.000000	0.000000	-180.000000	0.000000	-179.600000	0.000000	-180.000000	0.000000	-179.700000	0.001000	179.800000	0.000000	-180.000000	0.000000	-179.500000	0.003000	-179.700000	0.001000	-179.800000	0.001000	179.900000	0.004000	173.800000	0.010000	164.300000	0.039000	143.800000	0.086000	142.300000	0.084000	-140.800000	0.081000	-140.800000	0.084000	-140.600000	0.086000	-140.600000	0.089000	-140.800000	0.090000	-140.600000	0.094000	-141.200000	0.094000	-143.900000	0.086000	-148.500000	0.073000
94.800000	0.026000	95.600000	0.029000	98.700000	0.042000	-79.900000	0.050000	102.500000	0.060000	103.900000	0.068000	105.000000	0.075000	105.300000	0.081000	105.200000	0.084000	-75.200000	0.089000	-75.500000	0.096000	104.400000	0.102000	109.700000	0.102000	119.500000	0.089000	140.500000	0.076000	140.700000	0.078000	-141.300000	0.083000	-140.600000	0.083000	-140.800000	0.087000	-140.500000	0.090000	-140.100000	0.095000	-140.000000	0.098000	-138.900000	0.103000	-135.700000	0.118000	-130.400000	0.137000
180.000000	0.000000	-180.000000	0.000000	-180.000000	0.000000	-179.400000	0.002000	180.000000	0.000000	-179.700000	0.001000	-179.900000	0.000000	-180.000000	0.000000	-179.900000	0.001000	-179.900000	0.002000	-180.000000	0.000000	179.700000	0.001000	174.300000	0.018000	162.200000	0.042000	138.900000	0.070000	140.100000	0.077000	-140.800000	0.081000	-141.300000	0.086000	-140.900000	0.088000	-140.900000	0.090000	-141.000000	0.091000	-140.600000	0.094000	-141.200000	0.095000	-143.900000	0.087000	-148.300000	0.073000
130.500000	0.178000	-51.100000	0.177000	126.600000	0.172000	125.500000	0.175000	123.300000	0.171000	122.100000	0.172000	-59.400000	0.172000	119.500000	0.175000	118.400000	0.180000	117.800000	0.185000	117.000000	0.187000	116.100000	0.189000	117.800000	0.182000	119.500000	0.169000	115.100000	0.183000	142.300000	0.084000	-141.400000	0.085000	-140.100000	0.081000	-140.800000	0.090000	-140.000000	0.090000	-140.200000	0.095000	-139.800000	0.096000	-138.500000	0.105000	-135.100000	0.121000	-128.400000	0.145000
180.000000	0.000000	-179.800000	0.000000	-180.000000	0.000000	-180.000000	0.000000	-180.000000	0.000000	-180.000000	0.000000	-179.900000	0.000000	-179.800000	0.001000	-179.400000	0.002000	-179.800000	0.000000	-179.900000	0.003000	179.800000	0.005000	175.900000	0.010000	171.700000	0.024000	174.300000	0.007000	140.800000	0.079000	-140.800000	0.081000	-141.100000	0.086000	-140.400000	0.083000	-141.200000	0.090000	-140.600000	0.091000	-140.600000	0.096000	-141.400000	0.093000	-144.300000	0.085000	-150.100000	0.067000
94.600000	0.025000	96.200000	0.032000	98.900000	0.047000	100.300000	0.050000	102.700000	0.061000	103.800000	0.068000	104.800000	0.075000	-74.900000	0.080000	-75.000000	0.084000	-75.000000	0.091000	-75.600000	0.096000	104.600000	0.103000	108.100000	0.107000	112.400000	0.106000	108.900000	0.131000	140.000000	0.077000	-140.600000	0.081000	-141.400000	0.087000	-140.800000	0.090000	-140.300000	0.092000	-140.200000	0.095000	-140.100000	0.098000	-138.700000	0.106000	-135.200000	0.119000	-128.400000	0.144000
180.000000	0.000000	-179.700000	0.000000	180.000000	0.000000	180.000000	0.000000	180.000000	0.000000	180.000000	0.000000	-179.900000	0.001000	-179.800000	0.001000	179.900000	0.001000	179.900000	0.001000	-179.700000	0.001000	179.300000	0.000000	175.700000	0.012000	170.300000	0.025000	174.500000	0.017000	142.200000	0.083000	-141.500000	0.084000	-140.100000	0.081000	-141.300000	0.088000	-140.700000	0.087000	-140.800000	0.092000	-140.300000	0.094000	-141.400000	0.094000	-144.300000	0.087000	-150.100000	0.068000
-49.600000	0.177000	-51.300000	0.175000	-53.800000	0.169000	-54.900000	0.172000	-57.100000	0.168000	-58.400000	0.169000	-59.900000	0.169000	119.100000	0.172000	118.500000	0.176000	117.800000	0.182000	116.400000	0.186000	-64.500000	0.191000	118.200000	0.177000	122.000000	0.163000	115.600000	0.169000	140.600000	0.080000	-140.700000	0.081000	-141.100000	0.086000	-139.900000	0.085000	-140.500000	0.093000	-140.000000	0.094000	-140.100000	0.098000	-138.500000	0.104000	-135.400000	0.118000	-128.600000	0.143000
-180.000000	0.000000	179.900000	0.002000	-180.000000	0.000000	-180.000000	0.000000	-180.000000	0.000000	-180.000000	0.000000	-179.900000	0.000000	-179.800000	0.001000	-179.800000	0.004000	179.900000	0.001000	-179.600000	0.002000	-179.000000	0.001000	175.200000	0.015000	167.900000	0.025000	173.400000	0.021000	140.400000	0.076000	-140.700000	0.082000	-141.400000	0.087000	-141.300000	0.088000	-141.000000	0.089000	-140.800000	0.092000	-140.600000	0.096000	-141.500000	0.095000	-143.900000	0.087000	-149.800000	0.068000
95.000000	0.025000	96.500000	0.034000	99.900000	0.047000	100.800000	0.053000	103.200000	0.064000	104.400000	0.071000	105.300000	0.078000	-74.500000	0.083000	105.500000	0.086000	-74.800000	0.093000	-75.400000	0.098000	-76.000000	0.105000	109.100000	0.105000	116.000000	0.103000	111.200000	0.125000	141.800000	0.084000	-141.400000	0.083000	-140.100000	0.081000	-140.800000	0.090000	-140.000000	0.090000	-140.200000	0.095000	-139.800000	0.096000	-138.700000	0.104000	-135.800000	0.118000	-128.900000	0.144000
180.000000	0.000000	-179.800000	0.000000	-180.000000	0.000000	-180.000000	0.000000	-180.000000	0.000000	-180.000000	0.000000	-179.800000	0.001000	-179.800000	0.001000	179.800000	0.000000	-179.800000	0.000000	-179.900000	0.002000	179.500000	0.004000	174.700000	0.015000	166.900000	0.033000	171.200000	0.017000	140.900000	0.079000	-140.700000	0.082000	-141.100000	0.086000	-140.400000	0.083000	-141.200000	0.090000	-140.600000	0.091000	-140.600000	0.096000	-141.200000	0.094000	-143.700000	0.087000	-149.600000	0.068000
130.400000	0.178000	128.800000	0.177000	126.100000	0.170000	125.000000	0.171000	122.300000	0.165000	121.000000	0.168000	120.200000	0.171000	119.100000	0.173000	-61.700000	0.179000	117.600000	0.184000	116.500000	0.187000	115.100000	0.188000	120.600000	0.168000	115.500000	0.175000	140.900000	0.077000	140.400000	0.077000	-140.700000	0.081000	-141.200000	0.086000	-140.600000	0.086000	-140.600000	0.093000	-140.300000	0.095000	-139.800000	0.099000	-138.300000	0.105000	-134.300000	0.124000	-91.700000	0.210000
-180.000000	0.000000	-180.000000	0.000000	180.000000	0.000000	179.900000	0.001000	-179.700000	0.001000	-179.400000	0.002000	-179.800000	0.001000	-179.900000	0.002000	-179.800000	0.001000	-179.700000	0.002000	-179.900000	0.001000	-179.800000	0.002000	172.000000	0.023000	175.800000	0.016000	139.300000	0.072000	141.700000	0.084000	-141.200000	0.084000	-140.600000	0.085000	-140.600000	0.088000	-140.800000	0.090000	-140.500000	0.092000	-140.600000	0.094000	-141.600000	0.095000	-145.000000	0.083000	-178.500000	0.003000
94.800000	0.025000	96.600000	0.034000	99.500000	0.049000	-79.200000	0.052000	-76.700000	0.066000	-75.800000	0.070000	-75.000000	0.077000	-74.600000	0.082000	-74.600000	0.088000	-75.100000	0.092000	-75.400000	0.100000	-75.800000	0.108000	112.200000	0.099000	108.700000	0.120000	142.800000	0.085000	140.900000	0.079000	-141.000000	0.082000	-140.800000	0.084000	-141.100000	0.089000	-140.100000	0.090000	-140.200000	0.095000	-139.800000	0.099000	-138.600000	0.105000	-134.400000	0.122000	-91.700000	0.210000
-180.000000	0.000000	180.000000	0.000000	180.000000	0.000000	-179.700000	0.001000	-179.700000	0.000000	-180.000000	0.001000	-179.900000	0.000000	-179.700000	0.001000	179.900000	0.000000	-180.000000	0.000000	-179.800000	0.001000	-179.800000	0.002000	171.300000	0.024000	174.200000	0.010000	140.800000	0.076000	140.300000	0.078000	-140.600000	0.082000	-141.000000	0.087000	-140.400000	0.087000	-141.000000	0.091000	-140.700000	0.093000	-140.700000	0.095000	-141.200000	0.094000	-144.900000	0.085000	-178.500000	0.003000
-49.700000	0.177000	-51.500000	0.175000	-54.300000	0.168000	-55.500000	0.169000	121.700000	0.163000	120.800000	0.164000	119.700000	0.168000	118.500000	0.171000	118.100000	0.176000	117.300000	0.182000	116.100000	0.185000	114.800000	0.187000	122.100000	0.162000	117.600000	0.177000	139.400000	0.074000	141.800000	0.083000	-141.300000	0.083000	-140.800000	0.084000	-140.800000	0.087000	-140.400000	0.092000	-140.100000	0.094000	-139.700000	0.098000	-138.800000	0.106000	-134.700000	0.121000	-91.700000	0.210000
-180.000000	0.000000	-180.000000	0.000000	-180.000000	0.000000	179.900000	0.000000	-179.600000	0.001000	-179.700000	0.003000	-179.700000	0.001000	-179.600000	0.001000	-179.900000	0.002000	-179.700000	0.002000	-179.800000	0.001000	-179.800000	0.002000	169.500000	0.026000	173.100000	0.012000	142.900000	0.083000	140.800000	0.079000	-140.800000	0.083000	-140.600000	0.085000	-140.900000	0.090000	-140.500000	0.088000	-140.600000	0.093000	-140.700000	0.095000	-141.300000	0.095000	-144.500000	0.085000	-178.500000	0.003000
95.000000	0.026000	97.000000	0.036000	100.400000	0.049000	101.200000	0.056000	-76.100000	0.068000	-75.200000	0.073000	-74.500000	0.080000	-74.300000	0.085000	105.800000	0.089000	-74.900000	0.094000	-75.200000	0.102000	-75.600000	0.109000	114.700000	0.096000	110.700000	0.118000	140.500000	0.077000	140.400000	0.079000	-140.800000	0.081000	-141.200000	0.086000	-140.600000	0.086000	-140.600000	0.093000	-140.300000	0.095000	-139.800000	0.099000	-138.600000	0.104000	-135.100000	0.121000	-91.700000	0.210000
180.000000	0.000000	180.000000	0.000000	-180.000000	0.000000	-179.600000	0.001000	-179.800000	0.001000	-179.800000	0.000000	-180.000000	0.000000	-179.900000	0.001000	179.900000	0.001000	-180.000000	0.000000	-179.900000	0.001000	-179.800000	0.002000	168.900000	0.030000	173.200000	0.022000	139.800000	0.074000	141.800000	0.082000	-141.100000	0.084000	-140.600000	0.085000	-140.600000	0.088000	-140.800000	0.090000	-140.500000	0.092000	-140.600000	0.094000	-141.300000	0.096000	-144.300000	0.086000	-178.500000	0.003000
-50.500000	0.174000	-52.300000	0.171000	125.800000	0.170000	123.300000	0.165000	122.200000	0.165000	120.900000	0.166000	-60.500000	0.167000	-61.500000	0.171000	-62.300000	0.176000	116.800000	0.181000	115.800000	0.185000	114.600000	0.188000	122.900000	0.158000	144.300000	0.082000	138.000000	0.085000	141.700000	0.084000	-141.500000	0.086000	-140.900000	0.085000	-140.300000	0.086000	-140.500000	0.092000	-140.300000	0.095000	-139.900000	0.099000	-138.300000	0.107000	-135.600000	0.118000	-91.600000	0.211000
179.900000	0.000000	-179.800000	0.001000	-180.000000	0.000000	-179.600000	0.001000	-180.000000	0.000000	-180.000000	0.001000	-179.700000	0.001000	-179.800000	0.001000	-179.800000	0.001000	-179.500000	0.002000	-179.700000	0.001000	-179.700000	0.002000	168.200000	0.029000	141.600000	0.078000	140.900000	0.082000	140.700000	0.079000	-140.500000	0.081000	-140.700000	0.086000	-141.000000	0.090000	-140.700000	0.091000	-140.400000	0.093000	-140.600000	0.096000	-141.600000	0.094000	-143.500000	0.088000	-178.600000	0.003000
95.700000	0.029000	-82.200000	0.039000	100.200000	0.048000	-78.000000	0.058000	-76.300000	0.068000	-75.200000	0.074000	105.500000	0.080000	105.900000	0.086000	105.500000	0.090000	-74.900000	0.095000	-75.200000	0.103000	-75.600000	0.111000	116.000000	0.095000	137.300000	0.071000	142.300000	0.073000	140.500000	0.079000	-140.700000	0.082000	-140.900000	0.085000	-140.800000	0.089000	-140.300000	0.091000	-140.300000	0.095000	-139.700000	0.098000	-138.300000	0.106000	-136.000000	0.119000	-91.600000	0.211000
-179.800000	0.001000	179.700000	0.000000	180.000000	0.000000	-179.600000	0.002000	-179.700000	0.000000	-179.700000	0.000000	-179.800000	0.002000	-179.900000	0.001000	-179.700000	0.002000	-180.000000	0.002000	-180.000000	0.002000	-180.000000	0.001000	167.300000	0.033000	144.100000	0.078000	139.400000	0.084000	141.700000	0.084000	-141.500000	0.086000	-140.800000	0.086000	-140.300000	0.086000	-140.700000	0.091000	-140.500000	0.094000	-140.600000	0.096000	-141.600000	0.095000	-143.500000	0.089000	-178.600000	0.003000
129.300000	0.172000	127.600000	0.169000	-54.500000	0.167000	123.000000	0.161000	-58.300000	0.162000	-59.500000	0.164000	-61.000000	0.164000	-61.900000	0.169000	-62.600000	0.174000	116.800000	0.178000	115.800000	0.182000	114.500000	0.186000	125.100000	0.147000	140.600000	0.082000	142.600000	0.069000	140.700000	0.079000	-140.500000	0.081000	-140.800000	0.085000	-141.000000	0.090000	-140.500000	0.092000	-140.200000	0.094000	-139.900000	0.099000	-138.400000	0.106000	-135.800000	0.117000	-91.600000	0.211000
-180.000000	0.000000	180.000000	0.002000	-180.000000	0.000000	-179.700000	0.002000	179.800000	0.001000	179.700000	0.000000	-179.700000	0.001000	-179.800000	0.001000	-179.800000	0.001000	-179.900000	0.003000	-180.000000	0.002000	-179.800000	0.002000	164.800000	0.039000	139.100000	0.065000	139.800000	0.087000	140.500000	0.079000	-140.700000	0.082000	-140.800000	0.086000	-140.800000	0.089000	-140.500000	0.090000	-140.500000	0.094000	-140.400000	0.095000	-141.400000	0.095000	-143.600000	0.091000	-178.600000	0.003000
-84.200000	0.031000	98.100000	0.040000	100.200000	0.053000	-77.600000	0.061000	104.500000	0.070000	105.600000	0.077000	105.900000	0.083000	106.200000	0.088000	105.800000	0.092000	-74.600000	0.097000	-75.000000	0.105000	-75.500000	0.113000	119.500000	0.088000	142.500000	0.084000	141.900000	0.075000	141.700000	0.083000	-141.500000	0.086000	-140.900000	0.086000	-140.300000	0.086000	-140.500000	0.092000	-140.300000	0.095000	-139.900000	0.099000	-138.600000	0.106000	-135.900000	0.117000	-91.600000	0.211000
-179.800000	0.001000	-179.800000	0.001000	-180.000000	0.000000	-179.500000	0.002000	-179.900000	0.001000	-179.900000	0.001000	-179.600000	0.001000	-179.900000	0.001000	-179.700000	0.002000	-179.700000	0.001000	-179.600000	0.001000	-179.900000	0.001000	163.200000	0.043000	141.700000	0.078000	140.000000	0.078000	140.700000	0.080000	-140.500000	0.081000	-140.700000	0.085000	-141.000000	0.090000	-140.700000	0.091000	-140.400000	0.093000	-140.600000	0.096000	-141.300000	0.095000	-143.200000	0.089000	-178.600000	0.003000
129.500000	0.173000	126.700000	0.166000	125.400000	0.167000	123.100000	0.163000	121.600000	0.162000	-59.900000	0.163000	-61.100000	0.165000	-61.900000	0.169000	-62.600000	0.175000	116.600000	0.180000	115.300000	0.182000	114.500000	0.182000	124.400000	0.150000	140.700000	0.081000	140.700000	0.078000	141.700000	0.084000	-141.000000	0.084000	-140.400000	0.084000	-140.300000	0.088000	-140.800000	0.093000	-140.200000	0.096000	-139.500000	0.100000	-138.200000	0.107000	-135.600000	0.120000	-90.300000	0.211000
-179.900000	0.002000	-180.000000	0.000000	179.900000	0.001000	180.000000	0.000000	-180.000000	0.001000	-179.900000	0.001000	-179.800000	0.000000	-179.900000	0.003000	-180.000000	0.001000	-179.900000	0.001000	-179.600000	0.003000	179.600000	0.005000	165.200000	0.035000	139.700000	0.065000	140.100000	0.076000	140.700000	0.080000	-141.100000	0.084000	-140.800000	0.086000	-141.100000	0.090000	-140.200000	0.090000	-140.400000	0.093000	-140.900000	0.096000	-141.600000	0.095000	-143.600000	0.088000	-178.700000	0.004000
-84.200000	0.029000	98.900000	0.047000	100.700000	0.051000	103.100000	0.064000	-75.600000	0.070000	105.700000	0.078000	106.000000	0.084000	106.100000	0.087000	106.000000	0.094000	-74.600000	0.099000	-75.100000	0.106000	-75.600000	0.115000	119.100000	0.092000	141.900000	0.086000	142.100000	0.082000	140.500000	0.079000	-140.600000	0.082000	-141.200000	0.088000	-140.500000	0.089000	-140.600000	0.092000	-140.200000	0.096000	-139.400000	0.100000	-138.300000	0.107000	-135.700000	0.119000	-91.000000	0.211000
180.000000	0.001000	-180.000000	0.000000	179.900000	0.001000	180.000000	0.000000	-179.800000	0.001000	-180.000000	0.000000	-179.700000	0.002000	-179.900000	0.002000	-180.000000	0.001000	-179.900000	0.001000	-179.900000	0.001000	-178.900000	0.000000	163.800000	0.042000	141.900000	0.076000	140.700000	0.078000	141.600000	0.084000	-141.000000	0.084000	-140.400000	0.084000	-140.500000	0.087000	-140.700000	0.093000	-140.600000	0.094000	-140.700000	0.095000	-141.400000	0.095000	-143.700000	0.090000	-179.300000	0.003000
129.200000	0.171000	-53.800000	0.164000	125.100000	0.164000	-57.400000	0.160000	121.000000	0.159000	-60.300000	0.160000	-61.500000	0.162000	-62.300000	0.167000	-63.000000	0.173000	116.300000	0.178000	115.100000	0.180000	112.700000	0.184000	127.700000	0.133000	138.500000	0.071000	140.300000	0.076000	140.700000	0.080000	-141.100000	0.084000	-140.800000	0.086000	-140.900000	0.091000	-140.300000	0.090000	-140.000000	0.095000	-139.700000	0.101000	-138.500000	0.107000	-135.600000	0.118000	90.300000	0.211000
-179.900000	0.002000	-180.000000	0.000000	179.700000	0.001000	-180.000000	0.000000	-179.900000	0.001000	-179.900000	0.001000	-180.000000	0.001000	-179.500000	0.001000	-179.700000	0.000000	-179.900000	0.001000	-179.700000	0.004000	-178.800000	0.001000	159.300000	0.048000	142.800000	0.082000	141.900000	0.082000	140.500000	0.079000	-140.600000	0.082000	-141.200000	0.088000	-140.700000	0.088000	-140.500000	0.092000	-140.600000	0.094000	-140.600000	0.095000	-141.300000	0.095000	-143.600000	0.090000	178.700000	0.004000
96.200000	0.031000	99.800000	0.047000	-78.800000	0.054000	103.700000	0.066000	-75.100000	0.073000	106.100000	0.081000	106.500000	0.086000	106.100000	0.091000	106.000000	0.097000	-74.300000	0.101000	-74.900000	0.107000	-75.300000	0.116000	125.000000	0.084000	141.300000	0.076000	140.700000	0.078000	141.600000	0.084000	-141.000000	0.084000	-140.400000	0.084000	-140.300000	0.088000	-140.800000	0.093000	-140.200000	0.096000	-139.500000	0.100000	-138.500000	0.106000	-135.800000	0.119000	91.000000	0.211000
179.700000	0.000000	-180.000000	0.000000	-180.000000	0.000000	-180.000000	0.000000	-179.700000	0.001000	-180.000000	0.000000	-179.700000	0.002000	-179.700000	0.001000	-179.700000	0.000000	-179.900000	0.001000	-179.700000	0.001000	179.400000	0.005000	156.500000	0.053000	138.900000	0.072000	140.400000	0.076000	140.700000	0.080000	-141.100000	0.084000	-140.800000	0.086000	-141.100000	0.090000	-140.200000	0.090000	-140.400000	0.093000	-140.900000	0.096000	-141.400000	0.096000	-143.400000	0.089000	179.300000	0.003000
128.400000	0.169000	126.500000	0.166000	124.800000	0.165000	122.800000	0.162000	120.900000	0.160000	-60.500000	0.160000	118.500000	0.164000	-62.200000	0.169000	117.100000	0.172000	116.000000	0.179000	115.200000	0.179000	114.200000	0.182000	117.400000	0.164000	118.100000	0.167000	113.400000	0.176000	140.800000	0.081000	-141.300000	0.085000	-140.500000	0.084000	-140.800000	0.090000	-140.400000	0.093000	-140.100000	0.095000	-139.400000	0.101000	-137.800000	0.109000	-134.700000	0.124000	-90.200000	0.211000
-180.000000	0.000000	-180.000000	0.001000	-180.000000	0.000000	-180.000000	0.000000	-180.000000	0.000000	-179.900000	0.001000	-179.700000	0.002000	-179.800000	0.001000	-180.000000	0.003000	-179.800000	0.000000	179.900000	0.005000	179.200000	0.002000	173.600000	0.021000	170.400000	0.017000	173.800000	0.009000	140.600000	0.080000	-140.700000	0.084000	-140.900000	0.088000	-140.900000	0.091000	-140.300000	0.090000	-140.400000	0.095000	-140.900000	0.096000	-141.800000	0.094000	-144.300000	0.085000	-178.800000	0.005000
97.100000	0.036000	99.300000	0.046000	101.200000	0.055000	103.400000	0.066000	105.200000	0.075000	-73.800000	0.082000	-73.800000	0.085000	106.300000	0.092000	-74.000000	0.096000	-74.400000	0.102000	-75.000000	0.109000	105.900000	0.119000	111.700000	0.114000	113.900000	0.121000	110.100000	0.141000	141.400000	0.083000	-140.700000	0.083000	-141.000000	0.087000	-140.200000	0.087000	-140.600000	0.094000	-140.300000	0.096000	-139.300000	0.101000	-138.000000	0.109000	-134.800000	0.123000	-91.000000	0.212000
180.000000	0.000000	179.900000	0.001000	-179.900000	0.000000	-180.000000	0.000000	180.000000	0.000000	-180.000000	0.000000	-179.800000	0.001000	-180.000000	0.000000	-179.600000	0.000000	-180.000000	0.002000	-179.300000	0.000000	178.800000	0.001000	172.100000	0.017000	169.800000	0.029000	173.700000	0.020000	140.800000	0.081000	-141.100000	0.085000	-140.300000	0.085000	-140.800000	0.090000	-140.700000	0.092000	-140.300000	0.094000	-140.800000	0.095000	-141.700000	0.094000	-144.600000	0.088000	-179.200000	0.003000
-51.800000	0.167000	126.200000	0.163000	-55.700000	0.162000	-57.800000	0.159000	-59.500000	0.157000	119.100000	0.157000	118.200000	0.161000	-62.600000	0.167000	116.300000	0.172000	116.100000	0.176000	113.900000	0.180000	114.500000	0.181000	119.700000	0.163000	120.200000	0.149000	114.600000	0.161000	140.600000	0.080000	-140.800000	0.084000	-141.100000	0.087000	-140.900000	0.091000	-140.000000	0.091000	-140.200000	0.096000	-139.500000	0.102000	-138.000000	0.109000	-134.600000	0.121000	90.200000	0.211000
-180.000000	0.000000	179.800000	0.001000	179.900000	0.001000	-180.000000	0.000000	-180.000000	0.000000	-179.900000	0.001000	-179.700000	0.002000	-179.800000	0.001000	-179.500000	0.001000	179.800000	0.001000	-179.000000	0.002000	179.000000	0.003000	170.500000	0.020000	167.100000	0.034000	171.600000	0.021000	141.400000	0.083000	-140.700000	0.083000	-140.800000	0.088000	-140.200000	0.087000	-140.900000	0.093000	-140.500000	0.095000	-140.700000	0.095000	-141.700000	0.095000	-144.300000	0.088000	178.800000	0.005000
97.300000	0.039000	-80.100000	0.048000	101.800000	0.057000	104.100000	0.068000	105.700000	0.078000	106.700000	0.085000	-73.500000	0.088000	-73.300000	0.094000	-73.800000	0.098000	-74.100000	0.104000	-74.700000	0.110000	106.100000	0.118000	114.200000	0.110000	118.300000	0.112000	113.600000	0.137000	140.800000	0.081000	-141.000000	0.085000	-140.500000	0.084000	-140.800000	0.090000	-140.400000	0.093000	-140.100000	0.095000	-139.400000	0.101000	-138.000000	0.108000	-135.200000	0.122000	91.000000	0.212000
180.000000	0.000000	-180.000000	0.000000	-180.000000	0.001000	180.000000	0.000000	-180.000000	0.000000	-180.000000	0.000000	-179.800000	0.001000	-180.000000	0.000000	-180.000000	0.002000	-179.700000	0.001000	179.600000	0.004000	179.100000	0.005000	170.200000	0.029000	163.700000	0.033000	168.800000	0.018000	140.600000	0.080000	-140.900000	0.083000	-140.900000	0.088000	-140.900000	0.091000	-140.300000	0.090000	-140.400000	0.095000	-140.900000	0.096000	-141.700000	0.095000	-143.900000	0.087000	179.200000	0.003000
127.800000	0.166000	125.700000	0.163000	123.400000	0.159000	-58.300000	0.156000	119.800000	0.156000	119.100000	0.157000	-61.900000	0.162000	-63.100000	0.165000	116.500000	0.172000	-64.800000	0.174000	114.100000	0.178000	112.500000	0.178000	109.100000	0.181000	142.500000	0.082000	140.300000	0.077000	141.500000	0.085000	-140.900000	0.085000	-140.000000	0.083000	-140.800000	0.092000	-140.700000	0.093000	-139.900000	0.097000	-139.600000	0.101000	-137.600000	0.110000	-133.100000	0.128000	-90.300000	0.212000
-180.000000	0.000000	180.000000	0.000000	-179.700000	0.001000	-179.800000	0.001000	-179.500000	0.001000	-180.000000	0.002000	-179.800000	0.001000	-179.600000	0.004000	-179.800000	0.002000	-179.300000	0.003000	-179.600000	0.003000	-179.500000	0.004000	-177.800000	0.002000	140.800000	0.077000	141.400000	0.082000	140.600000	0.080000	-140.600000	0.083000	-140.900000	0.088000	-140.900000	0.090000	-140.200000	0.093000	-140.500000	0.094000	-140.500000	0.097000	-142.000000	0.094000	-145.800000	0.083000	-178.600000	0.005000
97.500000	0.041000	100.300000	0.050000	-77.900000	0.060000	104.300000	0.071000	-74.700000	0.077000	106.800000	0.085000	106.500000	0.089000	106.600000	0.093000	-73.900000	0.099000	-74.100000	0.107000	-74.600000	0.113000	-75.200000	0.122000	-75.700000	0.131000	139.700000	0.073000	141.100000	0.079000	140.600000	0.081000	-141.000000	0.085000	-141.300000	0.090000	-140.000000	0.088000	-140.500000	0.092000	-140.100000	0.098000	-139.600000	0.101000	-137.800000	0.110000	-133.300000	0.128000	-91.100000	0.212000
180.000000	0.000000	180.000000	0.000000	-179.700000	0.001000	-179.900000	0.000000	-179.500000	0.002000	179.800000	0.000000	-179.700000	0.001000	-179.900000	0.002000	-179.800000	0.001000	179.800000	0.000000	-179.900000	0.002000	-179.600000	0.003000	178.900000	0.009000	142.300000	0.082000	140.300000	0.078000	141.500000	0.084000	-140.900000	0.085000	-140.000000	0.083000	-141.000000	0.091000	-140.500000	0.094000	-140.500000	0.094000	-140.500000	0.097000	-141.800000	0.095000	-145.600000	0.083000	-179.200000	0.004000
-52.500000	0.165000	-54.700000	0.161000	123.000000	0.156000	-58.800000	0.153000	119.400000	0.153000	-61.500000	0.155000	-62.300000	0.160000	-63.400000	0.162000	116.100000	0.170000	115.100000	0.172000	113.900000	0.176000	112.200000	0.177000	112.100000	0.171000	140.800000	0.077000	141.500000	0.081000	140.600000	0.081000	-140.600000	0.083000	-140.900000	0.088000	-140.700000	0.091000	-140.400000	0.092000	-139.900000	0.097000	-139.600000	0.101000	-137.900000	0.109000	-133.500000	0.127000	90.300000	0.212000
-180.000000	0.000000	-180.000000	0.000000	-179.700000	0.001000	-179.900000	0.002000	-179.600000	0.001000	-179.700000	0.001000	-179.900000	0.001000	-179.300000	0.003000	-179.700000	0.002000	-179.600000	0.004000	-179.600000	0.003000	-179.500000	0.004000	178.700000	0.011000	139.800000	0.074000	140.900000	0.080000	140.700000	0.081000	-141.000000	0.085000	-141.300000	0.090000	-140.200000	0.087000	-140.300000	0.093000	-140.700000	0.095000	-140.500000	0.097000	-141.700000	0.095000	-145.500000	0.084000	178.600000	0.005000
98.300000	0.040000	100.500000	0.053000	-77.300000	0.062000	105.100000	0.072000	-74.000000	0.079000	-73.000000	0.088000	107.000000	0.091000	106.700000	0.096000	-73.600000	0.100000	106.200000	0.108000	-74.500000	0.115000	-75.000000	0.123000	107.200000	0.131000	142.200000	0.081000	140.500000	0.078000	141.400000	0.084000	-140.900000	0.085000	-140.000000	0.083000	-140.800000	0.092000	-140.700000	0.093000	-139.900000	0.097000	-139.600000	0.101000	-138.100000	0.109000	-133.600000	0.126000	91.100000	0.212000
-180.000000	0.000000	-180.000000	0.000000	-179.700000	0.002000	-180.000000	0.001000	-179.700000	0.003000	-179.900000	0.000000	-179.800000	0.002000	-179.800000	0.002000	-179.900000	0.002000	-180.000000	0.001000	-179.800000	0.002000	-179.700000	0.004000	177.100000	0.002000	140.800000	0.077000	141.400000	0.081000	140.600000	0.081000	-140.600000	0.083000	-140.900000	0.088000	-140.900000	0.090000	-140.200000	0.093000	-140.500000	0.094000	-140.500000	0.097000	-141.500000	0.096000	-145.300000	0.085000	179.200000	0.004000
126.400000	0.162000	125.400000	0.162000	-57.200000	0.156000	121.100000	0.154000	119.700000	0.155000	-61.600000	0.156000	117.700000	0.161000	116.700000	0.165000	115.600000	0.169000	114.400000	0.173000	113.600000	0.177000	110.900000	0.178000	143.300000	0.068000	141.700000	0.083000	141.200000	0.072000	141.200000	0.084000	-140.800000	0.085000	-140.600000	0.087000	-140.800000	0.093000	-140.100000	0.094000	-139.900000	0.094000	-139.400000	0.102000	-137.400000	0.113000	-96.300000	0.205000	-90.300000	0.213000
-179.400000	0.001000	-180.000000	0.000000	179.900000	0.000000	-180.000000	0.000000	-180.000000	0.000000	-179.500000	0.002000	-180.000000	0.000000	-179.700000	0.002000	-179.700000	0.001000	-179.300000	0.002000	-179.800000	0.002000	-178.500000	0.002000	140.600000	0.084000	140.300000	0.071000	140.600000	0.090000	140.500000	0.081000	-140.400000	0.083000	-141.300000	0.091000	-140.700000	0.090000	-140.600000	0.092000	-140.500000	0.098000	-140.700000	0.097000	-142.100000	0.093000	-175.000000	0.008000	-178.500000	0.005000
-81.600000	0.043000	-79.500000	0.053000	103.200000	0.065000	-75.000000	0.074000	-73.600000	0.082000	106.600000	0.087000	107.200000	0.094000	-73.400000	0.096000	-73.600000	0.103000	-74.200000	0.108000	-74.400000	0.117000	-75.100000	0.124000	140.100000	0.073000	140.500000	0.081000	141.800000	0.074000	140.900000	0.083000	-141.200000	0.087000	-140.200000	0.085000	-140.100000	0.089000	-140.300000	0.095000	-140.300000	0.097000	-139.300000	0.102000	-137.400000	0.111000	-96.400000	0.206000	-91.200000	0.213000
-179.700000	0.001000	179.900000	0.000000	-179.700000	0.001000	-179.800000	0.001000	-180.000000	0.000000	-179.800000	0.000000	180.000000	0.000000	-179.700000	0.002000	-179.700000	0.003000	-179.900000	0.004000	-179.800000	0.002000	179.500000	0.008000	141.100000	0.073000	142.400000	0.079000	139.300000	0.082000	141.200000	0.083000	-140.800000	0.085000	-140.600000	0.087000	-141.000000	0.092000	-140.600000	0.092000	-139.900000	0.094000	-140.700000	0.097000	-142.200000	0.095000	-175.000000	0.007000	-179.200000	0.004000
126.200000	0.159000	125.000000	0.159000	-57.700000	0.153000	-59.400000	0.151000	119.300000	0.152000	-62.000000	0.153000	-62.700000	0.159000	116.400000	0.163000	115.500000	0.166000	114.800000	0.169000	113.400000	0.175000	112.800000	0.170000	141.500000	0.082000	139.500000	0.075000	142.600000	0.081000	140.500000	0.081000	-140.400000	0.083000	-141.300000	0.091000	-140.500000	0.091000	-140.100000	0.094000	-140.500000	0.098000	-139.400000	0.102000	-137.500000	0.111000	-96.300000	0.206000	90.300000	0.213000
-179.500000	0.002000	180.000000	0.001000	179.900000	0.000000	-180.000000	0.000000	-180.000000	0.000000	-179.700000	0.003000	-180.000000	0.000000	-179.700000	0.002000	-179.900000	0.002000	-180.000000	0.005000	-179.800000	0.002000	179.200000	0.009000	140.600000	0.068000	141.300000	0.079000	140.100000	0.079000	141.000000	0.083000	-141.200000	0.087000	-140.200000	0.085000	-140.300000	0.088000	-140.800000	0.093000	-140.300000	0.097000	-140.600000	0.097000	-141.900000	0.094000	-175.200000	0.008000	178.500000	0.005000
-81.300000	0.045000	101.100000	0.054000	103.900000	0.067000	105.600000	0.077000	106.900000	0.085000	107.300000	0.089000	107.500000	0.096000	-73.100000	0.098000	-73.300000	0.104000	-73.900000	0.109000	-74.300000	0.119000	-75.100000	0.126000	140.200000	0.080000	141.700000	0.080000	140.600000	0.079000	141.100000	0.083000	-140.800000	0.085000	-140.600000	0.087000	-140.800000	0.093000	-140.100000	0.094000	-139.900000	0.094000	-139.400000	0.102000	-137.800000	0.111000	-96.300000	0.205000	91.200000	0.213000
-179.800000	0.002000	-180.000000	0.000000	-179.800000	0.001000	-179.800000	0.001000	180.000000	0.000000	-180.000000	0.001000	-180.000000	0.000000	-179.700000	0.002000	-179.500000	0.003000	-179.300000	0.002000	-179.700000	0.002000	-177.800000	0.000000	142.500000	0.077000	139.800000	0.075000	141.900000	0.082000	140.500000	0.081000	-140.400000	0.083000	-141.300000	0.091000	-140.700000	0.090000	-140.600000	0.092000	-140.500000	0.098000	-140.700000	0.097000	-141.800000	0.095000	-175.000000	0.008000	179.100000	0.004000
126.600000	0.160000	124.300000	0.158000	-57.500000	0.155000	120.300000	0.151000	118.900000	0.151000	-62.100000	0.154000	-62.800000	0.159000	116.400000	0.163000	-64.600000	0.168000	114.200000	0.171000	115.700000	0.168000	117.500000	0.163000	139.000000	0.070000	141.300000	0.078000	140.300000	0.079000	-141.100000	0.084000	-140.400000	0.083000	-140.800000	0.089000	-140.700000	0.092000	-140.000000	0.094000	-140.000000	0.098000	-139.400000	0.102000	-138.100000	0.110000	-90.100000	0.210000	-90.300000	0.213000
179.900000	0.001000	-180.000000	0.000000	179.900000	0.001000	-180.000000	0.000000	-179.800000	0.001000	179.900000	0.001000	-180.000000	0.002000	179.900000	0.001000	-179.300000	0.002000	-179.500000	0.003000	177.300000	0.008000	173.500000	0.015000	142.300000	0.082000	141.100000	0.077000	141.600000	0.082000	-140.800000	0.083000	-140.700000	0.086000	-140.800000	0.089000	-140.300000	0.090000	-140.700000	0.094000	-140.600000	0.097000	-140.600000	0.099000	-141.200000	0.096000	-178.600000	0.005000	-178.300000	0.006000
99.400000	0.046000	101.600000	0.058000	103.600000	0.067000	-74.000000	0.079000	-73.300000	0.085000	107.400000	0.090000	107.300000	0.094000	-73.000000	0.100000	-73.400000	0.106000	-73.800000	0.113000	108.700000	0.116000	112.000000	0.116000	141.300000	0.076000	140.500000	0.080000	140.700000	0.081000	-140.700000	0.082000	-141.300000	0.087000	-140.400000	0.087000	-140.600000	0.091000	-140.200000	0.095000	-139.700000	0.097000	-139.400000	0.102000	-138.300000	0.110000	-91.000000	0.210000	-91.300000	0.213000
179.800000	0.001000	180.000000	0.000000	-179.900000	0.000000	180.000000	0.000000	-179.700000	0.001000	-179.800000	0.002000	-179.900000	0.002000	-179.500000	0.002000	179.700000	0.001000	-180.000000	0.001000	177.300000	0.008000	173.400000	0.020000	139.000000	0.071000	141.400000	0.076000	140.600000	0.078000	-141.000000	0.084000	-140.200000	0.084000	-140.800000	0.089000	-140.700000	0.092000	-140.400000	0.092000	-140.500000	0.096000	-140.400000	0.098000	-141.400000	0.098000	-179.300000	0.004000	-179.100000	0.005000
126.300000	0.158000	-56.000000	0.155000	-58.000000	0.152000	119.900000	0.148000	118.300000	0.149000	-62.500000	0.152000	-63.200000	0.157000	-64.000000	0.162000	115.400000	0.165000	114.100000	0.169000	115.800000	0.165000	118.300000	0.154000	142.600000	0.081000	140.500000	0.081000	141.300000	0.083000	-140.900000	0.083000	-140.900000	0.085000	-140.800000	0.089000	-140.300000	0.090000	-140.300000	0.096000	-140.100000	0.099000	-139.600000	0.103000	-138.000000	0.108000	90.400000	0.209000	90.400000	0.213000
179.800000	0.001000	-180.000000	0.000000	-180.000000	0.001000	180.000000	0.000000	-179.700000	0.000000	-179.900000	0.000000	-179.700000	0.001000	179.800000	0.000000	-179.900000	0.004000	-179.700000	0.004000	176.900000	0.010000	172.200000	0.023000	140.900000	0.076000	141.300000	0.076000	140.900000	0.080000	-140.600000	0.082000	-141.100000	0.088000	-140.400000	0.087000	-140.600000	0.091000	-140.600000	0.093000	-140.200000	0.095000	-140.400000	0.098000	-141.400000	0.099000	178.500000	0.006000	178.300000	0.006000
-80.100000	0.048000	102.200000	0.060000	104.400000	0.069000	106.600000	0.081000	-72.700000	0.088000	107.600000	0.093000	107.400000	0.097000	107.400000	0.102000	107.200000	0.107000	-73.600000	0.114000	109.400000	0.116000	113.900000	0.112000	139.300000	0.072000	140.600000	0.079000	140.500000	0.079000	-141.100000	0.084000	-140.400000	0.083000	-140.800000	0.089000	-140.700000	0.092000	-140.000000	0.094000	-140.000000	0.098000	-139.400000	0.102000	-138.300000	0.109000	91.300000	0.210000	91.400000	0.213000
179.800000	0.000000	180.000000	0.000000	179.900000	0.001000	179.900000	0.001000	-179.900000	0.001000	-179.700000	0.002000	-179.800000	0.001000	-179.700000	0.003000	179.700000	0.001000	-179.800000	0.001000	176.800000	0.009000	170.900000	0.023000	142.500000	0.080000	141.200000	0.079000	141.300000	0.083000	-140.800000	0.083000	-140.700000	0.086000	-140.800000	0.089000	-140.300000	0.090000	-140.700000	0.094000	-140.600000	0.097000	-140.600000	0.099000	-141.000000	0.097000	178.900000	0.003000	178.900000	0.005000
-54.000000	0.160000	-56.200000	0.155000	121.200000	0.151000	119.900000	0.149000	-61.700000	0.149000	117.300000	0.152000	-63.500000	0.157000	115.600000	0.162000	114.900000	0.167000	113.900000	0.167000	111.500000	0.171000	114.800000	0.172000	141.200000	0.077000	133.300000	0.111000	140.900000	0.078000	-140.700000	0.084000	-140.700000	0.085000	-140.900000	0.090000	-140.800000	0.093000	-140.200000	0.094000	-139.900000	0.100000	-139.400000	0.104000	-137.700000	0.112000	-90.400000	0.210000	-90.400000	0.214000
-179.800000	0.000000	-179.900000	0.001000	-179.500000	0.001000	-180.000000	0.001000	-179.700000	0.001000	-179.700000	0.002000	-179.700000	0.002000	-179.500000	0.002000	-179.800000	0.001000	179.800000	0.004000	-178.700000	0.004000	176.200000	0.005000	140.000000	0.074000	145.800000	0.062000	140.400000	0.080000	-140.500000	0.081000	-140.900000	0.088000	-140.500000	0.089000	-140.200000	0.090000	-140.400000	0.095000	-140.600000	0.097000	-140.600000	0.099000	-141.500000	0.096000	-178.100000	0.006000	-178.200000	0.006000
-80.400000	0.049000	102.300000	0.060000	-75.800000	0.070000	-73.700000	0.080000	107.300000	0.089000	-72.700000	0.092000	107.400000	0.098000	-73.000000	0.102000	-73.100000	0.110000	-73.600000	0.116000	-74.400000	0.123000	109.100000	0.127000	141.500000	0.079000	137.600000	0.084000	141.600000	0.084000	-141.200000	0.086000	-140.700000	0.085000	-140.500000	0.087000	-140.500000	0.092000	-140.400000	0.095000	-139.500000	0.098000	-139.200000	0.102000	-137.800000	0.112000	-91.400000	0.210000	-91.400000	0.214000
180.000000	0.001000	179.900000	0.000000	-179.700000	0.002000	-179.900000	0.001000	-179.900000	0.000000	-179.500000	0.002000	-179.800000	0.001000	-179.800000	0.003000	-179.900000	0.001000	-179.200000	0.002000	179.900000	0.005000	177.000000	0.016000	141.100000	0.077000	143.500000	0.081000	140.600000	0.079000	-140.900000	0.083000	-140.500000	0.086000	-140.800000	0.091000	-140.800000	0.093000	-140.200000	0.094000	-140.600000	0.097000	-140.500000	0.100000	-141.700000	0.097000	-179.100000	0.005000	-179.000000	0.006000
125.600000	0.157000	-56.700000	0.153000	121.000000	0.147000	119.400000	0.146000	-62.100000	0.147000	116.800000	0.150000	-63.800000	0.155000	115.500000	0.159000	114.700000	0.165000	112.900000	0.168000	112.400000	0.166000	114.300000	0.158000	140.100000	0.074000	140.200000	0.072000	140.400000	0.081000	-140.300000	0.082000	-141.100000	0.087000	-140.700000	0.088000	-140.200000	0.090000	-140.400000	0.095000	-139.900000	0.100000	-139.500000	0.103000	-137.600000	0.111000	90.500000	0.210000	90.400000	0.214000
180.000000	0.001000	-179.800000	0.001000	-179.800000	0.002000	180.000000	0.001000	-179.900000	0.001000	-179.600000	0.002000	-179.700000	0.002000	-179.800000	0.003000	-179.900000	0.001000	-179.300000	0.001000	-179.900000	0.008000	175.900000	0.016000	141.500000	0.078000	139.600000	0.086000	141.700000	0.083000	-141.400000	0.085000	-140.500000	0.086000	-140.300000	0.088000	-140.500000	0.092000	-140.400000	0.095000	-140.200000	0.095000	-140.200000	0.098000	-141.700000	0.097000	178.100000	0.006000	178.100000	0.006000
-79.800000	0.050000	102.800000	0.062000	-75.200000	0.072000	-73.200000	0.083000	107.900000	0.091000	-72.300000	0.094000	107.800000	0.100000	-72.700000	0.104000	-72.800000	0.112000	-73.500000	0.118000	-74.200000	0.124000	110.800000	0.127000	141.100000	0.077000	143.300000	0.075000	140.400000	0.080000	-140.700000	0.084000	-140.700000	0.085000	-141.000000	0.090000	-140.800000	0.093000	-140.200000	0.094000	-139.900000	0.100000	-139.600000	0.103000	-137.800000	0.112000	91.500000	0.210000	91.400000	0.214000
-179.900000	0.001000	179.800000	0.000000	-179.500000	0.002000	-179.800000	0.001000	-180.000000	0.000000	-179.700000	0.003000	-179.900000	0.001000	-179.500000	0.002000	-179.900000	0.001000	-179.900000	0.004000	-178.900000	0.002000	174.200000	0.008000	140.100000	0.075000	138.600000	0.082000	140.700000	0.080000	-140.500000	0.081000	-140.900000	0.088000	-140.500000	0.089000	-140.200000	0.090000	-140.400000	0.095000	-140.600000	0.097000	-140.400000	0.100000	-141.500000	0.096000	179.000000	0.005000	179.000000	0.005000
-55.100000	0.155000	122.500000	0.150000	-59.400000	0.147000	118.700000	0.145000	117.700000	0.148000	117.000000	0.152000	115.800000	0.154000	-64.900000	0.159000	114.300000	0.163000	113.300000	0.167000	111.000000	0.170000	120.300000	0.153000	142.200000	0.081000	140.100000	0.076000	140.500000	0.080000	-140.500000	0.082000	-140.600000	0.086000	-141.100000	0.091000	-140.400000	0.092000	-140.100000	0.096000	-139.900000	0.101000	-139.200000	0.104000	-137.300000	0.115000	-90.500000	0.210000	-90.400000	0.214000
-180.000000	0.001000	-179.800000	0.001000	-180.000000	0.001000	-179.400000	0.003000	-179.800000	0.001000	-180.000000	0.000000	-179.400000	0.004000	-179.600000	0.004000	-179.900000	0.003000	-179.900000	0.004000	-178.900000	0.003000	168.600000	0.021000	140.800000	0.077000	141.800000	0.083000	141.000000	0.082000	-140.600000	0.084000	-140.800000	0.088000	-139.900000	0.087000	-140.400000	0.092000	-140.400000	0.095000	-140.500000	0.097000	-140.600000	0.100000	-142.000000	0.096000	-178.100000	0.006000	-178.100000	0.007000
100.900000	0.052000	-76.700000	0.065000	105.600000	0.075000	-73.300000	0.083000	-72.300000	0.091000	-72.000000	0.097000	-72.600000	0.099000	107.500000	0.106000	-72.900000	0.113000	-73.500000	0.120000	-74.100000	0.127000	116.700000	0.113000	139.700000	0.073000	140.800000	0.078000	141.100000	0.083000	-141.400000	0.086000	-140.700000	0.086000	-140.900000	0.090000	-140.600000	0.093000	-140.200000	0.096000	-139.500000	0.099000	-139.200000	0.103000	-137.100000	0.113000	-91.500000	0.212000	-91.600000	0.215000
-179.800000	0.002000	-179.700000	0.001000	-179.900000	0.002000	-179.700000	0.001000	-179.800000	0.001000	-179.900000	0.001000	-179.600000	0.003000	180.000000	0.001000	-179.600000	0.002000	-179.500000	0.001000	179.800000	0.006000	168.500000	0.035000	142.100000	0.081000	140.100000	0.077000	140.500000	0.080000	-140.300000	0.083000	-140.600000	0.087000	-140.800000	0.092000	-140.400000	0.092000	-140.300000	0.095000	-140.600000	0.098000	-140.400000	0.100000	-142.200000	0.097000	-179.000000	0.005000	-178.800000	0.006000
-55.500000	0.153000	122.000000	0.148000	-59.900000	0.144000	118.200000	0.143000	117.400000	0.145000	116.700000	0.150000	115.500000	0.152000	-65.200000	0.158000	113.800000	0.162000	112.500000	0.167000	112.100000	0.164000	121.800000	0.133000	140.800000	0.077000	141.800000	0.083000	141.000000	0.082000	-140.800000	0.083000	-140.900000	0.087000	-140.200000	0.086000	-140.400000	0.092000	-140.200000	0.096000	-139.800000	0.100000	-139.500000	0.104000	-137.200000	0.113000	90.400000	0.210000	90.300000	0.214000
-179.900000	0.000000	-179.700000	0.000000	-179.800000	0.000000	-179.300000	0.002000	-179.800000	0.001000	-180.000000	0.000000	-179.400000	0.004000	-179.300000	0.003000	-179.600000	0.002000	-179.300000	0.002000	179.700000	0.007000	165.900000	0.040000	139.800000	0.074000	140.700000	0.078000	141.100000	0.083000	-141.200000	0.087000	-140.600000	0.086000	-140.600000	0.091000	-140.600000	0.093000	-140.400000	0.095000	-140.200000	0.096000	-140.200000	0.099000	-141.900000	0.096000	178.100000	0.006000	178.100000	0.007000
101.000000	0.056000	-76.300000	0.068000	106.000000	0.079000	-72.900000	0.086000	-71.900000	0.094000	-71.700000	0.099000	-72.300000	0.101000	107.400000	0.109000	-72.800000	0.115000	-73.300000	0.121000	-74.000000	0.129000	120.700000	0.104000	142.000000	0.080000	140.200000	0.077000	140.500000	0.080000	-140.500000	0.082000	-140.700000	0.087000	-141.100000	0.091000	-140.400000	0.092000	-140.100000	0.096000	-139.900000	0.101000	-139.500000	0.104000	-137.500000	0.114000	91.400000	0.212000	91.500000	0.215000
-179.700000	0.001000	-179.700000	0.001000	-179.800000	0.001000	-179.800000	0.001000	-179.900000	0.001000	-179.900000	0.001000	-179.600000	0.003000	-179.700000	0.000000	-179.700000	0.002000	179.900000	0.004000	-178.500000	0.001000	162.500000	0.037000	140.800000	0.077000	141.800000	0.082000	141.000000	0.082000	-140.600000	0.084000	-140.800000	0.087000	-139.900000	0.087000	-140.400000	0.092000	-140.400000	0.095000	-140.500000	0.097000	-140.400000	0.100000	-141.800000	0.096000	179.100000	0.005000	178.900000	0.006000
124.200000	0.152000	122.000000	0.148000	119.500000	0.144000	118.200000	0.144000	116.900000	0.146000	-63.600000	0.150000	115.400000	0.153000	-65.200000	0.159000	113.700000	0.161000	112.000000	0.165000	110.100000	0.168000	141.200000	0.062000	141.700000	0.067000	141.500000	0.082000	140.600000	0.081000	-140.600000	0.083000	-141.000000	0.090000	-140.700000	0.091000	-140.200000	0.093000	-139.800000	0.097000	-139.500000	0.101000	-139.300000	0.104000	-133.200000	0.128000	-90.300000	0.212000	-90.300000	0.216000
180.000000	0.000000	-179.900000	0.001000	-179.400000	0.002000	-179.700000	0.001000	-179.700000	0.000000	-179.700000	0.002000	-179.500000	0.004000	-179.800000	0.003000	-179.700000	0.004000	-179.200000	0.003000	-178.600000	0.003000	139.500000	0.088000	140.200000	0.088000	140.600000	0.079000	141.400000	0.085000	-140.800000	0.086000	-141.000000	0.088000	-140.300000	0.089000	-140.400000	0.092000	-140.800000	0.096000	-140.600000	0.098000	-140.100000	0.100000	-145.600000	0.084000	-178.100000	0.006000	-178.100000	0.007000
101.900000	0.059000	-76.100000	0.069000	-74.200000	0.079000	107.700000	0.089000	-72.000000	0.094000	108.100000	0.099000	-72.200000	0.104000	107.700000	0.109000	-73.000000	0.116000	-73.600000	0.122000	-74.000000	0.131000	143.100000	0.071000	142.000000	0.073000	140.600000	0.079000	140.500000	0.081000	-141.000000	0.085000	-139.900000	0.085000	-140.600000	0.091000	-140.500000	0.095000	-139.800000	0.097000	-139.500000	0.101000	-139.600000	0.105000	-133.500000	0.127000	-91.400000	0.212000	-91.500000	0.216000
180.000000	0.000000	-179.600000	0.000000	-179.500000	0.001000	179.900000	0.000000	-179.700000	0.003000	-179.900000	0.001000	-179.700000	0.001000	180.000000	0.002000	-179.500000	0.002000	-179.700000	0.006000	179.700000	0.006000	138.300000	0.075000	139.200000	0.077000	141.400000	0.081000	140.600000	0.081000	-140.400000	0.084000	-141.200000	0.089000	-140.700000	0.091000	-140.400000	0.092000	-140.400000	0.094000	-140.500000	0.097000	-140.200000	0.101000	-145.400000	0.085000	-179.100000	0.006000	-178.900000	0.006000
-56.300000	0.150000	-58.300000	0.146000	119.000000	0.141000	-62.100000	0.141000	116.900000	0.142000	-64.000000	0.148000	115.000000	0.151000	-65.600000	0.157000	113.100000	0.160000	112.400000	0.161000	111.500000	0.162000	142.200000	0.077000	142.200000	0.080000	140.600000	0.080000	141.400000	0.085000	-141.000000	0.085000	-140.800000	0.089000	-140.300000	0.089000	-140.200000	0.093000	-140.200000	0.099000	-139.600000	0.102000	-139.300000	0.103000	-133.800000	0.126000	90.600000	0.211000	90.400000	0.216000
-180.000000	0.000000	179.600000	0.000000	-179.400000	0.002000	-179.700000	0.001000	179.900000	0.002000	-179.600000	0.002000	-179.400000	0.004000	-179.400000	0.002000	-179.300000	0.003000	-179.900000	0.005000	179.700000	0.008000	141.400000	0.075000	140.800000	0.076000	140.700000	0.079000	140.500000	0.081000	-140.800000	0.086000	-140.100000	0.084000	-140.600000	0.091000	-140.700000	0.094000	-140.400000	0.094000	-140.500000	0.097000	-140.300000	0.102000	-145.100000	0.086000	177.900000	0.007000	178.100000	0.007000
102.400000	0.061000	104.800000	0.072000	-73.600000	0.081000	-71.900000	0.091000	-71.600000	0.096000	108.300000	0.101000	-71.900000	0.105000	107.600000	0.112000	-72.700000	0.117000	-73.300000	0.123000	-73.800000	0.132000	139.100000	0.075000	139.800000	0.078000	141.200000	0.081000	140.600000	0.081000	-140.600000	0.083000	-141.000000	0.090000	-140.700000	0.091000	-140.200000	0.093000	-139.800000	0.097000	-139.500000	0.101000	-139.500000	0.104000	-134.100000	0.125000	91.700000	0.212000	91.600000	0.216000
180.000000	0.000000	-179.800000	0.001000	-179.600000	0.002000	-180.000000	0.001000	-179.400000	0.002000	-179.800000	0.001000	-179.800000	0.002000	-179.700000	0.001000	-179.900000	0.004000	-179.000000	0.004000	-178.600000	0.002000	142.300000	0.074000	142.200000	0.078000	140.800000	0.079000	141.400000	0.085000	-140.800000	0.086000	-141.000000	0.088000	-140.300000	0.089000	-140.400000	0.092000	-140.800000	0.096000	-140.600000	0.098000	-140.000000	0.100000	-144.800000	0.087000	178.800000	0.005000	178.800000	0.006000
122.900000	0.147000	-58.800000	0.145000	-60.800000	0.143000	-62.200000	0.143000	116.600000	0.144000	115.500000	0.146000	114.900000	0.152000	113.900000	0.156000	114.500000	0.161000	-68.300000	0.162000	135.800000	0.089000	115.700000	0.147000	143.600000	0.079000	131.200000	0.109000	140.500000	0.082000	-140.900000	0.085000	-141.000000	0.091000	-140.500000	0.091000	-140.200000	0.093000	-139.700000	0.099000	-139.700000	0.100000	-139.400000	0.106000	-90.700000	0.208000	-90.500000	0.212000	-90.500000	0.216000
-179.700000	0.002000	-179.800000	0.001000	-179.500000	0.001000	-179.800000	0.001000	-179.600000	0.003000	-179.500000	0.004000	-179.600000	0.003000	-179.400000	0.004000	179.000000	0.004000	-179.400000	0.006000	141.100000	0.069000	172.300000	0.024000	139.600000	0.078000	145.800000	0.062000	140.600000	0.082000	-141.000000	0.088000	-140.400000	0.086000	-140.300000	0.090000	-140.500000	0.095000	-140.700000	0.095000	-140.200000	0.100000	-140.200000	0.101000	-177.700000	0.007000	-177.900000	0.008000	-177.600000	0.008000
-77.700000	0.060000	104.600000	0.072000	-73.300000	0.083000	108.000000	0.091000	-71.800000	0.097000	-71.900000	0.101000	-71.900000	0.108000	-72.500000	0.111000	108.500000	0.117000	106.700000	0.126000	142.300000	0.073000	114.800000	0.127000	140.200000	0.076000	138.600000	0.094000	141.300000	0.085000	-140.400000	0.083000	-140.400000	0.088000	-140.700000	0.092000	-140.400000	0.094000	-139.700000	0.099000	-139.900000	0.101000	-139.200000	0.105000	-91.800000	0.209000	-91.800000	0.212000	-91.900000	0.216000
-179.300000	0.003000	-179.600000	0.001000	179.900000	0.000000	180.000000	0.001000	-179.700000	0.000000	-179.400000	0.002000	-179.800000	0.001000	-179.600000	0.004000	179.100000	0.005000	-179.700000	0.003000	140.300000	0.080000	169.500000	0.018000	142.300000	0.081000	142.700000	0.074000	140.500000	0.082000	-140.700000	0.086000	-141.200000	0.090000	-140.500000	0.091000	-140.100000	0.093000	-140.600000	0.095000	-140.000000	0.099000	-140.400000	0.102000	-178.700000	0.005000	-178.600000	0.007000	-178.700000	0.008000
122.400000	0.145000	-59.300000	0.143000	118.900000	0.140000	-62.600000	0.140000	116.100000	0.143000	115.100000	0.145000	114.600000	0.150000	113.800000	0.153000	114.400000	0.158000	-68.600000	0.161000	140.800000	0.058000	119.800000	0.148000	140.000000	0.078000	139.500000	0.076000	140.600000	0.082000	-141.200000	0.087000	-140.200000	0.087000	-140.300000	0.090000	-140.600000	0.095000	-139.800000	0.099000	-139.900000	0.101000	-139.200000	0.105000	90.400000	0.209000	90.400000	0.212000	90.500000	0.216000
-179.600000	0.002000	-179.900000	0.001000	-179.700000	0.002000	-179.700000	0.001000	-179.400000	0.002000	-179.300000	0.003000	-179.500000	0.003000	-179.600000	0.005000	178.600000	0.004000	-179.100000	0.005000	140.500000	0.089000	167.700000	0.025000	140.600000	0.074000	141.700000	0.090000	141.300000	0.085000	-140.200000	0.084000	-140.600000	0.087000	-140.700000	0.092000	-140.300000	0.094000	-140.600000	0.095000	-140.200000	0.100000	-140.200000	0.101000	177.800000	0.006000	177.700000	0.007000	177.600000	0.008000
-77.500000	0.063000	105.300000	0.074000	-72.700000	0.085000	108.300000	0.093000	-71.400000	0.099000	-71.600000	0.103000	-71.600000	0.109000	-72.300000	0.113000	109.100000	0.120000	106.700000	0.128000	142.400000	0.070000	118.000000	0.117000	141.600000	0.084000	141.200000	0.074000	140.500000	0.082000	-140.900000	0.085000	-141.000000	0.091000	-140.500000	0.091000	-140.200000	0.093000	-139.700000	0.099000	-139.700000	0.100000	-139.400000	0.106000	91.500000	0.209000	91.700000	0.213000	91.900000	0.216000
-179.100000	0.002000	-179.800000	0.002000	179.900000	0.000000	-179.800000	0.001000	-179.900000	0.000000	-179.700000	0.003000	-179.900000	0.002000	-179.300000	0.003000	178.500000	0.003000	-179.600000	0.003000	137.800000	0.070000	166.900000	0.039000	140.700000	0.075000	139.000000	0.083000	140.600000	0.082000	-141.000000	0.088000	-140.400000	0.086000	-140.300000	0.090000	-140.500000	0.095000	-140.700000	0.095000	-140.200000	0.100000	-140.200000	0.101000	179.200000	0.006000	178.900000	0.006000	178.600000	0.008000
122.300000	0.147000	120.300000	0.142000	118.400000	0.140000	116.500000	0.138000	116.000000	0.142000	115.000000	0.145000	-65.600000	0.151000	113.400000	0.154000	112.000000	0.157000	113.500000	0.153000	140.600000	0.080000	139.500000	0.073000	141.400000	0.081000	140.800000	0.082000	140.900000	0.084000	-141.100000	0.088000	-140.800000	0.090000	-140.300000	0.090000	-140.100000	0.095000	-140.100000	0.099000	-139.400000	0.103000	-138.900000	0.108000	-90.600000	0.209000	-90.300000	0.214000	-90.500000	0.217000
-179.700000	0.000000	179.900000	0.000000	-179.700000	0.001000	-179.400000	0.003000	-179.700000	0.002000	-179.400000	0.004000	-179.300000	0.003000	-179.500000	0.004000	-179.400000	0.003000	178.000000	0.013000	140.900000	0.068000	141.200000	0.079000	140.700000	0.078000	141.000000	0.081000	140.400000	0.082000	-140.600000	0.086000	-140.000000	0.086000	-140.300000	0.092000	-140.700000	0.096000	-140.200000	0.097000	-140.500000	0.099000	-140.500000	0.101000	-177.700000	0.008000	-177.900000	0.007000	-177.700000	0.008000
-76.900000	0.066000	-74.100000	0.077000	-72.600000	0.087000	-72.000000	0.093000	-71.300000	0.100000	-71.700000	0.104000	108.100000	0.110000	-72.300000	0.116000	-72.600000	0.123000	110.000000	0.125000	140.300000	0.078000	141.700000	0.077000	140.400000	0.078000	140.600000	0.081000	141.100000	0.085000	-140.400000	0.085000	-141.000000	0.091000	-140.900000	0.093000	-140.000000	0.094000	-139.900000	0.098000	-139.400000	0.103000	-138.800000	0.107000	-91.900000	0.209000	-91.600000	0.214000	-91.800000	0.218000
-179.600000	0.001000	-179.600000	0.002000	-179.800000	0.000000	-179.200000	0.003000	-179.700000	0.002000	-179.500000	0.003000	-179.800000	0.002000	-179.500000	0.003000	-179.500000	0.005000	176.600000	0.005000	141.800000	0.075000	139.500000	0.075000	141.400000	0.080000	141.000000	0.081000	140.800000	0.084000	-141.100000	0.088000	-140.800000	0.090000	-140.100000	0.091000	-140.300000	0.094000	-140.400000	0.098000	-140.400000	0.099000	-140.600000	0.102000	-178.600000	0.006000	-178.900000	0.007000	-178.700000	0.008000
121.900000	0.144000	-60.300000	0.139000	118.000000	0.138000	116.100000	0.136000	115.600000	0.140000	114.700000	0.143000	-65.900000	0.149000	113.000000	0.153000	112.100000	0.155000	115.000000	0.159000	139.800000	0.072000	141.500000	0.077000	140.700000	0.079000	140.800000	0.082000	140.500000	0.082000	-140.600000	0.086000	-140.000000	0.086000	-140.500000	0.091000	-140.500000	0.097000	-139.900000	0.098000	-139.500000	0.103000	-138.900000	0.107000	90.400000	0.210000	90.500000	0.213000	90.500000	0.217000
-179.700000	0.001000	-179.900000	0.000000	-179.700000	0.001000	-179.300000	0.003000	-179.700000	0.002000	-179.400000	0.004000	-179.400000	0.004000	-179.400000	0.004000	-179.700000	0.004000	176.000000	0.005000	140.900000	0.076000	141.200000	0.079000	140.500000	0.077000	140.800000	0.080000	141.000000	0.085000	-140.400000	0.085000	-141.000000	0.091000	-140.700000	0.094000	-140.200000	0.093000	-140.200000	0.097000	-140.400000	0.099000	-140.400000	0.101000	177.700000	0.007000	177.800000	0.008000	177.700000	0.008000
-76.300000	0.067000	106.200000	0.080000	-72.100000	0.089000	-71.600000	0.095000	-71.000000	0.102000	-71.400000	0.106000	108.400000	0.111000	-72.100000	0.117000	-72.500000	0.124000	110.900000	0.126000	141.600000	0.074000	140.000000	0.073000	141.300000	0.081000	140.800000	0.082000	140.900000	0.084000	-141.100000	0.088000	-140.800000	0.090000	-140.300000	0.090000	-140.100000	0.095000	-140.100000	0.099000	-139.400000	0.103000	-139.100000	0.107000	91.600000	0.210000	91.800000	0.214000	91.800000	0.218000
-179.700000	0.002000	-179.500000	0.002000	-179.900000	0.001000	-179.400000	0.003000	-179.600000	0.002000	-179.500000	0.003000	-179.800000	0.002000	-179.600000	0.003000	-179.300000	0.005000	176.900000	0.014000	139.700000	0.074000	141.200000	0.078000	140.800000	0.078000	141.000000	0.081000	140.400000	0.082000	-140.600000	0.086000	-140.000000	0.086000	-140.300000	0.092000	-140.700000	0.096000	-140.200000	0.097000	-140.500000	0.099000	-140.400000	0.102000	179.000000	0.006000	178.600000	0.006000	178.700000	0.008000
121.600000	0.142000	119.500000	0.140000	117.600000	0.136000	-63.500000	0.139000	115.200000	0.141000	-65.400000	0.145000	113.800000	0.149000	113.000000	0.153000	111.600000	0.155000	108.800000	0.160000	109.100000	0.156000	140.400000	0.076000	141.900000	0.082000	141.000000	0.082000	-140.700000	0.084000	-140.900000	0.088000	-140.400000	0.088000	-140.300000	0.092000	-140.100000	0.095000	-140.100000	0.100000	-139.400000	0.104000	-138.600000	0.109000	-90.800000	0.210000	-90.600000	0.214000	-90.500000	0.218000
-179.900000	0.001000	-179.900000	0.000000	-179.700000	0.003000	-179.600000	0.002000	-179.100000	0.004000	-179.700000	0.003000	-179.600000	0.003000	-179.700000	0.005000	-179.400000	0.005000	-177.800000	0.004000	-179.800000	0.010000	140.700000	0.076000	140.400000	0.079000	140.900000	0.083000	-140.800000	0.085000	-140.500000	0.086000	-140.400000	0.090000	-140.300000	0.092000	-140.300000	0.096000	-140.100000	0.098000	-140.300000	0.100000	-140.700000	0.102000	-177.300000	0.008000	-177.500000	0.008000	-177.500000	0.009000
-75.700000	0.070000	-73.500000	0.081000	-72.000000	0.090000	108.700000	0.097000	-71.500000	0.101000	108.700000	0.107000	-71.800000	0.113000	-72.200000	0.118000	-72.700000	0.125000	-73.600000	0.130000	-74.300000	0.138000	141.300000	0.079000	140.400000	0.077000	140.600000	0.081000	-140.700000	0.084000	-140.600000	0.087000	-140.900000	0.091000	-140.600000	0.094000	-140.300000	0.096000	-139.900000	0.099000	-139.400000	0.104000	-138.600000	0.108000	-92.100000	0.210000	-91.900000	0.215000	-92.000000	0.219000
-179.600000	0.001000	-179.800000	0.002000	-179.600000	0.001000	-179.900000	0.001000	-179.700000	0.003000	-179.600000	0.004000	-179.400000	0.004000	-179.300000	0.003000	-179.400000	0.006000	179.700000	0.012000	-177.900000	0.008000	140.500000	0.076000	141.600000	0.083000	140.800000	0.082000	-140.700000	0.084000	-140.900000	0.088000	-140.200000	0.089000	-140.300000	0.092000	-140.100000	0.095000	-140.300000	0.099000	-140.300000	0.100000	-140.600000	0.102000	-178.600000	0.008000	-178.700000	0.008000	-178.500000	0.009000
121.000000	0.141000	119.100000	0.137000	117.000000	0.135000	-63.800000	0.137000	115.100000	0.138000	-65.700000	0.143000	113.500000	0.147000	112.500000	0.152000	111.500000	0.153000	111.300000	0.151000	107.500000	0.159000	140.600000	0.077000	140.600000	0.078000	141.000000	0.082000	-140.800000	0.085000	-140.500000	0.086000	-140.600000	0.089000	-140.300000	0.092000	-140.300000	0.096000	-139.900000	0.099000	-139.400000	0.104000	-138.800000	0.109000	90.600000	0.210000	90.600000	0.214000	90.500000	0.218000
-179.800000	0.001000	-180.000000	0.001000	-179.500000	0.002000	-179.600000	0.002000	-179.400000	0.005000	-179.500000	0.002000	-179.600000	0.003000	-179.300000	0.004000	-179.600000	0.006000	179.300000	0.012000	-178.200000	0.005000	141.300000	0.079000	140.300000	0.078000	140.600000	0.082000	-140.700000	0.084000	-140.600000	0.087000	-140.700000	0.092000	-140.600000	0.094000	-140.300000	0.096000	-140.100000	0.098000	-140.300000	0.100000	-140.400000	0.101000	177.200000	0.007000	177.500000	0.008000	177.500000	0.009000
-75.300000	0.072000	-73.000000	0.082000	-71.700000	0.092000	109.000000	0.099000	-71.100000	0.103000	108.800000	0.109000	-71.500000	0.114000	-72.100000	0.120000	-72.600000	0.126000	-73.500000	0.131000	-74.100000	0.139000	140.500000	0.076000	141.600000	0.082000	140.900000	0.082000	-140.700000	0.084000	-140.900000	0.088000	-140.400000	0.088000	-140.300000	0.092000	-140.100000	0.095000	-140.100000	0.100000	-139.400000	0.104000	-138.800000	0.109000	91.900000	0.211000	91.900000	0.215000	92.000000	0.219000
-179.600000	0.001000	-179.600000	0.002000	-179.600000	0.001000	-179.900000	0.001000	-179.500000	0.002000	-179.400000	0.004000	-179.400000	0.004000	-179.600000	0.004000	-179.000000	0.005000	-177.300000	0.004000	-179.700000	0.013000	140.700000	0.077000	140.600000	0.078000	140.800000	0.082000	-140.800000	0.085000	-140.500000	0.086000	-140.400000	0.090000	-140.300000	0.092000	-140.300000	0.096000	-140.100000	0.098000	-140.300000	0.100000	-140.600000	0.102000	178.900000	0.007000	178.700000	0.008000	178.500000	0.009000
120.900000	0.141000	118.300000	0.137000	117.000000	0.135000	-64.200000	0.136000	-65.000000	0.141000	114.000000	0.143000	113.000000	0.147000	112.300000	0.150000	110.100000	0.158000	114.300000	0.159000	122.600000	0.121000	-72.600000	0.164000	140.600000	0.080000	141.300000	0.085000	-141.100000	0.087000	-140.800000	0.089000	-140.200000	0.089000	-140.000000	0.092000	-139.800000	0.097000	-139.700000	0.102000	-139.500000	0.106000	-135.600000	0.120000	-90.700000	0.211000	-90.500000	0.215000	-90.500000	0.219000
179.800000	0.000000	-179.600000	0.001000	-179.800000	0.002000	-179.900000	0.001000	-179.500000	0.003000	-179.400000	0.004000	-179.500000	0.004000	-179.700000	0.006000	-178.400000	0.003000	175.900000	0.006000	162.000000	0.043000	174.700000	0.006000	141.200000	0.081000	140.600000	0.082000	-140.600000	0.085000	-140.200000	0.086000	-140.600000	0.091000	-140.800000	0.096000	-140.500000	0.096000	-140.400000	0.098000	-140.100000	0.100000	-143.300000	0.093000	-177.300000	0.008000	-177.400000	0.009000	-177.300000	0.010000
105.700000	0.075000	-72.800000	0.085000	-71.700000	0.093000	109.000000	0.100000	109.100000	0.105000	-71.400000	0.110000	-71.700000	0.115000	-72.200000	0.121000	-72.800000	0.128000	110.900000	0.130000	125.100000	0.108000	110.700000	0.143000	140.600000	0.080000	140.400000	0.081000	-140.400000	0.084000	-140.800000	0.089000	-140.700000	0.092000	-140.200000	0.093000	-140.000000	0.098000	-139.500000	0.101000	-139.300000	0.105000	-135.900000	0.119000	-92.000000	0.212000	-92.000000	0.216000	-92.200000	0.220000
179.800000	0.000000	-179.600000	0.001000	-179.400000	0.002000	-179.400000	0.004000	-179.900000	0.002000	-179.400000	0.004000	-179.200000	0.005000	-179.000000	0.005000	179.700000	0.008000	176.900000	0.018000	157.200000	0.042000	175.900000	0.025000	140.700000	0.080000	141.300000	0.085000	-141.100000	0.087000	-140.800000	0.089000	-140.200000	0.089000	-140.100000	0.092000	-140.300000	0.095000	-140.500000	0.099000	-140.500000	0.102000	-143.100000	0.094000	-178.700000	0.008000	-178.600000	0.008000	-178.300000	0.010000
120.500000	0.139000	118.000000	0.135000	116.400000	0.134000	-64.600000	0.135000	-65.300000	0.139000	113.700000	0.141000	112.800000	0.146000	111.600000	0.150000	111.900000	0.150000	113.800000	0.144000	130.100000	0.111000	112.500000	0.145000	141.100000	0.081000	140.600000	0.082000	-140.600000	0.085000	-140.200000	0.086000	-140.600000	0.091000	-140.700000	0.096000	-140.000000	0.098000	-139.600000	0.101000	-139.100000	0.104000	-136.100000	0.118000	90.700000	0.211000	90.500000	0.215000	90.500000	0.219000
180.000000	0.000000	-179.600000	0.001000	-179.600000	0.001000	-179.800000	0.000000	-179.400000	0.003000	-179.400000	0.004000	-179.500000	0.004000	-179.100000	0.004000	179.600000	0.009000	175.800000	0.017000	151.200000	0.055000	173.400000	0.021000	140.600000	0.080000	140.400000	0.081000	-140.400000	0.084000	-140.800000	0.089000	-140.700000	0.092000	-140.300000	0.093000	-140.500000	0.096000	-140.300000	0.098000	-140.300000	0.101000	-142.900000	0.095000	177.300000	0.008000	177.500000	0.009000	177.300000	0.010000
105.800000	0.077000	-72.400000	0.087000	-71.300000	0.095000	109.200000	0.102000	109.200000	0.107000	-71.100000	0.111000	-71.600000	0.116000	-72.100000	0.122000	-72.600000	0.129000	112.600000	0.130000	133.500000	0.087000	114.300000	0.144000	140.800000	0.079000	141.300000	0.085000	-141.100000	0.087000	-140.800000	0.089000	-140.200000	0.089000	-140.000000	0.092000	-139.800000	0.097000	-139.700000	0.102000	-139.500000	0.106000	-136.400000	0.117000	92.000000	0.212000	92.000000	0.216000	92.200000	0.220000
-179.900000	0.001000	-179.800000	0.002000	-179.500000	0.002000	-179.300000	0.004000	-179.700000	0.001000	-179.400000	0.004000	-179.200000	0.005000	-179.500000	0.007000	-178.200000	0.002000	173.900000	0.009000	146.400000	0.072000	169.700000	0.010000	141.000000	0.082000	140.600000	0.082000	-140.600000	0.085000	-140.200000	0.086000	-140.600000	0.091000	-140.800000	0.096000	-140.500000	0.096000	-140.400000	0.098000	-140.100000	0.100000	-142.500000	0.096000	178.700000	0.008000	178.500000	0.009000	178.300000	0.010000
119.600000	0.136000	-62.300000	0.134000	-63.600000	0.135000	115.200000	0.135000	114.200000	0.137000	-66.700000	0.141000	112.700000	0.148000	112.700000	0.151000	111.200000	0.147000	107.300000	0.158000	141.600000	0.073000	140.000000	0.076000	140.600000	0.080000	140.000000	0.082000	-140.800000	0.088000	-140.400000	0.087000	-140.100000	0.090000	-140.100000	0.094000	-139.900000	0.098000	-139.700000	0.102000	-139.400000	0.106000	-130.300000	0.138000	-90.700000	0.212000	-90.700000	0.216000	-90.800000	0.220000
-179.900000	0.001000	-179.700000	0.002000	-179.500000	0.002000	-179.600000	0.003000	-179.400000	0.005000	-179.200000	0.005000	-179.500000	0.004000	179.000000	0.001000	179.700000	0.012000	-177.600000	0.003000	141.000000	0.078000	141.600000	0.082000	140.500000	0.080000	141.700000	0.086000	-140.400000	0.084000	-140.400000	0.089000	-140.700000	0.093000	-140.800000	0.097000	-140.400000	0.098000	-140.200000	0.100000	-140.000000	0.102000	-148.000000	0.078000	-177.300000	0.010000	-177.100000	0.010000	-176.800000	0.010000
-74.000000	0.079000	108.000000	0.089000	108.800000	0.097000	-70.800000	0.103000	-71.000000	0.107000	108.900000	0.113000	-71.700000	0.118000	-71.600000	0.128000	-73.000000	0.130000	-73.600000	0.137000	140.300000	0.077000	140.700000	0.078000	141.300000	0.083000	140.300000	0.083000	-140.700000	0.087000	-141.000000	0.090000	-140.500000	0.092000	-140.000000	0.093000	-139.900000	0.098000	-139.700000	0.102000	-139.400000	0.106000	-130.900000	0.136000	-92.300000	0.212000	-92.300000	0.217000	-92.500000	0.221000
-179.300000	0.002000	-179.800000	0.001000	-179.800000	0.000000	-179.500000	0.002000	-179.300000	0.004000	-179.600000	0.004000	-179.400000	0.004000	-178.700000	0.003000	-177.600000	0.004000	179.600000	0.014000	141.000000	0.073000	140.100000	0.077000	140.500000	0.080000	140.400000	0.081000	-141.000000	0.087000	-140.200000	0.088000	-140.100000	0.090000	-140.100000	0.094000	-140.200000	0.097000	-140.100000	0.100000	-140.200000	0.103000	-147.500000	0.080000	-178.200000	0.009000	-178.300000	0.010000	-178.300000	0.012000
118.900000	0.135000	-62.700000	0.132000	-63.900000	0.133000	114.800000	0.134000	113.800000	0.136000	-67.000000	0.140000	112.500000	0.147000	-68.400000	0.150000	108.500000	0.153000	110.500000	0.148000	140.700000	0.081000	141.600000	0.081000	140.600000	0.080000	141.300000	0.087000	-140.200000	0.085000	-140.600000	0.088000	-140.700000	0.093000	-140.800000	0.097000	-140.100000	0.099000	-139.700000	0.102000	-139.200000	0.105000	-131.500000	0.134000	90.500000	0.212000	90.600000	0.216000	90.700000	0.220000
-179.600000	0.000000	-179.700000	0.002000	-179.700000	0.003000	-179.500000	0.003000	-179.300000	0.004000	-179.100000	0.005000	-179.400000	0.004000	179.600000	0.004000	-177.700000	0.005000	178.800000	0.013000	141.000000	0.073000	140.600000	0.078000	141.200000	0.083000	140.600000	0.082000	-140.900000	0.086000	-140.800000	0.091000	-140.500000	0.092000	-140.000000	0.093000	-140.200000	0.097000	-140.200000	0.100000	-140.200000	0.103000	-146.900000	0.082000	177.100000	0.009000	177.100000	0.009000	176.800000	0.010000
-73.600000	0.081000	108.500000	0.091000	109.300000	0.098000	-70.500000	0.104000	-70.800000	0.109000	108.900000	0.115000	-71.600000	0.119000	108.900000	0.126000	-72.900000	0.131000	-73.700000	0.138000	140.100000	0.077000	140.300000	0.077000	140.600000	0.080000	140.200000	0.082000	-140.800000	0.088000	-140.400000	0.087000	-140.100000	0.090000	-140.100000	0.094000	-139.900000	0.098000	-139.700000	0.102000	-139.400000	0.106000	-132.100000	0.132000	92.100000	0.213000	92.200000	0.217000	92.400000	0.221000
-179.400000	0.002000	-179.900000	0.001000	-180.000000	0.001000	-179.600000	0.002000	-179.300000	0.004000	-179.400000	0.003000	-179.400000	0.004000	180.000000	0.007000	179.900000	0.011000	-176.400000	0.004000	141.600000	0.078000	141.500000	0.081000	140.500000	0.080000	141.500000	0.086000	-140.400000	0.084000	-140.400000	0.089000	-140.700000	0.093000	-140.800000	0.097000	-140.400000	0.098000	-140.100000	0.100000	-140.000000	0.102000	-146.400000	0.084000	178.700000	0.008000	178.500000	0.010000	178.400000	0.012000
118.300000	0.132000	116.600000	0.131000	115.500000	0.132000	114.500000	0.134000	113.800000	0.139000	112.800000	0.141000	111.500000	0.145000	110.800000	0.147000	111.900000	0.144000	139.900000	0.073000	139.900000	0.075000	139.300000	0.080000	141.100000	0.083000	140.900000	0.085000	-140.800000	0.088000	-140.300000	0.089000	-140.200000	0.093000	-140.300000	0.097000	-140.100000	0.100000	-139.400000	0.102000	-139.000000	0.108000	-90.900000	0.209000	-90.700000	0.213000	-90.600000	0.217000	-90.900000	0.221000
-179.400000	0.003000	-179.200000	0.003000	-179.400000	0.003000	-179.400000	0.004000	-179.600000	0.002000	-179.300000	0.005000	-179.000000	0.005000	-179.400000	0.006000	178.200000	0.014000	141.400000	0.077000	140.800000	0.075000	140.100000	0.080000	140.400000	0.081000	140.800000	0.085000	-140.400000	0.086000	-140.500000	0.090000	-140.600000	0.093000	-140.400000	0.096000	-140.100000	0.098000	-140.000000	0.100000	-140.200000	0.103000	-176.700000	0.009000	-176.900000	0.010000	-176.900000	0.011000	-176.400000	0.011000
-73.200000	0.082000	-72.000000	0.091000	-70.700000	0.100000	-70.700000	0.105000	-70.700000	0.112000	-71.300000	0.115000	-71.700000	0.121000	-72.200000	0.127000	-73.100000	0.133000	140.800000	0.075000	141.500000	0.082000	142.400000	0.076000	140.800000	0.081000	140.400000	0.083000	-140.700000	0.087000	-140.700000	0.091000	-140.200000	0.093000	-139.900000	0.095000	-139.900000	0.099000	-139.900000	0.105000	-139.100000	0.107000	-92.400000	0.210000	-92.400000	0.214000	-92.500000	0.218000	-92.800000	0.222000
-179.400000	0.003000	-179.300000	0.003000	-179.800000	0.002000	-179.500000	0.003000	-179.500000	0.003000	-179.200000	0.005000	-179.400000	0.007000	-178.900000	0.008000	-176.100000	0.002000	140.000000	0.073000	140.300000	0.073000	139.600000	0.085000	141.000000	0.084000	140.900000	0.085000	-140.800000	0.088000	-140.300000	0.089000	-140.400000	0.092000	-140.500000	0.096000	-140.300000	0.099000	-140.000000	0.100000	-140.200000	0.104000	-178.500000	0.009000	-178.400000	0.010000	-178.200000	0.011000	-178.100000	0.013000
117.900000	0.130000	116.200000	0.129000	115.300000	0.130000	114.200000	0.133000	113.600000	0.137000	112.600000	0.140000	111.900000	0.142000	110.500000	0.146000	-69.700000	0.155000	141.400000	0.076000	140.200000	0.078000	141.300000	0.073000	140.600000	0.080000	140.800000	0.085000	-140.400000	0.086000	-140.500000	0.090000	-140.400000	0.094000	-140.200000	0.097000	-139.900000	0.099000	-139.400000	0.102000	-139.100000	0.107000	90.800000	0.209000	90.700000	0.213000	90.600000	0.217000	90.700000	0.221000
-179.400000	0.003000	-179.300000	0.004000	-179.600000	0.004000	-179.400000	0.004000	-179.600000	0.003000	-179.300000	0.005000	-179.600000	0.007000	-179.300000	0.006000	176.200000	0.003000	140.700000	0.076000	142.000000	0.079000	140.400000	0.085000	140.600000	0.082000	140.400000	0.083000	-140.700000	0.087000	-140.700000	0.091000	-140.400000	0.092000	-140.100000	0.094000	-140.100000	0.098000	-140.500000	0.103000	-140.100000	0.103000	176.800000	0.009000	176.900000	0.010000	176.900000	0.011000	176.600000	0.011000
-72.900000	0.084000	-71.500000	0.092000	-70.400000	0.101000	-70.500000	0.106000	-70.500000	0.113000	-71.100000	0.116000	-71.600000	0.122000	-72.100000	0.128000	110.900000	0.131000	140.100000	0.073000	139.800000	0.075000	141.500000	0.077000	141.200000	0.083000	140.900000	0.085000	-140.800000	0.088000	-140.300000	0.089000	-140.200000	0.093000	-140.300000	0.097000	-140.100000	0.100000	-139.400000	0.102000	-139.200000	0.108000	92.300000	0.210000	92.400000	0.214000	92.500000	0.218000	92.600000	0.222000
-179.200000	0.003000	-179.300000	0.003000	-179.600000	0.001000	-179.400000	0.003000	-179.500000	0.003000	-179.200000	0.005000	-178.700000	0.005000	-178.900000	0.008000	178.100000	0.019000	141.200000	0.076000	140.700000	0.077000	139.800000	0.078000	140.400000	0.081000	140.800000	0.085000	-140.400000	0.086000	-140.500000	0.090000	-140.600000	0.093000	-140.400000	0.096000	-140.100000	0.098000	-140.000000	0.100000	-140.200000	0.103000	178.600000	0.009000	178.300000	0.010000	178.100000	0.011000	178.200000	0.014000
117.600000	0.132000	116.000000	0.130000	-65.000000	0.131000	113.900000	0.133000	113.100000	0.136000	111.700000	0.139000	111.000000	0.144000	109.400000	0.146000	140.100000	0.073000	141.200000	0.077000	140.900000	0.079000	141.100000	0.082000	140.500000	0.081000	141.000000	0.087000	-140.300000	0.088000	-140.100000	0.089000	-140.300000	0.094000	-140.100000	0.099000	-140.000000	0.101000	-139.500000	0.104000	-138.700000	0.110000	-90.800000	0.210000	-90.700000	0.214000	-90.700000	0.218000	-91.000000	0.222000
-179.600000	0.001000	-179.600000	0.002000	-179.200000	0.004000	-179.500000	0.004000	-179.400000	0.005000	-178.800000	0.007000	-179.000000	0.006000	-178.500000	0.007000	140.600000	0.074000	140.200000	0.074000	140.200000	0.076000	141.000000	0.081000	141.000000	0.085000	139.900000	0.082000	-140.500000	0.087000	-140.600000	0.092000	-140.500000	0.095000	-140.400000	0.096000	-140.100000	0.100000	-139.900000	0.102000	-140.500000	0.103000	-176.600000	0.010000	-176.700000	0.011000	-176.500000	0.011000	-176.000000	0.012000
-72.200000	0.088000	-71.200000	0.095000	109.200000	0.102000	-70.600000	0.108000	-70.700000	0.114000	-71.300000	0.118000	-71.800000	0.124000	-72.600000	0.129000	141.200000	0.073000	140.800000	0.076000	141.100000	0.079000	140.100000	0.078000	140.800000	0.082000	141.100000	0.087000	-140.800000	0.090000	-140.700000	0.092000	-140.200000	0.093000	-139.800000	0.097000	-139.800000	0.100000	-139.700000	0.105000	-138.600000	0.110000	-92.500000	0.211000	-92.600000	0.215000	-92.600000	0.220000	-93.000000	0.223000
-179.700000	0.002000	-179.300000	0.004000	-179.600000	0.002000	-179.200000	0.004000	-179.300000	0.004000	-179.300000	0.006000	-179.200000	0.007000	-179.100000	0.011000	140.000000	0.074000	141.100000	0.077000	141.000000	0.079000	141.200000	0.082000	140.300000	0.082000	141.000000	0.087000	-140.500000	0.087000	-140.100000	0.089000	-140.300000	0.094000	-140.500000	0.097000	-140.100000	0.100000	-140.000000	0.102000	-140.600000	0.103000	-178.400000	0.010000	-178.200000	0.011000	-178.300000	0.012000	-178.000000	0.016000
117.400000	0.129000	115.700000	0.128000	-65.300000	0.130000	113.500000	0.132000	112.700000	0.135000	111.900000	0.137000	111.200000	0.142000	110.100000	0.143000	140.900000	0.072000	140.300000	0.074000	140.200000	0.076000	140.900000	0.081000	141.200000	0.084000	139.900000	0.082000	-140.300000	0.088000	-140.600000	0.092000	-140.500000	0.095000	-140.000000	0.098000	-140.000000	0.101000	-139.400000	0.104000	-138.600000	0.110000	90.800000	0.210000	90.700000	0.214000	90.800000	0.218000	91.000000	0.222000
-179.800000	0.002000	-179.700000	0.002000	-179.300000	0.004000	-179.300000	0.003000	-179.200000	0.005000	-179.100000	0.008000	-179.400000	0.007000	-179.400000	0.009000	140.800000	0.076000	140.700000	0.076000	141.000000	0.079000	140.200000	0.078000	140.600000	0.083000	141.100000	0.087000	-141.000000	0.089000	-140.700000	0.092000	-140.200000	0.093000	-140.200000	0.095000	-139.900000	0.099000	-140.200000	0.103000	-140.500000	0.103000	176.600000	0.010000	176.700000	0.011000	176.700000	0.012000	176.000000	0.012000
-71.700000	0.089000	-70.900000	0.097000	109.600000	0.103000	-70.400000	0.110000	-70.600000	0.115000	-71.200000	0.119000	-71.600000	0.125000	-72.400000	0.130000	140.400000	0.072000	141.200000	0.077000	141.100000	0.079000	141.100000	0.082000	140.500000	0.081000	141.000000	0.087000	-140.300000	0.088000	-140.100000	0.089000	-140.300000	0.094000	-140.100000	0.099000	-140.000000	0.101000	-139.500000	0.104000	-138.700000	0.110000	92.500000	0.211000	92.600000	0.215000	92.700000	0.219000	93.000000	0.223000
-179.600000	0.002000	-179.200000	0.003000	-179.700000	0.003000	-179.300000	0.004000	-179.300000	0.004000	-179.000000	0.005000	-178.900000	0.006000	-178.300000	0.009000	140.600000	0.073000	140.200000	0.074000	140.200000	0.076000	141.000000	0.081000	141.000000	0.085000	139.900000	0.082000	-140.500000	0.087000	-140.600000	0.092000	-140.500000	0.095000	-140.400000	0.096000	-140.100000	0.100000	-139.900000	0.102000	-140.500000	0.103000	178.400000	0.010000	178.200000	0.011000	177.900000	0.013000	178.000000	0.016000
116.600000	0.129000	-64.400000	0.130000	114.000000	0.130000	113.200000	0.133000	-67.500000	0.136000	111.400000	0.139000	110.000000	0.142000	121.500000	0.119000	119.000000	0.123000	140.100000	0.075000	140.400000	0.078000	140.400000	0.080000	140.900000	0.086000	141.000000	0.087000	-140.200000	0.088000	-140.500000	0.092000	-140.200000	0.096000	-140.000000	0.100000	-139.200000	0.104000	-139.500000	0.106000	-91.400000	0.206000	-90.900000	0.211000	-90.800000	0.215000	-91.000000	0.219000	-95.800000	0.220000
-179.300000	0.003000	-179.600000	0.002000	-179.200000	0.004000	-179.100000	0.005000	-179.300000	0.004000	-179.000000	0.007000	-178.600000	0.008000	166.700000	0.034000	167.800000	0.033000	141.500000	0.078000	141.000000	0.079000	140.400000	0.080000	140.800000	0.083000	140.100000	0.085000	-140.700000	0.090000	-140.600000	0.094000	-140.600000	0.096000	-140.200000	0.097000	-140.600000	0.099000	-139.900000	0.103000	-175.900000	0.011000	-176.500000	0.011000	-176.300000	0.012000	-176.000000	0.012000	-174.900000	0.019000
-71.900000	0.090000	109.300000	0.099000	-70.700000	0.104000	-70.500000	0.111000	109.200000	0.117000	-71.500000	0.120000	-72.200000	0.125000	121.200000	0.108000	120.600000	0.118000	140.500000	0.077000	140.800000	0.080000	141.400000	0.084000	140.200000	0.083000	140.900000	0.087000	-140.600000	0.090000	-140.200000	0.090000	-139.900000	0.094000	-139.800000	0.099000	-139.200000	0.104000	-139.500000	0.106000	-93.100000	0.208000	-92.700000	0.213000	-92.800000	0.216000	-93.000000	0.221000	-95.800000	0.221000
-179.400000	0.003000	-179.600000	0.002000	-179.200000	0.005000	-179.500000	0.004000	-179.200000	0.005000	-178.900000	0.007000	-178.900000	0.010000	165.800000	0.037000	164.800000	0.028000	140.200000	0.074000	140.500000	0.077000	140.400000	0.080000	141.200000	0.085000	140.700000	0.088000	-140.300000	0.088000	-140.300000	0.093000	-140.400000	0.095000	-140.500000	0.098000	-140.600000	0.099000	-140.000000	0.104000	-178.000000	0.010000	-178.200000	0.011000	-178.100000	0.013000	-178.000000	0.015000	-174.800000	0.019000
116.300000	0.127000	-64.700000	0.128000	113.900000	0.128000	113.100000	0.131000	-67.700000	0.135000	111.300000	0.138000	110.400000	0.139000	123.300000	0.112000	123.400000	0.123000	141.300000	0.079000	140.800000	0.080000	140.400000	0.080000	140.500000	0.084000	140.300000	0.085000	-140.600000	0.090000	-140.800000	0.093000	-140.400000	0.097000	-139.700000	0.099000	-139.200000	0.104000	-139.400000	0.105000	90.800000	0.207000	90.800000	0.211000	90.900000	0.215000	91.000000	0.219000	-95.800000	0.220000
-179.300000	0.003000	-179.700000	0.003000	-179.300000	0.004000	-179.200000	0.005000	-179.400000	0.005000	-179.100000	0.007000	-179.200000	0.010000	164.100000	0.041000	163.200000	0.039000	140.700000	0.076000	141.000000	0.079000	141.400000	0.084000	140.500000	0.082000	140.700000	0.087000	-140.700000	0.090000	-140.000000	0.091000	-140.100000	0.093000	-140.300000	0.097000	-140.600000	0.099000	-140.000000	0.104000	176.100000	0.010000	176.500000	0.011000	176.300000	0.012000	176.000000	0.012000	-174.900000	0.019000
-71.600000	0.092000	109.700000	0.100000	-70.400000	0.105000	-70.300000	0.112000	109.500000	0.117000	-71.300000	0.121000	-72.000000	0.126000	123.600000	0.102000	123.400000	0.104000	140.100000	0.075000	140.300000	0.078000	140.400000	0.080000	140.900000	0.086000	140.900000	0.087000	-140.200000	0.088000	-140.500000	0.092000	-140.200000	0.096000	-140.000000	0.100000	-139.200000	0.104000	-139.500000	0.106000	92.500000	0.208000	92.600000	0.213000	92.900000	0.216000	93.000000	0.221000	-95.800000	0.221000
-179.400000	0.003000	-179.800000	0.003000	-179.200000	0.005000	-179.400000	0.004000	-179.400000	0.006000	-178.900000	0.007000	-178.300000	0.008000	162.400000	0.044000	161.100000	0.052000	141.400000	0.079000	141.000000	0.079000	140.400000	0.080000	140.800000	0.083000	140.200000	0.086000	-140.700000	0.090000	-140.600000	0.094000	-140.600000	0.096000	-140.200000	0.097000	-140.600000	0.099000	-139.900000	0.103000	178.700000	0.011000	178.300000	0.011000	178.000000	0.013000	178.000000	0.015000	-174.800000	0.019000
-64.100000	0.127000	114.400000	0.127000	113.300000	0.129000	112.700000	0.131000	111.900000	0.137000	111.000000	0.140000	109.500000	0.143000	109.100000	0.141000	140.700000	0.075000	140.900000	0.079000	140.700000	0.080000	140.400000	0.081000	140.200000	0.083000	-140.200000	0.086000	-140.300000	0.090000	-140.300000	0.094000	-140.400000	0.099000	-139.800000	0.101000	-139.600000	0.105000	-139.300000	0.108000	-91.100000	0.208000	-90.800000	0.213000	-91.100000	0.216000	-91.100000	0.221000	-96.800000	0.220000
-179.500000	0.002000	-179.200000	0.004000	-179.100000	0.004000	-179.300000	0.006000	-179.200000	0.005000	-179.100000	0.007000	-178.700000	0.007000	-179.700000	0.012000	140.100000	0.073000	140.500000	0.076000	141.300000	0.082000	140.300000	0.081000	141.300000	0.088000	-140.600000	0.088000	-140.600000	0.091000	-140.600000	0.094000	-140.300000	0.096000	-140.300000	0.099000	-140.000000	0.100000	-140.100000	0.105000	-176.100000	0.012000	-176.400000	0.012000	-175.900000	0.013000	-175.600000	0.013000	-173.900000	0.022000
109.000000	0.096000	-70.900000	0.100000	-70.400000	0.108000	-70.600000	0.113000	-70.800000	0.120000	-71.600000	0.123000	-72.100000	0.130000	-73.100000	0.133000	141.200000	0.078000	140.600000	0.078000	140.200000	0.078000	141.400000	0.085000	140.400000	0.084000	-140.900000	0.089000	-140.500000	0.091000	-140.000000	0.093000	-139.700000	0.095000	-139.700000	0.100000	-139.500000	0.105000	-139.100000	0.107000	-93.000000	0.209000	-92.800000	0.214000	-93.200000	0.218000	-93.300000	0.222000	-96.800000	0.220000
-179.500000	0.002000	-179.000000	0.005000	-179.300000	0.005000	-178.900000	0.005000	-179.300000	0.005000	-178.900000	0.007000	-179.000000	0.009000	-177.200000	0.011000	140.700000	0.074000	141.100000	0.078000	140.700000	0.080000	140.400000	0.081000	140.200000	0.083000	-140.200000	0.086000	-140.300000	0.090000	-140.500000	0.093000	-140.700000	0.098000	-140.300000	0.099000	-140.400000	0.102000	-140.100000	0.105000	-178.000000	0.012000	-178.000000	0.012000	-177.800000	0.014000	-177.800000	0.017000	-174.100000	0.023000
-64.400000	0.126000	114.200000	0.126000	113.300000	0.127000	112.300000	0.131000	111.800000	0.135000	110.900000	0.139000	109.900000	0.140000	107.400000	0.145000	140.000000	0.074000	140.300000	0.077000	141.200000	0.081000	140.300000	0.081000	141.300000	0.088000	-140.600000	0.088000	-140.600000	0.091000	-140.400000	0.095000	-140.000000	0.097000	-139.800000	0.101000	-139.200000	0.103000	-139.300000	0.108000	90.900000	0.208000	90.800000	0.213000	90.800000	0.217000	91.100000	0.221000	-96.800000	0.220000
-179.600000	0.002000	-179.200000	0.004000	-179.300000	0.005000	-179.100000	0.005000	-179.300000	0.005000	-179.100000	0.007000	-179.300000	0.009000	-178.000000	0.007000	141.400000	0.077000	140.800000	0.077000	140.300000	0.079000	141.400000	0.085000	140.400000	0.084000	-140.900000	0.089000	-140.500000	0.091000	-140.200000	0.092000	-140.000000	0.094000	-140.200000	0.098000	-140.300000	0.102000	-139.900000	0.104000	176.000000	0.011000	176.300000	0.012000	176.100000	0.012000	175.600000	0.013000	-173.900000	0.022000
109.400000	0.097000	-70.700000	0.101000	-70.200000	0.109000	-70.400000	0.114000	-70.600000	0.121000	-71.500000	0.124000	-71.900000	0.130000	-73.000000	0.134000	140.500000	0.075000	140.900000	0.079000	140.700000	0.080000	140.400000	0.081000	140.200000	0.083000	-140.200000	0.086000	-140.300000	0.090000	-140.300000	0.094000	-140.400000	0.099000	-139.800000	0.101000	-139.600000	0.105000	-139.300000	0.108000	92.800000	0.210000	92.800000	0.214000	92.900000	0.218000	93.300000	0.222000	-96.800000	0.220000
-179.600000	0.003000	-179.000000	0.005000	-179.100000	0.004000	-179.200000	0.006000	-179.200000	0.005000	-178.900000	0.007000	-178.400000	0.008000	-179.000000	0.016000	140.100000	0.074000	140.500000	0.076000	141.100000	0.081000	140.300000	0.081000	141.300000	0.088000	-140.600000	0.088000	-140.600000	0.091000	-140.600000	0.094000	-140.300000	0.096000	-140.300000	0.099000	-140.000000	0.100000	-140.100000	0.105000	178.300000	0.011000	178.100000	0.012000	178.100000	0.015000	177.800000	0.017000	-174.100000	0.023000
114.600000	0.124000	113.500000	0.125000	112.800000	0.128000	111.800000	0.131000	111.000000	0.133000	110.000000	0.137000	108.900000	0.141000	108.800000	0.142000	140.900000	0.077000	141.300000	0.081000	140.500000	0.080000	140.700000	0.084000	140.700000	0.087000	-140.100000	0.087000	-140.400000	0.092000	-140.400000	0.096000	-140.100000	0.100000	-139.900000	0.102000	-139.600000	0.106000	-139.100000	0.108000	-91.100000	0.210000	-90.800000	0.214000	-91.100000	0.218000	-97.000000	0.218000	-97.500000	0.221000
-178.900000	0.005000	-178.900000	0.006000	-179.000000	0.006000	-179.000000	0.006000	-179.000000	0.008000	-179.000000	0.008000	-178.800000	0.009000	-180.000000	0.011000	140.900000	0.077000	140.100000	0.076000	140.400000	0.080000	140.800000	0.084000	140.300000	0.085000	-140.700000	0.090000	-140.600000	0.093000	-140.300000	0.095000	-140.300000	0.097000	-140.100000	0.101000	-140.000000	0.103000	-139.800000	0.107000	-175.800000	0.012000	-175.900000	0.013000	-175.500000	0.014000	-173.900000	0.022000	-173.400000	0.025000
-71.100000	0.097000	-70.400000	0.104000	-70.600000	0.109000	-70.600000	0.116000	-71.200000	0.120000	-71.800000	0.126000	-72.500000	0.131000	-73.300000	0.137000	140.100000	0.075000	140.600000	0.079000	141.200000	0.083000	140.500000	0.083000	140.700000	0.087000	-140.700000	0.090000	-140.200000	0.091000	-140.100000	0.094000	-139.700000	0.098000	-139.700000	0.101000	-139.400000	0.105000	-139.400000	0.109000	-93.100000	0.211000	-93.000000	0.215000	-93.400000	0.219000	-97.000000	0.218000	-97.500000	0.221000
-179.100000	0.005000	-179.200000	0.005000	-179.000000	0.006000	-179.000000	0.007000	-178.600000	0.009000	-178.400000	0.010000	-178.400000	0.012000	-177.000000	0.011000	140.900000	0.077000	141.400000	0.080000	140.500000	0.080000	140.700000	0.084000	140.800000	0.087000	-140.100000	0.087000	-140.400000	0.092000	-140.400000	0.096000	-140.500000	0.098000	-140.100000	0.101000	-140.100000	0.104000	-139.600000	0.106000	-178.000000	0.013000	-178.000000	0.015000	-177.700000	0.017000	-173.900000	0.022000	-173.400000	0.025000
114.400000	0.122000	113.400000	0.123000	112.700000	0.127000	111.800000	0.129000	110.800000	0.132000	109.900000	0.136000	109.000000	0.139000	106.800000	0.147000	140.900000	0.076000	140.000000	0.077000	140.400000	0.080000	140.800000	0.084000	140.300000	0.085000	-140.700000	0.090000	-140.600000	0.093000	-140.300000	0.095000	-139.900000	0.099000	-139.900000	0.102000	-139.500000	0.105000	-139.400000	0.109000	91.100000	0.210000	91.100000	0.213000	91.100000	0.218000	-97.000000	0.218000	-97.500000	0.221000
-179.000000	0.006000	-179.000000	0.006000	-179.100000	0.006000	-179.200000	0.007000	-179.000000	0.008000	-179.000000	0.008000	-179.100000	0.010000	-178.100000	0.006000	140.200000	0.075000	140.800000	0.078000	141.200000	0.083000	140.500000	0.083000	140.700000	0.087000	-140.700000	0.090000	-140.200000	0.091000	-140.100000	0.094000	-140.100000	0.096000	-139.900000	0.100000	-139.900000	0.103000	-139.800000	0.107000	175.700000	0.012000	175.700000	0.014000	175.500000	0.014000	-173.900000	0.022000	-173.400000	0.025000
-70.800000	0.098000	-70.300000	0.106000	-70.400000	0.110000	-70.500000	0.117000	-71.100000	0.121000	-71.600000	0.126000	-72.400000	0.131000	-73.200000	0.137000	140.900000	0.077000	141.200000	0.081000	140.500000	0.080000	140.700000	0.084000	140.800000	0.087000	-140.100000	0.087000	-140.400000	0.092000	-140.400000	0.096000	-140.100000	0.100000	-139.900000	0.102000	-139.600000	0.106000	-139.200000	0.108000	93.100000	0.211000	93.400000	0.215000	93.400000	0.219000	-97.000000	0.218000	-97.500000	0.221000
-179.000000	0.004000	-179.000000	0.004000	-178.900000	0.006000	-178.700000	0.006000	-178.500000	0.009000	-178.500000	0.011000	-178.000000	0.012000	-179.100000	0.017000	140.800000	0.077000	140.200000	0.076000	140.400000	0.080000	140.800000	0.084000	140.300000	0.085000	-140.700000	0.090000	-140.600000	0.093000	-140.300000	0.095000	-140.300000	0.097000	-140.100000	0.101000	-140.000000	0.103000	-139.800000	0.107000	178.100000	0.013000	177.600000	0.014000	177.700000	0.017000	-173.900000	0.022000	-173.400000	0.025000
113.800000	0.123000	113.000000	0.124000	112.200000	0.128000	111.000000	0.130000	110.300000	0.135000	109.800000	0.137000	108.600000	0.139000	140.700000	0.074000	141.000000	0.071000	140.300000	0.078000	140.900000	0.083000	140.900000	0.085000	-141.100000	0.090000	-140.100000	0.090000	-140.300000	0.093000	-140.500000	0.097000	-140.100000	0.100000	-139.900000	0.104000	-139.400000	0.107000	-91.600000	0.206000	-91.300000	0.211000	-91.200000	0.215000	-91.200000	0.219000	-98.900000	0.216000	-99.000000	0.220000
-179.000000	0.005000	-179.000000	0.007000	-179.200000	0.005000	-178.800000	0.007000	-179.000000	0.006000	-179.400000	0.009000	-179.400000	0.010000	140.100000	0.074000	140.100000	0.080000	140.800000	0.080000	140.600000	0.082000	140.400000	0.085000	-140.100000	0.086000	-140.700000	0.091000	-140.400000	0.094000	-140.100000	0.097000	-140.100000	0.100000	-139.700000	0.101000	-139.900000	0.105000	-175.400000	0.014000	-175.400000	0.013000	-175.300000	0.014000	-175.100000	0.015000	-172.300000	0.028000	-172.100000	0.030000
-70.900000	0.100000	-70.600000	0.106000	-70.500000	0.113000	-70.900000	0.118000	-71.100000	0.124000	-71.900000	0.128000	-72.800000	0.134000	141.100000	0.076000	141.600000	0.079000	140.900000	0.081000	140.500000	0.082000	140.700000	0.084000	-140.400000	0.087000	-140.400000	0.091000	-140.300000	0.093000	-140.100000	0.095000	-139.900000	0.099000	-139.800000	0.104000	-139.400000	0.107000	-93.700000	0.208000	-93.400000	0.213000	-93.500000	0.217000	-93.700000	0.221000	-99.000000	0.216000	-99.000000	0.220000
-178.700000	0.006000	-178.700000	0.006000	-178.800000	0.007000	-178.700000	0.009000	-178.800000	0.010000	-178.100000	0.011000	-177.500000	0.013000	140.500000	0.075000	139.900000	0.073000	140.300000	0.078000	140.900000	0.083000	140.600000	0.086000	-141.100000	0.090000	-140.300000	0.089000	-140.300000	0.093000	-140.200000	0.098000	-140.100000	0.100000	-140.100000	0.103000	-139.900000	0.105000	-177.400000	0.013000	-177.900000	0.015000	-177.700000	0.017000	-177.500000	0.019000	-172.100000	0.027000	-172.100000	0.030000
113.600000	0.122000	112.600000	0.123000	112.100000	0.127000	111.100000	0.128000	110.500000	0.133000	109.200000	0.138000	107.700000	0.141000	140.200000	0.074000	140.600000	0.080000	140.800000	0.080000	140.500000	0.082000	140.700000	0.084000	-140.100000	0.086000	-140.500000	0.092000	-140.400000	0.094000	-140.400000	0.096000	-140.100000	0.100000	-139.500000	0.102000	-139.400000	0.107000	90.800000	0.207000	91.200000	0.211000	91.200000	0.215000	91.200000	0.219000	-99.000000	0.217000	-99.000000	0.220000
-179.000000	0.005000	-178.800000	0.007000	-179.300000	0.006000	-179.000000	0.008000	-179.300000	0.007000	-178.900000	0.007000	-178.600000	0.007000	141.000000	0.076000	141.600000	0.077000	140.900000	0.081000	140.600000	0.082000	140.400000	0.085000	-140.400000	0.087000	-140.600000	0.090000	-140.300000	0.093000	-139.800000	0.096000	-139.900000	0.099000	-140.000000	0.103000	-139.900000	0.105000	175.400000	0.012000	175.400000	0.013000	175.300000	0.014000	175.100000	0.015000	-172.300000	0.027000	-172.100000	0.030000
-70.700000	0.101000	-70.500000	0.107000	-70.300000	0.113000	-70.700000	0.118000	-71.100000	0.125000	-72.000000	0.129000	-72.600000	0.134000	140.600000	0.075000	139.500000	0.077000	140.300000	0.078000	140.800000	0.083000	140.900000	0.085000	-141.100000	0.090000	-140.100000	0.090000	-140.300000	0.093000	-140.500000	0.097000	-140.100000	0.100000	-139.900000	0.104000	-139.400000	0.107000	92.900000	0.209000	93.300000	0.213000	93.500000	0.217000	93.700000	0.221000	-98.900000	0.216000	-99.000000	0.220000
-178.700000	0.006000	-178.700000	0.006000	-178.700000	0.007000	-178.500000	0.009000	-178.400000	0.009000	-178.400000	0.012000	-178.400000	0.016000	140.200000	0.074000	141.200000	0.077000	140.800000	0.080000	140.600000	0.082000	140.400000	0.085000	-140.100000	0.086000	-140.700000	0.091000	-140.400000	0.094000	-140.100000	0.097000	-140.100000	0.100000	-139.700000	0.101000	-139.900000	0.105000	178.500000	0.013000	178.000000	0.015000	177.700000	0.017000	177.500000	0.019000	-172.300000	0.028000	-172.100000	0.030000
113.100000	0.122000	112.200000	0.124000	111.000000	0.126000	110.500000	0.131000	109.600000	0.133000	108.700000	0.136000	107.500000	0.141000	141.000000	0.077000	141.300000	0.081000	140.400000	0.080000	140.700000	0.084000	140.300000	0.085000	-140.900000	0.090000	-140.300000	0.092000	-140.500000	0.096000	-140.200000	0.100000	-139.800000	0.103000	-139.500000	0.106000	-139.000000	0.110000	-91.500000	0.207000	-91.100000	0.213000	-91.300000	0.217000	-101.200000	0.211000	-100.700000	0.215000	-101.500000	0.217000
-179.000000	0.005000	-179.100000	0.006000	-178.600000	0.008000	-178.900000	0.007000	-179.000000	0.009000	-179.200000	0.010000	-179.200000	0.009000	140.600000	0.077000	140.200000	0.077000	140.100000	0.079000	140.200000	0.082000	140.900000	0.088000	-140.200000	0.089000	-140.600000	0.093000	-140.200000	0.095000	-140.100000	0.097000	-140.100000	0.100000	-139.900000	0.103000	-140.100000	0.106000	-174.900000	0.015000	-175.300000	0.015000	-174.900000	0.015000	-170.700000	0.031000	-170.800000	0.033000	-170.100000	0.038000
-70.600000	0.104000	-70.300000	0.110000	-70.800000	0.115000	-71.100000	0.121000	-71.700000	0.125000	-72.500000	0.130000	-73.200000	0.136000	140.300000	0.074000	140.400000	0.077000	141.400000	0.084000	140.900000	0.085000	140.500000	0.086000	-140.500000	0.088000	-140.200000	0.091000	-140.100000	0.094000	-139.900000	0.098000	-139.600000	0.102000	-139.500000	0.106000	-139.000000	0.110000	-93.900000	0.210000	-93.600000	0.214000	-93.800000	0.219000	-101.200000	0.211000	-100.700000	0.215000	-101.500000	0.216000
-178.700000	0.007000	-178.700000	0.008000	-178.500000	0.009000	-178.500000	0.010000	-178.000000	0.012000	-177.500000	0.014000	-177.500000	0.016000	140.800000	0.077000	141.300000	0.082000	140.400000	0.080000	140.700000	0.084000	140.300000	0.085000	-140.600000	0.091000	-140.300000	0.092000	-140.400000	0.096000	-140.400000	0.099000	-140.300000	0.101000	-140.100000	0.104000	-140.100000	0.106000	-177.500000	0.015000	-177.600000	0.017000	-177.500000	0.019000	-170.500000	0.030000	-170.800000	0.033000	-169.900000	0.038000
113.000000	0.121000	112.100000	0.122000	111.000000	0.125000	110.600000	0.129000	109.400000	0.133000	108.200000	0.137000	107.400000	0.141000	140.800000	0.077000	140.300000	0.076000	140.100000	0.079000	140.200000	0.082000	140.900000	0.088000	-140.500000	0.088000	-140.600000	0.093000	-140.300000	0.095000	-139.900000	0.098000	-139.600000	0.102000	-139.300000	0.105000	-139.000000	0.110000	91.100000	0.208000	91.200000	0.213000	91.300000	0.217000	-101.200000	0.211000	-100.700000	0.215000	-101.600000	0.217000
-179.100000	0.005000	-179.200000	0.007000	-178.700000	0.008000	-179.200000	0.008000	-178.900000	0.008000	-178.700000	0.008000	-179.000000	0.008000	140.200000	0.075000	140.200000	0.078000	141.400000	0.084000	140.900000	0.085000	140.500000	0.086000	-140.200000	0.089000	-140.200000	0.091000	-140.000000	0.094000	-140.100000	0.097000	-140.100000	0.100000	-140.100000	0.104000	-140.100000	0.106000	175.000000	0.014000	175.100000	0.015000	174.900000	0.015000	-170.700000	0.031000	-170.800000	0.033000	-169.900000	0.037000
-70.400000	0.105000	-70.200000	0.111000	-70.600000	0.115000	-70.900000	0.121000	-71.600000	0.126000	-72.400000	0.131000	-73.200000	0.137000	140.800000	0.077000	141.500000	0.081000	140.400000	0.080000	140.700000	0.084000	140.300000	0.085000	-140.900000	0.090000	-140.300000	0.092000	-140.500000	0.096000	-140.200000	0.100000	-139.800000	0.103000	-139.500000	0.106000	-139.000000	0.110000	93.500000	0.210000	93.700000	0.214000	93.800000	0.219000	-101.200000	0.211000	-100.700000	0.215000	-101.500000	0.217000
-178.600000	0.007000	-178.500000	0.007000	-178.600000	0.010000	-178.300000	0.010000	-178.100000	0.012000	-178.000000	0.015000	-177.600000	0.016000	140.800000	0.076000	140.100000	0.077000	140.100000	0.079000	140.200000	0.082000	140.900000	0.088000	-140.200000	0.089000	-140.600000	0.093000	-140.200000	0.095000	-140.100000	0.097000	-140.100000	0.100000	-139.900000	0.103000	-140.100000	0.106000	177.900000	0.016000	177.600000	0.017000	177.500000	0.019000	-170.500000	0.030000	-170.800000	0.033000	-170.100000	0.038000
112.100000	0.120000	111.400000	0.123000	110.900000	0.126000	109.700000	0.130000	108.800000	0.134000	140.200000	0.072000	104.800000	0.148000	140.700000	0.080000	140.300000	0.079000	140.700000	0.084000	140.500000	0.086000	-140.800000	0.089000	-140.400000	0.092000	-140.300000	0.095000	-140.200000	0.098000	-140.200000	0.101000	-140.000000	0.104000	-139.700000	0.107000	-138.600000	0.113000	-91.300000	0.210000	-91.300000	0.214000	-110.900000	0.192000	-103.000000	0.210000	-103.600000	0.211000	-102.600000	0.217000
-178.800000	0.007000	-178.700000	0.008000	-179.000000	0.009000	-178.700000	0.009000	-179.000000	0.009000	140.700000	0.075000	-177.200000	0.002000	139.700000	0.073000	140.700000	0.080000	140.800000	0.082000	140.800000	0.085000	-140.400000	0.088000	-140.500000	0.090000	-140.400000	0.093000	-140.400000	0.097000	-139.800000	0.099000	-139.600000	0.102000	-139.500000	0.106000	-140.300000	0.107000	-174.800000	0.016000	-174.700000	0.016000	-163.100000	0.048000	-169.100000	0.036000	-168.400000	0.041000	-169.000000	0.042000
-70.500000	0.107000	-70.600000	0.113000	-70.900000	0.118000	-71.400000	0.123000	-72.000000	0.128000	140.500000	0.070000	-73.500000	0.139000	141.100000	0.080000	140.900000	0.080000	140.200000	0.082000	140.300000	0.085000	-140.300000	0.087000	-140.200000	0.091000	-140.100000	0.094000	-139.800000	0.096000	-140.000000	0.100000	-139.900000	0.104000	-139.700000	0.107000	-138.500000	0.113000	-93.900000	0.212000	-94.000000	0.217000	-111.400000	0.192000	-103.000000	0.210000	-103.600000	0.212000	-102.600000	0.217000
-178.400000	0.008000	-178.500000	0.008000	-178.200000	0.009000	-178.300000	0.012000	-177.900000	0.014000	139.900000	0.074000	-179.700000	0.024000	141.100000	0.079000	140.300000	0.079000	141.000000	0.083000	140.700000	0.085000	-140.700000	0.089000	-140.700000	0.091000	-140.500000	0.094000	-140.400000	0.097000	-140.200000	0.101000	-140.000000	0.104000	-139.700000	0.107000	-140.300000	0.107000	-177.400000	0.017000	-177.400000	0.019000	-162.600000	0.048000	-169.100000	0.036000	-168.400000	0.041000	-169.000000	0.042000
112.000000	0.119000	111.300000	0.122000	110.400000	0.126000	109.800000	0.129000	108.900000	0.133000	141.200000	0.072000	109.400000	0.136000	139.500000	0.073000	140.700000	0.080000	140.500000	0.083000	140.600000	0.086000	-140.500000	0.088000	-140.200000	0.091000	-140.200000	0.094000	-140.200000	0.098000	-139.800000	0.099000	-139.600000	0.102000	-139.500000	0.106000	-138.600000	0.113000	91.200000	0.210000	91.300000	0.214000	-111.800000	0.191000	-103.000000	0.210000	-103.600000	0.211000	-102.600000	0.217000
-178.800000	0.007000	-178.800000	0.009000	-178.700000	0.009000	-178.900000	0.009000	-179.100000	0.009000	139.900000	0.073000	177.900000	0.014000	141.200000	0.080000	140.800000	0.081000	140.500000	0.081000	140.500000	0.084000	-140.300000	0.087000	-140.500000	0.090000	-140.300000	0.093000	-140.000000	0.095000	-140.000000	0.100000	-139.900000	0.104000	-139.700000	0.107000	-140.200000	0.107000	174.900000	0.016000	174.800000	0.017000	-162.500000	0.050000	-169.100000	0.036000	-168.400000	0.041000	-169.000000	0.042000
-70.400000	0.108000	-70.400000	0.113000	-70.800000	0.118000	-71.300000	0.123000	-72.000000	0.129000	140.400000	0.072000	-73.600000	0.140000	141.200000	0.078000	140.400000	0.079000	140.700000	0.084000	140.500000	0.086000	-140.700000	0.089000	-140.400000	0.092000	-140.300000	0.095000	-140.200000	0.098000	-140.200000	0.101000	-140.000000	0.104000	-139.700000	0.107000	-138.600000	0.113000	93.800000	0.212000	94.100000	0.216000	-112.100000	0.190000	-103.000000	0.210000	-103.600000	0.212000	-102.600000	0.217000
-178.400000	0.008000	-178.500000	0.008000	-178.400000	0.010000	-178.100000	0.012000	-177.600000	0.013000	140.800000	0.073000	-174.500000	0.011000	139.400000	0.075000	140.600000	0.080000	140.800000	0.082000	140.800000	0.085000	-140.500000	0.088000	-140.500000	0.090000	-140.400000	0.093000	-140.400000	0.097000	-139.800000	0.099000	-139.600000	0.102000	-139.500000	0.106000	-140.300000	0.107000	177.500000	0.017000	177.100000	0.019000	-162.100000	0.050000	-169.100000	0.036000	-168.400000	0.041000	-169.000000	0.042000
111.300000	0.119000	111.200000	0.125000	110.100000	0.127000	109.300000	0.129000	108.400000	0.134000	140.800000	0.075000	120.500000	0.132000	141.500000	0.082000	140.500000	0.081000	140.300000	0.083000	140.300000	0.087000	-140.500000	0.090000	-140.800000	0.095000	-140.100000	0.095000	-140.200000	0.100000	-139.800000	0.103000	-139.600000	0.106000	-139.500000	0.110000	-92.100000	0.206000	-91.600000	0.211000	-126.800000	0.155000	-113.800000	0.188000	-107.800000	0.203000	-107.300000	0.206000	-107.900000	0.208000
-178.700000	0.009000	-179.200000	0.007000	-179.000000	0.009000	-179.200000	0.010000	-179.200000	0.010000	140.500000	0.074000	166.400000	0.036000	140.100000	0.077000	140.200000	0.080000	140.800000	0.085000	140.600000	0.086000	-140.300000	0.089000	-140.000000	0.091000	-140.300000	0.096000	-140.100000	0.099000	-139.900000	0.101000	-139.800000	0.105000	-139.600000	0.108000	-174.100000	0.018000	-174.400000	0.018000	-149.900000	0.084000	-160.600000	0.057000	-165.200000	0.048000	-165.200000	0.051000	-164.600000	0.057000
-70.500000	0.110000	-70.400000	0.117000	-71.200000	0.120000	-71.900000	0.125000	-72.500000	0.131000	140.100000	0.073000	120.100000	0.112000	140.200000	0.077000	141.100000	0.083000	140.600000	0.084000	140.500000	0.088000	-140.500000	0.090000	-140.200000	0.092000	-140.200000	0.096000	-139.900000	0.098000	-139.800000	0.103000	-139.600000	0.106000	-139.300000	0.109000	-94.800000	0.209000	-94.400000	0.214000	-127.400000	0.153000	-114.300000	0.187000	-107.800000	0.203000	-107.400000	0.207000	-107.900000	0.208000
-178.200000	0.009000	-178.500000	0.008000	-177.900000	0.012000	-177.300000	0.014000	-177.300000	0.015000	140.800000	0.075000	164.400000	0.051000	141.500000	0.082000	140.500000	0.081000	140.300000	0.083000	140.600000	0.086000	-140.500000	0.090000	-140.800000	0.095000	-140.100000	0.095000	-140.200000	0.100000	-140.100000	0.102000	-139.800000	0.105000	-139.800000	0.109000	-176.700000	0.018000	-176.900000	0.020000	-149.500000	0.086000	-160.200000	0.058000	-165.200000	0.048000	-165.300000	0.051000	-164.500000	0.056000
111.100000	0.119000	110.900000	0.125000	109.800000	0.127000	108.600000	0.131000	107.800000	0.135000	140.500000	0.074000	124.300000	0.109000	140.100000	0.077000	140.200000	0.080000	140.800000	0.085000	140.300000	0.087000	-140.300000	0.089000	-140.000000	0.091000	-140.300000	0.096000	-140.100000	0.099000	-139.600000	0.102000	-139.600000	0.106000	-139.300000	0.109000	91.000000	0.208000	91.200000	0.212000	-127.900000	0.152000	-114.800000	0.186000	-107.800000	0.203000	-107.300000	0.206000	-107.900000	0.208000
-178.600000	0.008000	-179.100000	0.007000	-178.800000	0.008000	-178.600000	0.008000	-178.800000	0.009000	140.100000	0.073000	157.200000	0.044000	140.200000	0.078000	141.100000	0.083000	140.600000	0.084000	140.800000	0.087000	-140.500000	0.090000	-140.200000	0.092000	-140.200000	0.096000	-139.900000	0.098000	-140.100000	0.102000	-139.800000	0.105000	-139.600000	0.108000	174.200000	0.015000	174.300000	0.016000	-148.900000	0.087000	-159.800000	0.059000	-165.200000	0.048000	-165.300000	0.052000	-164.600000	0.057000
-70.400000	0.111000	-70.400000	0.117000	-71.200000	0.121000	-71.800000	0.125000	-72.500000	0.131000	140.800000	0.075000	129.800000	0.110000	141.500000	0.081000	140.500000	0.081000	140.300000	0.083000	140.300000	0.087000	-140.500000	0.090000	-140.800000	0.095000	-140.100000	0.095000	-140.200000	0.100000	-139.800000	0.103000	-139.600000	0.106000	-139.500000	0.110000	93.600000	0.210000	94.000000	0.215000	-128.500000	0.150000	-115.200000	0.185000	-107.800000	0.203000	-107.400000	0.206000	-107.900000	0.208000
-178.300000	0.009000	-178.500000	0.009000	-178.000000	0.012000	-177.900000	0.016000	-177.600000	0.016000	140.500000	0.074000	152.100000	0.048000	140.100000	0.078000	140.200000	0.080000	140.800000	0.085000	140.600000	0.086000	-140.300000	0.089000	-140.000000	0.091000	-140.300000	0.096000	-140.100000	0.099000	-139.900000	0.101000	-139.800000	0.105000	-139.600000	0.108000	178.200000	0.019000	177.600000	0.020000	-148.500000	0.089000	-159.500000	0.060000	-165.200000	0.048000	-165.100000	0.051000	-164.500000	0.056000
111.000000	0.121000	110.300000	0.124000	109.100000	0.128000	108.700000	0.131000	107.900000	0.135000	-73.000000	0.143000	126.000000	0.116000	140.900000	0.082000	140.500000	0.083000	140.500000	0.086000	140.500000	0.089000	-140.600000	0.093000	-140.300000	0.095000	-140.300000	0.099000	-140.000000	0.103000	-139.900000	0.104000	-139.400000	0.108000	-139.000000	0.113000	-91.600000	0.209000	-133.500000	0.135000	-126.100000	0.158000	-118.300000	0.180000	-112.700000	0.194000	-111.800000	0.199000	-112.900000	0.200000
-178.900000	0.008000	-179.000000	0.009000	-178.700000	0.009000	-179.400000	0.010000	-179.700000	0.010000	174.400000	0.016000	156.800000	0.054000	140.400000	0.080000	140.300000	0.082000	140.500000	0.086000	140.500000	0.089000	-140.200000	0.091000	-140.300000	0.095000	-140.100000	0.098000	-140.000000	0.100000	-139.700000	0.105000	-139.800000	0.108000	-139.700000	0.109000	-173.900000	0.018000	-144.100000	0.102000	-150.400000	0.086000	-156.800000	0.071000	-161.000000	0.063000	-161.400000	0.065000	-160.200000	0.071000
-70.600000	0.114000	-70.800000	0.119000	-71.700000	0.123000	-72.200000	0.128000	-73.000000	0.133000	112.300000	0.128000	128.700000	0.098000	140.400000	0.079000	140.800000	0.085000	140.600000	0.086000	140.400000	0.088000	-140.300000	0.091000	-140.100000	0.094000	-139.900000	0.097000	-139.700000	0.101000	-139.900000	0.104000	-139.400000	0.108000	-139.000000	0.113000	-94.500000	0.212000	-133.800000	0.134000	-126.600000	0.157000	-118.700000	0.178000	-113.000000	0.194000	-112.000000	0.198000	-112.900000	0.199000
-178.100000	0.009000	-178.100000	0.011000	-177.700000	0.014000	-177.100000	0.016000	-176.600000	0.018000	176.200000	0.036000	149.500000	0.065000	140.900000	0.082000	140.600000	0.082000	140.500000	0.086000	140.500000	0.089000	-140.600000	0.093000	-140.300000	0.095000	-140.300000	0.099000	-140.300000	0.102000	-139.600000	0.105000	-139.700000	0.107000	-139.900000	0.110000	-177.100000	0.021000	-143.800000	0.103000	-149.800000	0.087000	-156.300000	0.072000	-160.700000	0.062000	-161.200000	0.065000	-160.200000	0.072000
110.700000	0.121000	110.000000	0.124000	109.200000	0.127000	108.100000	0.132000	107.000000	0.137000	113.900000	0.127000	136.500000	0.091000	140.500000	0.080000	140.200000	0.083000	140.500000	0.086000	140.500000	0.089000	-140.200000	0.091000	-140.300000	0.095000	-140.100000	0.098000	-139.700000	0.101000	-139.900000	0.104000	-139.500000	0.109000	-138.800000	0.112000	91.600000	0.209000	-134.100000	0.133000	-127.200000	0.155000	-119.300000	0.178000	-113.200000	0.194000	-112.300000	0.198000	-113.100000	0.199000
-178.800000	0.008000	-178.900000	0.009000	-178.900000	0.010000	-178.900000	0.008000	-178.900000	0.007000	171.700000	0.019000	142.400000	0.068000	140.300000	0.080000	141.000000	0.084000	140.600000	0.086000	140.400000	0.088000	-140.300000	0.091000	-140.100000	0.094000	-139.900000	0.097000	-140.000000	0.100000	-139.700000	0.105000	-139.700000	0.107000	-139.900000	0.110000	173.800000	0.018000	-143.500000	0.104000	-149.400000	0.089000	-155.800000	0.072000	-160.700000	0.063000	-161.000000	0.066000	-160.000000	0.071000
-70.500000	0.114000	-70.800000	0.119000	-71.600000	0.123000	-72.200000	0.129000	-73.000000	0.134000	117.800000	0.140000	140.100000	0.079000	140.900000	0.081000	140.400000	0.083000	140.500000	0.086000	140.500000	0.089000	-140.600000	0.093000	-140.300000	0.095000	-140.300000	0.099000	-140.000000	0.103000	-139.900000	0.104000	-139.400000	0.108000	-139.000000	0.113000	94.500000	0.212000	-134.400000	0.132000	-127.700000	0.154000	-119.700000	0.177000	-113.300000	0.193000	-112.500000	0.197000	-113.200000	0.199000
-178.200000	0.010000	-178.000000	0.011000	-177.600000	0.014000	-177.500000	0.017000	-177.400000	0.020000	168.300000	0.009000	141.600000	0.084000	140.500000	0.080000	140.400000	0.082000	140.500000	0.086000	140.500000	0.089000	-140.200000	0.091000	-140.300000	0.095000	-140.100000	0.098000	-140.000000	0.100000	-139.600000	0.105000	-139.800000	0.108000	-139.700000	0.109000	177.200000	0.021000	-143.200000	0.105000	-148.900000	0.090000	-155.600000	0.074000	-160.500000	0.064000	-160.800000	0.066000	-160.000000	0.072000
110.100000	0.121000	109.500000	0.125000	108.200000	0.129000	107.900000	0.134000	105.700000	0.142000	104.600000	0.147000	140.700000	0.080000	140.600000	0.083000	140.500000	0.085000	140.700000	0.089000	-140.600000	0.092000	-140.600000	0.096000	-140.100000	0.098000	-140.100000	0.101000	-139.900000	0.104000	-139.400000	0.108000	-139.000000	0.112000	-138.500000	0.116000	-136.700000	0.124000	-132.100000	0.141000	-126.600000	0.159000	-120.700000	0.176000	-118.100000	0.185000	-117.600000	0.188000	-118.100000	0.190000
-178.800000	0.010000	-179.200000	0.009000	-178.700000	0.010000	-179.500000	0.009000	-178.400000	0.005000	-178.600000	0.005000	139.800000	0.077000	141.100000	0.084000	140.600000	0.085000	140.500000	0.088000	-140.400000	0.091000	-140.300000	0.094000	-140.300000	0.097000	-140.100000	0.101000	-139.700000	0.103000	-139.900000	0.106000	-139.900000	0.109000	-139.900000	0.111000	-141.200000	0.111000	-145.100000	0.102000	-149.700000	0.091000	-154.400000	0.080000	-156.200000	0.078000	-156.400000	0.082000	-155.500000	0.087000
-71.000000	0.116000	-71.400000	0.121000	-72.300000	0.124000	-72.800000	0.131000	-73.600000	0.137000	-74.400000	0.143000	141.200000	0.082000	139.900000	0.080000	140.500000	0.085000	140.200000	0.087000	-140.100000	0.090000	-139.900000	0.092000	-139.900000	0.097000	-139.800000	0.099000	-139.900000	0.104000	-139.400000	0.108000	-139.000000	0.112000	-138.600000	0.117000	-137.000000	0.124000	-132.500000	0.139000	-127.000000	0.157000	-121.100000	0.175000	-118.400000	0.184000	-117.800000	0.188000	-118.300000	0.189000
-177.700000	0.012000	-177.300000	0.014000	-177.200000	0.018000	-176.800000	0.018000	-177.900000	0.023000	-177.900000	0.024000	140.700000	0.080000	140.700000	0.083000	140.500000	0.085000	140.700000	0.089000	-140.600000	0.092000	-140.600000	0.096000	-140.300000	0.097000	-140.100000	0.101000	-139.900000	0.104000	-139.900000	0.106000	-139.900000	0.109000	-140.000000	0.111000	-140.900000	0.111000	-144.700000	0.103000	-149.300000	0.092000	-154.100000	0.081000	-156.100000	0.079000	-156.100000	0.082000	-155.400000	0.088000
109.800000	0.121000	109.100000	0.126000	108.500000	0.128000	107.500000	0.135000	107.900000	0.136000	107.100000	0.141000	139.800000	0.077000	141.000000	0.084000	140.600000	0.085000	140.500000	0.088000	-140.400000	0.091000	-140.300000	0.094000	-140.100000	0.098000	-140.100000	0.101000	-139.700000	0.103000	-139.400000	0.108000	-139.000000	0.112000	-138.400000	0.116000	-137.200000	0.123000	-133.000000	0.139000	-127.500000	0.157000	-121.500000	0.174000	-118.600000	0.183000	-118.000000	0.187000	-118.500000	0.189000
-178.600000	0.009000	-178.800000	0.008000	-179.000000	0.011000	-179.100000	0.008000	179.300000	0.011000	178.900000	0.011000	141.200000	0.082000	140.000000	0.080000	140.500000	0.085000	140.200000	0.087000	-140.100000	0.090000	-139.900000	0.092000	-140.100000	0.096000	-139.800000	0.099000	-139.900000	0.104000	-139.900000	0.106000	-139.900000	0.109000	-140.100000	0.112000	-140.800000	0.112000	-144.200000	0.103000	-148.800000	0.092000	-153.700000	0.082000	-155.800000	0.080000	-156.000000	0.083000	-155.200000	0.088000
-70.900000	0.116000	-71.400000	0.121000	-72.300000	0.124000	-72.800000	0.131000	-73.500000	0.137000	-74.400000	0.143000	140.700000	0.080000	140.600000	0.083000	140.500000	0.085000	140.700000	0.089000	-140.600000	0.092000	-140.600000	0.096000	-140.100000	0.098000	-140.100000	0.101000	-139.900000	0.104000	-139.400000	0.108000	-139.000000	0.112000	-138.500000	0.116000	-137.300000	0.122000	-133.300000	0.138000	-127.900000	0.156000	-121.900000	0.173000	-119.000000	0.183000	-118.300000	0.187000	-118.600000	0.189000
-177.800000	0.013000	-177.700000	0.015000	-176.900000	0.018000	-177.200000	0.019000	-175.600000	0.017000	-175.200000	0.018000	139.800000	0.077000	141.100000	0.084000	140.600000	0.085000	140.500000	0.088000	-140.400000	0.091000	-140.300000	0.094000	-140.300000	0.097000	-140.100000	0.101000	-139.700000	0.103000	-139.900000	0.106000	-139.900000	0.109000	-139.900000	0.111000	-140.600000	0.113000	-144.100000	0.105000	-148.600000	0.094000	-153.400000	0.083000	-155.500000	0.080000	-155.700000	0.083000	-155.200000	0.088000
109.200000	0.123000	108.400000	0.126000	107.500000	0.132000	107.000000	0.136000	-73.700000	0.143000	140.100000	0.078000	140.900000	0.083000	140.400000	0.084000	140.400000	0.087000	-140.700000	0.092000	-140.400000	0.094000	-140.100000	0.097000	-140.300000	0.101000	-139.600000	0.104000	-139.600000	0.107000	-139.300000	0.110000	-138.900000	0.114000	-138.200000	0.120000	-136.400000	0.128000	-132.700000	0.142000	-128.000000	0.158000	-124.200000	0.170000	-122.400000	0.176000	-123.100000	0.177000	-123.400000	0.180000
-178.700000	0.009000	-179.000000	0.010000	-179.000000	0.009000	-179.700000	0.009000	174.600000	0.017000	141.200000	0.081000	140.600000	0.082000	140.400000	0.084000	140.100000	0.086000	-140.400000	0.090000	-140.300000	0.093000	-140.200000	0.096000	-139.900000	0.099000	-140.100000	0.102000	-139.800000	0.106000	-139.600000	0.109000	-139.700000	0.113000	-140.000000	0.114000	-141.300000	0.113000	-144.200000	0.106000	-148.100000	0.098000	-151.100000	0.093000	-152.200000	0.093000	-151.200000	0.100000	-150.600000	0.104000
-71.300000	0.119000	-72.000000	0.123000	-72.700000	0.128000	-73.400000	0.134000	111.900000	0.129000	140.200000	0.078000	140.100000	0.080000	140.700000	0.085000	140.900000	0.089000	-140.000000	0.089000	-140.200000	0.093000	-140.100000	0.097000	-139.900000	0.099000	-139.700000	0.104000	-139.600000	0.107000	-139.500000	0.111000	-139.000000	0.114000	-138.200000	0.119000	-136.500000	0.127000	-133.000000	0.141000	-128.300000	0.156000	-124.500000	0.168000	-122.900000	0.176000	-123.500000	0.176000	-123.600000	0.179000
-177.600000	0.015000	-176.900000	0.018000	-177.000000	0.020000	-176.400000	0.021000	176.200000	0.037000	140.200000	0.078000	140.900000	0.083000	140.400000	0.084000	140.400000	0.087000	-140.800000	0.092000	-140.400000	0.094000	-140.300000	0.096000	-140.300000	0.101000	-140.100000	0.102000	-139.800000	0.106000	-139.600000	0.109000	-139.500000	0.112000	-139.900000	0.115000	-141.100000	0.114000	-144.100000	0.108000	-147.900000	0.100000	-150.800000	0.095000	-151.900000	0.094000	-150.900000	0.101000	-150.500000	0.106000
109.400000	0.122000	108.300000	0.126000	107.900000	0.131000	106.700000	0.137000	113.800000	0.128000	141.100000	0.081000	140.600000	0.082000	140.400000	0.084000	140.100000	0.086000	-140.300000	0.090000	-140.300000	0.093000	-140.000000	0.097000	-139.900000	0.099000	-139.600000	0.104000	-139.600000	0.107000	-139.300000	0.110000	-139.100000	0.115000	-138.400000	0.119000	-136.800000	0.127000	-133.200000	0.139000	-128.700000	0.155000	-125.000000	0.167000	-123.100000	0.175000	-123.800000	0.176000	-123.800000	0.178000
-179.000000	0.010000	-178.900000	0.009000	-179.400000	0.010000	-179.400000	0.008000	171.000000	0.019000	140.300000	0.078000	140.100000	0.080000	140.700000	0.085000	140.900000	0.089000	-140.100000	0.089000	-140.200000	0.093000	-140.300000	0.096000	-139.900000	0.099000	-140.100000	0.102000	-139.800000	0.106000	-139.800000	0.110000	-139.600000	0.112000	-139.700000	0.114000	-140.800000	0.114000	-143.700000	0.109000	-147.400000	0.100000	-150.300000	0.095000	-151.700000	0.095000	-150.600000	0.101000	-150.200000	0.106000
-71.300000	0.119000	-72.000000	0.124000	-72.700000	0.128000	-73.400000	0.134000	118.200000	0.141000	140.200000	0.078000	140.900000	0.083000	140.400000	0.084000	140.400000	0.087000	-140.700000	0.092000	-140.400000	0.094000	-140.100000	0.097000	-140.300000	0.101000	-139.700000	0.104000	-139.600000	0.107000	-139.300000	0.110000	-138.900000	0.114000	-138.500000	0.119000	-137.000000	0.126000	-133.700000	0.139000	-129.200000	0.154000	-125.500000	0.167000	-123.400000	0.174000	-124.100000	0.175000	-124.100000	0.178000
-177.300000	0.015000	-177.000000	0.018000	-176.600000	0.019000	-176.700000	0.022000	167.500000	0.011000	141.100000	0.081000	140.600000	0.082000	140.400000	0.084000	140.100000	0.086000	-140.400000	0.090000	-140.300000	0.093000	-140.200000	0.096000	-139.900000	0.099000	-140.100000	0.102000	-139.800000	0.106000	-139.600000	0.109000	-139.700000	0.113000	-139.800000	0.115000	-140.700000	0.115000	-143.300000	0.109000	-147.100000	0.102000	-150.000000	0.096000	-151.400000	0.096000	-150.500000	0.102000	-150.000000	0.106000
108.600000	0.125000	107.600000	0.130000	107.300000	0.133000	105.500000	0.142000	140.100000	0.078000	140.800000	0.081000	140.000000	0.082000	140.400000	0.088000	140.400000	0.091000	-140.500000	0.094000	-140.200000	0.096000	-140.200000	0.100000	-139.900000	0.105000	-139.500000	0.107000	-139.100000	0.111000	-138.800000	0.115000	-138.700000	0.118000	-137.200000	0.125000	-135.100000	0.134000	-132.300000	0.145000	-129.900000	0.155000	-127.800000	0.162000	-127.100000	0.167000	-127.000000	0.171000	-128.300000	0.170000
-179.200000	0.009000	-179.100000	0.009000	-179.700000	0.011000	-179.100000	0.007000	141.100000	0.080000	140.500000	0.082000	140.700000	0.085000	140.600000	0.086000	140.500000	0.089000	-140.300000	0.093000	-140.200000	0.096000	-140.000000	0.099000	-140.000000	0.101000	-140.000000	0.105000	-140.000000	0.108000	-139.900000	0.111000	-139.600000	0.115000	-140.500000	0.115000	-142.100000	0.113000	-144.300000	0.110000	-146.100000	0.107000	-147.600000	0.108000	-147.800000	0.110000	-147.500000	0.113000	-145.900000	0.122000
-71.900000	0.122000	-72.700000	0.126000	-73.500000	0.131000	-74.200000	0.138000	140.200000	0.078000	140.400000	0.080000	140.800000	0.085000	140.200000	0.087000	140.200000	0.090000	-140.100000	0.092000	-140.200000	0.096000	-140.000000	0.099000	-139.500000	0.103000	-139.500000	0.107000	-139.100000	0.111000	-138.800000	0.115000	-138.700000	0.118000	-137.400000	0.125000	-135.400000	0.134000	-132.700000	0.144000	-130.200000	0.154000	-128.300000	0.161000	-127.500000	0.166000	-127.200000	0.170000	-128.500000	0.169000
-176.800000	0.018000	-176.700000	0.021000	-175.900000	0.021000	-177.000000	0.024000	140.200000	0.077000	140.500000	0.082000	140.000000	0.082000	140.700000	0.087000	140.600000	0.090000	-140.500000	0.094000	-140.200000	0.096000	-140.100000	0.100000	-140.400000	0.103000	-140.000000	0.105000	-140.000000	0.108000	-139.900000	0.111000	-139.600000	0.115000	-140.400000	0.116000	-141.900000	0.114000	-143.900000	0.111000	-145.900000	0.109000	-147.000000	0.108000	-147.400000	0.111000	-147.400000	0.115000	-145.700000	0.122000
108.500000	0.125000	107.900000	0.129000	106.500000	0.135000	106.800000	0.139000	141.000000	0.080000	140.700000	0.081000	140.700000	0.085000	140.300000	0.087000	140.300000	0.090000	-140.300000	0.093000	-140.200000	0.096000	-140.100000	0.099000	-139.500000	0.103000	-139.500000	0.107000	-139.100000	0.111000	-138.800000	0.115000	-138.700000	0.118000	-137.500000	0.124000	-135.500000	0.133000	-133.000000	0.143000	-130.400000	0.152000	-128.800000	0.161000	-127.900000	0.165000	-127.400000	0.169000	-128.800000	0.169000
-179.100000	0.008000	-179.300000	0.009000	-178.900000	0.009000	179.600000	0.010000	140.300000	0.078000	140.200000	0.081000	140.800000	0.085000	140.500000	0.087000	140.400000	0.089000	-140.100000	0.092000	-140.200000	0.096000	-139.900000	0.099000	-140.000000	0.101000	-140.000000	0.105000	-140.000000	0.108000	-139.900000	0.111000	-139.600000	0.115000	-140.200000	0.116000	-141.700000	0.115000	-143.700000	0.112000	-145.600000	0.110000	-146.800000	0.109000	-147.100000	0.112000	-147.000000	0.115000	-145.500000	0.123000
-71.900000	0.123000	-72.700000	0.127000	-73.500000	0.131000	-74.200000	0.138000	140.200000	0.078000	140.700000	0.081000	140.000000	0.082000	140.500000	0.087000	140.400000	0.091000	-140.500000	0.094000	-140.200000	0.096000	-140.200000	0.100000	-139.900000	0.105000	-139.500000	0.107000	-139.100000	0.111000	-138.800000	0.115000	-138.700000	0.118000	-137.700000	0.124000	-135.800000	0.132000	-133.300000	0.142000	-130.900000	0.152000	-128.900000	0.159000	-128.200000	0.164000	-127.800000	0.169000	-128.900000	0.168000
-176.900000	0.018000	-176.500000	0.020000	-176.700000	0.023000	-175.700000	0.021000	140.900000	0.080000	140.500000	0.082000	140.700000	0.085000	140.400000	0.087000	140.500000	0.089000	-140.300000	0.093000	-140.200000	0.096000	-140.000000	0.099000	-140.000000	0.101000	-140.000000	0.105000	-140.000000	0.108000	-139.900000	0.111000	-139.600000	0.115000	-140.100000	0.116000	-141.400000	0.115000	-143.400000	0.113000	-145.100000	0.110000	-146.600000	0.111000	-146.800000	0.113000	-146.800000	0.115000	-145.300000	0.124000
108.100000	0.127000	107.200000	0.131000	105.900000	0.139000	140.600000	0.079000	140.500000	0.082000	140.100000	0.082000	140.300000	0.086000	140.300000	0.089000	-140.400000	0.093000	-140.400000	0.097000	-140.200000	0.100000	-140.000000	0.103000	-139.800000	0.106000	-139.400000	0.110000	-139.100000	0.114000	-138.500000	0.119000	-138.400000	0.122000	-137.200000	0.128000	-135.200000	0.137000	-133.200000	0.145000	-130.700000	0.155000	-130.600000	0.158000	-131.000000	0.160000	-131.100000	0.164000	-132.100000	0.163000
-179.400000	0.010000	-179.800000	0.011000	-179.500000	0.008000	140.200000	0.077000	140.800000	0.081000	140.500000	0.084000	140.000000	0.085000	140.400000	0.090000	-140.400000	0.093000	-140.200000	0.096000	-140.000000	0.099000	-139.900000	0.103000	-139.700000	0.106000	-139.700000	0.109000	-139.600000	0.112000	-139.900000	0.114000	-139.500000	0.118000	-140.200000	0.120000	-141.800000	0.118000	-143.000000	0.117000	-145.000000	0.115000	-144.600000	0.119000	-143.900000	0.125000	-143.500000	0.129000	-142.000000	0.137000
-72.700000	0.125000	-73.400000	0.130000	-74.100000	0.137000	140.500000	0.078000	140.000000	0.080000	140.900000	0.085000	141.000000	0.089000	140.500000	0.090000	-140.100000	0.092000	-140.000000	0.095000	-140.000000	0.099000	-139.800000	0.102000	-139.800000	0.106000	-139.400000	0.110000	-139.100000	0.114000	-138.400000	0.119000	-138.400000	0.122000	-137.400000	0.128000	-135.300000	0.137000	-133.600000	0.145000	-131.100000	0.154000	-131.000000	0.158000	-131.300000	0.159000	-131.100000	0.162000	-132.400000	0.163000
-176.200000	0.020000	-175.700000	0.022000	-176.400000	0.024000	140.700000	0.079000	140.700000	0.081000	140.000000	0.082000	140.300000	0.086000	140.200000	0.089000	-140.400000	0.093000	-140.300000	0.097000	-140.200000	0.100000	-140.000000	0.103000	-139.700000	0.106000	-139.700000	0.109000	-139.700000	0.112000	-139.900000	0.114000	-139.500000	0.119000	-140.000000	0.119000	-141.600000	0.118000	-142.800000	0.118000	-144.600000	0.116000	-144.400000	0.120000	-143.600000	0.126000	-143.400000	0.130000	-141.700000	0.137000
107.600000	0.128000	106.400000	0.133000	106.400000	0.138000	140.200000	0.077000	140.600000	0.082000	140.600000	0.084000	140.000000	0.085000	140.500000	0.090000	-140.400000	0.093000	-140.300000	0.096000	-140.000000	0.099000	-139.900000	0.103000	-139.800000	0.106000	-139.400000	0.110000	-139.100000	0.114000	-138.500000	0.119000	-138.400000	0.121000	-137.500000	0.128000	-135.500000	0.136000	-133.700000	0.144000	-131.500000	0.153000	-131.100000	0.156000	-131.600000	0.159000	-131.500000	0.162000	-132.600000	0.162000
-179.100000	0.009000	-179.000000	0.009000	179.900000	0.009000	140.400000	0.079000	140.200000	0.080000	140.800000	0.085000	141.000000	0.089000	140.400000	0.090000	-140.100000	0.092000	-139.900000	0.095000	-140.000000	0.099000	-139.800000	0.102000	-139.700000	0.106000	-139.700000	0.109000	-139.600000	0.112000	-139.900000	0.114000	-139.400000	0.119000	-140.100000	0.120000	-141.400000	0.119000	-142.700000	0.118000	-144.300000	0.117000	-144.200000	0.121000	-143.300000	0.126000	-143.000000	0.130000	-141.600000	0.138000
-72.600000	0.125000	-73.400000	0.130000	-74.000000	0.137000	140.800000	0.078000	140.600000	0.081000	140.100000	0.082000	140.300000	0.086000	140.300000	0.089000	-140.400000	0.093000	-140.400000	0.097000	-140.200000	0.100000	-140.000000	0.103000	-139.800000	0.106000	-139.400000	0.110000	-139.100000	0.114000	-138.400000	0.119000	-138.600000	0.122000	-137.400000	0.127000	-135.700000	0.136000	-133.900000	0.144000	-131.800000	0.152000	-131.500000	0.156000	-131.800000	0.158000	-131.700000	0.162000	-132.800000	0.161000
-176.600000	0.022000	-176.500000	0.024000	-175.900000	0.023000	140.100000	0.078000	140.700000	0.081000	140.500000	0.084000	140.000000	0.085000	140.400000	0.090000	-140.400000	0.093000	-140.200000	0.096000	-140.000000	0.099000	-139.900000	0.103000	-139.700000	0.106000	-139.700000	0.109000	-139.700000	0.112000	-139.900000	0.114000	-139.300000	0.118000	-140.000000	0.120000	-141.200000	0.119000	-142.500000	0.119000	-144.000000	0.118000	-143.800000	0.121000	-143.200000	0.127000	-142.900000	0.131000	-141.300000	0.138000
107.100000	0.131000	-74.200000	0.136000	141.300000	0.081000	140.900000	0.082000	140.000000	0.082000	140.300000	0.086000	140.400000	0.090000	-140.400000	0.094000	-140.100000	0.097000	-140.200000	0.100000	-139.800000	0.103000	-139.700000	0.107000	-139.400000	0.111000	-139.500000	0.114000	-139.000000	0.117000	-138.200000	0.123000	-137.900000	0.126000	-136.500000	0.134000	-135.000000	0.141000	-133.800000	0.147000	-133.200000	0.152000	-132.600000	0.156000	-133.000000	0.159000	-133.400000	0.161000	-134.800000	0.160000
-179.600000	0.011000	173.600000	0.027000	139.300000	0.074000	140.000000	0.080000	140.600000	0.084000	140.000000	0.085000	140.500000	0.090000	-140.300000	0.092000	-140.400000	0.096000	-140.000000	0.099000	-140.000000	0.102000	-139.800000	0.105000	-139.900000	0.109000	-139.400000	0.113000	-139.400000	0.117000	-139.700000	0.118000	-139.600000	0.122000	-140.400000	0.122000	-141.500000	0.122000	-142.200000	0.124000	-142.400000	0.126000	-142.400000	0.130000	-141.700000	0.135000	-140.900000	0.140000	-139.200000	0.149000
-73.600000	0.128000	113.300000	0.119000	140.600000	0.080000	140.500000	0.080000	140.800000	0.085000	141.000000	0.089000	140.200000	0.089000	-140.100000	0.093000	-139.900000	0.096000	-140.000000	0.099000	-139.900000	0.103000	-139.600000	0.107000	-139.200000	0.110000	-139.300000	0.113000	-139.100000	0.117000	-138.300000	0.123000	-138.000000	0.127000	-136.700000	0.133000	-135.200000	0.141000	-134.100000	0.147000	-133.400000	0.152000	-133.000000	0.156000	-133.200000	0.158000	-133.600000	0.161000	-135.000000	0.160000
-175.700000	0.023000	174.500000	0.042000	141.400000	0.079000	140.800000	0.082000	140.000000	0.082000	140.300000	0.086000	140.400000	0.090000	-140.500000	0.093000	-140.400000	0.096000	-140.200000	0.100000	-140.000000	0.103000	-140.000000	0.106000	-139.900000	0.109000	-139.500000	0.114000	-139.200000	0.116000	-139.700000	0.118000	-139.500000	0.121000	-140.400000	0.123000	-141.300000	0.123000	-141.900000	0.124000	-142.200000	0.127000	-142.100000	0.130000	-141.500000	0.135000	-140.800000	0.140000	-139.000000	0.149000
106.700000	0.132000	116.200000	0.121000	139.200000	0.076000	140.200000	0.080000	140.600000	0.084000	140.000000	0.085000	140.500000	0.090000	-140.200000	0.093000	-140.100000	0.097000	-140.000000	0.099000	-139.800000	0.103000	-139.500000	0.106000	-139.400000	0.111000	-139.400000	0.113000	-139.200000	0.118000	-138.200000	0.123000	-138.000000	0.127000	-136.800000	0.133000	-135.300000	0.140000	-134.300000	0.146000	-133.500000	0.151000	-133.200000	0.155000	-133.400000	0.158000	-133.600000	0.160000	-135.100000	0.159000
-179.200000	0.010000	168.300000	0.020000	140.800000	0.078000	140.300000	0.081000	140.800000	0.085000	141.000000	0.089000	140.200000	0.089000	-140.200000	0.092000	-140.200000	0.095000	-140.000000	0.099000	-140.000000	0.102000	-139.900000	0.106000	-139.700000	0.108000	-139.300000	0.113000	-139.300000	0.116000	-139.800000	0.118000	-139.600000	0.122000	-140.100000	0.123000	-141.200000	0.123000	-141.800000	0.125000	-142.000000	0.127000	-142.000000	0.131000	-141.400000	0.136000	-140.800000	0.141000	-138.900000	0.150000
-73.600000	0.128000	120.600000	0.135000	141.100000	0.080000	140.800000	0.081000	140.000000	0.082000	140.300000	0.086000	140.400000	0.090000	-140.400000	0.094000	-140.100000	0.097000	-140.200000	0.100000	-139.900000	0.103000	-139.700000	0.107000	-139.400000	0.111000	-139.500000	0.114000	-139.000000	0.117000	-138.200000	0.123000	-137.900000	0.126000	-137.000000	0.132000	-135.500000	0.140000	-134.500000	0.145000	-133.800000	0.151000	-133.300000	0.155000	-133.500000	0.157000	-133.800000	0.160000	-135.300000	0.159000
-176.100000	0.024000	165.900000	0.017000	139.500000	0.076000	140.200000	0.081000	140.600000	0.084000	140.000000	0.085000	140.500000	0.090000	-140.300000	0.092000	-140.400000	0.096000	-140.000000	0.099000	-140.000000	0.103000	-139.800000	0.105000	-139.900000	0.109000	-139.400000	0.113000	-139.400000	0.117000	-139.700000	0.118000	-139.600000	0.122000	-140.100000	0.124000	-141.000000	0.124000	-141.500000	0.126000	-141.800000	0.128000	-141.800000	0.131000	-141.200000	0.136000	-140.500000	0.141000	-138.700000	0.149000
105.900000	0.136000	141.400000	0.080000	140.400000	0.081000	140.400000	0.084000	140.700000	0.088000	140.100000	0.089000	140.400000	0.094000	-140.100000	0.097000	-140.000000	0.101000	-140.000000	0.104000	-139.700000	0.108000	-139.700000	0.111000	-139.100000	0.115000	-139.100000	0.118000	-138.600000	0.122000	-137.500000	0.129000	-137.200000	0.132000	-136.500000	0.138000	-135.500000	0.143000	-134.900000	0.149000	-134.600000	0.152000	-134.800000	0.156000	-135.000000	0.158000	-135.000000	0.161000	-135.800000	0.162000
-179.700000	0.011000	139.100000	0.074000	140.800000	0.082000	140.400000	0.084000	140.400000	0.087000	140.600000	0.091000	140.200000	0.093000	-140.200000	0.096000	-140.200000	0.099000	-139.900000	0.103000	-139.900000	0.106000	-139.500000	0.110000	-139.700000	0.113000	-139.300000	0.117000	-139.200000	0.120000	-140.000000	0.121000	-139.800000	0.125000	-140.100000	0.127000	-140.600000	0.130000	-140.800000	0.132000	-140.700000	0.136000	-140.100000	0.140000	-139.500000	0.146000	-139.100000	0.150000	-138.000000	0.157000
-74.500000	0.133000	140.800000	0.080000	140.100000	0.080000	140.500000	0.084000	140.200000	0.086000	140.400000	0.090000	140.200000	0.093000	-140.100000	0.097000	-139.800000	0.100000	-139.800000	0.103000	-139.500000	0.107000	-139.500000	0.110000	-139.100000	0.115000	-139.100000	0.118000	-138.800000	0.123000	-137.500000	0.129000	-137.400000	0.133000	-136.600000	0.138000	-135.800000	0.143000	-135.000000	0.148000	-134.800000	0.152000	-134.800000	0.155000	-135.100000	0.157000	-135.200000	0.161000	-136.000000	0.162000
-175.600000	0.026000	141.300000	0.080000	140.400000	0.081000	140.400000	0.084000	140.600000	0.088000	140.100000	0.089000	140.400000	0.094000	-140.300000	0.096000	-140.300000	0.100000	-140.000000	0.104000	-140.000000	0.107000	-139.700000	0.111000	-139.600000	0.113000	-139.300000	0.117000	-139.200000	0.120000	-140.000000	0.121000	-139.700000	0.125000	-140.100000	0.127000	-140.300000	0.129000	-140.700000	0.132000	-140.400000	0.136000	-140.100000	0.141000	-139.300000	0.146000	-139.000000	0.150000	-137.800000	0.157000
105.900000	0.136000	139.100000	0.075000	140.800000	0.082000	140.400000	0.084000	140.500000	0.087000	140.600000	0.091000	140.200000	0.093000	-140.000000	0.097000	-139.900000	0.100000	-139.900000	0.103000	-139.600000	0.107000	-139.500000	0.110000	-139.200000	0.115000	-139.100000	0.118000	-138.600000	0.122000	-137.500000	0.129000	-137.300000	0.132000	-136.600000	0.138000	-135.900000	0.143000	-135.200000	0.148000	-135.000000	0.151000	-134.900000	0.154000	-135.400000	0.157000	-135.200000	0.161000	-136.100000	0.162000
-179.700000	0.011000	140.900000	0.079000	140.100000	0.080000	140.500000	0.084000	140.100000	0.086000	140.400000	0.090000	140.200000	0.093000	-140.300000	0.096000	-140.100000	0.099000	-139.800000	0.103000	-139.800000	0.106000	-139.500000	0.110000	-139.600000	0.113000	-139.300000	0.117000	-139.400000	0.121000	-140.000000	0.121000	-139.800000	0.126000	-140.100000	0.127000	-140.400000	0.130000	-140.500000	0.133000	-140.300000	0.137000	-139.900000	0.141000	-139.100000	0.146000	-139.000000	0.150000	-137.700000	0.157000
[truncated: 34 more rows]
[truncated: 152 more columns]
