# Supplementary material for: Mathematical model studies of the comprehensive generation of major and minor phyllotactic patterns in plants with a predominant focus on orixate phyllotaxis
Source: PLoS Comput Biol. 2019 Jun 6;15(6):e1007044. doi: 10.1371/journal.pcbi.1007044 (PMC6553687; doi:10.1371/journal.pcbi.1007044)
Supplement: S3 Dataset — (ZIP) [file pcbi.1007044.s017.zip › DC2/N3_two.csv]

-90.800000	0.000000	-110.600000	0.104000	-98.100000	0.022000	-97.800000	0.029000	102.400000	0.020000	119.900000	0.000000	-120.000000	0.000000	-120.000000	0.000000	-120.000000	0.000000	-120.000000	0.000000	-120.000000	0.000000	-120.000000	0.000000	-120.000000	0.000000	-120.000000	0.000000	-120.000000	0.000000	-120.000000	0.000000	-120.000000	0.000000	-120.000000	0.000000	-120.000000	0.000000	-120.000000	0.000000	-120.000000	0.000000	-120.000000	0.000000	-119.000000	0.001000	-120.300000	0.001000	121.900000	0.001000
-176.800000	0.019000	-98.700000	0.020000	-102.600000	0.049000	-102.000000	0.049000	97.300000	0.083000	-60.000000	0.157000	-180.000000	0.162000	-180.000000	0.165000	-180.000000	0.170000	-180.000000	0.175000	-180.000000	0.181000	-180.000000	0.189000	-180.000000	0.197000	-180.000000	0.205000	-180.000000	0.213000	-180.000000	0.222000	-180.000000	0.230000	-180.000000	0.237000	-180.000000	0.245000	-180.000000	0.253000	-180.000000	0.260000	-180.000000	0.267000	179.300000	0.272000	-179.600000	0.280000	62.800000	0.275000
117.000000	0.075000	-102.900000	0.051000	-104.400000	0.066000	-105.600000	0.070000	105.900000	0.057000	-119.900000	0.000000	120.000000	0.000000	120.000000	0.000000	120.000000	0.000000	120.000000	0.000000	120.000000	0.000000	120.000000	0.000000	120.000000	0.000000	120.000000	0.000000	120.000000	0.000000	120.000000	0.000000	120.000000	0.000000	120.000000	0.000000	120.000000	0.000000	120.000000	0.000000	120.000000	0.000000	120.000000	0.000000	120.400000	0.001000	-120.200000	0.000000	-123.900000	0.009000
-65.500000	0.071000	-92.800000	0.023000	-102.200000	0.049000	-101.000000	0.051000	104.000000	0.030000	-120.000000	0.001000	120.000000	0.000000	120.000000	0.000000	120.000000	0.000000	120.000000	0.000000	120.000000	0.000000	120.000000	0.000000	120.000000	0.000000	120.000000	0.000000	120.000000	0.000000	120.000000	0.000000	120.000000	0.000000	120.000000	0.000000	120.000000	0.000000	120.000000	0.000000	120.000000	0.000000	120.000000	0.000000	119.900000	0.003000	-120.100000	0.002000	-120.400000	0.006000
170.700000	0.016000	-113.400000	0.081000	-98.500000	0.021000	-98.600000	0.025000	94.100000	0.061000	-60.100000	0.159000	-180.000000	0.162000	-180.000000	0.166000	-180.000000	0.170000	-180.000000	0.175000	-180.000000	0.181000	-180.000000	0.189000	-180.000000	0.197000	-180.000000	0.205000	-180.000000	0.213000	-180.000000	0.222000	-180.000000	0.230000	-180.000000	0.237000	-180.000000	0.245000	-180.000000	0.253000	-180.000000	0.260000	-180.000000	0.267000	179.800000	0.270000	-179.800000	0.279000	-176.600000	0.269000
90.000000	0.004000	-98.600000	0.023000	-102.200000	0.053000	-102.400000	0.049000	104.600000	0.048000	-120.000000	0.000000	-120.000000	0.000000	-120.000000	0.000000	-120.000000	0.000000	-120.000000	0.000000	-120.000000	0.000000	-120.000000	0.000000	-120.000000	0.000000	-120.000000	0.000000	-120.000000	0.000000	-120.000000	0.000000	-120.000000	0.000000	-120.000000	0.000000	-120.000000	0.000000	-120.000000	0.000000	-120.000000	0.000000	-120.000000	0.000000	119.900000	0.003000	-120.000000	0.001000	-122.500000	0.015000
-150.100000	0.099000	-99.600000	0.067000	-104.500000	0.064000	-104.500000	0.074000	106.900000	0.051000	-119.800000	0.000000	-120.000000	0.000000	-120.000000	0.000000	-120.000000	0.000000	-120.000000	0.000000	-120.000000	0.000000	-120.000000	0.000000	-120.000000	0.000000	-120.000000	0.000000	-120.000000	0.000000	-120.000000	0.000000	-120.000000	0.000000	-120.000000	0.000000	-120.000000	0.000000	-120.000000	0.000000	-120.000000	0.000000	-120.000000	0.000000	120.600000	0.000000	-120.300000	0.001000	-120.600000	0.006000
-158.800000	0.046000	-95.400000	0.016000	-102.400000	0.047000	-101.700000	0.047000	95.600000	0.072000	179.800000	0.157000	-180.000000	0.162000	-180.000000	0.165000	-180.000000	0.170000	-180.000000	0.175000	-180.000000	0.181000	-180.000000	0.189000	-180.000000	0.197000	-180.000000	0.205000	-180.000000	0.213000	-180.000000	0.222000	-180.000000	0.230000	-180.000000	0.237000	-180.000000	0.245000	-180.000000	0.253000	-180.000000	0.260000	-180.000000	0.267000	-60.300000	0.273000	-179.600000	0.280000	-176.400000	0.269000
90.800000	0.000000	96.200000	0.008000	-103.600000	0.060000	-97.700000	0.026000	103.300000	0.020000	-119.900000	0.000000	-120.000000	0.000000	-120.000000	0.000000	-120.000000	0.000000	-120.000000	0.000000	-120.000000	0.000000	-120.000000	0.000000	-120.000000	0.000000	-120.000000	0.000000	-120.000000	0.000000	-120.000000	0.000000	-120.000000	0.000000	-120.000000	0.000000	-120.000000	0.000000	-120.000000	0.000000	-120.000000	0.000000	-120.600000	0.000000	120.700000	0.004000	-118.300000	0.007000	-117.500000	0.010000
93.000000	0.017000	101.100000	0.035000	-103.000000	0.052000	-102.000000	0.050000	96.200000	0.090000	179.900000	0.157000	-180.000000	0.161000	-180.000000	0.165000	-180.000000	0.170000	-180.000000	0.175000	-180.000000	0.181000	-180.000000	0.189000	-180.000000	0.197000	-180.000000	0.205000	-180.000000	0.214000	-180.000000	0.222000	-180.000000	0.230000	-180.000000	0.238000	-180.000000	0.245000	-180.000000	0.253000	-180.000000	0.260000	60.300000	0.266000	179.400000	0.271000	-62.200000	0.271000	-63.300000	0.273000
117.300000	0.080000	107.800000	0.084000	-102.600000	0.053000	-105.500000	0.071000	106.100000	0.050000	-119.900000	0.000000	120.000000	0.000000	120.000000	0.000000	120.000000	0.000000	120.000000	0.000000	120.000000	0.000000	120.000000	0.000000	120.000000	0.000000	120.000000	0.000000	120.000000	0.000000	120.000000	0.000000	120.000000	0.000000	120.000000	0.000000	120.000000	0.000000	120.000000	0.000000	120.000000	0.000000	-120.600000	0.000000	119.800000	0.000000	-119.400000	0.003000	-119.000000	0.005000
-66.400000	0.070000	102.400000	0.050000	-98.200000	0.023000	-101.400000	0.051000	104.500000	0.027000	-120.100000	0.001000	120.000000	0.000000	120.000000	0.000000	120.000000	0.000000	120.000000	0.000000	120.000000	0.000000	120.000000	0.000000	120.000000	0.000000	120.000000	0.000000	120.000000	0.000000	120.000000	0.000000	120.000000	0.000000	120.000000	0.000000	120.000000	0.000000	120.000000	0.000000	120.000000	0.000000	-119.200000	0.002000	121.000000	0.003000	-118.400000	0.008000	-117.800000	0.011000
170.700000	0.014000	96.700000	0.006000	-103.800000	0.058000	-98.200000	0.024000	93.200000	0.070000	60.100000	0.159000	-180.000000	0.163000	-180.000000	0.166000	-180.000000	0.170000	-180.000000	0.175000	-180.000000	0.182000	-180.000000	0.189000	-180.000000	0.197000	-180.000000	0.205000	-180.000000	0.214000	-180.000000	0.222000	-180.000000	0.230000	-180.000000	0.238000	-180.000000	0.245000	-180.000000	0.253000	-180.000000	0.260000	179.500000	0.264000	-60.800000	0.271000	-62.300000	0.271000	-63.400000	0.273000
90.500000	0.001000	100.100000	0.047000	-102.700000	0.053000	-102.300000	0.050000	105.400000	0.046000	120.000000	0.000000	-120.000000	0.000000	-120.000000	0.000000	-120.000000	0.000000	-120.000000	0.000000	-120.000000	0.000000	-120.000000	0.000000	-120.000000	0.000000	-120.000000	0.000000	-120.000000	0.000000	-120.000000	0.000000	-120.000000	0.000000	-120.000000	0.000000	-120.000000	0.000000	-120.000000	0.000000	-120.000000	0.000000	120.200000	0.002000	-120.100000	0.001000	-119.300000	0.002000	-118.800000	0.004000
-149.600000	0.104000	108.300000	0.077000	-102.500000	0.053000	-104.800000	0.073000	107.000000	0.044000	119.800000	0.000000	-120.000000	0.000000	-120.000000	0.000000	-120.000000	0.000000	-120.000000	0.000000	-120.000000	0.000000	-120.000000	0.000000	-120.000000	0.000000	-120.000000	0.000000	-120.000000	0.000000	-120.000000	0.000000	-120.000000	0.000000	-120.000000	0.000000	-120.000000	0.000000	-120.000000	0.000000	-120.000000	0.000000	120.100000	0.002000	-119.200000	0.003000	-118.300000	0.008000	-117.600000	0.011000
-159.900000	0.045000	102.800000	0.044000	-98.600000	0.023000	-101.800000	0.049000	94.200000	0.078000	-179.800000	0.157000	-180.000000	0.161000	-180.000000	0.165000	-180.000000	0.170000	-180.000000	0.175000	-180.000000	0.181000	-180.000000	0.189000	-180.000000	0.197000	-180.000000	0.205000	-180.000000	0.214000	-180.000000	0.222000	-180.000000	0.230000	-180.000000	0.238000	-180.000000	0.245000	-180.000000	0.253000	-180.000000	0.260000	179.600000	0.264000	179.400000	0.271000	-62.300000	0.271000	-63.500000	0.272000
-91.700000	0.004000	96.600000	0.007000	-103.600000	0.060000	-97.800000	0.028000	103.200000	0.019000	-120.000000	0.001000	-120.000000	0.000000	-120.000000	0.000000	-120.000000	0.000000	-120.000000	0.000000	-120.000000	0.000000	-120.000000	0.000000	-120.000000	0.000000	-120.000000	0.000000	-120.000000	0.000000	-120.000000	0.000000	-120.000000	0.000000	-120.000000	0.000000	-120.000000	0.000000	-120.000000	0.000000	-120.000000	0.000000	119.400000	0.000000	120.200000	0.000000	118.300000	0.007000	122.000000	0.003000
-94.400000	0.021000	101.500000	0.038000	-103.300000	0.054000	-102.200000	0.051000	96.000000	0.091000	-60.100000	0.156000	-180.000000	0.161000	-180.000000	0.166000	-180.000000	0.170000	-180.000000	0.175000	-180.000000	0.182000	-180.000000	0.189000	-180.000000	0.197000	-180.000000	0.205000	-180.000000	0.214000	-180.000000	0.222000	-180.000000	0.230000	-180.000000	0.238000	-180.000000	0.245000	-180.000000	0.253000	-180.000000	0.260000	-180.000000	0.265000	-60.100000	0.274000	179.500000	0.264000	62.900000	0.275000
-116.000000	0.077000	106.800000	0.082000	-102.700000	0.054000	-105.500000	0.070000	106.300000	0.049000	-120.000000	0.000000	120.000000	0.000000	120.000000	0.000000	120.000000	0.000000	120.000000	0.000000	120.000000	0.000000	120.000000	0.000000	120.000000	0.000000	120.000000	0.000000	120.000000	0.000000	120.000000	0.000000	120.000000	0.000000	120.000000	0.000000	120.000000	0.000000	120.000000	0.000000	120.000000	0.000000	-120.100000	0.003000	-120.100000	0.001000	-118.900000	0.015000	-124.300000	0.008000
65.600000	0.077000	102.800000	0.048000	-97.800000	0.020000	-101.000000	0.050000	104.600000	0.028000	-119.800000	0.000000	120.000000	0.000000	120.000000	0.000000	120.000000	0.000000	120.000000	0.000000	120.000000	0.000000	120.000000	0.000000	120.000000	0.000000	120.000000	0.000000	120.000000	0.000000	120.000000	0.000000	120.000000	0.000000	120.000000	0.000000	120.000000	0.000000	120.000000	0.000000	120.000000	0.000000	-119.600000	0.001000	-119.900000	0.000000	-120.600000	0.003000	-119.600000	0.008000
-169.000000	0.001000	96.900000	0.008000	-103.800000	0.058000	-98.400000	0.025000	92.900000	0.070000	179.800000	0.160000	-180.000000	0.163000	-180.000000	0.166000	-180.000000	0.170000	-180.000000	0.176000	-180.000000	0.182000	-180.000000	0.189000	-180.000000	0.197000	-180.000000	0.205000	-180.000000	0.214000	-180.000000	0.222000	-180.000000	0.230000	-180.000000	0.238000	-180.000000	0.245000	-180.000000	0.253000	-180.000000	0.260000	-180.000000	0.265000	-179.900000	0.274000	-62.300000	0.271000	-177.300000	0.267000
-91.700000	0.004000	100.300000	0.050000	-103.000000	0.056000	-102.600000	0.050000	105.600000	0.045000	-119.900000	0.000000	-120.000000	0.000000	-120.000000	0.000000	-120.000000	0.000000	-120.000000	0.000000	-120.000000	0.000000	-120.000000	0.000000	-120.000000	0.000000	-120.000000	0.000000	-120.000000	0.000000	-120.000000	0.000000	-120.000000	0.000000	-120.000000	0.000000	-120.000000	0.000000	-120.000000	0.000000	-120.000000	0.000000	119.400000	0.000000	119.800000	0.000000	-116.000000	0.003000	-122.000000	0.018000
149.600000	0.105000	107.800000	0.073000	-102.700000	0.053000	-104.500000	0.074000	107.000000	0.044000	-120.000000	0.001000	-120.000000	0.000000	-120.000000	0.000000	-120.000000	0.000000	-120.000000	0.000000	-120.000000	0.000000	-120.000000	0.000000	-120.000000	0.000000	-120.000000	0.000000	-120.000000	0.000000	-120.000000	0.000000	-120.000000	0.000000	-120.000000	0.000000	-120.000000	0.000000	-120.000000	0.000000	-120.000000	0.000000	120.500000	0.003000	120.100000	0.001000	-121.100000	0.005000	-120.700000	0.004000
160.400000	0.048000	102.800000	0.044000	-98.100000	0.020000	-101.600000	0.047000	94.100000	0.080000	-60.100000	0.156000	-180.000000	0.161000	-180.000000	0.166000	-180.000000	0.170000	-180.000000	0.175000	-180.000000	0.182000	-180.000000	0.189000	-180.000000	0.197000	-180.000000	0.205000	-180.000000	0.214000	-180.000000	0.222000	-180.000000	0.230000	-180.000000	0.238000	-180.000000	0.245000	-180.000000	0.253000	-180.000000	0.260000	-60.600000	0.265000	60.200000	0.274000	-62.400000	0.271000	-176.200000	0.271000
-91.300000	0.003000	96.400000	0.008000	98.300000	0.023000	-97.900000	0.028000	103.600000	0.019000	-120.000000	0.000000	-120.000000	0.000000	-120.000000	0.000000	-120.000000	0.000000	-120.000000	0.000000	-120.000000	0.000000	-120.000000	0.000000	-120.000000	0.000000	-120.000000	0.000000	-120.000000	0.000000	-120.000000	0.000000	-120.000000	0.000000	-120.000000	0.000000	-120.000000	0.000000	-120.000000	0.000000	-118.800000	0.002000	-120.000000	0.000000	-120.000000	0.000000	120.300000	0.005000	122.900000	0.004000
-95.100000	0.021000	101.500000	0.037000	102.500000	0.050000	-102.300000	0.051000	95.400000	0.094000	-180.000000	0.158000	-180.000000	0.161000	-180.000000	0.166000	-180.000000	0.170000	-180.000000	0.175000	-180.000000	0.182000	-180.000000	0.189000	-180.000000	0.197000	-180.000000	0.206000	-180.000000	0.214000	-180.000000	0.222000	-180.000000	0.230000	-180.000000	0.238000	-180.000000	0.246000	-180.000000	0.253000	179.500000	0.255000	-180.000000	0.268000	-180.000000	0.275000	177.400000	0.266000	-61.900000	0.280000
-116.100000	0.081000	107.000000	0.082000	104.400000	0.065000	-105.400000	0.071000	106.500000	0.047000	120.000000	0.000000	120.000000	0.000000	120.000000	0.000000	120.000000	0.000000	120.000000	0.000000	120.000000	0.000000	120.000000	0.000000	120.000000	0.000000	120.000000	0.000000	120.000000	0.000000	120.000000	0.000000	120.000000	0.000000	120.000000	0.000000	120.000000	0.000000	120.000000	0.000000	120.400000	0.005000	120.000000	0.000000	120.000000	0.000000	121.900000	0.013000	123.800000	0.001000
165.300000	0.076000	102.700000	0.050000	102.100000	0.049000	-101.000000	0.049000	104.800000	0.026000	120.000000	0.000000	120.000000	0.000000	120.000000	0.000000	120.000000	0.000000	120.000000	0.000000	120.000000	0.000000	120.000000	0.000000	120.000000	0.000000	120.000000	0.000000	120.000000	0.000000	120.000000	0.000000	120.000000	0.000000	120.000000	0.000000	120.000000	0.000000	120.000000	0.000000	119.700000	0.002000	120.000000	0.000000	120.000000	0.000000	121.100000	0.002000	116.600000	0.011000
91.800000	0.000000	96.800000	0.006000	98.500000	0.022000	-98.500000	0.025000	92.400000	0.074000	-180.000000	0.159000	-180.000000	0.163000	-180.000000	0.166000	-180.000000	0.170000	-180.000000	0.176000	-180.000000	0.182000	-180.000000	0.189000	-180.000000	0.197000	-180.000000	0.206000	-180.000000	0.214000	-180.000000	0.222000	-180.000000	0.230000	-180.000000	0.238000	-180.000000	0.246000	-180.000000	0.253000	179.600000	0.255000	-180.000000	0.268000	-180.000000	0.275000	176.500000	0.269000	-178.600000	0.268000
169.000000	0.001000	100.300000	0.050000	102.400000	0.053000	-102.500000	0.051000	106.000000	0.044000	-120.000000	0.000000	-120.000000	0.000000	-120.000000	0.000000	-120.000000	0.000000	-120.000000	0.000000	-120.000000	0.000000	-120.000000	0.000000	-120.000000	0.000000	-120.000000	0.000000	-120.000000	0.000000	-120.000000	0.000000	-120.000000	0.000000	-120.000000	0.000000	-120.000000	0.000000	-120.000000	0.000000	-118.900000	0.002000	-120.000000	0.000000	-120.000000	0.000000	122.800000	0.009000	-120.200000	0.016000
-111.600000	0.109000	107.800000	0.074000	104.400000	0.063000	-104.600000	0.074000	107.200000	0.042000	-120.000000	0.000000	-120.000000	0.000000	-120.000000	0.000000	-120.000000	0.000000	-120.000000	0.000000	-120.000000	0.000000	-120.000000	0.000000	-120.000000	0.000000	-120.000000	0.000000	-120.000000	0.000000	-120.000000	0.000000	-120.000000	0.000000	-120.000000	0.000000	-120.000000	0.000000	-120.000000	0.000000	-120.800000	0.003000	-120.000000	0.000000	-120.000000	0.000000	121.000000	0.003000	-120.900000	0.007000
161.300000	0.047000	103.000000	0.044000	102.200000	0.048000	-101.500000	0.046000	93.400000	0.081000	-180.000000	0.158000	-180.000000	0.161000	-180.000000	0.166000	-180.000000	0.170000	-180.000000	0.175000	-180.000000	0.182000	-180.000000	0.189000	-180.000000	0.197000	-180.000000	0.206000	-180.000000	0.214000	-180.000000	0.222000	-180.000000	0.230000	-180.000000	0.238000	-180.000000	0.246000	-180.000000	0.253000	60.700000	0.257000	-180.000000	0.268000	-180.000000	0.275000	176.600000	0.268000	-177.100000	0.273000
-90.900000	0.003000	97.100000	0.009000	98.000000	0.021000	-97.900000	0.028000	-107.300000	0.029000	-120.000000	0.000000	-120.000000	0.000000	-120.000000	0.000000	-120.000000	0.000000	-120.000000	0.000000	-120.000000	0.000000	-120.000000	0.000000	-120.000000	0.000000	-120.000000	0.000000	-120.000000	0.000000	-120.000000	0.000000	-120.000000	0.000000	-120.000000	0.000000	-120.000000	0.000000	-120.000000	0.000000	120.200000	0.000000	-120.000000	0.000000	-120.000000	0.000000	120.900000	0.004000	122.500000	0.000000
-94.200000	0.021000	101.600000	0.042000	102.500000	0.050000	-102.200000	0.050000	-90.500000	0.101000	-180.000000	0.158000	-180.000000	0.161000	-180.000000	0.165000	-180.000000	0.170000	-180.000000	0.176000	-180.000000	0.182000	-180.000000	0.189000	-180.000000	0.197000	-180.000000	0.206000	-180.000000	0.214000	-180.000000	0.222000	-180.000000	0.230000	-180.000000	0.238000	-180.000000	0.246000	-180.000000	0.253000	-60.100000	0.260000	-180.000000	0.268000	-180.000000	0.275000	62.600000	0.270000	62.500000	0.278000
-116.800000	0.078000	106.500000	0.078000	104.600000	0.066000	-105.400000	0.071000	-107.100000	0.026000	120.000000	0.000000	120.000000	0.000000	120.000000	0.000000	120.000000	0.000000	120.000000	0.000000	120.000000	0.000000	120.000000	0.000000	120.000000	0.000000	120.000000	0.000000	120.000000	0.000000	120.000000	0.000000	120.000000	0.000000	120.000000	0.000000	120.000000	0.000000	120.000000	0.000000	-120.100000	0.001000	120.000000	0.000000	120.000000	0.000000	-123.600000	0.008000	-123.800000	0.005000
66.200000	0.075000	102.600000	0.046000	102.200000	0.050000	-101.100000	0.050000	-106.600000	0.025000	120.000000	0.000000	120.000000	0.000000	120.000000	0.000000	120.000000	0.000000	120.000000	0.000000	120.000000	0.000000	120.000000	0.000000	120.000000	0.000000	120.000000	0.000000	120.000000	0.000000	120.000000	0.000000	120.000000	0.000000	120.000000	0.000000	120.000000	0.000000	120.000000	0.000000	-119.900000	0.000000	120.000000	0.000000	120.000000	0.000000	-118.500000	0.007000	-120.800000	0.009000
-169.500000	0.005000	97.000000	0.012000	98.200000	0.021000	-98.500000	0.025000	-90.900000	0.104000	-180.000000	0.159000	-180.000000	0.163000	-180.000000	0.167000	-180.000000	0.171000	-180.000000	0.176000	-180.000000	0.182000	-180.000000	0.189000	-180.000000	0.197000	-180.000000	0.206000	-180.000000	0.214000	-180.000000	0.222000	-180.000000	0.230000	-180.000000	0.238000	-180.000000	0.246000	-180.000000	0.253000	-179.900000	0.260000	-180.000000	0.268000	-180.000000	0.275000	-178.800000	0.263000	-176.700000	0.269000
-91.100000	0.002000	100.800000	0.052000	102.400000	0.052000	-102.400000	0.050000	-107.000000	0.025000	-120.000000	0.000000	-120.000000	0.000000	-120.000000	0.000000	-120.000000	0.000000	-120.000000	0.000000	-120.000000	0.000000	-120.000000	0.000000	-120.000000	0.000000	-120.000000	0.000000	-120.000000	0.000000	-120.000000	0.000000	-120.000000	0.000000	-120.000000	0.000000	-120.000000	0.000000	-120.000000	0.000000	119.800000	0.000000	-120.000000	0.000000	-120.000000	0.000000	118.100000	0.016000	-121.900000	0.014000
149.100000	0.106000	107.400000	0.069000	104.500000	0.065000	-104.600000	0.074000	-106.900000	0.027000	-120.000000	0.000000	-120.000000	0.000000	-120.000000	0.000000	-120.000000	0.000000	-120.000000	0.000000	-120.000000	0.000000	-120.000000	0.000000	-120.000000	0.000000	-120.000000	0.000000	-120.000000	0.000000	-120.000000	0.000000	-120.000000	0.000000	-120.000000	0.000000	-120.000000	0.000000	-120.000000	0.000000	120.100000	0.001000	-120.000000	0.000000	-120.000000	0.000000	120.800000	0.003000	-120.800000	0.009000
160.700000	0.046000	102.300000	0.044000	102.300000	0.048000	-101.600000	0.047000	-90.300000	0.100000	-180.000000	0.158000	-180.000000	0.161000	-180.000000	0.165000	-180.000000	0.170000	-180.000000	0.176000	-180.000000	0.182000	-180.000000	0.189000	-180.000000	0.197000	-180.000000	0.206000	-180.000000	0.214000	-180.000000	0.222000	-180.000000	0.230000	-180.000000	0.238000	-180.000000	0.246000	-180.000000	0.253000	60.200000	0.260000	-180.000000	0.268000	-180.000000	0.275000	62.700000	0.269000	-176.600000	0.268000
-91.000000	0.003000	96.900000	0.008000	98.300000	0.022000	-103.900000	0.063000	-107.700000	0.026000	-120.000000	0.000000	-120.000000	0.000000	-120.000000	0.000000	-120.000000	0.000000	-120.000000	0.000000	-120.000000	0.000000	-120.000000	0.000000	-120.000000	0.000000	-120.000000	0.000000	-120.000000	0.000000	-120.000000	0.000000	-120.000000	0.000000	-120.000000	0.000000	-120.000000	0.000000	119.200000	0.000000	-120.000000	0.000000	-120.000000	0.000000	120.800000	0.003000	-121.600000	0.008000	122.400000	0.002000
-94.900000	0.021000	101.500000	0.045000	102.300000	0.049000	-102.000000	0.047000	-89.700000	0.104000	-180.000000	0.159000	-180.000000	0.162000	-180.000000	0.165000	-180.000000	0.170000	-180.000000	0.176000	-180.000000	0.182000	-180.000000	0.189000	-180.000000	0.198000	-180.000000	0.206000	-180.000000	0.214000	-180.000000	0.222000	-180.000000	0.230000	-180.000000	0.238000	-180.000000	0.246000	60.300000	0.252000	-180.000000	0.261000	-180.000000	0.268000	178.100000	0.267000	-176.100000	0.263000	63.000000	0.275000
-116.200000	0.078000	106.700000	0.077000	104.500000	0.066000	-103.200000	0.064000	-107.300000	0.026000	120.000000	0.000000	120.000000	0.000000	120.000000	0.000000	120.000000	0.000000	120.000000	0.000000	120.000000	0.000000	120.000000	0.000000	120.000000	0.000000	120.000000	0.000000	120.000000	0.000000	120.000000	0.000000	120.000000	0.000000	120.000000	0.000000	120.000000	0.000000	120.400000	0.001000	120.000000	0.000000	120.000000	0.000000	121.200000	0.005000	-122.200000	0.012000	-124.500000	0.008000
65.700000	0.076000	102.700000	0.045000	102.300000	0.050000	-98.100000	0.023000	-107.200000	0.023000	120.000000	0.000000	120.000000	0.000000	120.000000	0.000000	120.000000	0.000000	120.000000	0.000000	120.000000	0.000000	120.000000	0.000000	120.000000	0.000000	120.000000	0.000000	120.000000	0.000000	120.000000	0.000000	120.000000	0.000000	120.000000	0.000000	120.000000	0.000000	119.700000	0.002000	120.000000	0.000000	120.000000	0.000000	120.500000	0.005000	-121.600000	0.008000	-120.500000	0.007000
99.600000	0.004000	96.500000	0.012000	98.400000	0.022000	-104.000000	0.061000	-90.000000	0.106000	-180.000000	0.159000	-180.000000	0.162000	-180.000000	0.167000	-180.000000	0.171000	-180.000000	0.176000	-180.000000	0.182000	-180.000000	0.190000	-180.000000	0.198000	-180.000000	0.206000	-180.000000	0.214000	-180.000000	0.222000	-180.000000	0.230000	-180.000000	0.238000	-180.000000	0.246000	180.000000	0.250000	-180.000000	0.261000	-180.000000	0.268000	178.300000	0.265000	-175.900000	0.263000	-176.300000	0.268000
91.600000	0.000000	101.100000	0.054000	102.100000	0.052000	-101.400000	0.051000	-107.200000	0.025000	-120.000000	0.000000	-120.000000	0.000000	-120.000000	0.000000	-120.000000	0.000000	-120.000000	0.000000	-120.000000	0.000000	-120.000000	0.000000	-120.000000	0.000000	-120.000000	0.000000	-120.000000	0.000000	-120.000000	0.000000	-120.000000	0.000000	-120.000000	0.000000	-120.000000	0.000000	-119.700000	0.002000	-120.000000	0.000000	-120.000000	0.000000	120.900000	0.006000	-122.400000	0.012000	-122.700000	0.016000
57.800000	0.108000	107.700000	0.067000	104.600000	0.064000	-103.600000	0.061000	-107.500000	0.025000	-120.000000	0.000000	-120.000000	0.000000	-120.000000	0.000000	-120.000000	0.000000	-120.000000	0.000000	-120.000000	0.000000	-120.000000	0.000000	-120.000000	0.000000	-120.000000	0.000000	-120.000000	0.000000	-120.000000	0.000000	-120.000000	0.000000	-120.000000	0.000000	-120.000000	0.000000	-120.400000	0.001000	-120.000000	0.000000	-120.000000	0.000000	121.100000	0.003000	-122.200000	0.006000	-120.400000	0.009000
160.500000	0.046000	102.000000	0.046000	102.300000	0.048000	-98.400000	0.023000	-89.500000	0.103000	-180.000000	0.159000	-180.000000	0.162000	-180.000000	0.165000	-180.000000	0.170000	-180.000000	0.176000	-180.000000	0.182000	-180.000000	0.189000	-180.000000	0.198000	-180.000000	0.206000	-180.000000	0.214000	-180.000000	0.222000	-180.000000	0.230000	-180.000000	0.238000	-180.000000	0.246000	60.300000	0.252000	-180.000000	0.261000	-180.000000	0.268000	177.800000	0.267000	-175.200000	0.264000	-176.400000	0.266000
-91.200000	0.006000	-97.000000	0.007000	98.100000	0.023000	97.700000	0.028000	108.000000	0.026000	-120.000000	0.000000	-120.000000	0.000000	-120.000000	0.000000	-120.000000	0.000000	-120.000000	0.000000	-120.000000	0.000000	-120.000000	0.000000	-120.000000	0.000000	-120.000000	0.000000	-120.000000	0.000000	119.800000	0.000000	-119.900000	0.001000	-120.000000	0.000000	-120.000000	0.000000	-119.600000	0.001000	-120.000000	0.000000	-120.000000	0.000000	119.000000	0.001000	120.800000	0.002000	-122.600000	0.012000
-95.300000	0.019000	-101.500000	0.044000	102.400000	0.048000	102.500000	0.052000	89.400000	0.105000	-180.000000	0.158000	-180.000000	0.162000	-180.000000	0.166000	-180.000000	0.170000	-180.000000	0.176000	-180.000000	0.182000	-180.000000	0.190000	-180.000000	0.198000	-180.000000	0.206000	-180.000000	0.214000	60.100000	0.222000	-60.200000	0.229000	-180.000000	0.238000	-180.000000	0.246000	-179.800000	0.250000	-180.000000	0.261000	-180.000000	0.268000	-179.500000	0.272000	62.500000	0.271000	-174.000000	0.262000
-116.400000	0.081000	-106.600000	0.078000	104.600000	0.067000	105.600000	0.072000	107.200000	0.024000	120.000000	0.000000	120.000000	0.000000	120.000000	0.000000	120.000000	0.000000	120.000000	0.000000	120.000000	0.000000	120.000000	0.000000	120.000000	0.000000	120.000000	0.000000	120.000000	0.000000	120.100000	0.001000	-120.000000	0.001000	120.000000	0.000000	120.000000	0.000000	-120.300000	0.004000	120.000000	0.000000	120.000000	0.000000	-120.200000	0.002000	-123.200000	0.008000	-123.400000	0.015000
165.500000	0.077000	-102.800000	0.046000	102.100000	0.050000	100.600000	0.048000	107.400000	0.023000	120.000000	0.000000	120.000000	0.000000	120.000000	0.000000	120.000000	0.000000	120.000000	0.000000	120.000000	0.000000	120.000000	0.000000	120.000000	0.000000	120.000000	0.000000	120.000000	0.000000	119.900000	0.000000	-119.800000	0.000000	120.000000	0.000000	120.000000	0.000000	-119.600000	0.001000	120.000000	0.000000	120.000000	0.000000	-119.900000	0.003000	-119.100000	0.007000	-122.700000	0.013000
-99.100000	0.000000	-96.600000	0.011000	98.500000	0.021000	98.500000	0.024000	89.900000	0.108000	-180.000000	0.160000	-180.000000	0.163000	-180.000000	0.166000	-180.000000	0.171000	-180.000000	0.176000	-180.000000	0.182000	-180.000000	0.190000	-180.000000	0.198000	-180.000000	0.206000	-180.000000	0.214000	180.000000	0.222000	-60.200000	0.229000	-180.000000	0.238000	-180.000000	0.246000	-179.800000	0.250000	-180.000000	0.261000	-180.000000	0.268000	-179.800000	0.271000	-178.400000	0.264000	-173.900000	0.261000
-168.600000	0.000000	-101.000000	0.053000	102.100000	0.052000	102.700000	0.053000	107.300000	0.024000	-120.000000	0.000000	-120.000000	0.000000	-120.000000	0.000000	-120.000000	0.000000	-120.000000	0.000000	-120.000000	0.000000	-120.000000	0.000000	-120.000000	0.000000	-120.000000	0.000000	-120.000000	0.000000	-119.900000	0.000000	-119.900000	0.001000	-120.000000	0.000000	-120.000000	0.000000	119.200000	0.001000	-120.000000	0.000000	-120.000000	0.000000	119.300000	0.002000	117.800000	0.016000	-123.300000	0.016000
57.000000	0.110000	-107.500000	0.069000	104.600000	0.065000	104.600000	0.075000	107.400000	0.023000	-120.000000	0.000000	-120.000000	0.000000	-120.000000	0.000000	-120.000000	0.000000	-120.000000	0.000000	-120.000000	0.000000	-120.000000	0.000000	-120.000000	0.000000	-120.000000	0.000000	-120.000000	0.000000	-120.100000	0.001000	-120.000000	0.001000	-120.000000	0.000000	-120.000000	0.000000	120.500000	0.003000	-120.000000	0.000000	-120.000000	0.000000	120.800000	0.001000	121.000000	0.001000	-123.200000	0.011000
161.100000	0.047000	-102.300000	0.045000	102.300000	0.048000	101.400000	0.044000	89.300000	0.105000	-180.000000	0.158000	-180.000000	0.162000	-180.000000	0.166000	-180.000000	0.170000	-180.000000	0.176000	-180.000000	0.182000	-180.000000	0.190000	-180.000000	0.198000	-180.000000	0.206000	-180.000000	0.214000	60.100000	0.222000	-60.200000	0.229000	-180.000000	0.238000	-180.000000	0.246000	60.600000	0.251000	-180.000000	0.261000	-180.000000	0.268000	-60.500000	0.273000	62.600000	0.271000	-173.300000	0.262000
-91.800000	0.008000	97.100000	0.008000	98.700000	0.024000	97.900000	0.029000	-108.000000	0.025000	-120.000000	0.000000	-120.000000	0.000000	-120.000000	0.000000	-120.000000	0.000000	-120.000000	0.000000	-120.000000	0.000000	-120.000000	0.000000	-120.000000	0.000000	-120.000000	0.000000	-120.000000	0.000000	-120.000000	0.000000	-120.000000	0.000000	120.300000	0.001000	-120.000000	0.000000	-120.000000	0.000000	-120.000000	0.000000	-120.800000	0.001000	-118.000000	0.008000	122.000000	0.012000	124.300000	0.005000
-95.500000	0.017000	101.300000	0.045000	102.500000	0.049000	102.600000	0.052000	-89.100000	0.106000	-180.000000	0.158000	-180.000000	0.162000	-180.000000	0.166000	-180.000000	0.171000	-180.000000	0.176000	-180.000000	0.182000	-180.000000	0.190000	-180.000000	0.198000	-180.000000	0.206000	-180.000000	0.215000	-180.000000	0.223000	-180.000000	0.231000	-60.200000	0.237000	-180.000000	0.246000	-180.000000	0.254000	-180.000000	0.261000	60.500000	0.266000	-62.400000	0.264000	177.500000	0.268000	-62.700000	0.277000
-116.100000	0.084000	106.800000	0.077000	104.100000	0.066000	105.300000	0.071000	-107.400000	0.024000	120.000000	0.000000	120.000000	0.000000	120.000000	0.000000	120.000000	0.000000	120.000000	0.000000	120.000000	0.000000	120.000000	0.000000	120.000000	0.000000	120.000000	0.000000	120.000000	0.000000	120.000000	0.000000	120.000000	0.000000	-120.000000	0.001000	120.000000	0.000000	120.000000	0.000000	120.000000	0.000000	-121.000000	0.000000	-119.700000	0.004000	120.200000	0.004000	124.800000	0.004000
-101.800000	0.074000	102.700000	0.045000	102.100000	0.048000	100.700000	0.048000	-107.600000	0.023000	120.000000	0.000000	120.000000	0.000000	120.000000	0.000000	120.000000	0.000000	120.000000	0.000000	120.000000	0.000000	120.000000	0.000000	120.000000	0.000000	120.000000	0.000000	120.000000	0.000000	120.000000	0.000000	120.000000	0.000000	-119.800000	0.000000	120.000000	0.000000	120.000000	0.000000	120.000000	0.000000	-119.000000	0.003000	-118.000000	0.008000	123.300000	0.007000	114.900000	0.010000
-93.000000	0.000000	96.500000	0.013000	98.900000	0.024000	98.700000	0.025000	-89.500000	0.108000	-180.000000	0.160000	-180.000000	0.163000	-180.000000	0.166000	-180.000000	0.171000	-180.000000	0.176000	-180.000000	0.183000	-180.000000	0.190000	-180.000000	0.198000	-180.000000	0.206000	-180.000000	0.215000	-180.000000	0.223000	-180.000000	0.231000	-60.200000	0.237000	-180.000000	0.246000	-180.000000	0.254000	-180.000000	0.261000	179.500000	0.263000	-62.500000	0.264000	-62.400000	0.271000	-177.800000	0.266000
-98.500000	0.004000	101.100000	0.053000	102.100000	0.052000	102.600000	0.053000	-107.400000	0.024000	-120.000000	0.000000	-120.000000	0.000000	-120.000000	0.000000	-120.000000	0.000000	-120.000000	0.000000	-120.000000	0.000000	-120.000000	0.000000	-120.000000	0.000000	-120.000000	0.000000	-120.000000	0.000000	-120.000000	0.000000	-120.000000	0.000000	-119.900000	0.001000	-120.000000	0.000000	-120.000000	0.000000	-120.000000	0.000000	120.200000	0.004000	-119.300000	0.002000	-121.500000	0.002000	-120.500000	0.016000
-112.000000	0.109000	107.700000	0.068000	104.300000	0.064000	104.500000	0.074000	-107.600000	0.023000	-120.000000	0.000000	-120.000000	0.000000	-120.000000	0.000000	-120.000000	0.000000	-120.000000	0.000000	-120.000000	0.000000	-120.000000	0.000000	-120.000000	0.000000	-120.000000	0.000000	-120.000000	0.000000	-120.000000	0.000000	-120.000000	0.000000	-120.000000	0.001000	-120.000000	0.000000	-120.000000	0.000000	-120.000000	0.000000	120.100000	0.002000	-118.300000	0.010000	-116.600000	0.012000	-120.400000	0.014000
161.500000	0.047000	101.900000	0.045000	102.200000	0.046000	101.400000	0.044000	-89.100000	0.106000	-180.000000	0.158000	-180.000000	0.162000	-180.000000	0.166000	-180.000000	0.171000	-180.000000	0.176000	-180.000000	0.182000	-180.000000	0.190000	-180.000000	0.198000	-180.000000	0.206000	-180.000000	0.215000	-180.000000	0.223000	-180.000000	0.231000	-180.000000	0.237000	-180.000000	0.246000	-180.000000	0.254000	-180.000000	0.261000	179.400000	0.264000	-62.500000	0.264000	177.600000	0.266000	-177.400000	0.266000
-92.400000	0.009000	-97.200000	0.009000	98.100000	0.022000	97.900000	0.029000	-108.100000	0.025000	-120.000000	0.000000	-120.000000	0.000000	-120.000000	0.000000	-120.000000	0.000000	-120.000000	0.000000	-120.000000	0.000000	-120.000000	0.000000	-120.000000	0.000000	-120.000000	0.000000	-120.000000	0.000000	-120.000000	0.000000	-120.000000	0.000000	-120.000000	0.000000	-120.000000	0.000000	-120.000000	0.000000	-120.000000	0.000000	-119.200000	0.007000	-118.600000	0.004000	-123.300000	0.003000	123.200000	0.004000
-96.700000	0.021000	-101.500000	0.049000	102.800000	0.050000	102.700000	0.050000	-88.900000	0.107000	-180.000000	0.157000	-180.000000	0.161000	-180.000000	0.166000	-180.000000	0.171000	-180.000000	0.176000	-180.000000	0.183000	-180.000000	0.190000	-180.000000	0.198000	-180.000000	0.206000	-180.000000	0.215000	-180.000000	0.223000	-180.000000	0.231000	-180.000000	0.239000	-180.000000	0.246000	-180.000000	0.254000	-180.000000	0.261000	-61.500000	0.261000	-62.300000	0.265000	62.000000	0.273000	63.800000	0.272000
-115.300000	0.084000	-106.500000	0.073000	104.300000	0.066000	105.000000	0.072000	-107.500000	0.024000	120.000000	0.000000	120.000000	0.000000	120.000000	0.000000	120.000000	0.000000	120.000000	0.000000	120.000000	0.000000	120.000000	0.000000	120.000000	0.000000	120.000000	0.000000	120.000000	0.000000	120.000000	0.000000	120.000000	0.000000	120.000000	0.000000	120.000000	0.000000	120.000000	0.000000	120.000000	0.000000	-119.400000	0.001000	-119.000000	0.006000	-123.200000	0.005000	-125.900000	0.008000
-101.000000	0.067000	-102.700000	0.044000	102.100000	0.050000	100.900000	0.049000	-107.700000	0.022000	120.000000	0.000000	120.000000	0.000000	120.000000	0.000000	120.000000	0.000000	120.000000	0.000000	120.000000	0.000000	120.000000	0.000000	120.000000	0.000000	120.000000	0.000000	120.000000	0.000000	120.000000	0.000000	120.000000	0.000000	120.000000	0.000000	120.000000	0.000000	120.000000	0.000000	120.000000	0.000000	-118.700000	0.005000	-119.000000	0.006000	-116.600000	0.007000	-120.200000	0.011000
-93.700000	0.002000	-96.500000	0.015000	98.400000	0.021000	98.900000	0.024000	-89.200000	0.109000	-180.000000	0.161000	-180.000000	0.164000	-180.000000	0.167000	-180.000000	0.171000	-180.000000	0.176000	-180.000000	0.183000	-180.000000	0.190000	-180.000000	0.198000	-180.000000	0.206000	-180.000000	0.215000	-180.000000	0.223000	-180.000000	0.231000	-180.000000	0.239000	-180.000000	0.246000	-180.000000	0.254000	-180.000000	0.261000	-61.600000	0.261000	-62.300000	0.265000	178.800000	0.266000	-176.000000	0.261000
-99.000000	0.012000	-101.600000	0.055000	102.400000	0.053000	102.300000	0.053000	-107.500000	0.024000	-120.000000	0.000000	-120.000000	0.000000	-120.000000	0.000000	-120.000000	0.000000	-120.000000	0.000000	-120.000000	0.000000	-120.000000	0.000000	-120.000000	0.000000	-120.000000	0.000000	-120.000000	0.000000	-120.000000	0.000000	-120.000000	0.000000	-120.000000	0.000000	-120.000000	0.000000	-120.000000	0.000000	-120.000000	0.000000	-119.900000	0.003000	-118.600000	0.004000	119.800000	0.010000	-122.600000	0.022000
-111.800000	0.104000	-107.200000	0.064000	104.400000	0.065000	104.400000	0.074000	-107.800000	0.023000	-120.000000	0.000000	-120.000000	0.000000	-120.000000	0.000000	-120.000000	0.000000	-120.000000	0.000000	-120.000000	0.000000	-120.000000	0.000000	-120.000000	0.000000	-120.000000	0.000000	-120.000000	0.000000	-120.000000	0.000000	-120.000000	0.000000	-120.000000	0.000000	-120.000000	0.000000	-120.000000	0.000000	-120.000000	0.000000	-118.600000	0.005000	-118.900000	0.006000	120.600000	0.011000	-120.800000	0.010000
162.200000	0.047000	-101.700000	0.046000	102.300000	0.047000	101.800000	0.044000	-88.800000	0.106000	-180.000000	0.157000	-180.000000	0.161000	-180.000000	0.166000	-180.000000	0.171000	-180.000000	0.176000	-180.000000	0.183000	-180.000000	0.190000	-180.000000	0.198000	-180.000000	0.206000	-180.000000	0.215000	-180.000000	0.223000	-180.000000	0.231000	-180.000000	0.239000	-180.000000	0.246000	-180.000000	0.254000	-180.000000	0.261000	-61.600000	0.261000	-62.400000	0.265000	178.300000	0.267000	-175.300000	0.262000
-92.500000	0.007000	97.400000	0.010000	98.100000	0.021000	97.900000	0.031000	-108.100000	0.023000	-120.000000	0.000000	-120.000000	0.000000	-120.000000	0.000000	-120.000000	0.000000	-120.000000	0.000000	-120.000000	0.000000	-120.000000	0.000000	-120.000000	0.000000	-120.000000	0.000000	-120.000000	0.000000	-120.000000	0.000000	-120.000000	0.000000	-120.000000	0.000000	-119.400000	0.000000	-120.000000	0.000000	-118.800000	0.000000	119.600000	0.001000	120.200000	0.001000	121.600000	0.003000	124.200000	0.004000
-97.000000	0.020000	101.500000	0.049000	102.600000	0.051000	103.200000	0.053000	-88.400000	0.109000	-180.000000	0.157000	-180.000000	0.162000	-180.000000	0.166000	-180.000000	0.171000	-180.000000	0.176000	-180.000000	0.183000	-180.000000	0.190000	-180.000000	0.198000	-180.000000	0.207000	-180.000000	0.215000	-180.000000	0.223000	-180.000000	0.231000	-180.000000	0.239000	-60.800000	0.243000	-180.000000	0.254000	179.300000	0.259000	60.600000	0.266000	177.700000	0.265000	62.400000	0.272000	62.700000	0.278000
-115.200000	0.089000	106.400000	0.073000	104.400000	0.066000	105.100000	0.071000	-107.800000	0.023000	120.000000	0.000000	120.000000	0.000000	120.000000	0.000000	120.000000	0.000000	120.000000	0.000000	120.000000	0.000000	120.000000	0.000000	120.000000	0.000000	120.000000	0.000000	120.000000	0.000000	120.000000	0.000000	120.000000	0.000000	120.000000	0.000000	-120.100000	0.005000	120.000000	0.000000	120.400000	0.001000	119.900000	0.002000	-117.200000	0.008000	-123.600000	0.006000	-125.300000	0.000000
165.200000	0.064000	102.600000	0.043000	102.200000	0.049000	100.100000	0.046000	-108.000000	0.023000	120.000000	0.000000	120.000000	0.000000	120.000000	0.000000	120.000000	0.000000	120.000000	0.000000	120.000000	0.000000	120.000000	0.000000	120.000000	0.000000	120.000000	0.000000	120.000000	0.000000	120.000000	0.000000	120.000000	0.000000	120.000000	0.000000	-119.400000	0.000000	120.000000	0.000000	119.700000	0.004000	119.600000	0.001000	-120.700000	0.002000	-119.800000	0.005000	-120.100000	0.015000
93.800000	0.000000	96.600000	0.017000	98.300000	0.022000	99.100000	0.025000	-88.500000	0.109000	-180.000000	0.161000	-180.000000	0.163000	-180.000000	0.167000	-180.000000	0.171000	-180.000000	0.177000	-180.000000	0.183000	-180.000000	0.190000	-180.000000	0.198000	-180.000000	0.207000	-180.000000	0.215000	-180.000000	0.223000	-180.000000	0.231000	-180.000000	0.239000	-60.800000	0.243000	-180.000000	0.254000	180.000000	0.256000	60.600000	0.266000	-62.200000	0.266000	-177.700000	0.266000	-177.300000	0.263000
167.800000	0.016000	101.700000	0.054000	102.400000	0.053000	102.900000	0.056000	-107.900000	0.023000	-120.000000	0.000000	-120.000000	0.000000	-120.000000	0.000000	-120.000000	0.000000	-120.000000	0.000000	-120.000000	0.000000	-120.000000	0.000000	-120.000000	0.000000	-120.000000	0.000000	-120.000000	0.000000	-120.000000	0.000000	-120.000000	0.000000	-120.000000	0.000000	-119.300000	0.001000	-120.000000	0.000000	-119.500000	0.003000	119.700000	0.001000	122.800000	0.007000	-121.900000	0.015000	-120.900000	0.019000
-112.500000	0.104000	107.200000	0.064000	104.500000	0.064000	104.200000	0.074000	-107.900000	0.023000	-120.000000	0.000000	-120.000000	0.000000	-120.000000	0.000000	-120.000000	0.000000	-120.000000	0.000000	-120.000000	0.000000	-120.000000	0.000000	-120.000000	0.000000	-120.000000	0.000000	-120.000000	0.000000	-120.000000	0.000000	-120.000000	0.000000	-120.000000	0.000000	-120.200000	0.004000	-120.000000	0.000000	-120.800000	0.001000	119.800000	0.002000	119.600000	0.004000	-120.000000	0.004000	-121.000000	0.012000
162.900000	0.047000	101.400000	0.046000	102.200000	0.048000	101.300000	0.040000	-88.500000	0.109000	-180.000000	0.157000	-180.000000	0.162000	-180.000000	0.166000	-180.000000	0.171000	-180.000000	0.176000	-180.000000	0.183000	-180.000000	0.190000	-180.000000	0.198000	-180.000000	0.207000	-180.000000	0.215000	-180.000000	0.223000	-180.000000	0.231000	-180.000000	0.239000	-60.800000	0.243000	-180.000000	0.254000	60.500000	0.259000	60.600000	0.266000	178.200000	0.262000	-177.300000	0.267000	-176.300000	0.266000
-92.500000	0.008000	97.500000	0.012000	-98.000000	0.022000	-97.600000	0.029000	-108.100000	0.022000	-120.000000	0.000000	-120.000000	0.000000	-120.000000	0.000000	-120.000000	0.000000	-120.000000	0.000000	-120.000000	0.000000	-120.000000	0.000000	-120.000000	0.000000	-119.900000	0.000000	-120.000000	0.000000	-120.000000	0.000000	-120.000000	0.000000	-120.000000	0.000000	-120.000000	0.000000	-120.000000	0.000000	120.700000	0.002000	-120.000000	0.000000	121.700000	0.001000	122.200000	0.003000	-123.600000	0.014000
-96.900000	0.016000	101.300000	0.050000	-102.600000	0.051000	-103.300000	0.054000	-88.200000	0.110000	-180.000000	0.158000	-180.000000	0.162000	-180.000000	0.166000	-180.000000	0.171000	-180.000000	0.177000	-180.000000	0.183000	-180.000000	0.190000	-180.000000	0.199000	-180.000000	0.206000	-180.000000	0.215000	-180.000000	0.223000	-180.000000	0.231000	-180.000000	0.239000	-180.000000	0.247000	-180.000000	0.254000	-60.600000	0.259000	-180.000000	0.269000	62.100000	0.266000	63.400000	0.268000	-173.000000	0.260000
-115.200000	0.092000	106.600000	0.072000	-104.700000	0.066000	-105.200000	0.072000	-107.900000	0.023000	120.000000	0.000000	120.000000	0.000000	120.000000	0.000000	120.000000	0.000000	120.000000	0.000000	120.000000	0.000000	120.000000	0.000000	120.000000	0.000000	119.900000	0.000000	120.000000	0.000000	120.000000	0.000000	120.000000	0.000000	120.000000	0.000000	120.000000	0.000000	120.000000	0.000000	-120.000000	0.001000	120.000000	0.000000	-123.100000	0.006000	-124.900000	0.009000	-123.600000	0.015000
164.900000	0.063000	102.400000	0.042000	-101.900000	0.049000	-100.200000	0.046000	-108.200000	0.022000	120.000000	0.000000	120.000000	0.000000	120.000000	0.000000	120.000000	0.000000	120.000000	0.000000	120.000000	0.000000	120.000000	0.000000	120.000000	0.000000	120.100000	0.001000	120.000000	0.000000	120.000000	0.000000	120.000000	0.000000	120.000000	0.000000	120.000000	0.000000	120.000000	0.000000	-119.200000	0.001000	120.000000	0.000000	-120.300000	0.005000	-120.100000	0.007000	-123.500000	0.016000
94.100000	0.002000	96.600000	0.019000	-98.300000	0.022000	-98.800000	0.023000	-88.200000	0.110000	-180.000000	0.160000	-180.000000	0.163000	-180.000000	0.167000	-180.000000	0.171000	-180.000000	0.177000	-180.000000	0.183000	-180.000000	0.191000	-180.000000	0.199000	-60.100000	0.206000	-180.000000	0.215000	-180.000000	0.223000	-180.000000	0.231000	-180.000000	0.239000	-180.000000	0.247000	-180.000000	0.254000	-60.600000	0.259000	-180.000000	0.269000	-177.500000	0.261000	-176.500000	0.260000	-173.000000	0.258000
168.000000	0.014000	101.800000	0.054000	-102.500000	0.053000	-103.000000	0.057000	-107.900000	0.023000	-120.000000	0.000000	-120.000000	0.000000	-120.000000	0.000000	-120.000000	0.000000	-120.000000	0.000000	-120.000000	0.000000	-120.000000	0.000000	-120.000000	0.000000	-120.000000	0.000000	-120.000000	0.000000	-120.000000	0.000000	-120.000000	0.000000	-120.000000	0.000000	-120.000000	0.000000	-120.000000	0.000000	-120.100000	0.001000	-120.000000	0.000000	-121.800000	0.012000	-122.700000	0.019000	-123.500000	0.016000
-112.600000	0.105000	107.300000	0.063000	-104.500000	0.065000	-104.300000	0.075000	-108.100000	0.022000	-120.000000	0.000000	-120.000000	0.000000	-120.000000	0.000000	-120.000000	0.000000	-120.000000	0.000000	-120.000000	0.000000	-120.000000	0.000000	-120.000000	0.000000	-119.800000	0.000000	-120.000000	0.000000	-120.000000	0.000000	-120.000000	0.000000	-120.000000	0.000000	-120.000000	0.000000	-120.000000	0.000000	-119.600000	0.003000	-120.000000	0.000000	-120.300000	0.005000	-120.300000	0.007000	-123.800000	0.016000
162.800000	0.047000	101.100000	0.046000	-102.100000	0.047000	-101.400000	0.040000	-88.300000	0.110000	-180.000000	0.158000	-180.000000	0.162000	-180.000000	0.166000	-180.000000	0.171000	-180.000000	0.177000	-180.000000	0.183000	-180.000000	0.190000	-180.000000	0.199000	-60.100000	0.206000	-180.000000	0.215000	-180.000000	0.223000	-180.000000	0.231000	-180.000000	0.239000	-180.000000	0.247000	-180.000000	0.254000	179.800000	0.258000	-180.000000	0.269000	-177.500000	0.260000	-176.200000	0.260000	-172.600000	0.258000
92.400000	0.008000	97.600000	0.014000	98.400000	0.022000	-97.800000	0.029000	-108.500000	0.021000	-120.000000	0.000000	-120.000000	0.000000	-120.000000	0.000000	-120.000000	0.000000	-120.000000	0.000000	-120.000000	0.000000	-120.000000	0.000000	-120.000000	0.000000	-120.000000	0.000000	-120.000000	0.000000	-120.000000	0.000000	-120.000000	0.000000	-120.000000	0.000000	-120.000000	0.000000	-118.400000	0.000000	-120.000000	0.000000	-120.000000	0.000000	-120.900000	0.005000	-121.900000	0.009000	117.400000	0.014000
98.000000	0.022000	101.500000	0.050000	102.500000	0.052000	-102.800000	0.052000	-87.600000	0.112000	-180.000000	0.159000	-180.000000	0.163000	-180.000000	0.167000	-180.000000	0.171000	-180.000000	0.177000	-180.000000	0.183000	-180.000000	0.191000	-180.000000	0.199000	-180.000000	0.207000	-180.000000	0.215000	-180.000000	0.223000	-180.000000	0.231000	-180.000000	0.239000	-180.000000	0.247000	179.100000	0.251000	-180.000000	0.262000	-180.000000	0.269000	-176.700000	0.260000	-175.300000	0.261000	65.800000	0.263000
114.400000	0.087000	106.300000	0.070000	104.500000	0.066000	-105.400000	0.073000	-108.000000	0.021000	120.000000	0.000000	120.000000	0.000000	120.000000	0.000000	120.000000	0.000000	120.000000	0.000000	120.000000	0.000000	120.000000	0.000000	120.000000	0.000000	120.000000	0.000000	120.000000	0.000000	120.000000	0.000000	120.000000	0.000000	120.000000	0.000000	120.000000	0.000000	120.400000	0.001000	120.000000	0.000000	120.000000	0.000000	-122.300000	0.012000	-122.800000	0.013000	117.100000	0.014000
-165.100000	0.062000	102.300000	0.043000	102.000000	0.047000	-100.400000	0.047000	-108.600000	0.022000	120.000000	0.000000	120.000000	0.000000	120.000000	0.000000	120.000000	0.000000	120.000000	0.000000	120.000000	0.000000	120.000000	0.000000	120.000000	0.000000	120.000000	0.000000	120.000000	0.000000	120.000000	0.000000	120.000000	0.000000	120.000000	0.000000	120.000000	0.000000	119.700000	0.006000	120.000000	0.000000	120.000000	0.000000	-121.400000	0.003000	-122.300000	0.008000	116.800000	0.012000
-94.200000	0.002000	96.900000	0.020000	98.300000	0.024000	-98.800000	0.024000	-87.600000	0.112000	-180.000000	0.159000	-180.000000	0.163000	-180.000000	0.167000	-180.000000	0.172000	-180.000000	0.177000	-180.000000	0.183000	-180.000000	0.191000	-180.000000	0.199000	-180.000000	0.207000	-180.000000	0.215000	-180.000000	0.223000	-180.000000	0.231000	-180.000000	0.239000	-180.000000	0.247000	180.000000	0.247000	-180.000000	0.262000	-180.000000	0.269000	-176.100000	0.262000	-174.800000	0.262000	66.000000	0.263000
-166.600000	0.019000	102.000000	0.053000	102.500000	0.054000	-102.600000	0.054000	-108.200000	0.022000	-120.000000	0.000000	-120.000000	0.000000	-120.000000	0.000000	-120.000000	0.000000	-120.000000	0.000000	-120.000000	0.000000	-120.000000	0.000000	-120.000000	0.000000	-120.000000	0.000000	-120.000000	0.000000	-120.000000	0.000000	-120.000000	0.000000	-120.000000	0.000000	-120.000000	0.000000	-119.300000	0.004000	-120.000000	0.000000	-120.000000	0.000000	-122.900000	0.009000	-123.200000	0.012000	117.100000	0.015000
111.500000	0.102000	106.700000	0.063000	104.600000	0.063000	-104.600000	0.076000	-108.200000	0.020000	-120.000000	0.000000	-120.000000	0.000000	-120.000000	0.000000	-120.000000	0.000000	-120.000000	0.000000	-120.000000	0.000000	-120.000000	0.000000	-120.000000	0.000000	-120.000000	0.000000	-120.000000	0.000000	-120.000000	0.000000	-120.000000	0.000000	-120.000000	0.000000	-120.000000	0.000000	-121.200000	0.001000	-120.000000	0.000000	-120.000000	0.000000	-120.900000	0.006000	-122.000000	0.010000	117.100000	0.014000
-162.600000	0.044000	101.200000	0.046000	101.800000	0.047000	-101.400000	0.042000	-87.800000	0.113000	-180.000000	0.159000	-180.000000	0.163000	-180.000000	0.167000	-180.000000	0.171000	-180.000000	0.177000	-180.000000	0.183000	-180.000000	0.191000	-180.000000	0.199000	-180.000000	0.207000	-180.000000	0.215000	-180.000000	0.223000	-180.000000	0.231000	-180.000000	0.239000	-180.000000	0.247000	60.700000	0.251000	-180.000000	0.262000	-180.000000	0.269000	-176.700000	0.259000	-175.000000	0.260000	66.200000	0.262000
93.000000	0.009000	97.700000	0.015000	98.000000	0.020000	-97.800000	0.029000	-108.800000	0.021000	-120.000000	0.000000	-120.000000	0.000000	-120.000000	0.000000	-120.000000	0.000000	-120.000000	0.000000	-120.000000	0.000000	-120.000000	0.000000	-120.000000	0.000000	-120.000000	0.000000	-120.100000	0.000000	-120.000000	0.000000	-120.000000	0.000000	120.000000	0.001000	-120.000000	0.000000	120.600000	0.002000	-120.000000	0.000000	-120.300000	0.001000	121.600000	0.002000	122.800000	0.007000	124.400000	0.003000
98.200000	0.019000	101.600000	0.052000	102.700000	0.053000	-103.300000	0.055000	-87.200000	0.112000	-180.000000	0.159000	-180.000000	0.163000	-180.000000	0.167000	-180.000000	0.171000	-180.000000	0.177000	-180.000000	0.183000	-180.000000	0.191000	-180.000000	0.199000	-180.000000	0.207000	-60.100000	0.215000	-180.000000	0.224000	-180.000000	0.232000	-180.000000	0.238000	-180.000000	0.247000	-60.500000	0.252000	-180.000000	0.262000	-60.500000	0.267000	62.300000	0.266000	175.000000	0.266000	63.400000	0.275000
114.100000	0.093000	106.300000	0.068000	104.500000	0.066000	-105.100000	0.072000	-108.200000	0.022000	120.000000	0.000000	120.000000	0.000000	120.000000	0.000000	120.000000	0.000000	120.000000	0.000000	120.000000	0.000000	120.000000	0.000000	120.000000	0.000000	120.000000	0.000000	120.200000	0.000000	120.000000	0.000000	120.000000	0.000000	-119.800000	0.000000	120.000000	0.000000	-120.100000	0.001000	120.000000	0.000000	120.800000	0.001000	-123.400000	0.006000	122.900000	0.008000	-126.000000	0.004000
-164.600000	0.057000	102.100000	0.042000	102.200000	0.049000	-100.200000	0.045000	-108.600000	0.021000	120.000000	0.000000	120.000000	0.000000	120.000000	0.000000	120.000000	0.000000	120.000000	0.000000	120.000000	0.000000	120.000000	0.000000	120.000000	0.000000	120.000000	0.000000	120.000000	0.000000	120.000000	0.000000	120.000000	0.000000	-120.300000	0.001000	120.000000	0.000000	-119.200000	0.001000	120.000000	0.000000	119.900000	0.001000	-119.700000	0.007000	122.600000	0.008000	-119.900000	0.018000
-95.000000	0.002000	97.000000	0.021000	98.000000	0.021000	-98.800000	0.024000	-87.500000	0.113000	-180.000000	0.159000	-180.000000	0.163000	-180.000000	0.167000	-180.000000	0.172000	-180.000000	0.177000	-180.000000	0.184000	-180.000000	0.191000	-180.000000	0.199000	-180.000000	0.207000	179.900000	0.215000	-180.000000	0.224000	-180.000000	0.232000	60.200000	0.238000	-180.000000	0.247000	-60.600000	0.252000	-180.000000	0.262000	179.600000	0.266000	-177.900000	0.258000	175.000000	0.264000	-176.700000	0.256000
-166.800000	0.023000	102.200000	0.055000	102.600000	0.055000	-103.000000	0.058000	-108.100000	0.021000	-120.000000	0.000000	-120.000000	0.000000	-120.000000	0.000000	-120.000000	0.000000	-120.000000	0.000000	-120.000000	0.000000	-120.000000	0.000000	-120.000000	0.000000	-120.000000	0.000000	120.100000	0.000000	-120.000000	0.000000	-120.000000	0.000000	120.000000	0.001000	-120.000000	0.000000	-120.100000	0.001000	-120.000000	0.000000	120.400000	0.003000	-121.500000	0.015000	122.800000	0.010000	-121.300000	0.025000
112.200000	0.101000	106.600000	0.061000	104.600000	0.064000	-104.400000	0.074000	-108.500000	0.021000	-120.000000	0.000000	-120.000000	0.000000	-120.000000	0.000000	-120.000000	0.000000	-120.000000	0.000000	-120.000000	0.000000	-120.000000	0.000000	-120.000000	0.000000	-120.000000	0.000000	119.900000	0.001000	-120.000000	0.000000	-120.000000	0.000000	119.800000	0.000000	-120.000000	0.000000	-119.600000	0.003000	-120.000000	0.000000	119.900000	0.001000	-120.600000	0.004000	121.400000	0.014000	-121.900000	0.011000
102.300000	0.045000	101.000000	0.045000	102.100000	0.048000	-101.200000	0.040000	-87.500000	0.113000	-180.000000	0.159000	-180.000000	0.163000	-180.000000	0.167000	-180.000000	0.171000	-180.000000	0.177000	-180.000000	0.183000	-180.000000	0.191000	-180.000000	0.199000	-180.000000	0.207000	-180.000000	0.214000	-180.000000	0.224000	-180.000000	0.232000	60.200000	0.238000	-180.000000	0.247000	179.800000	0.251000	-180.000000	0.262000	179.600000	0.266000	-177.000000	0.261000	176.100000	0.258000	-174.500000	0.263000
93.800000	0.009000	97.600000	0.017000	-98.100000	0.020000	-98.200000	0.031000	-108.800000	0.020000	-120.000000	0.000000	-120.000000	0.000000	-120.000000	0.000000	-120.000000	0.000000	-120.000000	0.000000	-120.000000	0.000000	-120.000000	0.000000	-120.000000	0.000000	-120.000000	0.000000	119.800000	0.000000	-120.000000	0.000000	-120.000000	0.000000	-120.000000	0.000000	-120.000000	0.000000	-120.000000	0.000000	-120.000000	0.000000	121.400000	0.003000	121.600000	0.008000	-120.400000	0.006000	124.100000	0.002000
98.800000	0.022000	101.600000	0.053000	-102.700000	0.055000	-103.400000	0.054000	-87.100000	0.114000	-180.000000	0.159000	-180.000000	0.162000	-180.000000	0.166000	-180.000000	0.172000	-180.000000	0.177000	-180.000000	0.184000	-180.000000	0.191000	-180.000000	0.199000	-180.000000	0.207000	60.100000	0.215000	-180.000000	0.224000	-180.000000	0.232000	-180.000000	0.240000	-180.000000	0.247000	-180.000000	0.255000	-180.000000	0.262000	61.600000	0.262000	176.500000	0.260000	-63.500000	0.267000	64.200000	0.271000
112.800000	0.090000	106.300000	0.066000	-104.500000	0.066000	-104.800000	0.072000	-108.400000	0.022000	120.000000	0.000000	120.000000	0.000000	120.000000	0.000000	120.000000	0.000000	120.000000	0.000000	120.000000	0.000000	120.000000	0.000000	120.000000	0.000000	120.000000	0.000000	120.100000	0.001000	120.000000	0.000000	120.000000	0.000000	120.000000	0.000000	120.000000	0.000000	120.000000	0.000000	120.000000	0.000000	-122.700000	0.003000	121.900000	0.009000	124.500000	0.013000	-126.500000	0.009000
100.800000	0.057000	101.900000	0.043000	-102.100000	0.046000	-100.000000	0.044000	-108.600000	0.019000	120.000000	0.000000	120.000000	0.000000	120.000000	0.000000	120.000000	0.000000	120.000000	0.000000	120.000000	0.000000	120.000000	0.000000	120.000000	0.000000	120.000000	0.000000	119.900000	0.000000	120.000000	0.000000	120.000000	0.000000	120.000000	0.000000	120.000000	0.000000	120.000000	0.000000	120.000000	0.000000	-119.600000	0.005000	122.400000	0.005000	117.600000	0.007000	-120.600000	0.015000
95.400000	0.000000	97.100000	0.022000	-97.900000	0.023000	-99.300000	0.026000	-87.100000	0.114000	-180.000000	0.160000	-180.000000	0.164000	-180.000000	0.168000	-180.000000	0.172000	-180.000000	0.177000	-180.000000	0.184000	-180.000000	0.191000	-180.000000	0.199000	-180.000000	0.207000	180.000000	0.215000	-180.000000	0.224000	-180.000000	0.232000	-180.000000	0.240000	-180.000000	0.247000	-180.000000	0.255000	-180.000000	0.262000	-178.700000	0.256000	175.600000	0.262000	178.700000	0.259000	-175.100000	0.256000
98.500000	0.030000	102.500000	0.053000	-102.800000	0.056000	-102.900000	0.057000	-108.400000	0.022000	-120.000000	0.000000	-120.000000	0.000000	-120.000000	0.000000	-120.000000	0.000000	-120.000000	0.000000	-120.000000	0.000000	-120.000000	0.000000	-120.000000	0.000000	-120.000000	0.000000	-119.900000	0.000000	-120.000000	0.000000	-120.000000	0.000000	-120.000000	0.000000	-120.000000	0.000000	-120.000000	0.000000	-120.000000	0.000000	-121.000000	0.012000	122.700000	0.007000	-117.500000	0.019000	-122.900000	0.025000
111.400000	0.095000	106.200000	0.061000	-104.700000	0.063000	-104.200000	0.074000	-108.800000	0.020000	-120.000000	0.000000	-120.000000	0.000000	-120.000000	0.000000	-120.000000	0.000000	-120.000000	0.000000	-120.000000	0.000000	-120.000000	0.000000	-120.000000	0.000000	-120.000000	0.000000	-120.100000	0.001000	-120.000000	0.000000	-120.000000	0.000000	-120.000000	0.000000	-120.000000	0.000000	-120.000000	0.000000	-120.000000	0.000000	-120.100000	0.003000	121.200000	0.011000	-120.900000	0.008000	-121.500000	0.013000
102.400000	0.044000	101.000000	0.047000	-101.700000	0.047000	-101.100000	0.038000	-86.900000	0.113000	-180.000000	0.159000	-180.000000	0.162000	-180.000000	0.166000	-180.000000	0.172000	-180.000000	0.177000	-180.000000	0.184000	-180.000000	0.191000	-180.000000	0.199000	-180.000000	0.207000	60.100000	0.215000	-180.000000	0.224000	-180.000000	0.232000	-180.000000	0.240000	-180.000000	0.247000	-180.000000	0.255000	-180.000000	0.262000	-178.100000	0.258000	176.700000	0.256000	-63.900000	0.266000	-174.100000	0.258000
93.600000	0.008000	97.600000	0.016000	98.100000	0.022000	-97.900000	0.029000	109.000000	0.020000	-120.000000	0.000000	-120.000000	0.000000	-120.000000	0.000000	-120.000000	0.000000	-120.000000	0.000000	-120.000000	0.000000	-120.100000	0.000000	-120.000000	0.000000	-120.000000	0.000000	-120.000000	0.000000	-120.000000	0.000000	-120.000000	0.000000	-120.000000	0.000000	-120.500000	0.000000	-120.000000	0.000000	120.600000	0.002000	119.600000	0.001000	123.200000	0.003000	124.600000	0.004000	-124.200000	0.001000
98.700000	0.021000	101.900000	0.054000	102.700000	0.054000	-102.700000	0.053000	86.700000	0.118000	-180.000000	0.158000	-180.000000	0.162000	-180.000000	0.167000	-180.000000	0.172000	-180.000000	0.177000	-180.000000	0.184000	-60.100000	0.191000	-180.000000	0.199000	-180.000000	0.208000	-180.000000	0.216000	-180.000000	0.224000	-180.000000	0.232000	-180.000000	0.240000	60.200000	0.246000	-180.000000	0.255000	178.500000	0.256000	179.400000	0.264000	-61.900000	0.268000	-62.700000	0.271000	-171.900000	0.272000
113.100000	0.093000	106.000000	0.065000	104.500000	0.065000	-105.500000	0.073000	108.700000	0.019000	120.000000	0.000000	120.000000	0.000000	120.000000	0.000000	120.000000	0.000000	120.000000	0.000000	120.000000	0.000000	120.200000	0.000000	120.000000	0.000000	120.000000	0.000000	120.000000	0.000000	120.000000	0.000000	120.000000	0.000000	120.000000	0.000000	120.400000	0.001000	120.000000	0.000000	121.000000	0.004000	-119.500000	0.006000	-121.800000	0.004000	125.100000	0.003000	-126.000000	0.009000
-164.000000	0.055000	102.000000	0.044000	101.900000	0.048000	-100.300000	0.046000	108.600000	0.018000	120.000000	0.000000	120.000000	0.000000	120.000000	0.000000	120.000000	0.000000	120.000000	0.000000	120.000000	0.000000	119.900000	0.001000	120.000000	0.000000	120.000000	0.000000	120.000000	0.000000	120.000000	0.000000	120.000000	0.000000	120.000000	0.000000	119.800000	0.002000	120.000000	0.000000	120.200000	0.004000	-119.800000	0.000000	-116.800000	0.008000	114.600000	0.014000	-121.000000	0.016000
-95.300000	0.001000	97.100000	0.021000	98.200000	0.023000	-98.700000	0.025000	86.500000	0.116000	-180.000000	0.161000	-180.000000	0.164000	-180.000000	0.167000	-180.000000	0.172000	-180.000000	0.178000	-180.000000	0.184000	-180.000000	0.190000	-180.000000	0.199000	-180.000000	0.208000	-180.000000	0.216000	-180.000000	0.224000	-180.000000	0.232000	-180.000000	0.240000	179.900000	0.244000	-180.000000	0.255000	178.900000	0.254000	-61.000000	0.265000	178.100000	0.262000	-177.500000	0.256000	-175.000000	0.256000
-166.500000	0.029000	102.700000	0.054000	102.800000	0.055000	-102.700000	0.055000	109.100000	0.022000	-120.000000	0.000000	-120.000000	0.000000	-120.000000	0.000000	-120.000000	0.000000	-120.000000	0.000000	-120.000000	0.000000	-120.000000	0.001000	-120.000000	0.000000	-120.000000	0.000000	-120.000000	0.000000	-120.000000	0.000000	-120.000000	0.000000	-120.000000	0.000000	-119.700000	0.002000	-120.000000	0.000000	120.600000	0.006000	-118.800000	0.003000	119.900000	0.006000	-120.400000	0.019000	-122.700000	0.024000
111.900000	0.097000	105.900000	0.061000	104.400000	0.063000	-104.700000	0.075000	108.700000	0.019000	-120.000000	0.000000	-120.000000	0.000000	-120.000000	0.000000	-120.000000	0.000000	-120.000000	0.000000	-120.000000	0.000000	-120.000000	0.000000	-120.000000	0.000000	-120.000000	0.000000	-120.000000	0.000000	-120.000000	0.000000	-120.000000	0.000000	-120.000000	0.000000	-120.300000	0.001000	-120.000000	0.000000	120.800000	0.001000	-120.300000	0.002000	121.300000	0.012000	-121.200000	0.014000	-122.000000	0.013000
102.300000	0.042000	101.200000	0.046000	101.800000	0.048000	-101.100000	0.042000	86.300000	0.114000	-180.000000	0.158000	-180.000000	0.162000	-180.000000	0.167000	-180.000000	0.172000	-180.000000	0.177000	-180.000000	0.184000	-179.900000	0.191000	-180.000000	0.199000	-180.000000	0.208000	-180.000000	0.216000	-180.000000	0.224000	-180.000000	0.232000	-180.000000	0.240000	-60.300000	0.246000	-180.000000	0.255000	178.300000	0.257000	-61.000000	0.265000	178.100000	0.262000	-176.400000	0.259000	-173.800000	0.259000
93.800000	0.010000	97.800000	0.017000	98.200000	0.022000	-97.900000	0.029000	-109.300000	0.019000	-120.000000	0.000000	-120.000000	0.000000	-120.000000	0.000000	-120.000000	0.000000	-120.000000	0.000000	-120.000000	0.000000	-120.000000	0.000000	-120.000000	0.000000	-120.000000	0.000000	-120.000000	0.000000	-120.000000	0.000000	-120.000000	0.000000	-120.000000	0.000000	-120.000000	0.000000	-120.000000	0.000000	121.400000	0.004000	120.600000	0.005000	122.400000	0.004000	124.700000	0.004000	-124.800000	0.002000
99.100000	0.020000	101.800000	0.054000	102.800000	0.055000	-103.200000	0.053000	-86.100000	0.116000	-180.000000	0.158000	-180.000000	0.163000	-180.000000	0.167000	-180.000000	0.172000	-180.000000	0.177000	-180.000000	0.184000	-180.000000	0.192000	-180.000000	0.200000	-180.000000	0.208000	-180.000000	0.216000	-180.000000	0.224000	-180.000000	0.232000	-180.000000	0.240000	-180.000000	0.248000	-180.000000	0.255000	-61.100000	0.257000	177.700000	0.257000	63.100000	0.262000	-62.800000	0.271000	-171.000000	0.270000
112.700000	0.094000	106.000000	0.065000	104.400000	0.065000	-105.100000	0.074000	-108.600000	0.021000	120.000000	0.000000	120.000000	0.000000	120.000000	0.000000	120.000000	0.000000	120.000000	0.000000	120.000000	0.000000	120.000000	0.000000	120.000000	0.000000	120.000000	0.000000	120.000000	0.000000	120.000000	0.000000	120.000000	0.000000	120.000000	0.000000	120.000000	0.000000	120.000000	0.000000	121.700000	0.003000	121.500000	0.009000	-124.800000	0.007000	125.400000	0.002000	-126.400000	0.009000
-163.700000	0.054000	101.900000	0.043000	101.900000	0.046000	-100.200000	0.045000	-109.200000	0.018000	120.000000	0.000000	120.000000	0.000000	120.000000	0.000000	120.000000	0.000000	120.000000	0.000000	120.000000	0.000000	120.000000	0.000000	120.000000	0.000000	120.000000	0.000000	120.000000	0.000000	120.000000	0.000000	120.000000	0.000000	120.000000	0.000000	120.000000	0.000000	120.000000	0.000000	118.600000	0.002000	121.200000	0.003000	-120.300000	0.007000	113.600000	0.012000	-121.500000	0.018000
-95.800000	0.001000	97.200000	0.022000	98.100000	0.024000	-99.000000	0.024000	-86.300000	0.117000	-180.000000	0.161000	-180.000000	0.163000	-180.000000	0.167000	-180.000000	0.172000	-180.000000	0.178000	-180.000000	0.184000	-180.000000	0.192000	-180.000000	0.200000	-180.000000	0.208000	-180.000000	0.216000	-180.000000	0.224000	-180.000000	0.232000	-180.000000	0.240000	-180.000000	0.248000	-180.000000	0.255000	-179.800000	0.255000	177.100000	0.258000	-176.500000	0.255000	-176.500000	0.258000	-174.300000	0.254000
-166.300000	0.031000	102.700000	0.055000	102.900000	0.056000	-102.600000	0.057000	-108.600000	0.020000	-120.000000	0.000000	-120.000000	0.000000	-120.000000	0.000000	-120.000000	0.000000	-120.000000	0.000000	-120.000000	0.000000	-120.000000	0.000000	-120.000000	0.000000	-120.000000	0.000000	-120.000000	0.000000	-120.000000	0.000000	-120.000000	0.000000	-120.000000	0.000000	-120.000000	0.000000	-120.000000	0.000000	-119.800000	0.006000	122.000000	0.008000	-122.600000	0.018000	-121.400000	0.017000	-122.900000	0.024000
111.900000	0.096000	105.900000	0.060000	104.500000	0.063000	-104.600000	0.075000	-109.100000	0.019000	-120.000000	0.000000	-120.000000	0.000000	-120.000000	0.000000	-120.000000	0.000000	-120.000000	0.000000	-120.000000	0.000000	-120.000000	0.000000	-120.000000	0.000000	-120.000000	0.000000	-120.000000	0.000000	-120.000000	0.000000	-120.000000	0.000000	-120.000000	0.000000	-120.000000	0.000000	-120.000000	0.000000	-119.900000	0.004000	120.900000	0.004000	-120.100000	0.009000	-120.400000	0.017000	-122.300000	0.016000
102.400000	0.040000	101.000000	0.046000	101.600000	0.047000	-101.300000	0.040000	-86.300000	0.116000	-180.000000	0.158000	-180.000000	0.163000	-180.000000	0.167000	-180.000000	0.172000	-180.000000	0.177000	-180.000000	0.184000	-180.000000	0.192000	-180.000000	0.200000	-180.000000	0.208000	-180.000000	0.216000	-180.000000	0.224000	-180.000000	0.232000	-180.000000	0.240000	-180.000000	0.248000	-180.000000	0.255000	-179.500000	0.256000	177.200000	0.257000	-176.600000	0.252000	-176.900000	0.255000	-173.400000	0.256000
94.200000	0.008000	97.900000	0.019000	98.400000	0.020000	-97.900000	0.028000	-109.400000	0.019000	-120.000000	0.000000	-120.000000	0.000000	-120.000000	0.000000	-120.000000	0.000000	-120.000000	0.000000	-120.000000	0.000000	-120.000000	0.000000	-120.000000	0.000000	-120.000000	0.000000	-120.000000	0.000000	-120.000000	0.000000	-120.000000	0.000000	-120.000000	0.000000	-120.000000	0.000000	120.400000	0.001000	-120.000000	0.000000	118.700000	0.010000	122.600000	0.001000	123.300000	0.004000	-124.400000	0.001000
99.900000	0.026000	101.900000	0.054000	102.500000	0.055000	-103.700000	0.054000	-85.600000	0.118000	-180.000000	0.159000	-180.000000	0.163000	-180.000000	0.167000	-180.000000	0.172000	-180.000000	0.178000	-180.000000	0.184000	-180.000000	0.192000	-180.000000	0.200000	-180.000000	0.208000	-180.000000	0.216000	-180.000000	0.224000	-180.000000	0.232000	-180.000000	0.240000	-180.000000	0.248000	178.700000	0.250000	-180.000000	0.263000	62.400000	0.258000	62.900000	0.264000	64.000000	0.266000	-171.100000	0.270000
111.600000	0.091000	105.900000	0.064000	104.500000	0.067000	-104.500000	0.074000	-109.000000	0.019000	120.000000	0.000000	120.000000	0.000000	120.000000	0.000000	120.000000	0.000000	120.000000	0.000000	120.000000	0.000000	120.000000	0.000000	120.000000	0.000000	120.000000	0.000000	120.000000	0.000000	120.000000	0.000000	120.000000	0.000000	120.000000	0.000000	120.000000	0.000000	121.000000	0.004000	120.000000	0.000000	119.400000	0.004000	-124.400000	0.007000	-126.200000	0.009000	-126.700000	0.011000
100.700000	0.052000	101.700000	0.042000	102.200000	0.045000	-100.400000	0.045000	-109.200000	0.018000	120.000000	0.000000	120.000000	0.000000	120.000000	0.000000	120.000000	0.000000	120.000000	0.000000	120.000000	0.000000	120.000000	0.000000	120.000000	0.000000	120.000000	0.000000	120.000000	0.000000	120.000000	0.000000	120.000000	0.000000	120.000000	0.000000	120.000000	0.000000	119.900000	0.003000	120.000000	0.000000	117.700000	0.006000	-120.300000	0.010000	-119.900000	0.012000	-121.400000	0.015000
95.800000	0.000000	97.400000	0.024000	97.900000	0.024000	-99.100000	0.022000	-85.800000	0.119000	-180.000000	0.160000	-180.000000	0.164000	-180.000000	0.168000	-180.000000	0.172000	-180.000000	0.178000	-180.000000	0.184000	-180.000000	0.192000	-180.000000	0.200000	-180.000000	0.208000	-180.000000	0.216000	-180.000000	0.224000	-180.000000	0.232000	-180.000000	0.240000	-180.000000	0.248000	179.200000	0.248000	-180.000000	0.263000	62.500000	0.258000	-176.700000	0.253000	-176.000000	0.253000	-174.000000	0.255000
98.800000	0.038000	102.900000	0.054000	102.600000	0.056000	-102.600000	0.061000	-109.000000	0.019000	-120.000000	0.000000	-120.000000	0.000000	-120.000000	0.000000	-120.000000	0.000000	-120.000000	0.000000	-120.000000	0.000000	-120.000000	0.000000	-120.000000	0.000000	-120.000000	0.000000	-120.000000	0.000000	-120.000000	0.000000	-120.000000	0.000000	-120.000000	0.000000	-120.000000	0.000000	-118.900000	0.006000	-120.000000	0.000000	119.700000	0.005000	-122.100000	0.018000	-122.700000	0.025000	-123.600000	0.025000
111.100000	0.090000	105.700000	0.060000	104.900000	0.063000	-104.400000	0.073000	-109.200000	0.018000	-120.000000	0.000000	-120.000000	0.000000	-120.000000	0.000000	-120.000000	0.000000	-120.000000	0.000000	-120.000000	0.000000	-120.000000	0.000000	-120.000000	0.000000	-120.000000	0.000000	-120.000000	0.000000	-120.000000	0.000000	-120.000000	0.000000	-120.000000	0.000000	-120.000000	0.000000	-120.600000	0.000000	-120.000000	0.000000	118.300000	0.010000	-120.900000	0.008000	-120.900000	0.009000	-121.700000	0.016000
102.200000	0.040000	100.800000	0.045000	101.600000	0.047000	-101.600000	0.039000	-85.700000	0.117000	-180.000000	0.159000	-180.000000	0.163000	-180.000000	0.167000	-180.000000	0.172000	-180.000000	0.178000	-180.000000	0.184000	-180.000000	0.192000	-180.000000	0.200000	-180.000000	0.208000	-180.000000	0.216000	-180.000000	0.224000	-180.000000	0.232000	-180.000000	0.240000	-180.000000	0.248000	-60.900000	0.251000	-180.000000	0.263000	62.600000	0.257000	-176.000000	0.255000	-174.900000	0.256000	-173.600000	0.254000
94.600000	0.010000	97.600000	0.017000	98.100000	0.021000	-98.300000	0.029000	-109.600000	0.017000	-120.000000	0.000000	-120.000000	0.000000	-120.000000	0.000000	-120.000000	0.000000	-120.000000	0.000000	-120.200000	0.000000	-120.000000	0.000000	-120.000000	0.000000	-120.000000	0.000000	120.100000	0.001000	119.800000	0.000000	-119.800000	0.000000	120.000000	0.000000	-120.000000	0.000000	121.300000	0.003000	-120.000000	0.000000	-119.500000	0.004000	124.300000	0.004000	124.500000	0.004000	126.500000	0.002000
100.200000	0.026000	101.800000	0.055000	103.000000	0.056000	-103.500000	0.054000	-85.200000	0.119000	-180.000000	0.160000	-180.000000	0.163000	-180.000000	0.167000	-180.000000	0.172000	-180.000000	0.178000	60.100000	0.184000	-180.000000	0.192000	-180.000000	0.200000	-180.000000	0.208000	-60.100000	0.216000	60.100000	0.224000	-60.100000	0.232000	179.900000	0.240000	-180.000000	0.248000	-61.000000	0.251000	-180.000000	0.263000	-178.100000	0.255000	-62.600000	0.265000	-62.700000	0.272000	63.800000	0.274000
111.100000	0.091000	106.300000	0.065000	104.400000	0.066000	-104.400000	0.074000	-109.100000	0.020000	120.000000	0.000000	120.000000	0.000000	120.000000	0.000000	120.000000	0.000000	120.000000	0.000000	-120.100000	0.001000	120.000000	0.000000	120.000000	0.000000	120.000000	0.000000	-120.000000	0.000000	120.100000	0.001000	-120.100000	0.001000	120.100000	0.000000	120.000000	0.000000	121.400000	0.003000	120.000000	0.000000	116.700000	0.009000	-123.200000	0.002000	125.300000	0.001000	-127.300000	0.002000
100.600000	0.050000	101.700000	0.043000	101.800000	0.046000	-100.500000	0.043000	-109.600000	0.017000	120.000000	0.000000	120.000000	0.000000	120.000000	0.000000	120.000000	0.000000	120.000000	0.000000	-119.900000	0.000000	120.000000	0.000000	120.000000	0.000000	120.000000	0.000000	-119.800000	0.000000	119.900000	0.000000	-119.900000	0.000000	119.900000	0.001000	120.000000	0.000000	118.600000	0.000000	120.000000	0.000000	121.600000	0.006000	-115.200000	0.016000	114.200000	0.014000	-121.200000	0.023000
96.300000	0.002000	97.000000	0.022000	98.100000	0.022000	-99.200000	0.025000	-85.300000	0.119000	-180.000000	0.160000	-180.000000	0.164000	-180.000000	0.168000	-180.000000	0.173000	-180.000000	0.178000	180.000000	0.184000	-180.000000	0.192000	-180.000000	0.200000	-180.000000	0.208000	-60.100000	0.216000	180.000000	0.224000	-180.000000	0.232000	-180.000000	0.239000	-180.000000	0.248000	-179.600000	0.250000	-180.000000	0.263000	62.500000	0.258000	177.000000	0.253000	-177.000000	0.257000	-174.900000	0.250000
98.800000	0.039000	102.900000	0.054000	102.900000	0.058000	-102.500000	0.060000	-109.000000	0.019000	-120.000000	0.000000	-120.000000	0.000000	-120.000000	0.000000	-120.000000	0.000000	-120.000000	0.000000	119.900000	0.000000	-120.000000	0.000000	-120.000000	0.000000	-120.000000	0.000000	-120.100000	0.000000	-119.900000	0.000000	119.900000	0.000000	-119.900000	0.001000	-120.000000	0.000000	-120.100000	0.004000	-120.000000	0.000000	-124.000000	0.005000	120.200000	0.012000	-121.100000	0.019000	-121.900000	0.027000
110.800000	0.089000	106.000000	0.062000	104.600000	0.063000	-104.500000	0.072000	-109.600000	0.018000	-120.000000	0.000000	-120.000000	0.000000	-120.000000	0.000000	-120.000000	0.000000	-120.000000	0.000000	120.000000	0.001000	-120.000000	0.000000	-120.000000	0.000000	-120.000000	0.000000	-119.900000	0.001000	-120.100000	0.001000	120.100000	0.001000	-120.100000	0.000000	-120.000000	0.000000	-119.600000	0.005000	-120.000000	0.000000	-119.500000	0.005000	122.300000	0.015000	-120.800000	0.014000	-122.300000	0.020000
102.100000	0.037000	100.800000	0.046000	101.600000	0.046000	-101.300000	0.039000	-85.400000	0.119000	-180.000000	0.160000	-180.000000	0.163000	-180.000000	0.167000	-180.000000	0.172000	-180.000000	0.178000	180.000000	0.184000	-180.000000	0.192000	-180.000000	0.200000	-180.000000	0.208000	-180.000000	0.215000	60.100000	0.224000	-60.100000	0.232000	-60.100000	0.240000	-180.000000	0.248000	-179.900000	0.248000	-180.000000	0.263000	-178.000000	0.253000	176.200000	0.255000	-176.400000	0.258000	-173.500000	0.253000
94.800000	0.007000	97.500000	0.021000	98.300000	0.023000	98.400000	0.030000	110.300000	0.015000	-120.000000	0.000000	-120.000000	0.000000	-120.000000	0.000000	-120.000000	0.000000	-120.000000	0.000000	-120.000000	0.000000	-120.000000	0.000000	-120.000000	0.000000	120.100000	0.001000	119.800000	0.000000	-120.000000	0.000000	-120.000000	0.000000	-120.400000	0.001000	-120.000000	0.000000	-120.000000	0.000000	-121.000000	0.002000	-117.800000	0.013000	123.900000	0.007000	125.000000	0.006000	-125.000000	0.001000
100.400000	0.028000	102.300000	0.056000	102.700000	0.055000	103.500000	0.052000	83.800000	0.123000	-180.000000	0.160000	-180.000000	0.163000	-180.000000	0.168000	-180.000000	0.172000	-180.000000	0.178000	-180.000000	0.185000	-180.000000	0.192000	-180.000000	0.200000	-60.100000	0.208000	60.100000	0.216000	-180.000000	0.225000	-180.000000	0.233000	60.300000	0.239000	-180.000000	0.248000	-180.000000	0.256000	-177.600000	0.254000	-62.900000	0.256000	-62.700000	0.265000	-63.200000	0.270000	-170.500000	0.270000
110.700000	0.091000	106.100000	0.062000	104.400000	0.065000	104.300000	0.075000	109.600000	0.017000	120.000000	0.000000	120.000000	0.000000	120.000000	0.000000	120.000000	0.000000	120.000000	0.000000	120.000000	0.000000	120.000000	0.000000	120.000000	0.000000	-120.000000	0.000000	120.100000	0.001000	120.000000	0.000000	120.000000	0.000000	120.000000	0.001000	120.000000	0.000000	120.000000	0.000000	-121.700000	0.006000	-119.600000	0.002000	125.200000	0.002000	126.200000	0.002000	-127.000000	0.010000
100.900000	0.049000	101.200000	0.043000	101.900000	0.046000	100.400000	0.044000	110.300000	0.016000	120.000000	0.000000	120.000000	0.000000	120.000000	0.000000	120.000000	0.000000	120.000000	0.000000	120.000000	0.000000	120.000000	0.000000	120.000000	0.000000	-119.800000	0.000000	119.900000	0.000000	120.000000	0.000000	120.000000	0.000000	119.700000	0.001000	120.000000	0.000000	120.000000	0.000000	-120.300000	0.005000	-117.100000	0.011000	114.600000	0.009000	113.400000	0.014000	-121.300000	0.018000
96.100000	0.001000	97.400000	0.024000	98.200000	0.025000	99.500000	0.024000	84.000000	0.123000	-180.000000	0.160000	-180.000000	0.164000	-180.000000	0.168000	-180.000000	0.173000	-180.000000	0.178000	-180.000000	0.185000	-180.000000	0.192000	-180.000000	0.200000	-60.100000	0.208000	180.000000	0.216000	-180.000000	0.225000	-180.000000	0.233000	60.300000	0.239000	-180.000000	0.248000	-180.000000	0.256000	-178.200000	0.251000	-63.100000	0.256000	-177.400000	0.255000	-176.700000	0.255000	-174.100000	0.252000
99.000000	0.042000	103.400000	0.054000	102.800000	0.056000	102.200000	0.060000	109.600000	0.018000	-120.000000	0.000000	-120.000000	0.000000	-120.000000	0.000000	-120.000000	0.000000	-120.000000	0.000000	-120.000000	0.000000	-120.000000	0.000000	-120.000000	0.000000	-120.100000	0.000000	-119.900000	0.000000	-120.000000	0.000000	-120.000000	0.000000	119.900000	0.000000	-120.000000	0.000000	-120.000000	0.000000	-121.100000	0.009000	-119.800000	0.003000	-121.300000	0.017000	-121.300000	0.021000	-123.200000	0.027000
110.700000	0.087000	105.400000	0.061000	104.500000	0.062000	104.500000	0.073000	110.000000	0.015000	-120.000000	0.000000	-120.000000	0.000000	-120.000000	0.000000	-120.000000	0.000000	-120.000000	0.000000	-120.000000	0.000000	-120.000000	0.000000	-120.000000	0.000000	-119.900000	0.001000	-120.100000	0.001000	-120.000000	0.000000	-120.000000	0.000000	119.900000	0.002000	-120.000000	0.000000	-120.000000	0.000000	-120.900000	0.003000	-117.300000	0.013000	-119.700000	0.013000	-120.500000	0.016000	-122.200000	0.016000
102.200000	0.038000	100.600000	0.045000	101.500000	0.047000	101.500000	0.038000	84.200000	0.123000	-180.000000	0.160000	-180.000000	0.163000	-180.000000	0.168000	-180.000000	0.172000	-180.000000	0.178000	-180.000000	0.185000	-180.000000	0.192000	-180.000000	0.200000	-180.000000	0.207000	60.100000	0.216000	-180.000000	0.225000	-180.000000	0.233000	-179.900000	0.239000	-180.000000	0.248000	-180.000000	0.256000	-177.600000	0.253000	-63.200000	0.255000	-177.700000	0.253000	-176.400000	0.254000	-173.000000	0.254000
94.800000	0.007000	-97.300000	0.021000	98.200000	0.022000	98.100000	0.028000	110.100000	0.016000	-120.000000	0.000000	-120.000000	0.000000	-120.000000	0.000000	-120.000000	0.000000	-120.000000	0.000000	-120.000000	0.000000	-120.000000	0.000000	-120.000000	0.000000	-120.000000	0.000000	-120.000000	0.000000	-120.000000	0.000000	-120.000000	0.000000	-120.000000	0.000000	-119.400000	0.000000	-120.000000	0.000000	-120.500000	0.001000	-122.700000	0.008000	124.100000	0.004000	-123.100000	0.017000	-125.700000	0.006000
100.000000	0.026000	-102.600000	0.055000	103.000000	0.057000	103.500000	0.053000	84.100000	0.123000	-180.000000	0.159000	-180.000000	0.163000	-180.000000	0.168000	-180.000000	0.173000	-180.000000	0.178000	-180.000000	0.185000	-180.000000	0.192000	-180.000000	0.200000	-180.000000	0.209000	-180.000000	0.217000	-180.000000	0.225000	-180.000000	0.233000	-180.000000	0.241000	-60.800000	0.245000	-180.000000	0.256000	-177.700000	0.254000	62.200000	0.260000	-62.500000	0.266000	-173.300000	0.251000	-169.900000	0.266000
111.200000	0.095000	-105.900000	0.062000	104.500000	0.066000	104.500000	0.076000	109.600000	0.017000	120.000000	0.000000	120.000000	0.000000	120.000000	0.000000	120.000000	0.000000	120.000000	0.000000	120.000000	0.000000	120.000000	0.000000	120.000000	0.000000	120.000000	0.000000	120.000000	0.000000	120.000000	0.000000	120.000000	0.000000	120.000000	0.000000	-120.100000	0.005000	120.000000	0.000000	-122.000000	0.008000	120.500000	0.003000	124.600000	0.003000	-123.300000	0.018000	-126.600000	0.010000
100.800000	0.047000	-101.200000	0.045000	101.600000	0.044000	100.500000	0.044000	110.000000	0.016000	120.000000	0.000000	120.000000	0.000000	120.000000	0.000000	120.000000	0.000000	120.000000	0.000000	120.000000	0.000000	120.000000	0.000000	120.000000	0.000000	120.000000	0.000000	120.000000	0.000000	120.000000	0.000000	120.000000	0.000000	120.000000	0.000000	-119.400000	0.000000	120.000000	0.000000	-120.100000	0.003000	117.000000	0.007000	114.900000	0.011000	-123.900000	0.015000	-122.000000	0.024000
96.100000	0.002000	-97.500000	0.022000	98.100000	0.024000	99.100000	0.023000	84.200000	0.123000	-180.000000	0.161000	-180.000000	0.164000	-180.000000	0.168000	-180.000000	0.173000	-180.000000	0.179000	-180.000000	0.185000	-180.000000	0.193000	-180.000000	0.201000	-180.000000	0.209000	-180.000000	0.217000	-180.000000	0.225000	-180.000000	0.233000	-180.000000	0.241000	-60.800000	0.245000	-180.000000	0.256000	-178.000000	0.251000	62.300000	0.259000	-177.500000	0.254000	-172.400000	0.253000	-173.600000	0.247000
98.200000	0.041000	-103.400000	0.055000	103.100000	0.058000	102.300000	0.060000	109.700000	0.018000	-120.000000	0.000000	-120.000000	0.000000	-120.000000	0.000000	-120.000000	0.000000	-120.000000	0.000000	-120.000000	0.000000	-120.000000	0.000000	-120.000000	0.000000	-120.000000	0.000000	-120.000000	0.000000	-120.000000	0.000000	-120.000000	0.000000	-120.000000	0.000000	-119.300000	0.001000	-120.000000	0.000000	-121.700000	0.011000	120.200000	0.002000	-120.700000	0.016000	-124.000000	0.015000	-122.700000	0.028000
111.700000	0.089000	-105.100000	0.061000	104.600000	0.063000	104.700000	0.074000	109.900000	0.016000	-120.000000	0.000000	-120.000000	0.000000	-120.000000	0.000000	-120.000000	0.000000	-120.000000	0.000000	-120.000000	0.000000	-120.000000	0.000000	-120.000000	0.000000	-120.000000	0.000000	-120.000000	0.000000	-120.000000	0.000000	-120.000000	0.000000	-120.000000	0.000000	-120.200000	0.004000	-120.000000	0.000000	-120.500000	0.001000	118.200000	0.013000	-120.600000	0.014000	-124.100000	0.016000	-123.800000	0.018000
101.900000	0.036000	-101.000000	0.045000	101.300000	0.045000	101.500000	0.039000	84.200000	0.121000	-180.000000	0.159000	-180.000000	0.163000	-180.000000	0.168000	-180.000000	0.173000	-180.000000	0.178000	-180.000000	0.185000	-180.000000	0.192000	-180.000000	0.200000	-180.000000	0.209000	-180.000000	0.217000	-180.000000	0.225000	-180.000000	0.233000	-180.000000	0.241000	-60.800000	0.245000	-180.000000	0.256000	-177.500000	0.253000	-178.500000	0.256000	-177.200000	0.254000	-172.200000	0.252000	-171.600000	0.253000
95.700000	0.009000	97.300000	0.021000	98.200000	0.022000	98.100000	0.026000	110.800000	0.015000	-120.000000	0.000000	-120.000000	0.000000	-120.000000	0.000000	-120.000000	0.000000	-120.000000	0.000000	-120.000000	0.000000	-120.000000	0.000000	-120.000000	0.000000	-119.800000	0.001000	-120.000000	0.000000	-120.000000	0.000000	-120.000000	0.000000	-120.000000	0.000000	-120.000000	0.000000	-120.100000	0.000000	119.400000	0.002000	120.400000	0.005000	122.500000	0.002000	-123.300000	0.014000	-125.000000	0.003000
100.700000	0.031000	102.500000	0.056000	102.700000	0.057000	103.400000	0.054000	82.700000	0.126000	-180.000000	0.159000	-180.000000	0.164000	-180.000000	0.168000	-180.000000	0.173000	-180.000000	0.179000	-180.000000	0.185000	-180.000000	0.193000	-180.000000	0.201000	-180.000000	0.207000	-180.000000	0.217000	-180.000000	0.225000	-180.000000	0.233000	-180.000000	0.241000	-180.000000	0.249000	-60.700000	0.253000	179.600000	0.257000	62.900000	0.257000	63.900000	0.259000	-172.900000	0.254000	-170.500000	0.269000
109.800000	0.090000	106.300000	0.063000	104.700000	0.065000	104.300000	0.075000	110.100000	0.015000	120.000000	0.000000	120.000000	0.000000	120.000000	0.000000	120.000000	0.000000	120.000000	0.000000	120.000000	0.000000	120.000000	0.000000	120.000000	0.000000	120.000000	0.002000	120.000000	0.000000	120.000000	0.000000	120.000000	0.000000	120.000000	0.000000	120.000000	0.000000	120.800000	0.003000	-119.700000	0.007000	116.600000	0.009000	-125.400000	0.012000	-123.900000	0.017000	-126.700000	0.010000
100.900000	0.043000	100.900000	0.043000	101.700000	0.045000	101.000000	0.045000	110.600000	0.015000	120.000000	0.000000	120.000000	0.000000	120.000000	0.000000	120.000000	0.000000	120.000000	0.000000	120.000000	0.000000	120.000000	0.000000	120.000000	0.000000	120.000000	0.000000	120.000000	0.000000	120.000000	0.000000	120.000000	0.000000	120.000000	0.000000	120.000000	0.000000	119.900000	0.001000	-119.800000	0.000000	119.800000	0.002000	-120.600000	0.008000	-123.500000	0.014000	-121.700000	0.020000
96.600000	0.007000	97.400000	0.023000	97.900000	0.025000	98.800000	0.023000	83.000000	0.126000	-180.000000	0.161000	-180.000000	0.164000	-180.000000	0.168000	-180.000000	0.173000	-180.000000	0.179000	-180.000000	0.185000	-180.000000	0.193000	-180.000000	0.201000	179.800000	0.208000	-180.000000	0.217000	-180.000000	0.225000	-180.000000	0.233000	-180.000000	0.241000	-180.000000	0.249000	179.400000	0.252000	-61.000000	0.259000	63.000000	0.257000	-175.400000	0.251000	-172.600000	0.253000	-173.800000	0.251000
99.100000	0.046000	103.500000	0.055000	103.100000	0.057000	102.300000	0.060000	110.200000	0.016000	-120.000000	0.000000	-120.000000	0.000000	-120.000000	0.000000	-120.000000	0.000000	-120.000000	0.000000	-120.000000	0.000000	-120.000000	0.000000	-120.000000	0.000000	-119.600000	0.000000	-120.000000	0.000000	-120.000000	0.000000	-120.000000	0.000000	-120.000000	0.000000	-120.000000	0.000000	-119.400000	0.004000	-118.600000	0.002000	-123.200000	0.013000	-123.400000	0.022000	-124.100000	0.017000	-123.100000	0.027000
110.600000	0.081000	105.400000	0.062000	104.700000	0.063000	104.700000	0.072000	110.300000	0.014000	-120.000000	0.000000	-120.000000	0.000000	-120.000000	0.000000	-120.000000	0.000000	-120.000000	0.000000	-120.000000	0.000000	-120.000000	0.000000	-120.000000	0.000000	-120.200000	0.001000	-120.000000	0.000000	-120.000000	0.000000	-120.000000	0.000000	-120.000000	0.000000	-120.000000	0.000000	-120.100000	0.000000	-120.500000	0.003000	-119.000000	0.003000	-120.700000	0.009000	-123.400000	0.016000	-122.800000	0.017000
101.500000	0.036000	100.500000	0.044000	101.200000	0.047000	101.600000	0.042000	83.100000	0.126000	-180.000000	0.159000	-180.000000	0.164000	-180.000000	0.168000	-180.000000	0.173000	-180.000000	0.179000	-180.000000	0.185000	-180.000000	0.193000	-180.000000	0.201000	-60.200000	0.208000	-180.000000	0.217000	-180.000000	0.225000	-180.000000	0.233000	-180.000000	0.241000	-180.000000	0.249000	-60.700000	0.253000	-61.000000	0.259000	-178.000000	0.253000	-175.200000	0.250000	-172.600000	0.251000	-172.500000	0.254000
95.500000	0.009000	97.600000	0.022000	98.400000	0.023000	-104.400000	0.047000	110.900000	0.013000	-120.000000	0.000000	-120.000000	0.000000	-120.000000	0.000000	-120.000000	0.000000	-120.000000	0.000000	-120.000000	0.000000	-120.000000	0.000000	-120.000000	0.000000	-120.000000	0.000000	-120.000000	0.000000	-120.000000	0.001000	120.000000	0.001000	-120.000000	0.000000	-120.000000	0.000000	-119.800000	0.000000	120.200000	0.003000	121.100000	0.003000	-123.200000	0.014000	-124.300000	0.001000	-126.000000	0.008000
100.900000	0.033000	102.800000	0.057000	102.500000	0.058000	-99.500000	0.060000	82.300000	0.127000	-180.000000	0.159000	-180.000000	0.163000	-180.000000	0.168000	-180.000000	0.173000	-180.000000	0.179000	-180.000000	0.185000	-180.000000	0.193000	-180.000000	0.201000	-180.000000	0.209000	-180.000000	0.217000	-60.200000	0.224000	-180.000000	0.232000	-180.000000	0.241000	-180.000000	0.249000	-60.400000	0.255000	178.300000	0.253000	62.900000	0.257000	-174.200000	0.252000	-171.500000	0.265000	-168.800000	0.260000
109.700000	0.088000	105.600000	0.061000	104.800000	0.065000	-102.500000	0.053000	110.400000	0.016000	120.000000	0.000000	120.000000	0.000000	120.000000	0.000000	120.000000	0.000000	120.000000	0.000000	120.000000	0.000000	120.000000	0.000000	120.000000	0.000000	120.000000	0.000000	120.000000	0.000000	-119.800000	0.000000	-119.800000	0.000000	120.000000	0.000000	120.000000	0.000000	-119.900000	0.002000	-117.500000	0.007000	-123.800000	0.010000	-122.700000	0.012000	-126.300000	0.010000	-127.400000	0.015000
100.900000	0.044000	101.000000	0.043000	101.600000	0.043000	-102.200000	0.032000	110.800000	0.014000	120.000000	0.000000	120.000000	0.000000	120.000000	0.000000	120.000000	0.000000	120.000000	0.000000	120.000000	0.000000	120.000000	0.000000	120.000000	0.000000	120.000000	0.000000	120.000000	0.000000	-119.900000	0.001000	-120.300000	0.001000	120.000000	0.000000	120.000000	0.000000	-119.800000	0.000000	-121.200000	0.002000	-119.600000	0.005000	-123.400000	0.014000	-121.200000	0.016000	-122.900000	0.023000
96.500000	0.006000	97.700000	0.024000	97.900000	0.027000	-100.500000	0.066000	82.500000	0.126000	-180.000000	0.161000	-180.000000	0.165000	-180.000000	0.168000	-180.000000	0.173000	-180.000000	0.179000	-180.000000	0.186000	-180.000000	0.193000	-180.000000	0.201000	-180.000000	0.209000	-180.000000	0.217000	-60.200000	0.224000	60.200000	0.232000	-180.000000	0.241000	-180.000000	0.249000	-60.400000	0.255000	-61.600000	0.256000	-177.400000	0.252000	-173.900000	0.252000	-174.600000	0.249000	-171.700000	0.244000
99.500000	0.047000	103.700000	0.055000	103.200000	0.057000	-101.900000	0.048000	110.300000	0.016000	-120.000000	0.000000	-120.000000	0.000000	-120.000000	0.000000	-120.000000	0.000000	-120.000000	0.000000	-120.000000	0.000000	-120.000000	0.000000	-120.000000	0.000000	-120.000000	0.000000	-120.000000	0.000000	-120.000000	0.001000	120.000000	0.001000	-120.000000	0.000000	-120.000000	0.000000	-119.700000	0.001000	122.500000	0.004000	-122.300000	0.017000	-122.900000	0.011000	-123.000000	0.025000	-124.200000	0.030000
110.200000	0.080000	104.800000	0.061000	104.800000	0.062000	-103.900000	0.045000	110.700000	0.015000	-120.000000	0.000000	-120.000000	0.000000	-120.000000	0.000000	-120.000000	0.000000	-120.000000	0.000000	-120.000000	0.000000	-120.000000	0.000000	-120.000000	0.000000	-120.000000	0.000000	-120.000000	0.000000	-119.800000	0.000000	119.800000	0.000000	-120.000000	0.000000	-120.000000	0.000000	-120.000000	0.001000	119.800000	0.005000	-120.400000	0.003000	-123.300000	0.016000	-122.000000	0.015000	-124.000000	0.021000
101.600000	0.037000	100.700000	0.043000	100.800000	0.047000	-98.600000	0.051000	82.700000	0.126000	-180.000000	0.159000	-180.000000	0.163000	-180.000000	0.168000	-180.000000	0.173000	-180.000000	0.179000	-180.000000	0.185000	-180.000000	0.193000	-180.000000	0.201000	-180.000000	0.209000	-180.000000	0.217000	-60.200000	0.224000	60.200000	0.232000	-180.000000	0.241000	-180.000000	0.249000	-60.400000	0.255000	178.500000	0.251000	-176.600000	0.254000	-174.000000	0.250000	-173.600000	0.250000	-170.400000	0.246000
95.700000	0.008000	97.600000	0.022000	98.500000	0.023000	98.700000	0.028000	-115.400000	0.005000	-120.000000	0.000000	-120.000000	0.000000	-120.000000	0.000000	-120.000000	0.000000	-120.000000	0.000000	-120.000000	0.000000	-120.100000	0.000000	-120.000000	0.000000	-120.000000	0.000000	-120.000000	0.000000	-120.000000	0.000000	-120.000000	0.000000	119.700000	0.000000	-120.000000	0.000000	119.800000	0.002000	-120.300000	0.003000	121.700000	0.013000	124.800000	0.005000	125.700000	0.005000	-125.200000	0.007000
100.800000	0.034000	102.700000	0.056000	102.300000	0.058000	103.100000	0.052000	-71.100000	0.148000	-180.000000	0.160000	-180.000000	0.163000	-180.000000	0.168000	-180.000000	0.173000	-180.000000	0.179000	-180.000000	0.186000	-60.100000	0.193000	-180.000000	0.201000	-180.000000	0.209000	-180.000000	0.218000	-180.000000	0.226000	-180.000000	0.234000	-180.000000	0.240000	-180.000000	0.249000	179.000000	0.249000	-176.900000	0.247000	177.800000	0.256000	-62.900000	0.264000	63.500000	0.269000	-169.200000	0.260000
109.500000	0.088000	105.700000	0.061000	105.000000	0.066000	104.300000	0.077000	-115.400000	0.004000	120.000000	0.000000	120.000000	0.000000	120.000000	0.000000	120.000000	0.000000	120.000000	0.000000	120.000000	0.000000	120.200000	0.000000	120.000000	0.000000	120.000000	0.000000	120.000000	0.000000	120.000000	0.000000	120.000000	0.000000	-120.200000	0.002000	120.000000	0.000000	120.900000	0.007000	-122.700000	0.015000	120.000000	0.005000	125.800000	0.002000	-127.000000	0.001000	-127.500000	0.017000
101.200000	0.043000	101.000000	0.044000	101.600000	0.042000	100.800000	0.043000	-115.400000	0.004000	120.000000	0.000000	120.000000	0.000000	120.000000	0.000000	120.000000	0.000000	120.000000	0.000000	120.000000	0.000000	119.900000	0.001000	120.000000	0.000000	120.000000	0.000000	120.000000	0.000000	120.000000	0.000000	120.000000	0.000000	-119.700000	0.000000	120.000000	0.000000	119.800000	0.002000	-120.700000	0.002000	123.000000	0.008000	114.000000	0.016000	-120.400000	0.020000	-122.500000	0.021000
96.400000	0.007000	97.800000	0.024000	97.800000	0.028000	99.200000	0.026000	-71.100000	0.149000	-180.000000	0.160000	-180.000000	0.165000	-180.000000	0.169000	-180.000000	0.174000	-180.000000	0.179000	-180.000000	0.186000	-180.000000	0.192000	-180.000000	0.201000	-180.000000	0.209000	-180.000000	0.218000	-180.000000	0.226000	-180.000000	0.234000	-180.000000	0.240000	-180.000000	0.249000	179.000000	0.249000	-176.400000	0.248000	-62.400000	0.260000	-177.100000	0.248000	-176.000000	0.249000	-171.900000	0.245000
99.500000	0.048000	103.600000	0.054000	103.100000	0.056000	101.900000	0.059000	-115.400000	0.004000	-120.000000	0.000000	-120.000000	0.000000	-120.000000	0.000000	-120.000000	0.000000	-120.000000	0.000000	-120.000000	0.000000	-120.000000	0.001000	-120.000000	0.000000	-120.000000	0.000000	-120.000000	0.000000	-120.000000	0.000000	-120.000000	0.000000	119.800000	0.000000	-120.000000	0.000000	-118.400000	0.005000	-123.100000	0.013000	-121.200000	0.001000	-120.800000	0.021000	-121.500000	0.025000	-124.500000	0.031000
110.200000	0.079000	104.700000	0.062000	105.000000	0.063000	105.000000	0.072000	-115.400000	0.004000	-120.000000	0.000000	-120.000000	0.000000	-120.000000	0.000000	-120.000000	0.000000	-120.000000	0.000000	-120.000000	0.000000	-120.000000	0.000000	-120.000000	0.000000	-120.000000	0.000000	-120.000000	0.000000	-120.000000	0.000000	-120.000000	0.000000	120.100000	0.002000	-120.000000	0.000000	-120.700000	0.002000	-120.700000	0.003000	-116.400000	0.011000	-121.100000	0.015000	-121.500000	0.017000	-123.600000	0.019000
101.500000	0.037000	100.900000	0.043000	100.700000	0.047000	101.300000	0.040000	-71.000000	0.148000	-180.000000	0.160000	-180.000000	0.163000	-180.000000	0.168000	-180.000000	0.173000	-180.000000	0.179000	-180.000000	0.186000	-179.900000	0.193000	-180.000000	0.201000	-180.000000	0.209000	-180.000000	0.218000	-180.000000	0.226000	-180.000000	0.234000	-180.000000	0.240000	-180.000000	0.249000	-61.200000	0.251000	-176.400000	0.247000	177.100000	0.257000	-176.100000	0.250000	-174.800000	0.252000	-170.600000	0.247000
96.200000	0.008000	97.400000	0.024000	98.300000	0.023000	-104.500000	0.043000	120.000000	0.000000	-120.000000	0.000000	-120.000000	0.000000	-120.000000	0.000000	-120.000000	0.000000	-120.000000	0.000000	-120.000000	0.000000	-120.000000	0.000000	119.800000	0.000000	-120.000000	0.000000	-120.000000	0.000000	-120.000000	0.000000	-120.000000	0.000000	-120.000000	0.000000	-117.700000	0.000000	-120.000000	0.000000	120.500000	0.001000	123.900000	0.006000	124.700000	0.005000	-124.900000	0.001000	-125.600000	0.018000
100.900000	0.037000	102.700000	0.055000	102.800000	0.058000	-98.700000	0.065000	59.900000	0.156000	-180.000000	0.160000	-180.000000	0.164000	-180.000000	0.168000	-180.000000	0.173000	-180.000000	0.179000	-180.000000	0.186000	-180.000000	0.193000	60.100000	0.201000	-180.000000	0.210000	-180.000000	0.218000	-180.000000	0.226000	-180.000000	0.234000	-180.000000	0.242000	178.800000	0.244000	-180.000000	0.257000	62.200000	0.254000	-62.600000	0.259000	-62.900000	0.265000	-170.700000	0.264000	-168.900000	0.250000
109.100000	0.087000	105.900000	0.061000	104.800000	0.066000	-103.000000	0.051000	120.000000	0.001000	120.000000	0.000000	120.000000	0.000000	120.000000	0.000000	120.000000	0.000000	120.000000	0.000000	120.000000	0.000000	120.000000	0.000000	120.100000	0.000000	120.000000	0.000000	120.000000	0.000000	120.000000	0.000000	120.000000	0.000000	120.000000	0.000000	120.200000	0.000000	120.000000	0.000000	-122.600000	0.009000	125.000000	0.002000	125.800000	0.001000	-126.800000	0.010000	-126.300000	0.021000
101.300000	0.040000	100.800000	0.045000	101.300000	0.043000	-102.700000	0.031000	120.100000	0.000000	120.000000	0.000000	120.000000	0.000000	120.000000	0.000000	120.000000	0.000000	120.000000	0.000000	120.000000	0.000000	120.000000	0.000000	119.900000	0.001000	120.000000	0.000000	120.000000	0.000000	120.000000	0.000000	120.000000	0.000000	120.000000	0.000000	119.900000	0.011000	120.000000	0.000000	-118.700000	0.008000	115.100000	0.012000	113.800000	0.015000	-120.900000	0.020000	-124.600000	0.025000
96.400000	0.009000	97.800000	0.023000	98.100000	0.026000	-99.400000	0.069000	179.800000	0.157000	-180.000000	0.161000	-180.000000	0.164000	-180.000000	0.169000	-180.000000	0.174000	-180.000000	0.179000	-180.000000	0.186000	-180.000000	0.194000	180.000000	0.200000	-180.000000	0.210000	-180.000000	0.218000	-180.000000	0.226000	-180.000000	0.234000	-180.000000	0.242000	-180.000000	0.238000	-180.000000	0.257000	-179.000000	0.245000	-177.800000	0.246000	-176.800000	0.249000	-174.600000	0.245000	-169.900000	0.242000
99.700000	0.051000	103.700000	0.054000	103.200000	0.058000	-102.400000	0.047000	120.100000	0.000000	-120.000000	0.000000	-120.000000	0.000000	-120.000000	0.000000	-120.000000	0.000000	-120.000000	0.000000	-120.000000	0.000000	-120.000000	0.000000	-119.900000	0.001000	-120.000000	0.000000	-120.000000	0.000000	-120.000000	0.000000	-120.000000	0.000000	-120.000000	0.000000	-118.900000	0.006000	-120.000000	0.000000	117.800000	0.014000	-120.700000	0.019000	-121.200000	0.021000	-122.700000	0.029000	-125.000000	0.028000
110.200000	0.075000	104.700000	0.063000	104.700000	0.064000	-104.400000	0.043000	120.100000	0.000000	-120.000000	0.000000	-120.000000	0.000000	-120.000000	0.000000	-120.000000	0.000000	-120.000000	0.000000	-120.000000	0.000000	-120.000000	0.000000	-120.100000	0.000000	-120.000000	0.000000	-120.000000	0.000000	-120.000000	0.000000	-120.000000	0.000000	-120.000000	0.000000	-122.200000	0.000000	-120.000000	0.000000	121.500000	0.005000	-120.500000	0.012000	-120.800000	0.015000	-122.700000	0.014000	-125.600000	0.023000
101.200000	0.037000	100.900000	0.043000	100.900000	0.044000	-97.700000	0.056000	59.900000	0.156000	-180.000000	0.160000	-180.000000	0.164000	-180.000000	0.168000	-180.000000	0.173000	-180.000000	0.179000	-180.000000	0.186000	-180.000000	0.193000	-60.100000	0.201000	-180.000000	0.210000	-180.000000	0.218000	-180.000000	0.226000	-180.000000	0.234000	-180.000000	0.242000	61.100000	0.244000	-180.000000	0.257000	62.400000	0.253000	-177.000000	0.248000	-176.200000	0.250000	-172.600000	0.250000	-168.700000	0.244000
96.100000	0.009000	97.500000	0.025000	97.900000	0.022000	-104.700000	0.042000	119.900000	0.000000	-120.000000	0.000000	-120.000000	0.000000	-120.000000	0.000000	-120.000000	0.000000	-120.000000	0.000000	-120.000000	0.000000	-120.000000	0.000000	-120.000000	0.000000	119.800000	0.001000	-120.000000	0.000000	-120.000000	0.000000	-120.000000	0.000000	-120.000000	0.000000	121.000000	0.002000	-117.600000	0.006000	121.800000	0.006000	-122.500000	0.011000	-123.400000	0.013000	-124.500000	0.005000	-126.500000	0.008000
101.200000	0.038000	102.900000	0.055000	103.000000	0.059000	-98.100000	0.067000	-179.900000	0.156000	-180.000000	0.159000	-180.000000	0.164000	-180.000000	0.169000	-180.000000	0.174000	-180.000000	0.179000	-180.000000	0.186000	-180.000000	0.194000	-180.000000	0.202000	60.200000	0.209000	-180.000000	0.218000	-180.000000	0.226000	-180.000000	0.234000	-180.000000	0.242000	-60.700000	0.246000	178.500000	0.247000	176.600000	0.251000	-174.700000	0.248000	-172.800000	0.248000	-170.600000	0.258000	-168.100000	0.260000
109.000000	0.085000	105.700000	0.061000	104.900000	0.066000	-103.200000	0.049000	119.900000	0.000000	120.000000	0.000000	120.000000	0.000000	120.000000	0.000000	120.000000	0.000000	120.000000	0.000000	120.000000	0.000000	120.000000	0.000000	120.000000	0.000000	120.000000	0.000000	120.000000	0.000000	120.000000	0.000000	120.000000	0.000000	120.000000	0.000000	-120.300000	0.002000	120.400000	0.005000	121.900000	0.006000	-122.900000	0.012000	-124.100000	0.017000	-126.700000	0.015000	-127.800000	0.014000
101.000000	0.041000	100.600000	0.044000	101.300000	0.044000	-103.100000	0.032000	120.100000	0.001000	120.000000	0.000000	120.000000	0.000000	120.000000	0.000000	120.000000	0.000000	120.000000	0.000000	120.000000	0.000000	120.000000	0.000000	120.000000	0.000000	119.800000	0.001000	120.000000	0.000000	120.000000	0.000000	120.000000	0.000000	120.000000	0.000000	-118.800000	0.001000	120.600000	0.008000	121.600000	0.008000	-122.600000	0.012000	-123.100000	0.015000	-121.900000	0.018000	-122.700000	0.027000
96.600000	0.009000	98.100000	0.025000	97.800000	0.024000	-98.900000	0.070000	-60.100000	0.157000	-180.000000	0.162000	-180.000000	0.165000	-180.000000	0.169000	-180.000000	0.174000	-180.000000	0.180000	-180.000000	0.186000	-180.000000	0.194000	-180.000000	0.202000	60.200000	0.209000	-180.000000	0.218000	-180.000000	0.226000	-180.000000	0.234000	-180.000000	0.242000	-60.800000	0.246000	178.700000	0.245000	176.800000	0.249000	-174.600000	0.247000	-173.000000	0.245000	-173.100000	0.245000	-171.800000	0.241000
99.900000	0.051000	103.700000	0.053000	103.400000	0.059000	-102.500000	0.046000	-120.000000	0.000000	-120.000000	0.000000	-120.000000	0.000000	-120.000000	0.000000	-120.000000	0.000000	-120.000000	0.000000	-120.000000	0.000000	-120.000000	0.000000	-120.000000	0.000000	120.000000	0.000000	-120.000000	0.000000	-120.000000	0.000000	-120.000000	0.000000	-120.000000	0.000000	-120.100000	0.001000	120.200000	0.007000	121.600000	0.008000	-122.800000	0.013000	-123.800000	0.019000	-123.900000	0.028000	-123.800000	0.032000
109.900000	0.076000	104.500000	0.063000	104.700000	0.064000	-104.500000	0.041000	-119.800000	0.000000	-120.000000	0.000000	-120.000000	0.000000	-120.000000	0.000000	-120.000000	0.000000	-120.000000	0.000000	-120.000000	0.000000	-120.000000	0.000000	-120.000000	0.000000	119.800000	0.001000	-120.000000	0.000000	-120.000000	0.000000	-120.000000	0.000000	-120.000000	0.000000	-119.600000	0.005000	122.000000	0.001000	121.400000	0.009000	-122.700000	0.013000	-123.500000	0.015000	-122.900000	0.015000	-124.600000	0.021000
101.200000	0.036000	100.800000	0.042000	101.000000	0.045000	-97.600000	0.060000	179.800000	0.156000	-180.000000	0.159000	-180.000000	0.164000	-180.000000	0.169000	-180.000000	0.174000	-180.000000	0.179000	-180.000000	0.186000	-180.000000	0.194000	-180.000000	0.202000	60.200000	0.209000	-180.000000	0.218000	-180.000000	0.226000	-180.000000	0.234000	-180.000000	0.242000	179.800000	0.244000	-61.100000	0.252000	176.900000	0.247000	-174.500000	0.245000	-172.500000	0.245000	-172.000000	0.247000	-169.800000	0.246000
96.500000	0.009000	97.400000	0.023000	-98.400000	0.025000	-104.700000	0.043000	120.000000	0.000000	-120.000000	0.000000	-120.000000	0.000000	-120.000000	0.000000	-120.000000	0.000000	-120.000000	0.000000	-120.000000	0.000000	-120.000000	0.000000	-120.000000	0.000000	-120.000000	0.000000	-120.000000	0.000000	-119.800000	0.000000	120.000000	0.001000	-120.000000	0.000000	-120.000000	0.000000	-118.400000	0.007000	123.200000	0.005000	123.100000	0.005000	125.000000	0.007000	126.500000	0.001000	-127.600000	0.011000
101.000000	0.039000	103.400000	0.057000	-103.000000	0.061000	-98.300000	0.066000	60.000000	0.156000	-180.000000	0.160000	-180.000000	0.164000	-180.000000	0.169000	-180.000000	0.174000	-180.000000	0.180000	-180.000000	0.186000	-180.000000	0.194000	-180.000000	0.202000	-180.000000	0.210000	-180.000000	0.218000	-60.200000	0.225000	-180.000000	0.233000	-180.000000	0.242000	-180.000000	0.250000	-62.000000	0.247000	-62.100000	0.254000	63.400000	0.256000	-63.300000	0.264000	63.700000	0.269000	-167.400000	0.259000
108.900000	0.086000	105.300000	0.061000	-104.900000	0.064000	-103.100000	0.049000	120.000000	0.000000	120.000000	0.000000	120.000000	0.000000	120.000000	0.000000	120.000000	0.000000	120.000000	0.000000	120.000000	0.000000	120.000000	0.000000	120.000000	0.000000	120.000000	0.000000	120.000000	0.000000	-119.900000	0.001000	-119.800000	0.000000	120.000000	0.000000	120.000000	0.000000	-119.700000	0.004000	-122.000000	0.002000	-125.500000	0.006000	126.500000	0.001000	-127.100000	0.002000	-127.700000	0.012000
101.100000	0.038000	100.700000	0.044000	-100.800000	0.041000	-102.900000	0.032000	120.000000	0.000000	120.000000	0.000000	120.000000	0.000000	120.000000	0.000000	120.000000	0.000000	120.000000	0.000000	120.000000	0.000000	120.000000	0.000000	120.000000	0.000000	120.000000	0.000000	120.000000	0.000000	-120.000000	0.001000	-120.300000	0.001000	120.000000	0.000000	120.000000	0.000000	-118.400000	0.007000	-116.500000	0.012000	-120.000000	0.011000	113.400000	0.016000	-121.200000	0.024000	-123.300000	0.031000
96.600000	0.012000	98.000000	0.023000	-98.100000	0.028000	-99.200000	0.071000	180.000000	0.158000	-180.000000	0.161000	-180.000000	0.165000	-180.000000	0.169000	-180.000000	0.174000	-180.000000	0.180000	-180.000000	0.187000	-180.000000	0.194000	-180.000000	0.202000	-180.000000	0.210000	-180.000000	0.218000	-60.200000	0.225000	60.200000	0.233000	-180.000000	0.242000	-180.000000	0.250000	-62.100000	0.247000	177.700000	0.247000	-176.600000	0.245000	-176.800000	0.247000	-175.000000	0.245000	-171.500000	0.238000
99.800000	0.052000	103.900000	0.056000	-103.700000	0.059000	-102.500000	0.045000	120.000000	0.000000	-120.000000	0.000000	-120.000000	0.000000	-120.000000	0.000000	-120.000000	0.000000	-120.000000	0.000000	-120.000000	0.000000	-120.000000	0.000000	-120.000000	0.000000	-120.000000	0.000000	-120.000000	0.000000	-119.800000	0.000000	120.000000	0.001000	-120.000000	0.000000	-120.000000	0.000000	-119.300000	0.002000	120.100000	0.007000	-122.200000	0.021000	-121.300000	0.023000	-121.700000	0.026000	-123.300000	0.032000
110.200000	0.073000	104.400000	0.062000	-104.500000	0.064000	-104.300000	0.042000	120.000000	0.000000	-120.000000	0.000000	-120.000000	0.000000	-120.000000	0.000000	-120.000000	0.000000	-120.000000	0.000000	-120.000000	0.000000	-120.000000	0.000000	-120.000000	0.000000	-120.000000	0.000000	-120.000000	0.000000	-119.900000	0.001000	119.800000	0.000000	-120.000000	0.000000	-120.000000	0.000000	-118.700000	0.009000	121.800000	0.013000	-120.500000	0.010000	-120.600000	0.016000	-122.500000	0.020000	-125.400000	0.024000
100.800000	0.036000	100.900000	0.042000	-100.400000	0.043000	-97.600000	0.059000	60.000000	0.156000	-180.000000	0.160000	-180.000000	0.164000	-180.000000	0.169000	-180.000000	0.174000	-180.000000	0.180000	-180.000000	0.186000	-180.000000	0.194000	-180.000000	0.202000	-180.000000	0.210000	-180.000000	0.218000	-60.200000	0.225000	60.200000	0.233000	-180.000000	0.242000	-180.000000	0.250000	-62.100000	0.247000	177.400000	0.248000	-176.100000	0.246000	-176.100000	0.248000	-173.600000	0.248000	-169.200000	0.245000
-96.500000	0.008000	97.600000	0.024000	98.200000	0.022000	-104.900000	0.041000	-120.000000	0.000000	-120.000000	0.000000	-120.000000	0.000000	-120.000000	0.000000	-120.000000	0.000000	-120.000000	0.000000	-120.000000	0.000000	-120.000000	0.000000	-120.000000	0.000000	-120.100000	0.000000	-120.000000	0.000000	-120.000000	0.000000	-119.800000	0.000000	-119.100000	0.004000	-120.800000	0.002000	117.700000	0.009000	117.300000	0.013000	124.500000	0.005000	125.200000	0.003000	126.800000	0.003000	-126.700000	0.011000
-101.000000	0.038000	103.100000	0.056000	103.000000	0.062000	-97.600000	0.070000	-180.000000	0.157000	-180.000000	0.161000	-180.000000	0.165000	-180.000000	0.169000	-180.000000	0.174000	-180.000000	0.180000	-180.000000	0.187000	-180.000000	0.194000	-180.000000	0.202000	-60.100000	0.210000	-180.000000	0.219000	-180.000000	0.227000	-60.100000	0.234000	-179.800000	0.232000	60.600000	0.247000	-179.900000	0.238000	63.400000	0.249000	-62.800000	0.259000	63.600000	0.262000	64.500000	0.266000	-167.800000	0.257000
-108.800000	0.087000	105.300000	0.060000	105.000000	0.066000	-103.300000	0.046000	120.000000	0.000000	120.000000	0.000000	120.000000	0.000000	120.000000	0.000000	120.000000	0.000000	120.000000	0.000000	120.000000	0.000000	120.000000	0.000000	120.000000	0.000000	120.200000	0.000000	120.000000	0.000000	120.000000	0.000000	-120.100000	0.001000	-120.300000	0.011000	120.200000	0.001000	-119.300000	0.016000	119.100000	0.002000	124.900000	0.004000	-126.600000	0.004000	-128.300000	0.004000	-127.700000	0.016000
-101.300000	0.039000	100.900000	0.045000	101.100000	0.041000	-103.500000	0.032000	120.000000	0.000000	120.000000	0.000000	120.000000	0.000000	120.000000	0.000000	120.000000	0.000000	120.000000	0.000000	120.000000	0.000000	120.000000	0.000000	120.000000	0.000000	120.000000	0.000000	120.000000	0.000000	120.000000	0.000000	-119.900000	0.000000	-119.800000	0.000000	119.200000	0.002000	-120.700000	0.005000	117.400000	0.014000	114.900000	0.012000	-120.700000	0.019000	-121.100000	0.024000	-123.100000	0.029000
-96.600000	0.011000	98.000000	0.024000	97.600000	0.026000	-98.300000	0.073000	-180.000000	0.157000	-180.000000	0.161000	-180.000000	0.165000	-180.000000	0.169000	-180.000000	0.174000	-180.000000	0.180000	-180.000000	0.187000	-180.000000	0.194000	-180.000000	0.202000	179.900000	0.210000	-180.000000	0.219000	-180.000000	0.227000	-180.000000	0.234000	-178.900000	0.236000	-179.400000	0.247000	-177.900000	0.246000	63.400000	0.248000	-177.800000	0.246000	-175.600000	0.243000	-174.300000	0.241000	-171.300000	0.238000
-99.700000	0.051000	103.800000	0.055000	103.700000	0.060000	-102.900000	0.044000	-120.000000	0.000000	-120.000000	0.000000	-120.000000	0.000000	-120.000000	0.000000	-120.000000	0.000000	-120.000000	0.000000	-120.000000	0.000000	-120.000000	0.000000	-120.000000	0.000000	120.100000	0.000000	-120.000000	0.000000	-120.000000	0.000000	119.900000	0.000000	117.900000	0.001000	-120.000000	0.000000	115.700000	0.001000	119.500000	0.004000	-120.400000	0.018000	-121.900000	0.025000	-122.400000	0.031000	-123.800000	0.034000
-110.100000	0.075000	104.300000	0.061000	104.900000	0.064000	-104.500000	0.040000	-120.000000	0.000000	-120.000000	0.000000	-120.000000	0.000000	-120.000000	0.000000	-120.000000	0.000000	-120.000000	0.000000	-120.000000	0.000000	-120.000000	0.000000	-120.000000	0.000000	119.900000	0.001000	-120.000000	0.000000	-120.000000	0.000000	120.100000	0.001000	120.900000	0.006000	-120.400000	0.004000	123.100000	0.007000	116.900000	0.013000	-120.700000	0.014000	-121.700000	0.016000	-122.300000	0.021000	-125.400000	0.021000
-101.000000	0.036000	101.000000	0.044000	100.400000	0.044000	-97.200000	0.064000	-180.000000	0.157000	-180.000000	0.161000	-180.000000	0.165000	-180.000000	0.169000	-180.000000	0.174000	-180.000000	0.180000	-180.000000	0.187000	-180.000000	0.194000	-180.000000	0.202000	-180.000000	0.209000	-180.000000	0.219000	-180.000000	0.227000	-60.100000	0.234000	61.300000	0.236000	-179.600000	0.246000	-62.300000	0.246000	63.600000	0.247000	-177.100000	0.248000	-174.500000	0.246000	-172.900000	0.243000	-168.700000	0.246000
96.900000	0.010000	-97.700000	0.026000	98.200000	0.024000	101.400000	0.027000	-120.000000	0.000000	-120.000000	0.000000	-120.000000	0.000000	-120.000000	0.000000	-120.000000	0.000000	-120.000000	0.000000	-120.000000	0.000000	-120.000000	0.000000	-120.000000	0.000000	-120.000000	0.000000	-120.000000	0.000000	-120.000000	0.000000	-120.000000	0.000000	-120.000000	0.000000	-120.300000	0.002000	119.800000	0.003000	-121.800000	0.009000	124.500000	0.002000	125.600000	0.005000	-125.200000	0.012000	-126.900000	0.012000
101.100000	0.042000	-103.400000	0.055000	103.100000	0.062000	101.000000	0.066000	-180.000000	0.157000	-180.000000	0.160000	-180.000000	0.165000	-180.000000	0.169000	-180.000000	0.174000	-180.000000	0.180000	-180.000000	0.187000	-180.000000	0.195000	-180.000000	0.203000	-180.000000	0.211000	-180.000000	0.219000	-180.000000	0.227000	-180.000000	0.235000	-180.000000	0.243000	-177.800000	0.239000	61.000000	0.253000	-175.600000	0.243000	-62.500000	0.261000	-63.300000	0.264000	-169.600000	0.250000	-167.600000	0.256000
108.500000	0.083000	-105.100000	0.061000	105.100000	0.066000	103.500000	0.064000	120.000000	0.000000	120.000000	0.000000	120.000000	0.000000	120.000000	0.000000	120.000000	0.000000	120.000000	0.000000	120.000000	0.000000	120.000000	0.000000	120.000000	0.000000	120.000000	0.000000	120.000000	0.000000	120.000000	0.000000	120.000000	0.000000	120.000000	0.000000	-121.900000	0.010000	119.200000	0.002000	-122.600000	0.014000	124.900000	0.001000	126.700000	0.001000	-126.500000	0.019000	-127.700000	0.016000
101.200000	0.037000	-100.500000	0.044000	100.700000	0.040000	102.600000	0.035000	120.000000	0.000000	120.000000	0.000000	120.000000	0.000000	120.000000	0.000000	120.000000	0.000000	120.000000	0.000000	120.000000	0.000000	120.000000	0.000000	120.000000	0.000000	120.000000	0.000000	120.000000	0.000000	120.000000	0.000000	120.000000	0.000000	120.000000	0.000000	-120.300000	0.002000	119.600000	0.002000	-122.000000	0.009000	114.000000	0.014000	112.700000	0.019000	-123.100000	0.023000	-123.500000	0.029000
96.600000	0.014000	-98.500000	0.025000	97.900000	0.027000	98.000000	0.045000	-180.000000	0.158000	-180.000000	0.162000	-180.000000	0.165000	-180.000000	0.170000	-180.000000	0.175000	-180.000000	0.180000	-180.000000	0.187000	-180.000000	0.195000	-180.000000	0.203000	-180.000000	0.211000	-180.000000	0.219000	-180.000000	0.227000	-180.000000	0.235000	-180.000000	0.243000	-177.700000	0.238000	61.000000	0.253000	-175.200000	0.243000	-176.600000	0.246000	-176.200000	0.244000	-171.500000	0.239000	-170.900000	0.239000
100.300000	0.053000	-103.800000	0.054000	103.800000	0.060000	102.600000	0.059000	-120.000000	0.000000	-120.000000	0.000000	-120.000000	0.000000	-120.000000	0.000000	-120.000000	0.000000	-120.000000	0.000000	-120.000000	0.000000	-120.000000	0.000000	-120.000000	0.000000	-120.000000	0.000000	-120.000000	0.000000	-120.000000	0.000000	-120.000000	0.000000	-120.000000	0.000000	-122.000000	0.011000	119.600000	0.004000	-122.900000	0.013000	-121.300000	0.016000	-121.300000	0.024000	-124.400000	0.029000	-124.100000	0.032000
109.700000	0.071000	-104.100000	0.063000	104.800000	0.065000	105.300000	0.054000	-120.000000	0.000000	-120.000000	0.000000	-120.000000	0.000000	-120.000000	0.000000	-120.000000	0.000000	-120.000000	0.000000	-120.000000	0.000000	-120.000000	0.000000	-120.000000	0.000000	-120.000000	0.000000	-120.000000	0.000000	-120.000000	0.000000	-120.000000	0.000000	-120.000000	0.000000	-120.500000	0.001000	119.400000	0.001000	-122.200000	0.009000	-120.800000	0.017000	-121.300000	0.019000	-124.700000	0.018000	-125.400000	0.024000
100.600000	0.037000	-100.900000	0.041000	100.200000	0.042000	99.200000	0.052000	-180.000000	0.157000	-180.000000	0.160000	-180.000000	0.165000	-180.000000	0.169000	-180.000000	0.174000	-180.000000	0.180000	-180.000000	0.187000	-180.000000	0.195000	-180.000000	0.203000	-180.000000	0.211000	-180.000000	0.219000	-180.000000	0.227000	-180.000000	0.235000	-180.000000	0.243000	-177.400000	0.239000	61.000000	0.253000	-175.000000	0.242000	-176.800000	0.244000	-175.300000	0.245000	-169.800000	0.243000	-168.800000	0.243000
97.000000	0.012000	-97.900000	0.025000	98.200000	0.025000	105.200000	0.039000	-120.000000	0.000000	-120.000000	0.000000	-120.000000	0.000000	-120.000000	0.000000	-120.000000	0.000000	-120.000000	0.000000	120.000000	0.001000	-120.000000	0.000000	-120.000000	0.000000	-119.600000	0.000000	-120.000000	0.000000	-120.000000	0.000000	-120.000000	0.000000	-120.000000	0.000000	118.000000	0.010000	-121.300000	0.007000	123.900000	0.003000	124.700000	0.005000	-125.200000	0.002000	126.400000	0.001000	-126.800000	0.024000
101.800000	0.047000	-103.300000	0.056000	103.100000	0.061000	96.800000	0.073000	-180.000000	0.156000	-180.000000	0.160000	-180.000000	0.164000	-180.000000	0.169000	-180.000000	0.175000	-180.000000	0.181000	-180.000000	0.187000	-180.000000	0.195000	-180.000000	0.203000	179.800000	0.210000	-180.000000	0.219000	-180.000000	0.227000	-180.000000	0.235000	-180.000000	0.243000	179.900000	0.230000	-176.100000	0.238000	-62.300000	0.254000	-62.900000	0.259000	-170.600000	0.258000	64.500000	0.266000	-166.400000	0.238000
107.600000	0.076000	-105.000000	0.061000	105.200000	0.066000	103.500000	0.044000	120.000000	0.000000	120.000000	0.000000	120.000000	0.000000	120.000000	0.000000	120.000000	0.000000	120.000000	0.000000	-119.900000	0.000000	120.000000	0.000000	120.000000	0.000000	120.000000	0.000000	120.000000	0.000000	120.000000	0.000000	120.000000	0.000000	120.000000	0.000000	-119.200000	0.017000	-122.500000	0.014000	124.000000	0.004000	125.600000	0.002000	-126.600000	0.009000	-127.900000	0.006000	-127.600000	0.029000
101.200000	0.038000	-100.700000	0.043000	100.500000	0.041000	104.100000	0.032000	120.000000	0.000000	120.000000	0.000000	120.000000	0.000000	120.000000	0.000000	120.000000	0.000000	120.000000	0.000000	-120.200000	0.000000	120.000000	0.000000	120.000000	0.000000	120.000000	0.002000	120.000000	0.000000	120.000000	0.000000	120.000000	0.000000	120.000000	0.000000	-120.800000	0.004000	-121.500000	0.007000	115.200000	0.009000	113.800000	0.014000	-121.400000	0.021000	-121.200000	0.024000	-125.700000	0.031000
96.800000	0.016000	-98.400000	0.025000	98.100000	0.027000	97.500000	0.076000	-180.000000	0.159000	-180.000000	0.162000	-180.000000	0.166000	-180.000000	0.170000	-180.000000	0.175000	-180.000000	0.181000	60.100000	0.187000	-180.000000	0.195000	-180.000000	0.203000	-180.000000	0.209000	-180.000000	0.219000	-180.000000	0.227000	-180.000000	0.235000	-180.000000	0.243000	-177.800000	0.240000	-175.800000	0.238000	-177.600000	0.245000	-176.800000	0.244000	-174.300000	0.239000	-174.200000	0.241000	-167.300000	0.230000
101.400000	0.056000	-103.700000	0.056000	103.700000	0.059000	103.200000	0.043000	-120.000000	0.000000	-120.000000	0.000000	-120.000000	0.000000	-120.000000	0.000000	-120.000000	0.000000	-120.000000	0.000000	-120.100000	0.001000	-120.000000	0.000000	-120.000000	0.000000	-119.800000	0.001000	-120.000000	0.000000	-120.000000	0.000000	-120.000000	0.000000	-120.000000	0.000000	115.700000	0.000000	-122.800000	0.013000	-120.600000	0.012000	-121.200000	0.019000	-122.700000	0.027000	-122.500000	0.031000	-126.400000	0.035000
108.300000	0.065000	-104.200000	0.061000	104.700000	0.066000	104.700000	0.037000	-120.000000	0.000000	-120.000000	0.000000	-120.000000	0.000000	-120.000000	0.000000	-120.000000	0.000000	-120.000000	0.000000	-119.900000	0.000000	-120.000000	0.000000	-120.000000	0.000000	-120.400000	0.000000	-120.000000	0.000000	-120.000000	0.000000	-120.000000	0.000000	-120.000000	0.000000	122.900000	0.007000	-121.700000	0.006000	-120.500000	0.016000	-120.600000	0.017000	-122.800000	0.017000	-122.700000	0.020000	-127.500000	0.027000
100.600000	0.038000	-100.900000	0.041000	100.300000	0.042000	96.700000	0.068000	-180.000000	0.156000	-180.000000	0.160000	-180.000000	0.164000	-180.000000	0.169000	-180.000000	0.175000	-180.000000	0.181000	-180.000000	0.187000	-180.000000	0.195000	-180.000000	0.203000	60.200000	0.210000	-180.000000	0.219000	-180.000000	0.227000	-180.000000	0.235000	-180.000000	0.243000	-62.200000	0.240000	-175.600000	0.238000	-177.900000	0.242000	-176.700000	0.243000	-172.800000	0.242000	-172.400000	0.245000	-165.300000	0.234000
97.200000	0.011000	97.600000	0.024000	98.500000	0.026000	102.800000	0.028000	-120.000000	0.000000	-120.000000	0.000000	-120.000000	0.000000	-120.000000	0.000000	-120.000000	0.000000	-120.000000	0.000000	-120.000000	0.000000	-120.000000	0.000000	-120.000000	0.000000	-120.000000	0.000000	-119.800000	0.000000	-120.200000	0.000000	-120.200000	0.000000	120.100000	0.000000	-120.000000	0.000000	123.100000	0.010000	-122.200000	0.009000	117.100000	0.013000	126.600000	0.004000	-125.500000	0.010000	-127.000000	0.020000
101.700000	0.047000	103.500000	0.056000	103.100000	0.061000	98.900000	0.077000	-180.000000	0.156000	-180.000000	0.161000	-180.000000	0.165000	-180.000000	0.170000	-180.000000	0.175000	-180.000000	0.181000	-180.000000	0.188000	-60.100000	0.195000	-180.000000	0.203000	-180.000000	0.211000	-60.200000	0.218000	-60.100000	0.227000	-60.100000	0.235000	179.800000	0.243000	-180.000000	0.251000	-62.600000	0.246000	-174.600000	0.241000	65.700000	0.245000	63.900000	0.262000	-168.400000	0.249000	-166.700000	0.245000
107.400000	0.077000	105.000000	0.062000	105.000000	0.067000	104.300000	0.054000	120.000000	0.000000	120.000000	0.000000	120.000000	0.000000	120.000000	0.000000	120.000000	0.000000	120.000000	0.000000	120.000000	0.000000	-119.800000	0.000000	120.000000	0.000000	120.000000	0.000000	-119.900000	0.001000	120.200000	0.000000	120.200000	0.000000	120.200000	0.000000	120.000000	0.000000	-120.400000	0.003000	-123.400000	0.015000	117.300000	0.016000	-127.700000	0.001000	-127.800000	0.021000	-127.600000	0.024000
101.400000	0.037000	100.800000	0.043000	100.500000	0.038000	103.200000	0.030000	120.000000	0.000000	120.000000	0.000000	120.000000	0.000000	120.000000	0.000000	120.000000	0.000000	120.000000	0.000000	120.000000	0.000000	-120.100000	0.000000	120.000000	0.000000	120.000000	0.000000	-120.000000	0.001000	119.900000	0.002000	119.900000	0.002000	119.900000	0.001000	120.000000	0.000000	-116.700000	0.009000	-122.300000	0.010000	117.000000	0.013000	-120.700000	0.024000	-123.100000	0.023000	-124.800000	0.032000
96.800000	0.016000	98.200000	0.024000	98.300000	0.029000	96.500000	0.060000	-180.000000	0.159000	-180.000000	0.161000	-180.000000	0.165000	-180.000000	0.170000	-180.000000	0.175000	-180.000000	0.181000	-180.000000	0.188000	60.100000	0.195000	-180.000000	0.203000	-180.000000	0.211000	-60.200000	0.218000	-180.000000	0.225000	-180.000000	0.233000	-180.000000	0.242000	-180.000000	0.251000	-62.700000	0.245000	-174.400000	0.240000	65.900000	0.244000	-175.300000	0.237000	-170.700000	0.235000	-168.700000	0.232000
101.400000	0.055000	103.700000	0.056000	103.500000	0.060000	103.900000	0.053000	-120.000000	0.000000	-120.000000	0.000000	-120.000000	0.000000	-120.000000	0.000000	-120.000000	0.000000	-120.000000	0.000000	-120.000000	0.000000	-120.200000	0.000000	-120.000000	0.000000	-120.000000	0.000000	-119.800000	0.000000	-119.900000	0.002000	-119.900000	0.002000	-120.000000	0.001000	-120.000000	0.000000	-120.100000	0.002000	-123.400000	0.015000	116.700000	0.015000	-121.700000	0.029000	-125.200000	0.034000	-125.300000	0.035000
108.300000	0.067000	104.400000	0.062000	104.900000	0.065000	105.600000	0.046000	-120.000000	0.000000	-120.000000	0.000000	-120.000000	0.000000	-120.000000	0.000000	-120.000000	0.000000	-120.000000	0.000000	-120.000000	0.000000	-119.900000	0.001000	-120.000000	0.000000	-120.000000	0.000000	-119.900000	0.001000	-120.200000	0.000000	-120.200000	0.000000	-120.100000	0.000000	-120.000000	0.000000	-117.900000	0.015000	-122.300000	0.012000	117.500000	0.015000	-122.000000	0.020000	-124.400000	0.019000	-127.100000	0.025000
100.600000	0.038000	100.900000	0.042000	100.000000	0.040000	96.900000	0.062000	-180.000000	0.156000	-180.000000	0.161000	-180.000000	0.165000	-180.000000	0.170000	-180.000000	0.175000	-180.000000	0.181000	-180.000000	0.188000	-180.000000	0.194000	-180.000000	0.203000	-180.000000	0.211000	-60.200000	0.218000	-179.700000	0.227000	-179.700000	0.235000	-179.800000	0.243000	-180.000000	0.251000	178.200000	0.242000	-174.400000	0.238000	66.100000	0.243000	-173.800000	0.241000	-169.200000	0.238000	-166.200000	0.239000
97.400000	0.012000	98.000000	0.025000	98.300000	0.025000	103.000000	0.027000	-120.000000	0.000000	-120.000000	0.000000	-120.000000	0.000000	-120.000000	0.000000	-120.000000	0.000000	-120.000000	0.000000	-120.000000	0.000000	-120.200000	0.000000	-120.000000	0.000000	-120.000000	0.000000	-119.900000	0.000000	-120.000000	0.000000	-120.000000	0.000000	118.900000	0.005000	117.000000	0.001000	-122.900000	0.004000	122.500000	0.004000	124.700000	0.005000	126.700000	0.002000	-125.900000	0.012000	-127.000000	0.024000
101.400000	0.048000	103.700000	0.057000	103.000000	0.062000	98.800000	0.079000	-180.000000	0.157000	-180.000000	0.161000	-180.000000	0.165000	-180.000000	0.170000	-180.000000	0.175000	-180.000000	0.181000	-180.000000	0.188000	60.100000	0.195000	-179.900000	0.203000	-180.000000	0.212000	-180.000000	0.219000	-180.000000	0.228000	-180.000000	0.236000	-180.000000	0.233000	-179.000000	0.240000	61.900000	0.249000	63.100000	0.251000	63.200000	0.258000	63.700000	0.263000	-168.200000	0.248000	-165.700000	0.237000
107.800000	0.077000	104.500000	0.060000	105.200000	0.066000	104.100000	0.052000	120.000000	0.000000	120.000000	0.000000	120.000000	0.000000	120.000000	0.000000	120.000000	0.000000	120.000000	0.000000	120.000000	0.000000	-120.100000	0.001000	-120.100000	0.000000	120.000000	0.000000	119.900000	0.000000	120.000000	0.000000	120.000000	0.000000	-120.100000	0.011000	-119.400000	0.003000	-122.900000	0.005000	-124.800000	0.007000	-126.200000	0.002000	-127.300000	0.001000	-127.600000	0.020000	-128.200000	0.030000
101.200000	0.035000	100.800000	0.043000	100.500000	0.040000	103.400000	0.031000	120.000000	0.000000	120.000000	0.000000	120.000000	0.000000	120.000000	0.000000	120.000000	0.000000	120.000000	0.000000	120.000000	0.000000	-119.900000	0.000000	-119.900000	0.001000	120.000000	0.000000	120.100000	0.001000	120.000000	0.000000	120.000000	0.000000	-119.900000	0.000000	-120.200000	0.015000	-117.500000	0.008000	-120.200000	0.008000	-120.300000	0.016000	-121.200000	0.025000	-123.500000	0.025000	-125.800000	0.032000
96.700000	0.019000	98.500000	0.026000	98.000000	0.028000	96.400000	0.060000	-180.000000	0.158000	-180.000000	0.162000	-180.000000	0.166000	-180.000000	0.170000	-180.000000	0.175000	-180.000000	0.181000	-180.000000	0.188000	180.000000	0.195000	180.000000	0.202000	-180.000000	0.212000	-60.100000	0.219000	-180.000000	0.228000	-180.000000	0.236000	-178.900000	0.238000	-179.800000	0.236000	179.500000	0.241000	-176.700000	0.243000	-176.400000	0.241000	-175.000000	0.238000	-170.500000	0.234000	-166.700000	0.228000
101.300000	0.055000	103.800000	0.057000	103.800000	0.060000	104.000000	0.054000	-120.000000	0.000000	-120.000000	0.000000	-120.000000	0.000000	-120.000000	0.000000	-120.000000	0.000000	-120.000000	0.000000	-120.000000	0.000000	119.900000	0.000000	119.900000	0.001000	-120.000000	0.000000	-120.000000	0.000000	-120.000000	0.000000	-120.000000	0.000000	117.800000	0.000000	117.800000	0.005000	119.400000	0.012000	-122.400000	0.019000	-121.700000	0.024000	-121.600000	0.027000	-125.000000	0.033000	-126.800000	0.037000
108.700000	0.066000	104.000000	0.060000	104.700000	0.065000	105.400000	0.045000	-120.000000	0.000000	-120.000000	0.000000	-120.000000	0.000000	-120.000000	0.000000	-120.000000	0.000000	-120.000000	0.000000	-120.000000	0.000000	120.000000	0.001000	120.100000	0.000000	-120.000000	0.000000	-119.800000	0.000000	-120.000000	0.000000	-120.000000	0.000000	121.100000	0.006000	123.600000	0.003000	120.700000	0.008000	-120.200000	0.009000	-120.900000	0.014000	-122.500000	0.021000	-124.800000	0.022000	-127.600000	0.028000
100.100000	0.037000	100.900000	0.041000	100.100000	0.042000	97.000000	0.063000	-180.000000	0.157000	-180.000000	0.161000	-180.000000	0.165000	-180.000000	0.170000	-180.000000	0.175000	-180.000000	0.181000	-180.000000	0.188000	180.000000	0.195000	60.100000	0.203000	-180.000000	0.212000	-60.100000	0.219000	-180.000000	0.228000	-180.000000	0.236000	61.200000	0.238000	-62.100000	0.240000	178.300000	0.246000	-176.600000	0.241000	-175.600000	0.243000	-173.600000	0.241000	-169.000000	0.237000	-164.800000	0.231000
97.700000	0.014000	97.900000	0.024000	-98.400000	0.026000	105.600000	0.035000	-120.000000	0.000000	-120.000000	0.000000	-120.000000	0.000000	-120.000000	0.000000	-120.000000	0.000000	-120.000000	0.000000	120.100000	0.000000	-120.000000	0.000000	-120.000000	0.000000	-120.000000	0.000000	-120.000000	0.000000	-120.000000	0.000000	-120.000000	0.000000	-120.000000	0.000000	-117.800000	0.011000	122.300000	0.004000	124.600000	0.006000	124.700000	0.001000	-127.500000	0.001000	-126.900000	0.008000	-127.400000	0.025000
101.700000	0.050000	103.700000	0.056000	-103.000000	0.063000	95.300000	0.080000	-180.000000	0.158000	-180.000000	0.160000	-180.000000	0.165000	-180.000000	0.170000	-180.000000	0.175000	-180.000000	0.181000	60.100000	0.188000	-180.000000	0.196000	-180.000000	0.204000	-180.000000	0.212000	-180.000000	0.220000	-180.000000	0.228000	-180.000000	0.236000	-180.000000	0.244000	-62.500000	0.239000	63.200000	0.243000	-62.900000	0.252000	64.100000	0.254000	63.900000	0.262000	-168.000000	0.256000	-165.000000	0.235000
107.200000	0.074000	104.600000	0.062000	-105.200000	0.065000	104.200000	0.039000	120.000000	0.000000	120.000000	0.000000	120.000000	0.000000	120.000000	0.000000	120.000000	0.000000	120.000000	0.000000	-120.200000	0.000000	120.000000	0.000000	120.000000	0.000000	120.000000	0.000000	120.000000	0.000000	120.000000	0.000000	120.000000	0.000000	120.000000	0.000000	-119.800000	0.002000	-124.800000	0.008000	125.400000	0.003000	-126.600000	0.008000	127.400000	0.001000	-127.800000	0.012000	-128.600000	0.031000
101.200000	0.034000	100.800000	0.043000	-100.400000	0.039000	105.000000	0.032000	120.000000	0.000000	120.000000	0.000000	120.000000	0.000000	120.000000	0.000000	120.000000	0.000000	120.000000	0.000000	-119.900000	0.001000	120.000000	0.000000	120.000000	0.000000	120.000000	0.000000	120.000000	0.000000	120.000000	0.000000	120.000000	0.000000	120.000000	0.000000	-117.600000	0.011000	-120.500000	0.006000	114.100000	0.012000	-120.900000	0.018000	110.700000	0.028000	-122.800000	0.028000	-126.100000	0.033000
97.000000	0.021000	98.500000	0.024000	-98.000000	0.030000	95.800000	0.082000	-180.000000	0.158000	-180.000000	0.163000	-180.000000	0.166000	-180.000000	0.170000	-180.000000	0.176000	-180.000000	0.182000	-180.000000	0.187000	-180.000000	0.196000	-180.000000	0.204000	-180.000000	0.212000	-180.000000	0.220000	-180.000000	0.228000	-180.000000	0.236000	-180.000000	0.244000	-62.600000	0.238000	-176.300000	0.237000	-177.100000	0.239000	-175.000000	0.236000	-174.500000	0.235000	-172.000000	0.235000	-166.100000	0.226000
101.800000	0.056000	103.600000	0.058000	-104.000000	0.060000	104.000000	0.038000	-120.000000	0.000000	-120.000000	0.000000	-120.000000	0.000000	-120.000000	0.000000	-120.000000	0.000000	-120.000000	0.000000	-120.000000	0.001000	-120.000000	0.000000	-120.000000	0.000000	-120.000000	0.000000	-120.000000	0.000000	-120.000000	0.000000	-120.000000	0.000000	-120.000000	0.000000	-119.700000	0.002000	-122.900000	0.018000	-121.100000	0.019000	-122.600000	0.026000	-121.300000	0.027000	-123.500000	0.032000	-127.200000	0.038000
108.000000	0.063000	104.200000	0.061000	-104.700000	0.064000	105.200000	0.034000	-120.000000	0.000000	-120.000000	0.000000	-120.000000	0.000000	-120.000000	0.000000	-120.000000	0.000000	-120.000000	0.000000	-120.000000	0.000000	-120.000000	0.000000	-120.000000	0.000000	-120.000000	0.000000	-120.000000	0.000000	-120.000000	0.000000	-120.000000	0.000000	-120.000000	0.000000	-117.700000	0.012000	-119.800000	0.010000	-120.300000	0.016000	-121.900000	0.016000	-123.200000	0.025000	-124.500000	0.023000	-127.800000	0.029000
100.000000	0.038000	101.000000	0.040000	-99.800000	0.042000	95.400000	0.078000	-180.000000	0.158000	-180.000000	0.160000	-180.000000	0.165000	-180.000000	0.170000	-180.000000	0.175000	-180.000000	0.181000	-179.900000	0.188000	-180.000000	0.196000	-180.000000	0.204000	-180.000000	0.212000	-180.000000	0.220000	-180.000000	0.228000	-180.000000	0.236000	-180.000000	0.244000	-62.700000	0.238000	-176.900000	0.232000	-177.100000	0.238000	-173.900000	0.238000	-173.000000	0.238000	-170.100000	0.240000	-164.300000	0.229000
97.800000	0.016000	97.700000	0.024000	-98.100000	0.025000	104.900000	0.030000	-120.000000	0.000000	-120.000000	0.000000	-120.000000	0.000000	-120.000000	0.000000	-120.000000	0.000000	-120.000000	0.000000	-120.000000	0.000000	-120.000000	0.000000	-120.000000	0.000000	-120.000000	0.000000	119.900000	0.001000	-119.800000	0.000000	120.200000	0.001000	-117.500000	0.006000	121.200000	0.002000	-121.900000	0.010000	124.500000	0.005000	-124.200000	0.014000	-126.600000	0.005000	-126.800000	0.011000	-128.100000	0.032000
101.900000	0.051000	103.800000	0.056000	-103.000000	0.063000	96.200000	0.086000	-180.000000	0.157000	-180.000000	0.161000	-180.000000	0.166000	-180.000000	0.170000	-180.000000	0.176000	-180.000000	0.182000	-180.000000	0.189000	-180.000000	0.196000	-180.000000	0.204000	-180.000000	0.212000	-180.000000	0.219000	-180.000000	0.227000	-60.200000	0.235000	178.900000	0.231000	177.000000	0.241000	-176.000000	0.239000	-62.800000	0.253000	-171.500000	0.239000	-168.700000	0.254000	-167.500000	0.251000	-164.300000	0.228000
106.900000	0.072000	104.600000	0.062000	-105.400000	0.066000	104.600000	0.042000	120.000000	0.000000	120.000000	0.000000	120.000000	0.000000	120.000000	0.000000	120.000000	0.000000	120.000000	0.000000	120.000000	0.000000	120.000000	0.000000	120.000000	0.000000	120.000000	0.000000	-119.800000	0.000000	119.800000	0.000000	120.300000	0.001000	119.300000	0.004000	122.200000	0.007000	-122.100000	0.011000	125.200000	0.003000	-125.000000	0.018000	-127.500000	0.009000	-128.000000	0.016000	-128.200000	0.033000
101.100000	0.034000	100.800000	0.044000	-100.400000	0.040000	104.400000	0.028000	120.000000	0.000000	120.000000	0.000000	120.000000	0.000000	120.000000	0.000000	120.000000	0.000000	120.000000	0.000000	120.000000	0.000000	120.000000	0.000000	120.000000	0.000000	120.000000	0.000000	-120.200000	0.001000	120.100000	0.002000	119.800000	0.000000	121.200000	0.013000	120.700000	0.005000	-121.900000	0.010000	114.500000	0.013000	-123.200000	0.020000	-122.300000	0.027000	-123.300000	0.029000	-127.600000	0.037000
97.200000	0.023000	98.400000	0.023000	-97.800000	0.028000	95.100000	0.077000	-180.000000	0.159000	-180.000000	0.162000	-180.000000	0.166000	-180.000000	0.171000	-180.000000	0.176000	-180.000000	0.182000	-180.000000	0.189000	-180.000000	0.196000	-180.000000	0.204000	-180.000000	0.212000	60.200000	0.219000	-180.000000	0.227000	-180.000000	0.235000	178.700000	0.231000	177.500000	0.238000	-175.900000	0.238000	-177.400000	0.239000	-172.400000	0.233000	-173.000000	0.232000	-171.000000	0.232000	-164.600000	0.222000
102.000000	0.056000	103.700000	0.058000	-104.000000	0.060000	104.900000	0.045000	-120.000000	0.000000	-120.000000	0.000000	-120.000000	0.000000	-120.000000	0.000000	-120.000000	0.000000	-120.000000	0.000000	-120.000000	0.000000	-120.000000	0.000000	-120.000000	0.000000	-120.000000	0.000000	-120.300000	0.001000	-119.800000	0.000000	-120.000000	0.001000	119.400000	0.004000	121.700000	0.010000	-122.100000	0.012000	-120.800000	0.019000	-123.900000	0.023000	-122.900000	0.030000	-124.100000	0.034000	-127.500000	0.037000
107.600000	0.062000	104.100000	0.062000	-104.800000	0.066000	105.600000	0.036000	-120.000000	0.000000	-120.000000	0.000000	-120.000000	0.000000	-120.000000	0.000000	-120.000000	0.000000	-120.000000	0.000000	-120.000000	0.000000	-120.000000	0.000000	-120.000000	0.000000	-120.000000	0.000000	-119.800000	0.000000	-120.400000	0.000000	-119.900000	0.001000	123.400000	0.002000	120.600000	0.005000	-122.400000	0.009000	-120.600000	0.015000	-124.300000	0.017000	-123.800000	0.022000	-125.200000	0.024000	-129.100000	0.034000
100.000000	0.037000	101.100000	0.041000	-99.900000	0.042000	94.800000	0.074000	-180.000000	0.157000	-180.000000	0.161000	-180.000000	0.166000	-180.000000	0.170000	-180.000000	0.176000	-180.000000	0.182000	-180.000000	0.189000	-180.000000	0.196000	-180.000000	0.204000	-180.000000	0.212000	-180.000000	0.219000	60.200000	0.227000	-180.000000	0.235000	-61.900000	0.234000	177.500000	0.237000	-175.300000	0.239000	-176.900000	0.240000	-171.200000	0.236000	-171.400000	0.236000	-168.900000	0.237000	-163.000000	0.224000
97.700000	0.016000	97.800000	0.025000	98.100000	0.029000	-106.100000	0.031000	-120.000000	0.000000	-120.000000	0.000000	-120.000000	0.000000	-120.000000	0.000000	-120.000000	0.000000	-120.000000	0.000000	-120.000000	0.000000	-120.000000	0.000000	-120.100000	0.000000	-120.000000	0.001000	-119.900000	0.000000	119.800000	0.000000	-119.700000	0.001000	-120.300000	0.001000	-121.100000	0.006000	123.800000	0.008000	-123.300000	0.012000	125.800000	0.006000	-124.900000	0.003000	-126.500000	0.020000	-128.100000	0.029000
101.800000	0.053000	103.700000	0.056000	103.100000	0.061000	-93.900000	0.088000	-180.000000	0.157000	-180.000000	0.162000	-180.000000	0.165000	-180.000000	0.171000	-180.000000	0.176000	-180.000000	0.182000	-180.000000	0.189000	-179.900000	0.196000	-60.100000	0.204000	-60.200000	0.211000	-180.000000	0.220000	179.900000	0.227000	179.800000	0.235000	-178.000000	0.235000	-177.000000	0.237000	-62.700000	0.246000	-173.000000	0.237000	-63.500000	0.257000	-169.000000	0.249000	-166.700000	0.237000	-164.600000	0.232000
107.200000	0.070000	104.800000	0.063000	105.500000	0.066000	-104.900000	0.035000	120.000000	0.000000	120.000000	0.000000	120.000000	0.000000	120.000000	0.000000	120.000000	0.000000	120.000000	0.000000	120.000000	0.000000	119.800000	0.000000	120.200000	0.000000	-119.800000	0.000000	119.900000	0.000000	-120.000000	0.002000	120.100000	0.001000	-121.800000	0.008000	-121.900000	0.009000	125.200000	0.002000	-124.100000	0.016000	127.200000	0.001000	-128.300000	0.020000	-127.900000	0.027000	-128.200000	0.030000
100.900000	0.035000	100.600000	0.042000	99.900000	0.040000	-105.700000	0.030000	120.000000	0.000000	120.000000	0.000000	120.000000	0.000000	120.000000	0.000000	120.000000	0.000000	120.000000	0.000000	120.000000	0.000000	120.100000	0.001000	120.000000	0.000000	-119.900000	0.001000	120.100000	0.001000	-119.800000	0.000000	120.000000	0.001000	-120.100000	0.003000	-121.200000	0.006000	115.100000	0.011000	-123.000000	0.015000	112.200000	0.020000	-122.400000	0.016000	-125.100000	0.028000	-127.100000	0.037000
97.000000	0.023000	98.500000	0.025000	98.300000	0.029000	-94.100000	0.087000	-180.000000	0.159000	-180.000000	0.162000	-180.000000	0.167000	-180.000000	0.171000	-180.000000	0.176000	-180.000000	0.182000	-180.000000	0.189000	60.100000	0.196000	179.900000	0.204000	-60.200000	0.211000	-60.100000	0.220000	-60.300000	0.227000	179.900000	0.235000	-178.200000	0.233000	-176.900000	0.237000	-177.900000	0.234000	-173.300000	0.234000	-175.900000	0.236000	-171.300000	0.235000	-168.000000	0.228000	-165.400000	0.224000
102.400000	0.056000	103.600000	0.057000	103.900000	0.059000	-105.000000	0.036000	-120.000000	0.000000	-120.000000	0.000000	-120.000000	0.000000	-120.000000	0.000000	-120.000000	0.000000	-120.000000	0.000000	-120.000000	0.000000	-120.200000	0.000000	120.100000	0.000000	-120.000000	0.001000	-120.000000	0.000000	-119.700000	0.001000	-119.800000	0.001000	-121.500000	0.010000	-121.900000	0.009000	-120.900000	0.020000	-123.700000	0.018000	-121.500000	0.026000	-125.800000	0.033000	-126.400000	0.035000	-127.000000	0.037000
107.500000	0.062000	104.300000	0.063000	104.600000	0.068000	-105.700000	0.031000	-120.000000	0.000000	-120.000000	0.000000	-120.000000	0.000000	-120.000000	0.000000	-120.000000	0.000000	-120.000000	0.000000	-120.000000	0.000000	-119.900000	0.000000	119.900000	0.001000	-119.800000	0.000000	-119.800000	0.000000	-120.100000	0.001000	-120.200000	0.000000	-120.500000	0.001000	-121.300000	0.007000	-120.000000	0.012000	-123.100000	0.016000	-121.200000	0.020000	-122.200000	0.019000	-126.300000	0.025000	-128.700000	0.033000
99.800000	0.038000	100.800000	0.039000	99.900000	0.039000	-94.000000	0.085000	-180.000000	0.157000	-180.000000	0.162000	-180.000000	0.165000	-180.000000	0.171000	-180.000000	0.176000	-180.000000	0.182000	-180.000000	0.189000	-180.000000	0.196000	-180.000000	0.203000	-60.200000	0.211000	-60.100000	0.220000	-60.300000	0.227000	60.100000	0.236000	-177.800000	0.234000	-176.800000	0.236000	-177.400000	0.235000	-173.100000	0.233000	-175.100000	0.237000	-171.300000	0.231000	-166.600000	0.230000	-163.600000	0.227000
97.800000	0.019000	98.200000	0.025000	98.400000	0.025000	-106.600000	0.029000	-120.000000	0.000000	-120.000000	0.000000	-120.000000	0.000000	-120.000000	0.000000	-120.000000	0.000000	-120.000000	0.000000	-120.000000	0.000000	-120.000000	0.000000	-120.000000	0.000000	-120.000000	0.000000	-120.000000	0.000000	-120.000000	0.000000	-120.000000	0.000000	-118.200000	0.010000	122.900000	0.009000	124.100000	0.005000	124.600000	0.006000	126.600000	0.002000	-124.900000	0.010000	-127.500000	0.017000	-128.400000	0.032000
102.200000	0.055000	103.800000	0.057000	102.900000	0.063000	-92.900000	0.091000	-180.000000	0.158000	-180.000000	0.161000	-180.000000	0.166000	-180.000000	0.171000	-180.000000	0.176000	-180.000000	0.182000	-180.000000	0.189000	-180.000000	0.197000	-180.000000	0.205000	-180.000000	0.213000	-180.000000	0.221000	-180.000000	0.229000	-180.000000	0.237000	-179.900000	0.225000	-62.400000	0.240000	-62.600000	0.247000	-62.900000	0.253000	-63.500000	0.257000	-169.200000	0.244000	-166.200000	0.242000	-164.100000	0.229000
106.800000	0.067000	104.300000	0.062000	105.300000	0.068000	-105.200000	0.033000	120.000000	0.000000	120.000000	0.000000	120.000000	0.000000	120.000000	0.000000	120.000000	0.000000	120.000000	0.000000	120.000000	0.000000	120.000000	0.000000	120.000000	0.000000	120.000000	0.000000	120.000000	0.000000	120.000000	0.000000	120.000000	0.000000	-120.000000	0.019000	-120.500000	0.004000	125.000000	0.002000	125.400000	0.003000	127.000000	0.002000	-127.300000	0.021000	-128.300000	0.021000	-128.200000	0.032000
100.600000	0.034000	100.800000	0.042000	100.500000	0.038000	-106.300000	0.029000	120.000000	0.000000	120.000000	0.000000	120.000000	0.000000	120.000000	0.000000	120.000000	0.000000	120.000000	0.000000	120.000000	0.000000	120.000000	0.000000	120.000000	0.000000	120.000000	0.000000	120.000000	0.000000	120.000000	0.000000	120.000000	0.000000	-120.200000	0.001000	-116.700000	0.007000	114.800000	0.013000	114.100000	0.012000	111.600000	0.023000	-122.800000	0.022000	-124.600000	0.033000	-127.500000	0.039000
97.400000	0.025000	98.600000	0.025000	97.800000	0.029000	-93.200000	0.091000	-180.000000	0.158000	-180.000000	0.163000	-180.000000	0.166000	-180.000000	0.171000	-180.000000	0.176000	-180.000000	0.183000	-180.000000	0.189000	-180.000000	0.197000	-180.000000	0.205000	-180.000000	0.213000	-180.000000	0.221000	-180.000000	0.229000	-180.000000	0.237000	-177.900000	0.234000	-62.500000	0.240000	-177.500000	0.233000	-177.100000	0.240000	-175.300000	0.233000	-171.300000	0.231000	-169.000000	0.225000	-164.800000	0.221000
102.900000	0.057000	103.700000	0.059000	103.800000	0.060000	-105.300000	0.034000	-120.000000	0.000000	-120.000000	0.000000	-120.000000	0.000000	-120.000000	0.000000	-120.000000	0.000000	-120.000000	0.000000	-120.000000	0.000000	-120.000000	0.000000	-120.000000	0.000000	-120.000000	0.000000	-120.000000	0.000000	-120.000000	0.000000	-120.000000	0.000000	116.000000	0.001000	-120.200000	0.002000	-120.800000	0.019000	-121.100000	0.019000	-121.300000	0.026000	-124.900000	0.033000	-125.000000	0.036000	-127.100000	0.038000
106.800000	0.060000	104.000000	0.060000	105.100000	0.066000	-106.100000	0.029000	-120.000000	0.000000	-120.000000	0.000000	-120.000000	0.000000	-120.000000	0.000000	-120.000000	0.000000	-120.000000	0.000000	-120.000000	0.000000	-120.000000	0.000000	-120.000000	0.000000	-120.000000	0.000000	-120.000000	0.000000	-120.000000	0.000000	-120.000000	0.000000	122.100000	0.009000	-118.200000	0.015000	-120.600000	0.014000	-120.300000	0.016000	-122.100000	0.023000	-124.300000	0.018000	-126.700000	0.028000	-129.500000	0.034000
99.600000	0.037000	101.000000	0.040000	99.700000	0.042000	-93.300000	0.089000	-180.000000	0.158000	-180.000000	0.161000	-180.000000	0.166000	-180.000000	0.171000	-180.000000	0.176000	-180.000000	0.182000	-180.000000	0.189000	-180.000000	0.197000	-180.000000	0.205000	-180.000000	0.213000	-180.000000	0.221000	-180.000000	0.229000	-180.000000	0.237000	61.900000	0.235000	178.500000	0.236000	-177.000000	0.234000	-177.100000	0.239000	-174.300000	0.235000	-169.600000	0.235000	-166.700000	0.230000	-162.600000	0.225000
97.900000	0.017000	98.200000	0.024000	98.100000	0.029000	-106.900000	0.028000	-120.000000	0.000000	-120.000000	0.000000	-120.000000	0.000000	-120.000000	0.000000	-120.000000	0.000000	-120.000000	0.000000	-120.000000	0.000000	-120.000000	0.000000	-120.000000	0.000000	-119.900000	0.001000	119.900000	0.001000	119.900000	0.001000	120.200000	0.001000	117.600000	0.006000	-122.500000	0.009000	-123.300000	0.012000	124.600000	0.004000	125.200000	0.002000	126.900000	0.021000	-127.300000	0.024000	-128.900000	0.037000
102.000000	0.054000	103.800000	0.057000	103.300000	0.062000	-92.200000	0.094000	-180.000000	0.158000	-180.000000	0.162000	-180.000000	0.166000	-180.000000	0.171000	-180.000000	0.176000	-180.000000	0.183000	-180.000000	0.190000	-180.000000	0.197000	-180.000000	0.205000	-180.000000	0.212000	-180.000000	0.220000	-180.000000	0.228000	-60.200000	0.236000	-178.900000	0.232000	62.200000	0.242000	-174.000000	0.235000	-62.700000	0.254000	64.900000	0.251000	168.900000	0.241000	-165.500000	0.231000	-162.900000	0.221000
106.800000	0.069000	104.400000	0.064000	105.400000	0.066000	-105.700000	0.033000	120.000000	0.000000	120.000000	0.000000	120.000000	0.000000	120.000000	0.000000	120.000000	0.000000	120.000000	0.000000	120.000000	0.000000	120.000000	0.000000	120.000000	0.000000	120.000000	0.001000	-119.800000	0.000000	-119.800000	0.000000	120.300000	0.001000	-119.400000	0.004000	-124.100000	0.002000	-123.200000	0.011000	125.300000	0.002000	-127.800000	0.011000	125.500000	0.015000	-128.300000	0.029000	-128.600000	0.036000
100.900000	0.035000	100.700000	0.040000	99.800000	0.040000	-106.500000	0.026000	120.000000	0.000000	120.000000	0.000000	120.000000	0.000000	120.000000	0.000000	120.000000	0.000000	120.000000	0.000000	120.000000	0.000000	120.000000	0.000000	120.000000	0.000000	120.000000	0.000000	-120.200000	0.001000	-120.200000	0.001000	119.800000	0.000000	-121.100000	0.012000	-117.300000	0.009000	-122.900000	0.015000	114.300000	0.016000	-121.000000	0.019000	125.500000	0.029000	-125.800000	0.034000	-128.900000	0.041000
97.200000	0.023000	98.600000	0.026000	98.300000	0.029000	-92.500000	0.094000	-180.000000	0.159000	-180.000000	0.162000	-180.000000	0.167000	-180.000000	0.171000	-180.000000	0.177000	-180.000000	0.183000	-180.000000	0.190000	-180.000000	0.197000	-180.000000	0.205000	179.900000	0.213000	60.200000	0.220000	60.200000	0.228000	-180.000000	0.236000	-178.800000	0.232000	179.500000	0.232000	-174.400000	0.231000	-177.200000	0.237000	-174.000000	0.231000	170.100000	0.232000	-166.900000	0.221000	-162.800000	0.216000
102.500000	0.058000	103.600000	0.059000	104.100000	0.059000	-105.600000	0.033000	-120.000000	0.000000	-120.000000	0.000000	-120.000000	0.000000	-120.000000	0.000000	-120.000000	0.000000	-120.000000	0.000000	-120.000000	0.000000	-120.000000	0.000000	-120.000000	0.000000	-119.800000	0.000000	-120.300000	0.001000	-120.300000	0.001000	-120.000000	0.001000	-119.500000	0.004000	120.100000	0.019000	-122.600000	0.015000	-120.700000	0.021000	-123.400000	0.032000	124.100000	0.023000	-126.500000	0.037000	-128.300000	0.039000
107.200000	0.060000	104.300000	0.061000	104.400000	0.069000	-106.600000	0.028000	-120.000000	0.000000	-120.000000	0.000000	-120.000000	0.000000	-120.000000	0.000000	-120.000000	0.000000	-120.000000	0.000000	-120.000000	0.000000	-120.000000	0.000000	-120.000000	0.000000	-120.100000	0.000000	-119.800000	0.000000	-119.800000	0.000000	-119.900000	0.001000	-123.100000	0.003000	120.000000	0.004000	-122.900000	0.016000	-121.200000	0.015000	-122.000000	0.017000	125.900000	0.029000	-127.800000	0.029000	-130.100000	0.039000
99.900000	0.038000	100.700000	0.039000	99.900000	0.039000	-92.400000	0.091000	-180.000000	0.158000	-180.000000	0.162000	-180.000000	0.166000	-180.000000	0.171000	-180.000000	0.176000	-180.000000	0.183000	-180.000000	0.190000	-180.000000	0.197000	-180.000000	0.205000	-60.100000	0.213000	-180.000000	0.220000	-180.000000	0.228000	-180.000000	0.236000	61.800000	0.235000	178.000000	0.238000	-174.200000	0.230000	-176.100000	0.240000	-172.800000	0.233000	169.500000	0.231000	-164.800000	0.225000	-161.400000	0.217000
97.700000	0.019000	98.100000	0.025000	97.900000	0.027000	107.500000	0.025000	-120.000000	0.000000	-120.000000	0.000000	-120.000000	0.000000	-120.000000	0.000000	120.000000	0.000000	-120.000000	0.000000	-120.000000	0.000000	-120.200000	0.000000	120.100000	0.000000	-120.000000	0.001000	-119.900000	0.000000	119.500000	0.000000	-119.500000	0.000000	120.500000	0.001000	121.900000	0.004000	-118.600000	0.010000	-123.100000	0.012000	127.400000	0.006000	-126.000000	0.008000	-127.800000	0.022000	-128.700000	0.035000
102.300000	0.055000	104.000000	0.057000	103.100000	0.062000	90.800000	0.100000	-180.000000	0.157000	-180.000000	0.162000	-180.000000	0.166000	-180.000000	0.171000	179.900000	0.177000	-180.000000	0.183000	-180.000000	0.190000	60.100000	0.197000	60.100000	0.205000	-60.200000	0.212000	-180.000000	0.221000	-180.000000	0.227000	179.800000	0.236000	62.200000	0.234000	63.000000	0.238000	-64.200000	0.240000	-172.600000	0.235000	-64.300000	0.254000	-167.100000	0.241000	-165.500000	0.236000	-162.900000	0.222000
106.600000	0.066000	104.300000	0.063000	105.700000	0.067000	106.100000	0.029000	120.000000	0.000000	120.000000	0.000000	120.000000	0.000000	120.000000	0.000000	120.100000	0.000000	120.000000	0.000000	120.000000	0.000000	-120.100000	0.001000	-120.200000	0.000000	-119.800000	0.000000	119.900000	0.000000	-119.900000	0.002000	120.100000	0.001000	-122.600000	0.010000	-124.400000	0.008000	-117.600000	0.012000	-124.600000	0.020000	128.100000	0.004000	-129.100000	0.023000	-128.300000	0.025000	-128.900000	0.037000
100.800000	0.036000	100.600000	0.041000	99.900000	0.041000	107.400000	0.025000	120.000000	0.000000	120.000000	0.000000	120.000000	0.000000	120.000000	0.000000	120.000000	0.000000	120.000000	0.000000	120.000000	0.000000	-119.900000	0.000000	-120.000000	0.000000	-119.900000	0.001000	120.100000	0.001000	-119.900000	0.002000	119.900000	0.002000	-120.000000	0.002000	-119.300000	0.010000	-117.900000	0.008000	-122.900000	0.014000	111.000000	0.023000	-123.100000	0.024000	-125.300000	0.036000	-128.500000	0.040000
97.300000	0.025000	98.700000	0.026000	98.000000	0.028000	91.000000	0.099000	-180.000000	0.160000	-180.000000	0.163000	-180.000000	0.167000	-180.000000	0.172000	179.900000	0.177000	-180.000000	0.183000	-180.000000	0.190000	180.000000	0.197000	-179.900000	0.205000	-60.200000	0.212000	-60.100000	0.221000	-180.000000	0.227000	-180.000000	0.235000	-177.700000	0.231000	-177.700000	0.228000	-64.300000	0.239000	-172.700000	0.232000	-175.500000	0.230000	-169.900000	0.225000	-167.800000	0.221000	-162.900000	0.216000
103.000000	0.056000	103.700000	0.059000	104.000000	0.059000	106.300000	0.031000	-120.000000	0.000000	-120.000000	0.000000	-120.000000	0.000000	-120.000000	0.000000	120.100000	0.000000	-120.000000	0.000000	-120.000000	0.000000	119.900000	0.000000	-120.100000	0.000000	-120.000000	0.001000	-120.000000	0.000000	119.500000	0.000000	-119.700000	0.001000	-122.100000	0.013000	-121.600000	0.022000	-117.800000	0.013000	-124.400000	0.022000	-121.100000	0.029000	-125.900000	0.038000	-125.600000	0.038000	-128.500000	0.041000
106.500000	0.060000	104.100000	0.061000	104.700000	0.069000	107.000000	0.024000	-120.000000	0.000000	-120.000000	0.000000	-120.000000	0.000000	-120.000000	0.000000	120.000000	0.000000	-120.000000	0.000000	-120.000000	0.000000	120.000000	0.001000	-119.900000	0.001000	-119.800000	0.000000	-119.800000	0.000000	120.600000	0.002000	-120.400000	0.001000	-120.200000	0.002000	-120.800000	0.003000	-118.100000	0.010000	-123.200000	0.014000	-121.900000	0.025000	-124.300000	0.022000	-127.800000	0.028000	-129.800000	0.038000
99.900000	0.039000	100.800000	0.039000	99.900000	0.041000	91.200000	0.098000	-180.000000	0.157000	-180.000000	0.162000	-180.000000	0.166000	-180.000000	0.171000	179.900000	0.177000	-180.000000	0.183000	-180.000000	0.190000	180.000000	0.197000	-180.000000	0.204000	-60.200000	0.212000	-60.100000	0.221000	-60.500000	0.227000	60.300000	0.236000	-177.500000	0.231000	-176.100000	0.234000	-64.400000	0.238000	-172.300000	0.232000	-174.300000	0.232000	-168.600000	0.226000	-165.100000	0.228000	-161.400000	0.217000
97.700000	0.019000	98.300000	0.025000	-98.100000	0.025000	-107.700000	0.024000	-120.000000	0.000000	-119.900000	0.000000	-120.000000	0.000000	-120.000000	0.000000	120.000000	0.001000	-120.000000	0.000000	-120.100000	0.000000	-120.000000	0.000000	119.800000	0.000000	-120.000000	0.000000	120.000000	0.000000	-120.000000	0.000000	-120.000000	0.000000	-123.000000	0.001000	121.400000	0.007000	-123.500000	0.014000	125.500000	0.004000	-124.700000	0.009000	-128.400000	0.008000	-128.200000	0.026000	-129.400000	0.040000
102.500000	0.058000	103.900000	0.058000	-102.500000	0.063000	-90.200000	0.102000	-180.000000	0.158000	-60.000000	0.162000	-180.000000	0.167000	-180.000000	0.172000	179.900000	0.176000	-180.000000	0.183000	60.100000	0.190000	-180.000000	0.198000	60.100000	0.205000	-180.000000	0.214000	179.800000	0.221000	-180.000000	0.230000	-180.000000	0.238000	61.600000	0.237000	176.300000	0.235000	-173.500000	0.232000	64.100000	0.248000	-169.400000	0.238000	-166.200000	0.249000	-164.000000	0.227000	-161.900000	0.216000
106.400000	0.064000	104.200000	0.063000	-106.200000	0.069000	-106.600000	0.029000	120.000000	0.000000	120.000000	0.000000	120.000000	0.000000	120.000000	0.000000	120.000000	0.001000	120.000000	0.000000	-120.200000	0.000000	120.000000	0.000000	120.100000	0.001000	120.000000	0.000000	120.200000	0.001000	120.000000	0.000000	120.000000	0.000000	-122.000000	0.007000	122.300000	0.011000	-123.400000	0.013000	-127.300000	0.005000	-127.300000	0.022000	-128.800000	0.010000	-129.100000	0.031000	-129.100000	0.039000
100.700000	0.036000	100.700000	0.040000	-100.100000	0.038000	-107.500000	0.024000	120.000000	0.000000	120.000000	0.001000	120.000000	0.000000	120.000000	0.000000	120.100000	0.000000	120.000000	0.000000	-119.900000	0.001000	120.000000	0.000000	119.900000	0.000000	120.000000	0.000000	120.000000	0.000000	120.000000	0.000000	120.000000	0.000000	-117.300000	0.005000	121.700000	0.007000	-123.200000	0.017000	-120.600000	0.021000	-122.900000	0.020000	-123.200000	0.034000	-126.400000	0.037000	-129.500000	0.043000
97.300000	0.025000	98.700000	0.027000	-97.500000	0.030000	-90.400000	0.100000	-180.000000	0.159000	-180.000000	0.162000	-180.000000	0.167000	-180.000000	0.172000	179.800000	0.177000	-180.000000	0.184000	-180.000000	0.189000	-180.000000	0.198000	180.000000	0.205000	-180.000000	0.214000	179.800000	0.221000	-180.000000	0.230000	-180.000000	0.238000	179.000000	0.232000	176.000000	0.235000	-173.700000	0.229000	-175.200000	0.227000	-171.100000	0.226000	-171.300000	0.223000	-165.700000	0.215000	-161.600000	0.212000
103.400000	0.058000	103.600000	0.059000	-103.900000	0.058000	-106.500000	0.030000	-120.000000	0.000000	-119.900000	0.000000	-120.000000	0.000000	-120.000000	0.000000	-119.800000	0.000000	-120.000000	0.000000	-120.000000	0.001000	-120.000000	0.000000	-119.900000	0.000000	-120.000000	0.000000	120.200000	0.001000	-120.000000	0.000000	-120.000000	0.000000	119.500000	0.006000	122.500000	0.011000	-123.000000	0.016000	-122.200000	0.029000	-125.300000	0.033000	-123.400000	0.035000	-127.000000	0.041000	-129.000000	0.041000
106.200000	0.059000	104.200000	0.061000	-105.400000	0.070000	-107.500000	0.025000	-120.000000	0.000000	-120.200000	0.000000	-120.000000	0.000000	-120.000000	0.000000	-120.100000	0.000000	-120.000000	0.000000	-120.000000	0.000000	-120.000000	0.000000	-120.100000	0.001000	-120.000000	0.000000	120.000000	0.000000	-120.000000	0.000000	-120.000000	0.000000	120.700000	0.012000	121.500000	0.009000	-123.500000	0.017000	-121.900000	0.017000	-123.800000	0.018000	-125.100000	0.028000	-128.600000	0.032000	-130.600000	0.042000
99.800000	0.039000	100.700000	0.039000	-99.400000	0.041000	-90.600000	0.099000	-180.000000	0.158000	-179.800000	0.162000	-180.000000	0.167000	-180.000000	0.172000	-60.100000	0.177000	-180.000000	0.183000	-179.900000	0.190000	-180.000000	0.198000	60.100000	0.205000	-180.000000	0.214000	179.800000	0.221000	-180.000000	0.230000	-180.000000	0.238000	178.900000	0.232000	176.100000	0.232000	-173.300000	0.228000	-173.800000	0.231000	-170.000000	0.227000	-169.200000	0.228000	-163.300000	0.220000	-160.300000	0.212000
97.500000	0.020000	98.400000	0.026000	-97.800000	0.027000	108.000000	0.022000	-120.000000	0.000000	-120.000000	0.000000	-120.000000	0.000000	-120.000000	0.000000	-120.000000	0.000000	-120.000000	0.000000	-120.200000	0.000000	-120.100000	0.000000	-120.000000	0.000000	-119.900000	0.001000	119.900000	0.001000	119.600000	0.001000	-120.300000	0.001000	-121.700000	0.008000	-121.900000	0.011000	125.000000	0.007000	125.200000	0.004000	127.600000	0.005000	-127.700000	0.014000	-128.400000	0.033000	-130.000000	0.044000
102.500000	0.058000	104.000000	0.058000	-102.900000	0.063000	89.300000	0.106000	-180.000000	0.159000	-180.000000	0.163000	-180.000000	0.167000	-180.000000	0.172000	-180.000000	0.177000	-180.000000	0.184000	60.100000	0.190000	-60.100000	0.198000	-180.000000	0.206000	-180.000000	0.213000	-180.000000	0.221000	60.800000	0.226000	-179.500000	0.236000	-175.900000	0.226000	-175.400000	0.229000	-63.200000	0.245000	64.200000	0.248000	64.400000	0.255000	-165.800000	0.238000	-163.600000	0.219000	-161.100000	0.211000
106.700000	0.063000	104.200000	0.063000	-106.000000	0.067000	107.100000	0.027000	120.000000	0.000000	120.000000	0.000000	120.000000	0.000000	120.000000	0.000000	120.000000	0.000000	120.000000	0.000000	120.100000	0.001000	120.200000	0.000000	120.000000	0.000000	120.000000	0.001000	-119.800000	0.000000	-120.700000	0.005000	-120.300000	0.001000	-122.500000	0.012000	-122.600000	0.015000	126.000000	0.003000	-127.300000	0.006000	-128.800000	0.001000	-128.900000	0.020000	-128.700000	0.035000	-129.100000	0.041000
100.500000	0.037000	100.500000	0.040000	-99.900000	0.040000	107.900000	0.023000	120.000000	0.000000	120.000000	0.000000	120.000000	0.000000	120.000000	0.000000	120.000000	0.000000	120.000000	0.000000	119.800000	0.000000	119.900000	0.001000	120.000000	0.000000	120.000000	0.000000	-120.200000	0.001000	-119.400000	0.000000	-120.100000	0.002000	-121.700000	0.009000	-122.100000	0.010000	113.400000	0.014000	-120.500000	0.020000	-121.000000	0.027000	-124.300000	0.032000	-127.900000	0.039000	-130.700000	0.045000
97.100000	0.025000	98.800000	0.027000	-97.700000	0.029000	89.300000	0.103000	-180.000000	0.159000	-180.000000	0.163000	-180.000000	0.167000	-180.000000	0.172000	-180.000000	0.178000	-180.000000	0.184000	-179.900000	0.190000	-180.000000	0.197000	-180.000000	0.206000	179.900000	0.214000	60.200000	0.221000	-179.800000	0.226000	-179.700000	0.235000	-175.900000	0.224000	-175.100000	0.229000	-176.700000	0.231000	-175.200000	0.227000	-174.500000	0.227000	-169.100000	0.219000	-163.900000	0.212000	-160.200000	0.209000
103.700000	0.058000	103.700000	0.060000	-104.100000	0.059000	107.100000	0.029000	-120.000000	0.000000	-120.000000	0.000000	-120.000000	0.000000	-120.000000	0.000000	-120.000000	0.000000	-120.000000	0.000000	-120.000000	0.000000	-120.000000	0.001000	-120.000000	0.000000	-119.800000	0.000000	-120.300000	0.001000	119.400000	0.002000	-120.100000	0.002000	-122.400000	0.013000	-122.900000	0.015000	-121.200000	0.020000	-122.400000	0.030000	-122.000000	0.033000	-125.300000	0.038000	-127.900000	0.040000	-129.600000	0.041000
106.100000	0.059000	104.100000	0.061000	-104.900000	0.069000	107.800000	0.023000	-120.000000	0.000000	-120.000000	0.000000	-120.000000	0.000000	-120.000000	0.000000	-120.000000	0.000000	-120.000000	0.000000	-120.000000	0.001000	-120.000000	0.000000	-120.000000	0.000000	-120.100000	0.000000	-119.800000	0.000000	120.100000	0.004000	-120.300000	0.001000	-121.900000	0.009000	-122.400000	0.009000	-120.500000	0.019000	-121.700000	0.017000	-122.200000	0.024000	-125.900000	0.028000	-129.600000	0.036000	-131.200000	0.046000
99.600000	0.039000	100.600000	0.038000	-99.600000	0.042000	89.700000	0.103000	-180.000000	0.159000	-180.000000	0.163000	-180.000000	0.167000	-180.000000	0.172000	-180.000000	0.177000	-180.000000	0.184000	-180.000000	0.190000	-179.900000	0.198000	-180.000000	0.206000	60.100000	0.214000	-180.000000	0.221000	60.800000	0.226000	-179.500000	0.236000	-175.600000	0.224000	-174.600000	0.230000	-176.700000	0.229000	-173.800000	0.230000	-173.100000	0.229000	-167.200000	0.222000	-162.000000	0.215000	-159.400000	0.207000
98.100000	0.023000	98.600000	0.026000	-97.900000	0.029000	111.400000	0.013000	-120.000000	0.000000	-120.000000	0.000000	-120.000000	0.000000	-120.000000	0.000000	-120.000000	0.000000	-120.000000	0.000000	-120.000000	0.000000	-120.000000	0.000000	119.700000	0.001000	-120.000000	0.000000	119.800000	0.001000	-119.600000	0.000000	-119.700000	0.001000	121.300000	0.007000	123.300000	0.005000	124.800000	0.005000	-125.200000	0.002000	-127.000000	0.003000	-126.700000	0.021000	-128.900000	0.029000	-130.400000	0.045000
102.500000	0.057000	103.900000	0.057000	-103.200000	0.061000	82.500000	0.124000	-180.000000	0.158000	-180.000000	0.162000	-180.000000	0.167000	-180.000000	0.172000	-180.000000	0.178000	-180.000000	0.184000	-180.000000	0.191000	-180.000000	0.199000	-179.800000	0.205000	-180.000000	0.215000	60.200000	0.222000	-60.400000	0.228000	-60.500000	0.236000	176.500000	0.228000	63.500000	0.236000	-62.900000	0.247000	-169.600000	0.242000	-167.900000	0.249000	-166.400000	0.230000	-163.700000	0.227000	-160.500000	0.210000
106.300000	0.063000	104.100000	0.065000	-105.500000	0.067000	109.800000	0.018000	120.000000	0.000000	120.000000	0.000000	120.000000	0.000000	120.000000	0.000000	120.000000	0.000000	120.000000	0.000000	120.000000	0.000000	120.000000	0.000000	-119.900000	0.000000	120.000000	0.000000	120.000000	0.000000	-119.900000	0.002000	-119.700000	0.001000	122.200000	0.012000	-125.700000	0.007000	125.800000	0.001000	-127.700000	0.014000	-128.400000	0.009000	-128.100000	0.027000	-128.800000	0.028000	-129.400000	0.041000
100.300000	0.035000	100.600000	0.038000	-99.900000	0.041000	111.000000	0.013000	120.000000	0.000000	120.000000	0.000000	120.000000	0.000000	120.000000	0.000000	120.000000	0.000000	120.000000	0.000000	120.000000	0.000000	120.000000	0.000000	-120.200000	0.002000	120.000000	0.000000	119.800000	0.001000	-119.900000	0.002000	-119.900000	0.002000	121.700000	0.006000	-120.500000	0.010000	113.500000	0.016000	-121.300000	0.021000	-122.000000	0.028000	-125.300000	0.030000	-126.800000	0.042000	-130.900000	0.047000
97.800000	0.028000	98.900000	0.028000	-98.200000	0.029000	83.100000	0.124000	-180.000000	0.160000	-180.000000	0.164000	-180.000000	0.168000	-180.000000	0.172000	-180.000000	0.178000	-180.000000	0.184000	-180.000000	0.191000	-180.000000	0.199000	-179.800000	0.205000	-180.000000	0.215000	60.200000	0.222000	-180.000000	0.228000	-60.500000	0.236000	176.000000	0.228000	-176.000000	0.226000	-176.500000	0.230000	-173.400000	0.222000	-172.900000	0.223000	-167.800000	0.220000	-165.700000	0.213000	-159.800000	0.207000
103.500000	0.057000	103.400000	0.060000	-103.900000	0.059000	109.600000	0.018000	-120.000000	0.000000	-120.000000	0.000000	-120.000000	0.000000	-120.000000	0.000000	-120.000000	0.000000	-120.000000	0.000000	-120.000000	0.000000	-120.000000	0.000000	-119.900000	0.000000	-120.000000	0.000000	120.000000	0.000000	119.600000	0.000000	-119.700000	0.001000	122.600000	0.011000	-122.800000	0.022000	-121.400000	0.021000	-123.700000	0.033000	-123.100000	0.034000	-126.300000	0.036000	-126.300000	0.040000	-129.700000	0.041000
105.800000	0.059000	104.400000	0.061000	-104.500000	0.069000	110.800000	0.014000	-120.000000	0.000000	-120.000000	0.000000	-120.000000	0.000000	-120.000000	0.000000	-120.000000	0.000000	-120.000000	0.000000	-120.000000	0.000000	-120.000000	0.000000	-120.400000	0.001000	-120.000000	0.000000	119.800000	0.001000	120.500000	0.002000	-119.700000	0.001000	121.400000	0.008000	-120.100000	0.013000	-120.800000	0.018000	-122.800000	0.017000	-123.600000	0.024000	-126.700000	0.027000	-129.500000	0.035000	-131.400000	0.049000
99.600000	0.037000	100.500000	0.038000	-100.000000	0.040000	83.400000	0.122000	-180.000000	0.158000	-180.000000	0.162000	-180.000000	0.167000	-180.000000	0.172000	-180.000000	0.178000	-180.000000	0.184000	-180.000000	0.191000	-180.000000	0.199000	60.300000	0.205000	-180.000000	0.215000	60.200000	0.222000	-60.400000	0.228000	-60.500000	0.236000	176.200000	0.226000	-176.300000	0.222000	-176.200000	0.229000	-171.800000	0.226000	-171.100000	0.227000	-166.200000	0.222000	-162.800000	0.220000	-159.200000	0.204000
97.800000	0.024000	98.500000	0.025000	97.900000	0.032000	-120.100000	0.001000	-120.000000	0.000000	-120.000000	0.000000	-120.000000	0.000000	-120.000000	0.000000	-120.000000	0.001000	-120.000000	0.000000	-119.900000	0.000000	-120.000000	0.000000	-120.000000	0.000000	-119.600000	0.000000	120.000000	0.000000	-120.500000	0.002000	121.600000	0.010000	-122.000000	0.010000	124.700000	0.005000	-123.200000	0.013000	125.600000	0.004000	-125.900000	0.011000	-127.500000	0.026000	-128.800000	0.033000	-130.100000	0.045000
103.000000	0.057000	104.100000	0.059000	103.400000	0.060000	60.100000	0.155000	-180.000000	0.159000	-180.000000	0.163000	-180.000000	0.167000	-180.000000	0.172000	-180.000000	0.177000	-180.000000	0.184000	-180.000000	0.191000	-180.000000	0.199000	-180.000000	0.207000	179.800000	0.214000	179.800000	0.222000	-179.300000	0.228000	178.200000	0.228000	-175.300000	0.223000	-62.900000	0.240000	-173.100000	0.230000	64.400000	0.248000	-167.900000	0.236000	-165.200000	0.222000	-162.600000	0.217000	-160.200000	0.207000
106.100000	0.062000	104.200000	0.065000	105.300000	0.065000	120.000000	0.000000	120.000000	0.000000	120.000000	0.000000	120.000000	0.000000	120.000000	0.000000	119.900000	0.001000	120.000000	0.000000	119.900000	0.000000	120.000000	0.000000	120.000000	0.000000	120.000000	0.000000	120.200000	0.001000	-120.300000	0.001000	120.100000	0.002000	-122.700000	0.014000	125.300000	0.003000	-124.000000	0.018000	-127.700000	0.006000	-128.100000	0.021000	-128.300000	0.031000	-129.500000	0.037000	-129.900000	0.045000
100.100000	0.037000	100.400000	0.038000	99.600000	0.043000	119.800000	0.000000	120.000000	0.000000	120.000000	0.000000	120.000000	0.000000	120.000000	0.000000	120.200000	0.000000	120.000000	0.000000	120.000000	0.001000	120.000000	0.000000	120.000000	0.000000	120.000000	0.002000	120.000000	0.000000	-120.500000	0.002000	122.100000	0.008000	-122.500000	0.008000	114.100000	0.013000	-122.900000	0.016000	-120.500000	0.022000	-123.700000	0.024000	-126.400000	0.034000	-128.100000	0.040000	-130.700000	0.046000
97.900000	0.027000	98.800000	0.027000	98.700000	0.029000	-179.800000	0.155000	-180.000000	0.159000	-180.000000	0.163000	-180.000000	0.168000	-180.000000	0.173000	179.800000	0.178000	-180.000000	0.185000	180.000000	0.191000	-180.000000	0.199000	-180.000000	0.207000	-180.000000	0.213000	179.800000	0.222000	-179.300000	0.228000	-61.800000	0.229000	-174.800000	0.225000	-177.000000	0.226000	-173.200000	0.227000	-175.000000	0.225000	-170.100000	0.222000	-166.100000	0.214000	-163.100000	0.209000	-159.400000	0.205000
103.800000	0.056000	103.600000	0.061000	103.900000	0.059000	119.900000	0.000000	-120.000000	0.000000	-120.000000	0.000000	-120.000000	0.000000	-120.000000	0.000000	-119.800000	0.000000	-120.000000	0.000000	-119.900000	0.000000	-120.000000	0.000000	-120.000000	0.000000	-119.800000	0.001000	120.200000	0.001000	-120.300000	0.001000	-120.600000	0.001000	-123.200000	0.012000	-121.100000	0.019000	-123.700000	0.020000	-122.400000	0.032000	-125.500000	0.034000	-127.100000	0.038000	-128.500000	0.043000	-130.300000	0.045000
105.400000	0.060000	104.400000	0.062000	104.000000	0.069000	120.000000	0.001000	-120.000000	0.000000	-120.000000	0.000000	-120.000000	0.000000	-120.000000	0.000000	-120.100000	0.000000	-120.000000	0.000000	-120.200000	0.000000	-120.000000	0.000000	-120.000000	0.000000	-120.400000	0.000000	120.000000	0.000000	-120.300000	0.003000	-117.700000	0.010000	-121.800000	0.012000	-120.500000	0.017000	-123.600000	0.014000	-122.000000	0.017000	-124.300000	0.024000	-128.000000	0.030000	-129.800000	0.037000	-131.300000	0.047000
99.700000	0.038000	100.400000	0.037000	100.300000	0.039000	60.100000	0.155000	-180.000000	0.159000	-180.000000	0.163000	-180.000000	0.167000	-180.000000	0.172000	-60.000000	0.178000	-180.000000	0.184000	60.100000	0.191000	-180.000000	0.199000	-180.000000	0.207000	60.200000	0.214000	179.800000	0.222000	-179.500000	0.227000	178.100000	0.227000	-175.400000	0.220000	-177.000000	0.225000	-172.500000	0.228000	-173.300000	0.229000	-169.300000	0.221000	-164.300000	0.217000	-161.200000	0.211000	-158.600000	0.203000
97.600000	0.024000	98.500000	0.025000	98.400000	0.033000	-120.000000	0.000000	-120.000000	0.000000	-120.000000	0.000000	-120.000000	0.000000	-120.000000	0.000000	-120.100000	0.000000	-119.800000	0.000000	-120.000000	0.000000	-120.200000	0.000000	-120.200000	0.001000	-120.100000	0.002000	120.200000	0.002000	119.700000	0.001000	-120.800000	0.005000	-122.000000	0.008000	124.600000	0.006000	125.600000	0.005000	-125.200000	0.005000	-127.400000	0.007000	-128.500000	0.022000	-129.000000	0.037000	-130.900000	0.048000
102.900000	0.058000	103.900000	0.059000	103.300000	0.057000	-180.000000	0.155000	-180.000000	0.159000	-180.000000	0.163000	-180.000000	0.168000	-180.000000	0.173000	-179.900000	0.178000	179.900000	0.184000	-180.000000	0.192000	60.100000	0.199000	60.200000	0.206000	-60.400000	0.213000	179.800000	0.222000	-179.800000	0.230000	-176.900000	0.222000	-175.000000	0.223000	-62.900000	0.240000	-63.300000	0.246000	-169.300000	0.238000	-167.000000	0.243000	-164.900000	0.230000	-162.800000	0.215000	-158.700000	0.201000
106.400000	0.062000	104.300000	0.066000	104.700000	0.066000	120.000000	0.000000	120.000000	0.000000	120.000000	0.000000	120.000000	0.000000	120.000000	0.000000	-120.100000	0.001000	120.000000	0.000000	120.000000	0.000000	-120.100000	0.001000	-120.300000	0.001000	-119.600000	0.001000	119.900000	0.000000	-120.100000	0.001000	-122.200000	0.013000	-123.200000	0.015000	125.400000	0.003000	126.500000	0.002000	-127.600000	0.017000	-128.700000	0.013000	-128.600000	0.023000	-128.800000	0.037000	-130.700000	0.048000
100.000000	0.037000	100.500000	0.037000	100.000000	0.043000	120.000000	0.000000	120.000000	0.000000	120.000000	0.000000	120.000000	0.000000	120.000000	0.000000	-120.000000	0.000000	120.000000	0.001000	120.000000	0.000000	-119.900000	0.000000	-119.800000	0.000000	-119.800000	0.000000	120.400000	0.001000	-120.000000	0.001000	-120.900000	0.005000	-121.800000	0.011000	114.400000	0.014000	112.800000	0.018000	-122.000000	0.022000	-122.600000	0.031000	-125.600000	0.038000	-128.800000	0.041000	-131.600000	0.049000
97.700000	0.027000	98.700000	0.027000	99.100000	0.031000	-180.000000	0.156000	-180.000000	0.160000	-180.000000	0.164000	-180.000000	0.168000	-180.000000	0.173000	-179.900000	0.178000	-180.000000	0.184000	-180.000000	0.192000	-180.000000	0.199000	-180.000000	0.206000	-60.400000	0.213000	-60.300000	0.222000	-179.900000	0.230000	-176.700000	0.222000	-175.100000	0.220000	-177.400000	0.225000	-176.300000	0.227000	-172.500000	0.220000	-171.700000	0.218000	-167.600000	0.214000	-162.700000	0.210000	-157.800000	0.199000
103.900000	0.056000	103.500000	0.062000	103.400000	0.058000	-120.000000	0.000000	-120.000000	0.000000	-120.000000	0.000000	-120.000000	0.000000	-120.000000	0.000000	119.900000	0.000000	-119.900000	0.001000	-120.000000	0.000000	119.900000	0.000000	120.000000	0.001000	120.300000	0.003000	-120.100000	0.001000	119.800000	0.001000	-122.400000	0.013000	-122.900000	0.017000	-120.800000	0.021000	-121.300000	0.024000	-124.200000	0.034000	-123.600000	0.037000	-125.500000	0.038000	-128.500000	0.040000	-131.200000	0.047000
105.500000	0.061000	104.600000	0.061000	103.900000	0.067000	-120.000000	0.000000	-120.000000	0.000000	-120.000000	0.000000	-120.000000	0.000000	-120.000000	0.000000	120.000000	0.000000	-120.200000	0.000000	-120.000000	0.000000	120.000000	0.001000	119.900000	0.001000	119.800000	0.000000	-119.700000	0.001000	120.200000	0.000000	-121.200000	0.004000	-122.300000	0.010000	-120.600000	0.016000	-121.000000	0.019000	-123.400000	0.018000	-124.800000	0.024000	-127.900000	0.031000	-130.100000	0.039000	-131.900000	0.052000
99.600000	0.038000	100.300000	0.037000	100.500000	0.041000	-180.000000	0.155000	-180.000000	0.159000	-180.000000	0.163000	-180.000000	0.168000	-180.000000	0.173000	60.100000	0.179000	60.100000	0.184000	-180.000000	0.192000	180.000000	0.199000	-180.000000	0.206000	179.800000	0.213000	179.800000	0.222000	-60.100000	0.231000	-176.300000	0.222000	-174.600000	0.221000	-176.800000	0.226000	-175.800000	0.227000	-170.900000	0.223000	-169.300000	0.225000	-165.100000	0.220000	-161.200000	0.211000	-157.400000	0.195000
97.700000	0.024000	98.800000	0.026000	98.400000	0.032000	120.000000	0.000000	-120.000000	0.000000	-120.000000	0.000000	-120.000000	0.000000	-120.100000	0.000000	-120.000000	0.000000	-120.000000	0.000000	-120.000000	0.000000	-120.200000	0.001000	119.800000	0.001000	-120.000000	0.000000	120.000000	0.000000	-120.000000	0.000000	121.200000	0.002000	123.900000	0.006000	125.300000	0.006000	126.200000	0.003000	-127.800000	0.001000	-126.800000	0.016000	-128.400000	0.030000	-129.400000	0.038000	-130.500000	0.047000
103.100000	0.059000	103.600000	0.059000	103.300000	0.056000	60.000000	0.155000	-180.000000	0.159000	-180.000000	0.164000	-179.900000	0.168000	180.000000	0.173000	-180.000000	0.179000	-180.000000	0.185000	-180.000000	0.192000	-179.800000	0.199000	60.200000	0.207000	-180.000000	0.216000	179.800000	0.223000	-60.100000	0.231000	61.700000	0.231000	-62.500000	0.234000	-63.200000	0.239000	-63.400000	0.246000	64.000000	0.250000	-166.400000	0.228000	-164.000000	0.218000	-162.000000	0.213000	-159.500000	0.205000
105.900000	0.060000	104.300000	0.065000	104.500000	0.068000	120.000000	0.000000	120.000000	0.000000	120.000000	0.000000	119.800000	0.000000	-120.000000	0.000000	120.000000	0.000000	120.000000	0.000000	120.000000	0.000000	-120.000000	0.000000	120.000000	0.000000	120.000000	0.000000	120.200000	0.001000	-119.900000	0.001000	-122.500000	0.005000	124.300000	0.005000	125.900000	0.004000	126.900000	0.000000	127.700000	0.001000	-128.600000	0.025000	-128.700000	0.032000	-129.300000	0.038000	-130.200000	0.046000
100.200000	0.038000	100.600000	0.037000	100.300000	0.043000	120.000000	0.000000	120.000000	0.000000	120.000000	0.000000	120.100000	0.000000	-120.000000	0.000000	120.000000	0.000000	120.000000	0.000000	120.000000	0.000000	-120.200000	0.001000	119.800000	0.001000	120.000000	0.000000	120.000000	0.000000	-120.000000	0.000000	-120.100000	0.004000	115.300000	0.008000	113.200000	0.013000	112.300000	0.025000	110.200000	0.030000	-124.600000	0.030000	-127.100000	0.039000	-129.100000	0.043000	-131.200000	0.048000
97.800000	0.027000	98.700000	0.029000	99.100000	0.030000	-180.000000	0.157000	-180.000000	0.160000	-180.000000	0.164000	-180.000000	0.168000	180.000000	0.173000	-180.000000	0.179000	-180.000000	0.185000	-180.000000	0.192000	-179.800000	0.199000	60.200000	0.207000	-180.000000	0.216000	179.800000	0.223000	-60.100000	0.231000	-178.200000	0.227000	-177.900000	0.226000	-176.500000	0.225000	-175.700000	0.220000	-174.200000	0.220000	-168.500000	0.214000	-165.100000	0.208000	-162.100000	0.207000	-158.600000	0.203000
104.100000	0.057000	103.400000	0.061000	103.000000	0.058000	120.000000	0.000000	-120.000000	0.000000	-120.000000	0.000000	-119.900000	0.000000	-120.000000	0.000000	-120.000000	0.000000	-120.000000	0.000000	-120.000000	0.000000	-120.000000	0.000000	120.000000	0.000000	-120.000000	0.000000	120.200000	0.001000	-119.900000	0.001000	-121.400000	0.011000	-120.600000	0.014000	-121.300000	0.020000	-121.300000	0.028000	-121.500000	0.029000	-126.000000	0.037000	-127.200000	0.040000	-128.700000	0.042000	-130.700000	0.045000
105.000000	0.059000	104.600000	0.060000	104.200000	0.068000	120.000000	0.000000	-120.000000	0.000000	-120.000000	0.000000	-120.200000	0.000000	-120.000000	0.000000	-120.000000	0.000000	-120.000000	0.000000	-120.000000	0.000000	-120.200000	0.001000	119.800000	0.001000	-120.000000	0.000000	120.000000	0.000000	-120.000000	0.000000	-120.000000	0.004000	-120.000000	0.016000	-120.300000	0.020000	-122.200000	0.020000	-123.200000	0.028000	-126.100000	0.027000	-129.200000	0.034000	-130.600000	0.041000	-131.600000	0.050000
99.800000	0.039000	100.300000	0.039000	100.700000	0.040000	60.000000	0.155000	-180.000000	0.159000	-180.000000	0.164000	60.100000	0.168000	-180.000000	0.173000	-180.000000	0.179000	-180.000000	0.185000	-180.000000	0.192000	-179.800000	0.199000	60.200000	0.207000	-180.000000	0.216000	179.800000	0.223000	-60.100000	0.231000	-178.200000	0.226000	-178.300000	0.223000	-177.000000	0.221000	-174.100000	0.225000	-172.800000	0.223000	-166.900000	0.216000	-162.800000	0.212000	-160.400000	0.208000	-158.100000	0.200000
97.900000	0.024000	98.600000	0.025000	99.000000	0.034000	120.000000	0.000000	-120.000000	0.000000	-120.000000	0.000000	-120.000000	0.000000	-119.900000	0.000000	-120.100000	0.001000	-120.000000	0.000000	-120.200000	0.000000	120.200000	0.001000	120.100000	0.000000	119.800000	0.000000	-119.500000	0.005000	118.900000	0.009000	121.600000	0.001000	124.200000	0.008000	125.300000	0.008000	125.100000	0.002000	-125.700000	0.001000	-127.900000	0.010000	-128.700000	0.027000	-130.300000	0.044000	-131.800000	0.051000
103.400000	0.060000	103.900000	0.060000	103.600000	0.055000	60.000000	0.155000	-180.000000	0.160000	-180.000000	0.163000	-180.000000	0.168000	-180.000000	0.173000	60.100000	0.179000	-180.000000	0.186000	60.100000	0.192000	-60.200000	0.199000	60.100000	0.208000	-180.000000	0.215000	-180.000000	0.217000	-179.200000	0.221000	62.400000	0.227000	-62.900000	0.233000	-63.400000	0.238000	64.600000	0.240000	-168.200000	0.239000	-165.600000	0.236000	-163.400000	0.220000	-160.100000	0.203000	-157.400000	0.197000
105.600000	0.060000	104.200000	0.065000	103.800000	0.068000	120.000000	0.000000	120.000000	0.000000	120.000000	0.000000	120.000000	0.000000	120.100000	0.001000	-120.200000	0.000000	120.000000	0.000000	120.100000	0.001000	-119.900000	0.001000	-120.200000	0.000000	-120.000000	0.001000	119.000000	0.002000	-119.200000	0.003000	-123.300000	0.009000	125.000000	0.005000	125.900000	0.006000	-127.400000	0.010000	-128.900000	0.017000	-129.500000	0.018000	-129.500000	0.031000	-130.100000	0.043000	-131.200000	0.049000
100.100000	0.036000	100.500000	0.037000	100.200000	0.042000	120.000000	0.000000	120.000000	0.000000	120.000000	0.000000	120.000000	0.000000	119.900000	0.000000	-119.900000	0.000000	120.000000	0.000000	119.800000	0.000000	-119.800000	0.000000	-120.000000	0.000000	-119.900000	0.001000	121.200000	0.004000	-121.900000	0.007000	-120.400000	0.006000	115.100000	0.010000	114.100000	0.014000	-120.900000	0.020000	-122.200000	0.021000	-123.400000	0.033000	-126.600000	0.040000	-130.700000	0.046000	-132.200000	0.053000
98.000000	0.029000	98.700000	0.028000	99.800000	0.031000	180.000000	0.157000	-180.000000	0.160000	-180.000000	0.165000	-180.000000	0.169000	-180.000000	0.173000	-180.000000	0.179000	-180.000000	0.186000	-179.900000	0.192000	-60.200000	0.199000	-179.900000	0.208000	-180.000000	0.215000	-61.000000	0.219000	61.600000	0.224000	-177.100000	0.221000	-178.100000	0.222000	-177.600000	0.223000	-174.400000	0.219000	-171.600000	0.219000	-170.000000	0.212000	-165.400000	0.206000	-159.600000	0.200000	-156.800000	0.194000
104.200000	0.058000	103.600000	0.062000	102.700000	0.060000	120.000000	0.000000	-120.000000	0.000000	-120.000000	0.000000	-120.000000	0.000000	-119.900000	0.000000	-120.100000	0.000000	-120.000000	0.000000	-120.000000	0.000000	-120.000000	0.001000	-120.100000	0.000000	119.800000	0.000000	121.500000	0.003000	120.200000	0.002000	-122.100000	0.015000	-120.500000	0.019000	-120.400000	0.023000	-123.100000	0.032000	-125.100000	0.036000	-124.700000	0.041000	-127.000000	0.043000	-130.200000	0.044000	-131.400000	0.050000
104.900000	0.058000	104.500000	0.061000	103.900000	0.066000	120.000000	0.000000	-120.000000	0.000000	-120.000000	0.000000	-120.000000	0.000000	-120.000000	0.001000	-119.900000	0.000000	-120.000000	0.000000	-120.000000	0.001000	-119.900000	0.001000	-119.900000	0.001000	120.200000	0.001000	118.600000	0.000000	117.800000	0.005000	-120.500000	0.006000	-120.100000	0.014000	-120.700000	0.017000	-122.000000	0.017000	-122.600000	0.021000	-125.600000	0.027000	-129.000000	0.034000	-131.300000	0.047000	-132.600000	0.055000
99.600000	0.038000	100.200000	0.038000	100.900000	0.038000	60.000000	0.155000	-180.000000	0.160000	-180.000000	0.163000	-180.000000	0.168000	-180.000000	0.173000	-180.000000	0.179000	-180.000000	0.186000	-180.000000	0.192000	-180.000000	0.199000	-180.000000	0.207000	-60.200000	0.215000	-179.600000	0.219000	61.700000	0.223000	-177.000000	0.221000	-177.700000	0.223000	-176.700000	0.225000	-173.100000	0.221000	-171.000000	0.218000	-167.500000	0.218000	-162.800000	0.212000	-158.800000	0.198000	-156.200000	0.191000
97.900000	0.028000	98.700000	0.024000	-103.100000	0.047000	120.000000	0.000000	-120.000000	0.000000	-120.000000	0.000000	-120.000000	0.000000	119.900000	0.000000	-120.000000	0.000000	-120.000000	0.000000	-120.000000	0.000000	-119.600000	0.000000	119.700000	0.001000	-118.800000	0.002000	-120.200000	0.003000	-118.200000	0.011000	123.600000	0.003000	124.400000	0.006000	-122.800000	0.014000	126.900000	0.004000	125.800000	0.025000	-128.400000	0.021000	-129.100000	0.032000	-130.300000	0.045000	-131.900000	0.053000
103.500000	0.058000	103.800000	0.060000	-101.400000	0.052000	60.000000	0.156000	-180.000000	0.159000	-180.000000	0.164000	-180.000000	0.169000	60.100000	0.174000	-180.000000	0.180000	-180.000000	0.186000	-180.000000	0.193000	179.800000	0.200000	-179.800000	0.207000	-61.100000	0.211000	-178.500000	0.215000	-62.400000	0.220000	-62.100000	0.230000	-62.800000	0.234000	-173.400000	0.223000	-63.900000	0.244000	168.900000	0.220000	-165.000000	0.225000	-162.900000	0.215000	-160.200000	0.202000	-157.400000	0.196000
105.600000	0.059000	104.400000	0.068000	-101.300000	0.055000	120.000000	0.000000	120.000000	0.000000	120.000000	0.000000	120.000000	0.000000	120.000000	0.000000	120.000000	0.000000	120.000000	0.000000	120.000000	0.000000	120.000000	0.000000	-119.900000	0.000000	-119.900000	0.002000	-121.200000	0.008000	-119.300000	0.001000	123.600000	0.003000	125.000000	0.004000	-123.800000	0.019000	127.700000	0.002000	125.700000	0.024000	-128.700000	0.023000	-129.200000	0.033000	-129.900000	0.044000	-131.000000	0.049000
99.700000	0.038000	100.500000	0.035000	-102.000000	0.040000	120.000000	0.000000	120.000000	0.000000	120.000000	0.000000	120.000000	0.000000	119.900000	0.000000	120.000000	0.000000	120.000000	0.000000	120.000000	0.000000	120.000000	0.002000	-120.200000	0.002000	-119.400000	0.006000	-120.300000	0.002000	-118.100000	0.011000	115.400000	0.008000	114.800000	0.012000	-123.300000	0.013000	111.200000	0.024000	126.300000	0.026000	-125.300000	0.038000	-127.700000	0.042000	-130.800000	0.047000	-132.400000	0.054000
98.400000	0.029000	98.500000	0.028000	-101.700000	0.054000	180.000000	0.156000	-180.000000	0.161000	-180.000000	0.164000	-180.000000	0.169000	60.100000	0.174000	-180.000000	0.180000	-180.000000	0.186000	-180.000000	0.193000	-180.000000	0.199000	-179.800000	0.207000	179.500000	0.210000	-178.400000	0.215000	-62.400000	0.220000	-177.500000	0.222000	-177.700000	0.221000	-172.900000	0.223000	-175.200000	0.219000	168.300000	0.218000	-167.900000	0.207000	-164.200000	0.204000	-159.500000	0.199000	-156.700000	0.194000
104.300000	0.056000	103.400000	0.063000	-101.100000	0.053000	120.000000	0.000000	-120.000000	0.000000	-120.000000	0.000000	-120.000000	0.000000	120.000000	0.000000	-120.000000	0.000000	-120.000000	0.000000	-120.000000	0.000000	-119.800000	0.001000	-119.900000	0.000000	119.500000	0.001000	-121.300000	0.008000	-119.800000	0.003000	-121.000000	0.011000	-120.600000	0.019000	-124.200000	0.018000	-121.500000	0.029000	125.900000	0.025000	-125.400000	0.039000	-127.500000	0.042000	-130.100000	0.044000	-131.400000	0.049000
104.500000	0.060000	105.000000	0.062000	-102.900000	0.047000	120.000000	0.000000	-120.000000	0.000000	-120.000000	0.000000	-120.000000	0.000000	119.900000	0.000000	-120.000000	0.000000	-120.000000	0.000000	-120.000000	0.000000	-120.400000	0.000000	-120.400000	0.001000	121.300000	0.005000	-120.500000	0.001000	-117.700000	0.010000	-120.100000	0.016000	-120.500000	0.016000	-123.000000	0.016000	-121.900000	0.024000	126.100000	0.030000	-127.700000	0.031000	-129.800000	0.037000	-131.700000	0.048000	-132.700000	0.056000
99.700000	0.037000	100.000000	0.036000	-100.700000	0.047000	60.000000	0.156000	-180.000000	0.159000	-180.000000	0.164000	-180.000000	0.169000	60.100000	0.174000	-180.000000	0.180000	-180.000000	0.186000	-180.000000	0.193000	60.200000	0.200000	60.300000	0.207000	-61.100000	0.211000	-178.100000	0.216000	-62.500000	0.219000	-178.300000	0.216000	-177.200000	0.221000	-173.100000	0.220000	-174.200000	0.220000	168.300000	0.213000	-165.300000	0.214000	-161.900000	0.208000	-158.500000	0.198000	-156.200000	0.191000
97.900000	0.027000	98.700000	0.025000	-103.100000	0.047000	-120.000000	0.000000	120.000000	0.000000	-120.000000	0.000000	-120.000000	0.000000	119.900000	0.000000	-120.000000	0.000000	-120.100000	0.001000	-120.000000	0.000000	-120.100000	0.000000	-119.800000	0.001000	120.300000	0.001000	120.400000	0.000000	118.600000	0.012000	123.700000	0.004000	-123.100000	0.015000	125.500000	0.005000	127.700000	0.003000	-128.200000	0.003000	-128.700000	0.022000	-129.400000	0.038000	-131.000000	0.047000	-132.400000	0.055000
103.700000	0.059000	103.700000	0.061000	-101.000000	0.053000	-180.000000	0.155000	60.000000	0.160000	-180.000000	0.164000	-180.000000	0.169000	-180.000000	0.174000	-180.000000	0.180000	-179.900000	0.186000	-180.000000	0.194000	-60.100000	0.201000	-180.000000	0.207000	179.500000	0.215000	61.200000	0.219000	62.400000	0.220000	-62.200000	0.229000	-173.700000	0.217000	-63.300000	0.240000	-64.200000	0.243000	-166.300000	0.241000	-164.600000	0.224000	-161.700000	0.205000	-159.200000	0.199000	-156.400000	0.192000
105.300000	0.059000	104.700000	0.067000	-101.600000	0.054000	120.000000	0.000000	120.000000	0.000000	120.000000	0.000000	120.000000	0.000000	-119.900000	0.000000	120.000000	0.000000	-120.000000	0.000000	120.000000	0.000000	120.200000	0.000000	120.000000	0.002000	120.300000	0.001000	-121.400000	0.005000	119.200000	0.002000	124.100000	0.003000	-123.300000	0.017000	126.600000	0.001000	128.500000	0.001000	-129.400000	0.009000	-128.800000	0.023000	-129.600000	0.039000	-130.400000	0.044000	-131.500000	0.051000
99.900000	0.038000	100.200000	0.035000	-102.100000	0.041000	120.000000	0.000000	120.000000	0.000000	120.000000	0.000000	120.000000	0.000000	-120.000000	0.000000	120.000000	0.000000	-120.200000	0.000000	120.000000	0.000000	119.900000	0.001000	120.000000	0.000000	120.100000	0.002000	-120.300000	0.001000	117.900000	0.009000	115.000000	0.009000	-123.300000	0.015000	112.700000	0.019000	109.900000	0.028000	-122.600000	0.032000	-125.700000	0.039000	-129.300000	0.043000	-131.400000	0.050000	-132.900000	0.057000
98.300000	0.029000	98.500000	0.029000	-101.400000	0.054000	-180.000000	0.158000	180.000000	0.161000	-180.000000	0.165000	-180.000000	0.169000	-180.000000	0.174000	-180.000000	0.180000	60.100000	0.186000	-180.000000	0.194000	-180.000000	0.200000	179.800000	0.208000	179.700000	0.214000	-178.500000	0.218000	62.500000	0.220000	-177.300000	0.220000	-173.400000	0.216000	-176.100000	0.220000	-174.200000	0.214000	-171.800000	0.212000	-167.500000	0.206000	-161.700000	0.199000	-158.600000	0.195000	-155.700000	0.189000
104.400000	0.057000	103.700000	0.062000	-101.300000	0.052000	-120.000000	0.000000	120.000000	0.000000	-120.000000	0.000000	-120.000000	0.000000	120.000000	0.000000	-120.000000	0.000000	120.100000	0.001000	-120.000000	0.000000	-120.000000	0.001000	-119.600000	0.000000	120.100000	0.002000	-121.300000	0.006000	119.900000	0.005000	-121.100000	0.013000	-123.500000	0.017000	-121.500000	0.025000	-122.000000	0.031000	-123.500000	0.037000	-125.500000	0.039000	-129.200000	0.043000	-130.400000	0.046000	-131.800000	0.052000
104.300000	0.059000	104.900000	0.063000	-102.900000	0.047000	-120.000000	0.000000	120.000000	0.000000	-120.000000	0.000000	-120.000000	0.000000	120.000000	0.001000	-120.000000	0.000000	119.900000	0.000000	-120.000000	0.000000	-120.000000	0.000000	-120.200000	0.001000	120.300000	0.001000	-119.900000	0.003000	117.800000	0.010000	-120.100000	0.017000	-123.400000	0.016000	-121.000000	0.020000	-122.300000	0.028000	-124.000000	0.028000	-128.000000	0.033000	-130.500000	0.042000	-132.200000	0.051000	-133.200000	0.059000
99.800000	0.038000	99.700000	0.036000	-100.700000	0.049000	-180.000000	0.155000	60.000000	0.160000	-180.000000	0.164000	-180.000000	0.169000	-180.000000	0.173000	-180.000000	0.180000	-180.000000	0.186000	-180.000000	0.194000	-179.900000	0.201000	-60.200000	0.208000	179.500000	0.215000	-178.900000	0.216000	62.600000	0.219000	-178.100000	0.214000	-173.200000	0.215000	-175.600000	0.219000	-173.400000	0.214000	-170.200000	0.215000	-165.000000	0.212000	-160.300000	0.199000	-157.600000	0.193000	-155.200000	0.186000
98.000000	0.028000	98.700000	0.025000	101.200000	0.035000	-120.000000	0.000000	-120.000000	0.000000	-120.000000	0.000000	-120.000000	0.000000	-120.000000	0.000000	120.100000	0.000000	-120.000000	0.000000	-120.000000	0.000000	-120.000000	0.000000	119.700000	0.001000	-119.600000	0.000000	121.500000	0.008000	122.100000	0.009000	123.000000	0.008000	122.900000	0.012000	125.700000	0.003000	-125.600000	0.007000	-128.000000	0.009000	-128.400000	0.025000	-130.100000	0.041000	-131.700000	0.050000	-132.600000	0.056000
103.700000	0.058000	103.700000	0.062000	102.200000	0.057000	-180.000000	0.156000	-180.000000	0.160000	-180.000000	0.165000	-180.000000	0.169000	-180.000000	0.175000	-60.000000	0.180000	-180.000000	0.187000	-180.000000	0.194000	-180.000000	0.202000	-179.800000	0.208000	-60.200000	0.216000	178.300000	0.216000	-61.900000	0.223000	-62.300000	0.229000	173.500000	0.219000	63.900000	0.237000	-168.400000	0.227000	-166.300000	0.235000	-164.000000	0.217000	-161.600000	0.205000	-158.000000	0.194000	-155.800000	0.190000
105.300000	0.060000	104.600000	0.066000	102.600000	0.064000	120.000000	0.000000	120.000000	0.000000	120.000000	0.000000	120.000000	0.000000	-120.000000	0.000000	120.100000	0.001000	120.000000	0.000000	120.000000	0.000000	120.000000	0.000000	-119.900000	0.000000	-120.100000	0.001000	120.300000	0.002000	-120.300000	0.002000	124.400000	0.002000	123.900000	0.017000	-127.100000	0.004000	-128.200000	0.020000	-128.900000	0.013000	-129.300000	0.030000	-129.100000	0.037000	-130.900000	0.046000	-131.900000	0.053000
99.700000	0.037000	100.300000	0.035000	101.700000	0.038000	120.000000	0.000000	120.000000	0.000000	120.000000	0.000000	120.000000	0.000000	-120.000000	0.000000	119.900000	0.000000	120.000000	0.000000	120.000000	0.000000	120.000000	0.000000	-120.200000	0.002000	-119.900000	0.002000	121.600000	0.007000	-117.600000	0.008000	115.200000	0.005000	123.100000	0.012000	-120.900000	0.022000	-122.800000	0.023000	-123.100000	0.034000	-126.200000	0.038000	-129.600000	0.047000	-132.100000	0.053000	-133.000000	0.058000
98.600000	0.030000	98.400000	0.030000	100.000000	0.042000	-180.000000	0.157000	-180.000000	0.161000	-180.000000	0.165000	-180.000000	0.170000	-60.000000	0.175000	-180.000000	0.180000	-180.000000	0.187000	-180.000000	0.194000	-180.000000	0.202000	-179.800000	0.208000	-180.000000	0.215000	178.100000	0.217000	-62.000000	0.223000	-177.600000	0.224000	173.300000	0.218000	-175.200000	0.215000	-171.100000	0.211000	-171.100000	0.209000	-166.000000	0.203000	-161.900000	0.198000	-157.500000	0.190000	-155.200000	0.187000
104.200000	0.057000	103.800000	0.062000	101.800000	0.059000	-120.000000	0.000000	-120.000000	0.000000	-120.000000	0.000000	-120.000000	0.000000	-120.000000	0.000000	-119.900000	0.000000	-120.000000	0.000000	-120.000000	0.000000	-120.000000	0.000000	-119.900000	0.000000	119.800000	0.001000	120.500000	0.001000	-120.100000	0.001000	-121.600000	0.013000	124.000000	0.018000	-122.100000	0.029000	-125.100000	0.035000	-123.700000	0.038000	-126.900000	0.042000	-128.400000	0.042000	-130.900000	0.048000	-132.100000	0.053000
104.400000	0.059000	104.800000	0.062000	104.200000	0.056000	-120.000000	0.000000	-120.000000	0.000000	-120.000000	0.000000	-120.000000	0.000000	-120.000000	0.000000	-120.100000	0.001000	-120.000000	0.000000	-120.000000	0.000000	-120.000000	0.000000	-120.400000	0.001000	120.300000	0.001000	121.300000	0.009000	-118.300000	0.012000	-119.000000	0.015000	122.500000	0.016000	-121.800000	0.019000	-123.700000	0.022000	-125.300000	0.027000	-128.400000	0.033000	-131.400000	0.043000	-132.800000	0.054000	-133.300000	0.061000
99.700000	0.037000	99.700000	0.037000	100.500000	0.044000	-180.000000	0.156000	-180.000000	0.160000	-180.000000	0.165000	-180.000000	0.169000	-180.000000	0.175000	-179.900000	0.180000	-180.000000	0.187000	-180.000000	0.194000	-180.000000	0.202000	60.300000	0.208000	-60.200000	0.216000	178.400000	0.215000	178.400000	0.221000	-178.900000	0.215000	173.700000	0.214000	-174.100000	0.217000	-170.100000	0.211000	-168.700000	0.215000	-163.600000	0.207000	-159.800000	0.201000	-156.600000	0.188000	-154.800000	0.183000
98.000000	0.029000	98.900000	0.025000	101.800000	0.035000	-120.000000	0.000000	-120.000000	0.000000	-120.000000	0.000000	-120.000000	0.000000	119.900000	0.000000	-120.000000	0.000000	120.000000	0.001000	119.700000	0.001000	-120.100000	0.000000	-119.800000	0.001000	120.300000	0.001000	120.300000	0.007000	122.000000	0.009000	-123.200000	0.011000	125.300000	0.006000	126.300000	0.008000	128.400000	0.002000	-128.200000	0.013000	-128.900000	0.027000	-130.000000	0.041000	-131.700000	0.051000	-133.100000	0.059000
103.900000	0.058000	103.500000	0.061000	101.800000	0.062000	-180.000000	0.156000	-180.000000	0.161000	-180.000000	0.165000	-180.000000	0.170000	60.100000	0.175000	-180.000000	0.181000	-180.000000	0.186000	-179.900000	0.193000	-60.100000	0.202000	-180.000000	0.208000	179.500000	0.216000	178.900000	0.215000	176.400000	0.217000	-174.400000	0.218000	63.500000	0.232000	-63.900000	0.237000	-64.400000	0.243000	-165.900000	0.230000	-163.100000	0.213000	-161.000000	0.202000	-157.900000	0.193000	-155.100000	0.186000
105.200000	0.060000	104.700000	0.068000	102.300000	0.059000	120.000000	0.000000	120.000000	0.000000	120.000000	0.000000	120.000000	0.000000	120.000000	0.000000	120.000000	0.000000	119.900000	0.001000	-120.000000	0.001000	120.200000	0.000000	120.000000	0.002000	120.300000	0.001000	-118.100000	0.007000	121.800000	0.008000	-123.000000	0.010000	-126.800000	0.001000	127.900000	0.002000	128.400000	0.003000	-128.800000	0.016000	-129.700000	0.032000	-129.800000	0.040000	-130.900000	0.047000	-132.100000	0.054000
99.600000	0.037000	100.300000	0.034000	102.100000	0.037000	120.000000	0.000000	120.000000	0.000000	120.000000	0.000000	120.000000	0.000000	119.900000	0.000000	120.000000	0.000000	120.200000	0.000000	-120.000000	0.001000	119.900000	0.001000	120.000000	0.000000	120.100000	0.002000	-121.600000	0.000000	122.500000	0.006000	-122.500000	0.016000	-120.900000	0.018000	111.300000	0.020000	109.900000	0.030000	-123.900000	0.036000	-126.800000	0.040000	-129.800000	0.047000	-132.300000	0.053000	-133.500000	0.061000
98.700000	0.030000	98.500000	0.030000	99.600000	0.047000	-180.000000	0.158000	-180.000000	0.161000	-180.000000	0.165000	-180.000000	0.170000	60.100000	0.175000	-180.000000	0.181000	-60.100000	0.187000	-179.900000	0.193000	-180.000000	0.201000	179.800000	0.209000	179.700000	0.215000	-60.800000	0.222000	175.800000	0.219000	-175.000000	0.213000	-175.600000	0.214000	-175.400000	0.216000	-174.400000	0.212000	-170.100000	0.206000	-165.000000	0.199000	-161.000000	0.195000	-157.200000	0.190000	-154.500000	0.183000
104.300000	0.057000	103.400000	0.062000	102.300000	0.060000	-120.000000	0.000000	-120.000000	0.000000	-120.000000	0.000000	-120.000000	0.000000	120.000000	0.000000	-120.000000	0.000000	-120.100000	0.000000	119.700000	0.001000	-120.000000	0.001000	-119.700000	0.000000	120.100000	0.002000	121.600000	0.000000	122.400000	0.006000	-122.200000	0.015000	-122.200000	0.024000	-122.000000	0.028000	-121.300000	0.032000	-124.200000	0.039000	-127.400000	0.044000	-129.200000	0.045000	-131.100000	0.048000	-132.300000	0.055000
104.200000	0.060000	105.200000	0.063000	104.000000	0.050000	-120.000000	0.000000	-120.000000	0.000000	-120.000000	0.000000	-120.000000	0.000000	119.900000	0.000000	-120.000000	0.000000	-119.800000	0.000000	120.300000	0.000000	-120.000000	0.000000	-120.100000	0.001000	120.300000	0.001000	120.500000	0.006000	121.100000	0.014000	-122.900000	0.015000	-120.600000	0.021000	-120.700000	0.024000	-123.000000	0.029000	-126.100000	0.029000	-129.000000	0.035000	-131.500000	0.044000	-132.800000	0.055000	-133.800000	0.063000
99.700000	0.036000	99.600000	0.037000	99.900000	0.047000	-180.000000	0.156000	-180.000000	0.161000	-180.000000	0.165000	-180.000000	0.170000	60.100000	0.175000	-180.000000	0.181000	179.900000	0.187000	-60.200000	0.194000	-179.900000	0.202000	-60.200000	0.209000	179.500000	0.216000	178.700000	0.216000	177.100000	0.211000	-174.500000	0.213000	-175.900000	0.210000	-175.400000	0.213000	-172.900000	0.215000	-167.600000	0.212000	-162.600000	0.203000	-159.100000	0.197000	-156.500000	0.187000	-154.000000	0.180000
-97.700000	0.029000	99.100000	0.026000	103.900000	0.038000	-120.000000	0.000000	-120.000000	0.000000	-120.000000	0.000000	-120.000000	0.000000	120.000000	0.000000	-120.000000	0.000000	119.900000	0.000000	-120.000000	0.000000	-120.000000	0.000000	-119.700000	0.003000	121.100000	0.005000	122.100000	0.004000	119.900000	0.004000	122.800000	0.013000	-116.700000	0.017000	-124.700000	0.005000	-126.800000	0.002000	-128.300000	0.021000	-129.000000	0.037000	-130.400000	0.043000	-132.600000	0.056000	-133.600000	0.062000
-104.000000	0.058000	103.500000	0.063000	99.700000	0.062000	-180.000000	0.156000	-180.000000	0.160000	-180.000000	0.165000	-180.000000	0.170000	179.900000	0.175000	-180.000000	0.181000	60.100000	0.188000	-180.000000	0.195000	-180.000000	0.203000	179.800000	0.207000	178.800000	0.213000	-61.400000	0.219000	177.400000	0.216000	175.200000	0.219000	-65.900000	0.219000	-169.700000	0.224000	-168.300000	0.239000	-164.700000	0.217000	-162.700000	0.202000	-160.300000	0.199000	-156.900000	0.188000	-154.300000	0.182000
-105.300000	0.060000	104.800000	0.068000	101.400000	0.050000	120.000000	0.000000	120.000000	0.000000	120.000000	0.000000	120.000000	0.000000	-119.800000	0.000000	120.000000	0.000000	120.000000	0.000000	120.000000	0.000000	120.000000	0.000000	119.900000	0.002000	120.200000	0.000000	-121.100000	0.002000	-116.400000	0.013000	122.200000	0.010000	-117.400000	0.014000	-127.500000	0.020000	-128.200000	0.009000	-129.100000	0.025000	-129.000000	0.038000	-130.000000	0.042000	-131.000000	0.048000	-132.300000	0.056000
-99.500000	0.038000	100.000000	0.032000	103.900000	0.040000	120.000000	0.000000	120.000000	0.000000	120.000000	0.000000	120.000000	0.000000	-120.100000	0.000000	120.000000	0.000000	119.900000	0.000000	120.000000	0.000000	120.000000	0.000000	120.400000	0.001000	121.000000	0.006000	-117.600000	0.007000	-121.400000	0.004000	124.200000	0.007000	-116.600000	0.018000	-122.000000	0.020000	-121.700000	0.028000	-125.500000	0.038000	-128.800000	0.042000	-130.300000	0.048000	-133.200000	0.058000	-134.000000	0.063000
-98.600000	0.029000	98.500000	0.031000	99.600000	0.059000	-180.000000	0.158000	-180.000000	0.162000	-180.000000	0.166000	-180.000000	0.170000	-60.100000	0.176000	-180.000000	0.182000	60.100000	0.188000	-180.000000	0.195000	-180.000000	0.203000	179.500000	0.209000	178.900000	0.212000	178.300000	0.215000	-62.700000	0.220000	173.700000	0.224000	-66.100000	0.218000	-172.300000	0.208000	-173.300000	0.212000	-167.400000	0.199000	-162.700000	0.196000	-160.200000	0.193000	-156.100000	0.185000	-153.700000	0.180000
-104.400000	0.057000	103.700000	0.064000	101.700000	0.052000	-120.000000	0.000000	-120.000000	0.000000	-120.000000	0.000000	-120.000000	0.000000	120.200000	0.000000	-120.000000	0.000000	120.000000	0.000000	-120.000000	0.000000	-120.000000	0.000000	120.200000	0.000000	120.100000	0.001000	120.300000	0.004000	123.800000	0.009000	123.600000	0.004000	-117.200000	0.014000	-124.700000	0.035000	-122.900000	0.035000	-125.900000	0.041000	-128.600000	0.042000	-129.700000	0.045000	-131.300000	0.049000	-132.700000	0.056000
-104.200000	0.061000	105.200000	0.062000	103.500000	0.040000	-120.000000	0.000000	-120.000000	0.000000	-120.000000	0.000000	-120.000000	0.000000	119.900000	0.000000	-120.000000	0.000000	119.900000	0.000000	-120.000000	0.000000	-120.000000	0.000000	120.400000	0.001000	121.000000	0.006000	120.900000	0.011000	119.800000	0.005000	121.300000	0.022000	-116.500000	0.018000	-123.100000	0.017000	-123.500000	0.023000	-127.700000	0.032000	-130.300000	0.039000	-131.700000	0.047000	-133.700000	0.059000	-134.100000	0.066000
-99.800000	0.036000	99.300000	0.035000	100.000000	0.059000	-180.000000	0.156000	-180.000000	0.160000	-180.000000	0.165000	-180.000000	0.170000	-180.000000	0.175000	-180.000000	0.181000	60.100000	0.188000	-180.000000	0.195000	-180.000000	0.203000	-60.300000	0.209000	178.900000	0.212000	178.600000	0.213000	177.500000	0.215000	176.500000	0.209000	-66.200000	0.217000	-171.000000	0.210000	-171.300000	0.216000	-165.000000	0.205000	-161.000000	0.198000	-158.600000	0.193000	-155.400000	0.183000	-153.400000	0.176000
97.800000	0.027000	99.000000	0.024000	-104.400000	0.038000	-120.000000	0.000000	-120.000000	0.000000	-120.000000	0.000000	-120.000000	0.000000	-120.200000	0.001000	120.200000	0.001000	120.000000	0.001000	-120.100000	0.001000	-119.800000	0.000000	120.500000	0.002000	119.200000	0.004000	121.000000	0.007000	122.500000	0.008000	-122.800000	0.014000	125.900000	0.005000	127.200000	0.006000	-128.300000	0.001000	-128.200000	0.023000	-130.300000	0.032000	-131.500000	0.049000	-133.200000	0.058000	-133.700000	0.062000
103.900000	0.058000	103.300000	0.063000	-98.500000	0.066000	-180.000000	0.157000	-180.000000	0.161000	-180.000000	0.166000	-180.000000	0.170000	-179.900000	0.175000	179.800000	0.181000	-180.000000	0.187000	-179.800000	0.194000	-60.200000	0.202000	179.300000	0.208000	61.900000	0.209000	177.900000	0.214000	176.100000	0.219000	-174.100000	0.212000	-63.400000	0.233000	-64.200000	0.237000	-166.700000	0.240000	-164.200000	0.212000	-162.400000	0.213000	-158.500000	0.190000	-155.800000	0.184000	-153.500000	0.179000
105.200000	0.061000	105.000000	0.070000	-102.100000	0.048000	120.000000	0.000000	120.000000	0.000000	120.000000	0.000000	120.000000	0.000000	-119.900000	0.000000	120.000000	0.000000	119.900000	0.001000	-120.100000	0.001000	-120.000000	0.001000	120.300000	0.001000	118.900000	0.006000	121.000000	0.007000	122.000000	0.006000	-123.200000	0.017000	126.900000	0.001000	128.400000	0.002000	-129.200000	0.005000	-129.400000	0.030000	-129.300000	0.027000	-130.700000	0.045000	-131.600000	0.050000	-133.100000	0.059000
99.800000	0.039000	100.200000	0.031000	-104.100000	0.038000	120.000000	0.000000	120.000000	0.000000	120.000000	0.000000	120.000000	0.000000	-120.200000	0.001000	120.200000	0.001000	120.200000	0.000000	-120.000000	0.001000	-119.900000	0.001000	120.500000	0.002000	119.200000	0.005000	121.800000	0.003000	122.600000	0.007000	-123.000000	0.014000	112.200000	0.021000	110.600000	0.025000	-122.000000	0.033000	-126.100000	0.037000	-127.500000	0.048000	-131.900000	0.052000	-133.600000	0.060000	-133.900000	0.064000
98.500000	0.028000	98.200000	0.031000	-98.800000	0.064000	-180.000000	0.158000	-180.000000	0.162000	-180.000000	0.166000	-180.000000	0.171000	-179.900000	0.175000	179.800000	0.181000	-60.100000	0.188000	-179.900000	0.194000	-180.000000	0.202000	179.300000	0.208000	61.900000	0.208000	177.000000	0.218000	175.800000	0.220000	-173.700000	0.212000	-175.700000	0.211000	-175.000000	0.211000	-172.900000	0.207000	-166.100000	0.197000	-165.000000	0.196000	-158.000000	0.186000	-155.200000	0.181000	-153.100000	0.176000
104.200000	0.057000	103.500000	0.064000	-102.100000	0.049000	-120.000000	0.000000	-120.000000	0.000000	-120.000000	0.000000	-120.000000	0.000000	-119.900000	0.000000	120.000000	0.000000	-120.100000	0.000000	119.800000	0.001000	119.800000	0.000000	120.300000	0.001000	118.900000	0.006000	121.900000	0.003000	122.300000	0.005000	-123.500000	0.016000	-121.700000	0.026000	-121.700000	0.031000	-122.600000	0.037000	-127.000000	0.043000	-126.200000	0.042000	-130.700000	0.047000	-131.800000	0.051000	-133.200000	0.061000
104.300000	0.061000	105.600000	0.063000	-104.000000	0.039000	-120.000000	0.000000	-120.000000	0.000000	-120.000000	0.000000	-120.000000	0.000000	-120.200000	0.001000	120.200000	0.001000	-119.800000	0.000000	120.200000	0.000000	120.200000	0.001000	120.300000	0.003000	119.100000	0.005000	120.700000	0.009000	121.000000	0.016000	-123.100000	0.015000	-121.200000	0.022000	-121.700000	0.026000	-123.800000	0.028000	-128.000000	0.032000	-130.400000	0.040000	-132.700000	0.053000	-134.000000	0.062000	-134.200000	0.065000
100.000000	0.037000	99.200000	0.036000	-99.000000	0.062000	-180.000000	0.157000	-180.000000	0.161000	-180.000000	0.166000	-180.000000	0.170000	-179.900000	0.175000	179.800000	0.181000	179.900000	0.188000	60.100000	0.195000	-60.200000	0.202000	179.500000	0.207000	62.000000	0.208000	178.100000	0.211000	177.400000	0.210000	-173.600000	0.210000	-175.300000	0.210000	-174.200000	0.211000	-170.900000	0.212000	-164.000000	0.201000	-161.900000	0.203000	-157.000000	0.184000	-154.600000	0.178000	-152.600000	0.174000
98.200000	0.030000	-102.400000	0.054000	-105.000000	0.033000	-120.000000	0.000000	-120.000000	0.000000	-120.000000	0.000000	119.900000	0.000000	119.900000	0.001000	-119.900000	0.001000	-120.300000	0.001000	-120.000000	0.000000	-119.600000	0.000000	-120.100000	0.003000	-120.000000	0.002000	122.100000	0.009000	119.800000	0.007000	123.500000	0.004000	126.300000	0.006000	127.900000	0.003000	-129.500000	0.002000	-129.200000	0.025000	-130.000000	0.038000	-132.200000	0.054000	-133.400000	0.060000	-133.800000	0.064000
104.200000	0.057000	-102.200000	0.051000	-97.000000	0.073000	-180.000000	0.157000	-180.000000	0.161000	-180.000000	0.166000	60.100000	0.171000	-179.900000	0.175000	-180.000000	0.181000	60.200000	0.188000	-180.000000	0.196000	-60.200000	0.202000	-60.800000	0.207000	-60.500000	0.217000	-61.900000	0.217000	177.800000	0.216000	63.900000	0.223000	63.800000	0.232000	-64.200000	0.237000	-165.400000	0.239000	-163.700000	0.213000	-161.300000	0.200000	-157.500000	0.184000	-155.000000	0.179000	-153.100000	0.176000
104.800000	0.061000	-102.600000	0.052000	-102.900000	0.046000	120.000000	0.000000	120.000000	0.000000	120.000000	0.000000	120.000000	0.000000	-120.000000	0.001000	120.000000	0.001000	-120.300000	0.000000	120.000000	0.000000	-120.100000	0.001000	-119.400000	0.003000	-119.500000	0.001000	-120.300000	0.002000	-116.300000	0.012000	-126.100000	0.010000	-127.600000	0.001000	128.500000	0.002000	-129.800000	0.003000	-129.300000	0.026000	-129.900000	0.038000	-130.900000	0.048000	-132.100000	0.054000	-133.200000	0.061000
99.400000	0.038000	-99.700000	0.037000	-104.900000	0.034000	120.000000	0.000000	120.000000	0.000000	120.000000	0.000000	119.900000	0.000000	-120.100000	0.000000	120.000000	0.000000	-119.700000	0.001000	120.000000	0.000000	-119.900000	0.002000	-119.500000	0.000000	-119.800000	0.001000	-117.600000	0.008000	-122.100000	0.005000	-120.400000	0.013000	-121.100000	0.021000	109.900000	0.029000	-122.800000	0.036000	-126.000000	0.043000	-129.000000	0.047000	-133.000000	0.055000	-134.000000	0.061000	-134.200000	0.066000
99.200000	0.029000	-102.500000	0.053000	-97.200000	0.070000	-180.000000	0.158000	-180.000000	0.162000	-180.000000	0.166000	60.100000	0.171000	-179.800000	0.176000	179.900000	0.182000	179.900000	0.187000	-180.000000	0.196000	-180.000000	0.201000	-60.800000	0.207000	-60.500000	0.217000	-62.000000	0.217000	-62.400000	0.222000	-175.600000	0.209000	-175.000000	0.210000	-174.300000	0.207000	-172.000000	0.204000	-166.700000	0.194000	-162.100000	0.190000	-156.500000	0.182000	-154.100000	0.177000	-152.600000	0.173000
104.100000	0.058000	-102.300000	0.051000	-102.700000	0.047000	-120.000000	0.000000	-120.000000	0.000000	-120.000000	0.000000	120.000000	0.000000	119.800000	0.000000	-119.800000	0.000000	120.000000	0.001000	-120.000000	0.000000	119.800000	0.001000	-119.800000	0.005000	-119.900000	0.003000	-120.100000	0.001000	124.000000	0.006000	-122.900000	0.027000	-122.400000	0.028000	-121.700000	0.032000	-122.900000	0.037000	-125.800000	0.043000	-128.600000	0.045000	-131.400000	0.047000	-132.600000	0.054000	-133.300000	0.062000
103.900000	0.061000	-102.300000	0.052000	-104.900000	0.036000	-120.000000	0.000000	-120.000000	0.000000	-120.000000	0.000000	119.900000	0.000000	120.100000	0.000000	-120.100000	0.001000	120.000000	0.001000	-120.000000	0.000000	120.300000	0.001000	-119.700000	0.001000	-119.600000	0.000000	-118.300000	0.012000	119.900000	0.007000	-120.800000	0.012000	-120.900000	0.023000	-122.600000	0.029000	-123.900000	0.034000	-129.000000	0.034000	-131.200000	0.043000	-133.400000	0.058000	-134.200000	0.064000	-134.600000	0.068000
100.100000	0.034000	-99.900000	0.037000	-97.500000	0.069000	-180.000000	0.157000	-180.000000	0.161000	-180.000000	0.166000	60.100000	0.171000	60.100000	0.176000	-60.100000	0.182000	179.900000	0.188000	-180.000000	0.196000	-60.200000	0.202000	-60.800000	0.207000	-60.500000	0.217000	178.400000	0.215000	177.500000	0.215000	-175.100000	0.210000	-175.000000	0.207000	-173.200000	0.208000	-170.700000	0.205000	-163.500000	0.203000	-159.700000	0.193000	-155.900000	0.178000	-153.700000	0.173000	-152.000000	0.170000
98.000000	0.028000	98.500000	0.024000	-106.100000	0.031000	-120.000000	0.000000	-120.000000	0.000000	120.000000	0.000000	-120.000000	0.000000	119.900000	0.000000	120.100000	0.001000	-120.200000	0.000000	-120.200000	0.001000	-119.800000	0.000000	-120.200000	0.002000	118.700000	0.007000	120.000000	0.013000	122.100000	0.006000	-122.700000	0.013000	-124.100000	0.002000	-128.400000	0.002000	-128.400000	0.012000	-129.700000	0.028000	-130.500000	0.042000	-132.300000	0.055000	-133.700000	0.062000	-134.400000	0.066000
104.300000	0.058000	103.100000	0.061000	-94.900000	0.082000	-180.000000	0.158000	-180.000000	0.162000	179.900000	0.166000	-180.000000	0.171000	60.100000	0.177000	179.900000	0.182000	-60.100000	0.189000	-179.800000	0.196000	-60.200000	0.203000	-61.000000	0.206000	-179.200000	0.210000	178.400000	0.206000	63.100000	0.220000	-173.600000	0.211000	-170.800000	0.223000	-167.400000	0.236000	-165.300000	0.223000	-162.500000	0.207000	-160.400000	0.195000	-157.400000	0.184000	-154.500000	0.177000	-152.000000	0.172000
104.700000	0.062000	105.600000	0.072000	-103.800000	0.040000	120.000000	0.000000	120.000000	0.000000	120.100000	0.000000	120.000000	0.000000	120.000000	0.000000	120.000000	0.000000	120.200000	0.000000	-120.000000	0.000000	-120.000000	0.001000	-118.700000	0.003000	-119.500000	0.003000	-117.100000	0.015000	-124.800000	0.008000	-123.800000	0.020000	-127.000000	0.018000	-128.300000	0.002000	-129.400000	0.018000	-129.900000	0.030000	-130.100000	0.040000	-130.800000	0.047000	-132.200000	0.055000	-133.800000	0.063000
99.700000	0.037000	100.000000	0.034000	-105.800000	0.031000	120.000000	0.000000	120.000000	0.000000	120.000000	0.000000	120.000000	0.000000	119.900000	0.000000	120.100000	0.001000	120.100000	0.001000	-120.200000	0.001000	-119.900000	0.001000	-120.000000	0.002000	-121.300000	0.008000	-122.600000	0.001000	-120.200000	0.004000	-123.100000	0.012000	-121.700000	0.016000	-122.700000	0.031000	-124.100000	0.035000	-127.100000	0.044000	-130.100000	0.049000	-133.000000	0.057000	-134.300000	0.063000	-134.400000	0.069000
98.900000	0.029000	98.000000	0.029000	-95.300000	0.080000	-180.000000	0.158000	-180.000000	0.162000	179.900000	0.167000	-180.000000	0.172000	60.100000	0.177000	179.900000	0.182000	179.800000	0.188000	-179.800000	0.196000	-180.000000	0.203000	-61.100000	0.206000	-178.700000	0.212000	-61.700000	0.219000	-176.700000	0.215000	-173.000000	0.212000	-173.100000	0.208000	-173.000000	0.206000	-169.400000	0.199000	-164.900000	0.190000	-160.700000	0.187000	-156.600000	0.181000	-153.700000	0.175000	-151.900000	0.168000
104.100000	0.059000	103.400000	0.062000	-103.700000	0.042000	-120.000000	0.000000	-120.000000	0.000000	120.100000	0.000000	-120.000000	0.000000	120.000000	0.000000	120.000000	0.000000	120.100000	0.001000	-120.000000	0.000000	119.800000	0.000000	121.300000	0.005000	-120.000000	0.001000	123.200000	0.002000	-122.900000	0.019000	-124.300000	0.018000	-124.500000	0.031000	-122.500000	0.031000	-124.900000	0.040000	-127.000000	0.045000	-129.300000	0.045000	-131.100000	0.048000	-132.700000	0.055000	-133.600000	0.066000
104.200000	0.061000	105.800000	0.066000	-105.600000	0.031000	-120.000000	0.000000	-120.000000	0.000000	120.000000	0.000000	-120.000000	0.000000	119.900000	0.000000	120.100000	0.001000	120.000000	0.001000	-120.200000	0.001000	120.200000	0.001000	119.400000	0.002000	-121.900000	0.004000	121.100000	0.007000	-119.200000	0.009000	-122.800000	0.015000	-122.100000	0.017000	-123.100000	0.031000	-125.800000	0.031000	-129.500000	0.038000	-131.800000	0.047000	-133.700000	0.058000	-134.500000	0.065000	-135.000000	0.069000
99.900000	0.035000	99.300000	0.037000	-95.600000	0.078000	-180.000000	0.158000	-180.000000	0.162000	179.900000	0.166000	-180.000000	0.171000	60.100000	0.177000	179.900000	0.182000	179.900000	0.188000	-179.800000	0.196000	-60.200000	0.203000	179.500000	0.204000	61.300000	0.213000	177.100000	0.212000	-177.500000	0.210000	-173.300000	0.208000	-172.600000	0.207000	-172.400000	0.205000	-167.500000	0.202000	-162.300000	0.195000	-158.800000	0.188000	-155.700000	0.179000	-153.300000	0.172000	-151.000000	0.167000
98.300000	0.029000	98.500000	0.025000	119.900000	0.000000	-120.000000	0.000000	-120.000000	0.000000	-120.000000	0.000000	-120.000000	0.000000	120.100000	0.000000	-120.200000	0.000000	-120.000000	0.000000	120.200000	0.001000	120.000000	0.000000	-120.900000	0.005000	120.900000	0.003000	117.700000	0.014000	124.200000	0.005000	124.900000	0.002000	124.700000	0.020000	126.600000	0.026000	-129.100000	0.012000	-129.600000	0.035000	-131.200000	0.045000	-132.800000	0.056000	-134.300000	0.064000	-134.400000	0.067000
104.100000	0.058000	102.900000	0.062000	179.900000	0.154000	-180.000000	0.158000	-179.900000	0.162000	-180.000000	0.167000	-180.000000	0.172000	60.100000	0.177000	60.100000	0.183000	-180.000000	0.190000	-60.200000	0.196000	60.200000	0.204000	-178.200000	0.202000	178.000000	0.211000	63.000000	0.212000	-62.600000	0.223000	63.800000	0.224000	171.100000	0.210000	167.500000	0.203000	-164.500000	0.223000	-161.900000	0.197000	-159.600000	0.192000	-156.000000	0.179000	-153.200000	0.172000	-151.400000	0.168000
104.800000	0.062000	105.600000	0.070000	-119.800000	0.000000	120.000000	0.000000	119.800000	0.000000	-120.000000	0.000000	120.000000	0.000000	-120.200000	0.000000	-120.200000	0.000000	120.000000	0.000000	-119.900000	0.001000	119.800000	0.001000	-120.900000	0.006000	121.300000	0.006000	119.400000	0.003000	125.100000	0.001000	-126.500000	0.007000	124.700000	0.021000	126.700000	0.027000	-129.900000	0.016000	-129.800000	0.037000	-130.300000	0.040000	-131.900000	0.051000	-133.000000	0.058000	-134.300000	0.067000
99.600000	0.037000	100.100000	0.035000	-120.100000	0.000000	120.000000	0.000000	120.100000	0.000000	-120.000000	0.000000	120.000000	0.000000	-119.900000	0.001000	-119.700000	0.000000	120.000000	0.000000	-119.800000	0.000000	120.000000	0.000000	-121.100000	0.004000	120.900000	0.003000	117.400000	0.013000	113.500000	0.010000	-121.400000	0.018000	124.700000	0.021000	126.600000	0.029000	-123.700000	0.041000	-128.400000	0.045000	-130.700000	0.053000	-133.400000	0.058000	-134.700000	0.066000	-134.600000	0.069000
99.000000	0.029000	97.900000	0.030000	180.000000	0.154000	-180.000000	0.158000	-180.000000	0.162000	-60.000000	0.167000	-180.000000	0.172000	-180.000000	0.176000	179.800000	0.183000	-180.000000	0.190000	-60.200000	0.196000	60.200000	0.204000	-177.900000	0.203000	177.900000	0.211000	63.100000	0.212000	-176.100000	0.213000	-174.700000	0.206000	170.900000	0.208000	167.300000	0.200000	-169.800000	0.193000	-162.900000	0.186000	-160.000000	0.183000	-155.300000	0.176000	-152.600000	0.169000	-151.000000	0.165000
104.000000	0.059000	103.500000	0.061000	-119.900000	0.000000	-120.000000	0.000000	-119.900000	0.000000	-120.000000	0.000000	-120.000000	0.000000	-120.000000	0.001000	120.200000	0.000000	-120.000000	0.000000	-120.000000	0.001000	119.800000	0.001000	-121.200000	0.005000	121.400000	0.006000	119.600000	0.004000	-122.200000	0.015000	-122.900000	0.026000	124.800000	0.022000	126.600000	0.029000	-124.100000	0.044000	-128.300000	0.045000	-129.300000	0.046000	-132.100000	0.052000	-133.200000	0.059000	-134.400000	0.069000
104.200000	0.061000	105.600000	0.066000	-120.200000	0.000000	-120.000000	0.000000	-120.200000	0.000000	-120.000000	0.000000	-120.000000	0.000000	-120.000000	0.000000	119.800000	0.001000	-120.000000	0.000000	-119.900000	0.001000	120.000000	0.000000	-120.800000	0.005000	120.500000	0.006000	117.300000	0.014000	-119.600000	0.021000	-121.300000	0.020000	124.500000	0.024000	126.400000	0.033000	-126.700000	0.031000	-130.600000	0.041000	-132.600000	0.050000	-133.900000	0.060000	-135.000000	0.068000	-134.900000	0.070000
99.900000	0.035000	99.400000	0.039000	60.100000	0.154000	-180.000000	0.158000	60.100000	0.162000	-180.000000	0.167000	-180.000000	0.172000	-179.900000	0.177000	-179.900000	0.182000	-180.000000	0.190000	-180.000000	0.196000	60.200000	0.204000	-178.200000	0.202000	178.200000	0.208000	63.200000	0.211000	-177.800000	0.202000	-174.700000	0.203000	170.900000	0.204000	167.400000	0.195000	-166.600000	0.203000	-160.600000	0.190000	-157.900000	0.185000	-154.600000	0.173000	-152.100000	0.166000	-150.400000	0.163000
98.200000	0.030000	-102.300000	0.054000	120.000000	0.000000	-120.000000	0.000000	-120.000000	0.000000	-120.100000	0.000000	119.900000	0.000000	119.900000	0.000000	120.000000	0.000000	-120.200000	0.000000	119.800000	0.001000	120.100000	0.001000	-118.800000	0.002000	119.300000	0.007000	121.000000	0.004000	-122.400000	0.007000	126.300000	0.007000	127.500000	0.005000	-128.300000	0.007000	-129.000000	0.023000	-130.000000	0.037000	-131.400000	0.047000	-133.700000	0.060000	-134.100000	0.064000	-134.600000	0.069000
104.300000	0.057000	-102.000000	0.049000	60.000000	0.154000	-180.000000	0.158000	-180.000000	0.162000	-179.800000	0.167000	-180.000000	0.171000	60.100000	0.178000	60.100000	0.183000	-60.100000	0.190000	60.400000	0.196000	179.800000	0.204000	-60.700000	0.210000	179.300000	0.206000	62.700000	0.215000	-63.600000	0.218000	-63.800000	0.225000	-64.200000	0.231000	-166.000000	0.224000	-163.500000	0.207000	-161.300000	0.195000	-159.000000	0.188000	-155.200000	0.176000	-153.400000	0.173000	-150.800000	0.165000
104.800000	0.063000	-102.400000	0.052000	120.000000	0.000000	120.000000	0.000000	120.000000	0.000000	119.800000	0.000000	-119.900000	0.001000	120.000000	0.000000	119.900000	0.001000	120.200000	0.000000	119.800000	0.001000	120.100000	0.001000	-120.300000	0.000000	-118.100000	0.009000	-123.600000	0.010000	125.600000	0.010000	127.500000	0.002000	128.400000	0.001000	-129.300000	0.013000	-129.800000	0.028000	-130.000000	0.037000	-130.600000	0.043000	-131.900000	0.050000	-132.900000	0.058000	-134.600000	0.069000
99.300000	0.037000	-100.100000	0.041000	120.000000	0.000000	120.000000	0.000000	120.000000	0.000000	120.100000	0.000000	-120.000000	0.000000	119.900000	0.000000	120.000000	0.000000	120.100000	0.001000	119.800000	0.001000	120.000000	0.001000	-119.400000	0.006000	-121.500000	0.005000	-120.200000	0.001000	120.100000	0.006000	111.400000	0.020000	110.300000	0.028000	-123.100000	0.034000	-126.000000	0.040000	-129.000000	0.047000	-131.200000	0.054000	-134.200000	0.063000	-134.600000	0.066000	-134.800000	0.071000
99.200000	0.029000	-102.500000	0.052000	-180.000000	0.155000	-180.000000	0.159000	-180.000000	0.163000	-180.000000	0.167000	-180.000000	0.172000	60.100000	0.178000	60.100000	0.183000	179.800000	0.189000	60.400000	0.196000	179.900000	0.204000	179.500000	0.206000	-61.500000	0.213000	-177.100000	0.214000	176.200000	0.212000	-175.300000	0.205000	-174.600000	0.203000	-171.000000	0.196000	-166.300000	0.189000	-162.200000	0.184000	-159.000000	0.180000	-154.600000	0.172000	-152.700000	0.170000	-150.500000	0.162000
104.000000	0.059000	-102.000000	0.050000	120.000000	0.000000	-120.000000	0.000000	-120.000000	0.000000	-120.000000	0.000000	119.900000	0.000000	120.000000	0.000000	119.900000	0.001000	120.100000	0.001000	119.800000	0.001000	-119.800000	0.001000	119.900000	0.004000	122.800000	0.002000	-122.800000	0.014000	123.200000	0.022000	-122.000000	0.026000	-121.800000	0.032000	-124.000000	0.039000	-126.600000	0.044000	-128.600000	0.045000	-129.900000	0.048000	-131.900000	0.052000	-133.200000	0.059000	-134.600000	0.071000
104.100000	0.063000	-102.000000	0.052000	120.000000	0.000000	-120.000000	0.000000	-120.000000	0.000000	-120.000000	0.000000	120.100000	0.001000	119.900000	0.000000	120.000000	0.000000	120.000000	0.001000	119.800000	0.001000	-120.200000	0.000000	120.800000	0.002000	120.100000	0.003000	-119.300000	0.006000	119.500000	0.010000	-120.700000	0.025000	-122.200000	0.027000	-124.800000	0.030000	-128.200000	0.035000	-131.000000	0.044000	-133.100000	0.051000	-134.900000	0.064000	-134.900000	0.068000	-135.100000	0.072000
99.900000	0.033000	-100.500000	0.040000	60.000000	0.154000	-180.000000	0.158000	-180.000000	0.162000	-180.000000	0.167000	-180.000000	0.171000	60.100000	0.178000	60.100000	0.183000	179.900000	0.189000	60.400000	0.196000	-60.100000	0.205000	178.900000	0.209000	178.300000	0.210000	-178.000000	0.209000	176.800000	0.207000	-175.700000	0.201000	-173.600000	0.204000	-169.100000	0.200000	-163.900000	0.193000	-160.000000	0.186000	-156.900000	0.182000	-153.700000	0.170000	-152.200000	0.166000	-149.900000	0.160000
98.300000	0.029000	98.700000	0.031000	120.000000	0.000000	-120.100000	0.000000	-120.000000	0.000000	-119.900000	0.001000	-120.000000	0.000000	120.100000	0.001000	-119.900000	0.000000	120.200000	0.001000	-120.100000	0.001000	120.200000	0.003000	-119.600000	0.001000	121.000000	0.005000	121.900000	0.011000	123.000000	0.004000	125.800000	0.007000	127.600000	0.004000	-128.200000	0.002000	-129.500000	0.021000	-130.100000	0.035000	-132.700000	0.057000	-134.400000	0.063000	-134.900000	0.067000	-134.700000	0.070000
104.300000	0.059000	103.000000	0.061000	60.000000	0.155000	-60.000000	0.158000	-179.900000	0.163000	179.900000	0.167000	-180.000000	0.173000	-180.000000	0.177000	-179.900000	0.183000	-60.200000	0.190000	-179.800000	0.197000	179.400000	0.201000	-61.500000	0.206000	176.900000	0.206000	175.300000	0.204000	64.100000	0.216000	-63.600000	0.227000	64.700000	0.229000	-166.300000	0.231000	-163.200000	0.211000	-161.100000	0.197000	-156.800000	0.174000	-153.700000	0.169000	-152.100000	0.168000	-150.700000	0.165000
104.800000	0.064000	105.000000	0.064000	120.000000	0.000000	120.000000	0.000000	-120.100000	0.000000	120.000000	0.000000	120.000000	0.000000	119.900000	0.001000	119.900000	0.001000	-119.900000	0.001000	-120.100000	0.001000	120.300000	0.003000	-118.700000	0.006000	122.200000	0.011000	122.800000	0.016000	-126.100000	0.012000	127.200000	0.001000	-129.000000	0.004000	-129.500000	0.009000	-130.100000	0.024000	-130.400000	0.037000	-131.200000	0.049000	-132.700000	0.055000	-133.500000	0.060000	-134.500000	0.069000
99.400000	0.035000	100.000000	0.039000	120.000000	0.000000	120.000000	0.001000	-120.000000	0.000000	120.100000	0.000000	120.000000	0.000000	120.200000	0.000000	120.000000	0.001000	-119.800000	0.000000	-120.000000	0.001000	120.400000	0.002000	-119.900000	0.003000	121.100000	0.005000	122.200000	0.009000	-120.600000	0.009000	111.700000	0.018000	-121.400000	0.028000	-122.300000	0.033000	-125.500000	0.043000	-128.400000	0.048000	-133.600000	0.058000	-134.800000	0.065000	-135.000000	0.070000	-134.900000	0.072000
99.000000	0.029000	98.600000	0.034000	-180.000000	0.155000	-180.000000	0.158000	-179.900000	0.163000	179.900000	0.167000	-180.000000	0.173000	179.800000	0.178000	-180.000000	0.183000	-60.200000	0.190000	-179.900000	0.197000	179.200000	0.202000	-61.500000	0.206000	176.800000	0.205000	174.900000	0.205000	-175.200000	0.207000	-175.400000	0.209000	-173.700000	0.201000	-172.100000	0.199000	-167.100000	0.188000	-162.600000	0.183000	-155.700000	0.172000	-153.100000	0.166000	-151.800000	0.164000	-150.400000	0.162000
104.000000	0.061000	103.700000	0.058000	120.000000	0.000000	-119.900000	0.000000	-120.100000	0.000000	-120.000000	0.001000	-120.000000	0.000000	-119.800000	0.000000	-119.800000	0.001000	-120.000000	0.001000	119.800000	0.001000	120.500000	0.002000	-118.800000	0.005000	122.200000	0.012000	123.200000	0.015000	-123.700000	0.025000	-122.200000	0.024000	-122.800000	0.035000	-123.400000	0.040000	-125.800000	0.045000	-128.300000	0.048000	-131.800000	0.049000	-133.000000	0.056000	-133.500000	0.062000	-134.500000	0.071000
104.400000	0.062000	104.400000	0.064000	120.000000	0.000000	-120.200000	0.000000	-120.000000	0.000000	-120.000000	0.000000	-120.000000	0.000000	-120.100000	0.000000	-120.300000	0.000000	-119.900000	0.001000	120.200000	0.000000	120.400000	0.002000	-119.500000	0.002000	120.900000	0.006000	122.000000	0.011000	-120.100000	0.013000	-120.400000	0.024000	-122.200000	0.026000	-123.900000	0.028000	-128.200000	0.035000	-131.100000	0.041000	-134.100000	0.060000	-135.200000	0.067000	-135.500000	0.071000	-135.200000	0.073000
99.700000	0.033000	99.700000	0.040000	60.000000	0.155000	-179.800000	0.159000	-179.900000	0.163000	-179.900000	0.167000	-180.000000	0.173000	-60.000000	0.178000	60.200000	0.184000	-180.000000	0.190000	60.100000	0.198000	179.200000	0.202000	-61.500000	0.206000	176.900000	0.204000	175.000000	0.203000	-175.700000	0.202000	-176.100000	0.203000	-172.800000	0.202000	-170.200000	0.203000	-164.200000	0.195000	-159.700000	0.189000	-154.900000	0.169000	-152.400000	0.163000	-151.100000	0.162000	-149.900000	0.160000
98.400000	0.029000	-101.800000	0.052000	-120.000000	0.000000	-120.000000	0.000000	-120.000000	0.000000	-120.000000	0.000000	-120.100000	0.000000	-120.200000	0.001000	-120.000000	0.000000	-120.200000	0.001000	120.500000	0.002000	-120.300000	0.002000	-119.300000	0.002000	120.800000	0.006000	121.900000	0.005000	-122.800000	0.010000	124.800000	0.016000	127.600000	0.003000	-129.000000	0.015000	-130.200000	0.034000	-131.000000	0.044000	-133.200000	0.059000	-134.300000	0.064000	-134.900000	0.069000	-134.900000	0.073000
104.500000	0.059000	-102.000000	0.048000	-180.000000	0.154000	-180.000000	0.158000	-180.000000	0.163000	-180.000000	0.168000	180.000000	0.173000	-179.900000	0.178000	-60.200000	0.184000	-179.800000	0.191000	179.500000	0.197000	-179.100000	0.202000	-61.100000	0.209000	176.900000	0.204000	63.300000	0.212000	-173.100000	0.207000	171.300000	0.210000	64.700000	0.230000	-165.000000	0.216000	-161.700000	0.194000	-160.200000	0.189000	-156.300000	0.173000	-153.700000	0.168000	-151.600000	0.164000	-149.700000	0.158000
104.500000	0.064000	-102.200000	0.052000	120.000000	0.000000	120.000000	0.000000	120.000000	0.000000	120.000000	0.000000	-120.000000	0.000000	-119.900000	0.000000	-119.800000	0.001000	119.700000	0.000000	120.100000	0.000000	-120.600000	0.003000	-119.300000	0.002000	122.200000	0.014000	-124.800000	0.011000	-124.600000	0.019000	124.800000	0.016000	-128.900000	0.004000	-129.100000	0.016000	-129.900000	0.033000	-130.000000	0.039000	-131.200000	0.049000	-132.700000	0.056000	-133.800000	0.064000	-135.100000	0.075000
99.400000	0.035000	-100.600000	0.045000	120.000000	0.000000	120.000000	0.000000	120.000000	0.000000	120.000000	0.000000	-120.000000	0.000000	-120.200000	0.001000	-120.000000	0.000000	120.300000	0.000000	120.300000	0.003000	-120.300000	0.002000	-119.800000	0.005000	121.100000	0.004000	-120.500000	0.003000	-122.400000	0.014000	124.400000	0.020000	-121.700000	0.028000	-124.400000	0.040000	-128.300000	0.047000	-130.300000	0.052000	-134.000000	0.061000	-134.900000	0.066000	-135.300000	0.070000	-135.300000	0.073000
99.100000	0.030000	-102.300000	0.050000	-180.000000	0.156000	-180.000000	0.160000	-180.000000	0.164000	-180.000000	0.168000	180.000000	0.173000	-179.900000	0.178000	-60.200000	0.184000	-60.100000	0.191000	179.700000	0.196000	-179.100000	0.202000	-61.100000	0.209000	176.500000	0.206000	-176.100000	0.210000	-173.500000	0.203000	171.600000	0.206000	-173.500000	0.201000	-169.500000	0.191000	-163.500000	0.180000	-160.700000	0.180000	-155.300000	0.170000	-152.900000	0.165000	-151.000000	0.162000	-149.100000	0.157000
104.100000	0.061000	-101.700000	0.049000	-120.000000	0.000000	-120.000000	0.000000	-120.000000	0.000000	-120.000000	0.000000	-120.000000	0.000000	-119.900000	0.000000	-119.800000	0.001000	120.100000	0.001000	119.900000	0.001000	-120.600000	0.003000	-119.300000	0.002000	122.600000	0.012000	-123.400000	0.018000	-124.000000	0.022000	124.300000	0.019000	-122.800000	0.035000	-124.300000	0.039000	-127.700000	0.045000	-129.000000	0.045000	-131.700000	0.049000	-133.000000	0.057000	-134.100000	0.064000	-135.500000	0.075000
104.200000	0.062000	-102.000000	0.053000	-120.000000	0.000000	-120.000000	0.000000	-120.000000	0.000000	-120.000000	0.000000	-120.000000	0.000000	-120.200000	0.001000	-120.000000	0.000000	119.900000	0.001000	120.500000	0.002000	-120.300000	0.002000	-119.300000	0.002000	121.000000	0.005000	-119.300000	0.010000	-122.600000	0.015000	123.600000	0.026000	-122.300000	0.027000	-126.600000	0.034000	-130.400000	0.042000	-132.300000	0.048000	-134.700000	0.062000	-135.400000	0.067000	-135.500000	0.072000	-135.300000	0.075000
99.700000	0.033000	-101.100000	0.043000	-180.000000	0.154000	-180.000000	0.158000	-180.000000	0.163000	-180.000000	0.168000	-180.000000	0.173000	-179.900000	0.178000	-60.200000	0.184000	-180.000000	0.190000	179.500000	0.197000	-179.100000	0.202000	-61.100000	0.209000	176.600000	0.205000	-177.300000	0.202000	-173.300000	0.202000	172.400000	0.199000	-172.700000	0.201000	-167.200000	0.196000	-161.100000	0.184000	-158.500000	0.183000	-154.400000	0.168000	-152.100000	0.163000	-150.600000	0.159000	-148.900000	0.154000
98.500000	0.029000	98.900000	0.037000	120.000000	0.000000	-120.000000	0.000000	120.000000	0.000000	-120.100000	0.000000	-120.000000	0.000000	-120.100000	0.000000	-119.700000	0.001000	120.200000	0.000000	-120.600000	0.001000	-119.700000	0.003000	119.200000	0.005000	-118.000000	0.003000	121.700000	0.007000	123.700000	0.002000	127.100000	0.005000	-127.300000	0.002000	-129.100000	0.017000	-130.500000	0.030000	-131.700000	0.048000	-134.300000	0.062000	-135.000000	0.067000	-135.300000	0.072000	-135.200000	0.075000
104.300000	0.058000	103.200000	0.058000	60.000000	0.155000	-180.000000	0.159000	60.000000	0.164000	60.000000	0.168000	-180.000000	0.174000	-179.800000	0.179000	179.800000	0.184000	60.100000	0.192000	60.400000	0.198000	-60.800000	0.203000	179.800000	0.205000	-62.500000	0.210000	63.400000	0.212000	64.200000	0.216000	64.100000	0.225000	-167.000000	0.223000	-164.200000	0.211000	-161.900000	0.201000	-158.300000	0.179000	-154.300000	0.166000	-152.500000	0.164000	-150.300000	0.157000	-149.200000	0.156000
104.500000	0.065000	104.400000	0.061000	120.000000	0.000000	120.000000	0.000000	120.000000	0.000000	120.100000	0.000000	-120.000000	0.000000	119.800000	0.000000	120.100000	0.001000	-120.200000	0.000000	-120.600000	0.001000	-119.600000	0.002000	-118.900000	0.005000	-119.300000	0.009000	-125.000000	0.011000	-126.300000	0.013000	-128.200000	0.002000	-129.300000	0.013000	-129.700000	0.021000	-130.000000	0.028000	-131.100000	0.045000	-132.400000	0.052000	-133.300000	0.057000	-134.600000	0.069000	-135.200000	0.076000
99.500000	0.035000	99.800000	0.042000	120.000000	0.000000	120.000000	0.000000	120.000000	0.000000	120.000000	0.001000	-120.000000	0.000000	120.100000	0.001000	120.000000	0.001000	-120.100000	0.001000	-119.400000	0.001000	-119.500000	0.002000	-121.000000	0.005000	-118.900000	0.009000	-120.000000	0.003000	-121.000000	0.013000	-121.700000	0.024000	-122.200000	0.029000	-124.700000	0.041000	-127.500000	0.048000	-131.500000	0.055000	-134.800000	0.065000	-135.400000	0.069000	-135.800000	0.072000	-135.500000	0.076000
99.200000	0.030000	99.500000	0.036000	180.000000	0.156000	-180.000000	0.160000	180.000000	0.164000	179.900000	0.168000	-60.000000	0.174000	180.000000	0.179000	179.900000	0.184000	-179.800000	0.191000	179.800000	0.197000	-60.800000	0.203000	-61.000000	0.210000	-62.600000	0.209000	-176.500000	0.210000	-174.600000	0.203000	-174.000000	0.201000	-171.900000	0.195000	-168.400000	0.186000	-164.700000	0.182000	-158.400000	0.171000	-153.600000	0.162000	-152.000000	0.161000	-149.600000	0.156000	-148.700000	0.154000
103.800000	0.061000	103.500000	0.057000	120.000000	0.000000	-120.000000	0.000000	120.000000	0.000000	120.000000	0.000000	-120.000000	0.000000	119.900000	0.000000	-119.800000	0.001000	-120.100000	0.001000	120.100000	0.002000	-119.800000	0.003000	122.000000	0.000000	-118.100000	0.003000	-123.300000	0.020000	-123.700000	0.027000	-122.800000	0.030000	-124.100000	0.039000	-125.100000	0.044000	-126.700000	0.045000	-130.400000	0.050000	-132.600000	0.053000	-133.400000	0.058000	-135.100000	0.068000	-135.500000	0.076000
104.400000	0.062000	103.500000	0.063000	120.000000	0.000000	-120.000000	0.000000	120.000000	0.000000	120.100000	0.000000	-120.000000	0.000000	120.200000	0.000000	-120.200000	0.001000	-120.000000	0.001000	119.900000	0.002000	-119.500000	0.002000	119.900000	0.001000	-119.000000	0.010000	-119.200000	0.008000	-121.000000	0.015000	-121.400000	0.027000	-123.500000	0.027000	-127.300000	0.033000	-130.000000	0.041000	-133.400000	0.052000	-135.400000	0.067000	-135.800000	0.071000	-135.700000	0.075000	-135.600000	0.078000
99.700000	0.033000	100.200000	0.040000	60.000000	0.155000	-180.000000	0.159000	60.000000	0.164000	179.900000	0.168000	-180.000000	0.174000	-60.100000	0.179000	-179.800000	0.184000	-179.900000	0.191000	179.900000	0.196000	-60.800000	0.203000	179.100000	0.209000	-62.600000	0.209000	-177.300000	0.204000	-174.600000	0.200000	-174.200000	0.197000	-170.500000	0.196000	-165.600000	0.193000	-162.000000	0.188000	-156.300000	0.173000	-152.900000	0.159000	-151.400000	0.158000	-149.600000	0.152000	-148.500000	0.151000
-102.900000	0.053000	-102.000000	0.051000	-120.100000	0.001000	-120.000000	0.000000	-120.000000	0.000000	-120.000000	0.000000	-120.100000	0.000000	120.200000	0.001000	-119.800000	0.000000	120.300000	0.001000	-120.300000	0.001000	-120.200000	0.003000	-121.000000	0.005000	121.300000	0.004000	-122.400000	0.009000	125.000000	0.007000	127.100000	0.007000	-128.700000	0.003000	-128.800000	0.027000	-130.700000	0.040000	-132.400000	0.052000	-134.400000	0.064000	-135.400000	0.070000	-135.500000	0.073000	-135.400000	0.076000
-102.400000	0.052000	-102.200000	0.049000	-180.000000	0.155000	-180.000000	0.160000	-180.000000	0.164000	-179.900000	0.169000	-179.800000	0.174000	179.800000	0.179000	-180.000000	0.185000	179.700000	0.192000	-179.200000	0.197000	-179.200000	0.202000	-177.900000	0.205000	175.900000	0.205000	-173.800000	0.202000	63.900000	0.219000	64.200000	0.226000	-165.800000	0.224000	-163.500000	0.196000	-160.000000	0.183000	-157.800000	0.177000	-154.000000	0.164000	-151.400000	0.158000	-149.600000	0.154000	-148.300000	0.152000
-101.800000	0.047000	-101.500000	0.052000	119.900000	0.000000	120.000000	0.000000	120.000000	0.000000	-120.100000	0.000000	119.800000	0.000000	120.000000	0.000000	120.000000	0.001000	120.100000	0.000000	-120.600000	0.003000	-120.500000	0.004000	-121.200000	0.006000	123.100000	0.014000	-124.200000	0.019000	-127.200000	0.005000	-128.500000	0.001000	-129.700000	0.009000	-129.500000	0.032000	-130.800000	0.041000	-130.900000	0.044000	-132.500000	0.054000	-133.800000	0.062000	-135.100000	0.071000	-135.900000	0.079000
-100.100000	0.037000	-101.100000	0.045000	120.300000	0.000000	120.000000	0.000000	120.000000	0.000000	-120.000000	0.000000	120.100000	0.000000	120.200000	0.001000	119.900000	0.001000	120.100000	0.002000	-120.200000	0.001000	-120.200000	0.003000	-120.800000	0.006000	121.000000	0.006000	-122.100000	0.012000	-120.900000	0.015000	-121.100000	0.025000	-122.900000	0.033000	-127.000000	0.040000	-129.800000	0.050000	-132.300000	0.058000	-135.100000	0.065000	-135.900000	0.071000	-135.800000	0.075000	-135.600000	0.078000
-102.700000	0.053000	-102.300000	0.050000	179.800000	0.156000	-180.000000	0.160000	-180.000000	0.164000	-179.900000	0.169000	60.100000	0.174000	179.800000	0.179000	-180.000000	0.185000	179.900000	0.191000	-179.200000	0.196000	-179.200000	0.202000	-178.100000	0.204000	176.200000	0.203000	-174.000000	0.199000	-175.000000	0.204000	-174.600000	0.200000	-171.400000	0.193000	-165.100000	0.182000	-160.700000	0.172000	-157.700000	0.170000	-153.100000	0.161000	-150.700000	0.155000	-149.100000	0.151000	-148.000000	0.149000
-102.500000	0.052000	-101.500000	0.052000	-119.900000	0.000000	-120.000000	0.000000	-120.000000	0.000000	-120.100000	0.000000	-120.200000	0.000000	120.000000	0.000000	-119.800000	0.000000	119.900000	0.001000	-120.700000	0.004000	-120.500000	0.004000	-121.000000	0.007000	122.800000	0.015000	-123.900000	0.022000	-123.100000	0.026000	-122.400000	0.032000	-123.900000	0.038000	-127.500000	0.043000	-129.500000	0.049000	-130.500000	0.048000	-133.000000	0.054000	-134.200000	0.063000	-135.300000	0.072000	-135.900000	0.081000
-101.700000	0.046000	-101.900000	0.050000	-120.000000	0.000000	-120.000000	0.000000	-120.000000	0.000000	-120.000000	0.000000	-119.900000	0.001000	120.200000	0.001000	-120.200000	0.001000	120.300000	0.001000	-120.100000	0.001000	-120.600000	0.001000	-121.000000	0.005000	120.900000	0.007000	-122.200000	0.012000	-120.100000	0.020000	-121.300000	0.026000	-123.700000	0.032000	-128.600000	0.037000	-131.800000	0.046000	-133.900000	0.056000	-135.400000	0.068000	-136.200000	0.073000	-136.100000	0.076000	-136.000000	0.078000
-100.200000	0.039000	-101.300000	0.044000	-60.000000	0.155000	-180.000000	0.160000	-180.000000	0.164000	-179.900000	0.169000	-180.000000	0.173000	179.800000	0.179000	-179.900000	0.186000	179.700000	0.192000	-179.200000	0.196000	-178.800000	0.204000	-177.900000	0.205000	176.300000	0.202000	-173.800000	0.198000	-175.800000	0.198000	-174.300000	0.198000	-170.500000	0.193000	-163.300000	0.184000	-158.500000	0.175000	-155.900000	0.171000	-152.600000	0.157000	-150.200000	0.152000	-148.700000	0.149000	-147.300000	0.148000
98.500000	0.029000	-102.200000	0.049000	120.000000	0.000000	-120.000000	0.000000	-120.200000	0.000000	-120.000000	0.000000	-120.000000	0.000000	120.000000	0.001000	120.200000	0.001000	-119.800000	0.001000	-120.200000	0.001000	120.300000	0.002000	120.400000	0.006000	121.300000	0.005000	121.800000	0.011000	125.700000	0.007000	127.400000	0.003000	-127.600000	0.014000	-129.500000	0.028000	-131.300000	0.043000	-133.400000	0.058000	-135.100000	0.068000	-135.400000	0.071000	-135.800000	0.074000	-135.700000	0.077000
104.200000	0.058000	-101.900000	0.050000	60.000000	0.155000	-180.000000	0.160000	-179.800000	0.165000	-180.000000	0.169000	-180.000000	0.175000	-180.000000	0.180000	179.800000	0.186000	-60.300000	0.192000	-60.600000	0.197000	178.900000	0.203000	178.000000	0.202000	63.000000	0.208000	174.500000	0.202000	63.800000	0.220000	64.500000	0.225000	-165.700000	0.207000	-162.700000	0.196000	-159.400000	0.181000	-156.100000	0.168000	-153.000000	0.159000	-150.900000	0.154000	-149.000000	0.152000	-147.800000	0.151000
105.000000	0.069000	-101.500000	0.053000	120.000000	0.000000	120.000000	0.000000	119.900000	0.000000	120.000000	0.000000	120.000000	0.000000	-119.900000	0.000000	120.000000	0.000000	-119.900000	0.001000	-119.200000	0.003000	120.800000	0.004000	121.300000	0.011000	-124.200000	0.011000	123.600000	0.021000	-127.400000	0.003000	-128.600000	0.004000	-129.200000	0.023000	-129.900000	0.030000	-130.800000	0.041000	-131.600000	0.048000	-132.800000	0.055000	-134.200000	0.066000	-135.400000	0.073000	-136.200000	0.080000
99.100000	0.033000	-101.400000	0.045000	120.000000	0.000000	120.000000	0.000000	120.000000	0.000000	120.000000	0.000000	120.000000	0.000000	-120.200000	0.000000	120.200000	0.001000	-119.800000	0.001000	-120.000000	0.001000	120.300000	0.002000	120.900000	0.003000	-120.000000	0.002000	122.600000	0.008000	-121.000000	0.018000	-121.800000	0.026000	-124.500000	0.033000	-127.000000	0.044000	-130.400000	0.053000	-133.800000	0.062000	-135.800000	0.070000	-136.100000	0.071000	-135.900000	0.076000	-135.500000	0.079000
99.100000	0.029000	-102.000000	0.050000	180.000000	0.157000	-180.000000	0.160000	60.000000	0.164000	-180.000000	0.170000	-180.000000	0.175000	60.100000	0.180000	179.800000	0.186000	-60.300000	0.192000	-60.700000	0.197000	178.900000	0.203000	177.400000	0.204000	-176.900000	0.206000	173.600000	0.204000	-175.000000	0.202000	-173.500000	0.198000	-168.700000	0.188000	-165.100000	0.179000	-160.100000	0.170000	-155.500000	0.163000	-152.100000	0.156000	-149.900000	0.153000	-148.700000	0.149000	-147.800000	0.148000
103.700000	0.062000	-101.400000	0.052000	120.000000	0.000000	-120.000000	0.000000	-120.000000	0.000000	-120.000000	0.000000	-120.000000	0.000000	120.100000	0.001000	120.000000	0.000000	-119.900000	0.001000	-119.500000	0.004000	120.800000	0.004000	121.900000	0.009000	-123.000000	0.018000	124.400000	0.018000	-122.800000	0.027000	-123.100000	0.033000	-125.800000	0.040000	-127.100000	0.045000	-129.500000	0.048000	-131.600000	0.050000	-133.100000	0.056000	-134.900000	0.065000	-135.500000	0.074000	-136.000000	0.082000
104.900000	0.065000	-102.100000	0.050000	120.000000	0.000000	-120.000000	0.000000	-119.900000	0.001000	-120.000000	0.000000	-120.000000	0.000000	119.800000	0.000000	120.200000	0.001000	-119.800000	0.001000	-119.700000	0.000000	120.300000	0.002000	120.900000	0.003000	-119.300000	0.006000	122.000000	0.012000	-120.400000	0.022000	-121.800000	0.028000	-125.700000	0.031000	-129.100000	0.039000	-132.500000	0.050000	-134.900000	0.062000	-136.400000	0.071000	-136.100000	0.074000	-136.300000	0.077000	-136.000000	0.079000
99.400000	0.031000	-101.400000	0.045000	60.000000	0.155000	-180.000000	0.160000	179.900000	0.164000	-180.000000	0.169000	-180.000000	0.175000	60.100000	0.180000	179.800000	0.186000	-60.300000	0.192000	-60.800000	0.197000	178.900000	0.203000	177.300000	0.204000	-177.500000	0.202000	174.100000	0.200000	-175.500000	0.197000	-173.300000	0.195000	-167.400000	0.189000	-162.800000	0.183000	-157.900000	0.172000	-154.200000	0.162000	-151.300000	0.154000	-149.700000	0.149000	-148.200000	0.147000	-147.200000	0.147000
97.800000	0.024000	-102.400000	0.046000	120.000000	0.000000	-120.000000	0.000000	120.000000	0.000000	120.000000	0.000000	-120.000000	0.000000	-120.200000	0.000000	119.900000	0.000000	-120.000000	0.001000	-119.700000	0.001000	121.400000	0.004000	119.200000	0.008000	-121.400000	0.004000	122.100000	0.010000	123.800000	0.005000	-127.400000	0.003000	-128.700000	0.012000	-130.600000	0.031000	-131.800000	0.047000	-133.500000	0.060000	-135.300000	0.068000	-136.100000	0.074000	-136.200000	0.078000	-135.500000	0.079000
104.400000	0.058000	-101.700000	0.050000	60.000000	0.156000	-180.000000	0.160000	179.900000	0.165000	60.000000	0.170000	-180.000000	0.175000	-179.800000	0.181000	60.300000	0.186000	-179.700000	0.192000	-60.700000	0.198000	178.100000	0.203000	179.700000	0.203000	-175.300000	0.204000	174.000000	0.202000	65.300000	0.213000	-167.200000	0.217000	-164.600000	0.210000	-161.100000	0.191000	-158.900000	0.178000	-155.400000	0.163000	-151.700000	0.154000	-149.900000	0.151000	-148.300000	0.147000	-147.300000	0.146000
105.600000	0.075000	-101.200000	0.054000	120.000000	0.000000	120.000000	0.000000	120.100000	0.000000	120.000000	0.000000	120.000000	0.000000	119.800000	0.000000	119.900000	0.002000	-120.300000	0.002000	-119.500000	0.002000	120.900000	0.002000	-118.300000	0.007000	-123.700000	0.016000	124.100000	0.021000	-127.800000	0.016000	-128.900000	0.013000	-130.000000	0.020000	-130.700000	0.032000	-130.700000	0.041000	-132.000000	0.053000	-133.900000	0.061000	-134.600000	0.066000	-135.600000	0.075000	-136.500000	0.085000
99.100000	0.032000	-102.100000	0.046000	120.000000	0.000000	120.000000	0.000000	120.000000	0.000000	120.000000	0.000000	120.000000	0.000000	120.100000	0.000000	119.900000	0.000000	-120.000000	0.001000	-119.900000	0.003000	120.900000	0.005000	-121.700000	0.006000	-120.900000	0.007000	122.200000	0.011000	-121.000000	0.011000	-122.600000	0.029000	-124.300000	0.036000	-127.900000	0.048000	-131.100000	0.056000	-134.300000	0.062000	-135.900000	0.070000	-136.500000	0.076000	-136.500000	0.079000	-135.800000	0.080000
98.400000	0.025000	-101.700000	0.049000	180.000000	0.157000	-180.000000	0.161000	179.900000	0.165000	180.000000	0.170000	-180.000000	0.176000	60.000000	0.181000	60.300000	0.186000	-179.700000	0.192000	-60.700000	0.198000	178.500000	0.201000	61.400000	0.210000	-175.800000	0.201000	173.800000	0.201000	-173.600000	0.202000	-171.700000	0.191000	-168.800000	0.185000	-163.600000	0.173000	-159.400000	0.168000	-154.300000	0.160000	-150.900000	0.151000	-149.300000	0.148000	-147.800000	0.145000	-146.800000	0.144000
103.500000	0.063000	-101.100000	0.053000	120.000000	0.000000	-120.000000	0.000000	120.100000	0.000000	120.000000	0.000000	-120.000000	0.000000	-120.100000	0.000000	119.700000	0.001000	119.600000	0.002000	-119.500000	0.001000	120.700000	0.004000	-122.700000	0.001000	-123.200000	0.019000	124.100000	0.021000	-124.900000	0.031000	-124.200000	0.037000	-125.500000	0.043000	-127.700000	0.047000	-129.600000	0.048000	-132.500000	0.053000	-134.300000	0.061000	-134.800000	0.067000	-135.800000	0.076000	-136.800000	0.086000
105.900000	0.069000	-102.300000	0.048000	120.000000	0.000000	-120.000000	0.000000	120.000000	0.000000	120.000000	0.000000	-120.000000	0.000000	-119.900000	0.001000	120.100000	0.001000	120.200000	0.001000	-119.600000	0.002000	120.500000	0.006000	-117.200000	0.002000	-121.000000	0.006000	122.300000	0.012000	-120.200000	0.017000	-123.500000	0.027000	-125.700000	0.033000	-130.200000	0.043000	-133.200000	0.052000	-135.100000	0.063000	-136.300000	0.072000	-136.800000	0.078000	-136.700000	0.080000	-135.900000	0.081000
99.300000	0.031000	-101.700000	0.048000	60.000000	0.156000	-180.000000	0.160000	179.900000	0.165000	60.000000	0.170000	-180.000000	0.175000	179.900000	0.180000	60.300000	0.186000	60.400000	0.192000	-60.700000	0.198000	178.800000	0.200000	178.600000	0.208000	-175.600000	0.201000	173.700000	0.200000	-174.400000	0.195000	-170.700000	0.191000	-167.200000	0.187000	-161.200000	0.177000	-157.100000	0.171000	-153.300000	0.158000	-150.300000	0.148000	-148.800000	0.145000	-147.400000	0.143000	-146.500000	0.142000
95.900000	0.019000	-102.800000	0.043000	120.000000	0.000000	120.000000	0.000000	-120.200000	0.000000	120.100000	0.001000	119.900000	0.001000	120.000000	0.000000	119.800000	0.001000	120.300000	0.001000	-120.100000	0.001000	-118.800000	0.004000	120.400000	0.005000	120.700000	0.007000	124.200000	0.008000	126.400000	0.004000	-126.800000	0.003000	-128.700000	0.019000	-130.500000	0.034000	-132.900000	0.055000	-134.100000	0.062000	-135.800000	0.070000	-136.400000	0.076000	-135.900000	0.077000	-135.700000	0.081000
103.800000	0.048000	-101.300000	0.052000	179.900000	0.157000	179.900000	0.161000	-179.800000	0.166000	-180.000000	0.170000	-180.000000	0.175000	60.100000	0.181000	60.300000	0.187000	179.500000	0.193000	-61.000000	0.197000	-61.400000	0.203000	177.400000	0.201000	63.400000	0.207000	63.600000	0.215000	64.400000	0.218000	-166.900000	0.214000	-164.500000	0.203000	-160.900000	0.187000	-157.100000	0.167000	-154.200000	0.159000	-151.000000	0.152000	-148.900000	0.146000	-148.200000	0.147000	-146.800000	0.143000
108.400000	0.092000	-101.000000	0.055000	120.100000	0.000000	120.100000	0.000000	119.900000	0.000000	119.900000	0.000000	-119.900000	0.000000	119.900000	0.001000	120.000000	0.001000	120.300000	0.001000	-119.000000	0.005000	-119.600000	0.002000	122.000000	0.014000	115.500000	0.010000	-126.600000	0.005000	-128.100000	0.006000	-129.500000	0.018000	-129.400000	0.024000	-130.600000	0.035000	-131.200000	0.046000	-132.700000	0.055000	-134.200000	0.061000	-135.300000	0.070000	-135.900000	0.077000	-136.700000	0.087000
98.200000	0.033000	-102.700000	0.044000	120.000000	0.000000	120.000000	0.000000	120.000000	0.000000	120.200000	0.000000	-120.100000	0.001000	120.000000	0.000000	119.700000	0.001000	120.100000	0.002000	-119.900000	0.001000	-119.200000	0.007000	120.900000	0.002000	120.100000	0.005000	-120.500000	0.012000	-121.700000	0.022000	-122.700000	0.026000	-125.100000	0.040000	-128.400000	0.049000	-133.100000	0.060000	-134.900000	0.064000	-136.200000	0.072000	-136.700000	0.077000	-136.100000	0.079000	-136.100000	0.081000
97.700000	0.014000	-101.300000	0.050000	179.900000	0.157000	179.900000	0.161000	60.000000	0.165000	-60.100000	0.171000	-179.900000	0.175000	60.100000	0.181000	60.300000	0.187000	179.700000	0.192000	-61.100000	0.197000	-61.400000	0.203000	176.800000	0.204000	63.600000	0.207000	-175.700000	0.203000	-173.700000	0.197000	-170.800000	0.191000	-167.900000	0.181000	-162.900000	0.171000	-156.700000	0.161000	-153.200000	0.156000	-150.500000	0.149000	-148.400000	0.144000	-147.800000	0.144000	-146.200000	0.142000
102.300000	0.057000	-100.900000	0.054000	120.100000	0.000000	120.100000	0.000000	-120.000000	0.000000	120.100000	0.000000	119.800000	0.000000	119.900000	0.001000	120.000000	0.000000	120.100000	0.002000	-119.100000	0.005000	-119.500000	0.001000	122.600000	0.011000	-124.200000	0.016000	-123.000000	0.024000	-123.400000	0.030000	-125.300000	0.039000	-125.600000	0.043000	-128.100000	0.048000	-131.000000	0.049000	-133.200000	0.055000	-134.300000	0.062000	-135.500000	0.071000	-135.900000	0.079000	-137.100000	0.087000
108.100000	0.089000	-102.800000	0.047000	120.000000	0.000000	120.000000	0.000000	-119.900000	0.001000	119.900000	0.000000	120.200000	0.001000	120.000000	0.000000	119.800000	0.002000	120.300000	0.001000	-119.800000	0.001000	-118.900000	0.006000	120.700000	0.004000	-118.300000	0.006000	-119.600000	0.017000	-121.300000	0.025000	-123.200000	0.027000	-127.400000	0.034000	-130.800000	0.044000	-134.500000	0.059000	-135.400000	0.067000	-136.600000	0.074000	-136.900000	0.079000	-136.600000	0.079000	-136.000000	0.083000
99.600000	0.025000	-101.400000	0.049000	179.900000	0.157000	179.900000	0.161000	179.900000	0.165000	-180.000000	0.170000	60.100000	0.175000	60.100000	0.181000	-179.800000	0.186000	179.500000	0.193000	-61.100000	0.197000	-61.400000	0.203000	177.000000	0.202000	-178.100000	0.201000	-176.600000	0.197000	-174.100000	0.192000	-170.300000	0.188000	-165.500000	0.186000	-160.300000	0.175000	-155.100000	0.161000	-152.500000	0.152000	-149.900000	0.146000	-148.000000	0.141000	-147.100000	0.143000	-146.200000	0.139000
97.600000	0.021000	-104.100000	0.038000	120.200000	0.000000	-120.100000	0.000000	-120.000000	0.000000	-120.100000	0.000000	120.100000	0.001000	-120.100000	0.001000	-119.900000	0.001000	119.500000	0.001000	120.500000	0.004000	-118.400000	0.009000	118.000000	0.013000	118.600000	0.012000	122.900000	0.005000	126.400000	0.005000	-127.300000	0.012000	-129.800000	0.019000	-131.500000	0.040000	-134.000000	0.059000	-135.700000	0.069000	-136.600000	0.074000	-136.400000	0.077000	-136.300000	0.079000	-136.400000	0.082000
103.700000	0.053000	-99.600000	0.060000	60.100000	0.156000	-179.800000	0.161000	-180.000000	0.166000	-60.000000	0.171000	179.800000	0.175000	-179.800000	0.181000	-180.000000	0.187000	60.600000	0.193000	179.200000	0.197000	178.600000	0.201000	62.700000	0.205000	177.900000	0.196000	64.800000	0.209000	64.500000	0.219000	-166.200000	0.204000	-162.700000	0.201000	-159.500000	0.180000	-154.900000	0.158000	-151.800000	0.149000	-149.900000	0.146000	-148.500000	0.143000	-147.200000	0.143000	-145.700000	0.141000
106.300000	0.083000	-101.300000	0.053000	119.700000	0.001000	-120.200000	0.000000	120.000000	0.000000	120.100000	0.000000	-119.700000	0.001000	119.700000	0.001000	119.800000	0.001000	119.800000	0.001000	120.300000	0.004000	119.700000	0.001000	119.500000	0.002000	-116.200000	0.021000	-126.800000	0.016000	-128.300000	0.006000	-129.100000	0.023000	-130.700000	0.024000	-131.000000	0.038000	-132.500000	0.051000	-133.700000	0.058000	-134.500000	0.064000	-135.500000	0.073000	-136.500000	0.080000	-137.400000	0.088000
99.400000	0.032000	-103.900000	0.039000	120.100000	0.000000	-120.000000	0.000000	120.000000	0.000000	119.900000	0.000000	-120.200000	0.000000	120.200000	0.000000	120.200000	0.001000	119.800000	0.003000	120.600000	0.002000	121.700000	0.009000	117.600000	0.012000	-122.200000	0.008000	-121.000000	0.007000	-121.500000	0.021000	-124.000000	0.031000	-125.600000	0.043000	-129.700000	0.053000	-134.300000	0.063000	-136.300000	0.071000	-137.000000	0.076000	-136.900000	0.078000	-136.300000	0.081000	-136.000000	0.085000
98.200000	0.022000	-99.800000	0.057000	180.000000	0.157000	-59.900000	0.161000	-180.000000	0.166000	-179.900000	0.171000	-60.100000	0.176000	60.100000	0.182000	179.800000	0.188000	-179.800000	0.193000	178.900000	0.198000	178.400000	0.202000	62.700000	0.204000	-63.600000	0.207000	-174.100000	0.203000	-173.800000	0.198000	-169.300000	0.185000	-166.700000	0.176000	-161.100000	0.166000	-154.400000	0.153000	-151.000000	0.146000	-149.200000	0.143000	-147.800000	0.142000	-147.000000	0.140000	-145.900000	0.137000
102.400000	0.061000	-101.200000	0.053000	-119.800000	0.000000	-120.000000	0.001000	-120.000000	0.000000	-120.100000	0.000000	-119.800000	0.001000	-120.200000	0.001000	-119.700000	0.000000	-119.700000	0.001000	120.700000	0.003000	120.000000	0.001000	119.900000	0.004000	125.600000	0.011000	-124.800000	0.026000	-123.500000	0.031000	-125.700000	0.040000	-126.300000	0.046000	-128.900000	0.049000	-132.500000	0.053000	-134.000000	0.059000	-134.900000	0.065000	-135.900000	0.073000	-136.400000	0.082000	-137.000000	0.091000
107.000000	0.075000	-103.800000	0.042000	-120.200000	0.000000	-120.100000	0.000000	-120.000000	0.000000	-120.000000	0.001000	-120.000000	0.000000	-120.000000	0.000000	-120.300000	0.001000	-120.700000	0.002000	120.500000	0.002000	121.800000	0.007000	117.500000	0.012000	120.400000	0.002000	-119.800000	0.015000	-121.000000	0.025000	-125.100000	0.029000	-127.600000	0.038000	-132.000000	0.048000	-135.200000	0.064000	-136.800000	0.073000	-137.200000	0.078000	-136.900000	0.080000	-136.800000	0.081000	-136.700000	0.084000
99.600000	0.030000	-100.200000	0.056000	-179.900000	0.157000	-179.800000	0.161000	-180.000000	0.166000	-179.900000	0.170000	-60.200000	0.176000	-179.800000	0.182000	60.200000	0.188000	60.500000	0.193000	178.900000	0.198000	-61.500000	0.203000	62.800000	0.204000	175.800000	0.206000	-175.300000	0.194000	-174.200000	0.192000	-168.100000	0.186000	-164.600000	0.180000	-158.600000	0.170000	-153.300000	0.151000	-150.300000	0.143000	-148.700000	0.140000	-147.600000	0.139000	-146.400000	0.139000	-145.000000	0.137000
98.600000	0.023000	119.900000	0.000000	-120.100000	0.000000	-120.000000	0.000000	-120.000000	0.000000	120.100000	0.000000	-120.100000	0.000000	120.100000	0.001000	-119.800000	0.001000	-119.600000	0.002000	-120.000000	0.002000	-120.600000	0.005000	120.300000	0.005000	122.800000	0.008000	123.700000	0.006000	-125.600000	0.003000	-127.200000	0.017000	-130.000000	0.030000	-132.300000	0.048000	-134.000000	0.061000	-135.700000	0.069000	-136.800000	0.075000	-136.600000	0.079000	-136.300000	0.081000	-136.200000	0.084000
103.300000	0.058000	-179.900000	0.153000	60.000000	0.157000	-180.000000	0.161000	-60.000000	0.166000	179.900000	0.171000	-179.800000	0.177000	179.800000	0.182000	-60.300000	0.188000	-60.500000	0.194000	-61.200000	0.198000	-178.200000	0.201000	176.800000	0.200000	63.400000	0.209000	65.000000	0.209000	-168.300000	0.208000	-164.800000	0.192000	-161.500000	0.185000	-157.500000	0.166000	-155.100000	0.158000	-151.600000	0.149000	-149.000000	0.143000	-147.600000	0.139000	-146.700000	0.139000	-145.400000	0.137000
105.500000	0.076000	119.900000	0.000000	120.100000	0.000000	120.000000	0.000000	120.000000	0.001000	-119.800000	0.001000	119.800000	0.000000	-119.700000	0.001000	-119.900000	0.001000	-119.900000	0.001000	121.400000	0.005000	-121.100000	0.007000	122.700000	0.017000	-125.700000	0.008000	-127.500000	0.015000	-128.700000	0.021000	-130.100000	0.033000	-130.700000	0.035000	-131.800000	0.046000	-132.100000	0.051000	-133.900000	0.059000	-135.200000	0.067000	-136.100000	0.077000	-136.700000	0.084000	-137.500000	0.092000
100.000000	0.031000	120.100000	0.001000	120.000000	0.001000	120.000000	0.000000	120.000000	0.000000	-120.200000	0.000000	120.100000	0.001000	-120.200000	0.000000	-119.800000	0.001000	-119.600000	0.002000	119.300000	0.002000	-120.600000	0.005000	120.600000	0.003000	-120.300000	0.005000	-121.000000	0.009000	-122.200000	0.022000	-125.000000	0.031000	-127.800000	0.045000	-131.900000	0.056000	-134.700000	0.063000	-136.300000	0.071000	-137.000000	0.077000	-137.100000	0.079000	-136.700000	0.082000	-136.400000	0.085000
98.100000	0.028000	-60.100000	0.153000	179.900000	0.157000	-180.000000	0.163000	179.900000	0.166000	-179.800000	0.171000	-180.000000	0.176000	-60.100000	0.183000	-60.300000	0.188000	-60.500000	0.194000	179.600000	0.197000	-178.200000	0.200000	176.500000	0.201000	-176.100000	0.205000	-173.900000	0.201000	-171.500000	0.189000	-166.800000	0.178000	-163.500000	0.169000	-157.700000	0.157000	-154.100000	0.155000	-150.800000	0.146000	-148.600000	0.140000	-146.900000	0.138000	-146.100000	0.137000	-145.000000	0.135000
102.800000	0.063000	-120.000000	0.000000	120.000000	0.000000	-120.000000	0.000000	-119.800000	0.000000	-120.100000	0.000000	-119.900000	0.001000	120.200000	0.000000	-119.900000	0.001000	-119.900000	0.001000	-119.400000	0.006000	-121.100000	0.008000	123.000000	0.016000	-123.400000	0.020000	-124.800000	0.028000	-125.300000	0.038000	-127.700000	0.045000	-128.300000	0.048000	-131.000000	0.052000	-132.600000	0.051000	-134.200000	0.060000	-135.300000	0.068000	-136.600000	0.077000	-137.000000	0.084000	-137.700000	0.093000
106.500000	0.067000	-119.800000	0.000000	120.100000	0.000000	-120.000000	0.000000	-120.100000	0.001000	-120.200000	0.001000	-120.200000	0.000000	120.000000	0.001000	-119.800000	0.001000	-119.600000	0.002000	-120.000000	0.003000	-121.000000	0.003000	120.800000	0.002000	-118.900000	0.013000	-119.800000	0.017000	-122.900000	0.022000	-126.100000	0.031000	-129.600000	0.042000	-133.500000	0.055000	-135.200000	0.066000	-136.700000	0.073000	-137.400000	0.079000	-137.000000	0.081000	-136.800000	0.084000	-136.500000	0.086000
99.300000	0.034000	179.800000	0.153000	179.900000	0.157000	-180.000000	0.161000	-180.000000	0.166000	-179.800000	0.171000	-179.800000	0.177000	179.900000	0.182000	-60.300000	0.188000	-60.500000	0.194000	-61.100000	0.198000	-177.700000	0.202000	176.200000	0.202000	-177.500000	0.196000	-175.100000	0.192000	-170.800000	0.188000	-165.700000	0.177000	-161.500000	0.171000	-155.900000	0.157000	-153.400000	0.150000	-150.200000	0.142000	-148.000000	0.137000	-146.800000	0.135000	-145.900000	0.134000	-144.700000	0.133000
98.700000	0.027000	120.000000	0.001000	-120.100000	0.000000	-120.000000	0.000000	120.100000	0.000000	-120.100000	0.001000	-120.000000	0.000000	120.100000	0.001000	120.700000	0.001000	120.100000	0.003000	120.400000	0.004000	-120.200000	0.003000	120.400000	0.002000	123.400000	0.007000	124.400000	0.004000	-126.100000	0.003000	-128.500000	0.018000	-131.300000	0.039000	-133.600000	0.057000	-135.500000	0.067000	-136.500000	0.073000	-137.100000	0.077000	-136.600000	0.080000	-136.700000	0.081000	-136.200000	0.086000
103.100000	0.059000	60.100000	0.153000	-179.800000	0.157000	-180.000000	0.162000	-180.000000	0.167000	-180.000000	0.171000	-180.000000	0.177000	60.300000	0.183000	-60.400000	0.189000	179.500000	0.193000	178.700000	0.197000	-178.200000	0.201000	176.400000	0.202000	63.400000	0.210000	64.800000	0.211000	-167.500000	0.208000	-164.000000	0.195000	-160.000000	0.176000	-155.600000	0.155000	-152.300000	0.146000	-150.200000	0.142000	-148.300000	0.140000	-147.100000	0.136000	-145.900000	0.138000	-144.900000	0.134000
105.200000	0.070000	120.000000	0.000000	-120.200000	0.000000	120.000000	0.000000	-120.000000	0.000000	119.900000	0.001000	119.900000	0.001000	119.700000	0.000000	120.600000	0.001000	120.300000	0.003000	120.800000	0.006000	-121.500000	0.010000	123.300000	0.017000	-125.900000	0.007000	-127.500000	0.013000	-129.300000	0.020000	-130.100000	0.028000	-130.700000	0.037000	-132.200000	0.050000	-133.600000	0.057000	-134.500000	0.063000	-135.600000	0.069000	-136.500000	0.080000	-137.300000	0.085000	-137.800000	0.095000
100.100000	0.035000	119.800000	0.000000	-120.000000	0.000000	120.000000	0.000000	-120.000000	0.000000	120.200000	0.000000	120.100000	0.001000	119.900000	0.001000	119.400000	0.001000	120.400000	0.001000	120.500000	0.002000	-120.300000	0.002000	120.500000	0.002000	-120.500000	0.008000	-121.200000	0.014000	-122.800000	0.022000	-125.600000	0.036000	-129.700000	0.051000	-134.000000	0.062000	-136.200000	0.069000	-137.000000	0.075000	-137.200000	0.079000	-137.100000	0.080000	-136.500000	0.084000	-136.500000	0.086000
98.300000	0.031000	-179.800000	0.154000	-59.900000	0.158000	-180.000000	0.163000	-180.000000	0.167000	179.800000	0.172000	179.900000	0.176000	60.300000	0.183000	-179.800000	0.188000	179.200000	0.194000	178.600000	0.198000	-178.000000	0.202000	176.300000	0.202000	-175.900000	0.203000	-173.800000	0.197000	-170.700000	0.189000	-166.700000	0.177000	-161.400000	0.163000	-155.000000	0.149000	-151.400000	0.143000	-149.400000	0.139000	-148.000000	0.137000	-146.400000	0.135000	-145.900000	0.134000	-144.400000	0.133000
103.200000	0.060000	119.900000	0.000000	-120.000000	0.001000	-120.000000	0.000000	120.000000	0.000000	-119.800000	0.000000	-119.800000	0.001000	120.000000	0.001000	-120.100000	0.002000	120.600000	0.003000	121.100000	0.005000	117.900000	0.009000	123.400000	0.017000	-123.200000	0.021000	-124.300000	0.030000	-125.800000	0.037000	-127.100000	0.043000	-128.900000	0.047000	-132.200000	0.052000	-134.000000	0.057000	-134.900000	0.064000	-135.600000	0.071000	-137.000000	0.080000	-137.100000	0.088000	-138.100000	0.095000
105.500000	0.065000	120.000000	0.001000	-120.100000	0.000000	-120.000000	0.000000	120.000000	0.001000	-120.100000	0.001000	-120.200000	0.001000	119.700000	0.000000	-119.900000	0.002000	120.200000	0.001000	120.400000	0.002000	120.500000	0.001000	120.300000	0.003000	-119.300000	0.014000	-120.600000	0.019000	-122.500000	0.027000	-126.600000	0.036000	-131.400000	0.049000	-135.100000	0.063000	-136.600000	0.072000	-137.400000	0.077000	-137.600000	0.080000	-137.000000	0.082000	-137.100000	0.083000	-136.500000	0.088000
99.500000	0.037000	60.100000	0.153000	-179.800000	0.157000	-180.000000	0.162000	-180.000000	0.166000	-180.000000	0.171000	-179.800000	0.177000	60.200000	0.183000	-179.900000	0.187000	179.200000	0.194000	178.600000	0.198000	61.700000	0.204000	176.400000	0.200000	-177.100000	0.195000	-174.400000	0.191000	-171.000000	0.183000	-165.600000	0.175000	-159.500000	0.164000	-153.700000	0.147000	-150.800000	0.139000	-148.800000	0.136000	-147.400000	0.135000	-146.300000	0.132000	-145.100000	0.134000	-144.300000	0.130000
120.000000	0.000000	-120.100000	0.000000	-120.000000	0.000000	119.900000	0.001000	119.900000	0.000000	-119.900000	0.001000	-120.100000	0.001000	-119.900000	0.001000	119.800000	0.002000	119.500000	0.002000	121.200000	0.005000	-120.900000	0.004000	119.800000	0.011000	122.900000	0.008000	125.000000	0.003000	-127.300000	0.004000	-129.100000	0.021000	-131.200000	0.042000	-134.000000	0.061000	-135.300000	0.068000	-136.900000	0.075000	-137.300000	0.079000	-137.400000	0.083000	-136.500000	0.084000	-136.700000	0.086000
-180.000000	0.149000	-179.900000	0.154000	-179.900000	0.158000	-179.800000	0.162000	60.100000	0.168000	179.900000	0.172000	-179.900000	0.178000	-60.400000	0.183000	-179.800000	0.189000	61.000000	0.194000	178.100000	0.197000	-177.100000	0.199000	63.400000	0.203000	64.200000	0.207000	65.300000	0.209000	-166.400000	0.208000	-162.700000	0.189000	-159.100000	0.169000	-155.300000	0.153000	-152.400000	0.146000	-149.400000	0.139000	-147.200000	0.134000	-146.000000	0.133000	-145.600000	0.134000	-144.200000	0.134000
-120.000000	0.000000	120.000000	0.000000	-120.100000	0.000000	119.800000	0.000000	120.000000	0.000000	119.900000	0.000000	-120.000000	0.000000	-119.900000	0.001000	-119.800000	0.001000	119.600000	0.003000	120.900000	0.004000	-122.200000	0.011000	116.200000	0.004000	-126.500000	0.012000	-128.200000	0.015000	-129.700000	0.018000	-130.900000	0.032000	-131.400000	0.043000	-132.000000	0.050000	-133.500000	0.058000	-134.900000	0.065000	-136.400000	0.074000	-136.900000	0.081000	-137.300000	0.089000	-138.200000	0.095000
-120.000000	0.000000	120.000000	0.001000	-120.000000	0.000000	120.200000	0.001000	119.900000	0.000000	120.200000	0.001000	-120.100000	0.001000	-119.700000	0.001000	-120.500000	0.002000	119.500000	0.003000	120.900000	0.006000	-120.700000	0.004000	119.500000	0.011000	-120.300000	0.006000	-121.600000	0.016000	-123.300000	0.026000	-126.300000	0.038000	-130.400000	0.051000	-134.500000	0.065000	-136.100000	0.069000	-137.400000	0.077000	-137.500000	0.081000	-137.500000	0.084000	-136.900000	0.084000	-136.300000	0.089000
-180.000000	0.152000	-180.000000	0.154000	-179.900000	0.159000	60.100000	0.162000	60.100000	0.168000	179.900000	0.172000	-179.900000	0.178000	-60.400000	0.183000	-179.500000	0.189000	61.000000	0.193000	178.300000	0.196000	-177.200000	0.199000	63.500000	0.204000	-175.300000	0.202000	-172.900000	0.194000	-170.200000	0.186000	-165.200000	0.172000	-159.700000	0.159000	-154.600000	0.148000	-151.400000	0.143000	-148.600000	0.136000	-146.800000	0.131000	-145.700000	0.131000	-145.100000	0.133000	-144.500000	0.130000
120.000000	0.000000	-119.900000	0.000000	-120.100000	0.000000	119.800000	0.000000	120.000000	0.000000	119.900000	0.001000	-120.000000	0.000000	-119.900000	0.001000	-120.100000	0.001000	119.500000	0.002000	120.800000	0.005000	-122.200000	0.011000	-124.400000	0.013000	-124.100000	0.024000	-124.800000	0.032000	-125.700000	0.038000	-128.000000	0.046000	-130.300000	0.050000	-132.100000	0.052000	-134.000000	0.058000	-135.300000	0.066000	-136.500000	0.076000	-137.100000	0.082000	-137.700000	0.089000	-137.800000	0.098000
120.000000	0.000000	-120.200000	0.000000	-120.000000	0.000000	119.900000	0.001000	119.900000	0.000000	120.200000	0.000000	-120.100000	0.001000	-119.800000	0.002000	-120.500000	0.001000	119.500000	0.004000	120.900000	0.005000	-120.600000	0.005000	-117.100000	0.003000	-119.200000	0.013000	-121.000000	0.021000	-123.000000	0.030000	-127.300000	0.038000	-131.800000	0.050000	-135.700000	0.065000	-136.600000	0.072000	-137.700000	0.079000	-137.800000	0.082000	-137.600000	0.085000	-136.800000	0.086000	-137.000000	0.088000
-180.000000	0.149000	-179.800000	0.154000	-179.900000	0.158000	-179.800000	0.162000	60.100000	0.168000	60.000000	0.173000	-179.900000	0.178000	179.800000	0.182000	-179.400000	0.190000	61.000000	0.193000	178.300000	0.196000	-177.300000	0.198000	-179.500000	0.201000	-176.500000	0.194000	-173.500000	0.187000	-170.400000	0.181000	-164.200000	0.171000	-158.200000	0.159000	-153.200000	0.146000	-150.700000	0.139000	-148.100000	0.132000	-146.300000	0.129000	-145.400000	0.129000	-145.000000	0.130000	-143.600000	0.130000
99.500000	0.038000	-120.000000	0.000000	-119.900000	0.000000	-120.200000	0.000000	-120.000000	0.000000	-120.100000	0.001000	-120.100000	0.001000	-120.100000	0.002000	-120.600000	0.002000	119.700000	0.005000	120.900000	0.002000	-120.400000	0.004000	119.600000	0.011000	123.100000	0.007000	124.600000	0.002000	-127.100000	0.011000	-129.800000	0.029000	-132.700000	0.052000	-134.500000	0.063000	-136.000000	0.070000	-137.400000	0.077000	-137.200000	0.080000	-137.200000	0.083000	-136.400000	0.087000	-136.600000	0.089000
102.600000	0.056000	-179.900000	0.155000	-60.100000	0.159000	-179.900000	0.163000	-60.100000	0.168000	-179.900000	0.173000	-179.800000	0.178000	-180.000000	0.183000	-179.100000	0.189000	61.100000	0.194000	177.900000	0.199000	-177.300000	0.199000	63.400000	0.203000	64.600000	0.205000	65.900000	0.207000	-165.600000	0.196000	-161.800000	0.181000	-156.900000	0.156000	-153.800000	0.147000	-151.300000	0.143000	-148.500000	0.136000	-146.800000	0.132000	-145.700000	0.131000	-145.200000	0.129000	-143.800000	0.129000
104.400000	0.061000	-120.100000	0.000000	-120.000000	0.000000	120.000000	0.001000	-119.900000	0.000000	119.900000	0.000000	119.700000	0.001000	119.700000	0.001000	-120.500000	0.002000	119.500000	0.001000	121.600000	0.005000	-122.200000	0.013000	116.200000	0.004000	-126.900000	0.015000	-128.500000	0.019000	-129.900000	0.028000	-130.700000	0.035000	-131.900000	0.048000	-133.000000	0.055000	-134.000000	0.059000	-135.400000	0.067000	-136.700000	0.077000	-137.300000	0.084000	-137.400000	0.093000	-138.300000	0.099000
100.000000	0.040000	-120.000000	0.000000	-119.900000	0.000000	120.000000	0.000000	-120.000000	0.001000	120.100000	0.001000	120.200000	0.000000	120.500000	0.001000	-120.300000	0.002000	119.100000	0.004000	120.300000	0.004000	-120.600000	0.003000	119.600000	0.013000	-120.700000	0.007000	-121.800000	0.015000	-124.200000	0.028000	-127.700000	0.043000	-132.800000	0.058000	-135.200000	0.066000	-136.700000	0.072000	-137.600000	0.079000	-137.500000	0.081000	-137.400000	0.084000	-137.400000	0.085000	-136.800000	0.090000
99.700000	0.039000	-179.900000	0.155000	-60.100000	0.159000	60.100000	0.163000	179.900000	0.167000	-180.000000	0.173000	60.100000	0.179000	-60.300000	0.184000	-179.300000	0.188000	61.100000	0.194000	178.400000	0.197000	-177.100000	0.200000	63.700000	0.204000	-174.500000	0.199000	-172.200000	0.193000	-168.200000	0.180000	-163.600000	0.166000	-156.600000	0.149000	-152.900000	0.142000	-150.400000	0.140000	-148.000000	0.133000	-146.400000	0.130000	-145.300000	0.129000	-144.100000	0.130000	-143.400000	0.128000
103.000000	0.055000	-120.100000	0.000000	-120.000000	0.000000	119.800000	0.000000	120.000000	0.001000	-120.000000	0.000000	119.800000	0.001000	-120.200000	0.001000	-120.400000	0.003000	120.100000	0.002000	121.200000	0.008000	-122.400000	0.012000	-124.900000	0.013000	-124.600000	0.026000	-125.600000	0.033000	-127.100000	0.042000	-128.500000	0.047000	-131.600000	0.052000	-133.300000	0.057000	-134.400000	0.060000	-135.600000	0.068000	-136.800000	0.078000	-137.500000	0.085000	-138.300000	0.091000	-138.500000	0.099000
103.900000	0.061000	-120.000000	0.000000	-119.900000	0.000000	120.100000	0.001000	120.200000	0.000000	-120.100000	0.001000	120.000000	0.000000	-119.400000	0.001000	-120.300000	0.002000	118.900000	0.004000	120.300000	0.003000	-120.600000	0.003000	-116.900000	0.002000	-119.500000	0.015000	-121.000000	0.022000	-124.600000	0.029000	-129.000000	0.042000	-134.000000	0.058000	-136.100000	0.067000	-137.000000	0.075000	-137.900000	0.081000	-137.800000	0.082000	-137.500000	0.085000	-136.900000	0.089000	-136.900000	0.091000
99.900000	0.040000	-179.900000	0.155000	-60.100000	0.159000	-180.000000	0.163000	179.700000	0.168000	-179.900000	0.173000	60.200000	0.179000	179.600000	0.184000	-179.200000	0.188000	-179.100000	0.194000	178.400000	0.197000	-177.100000	0.200000	-179.500000	0.202000	-175.800000	0.190000	-173.100000	0.185000	-167.800000	0.177000	-162.200000	0.166000	-155.200000	0.148000	-151.700000	0.140000	-149.900000	0.135000	-147.500000	0.130000	-145.900000	0.128000	-145.000000	0.127000	-144.400000	0.126000	-143.300000	0.126000
-101.600000	0.050000	120.100000	0.000000	120.100000	0.001000	120.100000	0.000000	-119.900000	0.001000	-119.700000	0.001000	-120.200000	0.002000	-119.800000	0.000000	-120.600000	0.002000	-119.700000	0.005000	120.500000	0.002000	-120.900000	0.009000	120.500000	0.010000	123.200000	0.005000	-125.300000	0.003000	-127.700000	0.014000	-130.100000	0.035000	-132.900000	0.051000	-135.200000	0.066000	-137.000000	0.075000	-137.700000	0.080000	-137.600000	0.082000	-137.500000	0.084000	-136.900000	0.088000	-136.900000	0.091000
-102.300000	0.051000	-180.000000	0.155000	-180.000000	0.159000	179.800000	0.164000	179.900000	0.168000	179.800000	0.173000	-179.900000	0.178000	-179.700000	0.184000	-179.100000	0.190000	-61.100000	0.195000	177.700000	0.197000	-177.000000	0.196000	64.000000	0.201000	65.200000	0.203000	-168.600000	0.204000	-164.900000	0.194000	-160.800000	0.173000	-156.900000	0.159000	-152.900000	0.144000	-149.600000	0.135000	-147.500000	0.131000	-146.000000	0.129000	-145.100000	0.130000	-144.400000	0.128000	-143.200000	0.127000
-101.900000	0.050000	-120.000000	0.000000	-119.900000	0.000000	-119.800000	0.000000	119.900000	0.000000	120.000000	0.001000	-119.900000	0.001000	119.800000	0.003000	-120.500000	0.002000	-119.500000	0.001000	122.000000	0.009000	-121.800000	0.014000	115.000000	0.009000	-127.400000	0.018000	-128.600000	0.021000	-130.100000	0.028000	-130.900000	0.040000	-131.900000	0.047000	-133.300000	0.056000	-134.800000	0.063000	-135.900000	0.071000	-137.100000	0.079000	-137.600000	0.085000	-137.900000	0.094000	-138.500000	0.101000
-100.800000	0.046000	-120.000000	0.001000	-120.200000	0.000000	-120.100000	0.000000	120.200000	0.001000	120.100000	0.001000	-120.300000	0.001000	119.800000	0.001000	-120.300000	0.002000	-119.100000	0.004000	120.300000	0.002000	-121.400000	0.006000	119.900000	0.009000	-121.100000	0.008000	-122.700000	0.019000	-124.700000	0.032000	-128.700000	0.046000	-132.500000	0.058000	-135.900000	0.068000	-137.600000	0.077000	-138.000000	0.081000	-137.700000	0.084000	-137.400000	0.086000	-137.300000	0.088000	-137.000000	0.092000
-101.900000	0.049000	180.000000	0.154000	-59.900000	0.159000	-180.000000	0.164000	179.900000	0.168000	179.800000	0.173000	-179.700000	0.179000	60.600000	0.184000	-179.300000	0.189000	-61.100000	0.195000	177.900000	0.197000	-176.400000	0.198000	64.200000	0.202000	-173.500000	0.197000	-171.000000	0.189000	-167.600000	0.176000	-162.000000	0.161000	-157.000000	0.151000	-152.000000	0.140000	-148.800000	0.132000	-147.000000	0.128000	-145.800000	0.126000	-145.000000	0.127000	-143.900000	0.127000	-142.900000	0.125000
-102.100000	0.051000	-119.900000	0.001000	-120.000000	0.001000	-120.000000	0.000000	-119.900000	0.001000	-119.700000	0.001000	119.700000	0.001000	119.500000	0.001000	-120.500000	0.003000	-120.100000	0.002000	121.900000	0.010000	-122.500000	0.012000	-125.100000	0.017000	-125.300000	0.028000	-125.900000	0.034000	-127.000000	0.043000	-129.300000	0.049000	-131.300000	0.052000	-133.700000	0.057000	-135.100000	0.064000	-136.200000	0.072000	-137.000000	0.081000	-137.500000	0.087000	-138.200000	0.094000	-138.700000	0.102000
-101.700000	0.051000	-120.200000	0.000000	-120.000000	0.000000	-120.100000	0.000000	-120.200000	0.000000	-120.200000	0.000000	120.200000	0.000000	119.900000	0.002000	-120.200000	0.002000	-118.900000	0.005000	120.100000	0.002000	-121.400000	0.005000	-117.500000	0.006000	-119.900000	0.016000	-122.200000	0.025000	-125.500000	0.033000	-130.300000	0.044000	-133.900000	0.057000	-136.500000	0.070000	-138.000000	0.079000	-138.300000	0.083000	-138.200000	0.084000	-137.800000	0.086000	-137.300000	0.089000	-137.100000	0.093000
-101.100000	0.045000	-179.700000	0.155000	-60.100000	0.159000	60.000000	0.164000	-60.000000	0.169000	-60.100000	0.174000	60.100000	0.180000	60.600000	0.184000	-179.300000	0.189000	179.100000	0.194000	178.000000	0.196000	-176.300000	0.198000	-178.400000	0.197000	-174.800000	0.188000	-171.600000	0.182000	-166.800000	0.174000	-160.300000	0.162000	-155.400000	0.150000	-151.100000	0.137000	-148.100000	0.129000	-146.400000	0.125000	-145.100000	0.125000	-144.500000	0.126000	-143.700000	0.125000	-142.700000	0.123000
-101.500000	0.050000	120.000000	0.000000	120.200000	0.000000	120.000000	0.000000	120.100000	0.001000	-120.100000	0.001000	-120.400000	0.001000	-120.300000	0.002000	-119.900000	0.002000	-120.100000	0.002000	-121.900000	0.006000	118.500000	0.011000	120.600000	0.010000	123.400000	0.007000	-125.700000	0.014000	-128.200000	0.021000	-131.900000	0.047000	-133.800000	0.058000	-135.800000	0.069000	-137.800000	0.078000	-137.900000	0.081000	-137.600000	0.083000	-137.600000	0.086000	-137.200000	0.089000	-136.800000	0.093000
-102.300000	0.049000	179.900000	0.156000	60.000000	0.160000	-180.000000	0.164000	179.900000	0.169000	-179.800000	0.174000	-179.700000	0.180000	-179.400000	0.184000	-60.800000	0.190000	-178.600000	0.193000	61.500000	0.202000	63.100000	0.200000	64.200000	0.201000	65.500000	0.203000	-167.700000	0.191000	-163.700000	0.185000	-158.200000	0.158000	-155.000000	0.148000	-151.900000	0.140000	-148.300000	0.131000	-146.600000	0.128000	-145.600000	0.127000	-144.500000	0.127000	-143.700000	0.126000	-142.900000	0.124000
-101.700000	0.051000	120.100000	0.000000	119.800000	0.000000	-119.900000	0.001000	-119.900000	0.000000	119.700000	0.001000	119.700000	0.001000	-120.300000	0.002000	-119.500000	0.003000	118.600000	0.007000	-122.400000	0.003000	117.900000	0.002000	114.800000	0.011000	-128.000000	0.018000	-128.300000	0.029000	-130.300000	0.033000	-131.500000	0.046000	-132.700000	0.053000	-133.700000	0.058000	-135.400000	0.065000	-136.600000	0.074000	-137.300000	0.082000	-137.900000	0.088000	-138.300000	0.096000	-138.600000	0.104000
-101.000000	0.048000	120.000000	0.000000	120.100000	0.000000	-120.100000	0.000000	-120.100000	0.001000	120.200000	0.000000	120.300000	0.000000	-120.300000	0.002000	-119.600000	0.002000	120.200000	0.002000	-117.700000	0.001000	118.700000	0.014000	119.800000	0.008000	-120.800000	0.009000	-124.300000	0.023000	-126.000000	0.036000	-131.600000	0.053000	-134.200000	0.062000	-136.600000	0.071000	-138.100000	0.080000	-138.000000	0.083000	-137.800000	0.084000	-137.500000	0.088000	-137.300000	0.090000	-137.300000	0.093000
-102.000000	0.048000	179.900000	0.156000	-180.000000	0.160000	-179.900000	0.164000	-179.900000	0.169000	60.100000	0.175000	60.100000	0.181000	-179.400000	0.184000	-60.900000	0.190000	61.400000	0.194000	179.200000	0.201000	63.200000	0.200000	64.500000	0.202000	-173.500000	0.196000	-168.800000	0.182000	-165.700000	0.170000	-158.200000	0.151000	-154.300000	0.143000	-150.900000	0.136000	-147.800000	0.127000	-146.300000	0.124000	-145.200000	0.125000	-144.500000	0.124000	-143.500000	0.124000	-142.200000	0.124000
-101.800000	0.051000	120.100000	0.000000	-120.000000	0.000000	119.900000	0.001000	119.900000	0.000000	119.800000	0.000000	-120.300000	0.000000	-120.400000	0.002000	-119.600000	0.002000	118.600000	0.005000	120.600000	0.007000	119.100000	0.007000	-125.300000	0.019000	-125.400000	0.030000	-127.000000	0.036000	-127.900000	0.045000	-131.100000	0.050000	-132.800000	0.055000	-134.200000	0.059000	-135.600000	0.067000	-136.700000	0.076000	-137.500000	0.083000	-137.700000	0.090000	-138.400000	0.097000	-139.100000	0.103000
-101.600000	0.051000	120.000000	0.000000	-120.000000	0.000000	120.100000	0.000000	120.100000	0.001000	120.000000	0.001000	-120.000000	0.001000	-120.200000	0.001000	-119.500000	0.003000	119.700000	0.003000	119.200000	0.007000	117.100000	0.008000	-117.600000	0.005000	-119.700000	0.016000	-124.100000	0.027000	-127.000000	0.036000	-132.600000	0.054000	-135.200000	0.063000	-137.100000	0.073000	-138.500000	0.082000	-138.500000	0.083000	-138.000000	0.085000	-138.100000	0.087000	-137.500000	0.090000	-137.100000	0.095000
-101.500000	0.046000	179.900000	0.156000	-60.000000	0.160000	179.900000	0.164000	-180.000000	0.169000	60.200000	0.174000	-179.900000	0.180000	-179.400000	0.185000	-60.900000	0.190000	61.600000	0.194000	179.900000	0.196000	63.300000	0.200000	-178.000000	0.197000	-174.800000	0.187000	-169.000000	0.177000	-164.700000	0.169000	-157.100000	0.148000	-153.100000	0.141000	-150.000000	0.133000	-147.100000	0.124000	-145.600000	0.123000	-144.900000	0.123000	-143.800000	0.124000	-143.100000	0.123000	-142.400000	0.121000
-101.900000	0.048000	120.000000	0.000000	120.000000	0.000000	120.000000	0.001000	-120.200000	0.001000	-120.200000	0.001000	-120.100000	0.001000	119.800000	0.002000	120.300000	0.000000	-120.400000	0.005000	119.800000	0.006000	117.400000	0.016000	121.800000	0.008000	124.100000	0.004000	-126.500000	0.012000	-129.100000	0.030000	-131.900000	0.046000	-134.700000	0.062000	-137.100000	0.074000	-138.000000	0.080000	-138.000000	0.081000	-137.900000	0.086000	-137.400000	0.087000	-137.400000	0.090000	-137.000000	0.094000
-102.000000	0.048000	60.000000	0.156000	179.900000	0.161000	-179.900000	0.164000	-179.900000	0.170000	-179.900000	0.175000	-60.300000	0.181000	179.900000	0.185000	60.800000	0.192000	-61.200000	0.196000	62.100000	0.200000	63.700000	0.198000	64.600000	0.201000	65.900000	0.202000	-166.600000	0.193000	-162.300000	0.174000	-158.300000	0.160000	-153.500000	0.143000	-149.400000	0.130000	-147.300000	0.126000	-146.100000	0.127000	-144.900000	0.123000	-144.100000	0.124000	-143.100000	0.124000	-142.300000	0.123000
-101.200000	0.053000	120.000000	0.000000	120.100000	0.000000	-120.000000	0.001000	-120.000000	0.000000	119.700000	0.000000	-119.700000	0.000000	-119.600000	0.002000	-121.000000	0.003000	-118.500000	0.002000	-122.700000	0.008000	118.700000	0.002000	-126.400000	0.017000	-128.500000	0.020000	-129.200000	0.027000	-130.400000	0.039000	-131.500000	0.045000	-133.400000	0.055000	-135.100000	0.063000	-136.100000	0.070000	-137.000000	0.076000	-137.600000	0.085000	-138.300000	0.092000	-138.700000	0.098000	-139.000000	0.105000
-101.800000	0.048000	120.000000	0.000000	120.000000	0.000000	-120.200000	0.000000	-120.100000	0.000000	120.400000	0.001000	-119.900000	0.001000	-120.400000	0.002000	-119.900000	0.002000	-119.700000	0.003000	-118.200000	0.003000	117.400000	0.018000	-120.100000	0.002000	-121.400000	0.012000	-124.100000	0.026000	-127.900000	0.040000	-131.200000	0.055000	-135.100000	0.066000	-137.700000	0.076000	-138.300000	0.081000	-138.000000	0.083000	-138.200000	0.086000	-137.600000	0.088000	-137.300000	0.092000	-137.200000	0.095000
-101.900000	0.048000	180.000000	0.157000	179.900000	0.161000	-179.700000	0.165000	-179.900000	0.170000	-60.300000	0.175000	-60.300000	0.181000	-179.600000	0.186000	-179.300000	0.190000	-61.300000	0.196000	-179.700000	0.197000	63.800000	0.198000	-175.100000	0.200000	-172.500000	0.192000	-168.800000	0.179000	-163.200000	0.164000	-158.700000	0.151000	-152.900000	0.137000	-148.600000	0.127000	-146.800000	0.123000	-145.900000	0.124000	-144.400000	0.122000	-143.800000	0.122000	-143.100000	0.121000	-142.100000	0.121000
-101.200000	0.052000	120.000000	0.000000	120.100000	0.000000	119.800000	0.001000	120.000000	0.001000	-120.000000	0.001000	-120.000000	0.001000	119.300000	0.001000	119.400000	0.005000	121.500000	0.006000	119.300000	0.010000	119.500000	0.005000	-124.800000	0.025000	-125.800000	0.032000	-126.800000	0.040000	-129.100000	0.046000	-130.600000	0.051000	-133.400000	0.058000	-135.400000	0.064000	-136.400000	0.071000	-137.000000	0.078000	-137.900000	0.085000	-138.400000	0.093000	-138.500000	0.100000	-139.000000	0.106000
-101.900000	0.049000	120.000000	0.000000	120.000000	0.000000	120.000000	0.000000	120.000000	0.000000	-119.700000	0.000000	-119.700000	0.001000	120.700000	0.001000	120.000000	0.001000	118.900000	0.001000	119.800000	0.007000	116.300000	0.014000	-118.900000	0.009000	-120.400000	0.019000	-124.200000	0.028000	-128.800000	0.041000	-132.900000	0.053000	-136.100000	0.067000	-138.100000	0.078000	-138.600000	0.083000	-138.300000	0.084000	-138.200000	0.088000	-137.800000	0.089000	-137.900000	0.091000	-137.500000	0.095000
-101.900000	0.048000	60.000000	0.156000	179.900000	0.161000	60.200000	0.165000	60.100000	0.170000	-60.200000	0.175000	179.800000	0.180000	-60.400000	0.187000	60.800000	0.191000	179.800000	0.195000	62.000000	0.199000	63.800000	0.198000	-176.400000	0.192000	-173.700000	0.183000	-168.600000	0.175000	-162.200000	0.162000	-156.900000	0.151000	-151.600000	0.135000	-148.000000	0.124000	-146.200000	0.120000	-145.400000	0.121000	-144.300000	0.119000	-143.400000	0.120000	-142.300000	0.122000	-141.600000	0.121000
-107.000000	0.027000	120.100000	0.001000	-120.000000	0.000000	-120.100000	0.001000	120.200000	0.001000	120.300000	0.001000	-120.100000	0.002000	119.800000	0.002000	-119.600000	0.002000	119.100000	0.006000	-120.700000	0.002000	-121.300000	0.019000	115.800000	0.024000	123.900000	0.003000	-127.500000	0.020000	-130.300000	0.039000	-132.800000	0.052000	-135.700000	0.067000	-137.600000	0.075000	-138.100000	0.081000	-138.300000	0.084000	-137.900000	0.086000	-137.800000	0.089000	-137.600000	0.093000	-137.500000	0.096000
-95.100000	0.077000	180.000000	0.155000	179.900000	0.161000	-180.000000	0.165000	179.800000	0.170000	-60.200000	0.176000	-179.800000	0.180000	179.900000	0.186000	-61.200000	0.190000	61.900000	0.195000	-176.800000	0.196000	-177.500000	0.194000	65.400000	0.198000	66.200000	0.201000	-165.000000	0.183000	-160.500000	0.164000	-156.300000	0.150000	-151.600000	0.134000	-148.300000	0.127000	-146.600000	0.123000	-145.200000	0.122000	-144.300000	0.121000	-143.300000	0.121000	-142.500000	0.121000	-141.500000	0.121000
-102.600000	0.046000	-119.900000	0.001000	120.100000	0.001000	119.900000	0.001000	-119.700000	0.001000	-120.000000	0.001000	119.700000	0.002000	-119.600000	0.002000	-119.500000	0.005000	119.300000	0.003000	-122.800000	0.013000	-120.300000	0.013000	118.700000	0.004000	-128.600000	0.023000	-129.500000	0.032000	-130.800000	0.042000	-132.500000	0.051000	-134.300000	0.060000	-135.900000	0.066000	-136.600000	0.073000	-137.400000	0.080000	-138.100000	0.088000	-138.600000	0.094000	-138.900000	0.100000	-139.300000	0.106000
-106.500000	0.030000	-120.200000	0.000000	120.000000	0.000000	120.200000	0.000000	-120.300000	0.000000	-119.700000	0.000000	120.300000	0.001000	-120.400000	0.002000	-119.300000	0.003000	118.700000	0.006000	-120.200000	0.004000	-122.600000	0.011000	115.700000	0.025000	-121.500000	0.012000	-125.800000	0.031000	-129.700000	0.047000	-132.800000	0.058000	-136.400000	0.070000	-137.800000	0.078000	-138.500000	0.082000	-138.400000	0.085000	-138.100000	0.087000	-137.800000	0.091000	-137.600000	0.094000	-137.400000	0.098000
-96.200000	0.072000	-179.800000	0.157000	179.900000	0.161000	179.800000	0.166000	-60.100000	0.171000	-60.200000	0.176000	179.700000	0.181000	-179.600000	0.187000	-61.300000	0.190000	61.800000	0.195000	-177.200000	0.194000	-176.000000	0.200000	65.500000	0.198000	-172.000000	0.191000	-166.400000	0.172000	-160.900000	0.155000	-156.100000	0.143000	-150.700000	0.130000	-147.800000	0.123000	-146.000000	0.121000	-144.900000	0.120000	-143.900000	0.119000	-143.200000	0.119000	-142.400000	0.119000	-141.600000	0.119000
-102.100000	0.048000	119.800000	0.000000	-119.900000	0.000000	-119.800000	0.000000	-119.700000	0.000000	-120.100000	0.001000	-119.500000	0.001000	119.400000	0.001000	-119.300000	0.002000	119.700000	0.003000	-122.500000	0.015000	-121.900000	0.008000	119.300000	0.006000	-126.200000	0.034000	-127.900000	0.041000	-129.900000	0.048000	-132.100000	0.055000	-134.600000	0.061000	-136.000000	0.068000	-136.900000	0.074000	-137.600000	0.081000	-138.300000	0.089000	-138.500000	0.095000	-138.900000	0.101000	-139.100000	0.107000
-105.900000	0.032000	120.100000	0.001000	-120.000000	0.000000	-120.100000	0.001000	-120.100000	0.001000	-119.900000	0.001000	-120.400000	0.001000	120.600000	0.001000	-119.500000	0.006000	118.600000	0.007000	-120.400000	0.003000	-122.900000	0.008000	114.900000	0.023000	-120.800000	0.019000	-125.800000	0.034000	-130.700000	0.047000	-134.100000	0.058000	-137.100000	0.072000	-138.300000	0.079000	-138.700000	0.084000	-138.600000	0.086000	-138.300000	0.088000	-138.200000	0.091000	-137.900000	0.094000	-137.700000	0.098000
-97.300000	0.069000	180.000000	0.155000	-180.000000	0.161000	-180.000000	0.165000	-60.200000	0.171000	-180.000000	0.175000	-60.200000	0.182000	-60.400000	0.188000	-61.300000	0.190000	61.800000	0.195000	-177.000000	0.195000	-175.400000	0.202000	65.600000	0.198000	-172.900000	0.183000	-166.300000	0.168000	-159.700000	0.154000	-154.600000	0.142000	-149.700000	0.127000	-147.100000	0.120000	-145.600000	0.118000	-144.500000	0.118000	-143.600000	0.117000	-142.800000	0.118000	-142.000000	0.119000	-141.200000	0.119000
120.200000	0.001000	-120.000000	0.001000	120.100000	0.000000	-120.100000	0.001000	120.200000	0.001000	-120.200000	0.002000	120.500000	0.001000	-120.000000	0.001000	-121.300000	0.002000	120.300000	0.001000	117.300000	0.003000	117.300000	0.018000	122.600000	0.006000	-125.400000	0.003000	-127.400000	0.022000	-131.200000	0.042000	-134.300000	0.060000	-136.000000	0.070000	-138.100000	0.078000	-138.500000	0.083000	-138.300000	0.085000	-138.300000	0.087000	-137.900000	0.090000	-137.500000	0.094000	-137.600000	0.098000
179.800000	0.152000	179.900000	0.157000	179.800000	0.161000	180.000000	0.166000	179.700000	0.171000	-179.900000	0.176000	60.300000	0.182000	-60.800000	0.186000	-178.300000	0.193000	177.800000	0.194000	-179.600000	0.198000	-178.500000	0.195000	65.400000	0.199000	-168.100000	0.198000	-164.300000	0.178000	-159.000000	0.159000	-153.900000	0.139000	-151.100000	0.132000	-147.100000	0.122000	-145.700000	0.120000	-144.600000	0.119000	-143.600000	0.120000	-142.800000	0.119000	-142.300000	0.119000	-141.100000	0.119000
-119.900000	0.001000	120.000000	0.000000	-119.800000	0.001000	-119.900000	0.000000	-119.700000	0.001000	119.800000	0.001000	-120.700000	0.001000	-119.200000	0.003000	-121.000000	0.002000	122.100000	0.010000	-120.000000	0.011000	-118.000000	0.007000	-127.400000	0.020000	-129.100000	0.024000	-130.100000	0.038000	-131.600000	0.045000	-133.400000	0.056000	-134.400000	0.061000	-136.500000	0.070000	-137.100000	0.076000	-137.900000	0.083000	-138.500000	0.089000	-139.000000	0.097000	-139.000000	0.103000	-139.500000	0.108000
-120.100000	0.000000	120.200000	0.000000	-120.000000	0.001000	-120.200000	0.001000	-120.200000	0.000000	120.400000	0.001000	-120.000000	0.001000	-119.900000	0.003000	-120.300000	0.005000	120.000000	0.002000	-119.400000	0.010000	-123.900000	0.018000	-121.000000	0.005000	-122.700000	0.019000	-126.200000	0.031000	-130.600000	0.050000	-134.900000	0.063000	-136.900000	0.071000	-138.400000	0.080000	-138.700000	0.084000	-138.400000	0.087000	-138.100000	0.089000	-137.800000	0.091000	-137.800000	0.094000	-137.500000	0.100000
-60.100000	0.153000	179.800000	0.157000	-180.000000	0.161000	-179.900000	0.166000	-60.100000	0.172000	179.600000	0.177000	-179.600000	0.182000	-61.000000	0.186000	-179.000000	0.189000	178.000000	0.193000	-179.600000	0.196000	63.600000	0.202000	-173.400000	0.196000	-170.500000	0.184000	-165.200000	0.169000	-159.300000	0.150000	-153.000000	0.135000	-150.000000	0.129000	-146.600000	0.119000	-145.300000	0.117000	-144.400000	0.116000	-143.600000	0.117000	-142.700000	0.117000	-141.800000	0.119000	-141.100000	0.117000
-119.800000	0.000000	-119.900000	0.001000	119.800000	0.000000	119.900000	0.001000	-119.800000	0.000000	120.200000	0.000000	-120.400000	0.002000	-119.400000	0.002000	-120.500000	0.006000	-118.100000	0.011000	117.600000	0.005000	120.200000	0.002000	-125.800000	0.027000	-126.500000	0.036000	-128.900000	0.044000	-130.800000	0.051000	-133.700000	0.057000	-134.900000	0.062000	-136.700000	0.071000	-137.300000	0.078000	-137.900000	0.085000	-138.400000	0.091000	-139.000000	0.098000	-139.400000	0.102000	-139.300000	0.109000
-120.100000	0.001000	-120.000000	0.000000	120.300000	0.001000	120.200000	0.000000	-120.000000	0.001000	120.300000	0.001000	-119.800000	0.001000	-119.400000	0.003000	-120.500000	0.003000	-120.100000	0.002000	122.600000	0.010000	114.800000	0.011000	-119.400000	0.015000	-122.100000	0.024000	-126.400000	0.034000	-131.600000	0.051000	-135.600000	0.065000	-137.300000	0.074000	-138.700000	0.082000	-138.900000	0.085000	-138.800000	0.087000	-138.500000	0.089000	-138.000000	0.092000	-137.600000	0.096000	-137.900000	0.100000
-180.000000	0.152000	-60.100000	0.157000	179.800000	0.161000	60.000000	0.166000	179.900000	0.171000	179.600000	0.177000	-179.800000	0.181000	-61.000000	0.186000	-178.700000	0.190000	-62.100000	0.194000	-62.200000	0.201000	63.700000	0.202000	-175.200000	0.185000	-171.200000	0.177000	-165.000000	0.165000	-158.100000	0.148000	-152.100000	0.132000	-149.300000	0.125000	-146.100000	0.116000	-144.800000	0.115000	-143.800000	0.115000	-143.000000	0.117000	-142.400000	0.116000	-142.000000	0.117000	-140.700000	0.117000
-120.000000	0.001000	120.100000	0.001000	120.100000	0.001000	-120.300000	0.001000	120.400000	0.001000	119.800000	0.001000	-119.900000	0.001000	120.300000	0.004000	120.200000	0.003000	120.100000	0.002000	-121.200000	0.009000	-123.000000	0.018000	122.900000	0.006000	-125.300000	0.012000	-128.600000	0.029000	-132.400000	0.051000	-135.300000	0.064000	-137.600000	0.075000	-138.400000	0.080000	-138.400000	0.084000	-138.400000	0.086000	-137.800000	0.090000	-137.800000	0.092000	-137.800000	0.095000	-137.400000	0.101000
179.900000	0.152000	-180.000000	0.157000	-180.000000	0.162000	-179.800000	0.167000	179.600000	0.172000	60.400000	0.177000	-179.500000	0.181000	179.300000	0.185000	178.600000	0.190000	177.700000	0.193000	-176.200000	0.191000	-174.800000	0.192000	66.000000	0.197000	-167.400000	0.187000	-162.600000	0.170000	-156.500000	0.146000	-152.600000	0.135000	-148.600000	0.124000	-146.300000	0.119000	-145.300000	0.118000	-144.100000	0.118000	-143.600000	0.116000	-142.600000	0.117000	-141.500000	0.118000	-141.100000	0.116000
120.000000	0.001000	-119.900000	0.001000	-120.000000	0.000000	119.700000	0.000000	120.200000	0.001000	119.900000	0.001000	119.600000	0.004000	120.300000	0.005000	121.200000	0.008000	-117.700000	0.012000	-122.500000	0.016000	-122.200000	0.014000	-128.200000	0.023000	-129.000000	0.032000	-130.500000	0.041000	-132.600000	0.052000	-133.900000	0.057000	-135.600000	0.065000	-136.900000	0.073000	-137.400000	0.079000	-138.200000	0.085000	-138.400000	0.094000	-139.000000	0.099000	-139.500000	0.104000	-139.200000	0.111000
120.200000	0.000000	-120.200000	0.000000	-120.100000	0.001000	120.300000	0.001000	120.200000	0.000000	119.700000	0.002000	120.000000	0.001000	120.800000	0.001000	120.200000	0.001000	-120.300000	0.002000	-121.400000	0.007000	-123.200000	0.016000	-121.000000	0.005000	-124.000000	0.021000	-127.700000	0.037000	-132.600000	0.056000	-135.700000	0.067000	-138.000000	0.077000	-138.600000	0.081000	-138.800000	0.084000	-138.400000	0.088000	-138.500000	0.088000	-138.000000	0.093000	-137.600000	0.097000	-138.100000	0.100000
179.700000	0.154000	-179.800000	0.158000	-179.900000	0.162000	179.900000	0.167000	179.600000	0.172000	-179.700000	0.176000	60.700000	0.182000	178.600000	0.187000	178.500000	0.191000	-62.300000	0.194000	-175.900000	0.192000	-174.400000	0.192000	-172.700000	0.194000	-168.500000	0.179000	-163.200000	0.162000	-156.100000	0.140000	-151.900000	0.131000	-147.900000	0.120000	-145.800000	0.117000	-144.700000	0.117000	-144.000000	0.115000	-142.700000	0.117000	-142.200000	0.116000	-141.700000	0.116000	-140.300000	0.117000
-119.800000	0.000000	119.800000	0.000000	119.900000	0.000000	-119.900000	0.000000	-119.800000	0.001000	-119.900000	0.001000	119.300000	0.001000	121.000000	0.003000	-118.500000	0.007000	-117.600000	0.010000	-122.900000	0.016000	-122.700000	0.015000	-126.500000	0.031000	-127.600000	0.038000	-129.600000	0.046000	-132.500000	0.055000	-134.100000	0.059000	-135.900000	0.067000	-137.200000	0.073000	-137.800000	0.079000	-138.100000	0.087000	-139.200000	0.092000	-139.200000	0.099000	-139.200000	0.105000	-139.800000	0.109000
-120.000000	0.001000	120.100000	0.001000	120.100000	0.001000	-120.200000	0.001000	-119.900000	0.001000	-120.400000	0.002000	119.900000	0.003000	120.400000	0.002000	-120.200000	0.002000	-119.800000	0.003000	-121.500000	0.005000	-123.200000	0.015000	-119.400000	0.015000	-123.700000	0.026000	-128.100000	0.040000	-133.600000	0.056000	-136.400000	0.069000	-138.500000	0.078000	-138.800000	0.083000	-138.700000	0.086000	-138.900000	0.088000	-138.000000	0.092000	-138.100000	0.094000	-138.100000	0.097000	-137.600000	0.103000
179.900000	0.152000	-180.000000	0.157000	179.900000	0.162000	-179.900000	0.167000	-60.300000	0.172000	-179.600000	0.176000	60.800000	0.182000	178.800000	0.186000	-61.500000	0.191000	-62.500000	0.194000	-175.600000	0.194000	-174.000000	0.192000	-174.400000	0.183000	-168.900000	0.173000	-162.700000	0.158000	-154.900000	0.138000	-150.900000	0.127000	-147.100000	0.118000	-145.500000	0.114000	-144.600000	0.114000	-143.400000	0.114000	-143.100000	0.113000	-142.100000	0.114000	-141.200000	0.116000	-140.800000	0.114000
120.100000	0.001000	-120.000000	0.000000	-120.100000	0.000000	-120.100000	0.001000	-120.300000	0.001000	-120.000000	0.001000	-120.200000	0.001000	121.000000	0.003000	-120.400000	0.003000	119.800000	0.003000	-121.100000	0.006000	-123.600000	0.028000	123.400000	0.004000	-126.500000	0.019000	-129.600000	0.038000	-132.800000	0.052000	-136.700000	0.070000	-138.200000	0.078000	-138.600000	0.083000	-138.900000	0.085000	-138.300000	0.088000	-138.300000	0.090000	-138.000000	0.094000	-137.900000	0.097000	-137.800000	0.104000
-180.000000	0.153000	-180.000000	0.158000	-179.900000	0.163000	-179.900000	0.168000	-179.600000	0.172000	-179.800000	0.178000	-179.200000	0.183000	178.700000	0.188000	-178.200000	0.190000	62.700000	0.194000	-175.600000	0.192000	-175.700000	0.190000	66.400000	0.197000	-165.700000	0.179000	-160.900000	0.160000	-156.000000	0.145000	-150.100000	0.125000	-147.100000	0.118000	-145.400000	0.114000	-144.000000	0.114000	-143.600000	0.114000	-142.600000	0.116000	-142.000000	0.115000	-141.100000	0.116000	-140.600000	0.115000
-119.900000	0.001000	119.900000	0.001000	119.900000	0.001000	120.000000	0.000000	-120.200000	0.002000	119.900000	0.002000	119.400000	0.003000	120.700000	0.002000	-121.500000	0.008000	118.000000	0.011000	-123.500000	0.018000	-120.100000	0.012000	-128.700000	0.024000	-129.400000	0.035000	-130.900000	0.045000	-132.800000	0.053000	-135.100000	0.062000	-136.500000	0.069000	-137.400000	0.077000	-138.300000	0.083000	-138.500000	0.090000	-139.100000	0.094000	-139.200000	0.101000	-139.600000	0.106000	-139.100000	0.111000
-120.200000	0.000000	120.100000	0.000000	120.100000	0.000000	120.000000	0.001000	-120.200000	0.001000	120.000000	0.001000	120.000000	0.001000	120.400000	0.005000	-120.400000	0.002000	119.200000	0.004000	-120.900000	0.007000	-125.000000	0.018000	-121.300000	0.009000	-125.400000	0.027000	-129.400000	0.043000	-132.900000	0.057000	-137.200000	0.073000	-138.500000	0.080000	-139.100000	0.083000	-138.800000	0.087000	-138.700000	0.088000	-138.200000	0.092000	-138.200000	0.095000	-137.900000	0.099000	-138.400000	0.103000
-179.800000	0.154000	179.900000	0.158000	179.900000	0.163000	180.000000	0.168000	-179.500000	0.172000	179.900000	0.178000	60.700000	0.183000	179.100000	0.185000	-178.100000	0.191000	62.800000	0.194000	-175.700000	0.191000	-173.800000	0.197000	-172.100000	0.190000	-166.600000	0.172000	-160.900000	0.154000	-155.600000	0.139000	-149.300000	0.121000	-146.600000	0.115000	-144.700000	0.113000	-143.900000	0.111000	-143.000000	0.113000	-142.700000	0.113000	-141.700000	0.114000	-141.100000	0.114000	-140.000000	0.116000
119.800000	0.000000	-119.900000	0.001000	-119.900000	0.001000	-120.000000	0.000000	119.500000	0.001000	-119.700000	0.001000	119.500000	0.002000	120.400000	0.005000	-121.700000	0.008000	118.200000	0.009000	-123.400000	0.019000	-122.300000	0.007000	-126.600000	0.033000	-128.300000	0.040000	-130.500000	0.049000	-132.700000	0.056000	-135.300000	0.064000	-136.700000	0.070000	-137.900000	0.077000	-138.300000	0.085000	-138.900000	0.090000	-138.900000	0.096000	-139.300000	0.101000	-139.400000	0.107000	-139.600000	0.110000
120.100000	0.001000	-120.100000	0.000000	-120.000000	0.000000	-120.100000	0.001000	120.200000	0.001000	-120.300000	0.002000	119.700000	0.002000	120.600000	0.003000	-120.200000	0.002000	119.100000	0.006000	-121.100000	0.005000	-124.300000	0.019000	-120.100000	0.018000	-125.200000	0.031000	-129.900000	0.045000	-133.900000	0.058000	-137.900000	0.074000	-138.900000	0.081000	-139.000000	0.085000	-139.100000	0.087000	-138.700000	0.089000	-138.600000	0.092000	-138.400000	0.096000	-138.300000	0.099000	-138.000000	0.105000
-180.000000	0.153000	-179.900000	0.158000	-180.000000	0.163000	-179.900000	0.168000	60.300000	0.173000	-179.800000	0.178000	60.800000	0.183000	178.800000	0.186000	-178.200000	0.190000	62.700000	0.194000	-175.400000	0.192000	-173.900000	0.194000	-173.500000	0.180000	-166.800000	0.167000	-160.200000	0.151000	-154.400000	0.137000	-148.300000	0.119000	-146.000000	0.113000	-144.600000	0.110000	-143.400000	0.110000	-142.900000	0.111000	-142.200000	0.113000	-141.500000	0.113000	-140.700000	0.114000	-140.300000	0.114000
-120.000000	0.000000	120.100000	0.001000	120.000000	0.001000	-120.300000	0.001000	120.200000	0.001000	-120.100000	0.001000	-119.700000	0.004000	121.200000	0.006000	-118.200000	0.007000	119.600000	0.003000	120.900000	0.006000	117.800000	0.019000	-123.800000	0.003000	-127.400000	0.026000	-131.100000	0.044000	-134.500000	0.060000	-137.400000	0.073000	-138.400000	0.080000	-138.900000	0.084000	-138.800000	0.087000	-138.700000	0.089000	-138.600000	0.093000	-138.100000	0.095000	-138.200000	0.099000	-137.800000	0.105000
-179.800000	0.154000	179.900000	0.159000	179.900000	0.163000	-179.800000	0.168000	179.600000	0.173000	-179.500000	0.178000	-179.800000	0.181000	178.900000	0.188000	179.100000	0.190000	63.200000	0.193000	174.900000	0.190000	65.600000	0.194000	-169.500000	0.194000	-164.100000	0.170000	-158.700000	0.152000	-153.400000	0.135000	-148.600000	0.120000	-146.400000	0.115000	-144.700000	0.113000	-143.700000	0.112000	-142.700000	0.112000	-142.200000	0.114000	-141.400000	0.114000	-140.700000	0.115000	-140.400000	0.115000
119.800000	0.001000	-119.900000	0.000000	-119.800000	0.001000	119.700000	0.001000	120.300000	0.002000	119.600000	0.003000	119.400000	0.004000	120.100000	0.002000	119.900000	0.006000	117.700000	0.014000	124.300000	0.022000	116.000000	0.007000	-128.500000	0.028000	-129.900000	0.040000	-131.800000	0.048000	-133.800000	0.057000	-135.900000	0.066000	-136.900000	0.072000	-137.800000	0.078000	-138.400000	0.085000	-139.100000	0.092000	-139.000000	0.096000	-139.600000	0.103000	-139.600000	0.107000	-139.200000	0.112000
120.000000	0.001000	-120.100000	0.001000	-120.200000	0.001000	120.300000	0.001000	120.000000	0.001000	120.100000	0.001000	120.600000	0.003000	121.400000	0.003000	120.700000	0.008000	119.100000	0.004000	121.000000	0.005000	117.700000	0.022000	-122.500000	0.012000	-126.800000	0.032000	-130.800000	0.050000	-134.800000	0.064000	-137.800000	0.075000	-138.800000	0.081000	-139.100000	0.086000	-139.000000	0.088000	-138.700000	0.090000	-138.600000	0.094000	-138.100000	0.096000	-138.100000	0.101000	-138.300000	0.105000
180.000000	0.154000	-179.900000	0.159000	-179.800000	0.163000	179.800000	0.168000	179.700000	0.173000	60.500000	0.179000	179.300000	0.183000	178.400000	0.189000	178.800000	0.190000	63.300000	0.193000	174.800000	0.190000	65.900000	0.195000	-170.600000	0.187000	-164.400000	0.164000	-158.700000	0.145000	-152.800000	0.130000	-147.900000	0.117000	-145.800000	0.113000	-144.400000	0.110000	-143.400000	0.110000	-142.500000	0.111000	-142.100000	0.112000	-141.400000	0.113000	-140.800000	0.113000	-139.900000	0.115000
-119.800000	0.000000	119.900000	0.000000	119.700000	0.001000	-119.700000	0.001000	-119.700000	0.001000	119.500000	0.001000	-118.800000	0.002000	120.800000	0.002000	-118.000000	0.006000	117.700000	0.011000	124.400000	0.022000	118.100000	0.014000	-127.200000	0.034000	-129.300000	0.044000	-131.300000	0.052000	-133.900000	0.059000	-136.200000	0.067000	-137.200000	0.073000	-137.800000	0.080000	-138.500000	0.086000	-139.200000	0.092000	-139.000000	0.097000	-139.500000	0.104000	-139.400000	0.108000	-139.500000	0.111000
-120.300000	0.001000	120.100000	0.001000	120.300000	0.001000	-120.300000	0.001000	-120.100000	0.002000	119.900000	0.002000	-121.100000	0.002000	120.500000	0.005000	-121.900000	0.002000	119.200000	0.007000	120.800000	0.006000	115.200000	0.013000	-121.300000	0.020000	-126.800000	0.035000	-131.800000	0.051000	-135.700000	0.065000	-138.300000	0.077000	-139.100000	0.082000	-139.500000	0.086000	-139.200000	0.089000	-138.800000	0.091000	-138.800000	0.094000	-138.300000	0.096000	-138.400000	0.101000	-138.200000	0.106000
-179.800000	0.154000	-180.000000	0.159000	179.800000	0.163000	-179.800000	0.168000	-180.000000	0.173000	60.600000	0.179000	60.700000	0.185000	178.900000	0.186000	-60.800000	0.196000	63.200000	0.193000	174.900000	0.189000	65.900000	0.195000	-171.900000	0.177000	-164.400000	0.160000	-157.600000	0.143000	-151.700000	0.127000	-147.200000	0.114000	-145.300000	0.111000	-143.800000	0.109000	-143.100000	0.109000	-142.400000	0.109000	-141.800000	0.112000	-141.200000	0.112000	-140.400000	0.113000	-140.000000	0.114000
-120.100000	0.000000	120.100000	0.001000	120.000000	0.001000	120.200000	0.001000	-120.200000	0.001000	-120.400000	0.001000	119.300000	0.004000	-119.700000	0.004000	119.200000	0.002000	-120.500000	0.005000	-121.600000	0.011000	119.800000	0.011000	-124.700000	0.011000	-127.900000	0.028000	-131.900000	0.046000	-135.600000	0.065000	-138.000000	0.076000	-139.000000	0.082000	-139.200000	0.085000	-139.000000	0.088000	-138.800000	0.091000	-138.500000	0.093000	-138.200000	0.099000	-137.900000	0.102000	-138.200000	0.107000
-179.900000	0.155000	-180.000000	0.160000	179.900000	0.164000	179.900000	0.169000	-179.800000	0.175000	-179.000000	0.179000	-179.300000	0.184000	-61.500000	0.188000	62.100000	0.192000	-176.300000	0.190000	-174.300000	0.186000	66.100000	0.193000	-167.700000	0.183000	-163.100000	0.167000	-157.000000	0.147000	-151.500000	0.128000	-147.300000	0.115000	-145.000000	0.111000	-144.000000	0.111000	-143.000000	0.110000	-142.400000	0.111000	-141.700000	0.113000	-141.300000	0.112000	-140.800000	0.113000	-139.600000	0.113000
119.900000	0.001000	-120.000000	0.000000	-119.800000	0.001000	-119.800000	0.001000	119.800000	0.001000	-120.800000	0.003000	-119.800000	0.001000	-119.300000	0.005000	118.800000	0.008000	-123.200000	0.017000	-124.100000	0.023000	113.200000	0.016000	-129.100000	0.035000	-130.500000	0.043000	-132.900000	0.052000	-134.700000	0.060000	-136.600000	0.070000	-137.700000	0.076000	-138.300000	0.081000	-138.900000	0.088000	-139.100000	0.093000	-139.600000	0.098000	-139.200000	0.104000	-139.300000	0.110000	-139.600000	0.114000
120.100000	0.000000	-120.100000	0.001000	-120.200000	0.001000	-120.300000	0.001000	120.200000	0.001000	-120.100000	0.001000	-120.900000	0.005000	-119.000000	0.003000	119.400000	0.006000	-120.400000	0.005000	-121.700000	0.010000	119.900000	0.015000	-123.800000	0.017000	-127.300000	0.034000	-131.700000	0.052000	-136.100000	0.068000	-138.400000	0.078000	-139.200000	0.083000	-139.100000	0.087000	-139.000000	0.089000	-138.900000	0.092000	-138.300000	0.095000	-138.700000	0.098000	-138.500000	0.101000	-138.400000	0.107000
179.900000	0.155000	-179.900000	0.159000	-179.800000	0.164000	-179.700000	0.169000	179.800000	0.175000	-179.200000	0.179000	-179.100000	0.183000	-61.600000	0.188000	62.200000	0.192000	-176.400000	0.189000	-174.100000	0.187000	66.400000	0.194000	-168.300000	0.178000	-163.300000	0.161000	-156.900000	0.141000	-150.800000	0.124000	-146.600000	0.112000	-144.600000	0.109000	-143.800000	0.108000	-142.900000	0.108000	-142.200000	0.110000	-141.900000	0.111000	-140.800000	0.113000	-140.100000	0.114000	-139.400000	0.113000
-119.900000	0.001000	120.000000	0.001000	119.700000	0.001000	119.700000	0.001000	-119.800000	0.001000	119.400000	0.003000	-120.200000	0.003000	-119.500000	0.004000	118.500000	0.004000	-123.100000	0.019000	-124.300000	0.023000	-128.100000	0.024000	-128.400000	0.039000	-130.000000	0.046000	-132.500000	0.055000	-134.900000	0.062000	-136.900000	0.071000	-137.900000	0.077000	-138.300000	0.083000	-138.900000	0.089000	-139.200000	0.094000	-139.200000	0.100000	-139.600000	0.103000	-139.900000	0.108000	-139.700000	0.114000
-120.000000	0.000000	120.000000	0.001000	120.300000	0.001000	120.200000	0.001000	-120.200000	0.001000	120.000000	0.001000	-120.900000	0.003000	-119.200000	0.006000	119.100000	0.007000	-120.800000	0.002000	-122.000000	0.008000	-116.600000	0.006000	-122.900000	0.024000	-127.500000	0.038000	-132.400000	0.054000	-136.700000	0.070000	-138.900000	0.079000	-139.400000	0.084000	-139.500000	0.087000	-139.200000	0.090000	-138.900000	0.092000	-138.800000	0.094000	-138.400000	0.100000	-138.000000	0.104000	-138.400000	0.108000
-180.000000	0.155000	179.900000	0.159000	179.800000	0.164000	179.900000	0.169000	-179.800000	0.175000	60.700000	0.179000	-178.700000	0.183000	179.300000	0.188000	62.200000	0.192000	-175.900000	0.192000	-173.700000	0.188000	-177.100000	0.190000	-169.200000	0.170000	-163.100000	0.156000	-156.100000	0.137000	-149.900000	0.120000	-145.800000	0.110000	-144.200000	0.107000	-143.300000	0.107000	-142.500000	0.107000	-142.100000	0.109000	-141.400000	0.111000	-141.100000	0.111000	-140.600000	0.111000	-139.400000	0.112000
120.000000	0.000000	-120.400000	0.000000	-120.200000	0.001000	-120.200000	0.001000	-120.100000	0.001000	-120.300000	0.002000	120.300000	0.003000	118.300000	0.008000	121.500000	0.011000	119.500000	0.004000	-122.300000	0.014000	-123.800000	0.022000	-125.700000	0.019000	-129.400000	0.039000	-133.500000	0.056000	-136.800000	0.070000	-138.500000	0.078000	-139.300000	0.085000	-138.900000	0.087000	-139.000000	0.091000	-138.600000	0.093000	-138.600000	0.096000	-138.500000	0.100000	-138.000000	0.106000	-137.800000	0.111000
180.000000	0.156000	-179.700000	0.161000	-179.800000	0.165000	-179.800000	0.170000	-179.400000	0.175000	-179.800000	0.181000	179.000000	0.183000	-178.400000	0.188000	177.600000	0.188000	63.900000	0.193000	-173.900000	0.186000	-171.500000	0.182000	-166.300000	0.175000	-160.500000	0.153000	-154.500000	0.135000	-149.400000	0.120000	-146.200000	0.112000	-144.300000	0.108000	-143.300000	0.107000	-142.800000	0.108000	-142.100000	0.109000	-141.200000	0.110000	-140.600000	0.111000	-140.600000	0.111000	-140.200000	0.112000
-119.900000	0.001000	-120.200000	0.001000	119.700000	0.001000	119.800000	0.001000	119.600000	0.002000	119.700000	0.002000	-118.900000	0.005000	-119.900000	0.002000	120.900000	0.009000	117.500000	0.017000	-123.900000	0.022000	-124.800000	0.027000	-129.300000	0.038000	-131.300000	0.049000	-133.600000	0.057000	-135.700000	0.065000	-137.200000	0.072000	-138.000000	0.078000	-138.800000	0.086000	-138.800000	0.090000	-139.300000	0.096000	-139.600000	0.101000	-139.600000	0.106000	-139.000000	0.111000	-138.600000	0.116000
-120.100000	0.000000	-120.100000	0.000000	120.300000	0.001000	120.200000	0.001000	120.000000	0.002000	120.400000	0.001000	-120.500000	0.002000	-121.600000	0.009000	121.600000	0.008000	118.600000	0.004000	-122.200000	0.014000	-124.000000	0.020000	-125.200000	0.024000	-129.500000	0.042000	-134.000000	0.059000	-137.300000	0.072000	-138.800000	0.080000	-139.500000	0.086000	-139.300000	0.087000	-139.300000	0.091000	-138.900000	0.093000	-138.700000	0.097000	-138.600000	0.101000	-139.000000	0.103000	-139.200000	0.107000
-179.900000	0.156000	-179.800000	0.161000	179.800000	0.165000	179.800000	0.170000	60.600000	0.175000	179.600000	0.182000	-60.900000	0.185000	-178.300000	0.186000	177.100000	0.189000	63.900000	0.192000	-173.800000	0.185000	-171.000000	0.181000	-166.500000	0.170000	-160.100000	0.150000	-153.700000	0.131000	-148.600000	0.117000	-145.700000	0.109000	-143.900000	0.106000	-142.900000	0.106000	-142.400000	0.107000	-141.800000	0.109000	-141.100000	0.109000	-140.500000	0.110000	-139.600000	0.114000	-138.700000	0.116000
119.900000	0.001000	119.900000	0.000000	-119.700000	0.001000	-119.800000	0.001000	119.500000	0.001000	-119.600000	0.001000	-118.900000	0.003000	-120.300000	0.005000	121.600000	0.009000	117.400000	0.014000	-124.000000	0.023000	-125.300000	0.028000	-128.800000	0.041000	-131.300000	0.050000	-133.900000	0.058000	-136.100000	0.066000	-137.400000	0.074000	-138.200000	0.079000	-139.100000	0.086000	-139.000000	0.091000	-139.400000	0.096000	-139.600000	0.102000	-139.600000	0.106000	-139.900000	0.108000	-140.000000	0.111000
120.100000	0.000000	120.000000	0.001000	-120.300000	0.001000	-120.200000	0.001000	119.800000	0.002000	-120.300000	0.001000	-119.800000	0.003000	-121.600000	0.006000	121.600000	0.006000	119.100000	0.010000	-122.800000	0.011000	-124.300000	0.019000	-124.800000	0.029000	-129.900000	0.045000	-134.500000	0.062000	-137.700000	0.074000	-139.100000	0.081000	-139.700000	0.087000	-139.300000	0.088000	-139.400000	0.091000	-138.900000	0.094000	-138.900000	0.097000	-138.800000	0.101000	-138.200000	0.107000	-138.000000	0.112000
179.900000	0.156000	-180.000000	0.160000	-179.800000	0.165000	-179.800000	0.170000	60.600000	0.175000	-179.800000	0.182000	-61.200000	0.185000	-177.800000	0.187000	176.800000	0.190000	64.000000	0.192000	-173.000000	0.187000	-170.400000	0.181000	-166.900000	0.165000	-159.700000	0.146000	-153.000000	0.127000	-147.900000	0.114000	-145.100000	0.107000	-143.600000	0.104000	-142.700000	0.105000	-142.100000	0.106000	-141.700000	0.107000	-140.900000	0.108000	-140.300000	0.110000	-140.400000	0.110000	-140.000000	0.111000
-120.300000	0.001000	119.900000	0.001000	-120.300000	0.001000	120.000000	0.001000	-120.700000	0.003000	-120.700000	0.002000	119.100000	0.004000	120.300000	0.003000	117.700000	0.013000	-120.700000	0.005000	-123.900000	0.025000	123.300000	0.004000	-126.700000	0.027000	-130.800000	0.044000	-134.500000	0.060000	-137.800000	0.075000	-139.100000	0.082000	-139.200000	0.085000	-139.300000	0.089000	-139.100000	0.091000	-138.700000	0.095000	-138.500000	0.098000	-138.400000	0.101000	-138.200000	0.107000	-137.900000	0.113000
-179.800000	0.156000	-179.900000	0.161000	-179.700000	0.166000	-180.000000	0.171000	-179.500000	0.176000	-178.800000	0.180000	61.500000	0.185000	177.900000	0.187000	63.000000	0.192000	-175.100000	0.188000	-174.600000	0.187000	67.100000	0.192000	-164.400000	0.165000	-158.300000	0.147000	-152.600000	0.129000	-147.600000	0.114000	-144.800000	0.107000	-143.700000	0.106000	-142.700000	0.105000	-142.200000	0.108000	-141.700000	0.107000	-141.100000	0.109000	-140.700000	0.112000	-140.200000	0.111000	-140.000000	0.112000
119.700000	0.001000	-120.000000	0.001000	119.700000	0.001000	-119.800000	0.001000	-120.100000	0.002000	-120.800000	0.004000	119.700000	0.003000	121.900000	0.010000	119.900000	0.003000	-124.300000	0.022000	-121.400000	0.014000	-129.400000	0.028000	-129.900000	0.044000	-132.300000	0.051000	-134.600000	0.061000	-136.500000	0.068000	-137.900000	0.076000	-138.600000	0.082000	-139.000000	0.088000	-139.300000	0.092000	-139.400000	0.099000	-139.500000	0.103000	-139.400000	0.107000	-139.100000	0.112000	-138.500000	0.116000
120.300000	0.001000	-120.100000	0.001000	120.200000	0.001000	-120.300000	0.002000	-120.600000	0.001000	-120.400000	0.001000	118.900000	0.006000	120.200000	0.003000	117.100000	0.012000	-120.600000	0.005000	-124.000000	0.022000	-121.300000	0.009000	-126.700000	0.029000	-130.800000	0.048000	-134.900000	0.063000	-138.200000	0.077000	-139.300000	0.083000	-139.400000	0.086000	-139.500000	0.089000	-139.100000	0.092000	-139.200000	0.094000	-138.900000	0.098000	-138.700000	0.101000	-139.000000	0.105000	-139.400000	0.109000
179.800000	0.156000	-179.800000	0.161000	179.900000	0.166000	-179.700000	0.171000	-179.200000	0.176000	-178.800000	0.181000	-179.000000	0.184000	177.900000	0.187000	-177.300000	0.191000	-175.200000	0.188000	-174.000000	0.187000	-171.300000	0.186000	-164.100000	0.163000	-158.100000	0.142000	-151.900000	0.125000	-147.000000	0.110000	-144.400000	0.105000	-143.300000	0.104000	-142.400000	0.105000	-142.100000	0.106000	-141.100000	0.108000	-140.700000	0.109000	-140.300000	0.112000	-139.400000	0.114000	-138.600000	0.116000
-119.700000	0.001000	119.800000	0.001000	-119.800000	0.001000	-120.100000	0.001000	-120.600000	0.002000	-121.100000	0.004000	-119.700000	0.002000	-118.000000	0.010000	-120.100000	0.003000	-124.300000	0.022000	-122.200000	0.016000	-127.400000	0.036000	-130.000000	0.044000	-132.100000	0.054000	-134.800000	0.062000	-136.700000	0.070000	-138.100000	0.077000	-138.800000	0.083000	-139.200000	0.088000	-139.300000	0.093000	-139.800000	0.098000	-139.700000	0.103000	-139.700000	0.106000	-139.800000	0.109000	-139.800000	0.112000
-120.300000	0.001000	120.100000	0.001000	-120.300000	0.001000	-120.400000	0.001000	-120.100000	0.002000	-120.000000	0.001000	-121.300000	0.007000	-120.300000	0.003000	-122.200000	0.015000	-120.700000	0.004000	-124.700000	0.016000	-120.200000	0.017000	-126.500000	0.034000	-131.400000	0.050000	-135.700000	0.065000	-138.800000	0.078000	-139.600000	0.084000	-139.600000	0.087000	-139.500000	0.090000	-139.300000	0.092000	-138.900000	0.096000	-138.900000	0.099000	-138.500000	0.103000	-138.300000	0.108000	-138.100000	0.114000
-179.800000	0.156000	179.900000	0.161000	-179.700000	0.166000	-179.500000	0.171000	-179.400000	0.175000	-179.100000	0.180000	-178.700000	0.183000	-62.100000	0.188000	-177.500000	0.188000	-175.100000	0.189000	-172.700000	0.191000	-172.700000	0.176000	-164.300000	0.157000	-157.400000	0.139000	-150.900000	0.122000	-146.100000	0.108000	-143.900000	0.103000	-143.000000	0.102000	-142.300000	0.103000	-141.800000	0.106000	-141.300000	0.106000	-140.700000	0.108000	-140.500000	0.110000	-140.200000	0.111000	-139.800000	0.111000
-120.200000	0.001000	-120.200000	0.001000	-120.200000	0.001000	-120.200000	0.001000	-120.800000	0.004000	-119.200000	0.006000	-120.500000	0.002000	118.700000	0.008000	118.600000	0.010000	-121.300000	0.009000	116.200000	0.023000	-123.900000	0.010000	-128.000000	0.032000	-132.300000	0.052000	-136.100000	0.067000	-138.400000	0.078000	-139.400000	0.084000	-139.600000	0.087000	-139.600000	0.089000	-139.200000	0.093000	-138.900000	0.096000	-138.800000	0.101000	-138.500000	0.105000	-138.200000	0.109000	-137.600000	0.115000
-179.800000	0.157000	-179.800000	0.162000	-179.800000	0.167000	-179.800000	0.173000	-179.100000	0.175000	179.300000	0.179000	-61.500000	0.186000	62.600000	0.188000	63.900000	0.189000	-173.800000	0.183000	66.400000	0.190000	-168.200000	0.181000	-162.300000	0.158000	-155.800000	0.136000	-150.100000	0.120000	-146.300000	0.109000	-144.000000	0.104000	-142.900000	0.104000	-142.100000	0.106000	-141.500000	0.105000	-141.100000	0.107000	-140.700000	0.108000	-140.200000	0.108000	-139.900000	0.111000	-140.000000	0.111000
119.700000	0.001000	119.800000	0.001000	119.800000	0.001000	119.800000	0.001000	-120.300000	0.003000	119.700000	0.003000	-118.300000	0.005000	118.900000	0.004000	117.800000	0.008000	-125.000000	0.026000	117.100000	0.007000	-129.200000	0.037000	-130.900000	0.047000	-133.300000	0.057000	-135.600000	0.065000	-137.200000	0.072000	-138.300000	0.079000	-139.000000	0.084000	-139.400000	0.089000	-139.600000	0.096000	-139.700000	0.100000	-139.400000	0.104000	-139.400000	0.110000	-139.100000	0.114000	-138.300000	0.119000
120.300000	0.001000	120.200000	0.001000	120.200000	0.001000	120.200000	0.001000	-120.800000	0.002000	121.100000	0.005000	-119.800000	0.003000	118.500000	0.010000	118.200000	0.012000	-121.300000	0.008000	116.300000	0.027000	-123.200000	0.015000	-127.900000	0.035000	-132.800000	0.054000	-136.700000	0.069000	-138.900000	0.079000	-139.600000	0.085000	-139.500000	0.089000	-139.300000	0.091000	-139.300000	0.093000	-139.100000	0.096000	-139.200000	0.100000	-139.200000	0.103000	-139.100000	0.106000	-139.600000	0.109000
179.800000	0.157000	179.800000	0.162000	179.800000	0.167000	179.800000	0.173000	-178.800000	0.176000	178.800000	0.180000	-61.700000	0.186000	62.600000	0.188000	63.900000	0.189000	-173.700000	0.183000	66.600000	0.191000	-168.600000	0.177000	-162.100000	0.155000	-155.100000	0.133000	-149.300000	0.116000	-145.600000	0.107000	-143.600000	0.102000	-142.800000	0.102000	-142.300000	0.103000	-141.300000	0.105000	-140.900000	0.107000	-140.300000	0.109000	-139.500000	0.111000	-139.000000	0.114000	-138.100000	0.117000
-119.700000	0.001000	-119.800000	0.001000	-119.800000	0.001000	-119.800000	0.001000	-120.800000	0.003000	120.400000	0.004000	-119.100000	0.006000	119.400000	0.003000	118.600000	0.008000	-125.100000	0.026000	118.400000	0.010000	-128.600000	0.039000	-130.800000	0.049000	-133.600000	0.058000	-136.000000	0.066000	-137.500000	0.073000	-138.500000	0.080000	-138.900000	0.085000	-139.200000	0.091000	-139.800000	0.095000	-139.800000	0.100000	-139.800000	0.103000	-140.000000	0.107000	-140.000000	0.110000	-140.200000	0.113000
-120.300000	0.001000	-120.200000	0.001000	-120.200000	0.001000	-120.200000	0.001000	-120.300000	0.002000	121.100000	0.002000	-119.100000	0.003000	117.900000	0.010000	117.400000	0.012000	-121.500000	0.007000	114.400000	0.021000	-122.600000	0.021000	-128.000000	0.038000	-133.300000	0.056000	-137.100000	0.071000	-139.100000	0.080000	-139.800000	0.086000	-139.900000	0.089000	-139.700000	0.090000	-139.200000	0.094000	-139.000000	0.097000	-138.900000	0.102000	-138.600000	0.106000	-138.200000	0.110000	-137.800000	0.115000
-179.800000	0.157000	-179.800000	0.162000	-179.800000	0.167000	-179.800000	0.173000	-179.000000	0.175000	178.400000	0.181000	-61.700000	0.185000	62.600000	0.188000	63.900000	0.189000	-173.500000	0.184000	66.600000	0.191000	-169.300000	0.170000	-161.900000	0.151000	-154.300000	0.130000	-148.600000	0.113000	-145.100000	0.105000	-143.200000	0.100000	-142.400000	0.101000	-141.700000	0.104000	-141.400000	0.104000	-141.000000	0.106000	-140.600000	0.107000	-140.200000	0.108000	-140.000000	0.110000	-139.800000	0.111000
-120.200000	0.001000	-120.200000	0.001000	-120.300000	0.002000	-120.300000	0.002000	-120.400000	0.001000	120.700000	0.003000	-118.500000	0.009000	118.800000	0.004000	119.600000	0.005000	-121.900000	0.014000	116.000000	0.024000	-125.400000	0.019000	-129.800000	0.039000	-133.900000	0.058000	-137.300000	0.071000	-139.100000	0.080000	-139.400000	0.084000	-139.400000	0.088000	-139.400000	0.092000	-139.300000	0.093000	-139.300000	0.097000	-138.800000	0.101000	-139.000000	0.105000	-138.500000	0.110000	-138.600000	0.113000
-179.800000	0.157000	-179.800000	0.163000	-179.800000	0.167000	-179.800000	0.173000	-179.600000	0.180000	178.400000	0.181000	178.400000	0.185000	62.900000	0.188000	64.300000	0.189000	-173.700000	0.181000	67.000000	0.189000	-166.000000	0.171000	-159.300000	0.148000	-153.000000	0.127000	-147.800000	0.113000	-144.700000	0.105000	-143.300000	0.103000	-142.500000	0.102000	-141.900000	0.104000	-141.100000	0.106000	-140.600000	0.108000	-140.500000	0.109000	-139.600000	0.111000	-139.600000	0.112000	-138.900000	0.115000
119.800000	0.001000	119.800000	0.001000	119.700000	0.002000	119.700000	0.002000	119.600000	0.001000	121.200000	0.006000	119.600000	0.002000	118.500000	0.009000	116.800000	0.017000	-124.300000	0.026000	116.800000	0.009000	-129.700000	0.041000	-132.300000	0.052000	-134.700000	0.062000	-136.900000	0.069000	-138.200000	0.076000	-139.000000	0.082000	-139.300000	0.088000	-139.400000	0.091000	-140.000000	0.097000	-139.900000	0.100000	-139.600000	0.106000	-139.700000	0.109000	-139.200000	0.114000	-139.200000	0.117000
120.200000	0.001000	120.200000	0.001000	120.400000	0.001000	120.400000	0.001000	120.300000	0.002000	120.100000	0.003000	122.000000	0.009000	118.900000	0.009000	118.800000	0.006000	-122.200000	0.012000	116.000000	0.028000	-125.100000	0.023000	-129.700000	0.043000	-134.500000	0.060000	-137.600000	0.074000	-139.200000	0.082000	-139.400000	0.086000	-139.600000	0.089000	-139.500000	0.093000	-139.000000	0.095000	-138.900000	0.099000	-139.000000	0.101000	-138.800000	0.106000	-138.900000	0.109000	-138.700000	0.113000
179.800000	0.159000	179.800000	0.163000	179.600000	0.168000	179.600000	0.174000	179.800000	0.179000	178.800000	0.180000	178.000000	0.184000	63.000000	0.187000	64.400000	0.188000	-173.200000	0.182000	67.200000	0.190000	-166.100000	0.167000	-159.100000	0.143000	-152.200000	0.124000	-147.300000	0.109000	-144.400000	0.102000	-143.100000	0.101000	-142.100000	0.101000	-141.800000	0.102000	-141.300000	0.104000	-141.000000	0.106000	-140.200000	0.109000	-139.800000	0.110000	-139.200000	0.113000	-138.800000	0.115000
-119.800000	0.001000	-119.800000	0.001000	-119.600000	0.001000	-119.600000	0.001000	-119.700000	0.002000	-118.900000	0.006000	120.400000	0.004000	118.300000	0.006000	117.100000	0.015000	-124.900000	0.025000	118.100000	0.011000	-129.400000	0.043000	-132.200000	0.054000	-135.000000	0.062000	-137.000000	0.071000	-138.200000	0.078000	-139.000000	0.083000	-139.500000	0.088000	-139.300000	0.093000	-139.700000	0.098000	-139.400000	0.102000	-139.800000	0.105000	-139.500000	0.110000	-139.500000	0.113000	-139.300000	0.117000
-120.200000	0.001000	-120.200000	0.001000	-120.300000	0.002000	-120.300000	0.002000	-120.400000	0.001000	-120.300000	0.003000	121.800000	0.007000	118.500000	0.010000	118.700000	0.009000	-122.500000	0.010000	114.200000	0.023000	-124.700000	0.028000	-130.100000	0.046000	-135.000000	0.063000	-138.200000	0.075000	-139.600000	0.082000	-139.700000	0.086000	-139.700000	0.090000	-139.900000	0.092000	-139.400000	0.094000	-139.400000	0.098000	-138.900000	0.102000	-139.000000	0.105000	-138.700000	0.110000	-138.600000	0.114000
-179.800000	0.157000	-179.800000	0.163000	-179.800000	0.167000	-179.800000	0.173000	-179.600000	0.180000	-61.200000	0.182000	177.700000	0.184000	63.100000	0.188000	64.400000	0.189000	-172.700000	0.183000	67.200000	0.191000	-166.400000	0.162000	-158.600000	0.140000	-151.500000	0.120000	-146.500000	0.107000	-143.800000	0.101000	-142.800000	0.100000	-142.000000	0.100000	-141.200000	0.103000	-140.900000	0.105000	-140.500000	0.107000	-140.300000	0.108000	-139.600000	0.111000	-139.400000	0.112000	-138.900000	0.114000
-120.200000	0.001000	-120.300000	0.002000	-120.400000	0.001000	-119.700000	0.003000	-120.100000	0.003000	120.800000	0.005000	-118.300000	0.010000	-120.800000	0.006000	-120.300000	0.005000	-122.300000	0.013000	122.800000	0.007000	-126.900000	0.028000	-131.600000	0.048000	-135.900000	0.066000	-138.300000	0.076000	-139.400000	0.083000	-139.400000	0.086000	-139.500000	0.090000	-139.500000	0.094000	-139.400000	0.096000	-139.100000	0.100000	-139.100000	0.103000	-138.400000	0.108000	-138.500000	0.111000	-138.100000	0.116000
-179.800000	0.159000	-179.800000	0.163000	-179.700000	0.169000	179.600000	0.173000	-61.400000	0.177000	178.300000	0.181000	-62.600000	0.185000	-176.500000	0.185000	-174.700000	0.183000	-171.600000	0.177000	67.800000	0.186000	-163.600000	0.160000	-156.500000	0.137000	-150.000000	0.116000	-146.100000	0.107000	-143.900000	0.102000	-142.900000	0.101000	-142.200000	0.102000	-141.500000	0.103000	-140.800000	0.105000	-140.500000	0.106000	-140.000000	0.109000	-140.100000	0.110000	-139.500000	0.114000	-139.300000	0.115000
119.800000	0.001000	119.700000	0.002000	119.600000	0.002000	119.800000	0.002000	-118.700000	0.003000	121.100000	0.006000	-119.600000	0.003000	-122.800000	0.016000	-125.000000	0.026000	-126.300000	0.032000	-130.200000	0.032000	-130.500000	0.046000	-133.300000	0.056000	-135.900000	0.067000	-137.600000	0.073000	-138.500000	0.079000	-139.100000	0.085000	-139.300000	0.089000	-139.500000	0.093000	-139.900000	0.098000	-139.700000	0.103000	-139.700000	0.106000	-139.100000	0.112000	-139.100000	0.114000	-138.600000	0.119000
120.200000	0.001000	120.400000	0.001000	120.400000	0.001000	120.700000	0.003000	-119.600000	0.004000	120.500000	0.004000	-117.800000	0.010000	-120.800000	0.004000	-120.400000	0.004000	-122.200000	0.013000	-120.900000	0.005000	-126.900000	0.031000	-131.900000	0.051000	-136.500000	0.067000	-138.600000	0.077000	-139.600000	0.084000	-139.700000	0.087000	-139.700000	0.090000	-139.700000	0.094000	-139.300000	0.097000	-139.300000	0.100000	-139.000000	0.104000	-139.200000	0.106000	-138.800000	0.110000	-139.100000	0.113000
179.800000	0.159000	179.600000	0.164000	179.700000	0.169000	179.300000	0.173000	-61.500000	0.177000	178.400000	0.180000	177.900000	0.185000	-176.300000	0.186000	-174.600000	0.184000	-171.600000	0.176000	-170.900000	0.185000	-163.400000	0.157000	-156.000000	0.134000	-149.100000	0.114000	-145.500000	0.105000	-143.500000	0.100000	-142.500000	0.100000	-141.900000	0.102000	-141.300000	0.103000	-140.900000	0.104000	-140.300000	0.106000	-140.100000	0.108000	-139.300000	0.112000	-139.200000	0.115000	-138.300000	0.118000
-119.800000	0.001000	-119.600000	0.001000	-119.600000	0.002000	120.300000	0.003000	-119.500000	0.003000	-118.500000	0.008000	119.900000	0.003000	-123.200000	0.015000	114.800000	0.025000	-126.300000	0.033000	-128.500000	0.038000	-130.400000	0.047000	-133.400000	0.057000	-136.400000	0.067000	-137.900000	0.074000	-138.700000	0.080000	-139.300000	0.085000	-139.500000	0.089000	-139.600000	0.093000	-139.700000	0.099000	-139.800000	0.103000	-139.500000	0.107000	-139.800000	0.109000	-139.400000	0.113000	-139.600000	0.115000
-120.200000	0.001000	-120.300000	0.002000	-120.400000	0.001000	120.600000	0.001000	-118.900000	0.004000	-120.600000	0.002000	122.000000	0.011000	-120.600000	0.004000	120.500000	0.004000	-122.600000	0.011000	-119.300000	0.016000	-126.900000	0.034000	-132.300000	0.053000	-136.900000	0.069000	-138.800000	0.078000	-139.800000	0.084000	-139.800000	0.088000	-139.700000	0.091000	-139.600000	0.095000	-139.500000	0.097000	-139.300000	0.100000	-139.300000	0.104000	-138.600000	0.109000	-138.500000	0.111000	-138.100000	0.117000
-179.800000	0.159000	-179.800000	0.163000	-179.600000	0.169000	179.000000	0.174000	-61.500000	0.178000	-61.400000	0.183000	177.800000	0.183000	-176.400000	0.186000	65.100000	0.186000	-171.100000	0.177000	-172.700000	0.173000	-163.300000	0.154000	-155.500000	0.131000	-148.400000	0.111000	-145.100000	0.103000	-143.100000	0.099000	-142.300000	0.099000	-141.800000	0.100000	-141.400000	0.101000	-140.700000	0.103000	-140.300000	0.106000	-139.800000	0.108000	-140.000000	0.109000	-139.500000	0.114000	-139.400000	0.114000
-120.300000	0.002000	-120.400000	0.002000	-120.400000	0.002000	-120.500000	0.002000	-118.700000	0.005000	-120.600000	0.005000	-121.600000	0.008000	-118.600000	0.014000	120.800000	0.006000	-123.700000	0.021000	-123.900000	0.013000	-128.400000	0.035000	-133.300000	0.055000	-137.100000	0.071000	-139.200000	0.080000	-139.400000	0.085000	-139.800000	0.089000	-139.400000	0.091000	-139.600000	0.096000	-139.200000	0.099000	-139.200000	0.102000	-138.900000	0.105000	-139.000000	0.109000	-138.900000	0.113000	-138.500000	0.116000
-179.800000	0.159000	-179.700000	0.165000	-179.600000	0.170000	-179.600000	0.176000	-61.700000	0.178000	-178.000000	0.180000	-177.000000	0.184000	-64.000000	0.187000	173.500000	0.181000	-172.000000	0.179000	-167.600000	0.174000	-160.800000	0.150000	-153.500000	0.127000	-147.800000	0.110000	-144.400000	0.102000	-143.200000	0.100000	-142.000000	0.099000	-141.800000	0.101000	-141.100000	0.102000	-140.800000	0.104000	-140.300000	0.106000	-139.900000	0.109000	-139.300000	0.111000	-139.000000	0.114000	-138.700000	0.117000
119.700000	0.002000	119.700000	0.001000	119.500000	0.002000	119.500000	0.001000	-119.800000	0.002000	118.100000	0.009000	-121.800000	0.009000	-117.900000	0.005000	125.800000	0.029000	-124.500000	0.025000	-129.500000	0.041000	-131.900000	0.051000	-134.800000	0.062000	-137.000000	0.070000	-138.400000	0.076000	-139.000000	0.082000	-139.500000	0.087000	-139.600000	0.092000	-139.600000	0.096000	-139.600000	0.100000	-139.600000	0.104000	-139.600000	0.108000	-139.500000	0.112000	-139.200000	0.115000	-139.000000	0.119000
120.400000	0.001000	120.400000	0.002000	120.500000	0.001000	120.500000	0.002000	-118.800000	0.007000	120.700000	0.003000	-120.800000	0.009000	-117.600000	0.014000	121.000000	0.005000	-123.800000	0.019000	-123.700000	0.016000	-128.400000	0.039000	-133.700000	0.057000	-137.600000	0.072000	-139.300000	0.082000	-139.700000	0.085000	-139.900000	0.090000	-139.700000	0.091000	-139.800000	0.095000	-139.600000	0.098000	-139.400000	0.102000	-139.100000	0.105000	-139.000000	0.109000	-138.900000	0.113000	-138.600000	0.116000
179.600000	0.160000	179.700000	0.165000	179.600000	0.171000	179.700000	0.176000	178.900000	0.176000	61.700000	0.183000	-177.500000	0.181000	-64.100000	0.188000	173.300000	0.182000	-171.500000	0.179000	-167.500000	0.172000	-160.600000	0.146000	-152.800000	0.124000	-147.100000	0.108000	-144.100000	0.099000	-142.800000	0.099000	-141.900000	0.098000	-141.400000	0.101000	-140.800000	0.102000	-140.500000	0.105000	-140.100000	0.106000	-139.800000	0.109000	-139.300000	0.111000	-139.000000	0.114000	-138.600000	0.117000
-119.600000	0.001000	-119.700000	0.001000	-119.600000	0.001000	-119.700000	0.002000	119.800000	0.004000	118.000000	0.005000	-121.600000	0.013000	-119.300000	0.007000	126.000000	0.028000	-125.100000	0.026000	-129.400000	0.041000	-131.700000	0.053000	-135.100000	0.063000	-137.300000	0.071000	-138.400000	0.078000	-139.200000	0.083000	-139.400000	0.088000	-139.900000	0.092000	-139.900000	0.096000	-139.800000	0.099000	-139.700000	0.104000	-139.600000	0.108000	-139.500000	0.112000	-139.200000	0.115000	-139.100000	0.119000
-120.300000	0.002000	-120.300000	0.002000	-120.300000	0.002000	-120.400000	0.002000	121.300000	0.006000	119.800000	0.005000	-121.300000	0.004000	-116.600000	0.013000	120.800000	0.006000	-123.800000	0.018000	-123.000000	0.022000	-128.900000	0.040000	-134.100000	0.059000	-137.900000	0.073000	-139.700000	0.082000	-139.800000	0.086000	-140.200000	0.089000	-139.500000	0.092000	-139.600000	0.096000	-139.400000	0.099000	-139.400000	0.102000	-139.100000	0.105000	-139.000000	0.109000	-138.900000	0.113000	-138.500000	0.116000
-179.800000	0.159000	-179.800000	0.165000	-179.800000	0.170000	-179.600000	0.176000	178.500000	0.176000	62.000000	0.183000	-176.700000	0.184000	-64.000000	0.187000	173.500000	0.181000	-171.100000	0.178000	-168.300000	0.166000	-160.100000	0.144000	-152.200000	0.121000	-146.600000	0.106000	-143.500000	0.098000	-142.600000	0.097000	-141.500000	0.098000	-141.500000	0.099000	-140.900000	0.101000	-140.700000	0.104000	-140.100000	0.106000	-139.800000	0.109000	-139.300000	0.111000	-139.000000	0.114000	-138.700000	0.117000
-120.300000	0.002000	-120.400000	0.002000	-120.500000	0.002000	-120.500000	0.002000	-118.800000	0.008000	120.000000	0.008000	-123.200000	0.009000	116.800000	0.018000	-121.600000	0.011000	-124.200000	0.025000	-126.200000	0.026000	-131.100000	0.046000	-134.700000	0.061000	-138.000000	0.075000	-139.400000	0.082000	-139.600000	0.085000	-139.600000	0.090000	-139.600000	0.093000	-139.300000	0.097000	-139.100000	0.100000	-138.800000	0.102000	-138.900000	0.109000	-138.900000	0.111000	-138.500000	0.114000	-139.300000	0.115000
-179.700000	0.161000	-179.600000	0.166000	-179.600000	0.171000	-179.600000	0.178000	178.900000	0.177000	179.500000	0.181000	-176.300000	0.188000	65.000000	0.185000	-172.200000	0.176000	-170.900000	0.174000	-164.100000	0.159000	-156.700000	0.135000	-151.200000	0.119000	-146.200000	0.105000	-143.600000	0.100000	-142.500000	0.099000	-141.800000	0.098000	-141.200000	0.100000	-141.000000	0.102000	-140.600000	0.104000	-140.300000	0.107000	-139.800000	0.108000	-139.400000	0.112000	-139.200000	0.115000	-137.900000	0.121000
119.700000	0.001000	119.600000	0.001000	119.500000	0.002000	119.500000	0.001000	119.600000	0.004000	-117.900000	0.005000	-121.600000	0.005000	118.700000	0.006000	-126.300000	0.032000	-125.000000	0.029000	-130.600000	0.047000	-133.600000	0.058000	-135.800000	0.066000	-137.700000	0.074000	-138.900000	0.079000	-139.500000	0.085000	-139.600000	0.091000	-139.900000	0.094000	-139.700000	0.098000	-139.700000	0.103000	-139.700000	0.107000	-139.200000	0.110000	-139.200000	0.113000	-139.000000	0.117000	-139.600000	0.117000
120.300000	0.002000	120.300000	0.002000	120.500000	0.002000	120.500000	0.003000	121.600000	0.007000	-122.300000	0.008000	-121.500000	0.012000	116.300000	0.019000	-121.700000	0.010000	-124.300000	0.024000	-126.200000	0.028000	-131.200000	0.048000	-135.200000	0.063000	-138.400000	0.076000	-139.500000	0.083000	-139.600000	0.087000	-140.000000	0.089000	-139.700000	0.093000	-139.700000	0.096000	-139.500000	0.099000	-139.200000	0.102000	-139.600000	0.107000	-139.100000	0.110000	-138.800000	0.113000	-137.800000	0.120000
179.800000	0.161000	179.800000	0.166000	179.600000	0.172000	179.700000	0.177000	178.300000	0.177000	-178.300000	0.185000	-177.300000	0.182000	65.000000	0.186000	-172.000000	0.176000	-170.400000	0.173000	-163.900000	0.156000	-156.300000	0.132000	-150.400000	0.116000	-145.500000	0.103000	-143.400000	0.098000	-142.400000	0.097000	-141.300000	0.099000	-141.100000	0.100000	-140.600000	0.103000	-140.200000	0.105000	-139.900000	0.107000	-139.200000	0.110000	-139.100000	0.113000	-138.900000	0.116000	-139.400000	0.116000
-119.700000	0.001000	-119.700000	0.002000	-119.500000	0.002000	-119.700000	0.002000	120.500000	0.006000	-120.200000	0.003000	-121.200000	0.012000	119.300000	0.004000	-126.500000	0.032000	-125.500000	0.031000	-130.600000	0.048000	-133.700000	0.060000	-136.100000	0.067000	-138.100000	0.074000	-138.900000	0.081000	-139.400000	0.086000	-140.000000	0.090000	-139.900000	0.094000	-140.000000	0.097000	-140.000000	0.102000	-140.000000	0.106000	-139.800000	0.108000	-139.500000	0.112000	-139.300000	0.116000	-138.100000	0.122000
-120.400000	0.002000	-120.400000	0.002000	-120.500000	0.001000	-120.500000	0.002000	121.600000	0.003000	-122.500000	0.003000	-121.500000	0.008000	115.900000	0.021000	-121.800000	0.009000	-125.000000	0.019000	-126.100000	0.031000	-131.600000	0.049000	-135.800000	0.065000	-138.700000	0.077000	-139.700000	0.083000	-140.000000	0.087000	-139.700000	0.090000	-139.700000	0.094000	-139.500000	0.097000	-139.300000	0.100000	-139.100000	0.103000	-139.000000	0.109000	-138.800000	0.111000	-138.500000	0.114000	-139.300000	0.115000
-179.700000	0.161000	-179.600000	0.166000	-179.600000	0.172000	-179.500000	0.177000	177.600000	0.179000	61.500000	0.188000	-176.800000	0.183000	-175.900000	0.184000	-171.800000	0.177000	-169.200000	0.176000	-163.900000	0.153000	-155.600000	0.130000	-149.600000	0.113000	-145.000000	0.101000	-143.000000	0.097000	-141.900000	0.097000	-141.500000	0.098000	-141.100000	0.099000	-140.800000	0.102000	-140.400000	0.104000	-140.000000	0.106000	-139.800000	0.108000	-139.400000	0.112000	-139.200000	0.115000	-137.900000	0.121000
-120.500000	0.001000	-120.700000	0.002000	-120.600000	0.002000	121.300000	0.003000	-121.000000	0.006000	-117.700000	0.011000	118.300000	0.007000	-120.800000	0.006000	-122.400000	0.013000	112.200000	0.040000	-128.000000	0.035000	-133.000000	0.054000	-136.900000	0.070000	-138.700000	0.079000	-139.400000	0.083000	-139.700000	0.088000	-139.500000	0.092000	-139.600000	0.094000	-139.400000	0.097000	-139.200000	0.100000	-139.200000	0.103000	-138.800000	0.108000	-138.700000	0.112000	-138.200000	0.117000	-140.100000	0.113000
-179.500000	0.162000	-179.500000	0.167000	-179.400000	0.173000	178.000000	0.176000	-177.800000	0.177000	-63.200000	0.182000	64.300000	0.184000	-173.500000	0.178000	-170.800000	0.173000	-172.600000	0.181000	-161.100000	0.147000	-153.600000	0.125000	-147.700000	0.108000	-144.500000	0.100000	-142.900000	0.098000	-142.000000	0.097000	-141.500000	0.098000	-140.900000	0.101000	-140.500000	0.103000	-140.200000	0.106000	-139.800000	0.109000	-139.800000	0.111000	-139.300000	0.113000	-139.300000	0.115000	-136.800000	0.125000
119.500000	0.002000	119.400000	0.002000	119.300000	0.002000	121.400000	0.005000	-121.400000	0.009000	-119.700000	0.004000	117.900000	0.012000	-125.900000	0.029000	-127.100000	0.035000	-119.400000	0.008000	-131.800000	0.053000	-134.900000	0.063000	-137.200000	0.071000	-138.600000	0.078000	-139.400000	0.083000	-139.600000	0.088000	-139.700000	0.093000	-140.000000	0.096000	-140.100000	0.100000	-140.000000	0.104000	-139.900000	0.107000	-139.300000	0.111000	-139.200000	0.115000	-138.600000	0.119000	-140.600000	0.116000
120.300000	0.002000	120.600000	0.002000	120.500000	0.002000	120.400000	0.003000	-120.600000	0.005000	-117.300000	0.012000	118.200000	0.011000	-120.700000	0.006000	-122.400000	0.013000	-128.100000	0.039000	-128.300000	0.036000	-133.400000	0.056000	-137.400000	0.071000	-139.100000	0.079000	-139.600000	0.084000	-140.000000	0.088000	-140.000000	0.091000	-139.600000	0.094000	-139.400000	0.098000	-139.200000	0.100000	-138.900000	0.104000	-139.100000	0.107000	-139.000000	0.111000	-139.100000	0.114000	-136.700000	0.124000
179.800000	0.162000	179.600000	0.168000	179.700000	0.173000	178.500000	0.174000	-177.900000	0.177000	177.500000	0.181000	64.200000	0.184000	-173.500000	0.178000	-170.600000	0.172000	-171.400000	0.181000	-160.500000	0.146000	-152.900000	0.122000	-147.000000	0.106000	-144.000000	0.099000	-142.600000	0.097000	-141.600000	0.097000	-141.000000	0.098000	-140.900000	0.101000	-140.500000	0.102000	-140.200000	0.106000	-140.100000	0.108000	-139.500000	0.112000	-139.000000	0.114000	-138.400000	0.118000	-140.200000	0.114000
-119.600000	0.002000	-119.500000	0.001000	-119.600000	0.002000	121.300000	0.008000	117.900000	0.009000	119.900000	0.004000	118.000000	0.008000	-125.900000	0.029000	-127.300000	0.036000	-121.400000	0.012000	-132.200000	0.053000	-135.200000	0.064000	-137.600000	0.072000	-138.900000	0.078000	-139.500000	0.083000	-139.900000	0.088000	-140.100000	0.092000	-140.000000	0.096000	-139.900000	0.101000	-140.000000	0.104000	-139.600000	0.108000	-139.600000	0.110000	-139.500000	0.114000	-139.500000	0.116000	-137.200000	0.127000
-120.500000	0.001000	-120.500000	0.002000	-120.500000	0.003000	120.100000	0.002000	120.800000	0.003000	122.300000	0.014000	117.800000	0.013000	-120.800000	0.005000	-122.400000	0.012000	-128.100000	0.032000	-128.300000	0.038000	-133.900000	0.057000	-137.700000	0.072000	-139.200000	0.080000	-139.700000	0.085000	-139.900000	0.089000	-139.800000	0.092000	-139.600000	0.094000	-139.700000	0.097000	-139.200000	0.100000	-139.200000	0.103000	-138.800000	0.108000	-138.700000	0.112000	-138.200000	0.117000	-140.100000	0.113000
-179.600000	0.162000	-179.700000	0.168000	-179.600000	0.172000	178.500000	0.174000	61.800000	0.180000	177.400000	0.178000	64.200000	0.184000	-173.400000	0.179000	-170.400000	0.173000	-170.000000	0.182000	-160.300000	0.143000	-152.200000	0.120000	-146.400000	0.104000	-143.700000	0.097000	-142.400000	0.096000	-141.600000	0.095000	-141.100000	0.097000	-140.900000	0.101000	-140.200000	0.103000	-140.200000	0.106000	-139.800000	0.109000	-139.800000	0.111000	-139.300000	0.113000	-139.300000	0.115000	-136.800000	0.125000
-120.500000	0.002000	-120.400000	0.001000	-120.500000	0.003000	121.000000	0.004000	-121.200000	0.007000	-122.900000	0.010000	122.000000	0.016000	-121.300000	0.009000	-123.000000	0.018000	-124.700000	0.022000	-130.600000	0.046000	-135.100000	0.062000	-138.200000	0.074000	-139.300000	0.081000	-139.700000	0.085000	-139.700000	0.090000	-139.900000	0.092000	-139.500000	0.096000	-139.500000	0.099000	-139.200000	0.102000	-139.400000	0.108000	-139.000000	0.110000	-139.300000	0.114000	-138.900000	0.116000	-140.900000	0.112000
-179.600000	0.164000	-179.600000	0.169000	-179.600000	0.174000	177.800000	0.175000	-177.300000	0.177000	-175.900000	0.181000	176.000000	0.179000	-172.200000	0.175000	-169.200000	0.167000	-165.600000	0.161000	-156.900000	0.133000	-150.100000	0.114000	-145.400000	0.102000	-143.400000	0.098000	-142.000000	0.096000	-141.600000	0.097000	-140.900000	0.100000	-140.800000	0.101000	-140.200000	0.103000	-140.100000	0.107000	-139.500000	0.108000	-139.400000	0.112000	-138.600000	0.115000	-138.400000	0.119000	-135.800000	0.129000
119.500000	0.002000	119.600000	0.002000	119.400000	0.002000	121.600000	0.008000	-121.800000	0.011000	-122.100000	0.010000	121.900000	0.016000	-126.700000	0.032000	-127.900000	0.039000	-130.300000	0.047000	-133.600000	0.059000	-136.500000	0.068000	-138.400000	0.075000	-139.100000	0.081000	-139.900000	0.087000	-139.800000	0.090000	-140.100000	0.093000	-139.900000	0.098000	-140.000000	0.102000	-139.800000	0.105000	-139.500000	0.108000	-139.400000	0.112000	-139.400000	0.114000	-139.300000	0.118000	-141.400000	0.115000
120.500000	0.002000	120.300000	0.003000	120.700000	0.003000	120.300000	0.004000	-120.800000	0.005000	-121.900000	0.009000	122.100000	0.013000	-121.200000	0.009000	-123.300000	0.018000	-125.100000	0.023000	-131.000000	0.047000	-135.500000	0.064000	-138.400000	0.076000	-139.400000	0.082000	-139.700000	0.086000	-139.900000	0.090000	-139.600000	0.094000	-139.700000	0.096000	-139.500000	0.100000	-139.200000	0.102000	-139.500000	0.108000	-139.000000	0.110000	-138.800000	0.116000	-138.300000	0.118000	-135.700000	0.128000
179.600000	0.163000	179.800000	0.168000	179.400000	0.174000	178.100000	0.174000	-177.300000	0.177000	-176.100000	0.179000	175.400000	0.179000	-172.300000	0.174000	-168.900000	0.166000	-165.000000	0.160000	-156.300000	0.131000	-149.500000	0.111000	-145.000000	0.100000	-143.100000	0.096000	-141.800000	0.095000	-141.400000	0.096000	-141.200000	0.098000	-140.600000	0.101000	-140.200000	0.102000	-140.100000	0.107000	-139.500000	0.108000	-139.400000	0.112000	-139.200000	0.113000	-139.000000	0.117000	-141.000000	0.113000
-119.500000	0.002000	-119.600000	0.003000	-119.400000	0.003000	-118.300000	0.008000	117.500000	0.012000	-122.500000	0.013000	122.800000	0.018000	-126.600000	0.033000	-128.100000	0.040000	-130.600000	0.047000	-133.900000	0.059000	-136.700000	0.069000	-138.500000	0.076000	-139.300000	0.082000	-140.000000	0.087000	-139.900000	0.091000	-139.800000	0.094000	-140.000000	0.098000	-140.000000	0.102000	-139.800000	0.105000	-139.500000	0.108000	-139.400000	0.112000	-138.800000	0.116000	-138.700000	0.120000	-136.200000	0.131000
-120.500000	0.002000	-120.600000	0.002000	-120.600000	0.002000	-120.400000	0.004000	120.700000	0.003000	-121.200000	0.009000	122.500000	0.007000	-121.400000	0.008000	-123.600000	0.017000	-124.900000	0.026000	-131.400000	0.049000	-136.100000	0.066000	-138.700000	0.077000	-139.600000	0.082000	-139.800000	0.086000	-140.000000	0.090000	-140.000000	0.093000	-139.700000	0.096000	-139.600000	0.100000	-139.200000	0.102000	-139.500000	0.108000	-139.000000	0.110000	-139.300000	0.114000	-138.900000	0.116000	-140.900000	0.112000
-179.600000	0.164000	-179.400000	0.168000	-179.500000	0.175000	-61.800000	0.176000	62.300000	0.180000	-176.300000	0.177000	174.400000	0.183000	-172.000000	0.175000	-168.400000	0.166000	-165.100000	0.156000	-155.700000	0.129000	-148.700000	0.109000	-144.600000	0.098000	-142.700000	0.095000	-141.700000	0.094000	-141.100000	0.096000	-140.800000	0.099000	-140.500000	0.101000	-140.100000	0.102000	-140.100000	0.107000	-139.500000	0.108000	-139.400000	0.112000	-138.700000	0.115000	-138.400000	0.119000	-135.800000	0.129000
-120.700000	0.003000	-120.700000	0.003000	-120.500000	0.003000	-120.300000	0.004000	119.800000	0.010000	-124.100000	0.011000	117.100000	0.017000	-121.900000	0.012000	-124.700000	0.025000	-126.800000	0.032000	-132.700000	0.054000	-136.800000	0.069000	-138.800000	0.078000	-139.500000	0.084000	-139.900000	0.088000	-139.900000	0.090000	-139.600000	0.095000	-139.700000	0.098000	-139.700000	0.101000	-139.700000	0.105000	-138.800000	0.110000	-139.000000	0.113000	-138.800000	0.114000	-139.500000	0.114000	-141.600000	0.111000
-179.500000	0.164000	-179.500000	0.170000	-179.500000	0.175000	-177.800000	0.174000	178.900000	0.175000	-175.300000	0.185000	66.300000	0.180000	-170.200000	0.169000	-167.600000	0.163000	-161.900000	0.147000	-153.200000	0.121000	-147.200000	0.106000	-143.800000	0.097000	-142.400000	0.095000	-141.400000	0.095000	-140.900000	0.098000	-140.900000	0.099000	-140.300000	0.101000	-140.000000	0.105000	-139.500000	0.107000	-139.800000	0.108000	-139.200000	0.112000	-138.800000	0.117000	-137.500000	0.123000	-134.900000	0.133000
119.400000	0.003000	119.500000	0.003000	119.200000	0.003000	118.200000	0.011000	-117.500000	0.010000	-122.100000	0.006000	117.600000	0.013000	-128.100000	0.038000	-128.000000	0.040000	-131.900000	0.055000	-135.400000	0.065000	-137.800000	0.072000	-139.300000	0.080000	-139.700000	0.084000	-140.100000	0.089000	-140.300000	0.092000	-139.900000	0.096000	-140.000000	0.100000	-139.900000	0.102000	-139.800000	0.106000	-139.200000	0.112000	-139.200000	0.114000	-139.300000	0.117000	-140.100000	0.118000	-142.100000	0.114000
120.700000	0.002000	120.600000	0.002000	120.800000	0.004000	120.200000	0.004000	-122.300000	0.009000	-121.800000	0.016000	116.200000	0.018000	-121.800000	0.012000	-124.700000	0.024000	-127.400000	0.032000	-133.300000	0.056000	-137.200000	0.071000	-139.000000	0.079000	-139.700000	0.085000	-139.900000	0.088000	-139.600000	0.092000	-139.900000	0.094000	-139.800000	0.098000	-139.500000	0.102000	-139.400000	0.106000	-139.600000	0.107000	-139.200000	0.112000	-138.500000	0.115000	-137.300000	0.121000	-134.800000	0.132000
179.400000	0.165000	179.400000	0.170000	179.400000	0.175000	62.300000	0.176000	-178.000000	0.182000	-176.600000	0.176000	66.300000	0.181000	-170.300000	0.168000	-167.300000	0.162000	-161.100000	0.147000	-152.400000	0.119000	-146.700000	0.103000	-143.400000	0.095000	-142.200000	0.094000	-141.300000	0.094000	-141.200000	0.096000	-140.600000	0.100000	-140.200000	0.101000	-140.200000	0.104000	-139.800000	0.106000	-139.000000	0.111000	-139.000000	0.113000	-139.100000	0.116000	-139.700000	0.116000	-141.700000	0.112000
-119.400000	0.002000	-119.400000	0.003000	-119.200000	0.003000	117.800000	0.005000	116.700000	0.004000	-121.400000	0.015000	118.100000	0.009000	-128.000000	0.039000	-128.400000	0.041000	-132.400000	0.054000	-135.700000	0.065000	-137.900000	0.074000	-139.400000	0.081000	-139.700000	0.084000	-140.200000	0.089000	-140.000000	0.093000	-140.200000	0.095000	-140.100000	0.100000	-139.700000	0.103000	-139.500000	0.107000	-140.000000	0.109000	-139.400000	0.113000	-139.000000	0.118000	-137.900000	0.125000	-135.300000	0.135000
-120.500000	0.002000	-120.400000	0.003000	-120.900000	0.003000	119.600000	0.008000	123.200000	0.005000	-122.100000	0.011000	116.000000	0.022000	-122.100000	0.011000	-125.000000	0.022000	-127.500000	0.034000	-133.900000	0.057000	-137.700000	0.071000	-139.300000	0.080000	-139.900000	0.085000	-139.900000	0.089000	-140.000000	0.091000	-139.600000	0.095000	-139.700000	0.098000	-139.700000	0.101000	-139.700000	0.105000	-138.800000	0.110000	-139.000000	0.113000	-138.800000	0.114000	-139.500000	0.114000	-141.600000	0.111000
-179.700000	0.165000	-179.700000	0.170000	-179.300000	0.176000	62.600000	0.176000	-62.000000	0.186000	-175.800000	0.178000	66.100000	0.181000	-169.900000	0.169000	-166.700000	0.163000	-160.800000	0.144000	-151.700000	0.117000	-146.000000	0.102000	-143.000000	0.094000	-142.000000	0.094000	-141.300000	0.093000	-140.800000	0.097000	-140.900000	0.099000	-140.200000	0.101000	-140.000000	0.105000	-139.500000	0.107000	-139.800000	0.108000	-139.200000	0.112000	-138.800000	0.117000	-137.500000	0.123000	-134.900000	0.133000
-120.600000	0.003000	-120.700000	0.003000	121.700000	0.009000	-121.100000	0.007000	-117.700000	0.013000	116.200000	0.017000	121.300000	0.008000	-123.200000	0.017000	-125.000000	0.022000	-130.400000	0.046000	-135.200000	0.063000	-138.300000	0.076000	-139.400000	0.081000	-139.800000	0.087000	-140.200000	0.089000	-139.900000	0.094000	-139.700000	0.096000	-139.600000	0.100000	-139.500000	0.103000	-139.300000	0.106000	-138.900000	0.111000	-138.900000	0.113000	-138.900000	0.117000	-140.200000	0.115000	142.900000	0.109000
-179.500000	0.165000	-179.400000	0.172000	178.000000	0.170000	-177.100000	0.174000	-64.100000	0.179000	65.400000	0.180000	171.800000	0.172000	-167.900000	0.162000	-164.400000	0.156000	-156.200000	0.129000	-149.400000	0.110000	-144.500000	0.097000	-142.600000	0.094000	-141.800000	0.093000	-141.000000	0.096000	-140.700000	0.096000	-140.500000	0.100000	-140.200000	0.102000	-139.800000	0.105000	-139.500000	0.108000	-139.500000	0.110000	-139.000000	0.114000	-138.600000	0.118000	-136.700000	0.126000	133.500000	0.139000
119.400000	0.003000	119.300000	0.003000	120.700000	0.008000	-122.100000	0.012000	-118.800000	0.005000	119.000000	0.007000	127.200000	0.034000	-129.300000	0.043000	-131.400000	0.050000	-134.400000	0.062000	-137.000000	0.070000	-139.000000	0.078000	-139.800000	0.083000	-139.800000	0.087000	-140.200000	0.090000	-140.100000	0.095000	-140.100000	0.098000	-139.900000	0.102000	-139.900000	0.105000	-139.800000	0.109000	-139.300000	0.113000	-139.300000	0.116000	-139.100000	0.118000	-140.500000	0.117000	143.200000	0.111000
120.600000	0.003000	120.700000	0.003000	121.800000	0.004000	-120.600000	0.006000	-117.200000	0.015000	116.100000	0.021000	121.300000	0.008000	-123.100000	0.018000	-125.200000	0.023000	-131.000000	0.046000	-135.700000	0.065000	-138.700000	0.076000	-139.500000	0.082000	-140.100000	0.087000	-139.900000	0.091000	-140.100000	0.094000	-139.700000	0.096000	-139.700000	0.100000	-139.500000	0.103000	-139.300000	0.106000	-139.400000	0.109000	-138.900000	0.113000	-138.600000	0.118000	-136.800000	0.126000	133.400000	0.138000
179.500000	0.166000	179.400000	0.172000	177.100000	0.173000	-177.200000	0.173000	177.100000	0.178000	-176.300000	0.178000	171.600000	0.172000	-167.800000	0.160000	-164.000000	0.155000	-155.500000	0.128000	-148.700000	0.108000	-144.000000	0.096000	-142.400000	0.093000	-141.400000	0.093000	-141.200000	0.094000	-140.500000	0.096000	-140.500000	0.100000	-140.100000	0.102000	-139.800000	0.105000	-139.500000	0.108000	-139.000000	0.112000	-139.000000	0.114000	-138.900000	0.117000	-140.100000	0.115000	143.000000	0.110000
-119.400000	0.003000	-119.300000	0.003000	122.000000	0.007000	117.300000	0.013000	119.500000	0.005000	-119.100000	0.007000	127.400000	0.034000	-129.300000	0.044000	-131.600000	0.050000	-134.800000	0.062000	-137.300000	0.070000	-139.200000	0.079000	-139.800000	0.084000	-140.100000	0.087000	-140.000000	0.091000	-140.200000	0.095000	-140.100000	0.098000	-140.000000	0.101000	-139.900000	0.105000	-139.800000	0.109000	-139.800000	0.111000	-139.300000	0.116000	-138.800000	0.119000	-137.100000	0.128000	133.700000	0.140000
-120.600000	0.003000	-120.700000	0.003000	120.700000	0.004000	120.900000	0.004000	123.300000	0.016000	-124.500000	0.021000	121.100000	0.008000	-123.400000	0.017000	-124.800000	0.028000	-131.100000	0.048000	-136.200000	0.066000	-138.900000	0.077000	-139.700000	0.082000	-140.100000	0.087000	-140.200000	0.090000	-140.100000	0.094000	-139.700000	0.096000	-139.700000	0.101000	-139.500000	0.103000	-139.300000	0.106000	-138.900000	0.111000	-138.900000	0.113000	-138.900000	0.117000	-140.200000	0.115000	142.900000	0.109000
-179.500000	0.165000	-179.400000	0.172000	177.700000	0.172000	62.600000	0.177000	176.600000	0.176000	-175.300000	0.178000	171.700000	0.172000	-167.400000	0.161000	-164.300000	0.150000	-155.200000	0.125000	-148.100000	0.106000	-143.600000	0.094000	-142.100000	0.093000	-141.300000	0.093000	-140.900000	0.095000	-140.400000	0.096000	-140.500000	0.100000	-140.100000	0.101000	-139.800000	0.105000	-139.500000	0.108000	-139.500000	0.110000	-139.000000	0.114000	-138.600000	0.118000	-136.700000	0.126000	133.500000	0.139000
-120.600000	0.003000	-120.900000	0.003000	-119.300000	0.007000	-122.900000	0.010000	120.500000	0.007000	-115.300000	0.024000	-122.000000	0.013000	-124.800000	0.024000	-128.000000	0.036000	-133.600000	0.057000	-137.300000	0.070000	-139.000000	0.080000	-139.600000	0.084000	-140.000000	0.087000	-140.200000	0.092000	-139.600000	0.095000	-139.700000	0.099000	-139.400000	0.102000	-139.500000	0.105000	-139.400000	0.109000	-139.100000	0.113000	-138.700000	0.116000	-139.600000	0.116000	-141.000000	0.115000	143.200000	0.110000
-179.500000	0.168000	-179.200000	0.174000	-63.000000	0.174000	-175.900000	0.175000	175.000000	0.173000	-66.600000	0.178000	-169.400000	0.164000	-165.800000	0.156000	-159.500000	0.138000	-151.400000	0.115000	-146.000000	0.101000	-143.300000	0.094000	-141.900000	0.093000	-141.100000	0.095000	-140.800000	0.096000	-140.700000	0.098000	-140.400000	0.100000	-140.300000	0.104000	-139.600000	0.106000	-139.400000	0.109000	-139.200000	0.112000	-139.000000	0.115000	-137.800000	0.123000	-135.900000	0.131000	132.900000	0.142000
119.400000	0.003000	119.100000	0.003000	-118.800000	0.006000	-122.200000	0.010000	-115.500000	0.023000	-118.800000	0.006000	-128.800000	0.041000	-129.900000	0.046000	-133.300000	0.059000	-136.400000	0.068000	-138.600000	0.075000	-139.400000	0.081000	-140.100000	0.086000	-140.400000	0.089000	-140.100000	0.092000	-140.100000	0.097000	-139.900000	0.100000	-139.700000	0.103000	-139.800000	0.107000	-139.500000	0.110000	-139.200000	0.114000	-139.000000	0.118000	-139.700000	0.117000	-141.000000	0.115000	143.500000	0.112000
120.600000	0.003000	120.800000	0.004000	-118.100000	0.008000	-121.800000	0.009000	-120.600000	0.005000	-114.900000	0.026000	-122.100000	0.013000	-124.800000	0.024000	-128.400000	0.036000	-134.100000	0.058000	-137.500000	0.072000	-139.400000	0.080000	-139.700000	0.084000	-139.700000	0.088000	-140.000000	0.093000	-139.900000	0.094000	-139.900000	0.098000	-139.700000	0.101000	-139.500000	0.105000	-139.400000	0.109000	-139.300000	0.112000	-139.100000	0.115000	-137.700000	0.122000	-135.900000	0.131000	132.800000	0.141000
179.500000	0.168000	179.400000	0.173000	-63.000000	0.173000	-176.200000	0.173000	-64.800000	0.177000	174.900000	0.177000	-169.200000	0.163000	-165.500000	0.155000	-158.800000	0.137000	-150.700000	0.113000	-145.600000	0.099000	-142.800000	0.093000	-141.700000	0.093000	-141.300000	0.094000	-140.900000	0.095000	-140.400000	0.099000	-140.100000	0.101000	-140.000000	0.105000	-139.600000	0.106000	-139.400000	0.109000	-139.000000	0.113000	-138.600000	0.116000	-139.700000	0.117000	-141.000000	0.115000	143.300000	0.111000
-119.400000	0.003000	-119.200000	0.004000	-119.400000	0.004000	-122.500000	0.014000	-115.300000	0.016000	119.500000	0.007000	-128.900000	0.042000	-130.200000	0.046000	-133.800000	0.059000	-136.800000	0.068000	-138.600000	0.076000	-139.700000	0.081000	-140.200000	0.086000	-140.200000	0.090000	-140.000000	0.093000	-140.300000	0.096000	-140.200000	0.099000	-139.900000	0.102000	-139.800000	0.107000	-139.500000	0.110000	-139.400000	0.113000	-139.400000	0.117000	-137.800000	0.123000	-135.900000	0.131000	133.100000	0.143000
-120.600000	0.003000	-120.900000	0.003000	-118.000000	0.012000	-121.100000	0.008000	-119.400000	0.009000	125.400000	0.026000	-122.200000	0.012000	-124.900000	0.024000	-128.400000	0.038000	-134.400000	0.060000	-138.000000	0.073000	-139.500000	0.081000	-139.700000	0.085000	-139.900000	0.088000	-140.200000	0.092000	-139.700000	0.095000	-139.700000	0.099000	-139.500000	0.102000	-139.500000	0.105000	-139.400000	0.109000	-139.100000	0.113000	-138.700000	0.116000	-139.600000	0.116000	-141.000000	0.115000	143.200000	0.110000
-179.500000	0.168000	-179.200000	0.174000	178.100000	0.170000	-176.300000	0.172000	-65.200000	0.177000	174.200000	0.175000	-169.000000	0.164000	-165.200000	0.154000	-158.600000	0.135000	-150.200000	0.110000	-145.000000	0.097000	-142.500000	0.092000	-141.700000	0.091000	-141.100000	0.093000	-140.600000	0.095000	-140.600000	0.098000	-140.300000	0.100000	-140.200000	0.104000	-139.600000	0.106000	-139.400000	0.109000	-139.200000	0.112000	-139.000000	0.115000	-137.800000	0.123000	-135.900000	0.131000	132.900000	0.142000
-120.800000	0.004000	-121.200000	0.004000	-121.200000	0.004000	-119.000000	0.011000	121.700000	0.009000	-121.300000	0.009000	-123.500000	0.019000	-125.900000	0.028000	-131.200000	0.049000	-136.200000	0.066000	-138.800000	0.076000	-139.600000	0.082000	-139.900000	0.087000	-140.100000	0.091000	-140.100000	0.094000	-139.900000	0.097000	-139.700000	0.100000	-139.300000	0.102000	-139.200000	0.106000	-138.800000	0.111000	-138.900000	0.113000	-138.900000	0.117000	-139.800000	0.117000	142.500000	0.112000	143.500000	0.111000
-179.300000	0.169000	-178.900000	0.175000	-179.000000	0.181000	-65.100000	0.175000	173.400000	0.172000	-170.400000	0.166000	-166.800000	0.157000	-162.300000	0.146000	-154.200000	0.121000	-147.300000	0.103000	-143.400000	0.095000	-141.900000	0.092000	-141.300000	0.092000	-140.900000	0.094000	-140.600000	0.097000	-140.200000	0.099000	-140.000000	0.102000	-140.100000	0.107000	-139.700000	0.109000	-139.700000	0.111000	-139.100000	0.115000	-138.700000	0.119000	-137.200000	0.125000	134.100000	0.138000	132.400000	0.145000
119.100000	0.004000	118.800000	0.004000	118.900000	0.005000	-117.400000	0.012000	125.400000	0.025000	-128.600000	0.038000	-130.100000	0.045000	-132.400000	0.054000	-135.700000	0.066000	-138.200000	0.074000	-139.700000	0.079000	-140.200000	0.085000	-140.200000	0.088000	-140.100000	0.091000	-140.100000	0.094000	-140.200000	0.098000	-140.100000	0.102000	-139.800000	0.105000	-139.700000	0.109000	-139.200000	0.113000	-139.300000	0.116000	-139.100000	0.118000	-140.100000	0.119000	142.600000	0.112000	143.800000	0.113000
120.900000	0.004000	121.000000	0.004000	121.000000	0.004000	-117.300000	0.010000	121.000000	0.009000	-121.200000	0.009000	-123.500000	0.020000	-126.200000	0.029000	-131.800000	0.050000	-136.600000	0.067000	-138.800000	0.078000	-139.600000	0.083000	-140.000000	0.088000	-140.200000	0.091000	-140.000000	0.095000	-139.900000	0.098000	-139.700000	0.100000	-139.300000	0.102000	-139.200000	0.106000	-139.400000	0.109000	-138.900000	0.113000	-138.600000	0.118000	-137.200000	0.125000	134.000000	0.138000	132.300000	0.144000
179.200000	0.169000	179.300000	0.175000	179.100000	0.181000	-65.000000	0.175000	173.700000	0.171000	-170.400000	0.166000	-166.700000	0.155000	-161.900000	0.145000	-153.400000	0.119000	-146.700000	0.102000	-143.300000	0.093000	-141.800000	0.091000	-141.200000	0.091000	-140.800000	0.094000	-140.700000	0.096000	-140.300000	0.098000	-140.000000	0.102000	-140.100000	0.107000	-139.700000	0.109000	-139.100000	0.113000	-139.100000	0.115000	-139.000000	0.118000	-139.800000	0.117000	142.600000	0.112000	143.600000	0.112000
-119.000000	0.004000	-119.100000	0.004000	-118.900000	0.005000	-118.500000	0.010000	125.500000	0.027000	-128.600000	0.038000	-130.100000	0.047000	-132.600000	0.055000	-136.100000	0.067000	-138.500000	0.074000	-139.600000	0.080000	-140.200000	0.085000	-140.100000	0.089000	-140.200000	0.091000	-139.900000	0.095000	-140.000000	0.099000	-140.100000	0.102000	-139.800000	0.105000	-139.700000	0.109000	-139.800000	0.111000	-139.300000	0.116000	-138.800000	0.119000	-137.500000	0.127000	134.100000	0.138000	132.600000	0.146000
-121.000000	0.004000	-121.000000	0.005000	-121.000000	0.005000	-117.200000	0.016000	121.000000	0.007000	-121.100000	0.010000	-123.700000	0.019000	-126.200000	0.031000	-132.100000	0.051000	-136.800000	0.068000	-139.100000	0.079000	-139.800000	0.083000	-140.300000	0.087000	-140.100000	0.091000	-140.300000	0.094000	-140.100000	0.097000	-139.700000	0.100000	-139.300000	0.102000	-139.200000	0.106000	-138.800000	0.111000	-138.900000	0.113000	-138.900000	0.117000	-139.800000	0.117000	142.500000	0.112000	143.500000	0.111000
-179.200000	0.169000	-179.100000	0.174000	-179.100000	0.180000	177.500000	0.174000	173.400000	0.171000	-170.500000	0.165000	-166.300000	0.155000	-161.700000	0.142000	-152.800000	0.117000	-146.300000	0.100000	-143.000000	0.091000	-141.600000	0.091000	-140.800000	0.092000	-140.800000	0.094000	-140.300000	0.097000	-140.000000	0.099000	-140.000000	0.102000	-140.100000	0.107000	-139.700000	0.109000	-139.700000	0.111000	-139.100000	0.115000	-138.700000	0.119000	-137.200000	0.125000	134.100000	0.138000	132.400000	0.145000
-121.000000	0.004000	-121.400000	0.005000	-115.900000	0.009000	120.800000	0.008000	123.000000	0.021000	-122.600000	0.016000	-125.400000	0.027000	-129.500000	0.042000	-134.900000	0.061000	-138.100000	0.073000	-139.400000	0.081000	-139.900000	0.085000	-139.900000	0.089000	-140.000000	0.092000	-139.900000	0.096000	-139.800000	0.099000	-139.400000	0.101000	-139.300000	0.105000	-139.100000	0.108000	-138.900000	0.114000	-138.900000	0.115000	-139.600000	0.117000	-140.800000	0.116000	142.000000	0.117000	144.200000	0.113000
-179.200000	0.172000	-178.800000	0.177000	178.600000	0.173000	174.000000	0.169000	174.100000	0.170000	-167.600000	0.157000	-165.200000	0.153000	-156.500000	0.127000	-148.700000	0.106000	-144.200000	0.095000	-142.200000	0.091000	-141.400000	0.092000	-141.000000	0.093000	-140.500000	0.096000	-140.400000	0.098000	-140.200000	0.101000	-140.100000	0.105000	-139.900000	0.108000	-139.500000	0.111000	-139.400000	0.112000	-138.800000	0.117000	-137.800000	0.123000	-136.000000	0.131000	134.500000	0.138000	131.600000	0.148000
119.100000	0.004000	118.700000	0.005000	120.800000	0.014000	125.400000	0.026000	123.000000	0.023000	-130.000000	0.045000	-130.000000	0.046000	-134.900000	0.064000	-138.000000	0.072000	-139.500000	0.079000	-140.100000	0.083000	-140.300000	0.086000	-140.300000	0.090000	-140.400000	0.093000	-140.100000	0.097000	-140.000000	0.100000	-140.000000	0.104000	-139.700000	0.107000	-139.700000	0.111000	-139.000000	0.115000	-139.400000	0.118000	-139.700000	0.118000	-141.000000	0.117000	141.800000	0.116000	144.100000	0.113000
120.900000	0.004000	121.200000	0.004000	119.500000	0.013000	120.700000	0.006000	122.800000	0.017000	-122.700000	0.016000	-125.300000	0.027000	-129.900000	0.042000	-135.200000	0.063000	-138.300000	0.074000	-139.500000	0.082000	-139.800000	0.086000	-140.000000	0.090000	-139.900000	0.093000	-140.000000	0.096000	-139.800000	0.099000	-139.400000	0.101000	-139.300000	0.105000	-139.000000	0.108000	-139.500000	0.112000	-138.600000	0.116000	-137.800000	0.123000	-136.000000	0.131000	134.600000	0.139000	131.800000	0.149000
179.200000	0.171000	179.000000	0.178000	178.700000	0.168000	173.800000	0.170000	173.400000	0.170000	-167.400000	0.156000	-164.900000	0.151000	-155.800000	0.126000	-148.200000	0.104000	-143.800000	0.094000	-142.100000	0.090000	-141.500000	0.091000	-140.900000	0.092000	-140.700000	0.095000	-140.300000	0.098000	-140.200000	0.101000	-140.100000	0.105000	-139.900000	0.108000	-139.600000	0.111000	-138.800000	0.114000	-139.100000	0.116000	-139.600000	0.117000	-140.800000	0.116000	141.900000	0.116000	144.000000	0.112000
-119.100000	0.005000	-118.900000	0.004000	-116.900000	0.012000	-114.500000	0.025000	124.200000	0.025000	-130.200000	0.046000	-130.300000	0.048000	-135.400000	0.064000	-138.100000	0.073000	-139.700000	0.079000	-140.000000	0.084000	-140.100000	0.087000	-140.200000	0.091000	-140.200000	0.094000	-140.200000	0.097000	-140.000000	0.100000	-140.000000	0.104000	-139.700000	0.107000	-139.600000	0.111000	-139.600000	0.113000	-139.100000	0.119000	-137.900000	0.124000	-136.200000	0.132000	134.400000	0.138000	131.700000	0.149000
-120.800000	0.004000	-121.000000	0.005000	-122.800000	0.012000	-120.500000	0.007000	123.400000	0.010000	-122.700000	0.015000	-125.500000	0.026000	-130.000000	0.044000	-135.700000	0.064000	-138.400000	0.075000	-139.800000	0.082000	-140.100000	0.086000	-140.300000	0.089000	-140.100000	0.092000	-139.900000	0.096000	-139.800000	0.099000	-139.400000	0.101000	-139.300000	0.105000	-139.100000	0.108000	-138.900000	0.114000	-138.900000	0.115000	-139.600000	0.117000	-140.800000	0.116000	142.000000	0.117000	144.200000	0.113000
-179.300000	0.171000	-179.300000	0.177000	-177.600000	0.176000	-65.800000	0.172000	172.000000	0.174000	-167.200000	0.156000	-164.300000	0.151000	-155.400000	0.124000	-147.600000	0.102000	-143.600000	0.093000	-141.700000	0.089000	-141.200000	0.091000	-140.600000	0.093000	-140.500000	0.095000	-140.400000	0.098000	-140.200000	0.101000	-140.100000	0.105000	-139.900000	0.108000	-139.500000	0.111000	-139.400000	0.112000	-138.800000	0.117000	-137.800000	0.123000	-136.000000	0.131000	134.500000	0.138000	131.600000	0.148000
-121.300000	0.005000	121.700000	0.009000	-116.400000	0.021000	122.000000	0.012000	122.000000	0.012000	-124.300000	0.022000	-127.500000	0.035000	-133.300000	0.056000	-137.500000	0.072000	-139.300000	0.080000	-139.900000	0.085000	-140.000000	0.089000	-140.000000	0.091000	-140.000000	0.094000	-139.900000	0.098000	-139.500000	0.101000	-139.700000	0.104000	-139.100000	0.108000	-138.900000	0.111000	-138.800000	0.114000	-139.200000	0.118000	-140.400000	0.117000	141.200000	0.118000	142.700000	0.115000	144.900000	0.113000
-178.800000	0.173000	175.800000	0.167000	176.100000	0.170000	172.300000	0.166000	168.900000	0.160000	-164.000000	0.147000	-158.600000	0.132000	-150.400000	0.110000	-144.600000	0.094000	-142.600000	0.091000	-141.300000	0.089000	-141.200000	0.092000	-140.800000	0.095000	-140.400000	0.097000	-140.200000	0.100000	-140.200000	0.103000	-139.500000	0.106000	-139.800000	0.109000	-139.500000	0.112000	-139.100000	0.116000	-138.500000	0.120000	-136.800000	0.128000	135.400000	0.134000	133.300000	0.144000	130.600000	0.153000
118.600000	0.005000	123.000000	0.016000	119.000000	0.007000	126.100000	0.029000	129.500000	0.042000	-132.200000	0.053000	-134.600000	0.062000	-137.600000	0.071000	-139.500000	0.078000	-139.800000	0.081000	-140.300000	0.087000	-140.000000	0.089000	-140.200000	0.092000	-140.300000	0.096000	-140.100000	0.099000	-139.900000	0.103000	-140.100000	0.106000	-139.500000	0.110000	-139.400000	0.114000	-139.300000	0.117000	-139.200000	0.118000	-140.400000	0.117000	141.200000	0.118000	142.900000	0.116000	144.800000	0.113000
121.200000	0.005000	120.900000	0.008000	124.900000	0.020000	121.500000	0.011000	121.900000	0.012000	-124.200000	0.023000	-127.900000	0.036000	-133.700000	0.057000	-138.000000	0.073000	-139.500000	0.081000	-140.100000	0.084000	-140.300000	0.088000	-140.000000	0.091000	-139.900000	0.095000	-139.900000	0.098000	-139.700000	0.100000	-139.400000	0.105000	-139.400000	0.107000	-139.200000	0.110000	-138.800000	0.114000	-138.500000	0.120000	-136.800000	0.128000	135.600000	0.135000	133.200000	0.143000	130.800000	0.154000
179.100000	0.173000	176.000000	0.167000	175.100000	0.170000	172.400000	0.165000	168.700000	0.160000	-163.900000	0.145000	-158.000000	0.131000	-149.900000	0.108000	-144.100000	0.093000	-142.300000	0.090000	-141.000000	0.090000	-140.900000	0.092000	-140.800000	0.095000	-140.400000	0.096000	-140.200000	0.100000	-140.000000	0.104000	-139.800000	0.105000	-139.500000	0.110000	-139.200000	0.113000	-139.100000	0.116000	-139.200000	0.118000	-140.400000	0.117000	141.000000	0.117000	142.800000	0.116000	144.700000	0.112000
-118.900000	0.005000	-116.300000	0.016000	121.100000	0.011000	126.400000	0.031000	129.700000	0.042000	-132.200000	0.054000	-134.900000	0.062000	-137.800000	0.072000	-139.600000	0.078000	-139.800000	0.082000	-140.600000	0.086000	-140.200000	0.089000	-140.200000	0.092000	-140.300000	0.096000	-140.100000	0.099000	-140.100000	0.102000	-139.800000	0.107000	-139.800000	0.109000	-139.700000	0.113000	-139.300000	0.117000	-138.500000	0.120000	-136.800000	0.128000	135.600000	0.135000	133.400000	0.144000	130.700000	0.154000
-121.200000	0.006000	-121.100000	0.007000	124.300000	0.015000	121.500000	0.009000	121.700000	0.013000	-124.500000	0.023000	-128.100000	0.038000	-134.100000	0.058000	-138.300000	0.074000	-139.700000	0.081000	-139.900000	0.085000	-140.200000	0.089000	-140.000000	0.091000	-140.000000	0.095000	-139.900000	0.098000	-139.500000	0.101000	-139.700000	0.104000	-139.100000	0.108000	-138.900000	0.111000	-138.800000	0.114000	-139.200000	0.118000	-140.400000	0.117000	141.200000	0.118000	142.700000	0.115000	144.900000	0.113000
-179.000000	0.172000	-63.700000	0.170000	174.200000	0.170000	172.000000	0.166000	168.800000	0.158000	-163.400000	0.145000	-157.600000	0.128000	-149.300000	0.106000	-143.700000	0.092000	-142.100000	0.089000	-141.200000	0.089000	-140.900000	0.091000	-140.800000	0.095000	-140.300000	0.096000	-140.200000	0.100000	-140.200000	0.103000	-139.500000	0.106000	-139.800000	0.109000	-139.500000	0.112000	-139.100000	0.116000	-138.500000	0.120000	-136.800000	0.128000	135.400000	0.134000	133.300000	0.144000	130.600000	0.153000
-121.300000	0.005000	-121.700000	0.006000	121.000000	0.010000	121.100000	0.010000	-123.400000	0.019000	-126.100000	0.030000	-131.600000	0.050000	-136.500000	0.066000	-138.800000	0.077000	-139.800000	0.083000	-140.100000	0.088000	-140.000000	0.091000	-140.100000	0.094000	-139.700000	0.096000	-139.500000	0.100000	-139.600000	0.105000	-139.400000	0.108000	-139.200000	0.111000	-138.800000	0.115000	-139.300000	0.116000	-139.800000	0.117000	-140.800000	0.117000	140.800000	0.121000	142.800000	0.119000	-145.100000	0.114000
-178.800000	0.176000	-178.500000	0.182000	172.800000	0.164000	169.000000	0.157000	-164.700000	0.147000	-163.100000	0.146000	-151.900000	0.113000	-145.600000	0.097000	-142.600000	0.090000	-141.500000	0.089000	-140.900000	0.090000	-140.800000	0.093000	-140.300000	0.095000	-140.500000	0.100000	-140.300000	0.102000	-139.900000	0.104000	-139.700000	0.107000	-139.400000	0.110000	-139.500000	0.114000	-138.400000	0.119000	-137.500000	0.126000	-136.000000	0.133000	135.700000	0.137000	133.100000	0.146000	-130.000000	0.157000
118.500000	0.005000	118.400000	0.007000	126.400000	0.030000	130.100000	0.044000	-132.300000	0.052000	-131.500000	0.051000	-137.600000	0.071000	-139.600000	0.078000	-140.200000	0.082000	-140.300000	0.086000	-140.300000	0.088000	-140.200000	0.091000	-140.300000	0.095000	-140.100000	0.098000	-139.900000	0.102000	-139.700000	0.105000	-139.500000	0.109000	-139.400000	0.113000	-138.900000	0.116000	-139.600000	0.118000	-140.000000	0.118000	-141.000000	0.118000	140.700000	0.121000	142.600000	0.118000	-145.200000	0.115000
121.300000	0.007000	121.400000	0.006000	121.000000	0.008000	121.000000	0.010000	-123.400000	0.020000	-126.000000	0.031000	-132.000000	0.051000	-136.700000	0.068000	-139.000000	0.078000	-139.900000	0.083000	-140.200000	0.088000	-140.200000	0.091000	-140.100000	0.094000	-139.700000	0.096000	-139.800000	0.099000	-139.900000	0.104000	-139.700000	0.107000	-139.500000	0.110000	-139.400000	0.113000	-138.400000	0.119000	-137.400000	0.125000	-135.900000	0.132000	135.600000	0.136000	133.300000	0.147000	-130.100000	0.157000
179.100000	0.175000	178.800000	0.182000	172.500000	0.164000	168.900000	0.157000	-164.500000	0.146000	-162.700000	0.143000	-151.300000	0.111000	-145.100000	0.095000	-142.400000	0.089000	-141.200000	0.089000	-140.800000	0.090000	-140.700000	0.093000	-140.300000	0.095000	-140.500000	0.100000	-140.000000	0.103000	-139.600000	0.105000	-139.400000	0.108000	-139.100000	0.111000	-138.900000	0.116000	-139.300000	0.116000	-139.900000	0.118000	-140.900000	0.118000	140.800000	0.122000	142.600000	0.118000	-145.000000	0.114000
-118.800000	0.006000	-118.500000	0.006000	-113.300000	0.031000	130.200000	0.044000	-132.400000	0.053000	-131.800000	0.054000	-137.800000	0.072000	-139.800000	0.078000	-140.200000	0.082000	-140.500000	0.085000	-140.300000	0.089000	-140.200000	0.091000	-140.300000	0.095000	-140.100000	0.098000	-140.200000	0.101000	-139.900000	0.104000	-139.800000	0.108000	-139.700000	0.112000	-139.500000	0.114000	-138.700000	0.121000	-137.600000	0.126000	-136.100000	0.133000	135.700000	0.136000	133.100000	0.146000	-130.200000	0.158000
-121.500000	0.006000	-121.500000	0.007000	-120.800000	0.007000	121.200000	0.010000	-123.500000	0.020000	-126.300000	0.030000	-132.400000	0.052000	-137.000000	0.069000	-139.300000	0.079000	-139.900000	0.084000	-140.300000	0.087000	-140.200000	0.091000	-140.100000	0.094000	-139.700000	0.096000	-139.500000	0.100000	-139.700000	0.105000	-139.400000	0.108000	-139.200000	0.111000	-138.800000	0.115000	-139.300000	0.116000	-139.800000	0.117000	-140.800000	0.117000	140.600000	0.121000	142.800000	0.119000	-145.100000	0.114000
-178.600000	0.175000	-178.800000	0.181000	-67.000000	0.168000	168.600000	0.157000	-164.300000	0.145000	-162.000000	0.142000	-150.700000	0.109000	-144.700000	0.094000	-142.100000	0.088000	-141.200000	0.088000	-140.700000	0.090000	-140.700000	0.093000	-140.300000	0.095000	-140.500000	0.100000	-140.300000	0.102000	-139.900000	0.104000	-139.700000	0.107000	-139.400000	0.110000	-139.500000	0.114000	-138.400000	0.119000	-137.500000	0.126000	-136.000000	0.133000	135.900000	0.136000	133.100000	0.146000	-130.000000	0.157000
-121.600000	0.007000	-120.600000	0.008000	120.900000	0.010000	-122.900000	0.017000	-125.800000	0.029000	-131.000000	0.048000	-135.700000	0.064000	-138.600000	0.075000	-139.700000	0.081000	-139.800000	0.086000	-140.200000	0.090000	-139.800000	0.092000	-139.900000	0.097000	-139.700000	0.099000	-139.700000	0.103000	-139.500000	0.106000	-139.400000	0.110000	-139.200000	0.112000	-139.000000	0.117000	-139.400000	0.117000	-140.600000	0.118000	140.900000	0.120000	141.600000	0.121000	143.400000	0.118000	-143.300000	0.122000
-178.600000	0.177000	-67.100000	0.165000	168.900000	0.155000	-164.900000	0.147000	-161.000000	0.137000	-152.300000	0.113000	-146.000000	0.097000	-142.600000	0.090000	-141.500000	0.089000	-141.100000	0.090000	-140.600000	0.092000	-140.700000	0.096000	-140.300000	0.097000	-140.200000	0.101000	-139.900000	0.104000	-139.600000	0.107000	-139.400000	0.110000	-139.000000	0.114000	-139.000000	0.117000	-137.900000	0.123000	-136.500000	0.131000	135.700000	0.136000	134.500000	0.142000	132.100000	0.152000	-131.600000	0.155000
118.400000	0.008000	-113.600000	0.022000	130.300000	0.043000	-132.500000	0.052000	-133.700000	0.058000	-137.700000	0.070000	-139.800000	0.078000	-140.400000	0.082000	-140.500000	0.085000	-140.400000	0.088000	-140.400000	0.091000	-140.300000	0.094000	-140.100000	0.098000	-140.100000	0.101000	-139.900000	0.104000	-139.800000	0.108000	-139.600000	0.111000	-139.700000	0.115000	-139.100000	0.118000	-139.900000	0.120000	-140.600000	0.118000	140.900000	0.120000	141.600000	0.121000	143.500000	0.119000	-143.400000	0.123000
121.500000	0.007000	-118.800000	0.013000	121.000000	0.010000	-122.800000	0.018000	-125.900000	0.030000	-131.400000	0.050000	-136.000000	0.065000	-138.700000	0.076000	-139.600000	0.082000	-140.000000	0.086000	-140.100000	0.090000	-139.800000	0.092000	-140.100000	0.096000	-139.700000	0.099000	-139.700000	0.103000	-139.500000	0.106000	-139.400000	0.110000	-138.900000	0.113000	-139.000000	0.117000	-137.800000	0.122000	-136.500000	0.131000	135.700000	0.136000	134.500000	0.142000	132.000000	0.151000	-131.700000	0.155000
178.600000	0.177000	-67.900000	0.167000	168.700000	0.155000	-164.800000	0.145000	-160.600000	0.135000	-151.800000	0.110000	-145.500000	0.095000	-142.400000	0.089000	-141.400000	0.088000	-140.900000	0.090000	-140.600000	0.092000	-140.700000	0.096000	-140.100000	0.098000	-140.200000	0.101000	-139.900000	0.104000	-139.600000	0.107000	-139.400000	0.110000	-139.300000	0.113000	-139.000000	0.117000	-139.500000	0.118000	-140.600000	0.118000	140.900000	0.120000	141.600000	0.121000	143.500000	0.119000	-143.200000	0.122000
-118.200000	0.008000	-115.400000	0.019000	130.500000	0.043000	-132.600000	0.053000	-134.000000	0.059000	-137.700000	0.072000	-140.000000	0.079000	-140.500000	0.082000	-140.500000	0.085000	-140.500000	0.088000	-140.400000	0.091000	-140.300000	0.094000	-140.300000	0.097000	-140.100000	0.101000	-139.900000	0.104000	-139.800000	0.108000	-139.600000	0.111000	-139.400000	0.116000	-139.100000	0.118000	-138.300000	0.125000	-136.500000	0.131000	135.700000	0.136000	134.500000	0.142000	132.100000	0.152000	-131.800000	0.156000
-121.700000	0.007000	-116.700000	0.014000	120.800000	0.010000	-122.900000	0.018000	-126.100000	0.030000	-132.000000	0.050000	-136.300000	0.066000	-138.800000	0.077000	-139.800000	0.083000	-140.000000	0.086000	-140.100000	0.090000	-139.800000	0.092000	-139.900000	0.097000	-139.700000	0.099000	-139.700000	0.103000	-139.500000	0.106000	-139.400000	0.110000	-139.200000	0.112000	-139.000000	0.117000	-139.400000	0.117000	-140.600000	0.118000	140.900000	0.120000	141.600000	0.121000	143.400000	0.118000	-143.300000	0.122000
-178.500000	0.177000	-67.900000	0.166000	168.800000	0.154000	-164.600000	0.145000	-160.200000	0.134000	-151.000000	0.109000	-145.000000	0.094000	-142.300000	0.087000	-141.200000	0.087000	-140.900000	0.090000	-140.600000	0.092000	-140.700000	0.096000	-140.300000	0.097000	-140.200000	0.101000	-139.900000	0.104000	-139.600000	0.107000	-139.400000	0.110000	-139.000000	0.114000	-139.000000	0.117000	-137.900000	0.123000	-136.500000	0.131000	135.700000	0.136000	134.500000	0.142000	132.100000	0.152000	-131.600000	0.155000
122.400000	0.014000	125.000000	0.024000	-122.700000	0.017000	-125.600000	0.028000	-130.400000	0.046000	-135.300000	0.064000	-138.300000	0.075000	-139.500000	0.081000	-139.900000	0.085000	-140.100000	0.089000	-140.000000	0.092000	-140.000000	0.095000	-139.700000	0.098000	-139.700000	0.102000	-139.600000	0.106000	-139.100000	0.109000	-139.300000	0.113000	-138.900000	0.117000	-139.100000	0.119000	-139.900000	0.120000	140.800000	0.120000	141.000000	0.123000	140.900000	0.127000	-142.000000	0.126000	-140.600000	0.133000
173.100000	0.159000	171.100000	0.158000	-164.600000	0.144000	-159.900000	0.132000	-152.400000	0.112000	-145.800000	0.094000	-142.800000	0.088000	-141.500000	0.088000	-140.900000	0.089000	-140.700000	0.092000	-140.400000	0.094000	-140.300000	0.098000	-140.100000	0.100000	-139.900000	0.103000	-139.700000	0.106000	-139.800000	0.110000	-139.200000	0.113000	-139.200000	0.116000	-138.500000	0.121000	-137.400000	0.128000	136.000000	0.135000	135.400000	0.140000	135.000000	0.143000	-133.300000	0.151000	-134.300000	0.151000
125.100000	0.027000	124.700000	0.026000	-133.000000	0.052000	-135.000000	0.061000	-138.100000	0.071000	-140.100000	0.079000	-140.400000	0.082000	-140.500000	0.084000	-140.600000	0.088000	-140.400000	0.090000	-140.500000	0.094000	-140.300000	0.096000	-140.300000	0.101000	-140.000000	0.104000	-139.800000	0.107000	-139.500000	0.111000	-139.400000	0.114000	-139.000000	0.118000	-139.300000	0.120000	-139.900000	0.120000	140.800000	0.120000	140.900000	0.122000	140.700000	0.126000	-142.000000	0.126000	-140.600000	0.133000
122.200000	0.009000	123.900000	0.022000	-122.600000	0.018000	-125.700000	0.029000	-130.800000	0.047000	-135.900000	0.065000	-138.600000	0.075000	-139.600000	0.082000	-139.900000	0.085000	-140.000000	0.089000	-140.000000	0.092000	-139.800000	0.096000	-139.700000	0.098000	-139.700000	0.102000	-139.600000	0.106000	-139.400000	0.108000	-139.300000	0.113000	-139.200000	0.116000	-138.500000	0.121000	-137.400000	0.128000	136.000000	0.135000	135.300000	0.140000	135.200000	0.143000	-133.300000	0.151000	-134.300000	0.151000
172.300000	0.161000	171.000000	0.156000	-164.500000	0.143000	-159.500000	0.131000	-151.800000	0.110000	-145.200000	0.093000	-142.400000	0.088000	-141.400000	0.087000	-140.900000	0.089000	-140.800000	0.092000	-140.400000	0.094000	-140.500000	0.097000	-140.100000	0.100000	-139.900000	0.103000	-139.700000	0.106000	-139.500000	0.111000	-139.200000	0.113000	-138.900000	0.117000	-139.100000	0.119000	-139.900000	0.120000	140.800000	0.120000	141.100000	0.123000	140.700000	0.127000	-142.000000	0.126000	-140.600000	0.133000
126.500000	0.027000	125.600000	0.031000	-133.000000	0.053000	-135.200000	0.062000	-138.300000	0.072000	-140.200000	0.079000	-140.600000	0.082000	-140.400000	0.085000	-140.600000	0.088000	-140.300000	0.090000	-140.500000	0.094000	-140.100000	0.097000	-140.300000	0.101000	-140.000000	0.104000	-139.800000	0.107000	-139.800000	0.110000	-139.400000	0.114000	-139.300000	0.117000	-138.700000	0.122000	-137.400000	0.128000	136.000000	0.135000	135.200000	0.139000	135.100000	0.142000	-133.300000	0.151000	-134.300000	0.151000
121.100000	0.009000	123.900000	0.015000	-122.600000	0.018000	-125.800000	0.030000	-131.100000	0.049000	-136.400000	0.065000	-138.700000	0.076000	-139.900000	0.081000	-139.900000	0.085000	-140.100000	0.089000	-140.000000	0.092000	-140.000000	0.095000	-139.700000	0.098000	-139.700000	0.102000	-139.600000	0.106000	-139.100000	0.109000	-139.300000	0.113000	-138.900000	0.117000	-139.100000	0.119000	-139.900000	0.120000	140.800000	0.120000	141.000000	0.123000	140.600000	0.128000	-142.000000	0.126000	-140.600000	0.133000
172.600000	0.160000	170.000000	0.159000	-164.400000	0.142000	-159.200000	0.129000	-151.300000	0.107000	-144.600000	0.092000	-142.200000	0.087000	-141.100000	0.087000	-140.900000	0.089000	-140.700000	0.092000	-140.400000	0.094000	-140.300000	0.098000	-140.100000	0.100000	-139.900000	0.103000	-139.700000	0.106000	-139.800000	0.110000	-139.200000	0.113000	-139.200000	0.116000	-138.500000	0.121000	-137.400000	0.128000	136.000000	0.135000	135.400000	0.140000	135.400000	0.142000	-133.300000	0.151000	-134.300000	0.151000
122.200000	0.013000	-122.200000	0.016000	-125.500000	0.028000	-128.100000	0.039000	-135.400000	0.064000	-138.300000	0.074000	-139.500000	0.080000	-140.000000	0.086000	-140.200000	0.088000	-140.300000	0.093000	-140.200000	0.096000	-139.800000	0.098000	-139.600000	0.101000	-139.400000	0.104000	-139.700000	0.109000	-139.400000	0.111000	-139.100000	0.115000	-139.100000	0.120000	-139.600000	0.120000	139.600000	0.125000	140.500000	0.124000	140.200000	0.127000	140.300000	0.131000	-142.400000	0.128000	-138.800000	0.141000
170.200000	0.156000	-163.700000	0.139000	-159.300000	0.129000	-160.700000	0.135000	-145.200000	0.092000	-142.400000	0.087000	-141.200000	0.087000	-140.700000	0.087000	-140.400000	0.091000	-140.300000	0.093000	-140.200000	0.096000	-140.100000	0.100000	-139.900000	0.103000	-139.700000	0.106000	-139.400000	0.110000	-139.100000	0.114000	-139.000000	0.117000	-138.700000	0.120000	-137.700000	0.127000	137.400000	0.130000	135.900000	0.138000	135.700000	0.142000	135.200000	0.145000	-132.600000	0.156000	-135.800000	0.150000
128.200000	0.035000	-134.200000	0.056000	-135.700000	0.063000	-132.000000	0.055000	-140.600000	0.080000	-140.800000	0.082000	-140.800000	0.085000	-140.600000	0.088000	-140.700000	0.090000	-140.300000	0.093000	-140.200000	0.096000	-140.200000	0.100000	-140.200000	0.104000	-140.100000	0.108000	-139.700000	0.109000	-139.800000	0.113000	-139.500000	0.117000	-139.100000	0.120000	-139.800000	0.121000	139.400000	0.124000	140.500000	0.124000	140.400000	0.128000	140.300000	0.132000	-142.400000	0.128000	-138.900000	0.142000
121.400000	0.013000	-122.200000	0.017000	-125.500000	0.029000	-128.300000	0.037000	-135.900000	0.064000	-138.500000	0.075000	-139.500000	0.081000	-140.200000	0.086000	-140.000000	0.089000	-140.300000	0.093000	-140.200000	0.096000	-139.800000	0.098000	-139.600000	0.101000	-139.400000	0.104000	-139.400000	0.110000	-138.900000	0.113000	-138.800000	0.116000	-138.800000	0.121000	-137.600000	0.126000	137.600000	0.131000	136.000000	0.138000	135.500000	0.141000	135.300000	0.145000	-132.600000	0.156000	-135.700000	0.150000
170.400000	0.154000	-163.400000	0.138000	-158.900000	0.127000	-159.600000	0.135000	-144.600000	0.091000	-142.100000	0.086000	-141.200000	0.086000	-140.500000	0.087000	-140.600000	0.090000	-140.300000	0.093000	-140.200000	0.096000	-140.100000	0.100000	-139.900000	0.103000	-139.700000	0.106000	-139.700000	0.109000	-139.600000	0.112000	-139.300000	0.116000	-139.000000	0.119000	-139.700000	0.121000	139.400000	0.124000	140.500000	0.124000	140.400000	0.128000	140.100000	0.131000	-142.400000	0.128000	-138.800000	0.141000
128.400000	0.038000	-134.400000	0.057000	-135.900000	0.064000	-133.200000	0.056000	-140.800000	0.080000	-140.800000	0.082000	-140.700000	0.085000	-140.700000	0.087000	-140.500000	0.091000	-140.300000	0.093000	-140.200000	0.096000	-140.200000	0.100000	-140.200000	0.104000	-140.100000	0.108000	-139.400000	0.110000	-139.300000	0.115000	-139.200000	0.118000	-138.800000	0.121000	-137.800000	0.127000	137.400000	0.130000	135.900000	0.138000	135.700000	0.142000	135.400000	0.146000	-132.600000	0.156000	-135.800000	0.150000
121.400000	0.010000	-122.300000	0.017000	-125.800000	0.030000	-128.000000	0.038000	-136.200000	0.065000	-138.800000	0.076000	-139.700000	0.081000	-140.200000	0.087000	-140.200000	0.089000	-140.300000	0.093000	-140.200000	0.096000	-139.800000	0.098000	-139.600000	0.101000	-139.400000	0.104000	-139.700000	0.109000	-139.400000	0.111000	-139.100000	0.115000	-139.100000	0.120000	-139.600000	0.120000	139.600000	0.125000	140.500000	0.124000	140.200000	0.127000	140.200000	0.131000	-142.400000	0.128000	-138.900000	0.142000
169.900000	0.155000	-163.100000	0.137000	-158.300000	0.125000	-159.100000	0.131000	-144.200000	0.090000	-141.800000	0.085000	-141.000000	0.086000	-140.600000	0.086000	-140.400000	0.090000	-140.300000	0.093000	-140.200000	0.096000	-140.100000	0.100000	-139.900000	0.103000	-139.700000	0.106000	-139.400000	0.110000	-139.100000	0.114000	-139.000000	0.117000	-138.700000	0.120000	-137.700000	0.127000	137.400000	0.130000	136.000000	0.138000	135.700000	0.142000	135.200000	0.145000	-132.600000	0.156000	-135.700000	0.150000
122.500000	0.019000	-125.600000	0.029000	-128.300000	0.040000	-135.800000	0.064000	-138.500000	0.075000	-139.600000	0.081000	-140.000000	0.085000	-140.000000	0.088000	-140.100000	0.092000	-140.000000	0.095000	-140.000000	0.099000	-139.800000	0.103000	-139.600000	0.105000	-139.500000	0.109000	-139.300000	0.113000	-138.900000	0.116000	-139.000000	0.119000	-138.800000	0.124000	139.600000	0.124000	138.900000	0.129000	139.700000	0.131000	141.400000	0.128000	-139.800000	0.137000	-140.500000	0.137000	-139.000000	0.144000
162.300000	0.133000	-157.900000	0.123000	-159.900000	0.131000	-144.300000	0.090000	-141.700000	0.084000	-141.000000	0.085000	-140.700000	0.088000	-140.600000	0.091000	-140.400000	0.093000	-140.200000	0.096000	-140.000000	0.099000	-140.000000	0.102000	-139.700000	0.106000	-139.500000	0.109000	-139.400000	0.113000	-139.300000	0.116000	-138.800000	0.121000	-138.700000	0.124000	137.400000	0.131000	137.700000	0.133000	136.500000	0.139000	134.200000	0.149000	-135.500000	0.148000	-134.200000	0.155000	-135.300000	0.155000
135.200000	0.059000	-136.900000	0.066000	-132.600000	0.057000	-141.100000	0.080000	-141.100000	0.084000	-140.800000	0.085000	-140.600000	0.087000	-140.500000	0.090000	-140.400000	0.093000	-140.400000	0.097000	-140.200000	0.100000	-139.800000	0.103000	-139.900000	0.107000	-139.700000	0.110000	-139.400000	0.113000	-139.200000	0.118000	-139.200000	0.120000	-138.800000	0.123000	139.600000	0.124000	138.900000	0.129000	139.500000	0.130000	141.400000	0.128000	-139.600000	0.136000	-140.500000	0.137000	-139.100000	0.145000
122.700000	0.019000	-125.700000	0.031000	-128.400000	0.038000	-136.100000	0.066000	-138.800000	0.075000	-139.800000	0.081000	-140.000000	0.085000	-140.000000	0.088000	-140.100000	0.092000	-140.000000	0.095000	-140.000000	0.099000	-140.000000	0.102000	-139.600000	0.105000	-139.500000	0.109000	-139.300000	0.113000	-139.200000	0.115000	-138.700000	0.120000	-138.700000	0.124000	137.400000	0.131000	137.700000	0.133000	136.600000	0.140000	134.200000	0.149000	-135.600000	0.148000	-134.200000	0.155000	-135.300000	0.155000
161.800000	0.132000	-157.300000	0.121000	-158.800000	0.130000	-143.900000	0.088000	-141.400000	0.084000	-140.800000	0.085000	-140.700000	0.088000	-140.600000	0.091000	-140.400000	0.093000	-140.200000	0.096000	-140.000000	0.099000	-139.800000	0.103000	-139.700000	0.106000	-139.500000	0.109000	-139.400000	0.113000	-139.000000	0.117000	-139.100000	0.120000	-138.800000	0.124000	139.600000	0.124000	138.900000	0.129000	139.600000	0.130000	141.400000	0.128000	-139.600000	0.137000	-140.500000	0.137000	-139.000000	0.144000
135.600000	0.059000	-137.200000	0.067000	-133.800000	0.059000	-141.100000	0.080000	-141.200000	0.083000	-140.800000	0.085000	-140.600000	0.087000	-140.500000	0.090000	-140.400000	0.093000	-140.400000	0.097000	-140.200000	0.100000	-140.000000	0.102000	-139.900000	0.107000	-139.700000	0.110000	-139.400000	0.113000	-139.500000	0.117000	-138.900000	0.121000	-138.700000	0.124000	137.400000	0.131000	137.700000	0.133000	136.400000	0.139000	134.200000	0.149000	-135.600000	0.147000	-134.200000	0.155000	-135.300000	0.155000
122.700000	0.020000	-126.100000	0.031000	-128.200000	0.038000	-136.600000	0.067000	-138.900000	0.076000	-139.900000	0.082000	-140.000000	0.085000	-140.000000	0.088000	-140.100000	0.092000	-140.000000	0.095000	-140.000000	0.099000	-139.800000	0.103000	-139.600000	0.105000	-139.500000	0.109000	-139.300000	0.113000	-138.900000	0.116000	-139.000000	0.119000	-138.800000	0.123000	139.600000	0.124000	138.900000	0.129000	139.700000	0.131000	141.400000	0.128000	-139.500000	0.137000	-140.500000	0.137000	-139.100000	0.145000
161.500000	0.130000	-156.700000	0.119000	-158.100000	0.128000	-143.500000	0.087000	-141.300000	0.084000	-140.700000	0.084000	-140.700000	0.088000	-140.600000	0.091000	-140.400000	0.093000	-140.200000	0.096000	-140.000000	0.099000	-140.000000	0.102000	-139.700000	0.106000	-139.500000	0.109000	-139.400000	0.113000	-139.300000	0.116000	-138.800000	0.121000	-138.700000	0.124000	137.400000	0.131000	137.700000	0.133000	136.500000	0.139000	134.200000	0.149000	-135.800000	0.148000	-134.200000	0.155000	-135.300000	0.155000
-126.400000	0.032000	-130.800000	0.043000	-136.400000	0.067000	-139.000000	0.077000	-139.600000	0.081000	-140.200000	0.086000	-140.000000	0.088000	-140.400000	0.092000	-140.200000	0.096000	-139.800000	0.098000	-139.800000	0.103000	-139.800000	0.105000	-139.300000	0.108000	-139.400000	0.113000	-139.300000	0.116000	-139.100000	0.120000	-139.800000	0.120000	139.800000	0.125000	139.100000	0.129000	139.000000	0.132000	138.900000	0.136000	-139.600000	0.137000	-138.600000	0.144000	-139.100000	0.145000	-137.700000	0.153000
-155.800000	0.117000	-159.500000	0.133000	-142.800000	0.085000	-141.400000	0.083000	-140.900000	0.085000	-140.600000	0.087000	-140.400000	0.090000	-140.000000	0.093000	-140.200000	0.096000	-140.200000	0.100000	-140.000000	0.102000	-139.600000	0.107000	-139.600000	0.110000	-139.300000	0.113000	-139.000000	0.117000	-138.900000	0.121000	-137.700000	0.128000	137.400000	0.131000	137.600000	0.134000	137.200000	0.139000	136.900000	0.142000	-135.600000	0.148000	-136.300000	0.149000	-135.400000	0.156000	-136.400000	0.156000
-138.200000	0.069000	-131.400000	0.051000	-141.800000	0.082000	-140.900000	0.082000	-140.800000	0.085000	-140.500000	0.087000	-140.700000	0.091000	-140.600000	0.093000	-140.200000	0.096000	-140.200000	0.100000	-139.900000	0.103000	-140.000000	0.106000	-139.800000	0.111000	-139.500000	0.114000	-139.400000	0.117000	-139.100000	0.120000	-139.900000	0.121000	139.600000	0.124000	139.100000	0.129000	139.100000	0.132000	138.900000	0.136000	-139.700000	0.138000	-138.500000	0.144000	-139.100000	0.145000	-137.600000	0.152000
-126.400000	0.033000	-129.600000	0.043000	-136.900000	0.068000	-139.200000	0.077000	-139.800000	0.081000	-140.200000	0.086000	-140.000000	0.088000	-140.100000	0.093000	-140.200000	0.096000	-139.800000	0.098000	-140.000000	0.103000	-139.500000	0.106000	-139.300000	0.108000	-139.400000	0.113000	-139.000000	0.117000	-138.800000	0.121000	-137.600000	0.127000	137.500000	0.132000	137.500000	0.134000	137.000000	0.138000	136.900000	0.142000	-135.700000	0.148000	-136.500000	0.150000	-135.300000	0.156000	-136.500000	0.156000
-155.300000	0.114000	-159.100000	0.129000	-142.400000	0.083000	-141.200000	0.083000	-140.700000	0.085000	-140.600000	0.087000	-140.400000	0.090000	-140.300000	0.092000	-140.200000	0.096000	-140.200000	0.100000	-139.800000	0.103000	-139.900000	0.106000	-139.600000	0.110000	-139.300000	0.113000	-139.300000	0.116000	-139.200000	0.120000	-139.900000	0.121000	139.700000	0.124000	139.200000	0.129000	139.200000	0.133000	138.900000	0.136000	-139.500000	0.137000	-138.400000	0.143000	-139.200000	0.145000	-137.700000	0.153000
-138.600000	0.071000	-132.400000	0.055000	-141.800000	0.083000	-140.900000	0.082000	-140.900000	0.085000	-140.500000	0.087000	-140.700000	0.091000	-140.300000	0.094000	-140.200000	0.096000	-140.200000	0.100000	-140.000000	0.102000	-139.700000	0.107000	-139.800000	0.111000	-139.500000	0.114000	-139.100000	0.118000	-138.800000	0.121000	-137.700000	0.128000	137.300000	0.131000	137.500000	0.134000	137.100000	0.138000	136.900000	0.142000	-135.800000	0.149000	-136.400000	0.150000	-135.300000	0.156000	-136.400000	0.156000
-126.600000	0.034000	-129.100000	0.043000	-137.300000	0.069000	-139.400000	0.078000	-139.800000	0.082000	-140.200000	0.086000	-140.000000	0.088000	-140.400000	0.092000	-140.200000	0.096000	-139.800000	0.098000	-139.900000	0.103000	-139.800000	0.105000	-139.300000	0.108000	-139.400000	0.113000	-139.300000	0.116000	-139.100000	0.120000	-139.800000	0.120000	139.800000	0.125000	139.100000	0.129000	139.000000	0.132000	138.900000	0.136000	-139.600000	0.137000	-138.600000	0.144000	-139.100000	0.145000	-137.600000	0.152000
[truncated: 41 more rows]
[truncated: 152 more columns]
