# Supplementary material for: Mathematical model studies of the comprehensive generation of major and minor phyllotactic patterns in plants with a predominant focus on orixate phyllotaxis
Source: PLoS Comput Biol. 2019 Jun 6;15(6):e1007044. doi: 10.1371/journal.pcbi.1007044 (PMC6553687; doi:10.1371/journal.pcbi.1007044)
Supplement: S4 Dataset — (ZIP) [file pcbi.1007044.s018.zip]

Archive with 7 entries (7 files):
- EDC2/a1_N3_gm1_large.csv
- EDC2/a1_N3_gm1_medium.csv
- EDC2/a1_N3_gm2_large.csv
- EDC2/a1_N3_gm2_medium.csv
- EDC2/a1_N3_gm3_large.csv
- EDC2/a1_N3_gm3_medium.csv
- EDC2/layout.txt
