# Supplementary material for: Mathematical model studies of the comprehensive generation of major and minor phyllotactic patterns in plants with a predominant focus on orixate phyllotaxis
Source: PLoS Comput Biol. 2019 Jun 6;15(6):e1007044. doi: 10.1371/journal.pcbi.1007044 (PMC6553687; doi:10.1371/journal.pcbi.1007044)
Supplement: S4 Dataset — (ZIP) [file pcbi.1007044.s018.zip › EDC2/a1_N3_gm1_large.csv]

-180.000000	0.000000	-180.000000	0.000000	-180.000000	0.000000	-180.000000	0.000000	-180.000000	0.000000	-180.000000	0.000000	-180.000000	0.000000	-180.000000	0.000000	-180.000000	0.000000	-180.000000	0.000000	-180.000000	0.000000	-180.000000	0.000000	-180.000000	0.000000	-180.000000	0.000000	-180.000000	0.000000	-180.000000	0.000000	-180.000000	0.000000	-180.000000	0.000000	-180.000000	0.000000	-180.000000	0.000000	-180.000000	0.000000	-180.000000	0.000000	-180.000000	0.000000	-180.000000	0.000000	-180.000000	0.000000
90.000000	0.000000	90.000000	0.000000	90.000000	0.000000	90.000000	0.000000	90.000000	0.000000	90.000000	0.000000	90.000000	0.000000	90.000000	0.000000	90.000000	0.000000	90.000000	0.000000	90.000000	0.000000	90.000000	0.000000	90.000000	0.000000	90.000000	0.000000	90.000000	0.000000	90.000000	0.000000	90.000000	0.000000	90.000000	0.000000	90.000000	0.000000	90.000000	0.000000	90.000000	0.000000	90.000000	0.000000	90.000000	0.000000	90.000000	0.000000	90.000000	0.000000
-180.000000	0.000000	-180.000000	0.000000	-180.000000	0.000000	-180.000000	0.000000	-180.000000	0.000000	-180.000000	0.000000	-180.000000	0.000000	-180.000000	0.000000	-180.000000	0.000000	-180.000000	0.000000	-180.000000	0.000000	-180.000000	0.000000	-180.000000	0.000000	-180.000000	0.000000	-180.000000	0.000000	-180.000000	0.000000	-180.000000	0.000000	-180.000000	0.000000	-180.000000	0.000000	-180.000000	0.000000	-180.000000	0.000000	-180.000000	0.000000	-180.000000	0.000000	-180.000000	0.000000	-180.000000	0.000000
-135.000000	0.298000	-135.000000	0.298000	-135.000000	0.000000	-135.000000	0.000000	-135.000000	0.000000	-135.000000	0.000000	-135.000000	0.000000	-135.000000	0.000000	-135.000000	0.000000	-135.000000	0.000000	-135.000000	0.000000	-135.000000	0.000000	-135.000000	0.000000	-135.000000	0.000000	-135.000000	0.000000	-135.000000	0.000000	-135.000000	0.000000	-135.000000	0.000000	-135.000000	0.000000	-135.000000	0.000000	-135.000000	0.000000	-135.000000	0.000000	-135.000000	0.000000	-135.000000	0.000000	-135.000000	0.000000
-180.000000	0.013000	-180.000000	0.006000	-180.000000	0.000000	-180.000000	0.000000	-180.000000	0.000000	-180.000000	0.000000	-180.000000	0.000000	-180.000000	0.000000	-180.000000	0.000000	-180.000000	0.000000	-180.000000	0.000000	-180.000000	0.000000	-180.000000	0.000000	-180.000000	0.000000	-180.000000	0.000000	-180.000000	0.000000	-180.000000	0.000000	-180.000000	0.000000	-180.000000	0.000000	-180.000000	0.000000	-180.000000	0.000000	-180.000000	0.000000	-180.000000	0.000000	-180.000000	0.000000	-180.000000	0.000000
-90.500000	0.110000	-90.200000	0.115000	-90.000000	0.000000	-90.000000	0.000000	-90.000000	0.000000	-90.000000	0.000000	-90.000000	0.000000	-90.000000	0.000000	-90.000000	0.000000	-90.000000	0.000000	-90.000000	0.000000	-90.000000	0.000000	-90.000000	0.000000	-90.000000	0.000000	-90.000000	0.000000	-90.000000	0.000000	-90.000000	0.000000	-90.000000	0.000000	-90.000000	0.000000	-90.000000	0.000000	-90.000000	0.000000	-90.000000	0.000000	-90.000000	0.000000	-90.000000	0.000000	-90.000000	0.000000
-179.000000	0.020000	-179.500000	0.014000	-180.000000	0.000000	-180.000000	0.000000	-180.000000	0.000000	-180.000000	0.000000	-180.000000	0.000000	-180.000000	0.000000	-180.000000	0.000000	-180.000000	0.000000	-180.000000	0.000000	-180.000000	0.000000	-180.000000	0.000000	-180.000000	0.000000	-180.000000	0.000000	-180.000000	0.000000	-180.000000	0.000000	-180.000000	0.000000	-180.000000	0.000000	-180.000000	0.000000	-180.000000	0.000000	-180.000000	0.000000	-180.000000	0.000000	-180.000000	0.000000	-180.000000	0.000000
105.500000	0.213000	106.200000	0.220000	112.500000	0.397000	112.500000	0.000000	112.500000	0.000000	112.500000	0.000000	112.500000	0.000000	112.500000	0.000000	112.500000	0.000000	112.500000	0.000000	112.500000	0.000000	112.500000	0.000000	112.500000	0.000000	112.500000	0.000000	112.500000	0.000000	112.500000	0.000000	112.500000	0.000000	112.500000	0.000000	112.500000	0.000000	112.500000	0.000000	112.500000	0.000000	112.500000	0.000000	112.500000	0.000000	112.500000	0.000000	112.500000	0.000000
170.600000	0.023000	172.700000	0.013000	-180.000000	0.002000	-180.000000	0.000000	-180.000000	0.000000	-180.000000	0.000000	-180.000000	0.000000	-180.000000	0.000000	-180.000000	0.000000	-180.000000	0.000000	-180.000000	0.000000	-180.000000	0.000000	-180.000000	0.000000	-180.000000	0.000000	-180.000000	0.000000	-180.000000	0.000000	-180.000000	0.000000	-180.000000	0.000000	-180.000000	0.000000	-180.000000	0.000000	-180.000000	0.000000	-180.000000	0.000000	-180.000000	0.000000	-180.000000	0.000000	-180.000000	0.000000
106.800000	0.135000	104.400000	0.141000	-90.100000	0.108000	-90.000000	0.000000	-90.000000	0.000000	-90.000000	0.000000	-90.000000	0.000000	-90.000000	0.000000	-90.000000	0.000000	-90.000000	0.000000	-90.000000	0.000000	-90.000000	0.000000	-90.000000	0.000000	-90.000000	0.000000	-90.000000	0.000000	-90.000000	0.000000	-90.000000	0.000000	-90.000000	0.000000	-90.000000	0.000000	-90.000000	0.000000	-90.000000	0.000000	-90.000000	0.000000	-90.000000	0.000000	-90.000000	0.000000	-90.000000	0.000000
170.400000	0.033000	173.200000	0.028000	-179.800000	0.004000	-180.000000	0.000000	-180.000000	0.000000	-180.000000	0.000000	-180.000000	0.000000	-180.000000	0.000000	-180.000000	0.000000	-180.000000	0.000000	-180.000000	0.000000	-180.000000	0.000000	-180.000000	0.000000	-180.000000	0.000000	-180.000000	0.000000	-180.000000	0.000000	-180.000000	0.000000	-180.000000	0.000000	-180.000000	0.000000	-180.000000	0.000000	-180.000000	0.000000	-180.000000	0.000000	-180.000000	0.000000	-180.000000	0.000000	-180.000000	0.000000
117.900000	0.170000	114.500000	0.175000	109.800000	0.234000	135.000000	0.000000	135.000000	0.000000	135.000000	0.000000	135.000000	0.000000	135.000000	0.000000	135.000000	0.000000	135.000000	0.000000	135.000000	0.000000	135.000000	0.000000	135.000000	0.000000	135.000000	0.000000	135.000000	0.000000	135.000000	0.000000	135.000000	0.000000	135.000000	0.000000	135.000000	0.000000	135.000000	0.000000	135.000000	0.000000	135.000000	0.000000	135.000000	0.000000	135.000000	0.000000	135.000000	0.000000
157.800000	0.034000	162.000000	0.031000	178.900000	0.004000	-180.000000	0.000000	-180.000000	0.000000	-180.000000	0.000000	-180.000000	0.000000	-180.000000	0.000000	-180.000000	0.000000	-180.000000	0.000000	-180.000000	0.000000	-180.000000	0.000000	-180.000000	0.000000	-180.000000	0.000000	-180.000000	0.000000	-180.000000	0.000000	-180.000000	0.000000	-180.000000	0.000000	-180.000000	0.000000	-180.000000	0.000000	-180.000000	0.000000	-180.000000	0.000000	-180.000000	0.000000	-180.000000	0.000000	-180.000000	0.000000
122.600000	0.132000	118.700000	0.138000	98.900000	0.144000	90.000000	0.000000	90.000000	0.000000	90.000000	0.000000	90.000000	0.000000	90.000000	0.000000	90.000000	0.000000	90.000000	0.000000	90.000000	0.000000	90.000000	0.000000	90.000000	0.000000	90.000000	0.000000	90.000000	0.000000	90.000000	0.000000	90.000000	0.000000	90.000000	0.000000	90.000000	0.000000	90.000000	0.000000	90.000000	0.000000	90.000000	0.000000	90.000000	0.000000	90.000000	0.000000	90.000000	0.000000
158.700000	0.062000	161.600000	0.052000	178.500000	0.005000	-180.000000	0.000000	-180.000000	0.000000	-180.000000	0.000000	-180.000000	0.000000	-180.000000	0.000000	-180.000000	0.000000	-180.000000	0.000000	-180.000000	0.000000	-180.000000	0.000000	-180.000000	0.000000	-180.000000	0.000000	-180.000000	0.000000	-180.000000	0.000000	-180.000000	0.000000	-180.000000	0.000000	-180.000000	0.000000	-180.000000	0.000000	-180.000000	0.000000	-180.000000	0.000000	-180.000000	0.000000	-180.000000	0.000000	-180.000000	0.000000
125.900000	0.121000	123.500000	0.133000	108.100000	0.204000	-123.800000	0.476000	-123.700000	0.000000	-123.700000	0.000000	-123.700000	0.000000	-123.700000	0.000000	-123.700000	0.000000	-123.700000	0.000000	-123.700000	0.000000	-123.700000	0.000000	-123.700000	0.000000	-123.700000	0.000000	-123.700000	0.000000	-123.700000	0.000000	-123.700000	0.000000	-123.700000	0.000000	-123.700000	0.000000	-123.700000	0.000000	-123.700000	0.000000	-123.700000	0.000000	-123.700000	0.000000	-123.700000	0.000000	-123.700000	0.000000
149.500000	0.069000	152.400000	0.060000	176.100000	0.005000	180.000000	0.001000	180.000000	0.000000	180.000000	0.000000	180.000000	0.000000	180.000000	0.000000	180.000000	0.000000	180.000000	0.000000	180.000000	0.000000	180.000000	0.000000	180.000000	0.000000	180.000000	0.000000	180.000000	0.000000	180.000000	0.000000	180.000000	0.000000	180.000000	0.000000	180.000000	0.000000	180.000000	0.000000	180.000000	0.000000	180.000000	0.000000	180.000000	0.000000	180.000000	0.000000	180.000000	0.000000
134.100000	0.116000	130.800000	0.121000	103.400000	0.159000	-88.800000	0.008000	-90.000000	0.000000	-90.000000	0.000000	-90.000000	0.000000	-90.000000	0.000000	-90.000000	0.000000	-90.000000	0.000000	-90.000000	0.000000	-90.000000	0.000000	-90.000000	0.000000	-90.000000	0.000000	-90.000000	0.000000	-90.000000	0.000000	-90.000000	0.000000	-90.000000	0.000000	-90.000000	0.000000	-90.000000	0.000000	-90.000000	0.000000	-90.000000	0.000000	-90.000000	0.000000	-90.000000	0.000000	-90.000000	0.000000
145.600000	0.074000	148.900000	0.070000	176.000000	0.015000	178.900000	0.112000	-180.000000	0.000000	-180.000000	0.000000	-180.000000	0.000000	-180.000000	0.000000	-180.000000	0.000000	-180.000000	0.000000	-180.000000	0.000000	-180.000000	0.000000	-180.000000	0.000000	-180.000000	0.000000	-180.000000	0.000000	-180.000000	0.000000	-180.000000	0.000000	-180.000000	0.000000	-180.000000	0.000000	-180.000000	0.000000	-180.000000	0.000000	-180.000000	0.000000	-180.000000	0.000000	-180.000000	0.000000	-180.000000	0.000000
135.500000	0.101000	133.200000	0.107000	108.900000	0.180000	134.800000	0.190000	135.000000	0.000000	135.000000	0.000000	135.000000	0.000000	135.000000	0.000000	135.000000	0.000000	135.000000	0.000000	135.000000	0.000000	135.000000	0.000000	135.000000	0.000000	135.000000	0.000000	135.000000	0.000000	135.000000	0.000000	135.000000	0.000000	135.000000	0.000000	135.000000	0.000000	135.000000	0.000000	135.000000	0.000000	135.000000	0.000000	135.000000	0.000000	135.000000	0.000000	135.000000	0.000000
144.800000	0.089000	146.100000	0.083000	171.000000	0.019000	93.700000	0.010000	180.000000	0.000000	180.000000	0.000000	180.000000	0.000000	180.000000	0.000000	180.000000	0.000000	180.000000	0.000000	180.000000	0.000000	180.000000	0.000000	180.000000	0.000000	180.000000	0.000000	180.000000	0.000000	180.000000	0.000000	180.000000	0.000000	180.000000	0.000000	180.000000	0.000000	180.000000	0.000000	180.000000	0.000000	180.000000	0.000000	180.000000	0.000000	180.000000	0.000000	180.000000	0.000000
137.200000	0.096000	136.300000	0.101000	110.600000	0.156000	174.700000	0.112000	90.000000	0.000000	90.000000	0.000000	90.000000	0.000000	90.000000	0.000000	90.000000	0.000000	90.000000	0.000000	90.000000	0.000000	90.000000	0.000000	90.000000	0.000000	90.000000	0.000000	90.000000	0.000000	90.000000	0.000000	90.000000	0.000000	90.000000	0.000000	90.000000	0.000000	90.000000	0.000000	90.000000	0.000000	90.000000	0.000000	90.000000	0.000000	90.000000	0.000000	90.000000	0.000000
141.500000	0.088000	142.700000	0.085000	168.500000	0.030000	-97.200000	0.071000	-180.000000	0.000000	-180.000000	0.000000	-180.000000	0.000000	-180.000000	0.000000	-180.000000	0.000000	-180.000000	0.000000	-180.000000	0.000000	-180.000000	0.000000	-180.000000	0.000000	-180.000000	0.000000	-180.000000	0.000000	-180.000000	0.000000	-180.000000	0.000000	-180.000000	0.000000	-180.000000	0.000000	-180.000000	0.000000	-180.000000	0.000000	-180.000000	0.000000	-180.000000	0.000000	-180.000000	0.000000	-180.000000	0.000000
140.100000	0.097000	138.800000	0.098000	116.000000	0.157000	-129.100000	0.132000	-112.500000	0.000000	-112.500000	0.000000	-112.500000	0.000000	-112.500000	0.000000	-112.500000	0.000000	-112.500000	0.000000	-112.500000	0.000000	-112.500000	0.000000	-112.500000	0.000000	-112.500000	0.000000	-112.500000	0.000000	-112.500000	0.000000	-112.500000	0.000000	-112.500000	0.000000	-112.500000	0.000000	-112.500000	0.000000	-112.500000	0.000000	-112.500000	0.000000	-112.500000	0.000000	-112.500000	0.000000	-112.500000	0.000000
140.600000	0.090000	141.600000	0.089000	161.800000	0.039000	-90.200000	0.106000	180.000000	0.000000	180.000000	0.000000	180.000000	0.000000	180.000000	0.000000	180.000000	0.000000	180.000000	0.000000	180.000000	0.000000	180.000000	0.000000	180.000000	0.000000	180.000000	0.000000	180.000000	0.000000	180.000000	0.000000	180.000000	0.000000	180.000000	0.000000	180.000000	0.000000	180.000000	0.000000	180.000000	0.000000	180.000000	0.000000	180.000000	0.000000	180.000000	0.000000	180.000000	0.000000
139.500000	0.091000	139.100000	0.093000	121.200000	0.139000	172.300000	0.064000	90.000000	0.000000	90.000000	0.000000	90.000000	0.000000	90.000000	0.000000	90.000000	0.000000	90.000000	0.000000	90.000000	0.000000	90.000000	0.000000	90.000000	0.000000	90.000000	0.000000	90.000000	0.000000	90.000000	0.000000	90.000000	0.000000	90.000000	0.000000	90.000000	0.000000	90.000000	0.000000	90.000000	0.000000	90.000000	0.000000	90.000000	0.000000	90.000000	0.000000	90.000000	0.000000
141.200000	0.095000	141.200000	0.093000	157.600000	0.054000	100.400000	0.071000	-180.000000	0.000000	-180.000000	0.000000	-180.000000	0.000000	-180.000000	0.000000	-180.000000	0.000000	-180.000000	0.000000	-180.000000	0.000000	-180.000000	0.000000	-180.000000	0.000000	-180.000000	0.000000	-180.000000	0.000000	-180.000000	0.000000	-180.000000	0.000000	-180.000000	0.000000	-180.000000	0.000000	-180.000000	0.000000	-180.000000	0.000000	-180.000000	0.000000	-180.000000	0.000000	-180.000000	0.000000	-180.000000	0.000000
140.000000	0.091000	139.900000	0.092000	126.200000	0.127000	154.600000	0.127000	-135.000000	0.000000	-135.000000	0.000000	-135.000000	0.000000	-135.000000	0.000000	-135.000000	0.000000	-135.000000	0.000000	-135.000000	0.000000	-135.000000	0.000000	-135.000000	0.000000	-135.000000	0.000000	-135.000000	0.000000	-135.000000	0.000000	-135.000000	0.000000	-135.000000	0.000000	-135.000000	0.000000	-135.000000	0.000000	-135.000000	0.000000	-135.000000	0.000000	-135.000000	0.000000	-135.000000	0.000000	-135.000000	0.000000
139.800000	0.091000	140.200000	0.092000	151.600000	0.065000	144.100000	0.125000	180.000000	0.000000	180.000000	0.000000	180.000000	0.000000	180.000000	0.000000	180.000000	0.000000	180.000000	0.000000	180.000000	0.000000	180.000000	0.000000	180.000000	0.000000	180.000000	0.000000	180.000000	0.000000	180.000000	0.000000	180.000000	0.000000	180.000000	0.000000	180.000000	0.000000	180.000000	0.000000	180.000000	0.000000	180.000000	0.000000	180.000000	0.000000	180.000000	0.000000	180.000000	0.000000
141.000000	0.094000	140.500000	0.093000	131.600000	0.115000	121.700000	0.013000	-90.000000	0.000000	-90.000000	0.000000	-90.000000	0.000000	-90.000000	0.000000	-90.000000	0.000000	-90.000000	0.000000	-90.000000	0.000000	-90.000000	0.000000	-90.000000	0.000000	-90.000000	0.000000	-90.000000	0.000000	-90.000000	0.000000	-90.000000	0.000000	-90.000000	0.000000	-90.000000	0.000000	-90.000000	0.000000	-90.000000	0.000000	-90.000000	0.000000	-90.000000	0.000000	-90.000000	0.000000	-90.000000	0.000000
140.000000	0.092000	140.200000	0.092000	147.400000	0.075000	154.100000	0.122000	180.000000	0.000000	180.000000	0.000000	180.000000	0.000000	180.000000	0.000000	180.000000	0.000000	180.000000	0.000000	180.000000	0.000000	180.000000	0.000000	180.000000	0.000000	180.000000	0.000000	180.000000	0.000000	180.000000	0.000000	180.000000	0.000000	180.000000	0.000000	180.000000	0.000000	180.000000	0.000000	180.000000	0.000000	180.000000	0.000000	180.000000	0.000000	180.000000	0.000000	180.000000	0.000000
140.000000	0.091000	140.200000	0.092000	134.900000	0.105000	145.000000	0.130000	127.100000	0.549000	106.900000	0.000000	106.900000	0.000000	106.900000	0.000000	106.900000	0.000000	106.900000	0.000000	106.900000	0.000000	106.900000	0.000000	106.900000	0.000000	106.900000	0.000000	106.900000	0.000000	106.900000	0.000000	106.900000	0.000000	106.900000	0.000000	106.900000	0.000000	106.900000	0.000000	106.900000	0.000000	106.900000	0.000000	106.900000	0.000000	106.900000	0.000000	106.900000	0.000000
140.700000	0.094000	140.400000	0.093000	144.500000	0.084000	121.300000	0.007000	-180.000000	0.001000	180.000000	0.000000	180.000000	0.000000	180.000000	0.000000	180.000000	0.000000	180.000000	0.000000	180.000000	0.000000	180.000000	0.000000	180.000000	0.000000	180.000000	0.000000	180.000000	0.000000	180.000000	0.000000	180.000000	0.000000	180.000000	0.000000	180.000000	0.000000	180.000000	0.000000	180.000000	0.000000	180.000000	0.000000	180.000000	0.000000	180.000000	0.000000	180.000000	0.000000
140.200000	0.092000	140.300000	0.092000	137.300000	0.098000	149.400000	0.150000	88.700000	0.001000	-90.000000	0.000000	-90.000000	0.000000	-90.000000	0.000000	-90.000000	0.000000	-90.000000	0.000000	-90.000000	0.000000	-90.000000	0.000000	-90.000000	0.000000	-90.000000	0.000000	-90.000000	0.000000	-90.000000	0.000000	-90.000000	0.000000	-90.000000	0.000000	-90.000000	0.000000	-90.000000	0.000000	-90.000000	0.000000	-90.000000	0.000000	-90.000000	0.000000	-90.000000	0.000000	-90.000000	0.000000
140.000000	0.091000	140.100000	0.092000	142.300000	0.088000	150.600000	0.108000	-177.500000	0.000000	-180.000000	0.000000	-180.000000	0.000000	-180.000000	0.000000	-180.000000	0.000000	-180.000000	0.000000	-180.000000	0.000000	-180.000000	0.000000	-180.000000	0.000000	-180.000000	0.000000	-180.000000	0.000000	-180.000000	0.000000	-180.000000	0.000000	-180.000000	0.000000	-180.000000	0.000000	-180.000000	0.000000	-180.000000	0.000000	-180.000000	0.000000	-180.000000	0.000000	-180.000000	0.000000	-180.000000	0.000000
140.600000	0.094000	140.500000	0.093000	139.100000	0.096000	117.400000	0.017000	-136.300000	0.299000	135.000000	0.000000	135.000000	0.000000	135.000000	0.000000	135.000000	0.000000	135.000000	0.000000	135.000000	0.000000	135.000000	0.000000	135.000000	0.000000	135.000000	0.000000	135.000000	0.000000	135.000000	0.000000	135.000000	0.000000	135.000000	0.000000	135.000000	0.000000	135.000000	0.000000	135.000000	0.000000	135.000000	0.000000	135.000000	0.000000	135.000000	0.000000	135.000000	0.000000
140.300000	0.092000	140.200000	0.092000	141.100000	0.090000	153.600000	0.139000	90.600000	0.001000	-180.000000	0.000000	-180.000000	0.000000	-180.000000	0.000000	-180.000000	0.000000	-180.000000	0.000000	-180.000000	0.000000	-180.000000	0.000000	-180.000000	0.000000	-180.000000	0.000000	-180.000000	0.000000	-180.000000	0.000000	-180.000000	0.000000	-180.000000	0.000000	-180.000000	0.000000	-180.000000	0.000000	-180.000000	0.000000	-180.000000	0.000000	-180.000000	0.000000	-180.000000	0.000000	-180.000000	0.000000
139.900000	0.092000	140.200000	0.092000	139.600000	0.093000	146.900000	0.119000	90.800000	0.005000	90.000000	0.000000	90.000000	0.000000	90.000000	0.000000	90.000000	0.000000	90.000000	0.000000	90.000000	0.000000	90.000000	0.000000	90.000000	0.000000	90.000000	0.000000	90.000000	0.000000	90.000000	0.000000	90.000000	0.000000	90.000000	0.000000	90.000000	0.000000	90.000000	0.000000	90.000000	0.000000	90.000000	0.000000	90.000000	0.000000	90.000000	0.000000	90.000000	0.000000
140.700000	0.093000	140.400000	0.093000	140.900000	0.092000	117.900000	0.013000	87.700000	0.002000	180.000000	0.000000	180.000000	0.000000	180.000000	0.000000	180.000000	0.000000	180.000000	0.000000	180.000000	0.000000	180.000000	0.000000	180.000000	0.000000	180.000000	0.000000	180.000000	0.000000	180.000000	0.000000	180.000000	0.000000	180.000000	0.000000	180.000000	0.000000	180.000000	0.000000	180.000000	0.000000	180.000000	0.000000	180.000000	0.000000	180.000000	0.000000	180.000000	0.000000
140.200000	0.092000	140.300000	0.092000	139.900000	0.093000	154.100000	0.140000	136.000000	0.300000	-112.500000	0.000000	-112.500000	0.000000	-112.500000	0.000000	-112.500000	0.000000	-112.500000	0.000000	-112.500000	0.000000	-112.500000	0.000000	-112.500000	0.000000	-112.500000	0.000000	-112.500000	0.000000	-112.500000	0.000000	-112.500000	0.000000	-112.500000	0.000000	-112.500000	0.000000	-112.500000	0.000000	-112.500000	0.000000	-112.500000	0.000000	-112.500000	0.000000	-112.500000	0.000000	-112.500000	0.000000
140.100000	0.092000	140.100000	0.092000	140.400000	0.092000	146.800000	0.119000	90.100000	0.003000	-180.000000	0.000000	-180.000000	0.000000	-180.000000	0.000000	-180.000000	0.000000	-180.000000	0.000000	-180.000000	0.000000	-180.000000	0.000000	-180.000000	0.000000	-180.000000	0.000000	-180.000000	0.000000	-180.000000	0.000000	-180.000000	0.000000	-180.000000	0.000000	-180.000000	0.000000	-180.000000	0.000000	-180.000000	0.000000	-180.000000	0.000000	-180.000000	0.000000	-180.000000	0.000000	-180.000000	0.000000
140.500000	0.093000	140.500000	0.093000	140.300000	0.093000	118.000000	0.004000	-179.300000	0.001000	90.000000	0.000000	90.000000	0.000000	90.000000	0.000000	90.000000	0.000000	90.000000	0.000000	90.000000	0.000000	90.000000	0.000000	90.000000	0.000000	90.000000	0.000000	90.000000	0.000000	90.000000	0.000000	90.000000	0.000000	90.000000	0.000000	90.000000	0.000000	90.000000	0.000000	90.000000	0.000000	90.000000	0.000000	90.000000	0.000000	90.000000	0.000000	90.000000	0.000000
140.200000	0.092000	140.200000	0.092000	140.300000	0.092000	153.800000	0.150000	-90.900000	0.015000	180.000000	0.000000	180.000000	0.000000	180.000000	0.000000	180.000000	0.000000	180.000000	0.000000	180.000000	0.000000	180.000000	0.000000	180.000000	0.000000	180.000000	0.000000	180.000000	0.000000	180.000000	0.000000	180.000000	0.000000	180.000000	0.000000	180.000000	0.000000	180.000000	0.000000	180.000000	0.000000	180.000000	0.000000	180.000000	0.000000	180.000000	0.000000	180.000000	0.000000
140.200000	0.092000	140.200000	0.092000	140.200000	0.092000	148.300000	0.114000	-135.700000	0.291000	-135.000000	0.000000	-135.000000	0.000000	-135.000000	0.000000	-135.000000	0.000000	-135.000000	0.000000	-135.000000	0.000000	-135.000000	0.000000	-135.000000	0.000000	-135.000000	0.000000	-135.000000	0.000000	-135.000000	0.000000	-135.000000	0.000000	-135.000000	0.000000	-135.000000	0.000000	-135.000000	0.000000	-135.000000	0.000000	-135.000000	0.000000	-135.000000	0.000000	-135.000000	0.000000	-135.000000	0.000000
140.400000	0.093000	140.400000	0.093000	140.400000	0.093000	115.500000	0.005000	-88.300000	0.002000	180.000000	0.000000	180.000000	0.000000	180.000000	0.000000	180.000000	0.000000	180.000000	0.000000	180.000000	0.000000	180.000000	0.000000	180.000000	0.000000	180.000000	0.000000	180.000000	0.000000	180.000000	0.000000	180.000000	0.000000	180.000000	0.000000	180.000000	0.000000	180.000000	0.000000	180.000000	0.000000	180.000000	0.000000	180.000000	0.000000	180.000000	0.000000	180.000000	0.000000
140.300000	0.092000	140.300000	0.092000	140.300000	0.092000	155.900000	0.150000	-88.100000	0.007000	-90.000000	0.000000	-90.000000	0.000000	-90.000000	0.000000	-90.000000	0.000000	-90.000000	0.000000	-90.000000	0.000000	-90.000000	0.000000	-90.000000	0.000000	-90.000000	0.000000	-90.000000	0.000000	-90.000000	0.000000	-90.000000	0.000000	-90.000000	0.000000	-90.000000	0.000000	-90.000000	0.000000	-90.000000	0.000000	-90.000000	0.000000	-90.000000	0.000000	-90.000000	0.000000	-90.000000	0.000000
140.100000	0.092000	140.100000	0.092000	140.100000	0.092000	-98.300000	0.115000	-95.500000	0.003000	-180.000000	0.000000	-180.000000	0.000000	-180.000000	0.000000	-180.000000	0.000000	-180.000000	0.000000	-180.000000	0.000000	-180.000000	0.000000	-180.000000	0.000000	-180.000000	0.000000	-180.000000	0.000000	-180.000000	0.000000	-180.000000	0.000000	-180.000000	0.000000	-180.000000	0.000000	-180.000000	0.000000	-180.000000	0.000000	-180.000000	0.000000	-180.000000	0.000000	-180.000000	0.000000	-180.000000	0.000000
140.500000	0.093000	140.500000	0.093000	140.500000	0.093000	-114.900000	0.005000	48.300000	0.297000	101.200000	0.000000	101.200000	0.000000	101.200000	0.000000	101.200000	0.000000	101.200000	0.000000	101.200000	0.000000	101.200000	0.000000	101.200000	0.000000	101.200000	0.000000	101.200000	0.000000	101.200000	0.000000	101.200000	0.000000	101.200000	0.000000	101.200000	0.000000	101.200000	0.000000	101.200000	0.000000	101.200000	0.000000	101.200000	0.000000	101.200000	0.000000	101.200000	0.000000
140.200000	0.092000	140.200000	0.092000	140.200000	0.092000	-88.300000	0.151000	179.900000	0.003000	180.000000	0.000000	180.000000	0.000000	180.000000	0.000000	180.000000	0.000000	180.000000	0.000000	180.000000	0.000000	180.000000	0.000000	180.000000	0.000000	180.000000	0.000000	180.000000	0.000000	180.000000	0.000000	180.000000	0.000000	180.000000	0.000000	180.000000	0.000000	180.000000	0.000000	180.000000	0.000000	180.000000	0.000000	180.000000	0.000000	180.000000	0.000000	180.000000	0.000000
140.200000	0.092000	140.200000	0.092000	140.200000	0.092000	-99.200000	0.109000	-87.000000	0.008000	-90.000000	0.000000	-90.000000	0.000000	-90.000000	0.000000	-90.000000	0.000000	-90.000000	0.000000	-90.000000	0.000000	-90.000000	0.000000	-90.000000	0.000000	-90.000000	0.000000	-90.000000	0.000000	-90.000000	0.000000	-90.000000	0.000000	-90.000000	0.000000	-90.000000	0.000000	-90.000000	0.000000	-90.000000	0.000000	-90.000000	0.000000	-90.000000	0.000000	-90.000000	0.000000	-90.000000	0.000000
140.400000	0.093000	140.400000	0.093000	140.400000	0.093000	-113.800000	0.014000	172.100000	0.001000	-180.000000	0.000000	-180.000000	0.000000	-180.000000	0.000000	-180.000000	0.000000	-180.000000	0.000000	-180.000000	0.000000	-180.000000	0.000000	-180.000000	0.000000	-180.000000	0.000000	-180.000000	0.000000	-180.000000	0.000000	-180.000000	0.000000	-180.000000	0.000000	-180.000000	0.000000	-180.000000	0.000000	-180.000000	0.000000	-180.000000	0.000000	-180.000000	0.000000	-180.000000	0.000000	-180.000000	0.000000
140.300000	0.092000	140.300000	0.092000	140.300000	0.092000	-88.900000	0.150000	50.300000	0.294000	135.000000	0.000000	135.000000	0.000000	135.000000	0.000000	135.000000	0.000000	135.000000	0.000000	135.000000	0.000000	135.000000	0.000000	135.000000	0.000000	135.000000	0.000000	135.000000	0.000000	135.000000	0.000000	135.000000	0.000000	135.000000	0.000000	135.000000	0.000000	135.000000	0.000000	135.000000	0.000000	135.000000	0.000000	135.000000	0.000000	135.000000	0.000000	135.000000	0.000000
140.100000	0.092000	140.100000	0.092000	140.100000	0.092000	-100.400000	0.104000	89.000000	0.003000	-180.000000	0.000000	-180.000000	0.000000	-180.000000	0.000000	-180.000000	0.000000	-180.000000	0.000000	-180.000000	0.000000	-180.000000	0.000000	-180.000000	0.000000	-180.000000	0.000000	-180.000000	0.000000	-180.000000	0.000000	-180.000000	0.000000	-180.000000	0.000000	-180.000000	0.000000	-180.000000	0.000000	-180.000000	0.000000	-180.000000	0.000000	-180.000000	0.000000	-180.000000	0.000000	-180.000000	0.000000
140.500000	0.093000	140.500000	0.093000	140.500000	0.093000	-112.400000	0.022000	95.100000	0.014000	90.000000	0.000000	90.000000	0.000000	90.000000	0.000000	90.000000	0.000000	90.000000	0.000000	90.000000	0.000000	90.000000	0.000000	90.000000	0.000000	90.000000	0.000000	90.000000	0.000000	90.000000	0.000000	90.000000	0.000000	90.000000	0.000000	90.000000	0.000000	90.000000	0.000000	90.000000	0.000000	90.000000	0.000000	90.000000	0.000000	90.000000	0.000000	90.000000	0.000000
140.200000	0.092000	140.200000	0.092000	140.200000	0.092000	-89.300000	0.146000	88.000000	0.134000	180.000000	0.000000	180.000000	0.000000	180.000000	0.000000	180.000000	0.000000	180.000000	0.000000	180.000000	0.000000	180.000000	0.000000	180.000000	0.000000	180.000000	0.000000	180.000000	0.000000	180.000000	0.000000	180.000000	0.000000	180.000000	0.000000	180.000000	0.000000	180.000000	0.000000	180.000000	0.000000	180.000000	0.000000	180.000000	0.000000	180.000000	0.000000	180.000000	0.000000
140.200000	0.092000	140.200000	0.092000	140.200000	0.092000	-101.500000	0.101000	-140.000000	0.165000	-112.500000	0.000000	-112.500000	0.000000	-112.500000	0.000000	-112.500000	0.000000	-112.500000	0.000000	-112.500000	0.000000	-112.500000	0.000000	-112.500000	0.000000	-112.500000	0.000000	-112.500000	0.000000	-112.500000	0.000000	-112.500000	0.000000	-112.500000	0.000000	-112.500000	0.000000	-112.500000	0.000000	-112.500000	0.000000	-112.500000	0.000000	-112.500000	0.000000	-112.500000	0.000000	-112.500000	0.000000
140.400000	0.093000	140.400000	0.093000	140.400000	0.093000	-114.700000	0.045000	-86.700000	0.004000	180.000000	0.000000	180.000000	0.000000	180.000000	0.000000	180.000000	0.000000	180.000000	0.000000	180.000000	0.000000	180.000000	0.000000	180.000000	0.000000	180.000000	0.000000	180.000000	0.000000	180.000000	0.000000	180.000000	0.000000	180.000000	0.000000	180.000000	0.000000	180.000000	0.000000	180.000000	0.000000	180.000000	0.000000	180.000000	0.000000	180.000000	0.000000	180.000000	0.000000
140.300000	0.092000	140.300000	0.092000	140.300000	0.092000	-89.100000	0.135000	178.000000	0.128000	-90.000000	0.000000	-90.000000	0.000000	-90.000000	0.000000	-90.000000	0.000000	-90.000000	0.000000	-90.000000	0.000000	-90.000000	0.000000	-90.000000	0.000000	-90.000000	0.000000	-90.000000	0.000000	-90.000000	0.000000	-90.000000	0.000000	-90.000000	0.000000	-90.000000	0.000000	-90.000000	0.000000	-90.000000	0.000000	-90.000000	0.000000	-90.000000	0.000000	-90.000000	0.000000	-90.000000	0.000000
140.100000	0.092000	140.100000	0.092000	140.100000	0.092000	-100.700000	0.093000	94.500000	0.008000	-180.000000	0.000000	-180.000000	0.000000	-180.000000	0.000000	-180.000000	0.000000	-180.000000	0.000000	-180.000000	0.000000	-180.000000	0.000000	-180.000000	0.000000	-180.000000	0.000000	-180.000000	0.000000	-180.000000	0.000000	-180.000000	0.000000	-180.000000	0.000000	-180.000000	0.000000	-180.000000	0.000000	-180.000000	0.000000	-180.000000	0.000000	-180.000000	0.000000	-180.000000	0.000000	-180.000000	0.000000
140.500000	0.093000	140.500000	0.093000	140.500000	0.093000	-112.400000	0.050000	132.400000	0.188000	135.000000	0.610000	135.000000	0.000000	135.000000	0.000000	135.000000	0.000000	135.000000	0.000000	135.000000	0.000000	135.000000	0.000000	135.000000	0.000000	135.000000	0.000000	135.000000	0.000000	135.000000	0.000000	135.000000	0.000000	135.000000	0.000000	135.000000	0.000000	135.000000	0.000000	135.000000	0.000000	135.000000	0.000000	135.000000	0.000000	135.000000	0.000000	135.000000	0.000000
140.200000	0.092000	140.200000	0.092000	140.200000	0.092000	-91.300000	0.136000	89.000000	0.108000	-180.000000	0.001000	-180.000000	0.000000	-180.000000	0.000000	-180.000000	0.000000	-180.000000	0.000000	-180.000000	0.000000	-180.000000	0.000000	-180.000000	0.000000	-180.000000	0.000000	-180.000000	0.000000	-180.000000	0.000000	-180.000000	0.000000	-180.000000	0.000000	-180.000000	0.000000	-180.000000	0.000000	-180.000000	0.000000	-180.000000	0.000000	-180.000000	0.000000	-180.000000	0.000000	-180.000000	0.000000
140.200000	0.092000	140.200000	0.092000	140.200000	0.092000	-102.000000	0.092000	90.100000	0.003000	-90.000000	0.000000	90.000000	0.000000	90.000000	0.000000	90.000000	0.000000	90.000000	0.000000	90.000000	0.000000	90.000000	0.000000	90.000000	0.000000	90.000000	0.000000	90.000000	0.000000	90.000000	0.000000	90.000000	0.000000	90.000000	0.000000	90.000000	0.000000	90.000000	0.000000	90.000000	0.000000	90.000000	0.000000	90.000000	0.000000	90.000000	0.000000	90.000000	0.000000
140.400000	0.093000	140.400000	0.093000	140.400000	0.093000	-110.400000	0.055000	92.900000	0.007000	-180.000000	0.000000	180.000000	0.000000	180.000000	0.000000	180.000000	0.000000	180.000000	0.000000	180.000000	0.000000	180.000000	0.000000	180.000000	0.000000	180.000000	0.000000	180.000000	0.000000	180.000000	0.000000	180.000000	0.000000	180.000000	0.000000	180.000000	0.000000	180.000000	0.000000	180.000000	0.000000	180.000000	0.000000	180.000000	0.000000	180.000000	0.000000	180.000000	0.000000
140.300000	0.092000	140.300000	0.092000	140.300000	0.092000	-91.700000	0.130000	105.300000	0.238000	-45.000000	0.003000	-126.600000	0.000000	-126.600000	0.000000	-126.600000	0.000000	-126.600000	0.000000	-126.600000	0.000000	-126.600000	0.000000	-126.600000	0.000000	-126.600000	0.000000	-126.600000	0.000000	-126.600000	0.000000	-126.600000	0.000000	-126.600000	0.000000	-126.600000	0.000000	-126.600000	0.000000	-126.600000	0.000000	-126.600000	0.000000	-126.600000	0.000000	-126.600000	0.000000	-126.600000	0.000000
140.100000	0.092000	140.100000	0.092000	140.100000	0.092000	-102.700000	0.090000	-154.500000	0.071000	-179.000000	0.000000	180.000000	0.000000	180.000000	0.000000	180.000000	0.000000	180.000000	0.000000	180.000000	0.000000	180.000000	0.000000	180.000000	0.000000	180.000000	0.000000	180.000000	0.000000	180.000000	0.000000	180.000000	0.000000	180.000000	0.000000	180.000000	0.000000	180.000000	0.000000	180.000000	0.000000	180.000000	0.000000	180.000000	0.000000	180.000000	0.000000	180.000000	0.000000
140.500000	0.093000	140.500000	0.093000	140.500000	0.093000	-109.900000	0.064000	-84.100000	0.015000	89.100000	0.001000	90.000000	0.000000	90.000000	0.000000	90.000000	0.000000	90.000000	0.000000	90.000000	0.000000	90.000000	0.000000	90.000000	0.000000	90.000000	0.000000	90.000000	0.000000	90.000000	0.000000	90.000000	0.000000	90.000000	0.000000	90.000000	0.000000	90.000000	0.000000	90.000000	0.000000	90.000000	0.000000	90.000000	0.000000	90.000000	0.000000	90.000000	0.000000
140.200000	0.092000	140.200000	0.092000	140.200000	0.092000	-92.500000	0.126000	169.800000	0.129000	179.000000	0.000000	-180.000000	0.000000	-180.000000	0.000000	-180.000000	0.000000	-180.000000	0.000000	-180.000000	0.000000	-180.000000	0.000000	-180.000000	0.000000	-180.000000	0.000000	-180.000000	0.000000	-180.000000	0.000000	-180.000000	0.000000	-180.000000	0.000000	-180.000000	0.000000	-180.000000	0.000000	-180.000000	0.000000	-180.000000	0.000000	-180.000000	0.000000	-180.000000	0.000000	-180.000000	0.000000
140.200000	0.092000	140.200000	0.092000	140.200000	0.092000	-102.700000	0.087000	121.600000	0.097000	52.700000	0.394000	-135.000000	0.000000	-135.000000	0.000000	-135.000000	0.000000	-135.000000	0.000000	-135.000000	0.000000	-135.000000	0.000000	-135.000000	0.000000	-135.000000	0.000000	-135.000000	0.000000	-135.000000	0.000000	-135.000000	0.000000	-135.000000	0.000000	-135.000000	0.000000	-135.000000	0.000000	-135.000000	0.000000	-135.000000	0.000000	-135.000000	0.000000	-135.000000	0.000000	-135.000000	0.000000
140.400000	0.093000	140.400000	0.093000	140.400000	0.093000	-108.400000	0.068000	121.000000	0.110000	-170.400000	0.001000	180.000000	0.000000	180.000000	0.000000	180.000000	0.000000	180.000000	0.000000	180.000000	0.000000	180.000000	0.000000	180.000000	0.000000	180.000000	0.000000	180.000000	0.000000	180.000000	0.000000	180.000000	0.000000	180.000000	0.000000	180.000000	0.000000	180.000000	0.000000	180.000000	0.000000	180.000000	0.000000	180.000000	0.000000	180.000000	0.000000	180.000000	0.000000
140.300000	0.092000	140.300000	0.092000	140.300000	0.092000	-93.700000	0.124000	165.600000	0.093000	-92.800000	0.001000	-90.000000	0.000000	-90.000000	0.000000	-90.000000	0.000000	-90.000000	0.000000	-90.000000	0.000000	-90.000000	0.000000	-90.000000	0.000000	-90.000000	0.000000	-90.000000	0.000000	-90.000000	0.000000	-90.000000	0.000000	-90.000000	0.000000	-90.000000	0.000000	-90.000000	0.000000	-90.000000	0.000000	-90.000000	0.000000	-90.000000	0.000000	-90.000000	0.000000	-90.000000	0.000000
140.100000	0.092000	140.100000	0.092000	140.100000	0.092000	-103.300000	0.086000	-93.300000	0.098000	178.100000	0.000000	180.000000	0.000000	180.000000	0.000000	180.000000	0.000000	180.000000	0.000000	180.000000	0.000000	180.000000	0.000000	180.000000	0.000000	180.000000	0.000000	180.000000	0.000000	180.000000	0.000000	180.000000	0.000000	180.000000	0.000000	180.000000	0.000000	180.000000	0.000000	180.000000	0.000000	180.000000	0.000000	180.000000	0.000000	180.000000	0.000000	180.000000	0.000000
140.500000	0.093000	140.500000	0.093000	140.500000	0.093000	-107.200000	0.072000	-143.600000	0.013000	132.800000	0.003000	112.500000	0.000000	112.500000	0.000000	112.500000	0.000000	112.500000	0.000000	112.500000	0.000000	112.500000	0.000000	112.500000	0.000000	112.500000	0.000000	112.500000	0.000000	112.500000	0.000000	112.500000	0.000000	112.500000	0.000000	112.500000	0.000000	112.500000	0.000000	112.500000	0.000000	112.500000	0.000000	112.500000	0.000000	112.500000	0.000000	112.500000	0.000000
140.200000	0.092000	140.200000	0.092000	140.200000	0.092000	-94.300000	0.120000	-75.100000	0.188000	97.400000	0.001000	180.000000	0.000000	180.000000	0.000000	180.000000	0.000000	180.000000	0.000000	180.000000	0.000000	180.000000	0.000000	180.000000	0.000000	180.000000	0.000000	180.000000	0.000000	180.000000	0.000000	180.000000	0.000000	180.000000	0.000000	180.000000	0.000000	180.000000	0.000000	180.000000	0.000000	180.000000	0.000000	180.000000	0.000000	180.000000	0.000000	180.000000	0.000000
140.200000	0.092000	140.200000	0.092000	140.200000	0.092000	-103.600000	0.086000	149.900000	0.040000	173.500000	0.001000	-90.000000	0.000000	-90.000000	0.000000	-90.000000	0.000000	-90.000000	0.000000	-90.000000	0.000000	-90.000000	0.000000	-90.000000	0.000000	-90.000000	0.000000	-90.000000	0.000000	-90.000000	0.000000	-90.000000	0.000000	-90.000000	0.000000	-90.000000	0.000000	-90.000000	0.000000	-90.000000	0.000000	-90.000000	0.000000	-90.000000	0.000000	-90.000000	0.000000	-90.000000	0.000000
140.400000	0.093000	140.400000	0.093000	140.400000	0.093000	-106.400000	0.076000	119.300000	0.088000	-87.200000	0.344000	-180.000000	0.000000	-180.000000	0.000000	-180.000000	0.000000	-180.000000	0.000000	-180.000000	0.000000	-180.000000	0.000000	-180.000000	0.000000	-180.000000	0.000000	-180.000000	0.000000	-180.000000	0.000000	-180.000000	0.000000	-180.000000	0.000000	-180.000000	0.000000	-180.000000	0.000000	-180.000000	0.000000	-180.000000	0.000000	-180.000000	0.000000	-180.000000	0.000000	-180.000000	0.000000
140.300000	0.092000	140.300000	0.092000	140.300000	0.092000	-95.000000	0.117000	161.900000	0.115000	-159.000000	0.048000	135.000000	0.000000	135.000000	0.000000	135.000000	0.000000	135.000000	0.000000	135.000000	0.000000	135.000000	0.000000	135.000000	0.000000	135.000000	0.000000	135.000000	0.000000	135.000000	0.000000	135.000000	0.000000	135.000000	0.000000	135.000000	0.000000	135.000000	0.000000	135.000000	0.000000	135.000000	0.000000	135.000000	0.000000	135.000000	0.000000	135.000000	0.000000
140.100000	0.092000	140.100000	0.092000	140.100000	0.092000	-103.600000	0.085000	129.700000	0.103000	-46.900000	0.010000	180.000000	0.000000	180.000000	0.000000	180.000000	0.000000	180.000000	0.000000	180.000000	0.000000	180.000000	0.000000	180.000000	0.000000	180.000000	0.000000	180.000000	0.000000	180.000000	0.000000	180.000000	0.000000	180.000000	0.000000	180.000000	0.000000	180.000000	0.000000	180.000000	0.000000	180.000000	0.000000	180.000000	0.000000	180.000000	0.000000	180.000000	0.000000
140.500000	0.093000	140.500000	0.093000	140.500000	0.093000	-105.600000	0.079000	134.100000	0.052000	132.900000	0.141000	90.000000	0.000000	90.000000	0.000000	90.000000	0.000000	90.000000	0.000000	90.000000	0.000000	90.000000	0.000000	90.000000	0.000000	90.000000	0.000000	90.000000	0.000000	90.000000	0.000000	90.000000	0.000000	90.000000	0.000000	90.000000	0.000000	90.000000	0.000000	90.000000	0.000000	90.000000	0.000000	90.000000	0.000000	90.000000	0.000000	90.000000	0.000000
140.200000	0.092000	140.200000	0.092000	140.200000	0.092000	-95.800000	0.115000	149.300000	0.132000	142.700000	0.013000	-180.000000	0.000000	-180.000000	0.000000	-180.000000	0.000000	-180.000000	0.000000	-180.000000	0.000000	-180.000000	0.000000	-180.000000	0.000000	-180.000000	0.000000	-180.000000	0.000000	-180.000000	0.000000	-180.000000	0.000000	-180.000000	0.000000	-180.000000	0.000000	-180.000000	0.000000	-180.000000	0.000000	-180.000000	0.000000	-180.000000	0.000000	-180.000000	0.000000	-180.000000	0.000000
140.200000	0.092000	140.200000	0.092000	140.200000	0.092000	-103.700000	0.085000	140.000000	0.085000	143.200000	0.216000	-101.200000	0.000000	-101.200000	0.000000	-101.200000	0.000000	-101.200000	0.000000	-101.200000	0.000000	-101.200000	0.000000	-101.200000	0.000000	-101.200000	0.000000	-101.200000	0.000000	-101.200000	0.000000	-101.200000	0.000000	-101.200000	0.000000	-101.200000	0.000000	-101.200000	0.000000	-101.200000	0.000000	-101.200000	0.000000	-101.200000	0.000000	-101.200000	0.000000	-101.200000	0.000000
140.400000	0.093000	140.400000	0.093000	140.400000	0.093000	-104.900000	0.081000	132.100000	0.061000	143.400000	0.001000	-180.000000	0.000000	-180.000000	0.000000	-180.000000	0.000000	-180.000000	0.000000	-180.000000	0.000000	-180.000000	0.000000	-180.000000	0.000000	-180.000000	0.000000	-180.000000	0.000000	-180.000000	0.000000	-180.000000	0.000000	-180.000000	0.000000	-180.000000	0.000000	-180.000000	0.000000	-180.000000	0.000000	-180.000000	0.000000	-180.000000	0.000000	-180.000000	0.000000	-180.000000	0.000000
140.300000	0.092000	140.300000	0.092000	140.300000	0.092000	-96.400000	0.113000	148.600000	0.126000	154.700000	0.008000	90.000000	0.000000	90.000000	0.000000	90.000000	0.000000	90.000000	0.000000	90.000000	0.000000	90.000000	0.000000	90.000000	0.000000	90.000000	0.000000	90.000000	0.000000	90.000000	0.000000	90.000000	0.000000	90.000000	0.000000	90.000000	0.000000	90.000000	0.000000	90.000000	0.000000	90.000000	0.000000	90.000000	0.000000	90.000000	0.000000	90.000000	0.000000
140.100000	0.092000	140.100000	0.092000	140.100000	0.092000	-103.800000	0.085000	140.100000	0.088000	-79.000000	0.205000	180.000000	0.000000	180.000000	0.000000	180.000000	0.000000	180.000000	0.000000	180.000000	0.000000	180.000000	0.000000	180.000000	0.000000	180.000000	0.000000	180.000000	0.000000	180.000000	0.000000	180.000000	0.000000	180.000000	0.000000	180.000000	0.000000	180.000000	0.000000	180.000000	0.000000	180.000000	0.000000	180.000000	0.000000	180.000000	0.000000	180.000000	0.000000
140.500000	0.093000	140.500000	0.093000	140.500000	0.093000	-104.300000	0.083000	132.400000	0.072000	-146.000000	0.011000	-135.000000	0.000000	-135.000000	0.000000	-135.000000	0.000000	-135.000000	0.000000	-135.000000	0.000000	-135.000000	0.000000	-135.000000	0.000000	-135.000000	0.000000	-135.000000	0.000000	-135.000000	0.000000	-135.000000	0.000000	-135.000000	0.000000	-135.000000	0.000000	-135.000000	0.000000	-135.000000	0.000000	-135.000000	0.000000	-135.000000	0.000000	-135.000000	0.000000	-135.000000	0.000000
140.200000	0.092000	140.200000	0.092000	140.200000	0.092000	-96.900000	0.111000	147.900000	0.112000	-106.000000	0.163000	180.000000	0.000000	180.000000	0.000000	180.000000	0.000000	180.000000	0.000000	180.000000	0.000000	180.000000	0.000000	180.000000	0.000000	180.000000	0.000000	180.000000	0.000000	180.000000	0.000000	180.000000	0.000000	180.000000	0.000000	180.000000	0.000000	180.000000	0.000000	180.000000	0.000000	180.000000	0.000000	180.000000	0.000000	180.000000	0.000000	180.000000	0.000000
140.200000	0.092000	140.200000	0.092000	140.200000	0.092000	-103.800000	0.085000	139.400000	0.094000	-179.100000	0.053000	-90.000000	0.000000	-90.000000	0.000000	-90.000000	0.000000	-90.000000	0.000000	-90.000000	0.000000	-90.000000	0.000000	-90.000000	0.000000	-90.000000	0.000000	-90.000000	0.000000	-90.000000	0.000000	-90.000000	0.000000	-90.000000	0.000000	-90.000000	0.000000	-90.000000	0.000000	-90.000000	0.000000	-90.000000	0.000000	-90.000000	0.000000	-90.000000	0.000000	-90.000000	0.000000
140.400000	0.093000	140.400000	0.093000	140.400000	0.093000	-103.900000	0.085000	135.000000	0.072000	105.000000	0.137000	-180.000000	0.000000	-180.000000	0.000000	-180.000000	0.000000	-180.000000	0.000000	-180.000000	0.000000	-180.000000	0.000000	-180.000000	0.000000	-180.000000	0.000000	-180.000000	0.000000	-180.000000	0.000000	-180.000000	0.000000	-180.000000	0.000000	-180.000000	0.000000	-180.000000	0.000000	-180.000000	0.000000	-180.000000	0.000000	-180.000000	0.000000	-180.000000	0.000000	-180.000000	0.000000
140.300000	0.092000	140.300000	0.092000	140.300000	0.092000	-97.300000	0.109000	145.100000	0.110000	147.400000	0.006000	112.500000	0.000000	112.500000	0.000000	112.500000	0.000000	112.500000	0.000000	112.500000	0.000000	112.500000	0.000000	112.500000	0.000000	112.500000	0.000000	112.500000	0.000000	112.500000	0.000000	112.500000	0.000000	112.500000	0.000000	112.500000	0.000000	112.500000	0.000000	112.500000	0.000000	112.500000	0.000000	112.500000	0.000000	112.500000	0.000000	112.500000	0.000000
140.100000	0.092000	140.100000	0.092000	140.100000	0.092000	-103.800000	0.085000	140.800000	0.093000	76.200000	0.189000	180.000000	0.000000	180.000000	0.000000	180.000000	0.000000	180.000000	0.000000	180.000000	0.000000	180.000000	0.000000	180.000000	0.000000	180.000000	0.000000	180.000000	0.000000	180.000000	0.000000	180.000000	0.000000	180.000000	0.000000	180.000000	0.000000	180.000000	0.000000	180.000000	0.000000	180.000000	0.000000	180.000000	0.000000	180.000000	0.000000	180.000000	0.000000
140.500000	0.093000	140.500000	0.093000	140.500000	0.093000	-103.500000	0.087000	135.500000	0.077000	61.700000	0.003000	-90.000000	0.000000	-90.000000	0.000000	-90.000000	0.000000	-90.000000	0.000000	-90.000000	0.000000	-90.000000	0.000000	-90.000000	0.000000	-90.000000	0.000000	-90.000000	0.000000	-90.000000	0.000000	-90.000000	0.000000	-90.000000	0.000000	-90.000000	0.000000	-90.000000	0.000000	-90.000000	0.000000	-90.000000	0.000000	-90.000000	0.000000	-90.000000	0.000000	-90.000000	0.000000
140.200000	0.092000	140.200000	0.092000	140.200000	0.092000	-97.800000	0.107000	144.200000	0.105000	147.400000	0.031000	-180.000000	0.000000	-180.000000	0.000000	-180.000000	0.000000	-180.000000	0.000000	-180.000000	0.000000	-180.000000	0.000000	-180.000000	0.000000	-180.000000	0.000000	-180.000000	0.000000	-180.000000	0.000000	-180.000000	0.000000	-180.000000	0.000000	-180.000000	0.000000	-180.000000	0.000000	-180.000000	0.000000	-180.000000	0.000000	-180.000000	0.000000	-180.000000	0.000000	-180.000000	0.000000
140.200000	0.092000	140.200000	0.092000	140.200000	0.092000	-103.700000	0.085000	140.800000	0.094000	77.600000	0.203000	135.000000	0.000000	135.000000	0.000000	135.000000	0.000000	135.000000	0.000000	135.000000	0.000000	135.000000	0.000000	135.000000	0.000000	135.000000	0.000000	135.000000	0.000000	135.000000	0.000000	135.000000	0.000000	135.000000	0.000000	135.000000	0.000000	135.000000	0.000000	135.000000	0.000000	135.000000	0.000000	135.000000	0.000000	135.000000	0.000000	135.000000	0.000000
140.400000	0.093000	140.400000	0.093000	140.400000	0.093000	-103.000000	0.088000	136.500000	0.080000	-153.200000	0.004000	-180.000000	0.000000	-180.000000	0.000000	-180.000000	0.000000	-180.000000	0.000000	-180.000000	0.000000	-180.000000	0.000000	-180.000000	0.000000	-180.000000	0.000000	-180.000000	0.000000	-180.000000	0.000000	-180.000000	0.000000	-180.000000	0.000000	-180.000000	0.000000	-180.000000	0.000000	-180.000000	0.000000	-180.000000	0.000000	-180.000000	0.000000	-180.000000	0.000000	-180.000000	0.000000
140.300000	0.092000	140.300000	0.092000	140.300000	0.092000	-98.300000	0.106000	143.200000	0.101000	-104.400000	0.155000	90.000000	0.000000	90.000000	0.000000	90.000000	0.000000	90.000000	0.000000	90.000000	0.000000	90.000000	0.000000	90.000000	0.000000	90.000000	0.000000	90.000000	0.000000	90.000000	0.000000	90.000000	0.000000	90.000000	0.000000	90.000000	0.000000	90.000000	0.000000	90.000000	0.000000	90.000000	0.000000	90.000000	0.000000	90.000000	0.000000	90.000000	0.000000
140.100000	0.092000	140.100000	0.092000	140.100000	0.092000	-103.700000	0.085000	140.900000	0.095000	-178.200000	0.062000	180.000000	0.000000	180.000000	0.000000	180.000000	0.000000	180.000000	0.000000	180.000000	0.000000	180.000000	0.000000	180.000000	0.000000	180.000000	0.000000	180.000000	0.000000	180.000000	0.000000	180.000000	0.000000	180.000000	0.000000	180.000000	0.000000	180.000000	0.000000	180.000000	0.000000	180.000000	0.000000	180.000000	0.000000	180.000000	0.000000	180.000000	0.000000
140.500000	0.093000	140.500000	0.093000	140.500000	0.093000	-102.700000	0.090000	137.300000	0.083000	-109.600000	0.140000	-140.600000	0.000000	-140.600000	0.000000	-140.600000	0.000000	-140.600000	0.000000	-140.600000	0.000000	-140.600000	0.000000	-140.600000	0.000000	-140.600000	0.000000	-140.600000	0.000000	-140.600000	0.000000	-140.600000	0.000000	-140.600000	0.000000	-140.600000	0.000000	-140.600000	0.000000	-140.600000	0.000000	-140.600000	0.000000	-140.600000	0.000000	-140.600000	0.000000	-140.600000	0.000000
140.200000	0.092000	140.200000	0.092000	140.200000	0.092000	-98.600000	0.104000	142.300000	0.098000	-144.200000	0.003000	-180.000000	0.000000	-180.000000	0.000000	-180.000000	0.000000	-180.000000	0.000000	-180.000000	0.000000	-180.000000	0.000000	-180.000000	0.000000	-180.000000	0.000000	-180.000000	0.000000	-180.000000	0.000000	-180.000000	0.000000	-180.000000	0.000000	-180.000000	0.000000	-180.000000	0.000000	-180.000000	0.000000	-180.000000	0.000000	-180.000000	0.000000	-180.000000	0.000000	-180.000000	0.000000
140.200000	0.092000	140.200000	0.092000	140.200000	0.092000	-103.600000	0.085000	141.000000	0.095000	-140.000000	0.185000	-90.000000	0.000000	-90.000000	0.000000	-90.000000	0.000000	-90.000000	0.000000	-90.000000	0.000000	-90.000000	0.000000	-90.000000	0.000000	-90.000000	0.000000	-90.000000	0.000000	-90.000000	0.000000	-90.000000	0.000000	-90.000000	0.000000	-90.000000	0.000000	-90.000000	0.000000	-90.000000	0.000000	-90.000000	0.000000	-90.000000	0.000000	-90.000000	0.000000	-90.000000	0.000000
140.400000	0.093000	140.400000	0.093000	140.400000	0.093000	-102.400000	0.091000	138.000000	0.085000	64.300000	0.007000	-180.000000	0.000000	-180.000000	0.000000	-180.000000	0.000000	-180.000000	0.000000	-180.000000	0.000000	-180.000000	0.000000	-180.000000	0.000000	-180.000000	0.000000	-180.000000	0.000000	-180.000000	0.000000	-180.000000	0.000000	-180.000000	0.000000	-180.000000	0.000000	-180.000000	0.000000	-180.000000	0.000000	-180.000000	0.000000	-180.000000	0.000000	-180.000000	0.000000	-180.000000	0.000000
-180.000000	0.000000	-180.000000	0.000000	-180.000000	0.000000	-180.000000	0.000000	-180.000000	0.000000	-180.000000	0.000000	-180.000000	0.000000	-180.000000	0.000000	-180.000000	0.000000	-180.000000	0.000000	-180.000000	0.000000	-180.000000	0.000000	-180.000000	0.000000	-180.000000	0.000000	-180.000000	0.000000	-180.000000	0.000000	-180.000000	0.000000	-180.000000	0.000000	-180.000000	0.000000	-180.000000	0.000000	-180.000000	0.000000	-180.000000	0.000000	-180.000000	0.000000	-180.000000	0.000000	-180.000000	0.000000
90.000000	0.000000	90.000000	0.000000	90.000000	0.000000	90.000000	0.000000	90.000000	0.000000	90.000000	0.000000	90.000000	0.000000	90.000000	0.000000	90.000000	0.000000	90.000000	0.000000	90.000000	0.000000	90.000000	0.000000	90.000000	0.000000	90.000000	0.000000	90.000000	0.000000	90.000000	0.000000	90.000000	0.000000	90.000000	0.000000	90.000000	0.000000	90.000000	0.000000	90.000000	0.000000	90.000000	0.000000	90.000000	0.000000	90.000000	0.000000	90.000000	0.000000
-180.000000	0.000000	-180.000000	0.000000	-180.000000	0.000000	-180.000000	0.000000	-180.000000	0.000000	-180.000000	0.000000	-180.000000	0.000000	-180.000000	0.000000	-180.000000	0.000000	-180.000000	0.000000	-180.000000	0.000000	-180.000000	0.000000	-180.000000	0.000000	-180.000000	0.000000	-180.000000	0.000000	-180.000000	0.000000	-180.000000	0.000000	-180.000000	0.000000	-180.000000	0.000000	-180.000000	0.000000	-180.000000	0.000000	-180.000000	0.000000	-180.000000	0.000000	-180.000000	0.000000	-180.000000	0.000000
-135.000000	0.298000	-135.000000	0.298000	-135.000000	0.000000	-135.000000	0.000000	-135.000000	0.000000	-135.000000	0.000000	-135.000000	0.000000	-135.000000	0.000000	-135.000000	0.000000	-135.000000	0.000000	-135.000000	0.000000	-135.000000	0.000000	-135.000000	0.000000	-135.000000	0.000000	-135.000000	0.000000	-135.000000	0.000000	-135.000000	0.000000	-135.000000	0.000000	-135.000000	0.000000	-135.000000	0.000000	-135.000000	0.000000	-135.000000	0.000000	-135.000000	0.000000	-135.000000	0.000000	-135.000000	0.000000
-180.000000	0.013000	-180.000000	0.006000	-180.000000	0.000000	-180.000000	0.000000	-180.000000	0.000000	-180.000000	0.000000	-180.000000	0.000000	-180.000000	0.000000	-180.000000	0.000000	-180.000000	0.000000	-180.000000	0.000000	-180.000000	0.000000	-180.000000	0.000000	-180.000000	0.000000	-180.000000	0.000000	-180.000000	0.000000	-180.000000	0.000000	-180.000000	0.000000	-180.000000	0.000000	-180.000000	0.000000	-180.000000	0.000000	-180.000000	0.000000	-180.000000	0.000000	-180.000000	0.000000	-180.000000	0.000000
-90.500000	0.110000	-90.200000	0.115000	-90.000000	0.000000	-90.000000	0.000000	-90.000000	0.000000	-90.000000	0.000000	-90.000000	0.000000	-90.000000	0.000000	-90.000000	0.000000	-90.000000	0.000000	-90.000000	0.000000	-90.000000	0.000000	-90.000000	0.000000	-90.000000	0.000000	-90.000000	0.000000	-90.000000	0.000000	-90.000000	0.000000	-90.000000	0.000000	-90.000000	0.000000	-90.000000	0.000000	-90.000000	0.000000	-90.000000	0.000000	-90.000000	0.000000	-90.000000	0.000000	-90.000000	0.000000
-179.000000	0.020000	-179.500000	0.013000	-180.000000	0.000000	-180.000000	0.000000	-180.000000	0.000000	-180.000000	0.000000	-180.000000	0.000000	-180.000000	0.000000	-180.000000	0.000000	-180.000000	0.000000	-180.000000	0.000000	-180.000000	0.000000	-180.000000	0.000000	-180.000000	0.000000	-180.000000	0.000000	-180.000000	0.000000	-180.000000	0.000000	-180.000000	0.000000	-180.000000	0.000000	-180.000000	0.000000	-180.000000	0.000000	-180.000000	0.000000	-180.000000	0.000000	-180.000000	0.000000	-180.000000	0.000000
105.500000	0.213000	106.300000	0.220000	112.500000	0.397000	112.500000	0.000000	112.500000	0.000000	112.500000	0.000000	112.500000	0.000000	112.500000	0.000000	112.500000	0.000000	112.500000	0.000000	112.500000	0.000000	112.500000	0.000000	112.500000	0.000000	112.500000	0.000000	112.500000	0.000000	112.500000	0.000000	112.500000	0.000000	112.500000	0.000000	112.500000	0.000000	112.500000	0.000000	112.500000	0.000000	112.500000	0.000000	112.500000	0.000000	112.500000	0.000000	112.500000	0.000000
170.600000	0.023000	173.500000	0.014000	-180.000000	0.002000	-180.000000	0.000000	-180.000000	0.000000	-180.000000	0.000000	-180.000000	0.000000	-180.000000	0.000000	-180.000000	0.000000	-180.000000	0.000000	-180.000000	0.000000	-180.000000	0.000000	-180.000000	0.000000	-180.000000	0.000000	-180.000000	0.000000	-180.000000	0.000000	-180.000000	0.000000	-180.000000	0.000000	-180.000000	0.000000	-180.000000	0.000000	-180.000000	0.000000	-180.000000	0.000000	-180.000000	0.000000	-180.000000	0.000000	-180.000000	0.000000
106.800000	0.135000	103.900000	0.141000	-90.100000	0.108000	-90.000000	0.000000	-90.000000	0.000000	-90.000000	0.000000	-90.000000	0.000000	-90.000000	0.000000	-90.000000	0.000000	-90.000000	0.000000	-90.000000	0.000000	-90.000000	0.000000	-90.000000	0.000000	-90.000000	0.000000	-90.000000	0.000000	-90.000000	0.000000	-90.000000	0.000000	-90.000000	0.000000	-90.000000	0.000000	-90.000000	0.000000	-90.000000	0.000000	-90.000000	0.000000	-90.000000	0.000000	-90.000000	0.000000	-90.000000	0.000000
170.400000	0.033000	173.400000	0.026000	-179.800000	0.004000	-180.000000	0.000000	-180.000000	0.000000	-180.000000	0.000000	-180.000000	0.000000	-180.000000	0.000000	-180.000000	0.000000	-180.000000	0.000000	-180.000000	0.000000	-180.000000	0.000000	-180.000000	0.000000	-180.000000	0.000000	-180.000000	0.000000	-180.000000	0.000000	-180.000000	0.000000	-180.000000	0.000000	-180.000000	0.000000	-180.000000	0.000000	-180.000000	0.000000	-180.000000	0.000000	-180.000000	0.000000	-180.000000	0.000000	-180.000000	0.000000
117.900000	0.170000	114.200000	0.178000	109.800000	0.234000	135.000000	0.000000	135.000000	0.000000	135.000000	0.000000	135.000000	0.000000	135.000000	0.000000	135.000000	0.000000	135.000000	0.000000	135.000000	0.000000	135.000000	0.000000	135.000000	0.000000	135.000000	0.000000	135.000000	0.000000	135.000000	0.000000	135.000000	0.000000	135.000000	0.000000	135.000000	0.000000	135.000000	0.000000	135.000000	0.000000	135.000000	0.000000	135.000000	0.000000	135.000000	0.000000	135.000000	0.000000
157.800000	0.034000	162.900000	0.028000	178.900000	0.004000	-180.000000	0.000000	-180.000000	0.000000	-180.000000	0.000000	-180.000000	0.000000	-180.000000	0.000000	-180.000000	0.000000	-180.000000	0.000000	-180.000000	0.000000	-180.000000	0.000000	-180.000000	0.000000	-180.000000	0.000000	-180.000000	0.000000	-180.000000	0.000000	-180.000000	0.000000	-180.000000	0.000000	-180.000000	0.000000	-180.000000	0.000000	-180.000000	0.000000	-180.000000	0.000000	-180.000000	0.000000	-180.000000	0.000000	-180.000000	0.000000
122.600000	0.132000	117.600000	0.140000	98.900000	0.144000	90.000000	0.000000	90.000000	0.000000	90.000000	0.000000	90.000000	0.000000	90.000000	0.000000	90.000000	0.000000	90.000000	0.000000	90.000000	0.000000	90.000000	0.000000	90.000000	0.000000	90.000000	0.000000	90.000000	0.000000	90.000000	0.000000	90.000000	0.000000	90.000000	0.000000	90.000000	0.000000	90.000000	0.000000	90.000000	0.000000	90.000000	0.000000	90.000000	0.000000	90.000000	0.000000	90.000000	0.000000
158.700000	0.062000	162.700000	0.050000	178.500000	0.005000	-180.000000	0.000000	-180.000000	0.000000	-180.000000	0.000000	-180.000000	0.000000	-180.000000	0.000000	-180.000000	0.000000	-180.000000	0.000000	-180.000000	0.000000	-180.000000	0.000000	-180.000000	0.000000	-180.000000	0.000000	-180.000000	0.000000	-180.000000	0.000000	-180.000000	0.000000	-180.000000	0.000000	-180.000000	0.000000	-180.000000	0.000000	-180.000000	0.000000	-180.000000	0.000000	-180.000000	0.000000	-180.000000	0.000000	-180.000000	0.000000
125.900000	0.121000	122.500000	0.136000	108.100000	0.204000	-123.800000	0.476000	-123.700000	0.000000	-123.700000	0.000000	-123.700000	0.000000	-123.700000	0.000000	-123.700000	0.000000	-123.700000	0.000000	-123.700000	0.000000	-123.700000	0.000000	-123.700000	0.000000	-123.700000	0.000000	-123.700000	0.000000	-123.700000	0.000000	-123.700000	0.000000	-123.700000	0.000000	-123.700000	0.000000	-123.700000	0.000000	-123.700000	0.000000	-123.700000	0.000000	-123.700000	0.000000	-123.700000	0.000000	-123.700000	0.000000
149.500000	0.069000	153.300000	0.058000	176.100000	0.005000	180.000000	0.001000	180.000000	0.000000	180.000000	0.000000	180.000000	0.000000	180.000000	0.000000	180.000000	0.000000	180.000000	0.000000	180.000000	0.000000	180.000000	0.000000	180.000000	0.000000	180.000000	0.000000	180.000000	0.000000	180.000000	0.000000	180.000000	0.000000	180.000000	0.000000	180.000000	0.000000	180.000000	0.000000	180.000000	0.000000	180.000000	0.000000	180.000000	0.000000	180.000000	0.000000	180.000000	0.000000
134.100000	0.116000	129.900000	0.123000	103.400000	0.159000	90.000000	0.103000	-90.000000	0.000000	-90.000000	0.000000	-90.000000	0.000000	-90.000000	0.000000	-90.000000	0.000000	-90.000000	0.000000	-90.000000	0.000000	-90.000000	0.000000	-90.000000	0.000000	-90.000000	0.000000	-90.000000	0.000000	-90.000000	0.000000	-90.000000	0.000000	-90.000000	0.000000	-90.000000	0.000000	-90.000000	0.000000	-90.000000	0.000000	-90.000000	0.000000	-90.000000	0.000000	-90.000000	0.000000	-90.000000	0.000000
145.600000	0.074000	149.700000	0.068000	176.000000	0.016000	180.000000	0.002000	-180.000000	0.000000	-180.000000	0.000000	-180.000000	0.000000	-180.000000	0.000000	-180.000000	0.000000	-180.000000	0.000000	-180.000000	0.000000	-180.000000	0.000000	-180.000000	0.000000	-180.000000	0.000000	-180.000000	0.000000	-180.000000	0.000000	-180.000000	0.000000	-180.000000	0.000000	-180.000000	0.000000	-180.000000	0.000000	-180.000000	0.000000	-180.000000	0.000000	-180.000000	0.000000	-180.000000	0.000000	-180.000000	0.000000
135.500000	0.101000	132.600000	0.108000	109.000000	0.179000	-111.900000	0.238000	135.000000	0.000000	135.000000	0.000000	135.000000	0.000000	135.000000	0.000000	135.000000	0.000000	135.000000	0.000000	135.000000	0.000000	135.000000	0.000000	135.000000	0.000000	135.000000	0.000000	135.000000	0.000000	135.000000	0.000000	135.000000	0.000000	135.000000	0.000000	135.000000	0.000000	135.000000	0.000000	135.000000	0.000000	135.000000	0.000000	135.000000	0.000000	135.000000	0.000000	135.000000	0.000000
144.800000	0.089000	146.600000	0.082000	170.700000	0.019000	-136.700000	0.002000	180.000000	0.000000	180.000000	0.000000	180.000000	0.000000	180.000000	0.000000	180.000000	0.000000	180.000000	0.000000	180.000000	0.000000	180.000000	0.000000	180.000000	0.000000	180.000000	0.000000	180.000000	0.000000	180.000000	0.000000	180.000000	0.000000	180.000000	0.000000	180.000000	0.000000	180.000000	0.000000	180.000000	0.000000	180.000000	0.000000	180.000000	0.000000	180.000000	0.000000	180.000000	0.000000
137.200000	0.096000	135.900000	0.102000	110.900000	0.157000	-127.900000	0.118000	90.000000	0.000000	90.000000	0.000000	90.000000	0.000000	90.000000	0.000000	90.000000	0.000000	90.000000	0.000000	90.000000	0.000000	90.000000	0.000000	90.000000	0.000000	90.000000	0.000000	90.000000	0.000000	90.000000	0.000000	90.000000	0.000000	90.000000	0.000000	90.000000	0.000000	90.000000	0.000000	90.000000	0.000000	90.000000	0.000000	90.000000	0.000000	90.000000	0.000000	90.000000	0.000000
141.500000	0.088000	142.900000	0.084000	168.200000	0.030000	-164.400000	0.114000	-180.000000	0.000000	-180.000000	0.000000	-180.000000	0.000000	-180.000000	0.000000	-180.000000	0.000000	-180.000000	0.000000	-180.000000	0.000000	-180.000000	0.000000	-180.000000	0.000000	-180.000000	0.000000	-180.000000	0.000000	-180.000000	0.000000	-180.000000	0.000000	-180.000000	0.000000	-180.000000	0.000000	-180.000000	0.000000	-180.000000	0.000000	-180.000000	0.000000	-180.000000	0.000000	-180.000000	0.000000	-180.000000	0.000000
140.100000	0.097000	138.700000	0.098000	116.200000	0.156000	-122.500000	0.070000	-112.500000	0.000000	-112.500000	0.000000	-112.500000	0.000000	-112.500000	0.000000	-112.500000	0.000000	-112.500000	0.000000	-112.500000	0.000000	-112.500000	0.000000	-112.500000	0.000000	-112.500000	0.000000	-112.500000	0.000000	-112.500000	0.000000	-112.500000	0.000000	-112.500000	0.000000	-112.500000	0.000000	-112.500000	0.000000	-112.500000	0.000000	-112.500000	0.000000	-112.500000	0.000000	-112.500000	0.000000	-112.500000	0.000000
140.600000	0.090000	141.700000	0.090000	161.500000	0.040000	-138.300000	0.084000	180.000000	0.000000	180.000000	0.000000	180.000000	0.000000	180.000000	0.000000	180.000000	0.000000	180.000000	0.000000	180.000000	0.000000	180.000000	0.000000	180.000000	0.000000	180.000000	0.000000	180.000000	0.000000	180.000000	0.000000	180.000000	0.000000	180.000000	0.000000	180.000000	0.000000	180.000000	0.000000	180.000000	0.000000	180.000000	0.000000	180.000000	0.000000	180.000000	0.000000	180.000000	0.000000
139.500000	0.091000	139.000000	0.092000	121.600000	0.138000	-152.300000	0.132000	90.000000	0.000000	90.000000	0.000000	90.000000	0.000000	90.000000	0.000000	90.000000	0.000000	90.000000	0.000000	90.000000	0.000000	90.000000	0.000000	90.000000	0.000000	90.000000	0.000000	90.000000	0.000000	90.000000	0.000000	90.000000	0.000000	90.000000	0.000000	90.000000	0.000000	90.000000	0.000000	90.000000	0.000000	90.000000	0.000000	90.000000	0.000000	90.000000	0.000000	90.000000	0.000000
141.200000	0.095000	141.200000	0.093000	157.200000	0.055000	-131.900000	0.068000	-180.000000	0.000000	-180.000000	0.000000	-180.000000	0.000000	-180.000000	0.000000	-180.000000	0.000000	-180.000000	0.000000	-180.000000	0.000000	-180.000000	0.000000	-180.000000	0.000000	-180.000000	0.000000	-180.000000	0.000000	-180.000000	0.000000	-180.000000	0.000000	-180.000000	0.000000	-180.000000	0.000000	-180.000000	0.000000	-180.000000	0.000000	-180.000000	0.000000	-180.000000	0.000000	-180.000000	0.000000	-180.000000	0.000000
140.000000	0.091000	140.000000	0.093000	126.600000	0.126000	-138.200000	0.071000	-135.000000	0.535000	-135.000000	0.000000	-135.000000	0.000000	-135.000000	0.000000	-135.000000	0.000000	-135.000000	0.000000	-135.000000	0.000000	-135.000000	0.000000	-135.000000	0.000000	-135.000000	0.000000	-135.000000	0.000000	-135.000000	0.000000	-135.000000	0.000000	-135.000000	0.000000	-135.000000	0.000000	-135.000000	0.000000	-135.000000	0.000000	-135.000000	0.000000	-135.000000	0.000000	-135.000000	0.000000	-135.000000	0.000000
139.800000	0.091000	140.100000	0.091000	151.300000	0.065000	-149.000000	0.133000	180.000000	0.001000	180.000000	0.000000	180.000000	0.000000	180.000000	0.000000	180.000000	0.000000	180.000000	0.000000	180.000000	0.000000	180.000000	0.000000	180.000000	0.000000	180.000000	0.000000	180.000000	0.000000	180.000000	0.000000	180.000000	0.000000	180.000000	0.000000	180.000000	0.000000	180.000000	0.000000	180.000000	0.000000	180.000000	0.000000	180.000000	0.000000	180.000000	0.000000	180.000000	0.000000
141.000000	0.094000	140.500000	0.093000	131.800000	0.115000	-136.000000	0.070000	-89.400000	0.001000	-90.000000	0.000000	-90.000000	0.000000	-90.000000	0.000000	-90.000000	0.000000	-90.000000	0.000000	-90.000000	0.000000	-90.000000	0.000000	-90.000000	0.000000	-90.000000	0.000000	-90.000000	0.000000	-90.000000	0.000000	-90.000000	0.000000	-90.000000	0.000000	-90.000000	0.000000	-90.000000	0.000000	-90.000000	0.000000	-90.000000	0.000000	-90.000000	0.000000	-90.000000	0.000000	-90.000000	0.000000
140.000000	0.092000	140.400000	0.093000	147.300000	0.076000	-134.800000	0.084000	178.800000	0.000000	180.000000	0.000000	180.000000	0.000000	180.000000	0.000000	180.000000	0.000000	180.000000	0.000000	180.000000	0.000000	180.000000	0.000000	180.000000	0.000000	180.000000	0.000000	180.000000	0.000000	180.000000	0.000000	180.000000	0.000000	180.000000	0.000000	180.000000	0.000000	180.000000	0.000000	180.000000	0.000000	180.000000	0.000000	180.000000	0.000000	180.000000	0.000000	180.000000	0.000000
140.000000	0.091000	140.000000	0.091000	134.900000	0.104000	-150.000000	0.115000	135.400000	0.300000	106.900000	0.000000	106.900000	0.000000	106.900000	0.000000	106.900000	0.000000	106.900000	0.000000	106.900000	0.000000	106.900000	0.000000	106.900000	0.000000	106.900000	0.000000	106.900000	0.000000	106.900000	0.000000	106.900000	0.000000	106.900000	0.000000	106.900000	0.000000	106.900000	0.000000	106.900000	0.000000	106.900000	0.000000	106.900000	0.000000	106.900000	0.000000	106.900000	0.000000
140.700000	0.094000	140.400000	0.093000	144.400000	0.084000	-135.100000	0.083000	-90.100000	0.001000	180.000000	0.000000	180.000000	0.000000	180.000000	0.000000	180.000000	0.000000	180.000000	0.000000	180.000000	0.000000	180.000000	0.000000	180.000000	0.000000	180.000000	0.000000	180.000000	0.000000	180.000000	0.000000	180.000000	0.000000	180.000000	0.000000	180.000000	0.000000	180.000000	0.000000	180.000000	0.000000	180.000000	0.000000	180.000000	0.000000	180.000000	0.000000	180.000000	0.000000
140.200000	0.092000	140.500000	0.093000	137.500000	0.099000	-137.400000	0.079000	-90.700000	0.003000	-90.000000	0.000000	-90.000000	0.000000	-90.000000	0.000000	-90.000000	0.000000	-90.000000	0.000000	-90.000000	0.000000	-90.000000	0.000000	-90.000000	0.000000	-90.000000	0.000000	-90.000000	0.000000	-90.000000	0.000000	-90.000000	0.000000	-90.000000	0.000000	-90.000000	0.000000	-90.000000	0.000000	-90.000000	0.000000	-90.000000	0.000000	-90.000000	0.000000	-90.000000	0.000000	-90.000000	0.000000
140.000000	0.091000	140.000000	0.091000	142.100000	0.088000	-146.300000	0.114000	-88.400000	0.002000	-180.000000	0.000000	-180.000000	0.000000	-180.000000	0.000000	-180.000000	0.000000	-180.000000	0.000000	-180.000000	0.000000	-180.000000	0.000000	-180.000000	0.000000	-180.000000	0.000000	-180.000000	0.000000	-180.000000	0.000000	-180.000000	0.000000	-180.000000	0.000000	-180.000000	0.000000	-180.000000	0.000000	-180.000000	0.000000	-180.000000	0.000000	-180.000000	0.000000	-180.000000	0.000000	-180.000000	0.000000
140.600000	0.094000	140.400000	0.093000	139.100000	0.095000	-137.900000	0.084000	-135.600000	0.302000	135.000000	0.000000	135.000000	0.000000	135.000000	0.000000	135.000000	0.000000	135.000000	0.000000	135.000000	0.000000	135.000000	0.000000	135.000000	0.000000	135.000000	0.000000	135.000000	0.000000	135.000000	0.000000	135.000000	0.000000	135.000000	0.000000	135.000000	0.000000	135.000000	0.000000	135.000000	0.000000	135.000000	0.000000	135.000000	0.000000	135.000000	0.000000	135.000000	0.000000
140.300000	0.092000	140.500000	0.093000	141.200000	0.091000	-137.000000	0.081000	-90.300000	0.002000	-180.000000	0.000000	-180.000000	0.000000	-180.000000	0.000000	-180.000000	0.000000	-180.000000	0.000000	-180.000000	0.000000	-180.000000	0.000000	-180.000000	0.000000	-180.000000	0.000000	-180.000000	0.000000	-180.000000	0.000000	-180.000000	0.000000	-180.000000	0.000000	-180.000000	0.000000	-180.000000	0.000000	-180.000000	0.000000	-180.000000	0.000000	-180.000000	0.000000	-180.000000	0.000000	-180.000000	0.000000
139.900000	0.092000	140.000000	0.091000	139.600000	0.093000	-145.300000	0.109000	179.600000	0.001000	90.000000	0.000000	90.000000	0.000000	90.000000	0.000000	90.000000	0.000000	90.000000	0.000000	90.000000	0.000000	90.000000	0.000000	90.000000	0.000000	90.000000	0.000000	90.000000	0.000000	90.000000	0.000000	90.000000	0.000000	90.000000	0.000000	90.000000	0.000000	90.000000	0.000000	90.000000	0.000000	90.000000	0.000000	90.000000	0.000000	90.000000	0.000000	90.000000	0.000000
140.700000	0.093000	140.400000	0.093000	140.700000	0.092000	-138.700000	0.087000	90.800000	0.009000	180.000000	0.000000	180.000000	0.000000	180.000000	0.000000	180.000000	0.000000	180.000000	0.000000	180.000000	0.000000	180.000000	0.000000	180.000000	0.000000	180.000000	0.000000	180.000000	0.000000	180.000000	0.000000	180.000000	0.000000	180.000000	0.000000	180.000000	0.000000	180.000000	0.000000	180.000000	0.000000	180.000000	0.000000	180.000000	0.000000	180.000000	0.000000	180.000000	0.000000
140.200000	0.092000	140.500000	0.093000	140.100000	0.093000	-137.300000	0.084000	135.300000	0.296000	-112.500000	0.000000	-112.500000	0.000000	-112.500000	0.000000	-112.500000	0.000000	-112.500000	0.000000	-112.500000	0.000000	-112.500000	0.000000	-112.500000	0.000000	-112.500000	0.000000	-112.500000	0.000000	-112.500000	0.000000	-112.500000	0.000000	-112.500000	0.000000	-112.500000	0.000000	-112.500000	0.000000	-112.500000	0.000000	-112.500000	0.000000	-112.500000	0.000000	-112.500000	0.000000	-112.500000	0.000000
140.100000	0.092000	140.000000	0.091000	140.300000	0.092000	-144.300000	0.104000	89.200000	0.004000	-180.000000	0.000000	-180.000000	0.000000	-180.000000	0.000000	-180.000000	0.000000	-180.000000	0.000000	-180.000000	0.000000	-180.000000	0.000000	-180.000000	0.000000	-180.000000	0.000000	-180.000000	0.000000	-180.000000	0.000000	-180.000000	0.000000	-180.000000	0.000000	-180.000000	0.000000	-180.000000	0.000000	-180.000000	0.000000	-180.000000	0.000000	-180.000000	0.000000	-180.000000	0.000000	-180.000000	0.000000
140.500000	0.093000	140.400000	0.093000	140.300000	0.092000	-139.100000	0.090000	88.700000	0.003000	90.000000	0.000000	90.000000	0.000000	90.000000	0.000000	90.000000	0.000000	90.000000	0.000000	90.000000	0.000000	90.000000	0.000000	90.000000	0.000000	90.000000	0.000000	90.000000	0.000000	90.000000	0.000000	90.000000	0.000000	90.000000	0.000000	90.000000	0.000000	90.000000	0.000000	90.000000	0.000000	90.000000	0.000000	90.000000	0.000000	90.000000	0.000000	90.000000	0.000000
140.200000	0.092000	140.500000	0.093000	140.300000	0.093000	-138.100000	0.084000	93.200000	0.004000	180.000000	0.000000	180.000000	0.000000	180.000000	0.000000	180.000000	0.000000	180.000000	0.000000	180.000000	0.000000	180.000000	0.000000	180.000000	0.000000	180.000000	0.000000	180.000000	0.000000	180.000000	0.000000	180.000000	0.000000	180.000000	0.000000	180.000000	0.000000	180.000000	0.000000	180.000000	0.000000	180.000000	0.000000	180.000000	0.000000	180.000000	0.000000	180.000000	0.000000
140.200000	0.092000	140.000000	0.091000	140.300000	0.092000	-143.000000	0.102000	-47.400000	0.300000	-135.000000	0.000000	-135.000000	0.000000	-135.000000	0.000000	-135.000000	0.000000	-135.000000	0.000000	-135.000000	0.000000	-135.000000	0.000000	-135.000000	0.000000	-135.000000	0.000000	-135.000000	0.000000	-135.000000	0.000000	-135.000000	0.000000	-135.000000	0.000000	-135.000000	0.000000	-135.000000	0.000000	-135.000000	0.000000	-135.000000	0.000000	-135.000000	0.000000	-135.000000	0.000000	-135.000000	0.000000
140.400000	0.093000	140.400000	0.093000	140.200000	0.092000	-139.900000	0.090000	-180.000000	0.001000	180.000000	0.000000	180.000000	0.000000	180.000000	0.000000	180.000000	0.000000	180.000000	0.000000	180.000000	0.000000	180.000000	0.000000	180.000000	0.000000	180.000000	0.000000	180.000000	0.000000	180.000000	0.000000	180.000000	0.000000	180.000000	0.000000	180.000000	0.000000	180.000000	0.000000	180.000000	0.000000	180.000000	0.000000	180.000000	0.000000	180.000000	0.000000	180.000000	0.000000
140.300000	0.092000	140.500000	0.093000	140.400000	0.093000	-138.200000	0.087000	-85.800000	0.005000	-90.000000	0.000000	-90.000000	0.000000	-90.000000	0.000000	-90.000000	0.000000	-90.000000	0.000000	-90.000000	0.000000	-90.000000	0.000000	-90.000000	0.000000	-90.000000	0.000000	-90.000000	0.000000	-90.000000	0.000000	-90.000000	0.000000	-90.000000	0.000000	-90.000000	0.000000	-90.000000	0.000000	-90.000000	0.000000	-90.000000	0.000000	-90.000000	0.000000	-90.000000	0.000000	-90.000000	0.000000
140.100000	0.092000	140.000000	0.091000	140.300000	0.092000	-142.600000	0.098000	175.000000	0.002000	-180.000000	0.000000	-180.000000	0.000000	-180.000000	0.000000	-180.000000	0.000000	-180.000000	0.000000	-180.000000	0.000000	-180.000000	0.000000	-180.000000	0.000000	-180.000000	0.000000	-180.000000	0.000000	-180.000000	0.000000	-180.000000	0.000000	-180.000000	0.000000	-180.000000	0.000000	-180.000000	0.000000	-180.000000	0.000000	-180.000000	0.000000	-180.000000	0.000000	-180.000000	0.000000	-180.000000	0.000000
140.500000	0.093000	140.400000	0.093000	140.200000	0.092000	-139.800000	0.092000	136.500000	0.296000	101.200000	0.000000	101.200000	0.000000	101.200000	0.000000	101.200000	0.000000	101.200000	0.000000	101.200000	0.000000	101.200000	0.000000	101.200000	0.000000	101.200000	0.000000	101.200000	0.000000	101.200000	0.000000	101.200000	0.000000	101.200000	0.000000	101.200000	0.000000	101.200000	0.000000	101.200000	0.000000	101.200000	0.000000	101.200000	0.000000	101.200000	0.000000	101.200000	0.000000
140.200000	0.092000	140.500000	0.093000	140.400000	0.093000	-138.900000	0.087000	-90.000000	0.008000	180.000000	0.000000	180.000000	0.000000	180.000000	0.000000	180.000000	0.000000	180.000000	0.000000	180.000000	0.000000	180.000000	0.000000	180.000000	0.000000	180.000000	0.000000	180.000000	0.000000	180.000000	0.000000	180.000000	0.000000	180.000000	0.000000	180.000000	0.000000	180.000000	0.000000	180.000000	0.000000	180.000000	0.000000	180.000000	0.000000	180.000000	0.000000	180.000000	0.000000
140.200000	0.092000	140.000000	0.091000	140.300000	0.092000	-141.700000	0.098000	-93.000000	0.003000	-90.000000	0.000000	-90.000000	0.000000	-90.000000	0.000000	-90.000000	0.000000	-90.000000	0.000000	-90.000000	0.000000	-90.000000	0.000000	-90.000000	0.000000	-90.000000	0.000000	-90.000000	0.000000	-90.000000	0.000000	-90.000000	0.000000	-90.000000	0.000000	-90.000000	0.000000	-90.000000	0.000000	-90.000000	0.000000	-90.000000	0.000000	-90.000000	0.000000	-90.000000	0.000000	-90.000000	0.000000
140.400000	0.093000	140.400000	0.093000	140.200000	0.092000	-140.300000	0.092000	-88.600000	0.136000	-180.000000	0.000000	-180.000000	0.000000	-180.000000	0.000000	-180.000000	0.000000	-180.000000	0.000000	-180.000000	0.000000	-180.000000	0.000000	-180.000000	0.000000	-180.000000	0.000000	-180.000000	0.000000	-180.000000	0.000000	-180.000000	0.000000	-180.000000	0.000000	-180.000000	0.000000	-180.000000	0.000000	-180.000000	0.000000	-180.000000	0.000000	-180.000000	0.000000	-180.000000	0.000000	-180.000000	0.000000
140.300000	0.092000	140.500000	0.093000	140.400000	0.093000	-138.900000	0.088000	137.400000	0.171000	135.000000	0.000000	135.000000	0.000000	135.000000	0.000000	135.000000	0.000000	135.000000	0.000000	135.000000	0.000000	135.000000	0.000000	135.000000	0.000000	135.000000	0.000000	135.000000	0.000000	135.000000	0.000000	135.000000	0.000000	135.000000	0.000000	135.000000	0.000000	135.000000	0.000000	135.000000	0.000000	135.000000	0.000000	135.000000	0.000000	135.000000	0.000000	135.000000	0.000000
140.100000	0.092000	140.000000	0.091000	140.300000	0.092000	-141.600000	0.096000	89.600000	0.002000	-180.000000	0.000000	-180.000000	0.000000	-180.000000	0.000000	-180.000000	0.000000	-180.000000	0.000000	-180.000000	0.000000	-180.000000	0.000000	-180.000000	0.000000	-180.000000	0.000000	-180.000000	0.000000	-180.000000	0.000000	-180.000000	0.000000	-180.000000	0.000000	-180.000000	0.000000	-180.000000	0.000000	-180.000000	0.000000	-180.000000	0.000000	-180.000000	0.000000	-180.000000	0.000000	-180.000000	0.000000
140.500000	0.093000	140.400000	0.093000	140.200000	0.092000	-140.300000	0.093000	-180.000000	0.128000	90.000000	0.000000	90.000000	0.000000	90.000000	0.000000	90.000000	0.000000	90.000000	0.000000	90.000000	0.000000	90.000000	0.000000	90.000000	0.000000	90.000000	0.000000	90.000000	0.000000	90.000000	0.000000	90.000000	0.000000	90.000000	0.000000	90.000000	0.000000	90.000000	0.000000	90.000000	0.000000	90.000000	0.000000	90.000000	0.000000	90.000000	0.000000	90.000000	0.000000
140.200000	0.092000	140.500000	0.093000	140.400000	0.093000	-139.200000	0.089000	-92.200000	0.006000	180.000000	0.000000	180.000000	0.000000	180.000000	0.000000	180.000000	0.000000	180.000000	0.000000	180.000000	0.000000	180.000000	0.000000	180.000000	0.000000	180.000000	0.000000	180.000000	0.000000	180.000000	0.000000	180.000000	0.000000	180.000000	0.000000	180.000000	0.000000	180.000000	0.000000	180.000000	0.000000	180.000000	0.000000	180.000000	0.000000	180.000000	0.000000	180.000000	0.000000
140.200000	0.092000	140.000000	0.091000	140.300000	0.092000	-141.200000	0.095000	-133.400000	0.187000	-112.500000	0.604000	-112.500000	0.000000	-112.500000	0.000000	-112.500000	0.000000	-112.500000	0.000000	-112.500000	0.000000	-112.500000	0.000000	-112.500000	0.000000	-112.500000	0.000000	-112.500000	0.000000	-112.500000	0.000000	-112.500000	0.000000	-112.500000	0.000000	-112.500000	0.000000	-112.500000	0.000000	-112.500000	0.000000	-112.500000	0.000000	-112.500000	0.000000	-112.500000	0.000000	-112.500000	0.000000
140.400000	0.093000	140.400000	0.093000	140.200000	0.092000	-140.400000	0.093000	-89.400000	0.109000	180.000000	0.001000	180.000000	0.000000	180.000000	0.000000	180.000000	0.000000	180.000000	0.000000	180.000000	0.000000	180.000000	0.000000	180.000000	0.000000	180.000000	0.000000	180.000000	0.000000	180.000000	0.000000	180.000000	0.000000	180.000000	0.000000	180.000000	0.000000	180.000000	0.000000	180.000000	0.000000	180.000000	0.000000	180.000000	0.000000	180.000000	0.000000	180.000000	0.000000
140.300000	0.092000	140.500000	0.093000	140.400000	0.093000	-139.500000	0.089000	178.100000	0.007000	-90.000000	0.000000	-90.000000	0.000000	-90.000000	0.000000	-90.000000	0.000000	-90.000000	0.000000	-90.000000	0.000000	-90.000000	0.000000	-90.000000	0.000000	-90.000000	0.000000	-90.000000	0.000000	-90.000000	0.000000	-90.000000	0.000000	-90.000000	0.000000	-90.000000	0.000000	-90.000000	0.000000	-90.000000	0.000000	-90.000000	0.000000	-90.000000	0.000000	-90.000000	0.000000	-90.000000	0.000000
140.100000	0.092000	140.000000	0.091000	140.300000	0.092000	-140.800000	0.095000	91.600000	0.003000	-180.000000	0.000000	-180.000000	0.000000	-180.000000	0.000000	-180.000000	0.000000	-180.000000	0.000000	-180.000000	0.000000	-180.000000	0.000000	-180.000000	0.000000	-180.000000	0.000000	-180.000000	0.000000	-180.000000	0.000000	-180.000000	0.000000	-180.000000	0.000000	-180.000000	0.000000	-180.000000	0.000000	-180.000000	0.000000	-180.000000	0.000000	-180.000000	0.000000	-180.000000	0.000000	-180.000000	0.000000
140.500000	0.093000	140.400000	0.093000	140.200000	0.092000	-140.600000	0.092000	162.700000	0.237000	-45.000000	0.002000	135.000000	0.000000	135.000000	0.000000	135.000000	0.000000	135.000000	0.000000	135.000000	0.000000	135.000000	0.000000	135.000000	0.000000	135.000000	0.000000	135.000000	0.000000	135.000000	0.000000	135.000000	0.000000	135.000000	0.000000	135.000000	0.000000	135.000000	0.000000	135.000000	0.000000	135.000000	0.000000	135.000000	0.000000	135.000000	0.000000	135.000000	0.000000
140.200000	0.092000	140.500000	0.093000	140.400000	0.093000	-139.400000	0.091000	152.100000	0.076000	-179.100000	0.000000	-180.000000	0.000000	-180.000000	0.000000	-180.000000	0.000000	-180.000000	0.000000	-180.000000	0.000000	-180.000000	0.000000	-180.000000	0.000000	-180.000000	0.000000	-180.000000	0.000000	-180.000000	0.000000	-180.000000	0.000000	-180.000000	0.000000	-180.000000	0.000000	-180.000000	0.000000	-180.000000	0.000000	-180.000000	0.000000	-180.000000	0.000000	-180.000000	0.000000	-180.000000	0.000000
140.200000	0.092000	140.000000	0.091000	140.300000	0.092000	-140.900000	0.093000	87.000000	0.013000	89.200000	0.001000	90.000000	0.000000	90.000000	0.000000	90.000000	0.000000	90.000000	0.000000	90.000000	0.000000	90.000000	0.000000	90.000000	0.000000	90.000000	0.000000	90.000000	0.000000	90.000000	0.000000	90.000000	0.000000	90.000000	0.000000	90.000000	0.000000	90.000000	0.000000	90.000000	0.000000	90.000000	0.000000	90.000000	0.000000	90.000000	0.000000	90.000000	0.000000
140.400000	0.093000	140.400000	0.093000	140.200000	0.092000	-140.300000	0.093000	-171.500000	0.131000	179.100000	0.000000	180.000000	0.000000	180.000000	0.000000	180.000000	0.000000	180.000000	0.000000	180.000000	0.000000	180.000000	0.000000	180.000000	0.000000	180.000000	0.000000	180.000000	0.000000	180.000000	0.000000	180.000000	0.000000	180.000000	0.000000	180.000000	0.000000	180.000000	0.000000	180.000000	0.000000	180.000000	0.000000	180.000000	0.000000	180.000000	0.000000	180.000000	0.000000
140.300000	0.092000	140.500000	0.093000	140.400000	0.093000	-139.900000	0.091000	-120.100000	0.095000	54.700000	0.394000	-126.600000	0.000000	-126.600000	0.000000	-126.600000	0.000000	-126.600000	0.000000	-126.600000	0.000000	-126.600000	0.000000	-126.600000	0.000000	-126.600000	0.000000	-126.600000	0.000000	-126.600000	0.000000	-126.600000	0.000000	-126.600000	0.000000	-126.600000	0.000000	-126.600000	0.000000	-126.600000	0.000000	-126.600000	0.000000	-126.600000	0.000000	-126.600000	0.000000	-126.600000	0.000000
140.100000	0.092000	140.000000	0.091000	140.300000	0.092000	-140.500000	0.093000	-120.600000	0.108000	-170.100000	0.002000	180.000000	0.000000	180.000000	0.000000	180.000000	0.000000	180.000000	0.000000	180.000000	0.000000	180.000000	0.000000	180.000000	0.000000	180.000000	0.000000	180.000000	0.000000	180.000000	0.000000	180.000000	0.000000	180.000000	0.000000	180.000000	0.000000	180.000000	0.000000	180.000000	0.000000	180.000000	0.000000	180.000000	0.000000	180.000000	0.000000	180.000000	0.000000
140.500000	0.093000	140.400000	0.093000	140.200000	0.092000	-140.400000	0.093000	-166.800000	0.098000	-92.400000	0.001000	90.000000	0.000000	90.000000	0.000000	90.000000	0.000000	90.000000	0.000000	90.000000	0.000000	90.000000	0.000000	90.000000	0.000000	90.000000	0.000000	90.000000	0.000000	90.000000	0.000000	90.000000	0.000000	90.000000	0.000000	90.000000	0.000000	90.000000	0.000000	90.000000	0.000000	90.000000	0.000000	90.000000	0.000000	90.000000	0.000000	90.000000	0.000000
140.200000	0.092000	140.500000	0.093000	140.400000	0.093000	-140.000000	0.091000	94.200000	0.093000	179.000000	0.000000	-180.000000	0.000000	-180.000000	0.000000	-180.000000	0.000000	-180.000000	0.000000	-180.000000	0.000000	-180.000000	0.000000	-180.000000	0.000000	-180.000000	0.000000	-180.000000	0.000000	-180.000000	0.000000	-180.000000	0.000000	-180.000000	0.000000	-180.000000	0.000000	-180.000000	0.000000	-180.000000	0.000000	-180.000000	0.000000	-180.000000	0.000000	-180.000000	0.000000	-180.000000	0.000000
140.200000	0.092000	140.000000	0.091000	140.300000	0.092000	-140.400000	0.093000	143.400000	0.016000	133.400000	0.003000	-135.000000	0.000000	-135.000000	0.000000	-135.000000	0.000000	-135.000000	0.000000	-135.000000	0.000000	-135.000000	0.000000	-135.000000	0.000000	-135.000000	0.000000	-135.000000	0.000000	-135.000000	0.000000	-135.000000	0.000000	-135.000000	0.000000	-135.000000	0.000000	-135.000000	0.000000	-135.000000	0.000000	-135.000000	0.000000	-135.000000	0.000000	-135.000000	0.000000	-135.000000	0.000000
140.400000	0.093000	140.400000	0.093000	140.200000	0.092000	-140.500000	0.093000	74.600000	0.189000	95.200000	0.001000	180.000000	0.000000	180.000000	0.000000	180.000000	0.000000	180.000000	0.000000	180.000000	0.000000	180.000000	0.000000	180.000000	0.000000	180.000000	0.000000	180.000000	0.000000	180.000000	0.000000	180.000000	0.000000	180.000000	0.000000	180.000000	0.000000	180.000000	0.000000	180.000000	0.000000	180.000000	0.000000	180.000000	0.000000	180.000000	0.000000	180.000000	0.000000
140.300000	0.092000	140.500000	0.093000	140.400000	0.093000	-140.000000	0.091000	-149.500000	0.035000	89.700000	0.001000	-90.000000	0.000000	-90.000000	0.000000	-90.000000	0.000000	-90.000000	0.000000	-90.000000	0.000000	-90.000000	0.000000	-90.000000	0.000000	-90.000000	0.000000	-90.000000	0.000000	-90.000000	0.000000	-90.000000	0.000000	-90.000000	0.000000	-90.000000	0.000000	-90.000000	0.000000	-90.000000	0.000000	-90.000000	0.000000	-90.000000	0.000000	-90.000000	0.000000	-90.000000	0.000000
140.100000	0.092000	140.000000	0.091000	140.300000	0.092000	-140.400000	0.093000	-118.900000	0.090000	86.600000	0.344000	180.000000	0.000000	180.000000	0.000000	180.000000	0.000000	180.000000	0.000000	180.000000	0.000000	180.000000	0.000000	180.000000	0.000000	180.000000	0.000000	180.000000	0.000000	180.000000	0.000000	180.000000	0.000000	180.000000	0.000000	180.000000	0.000000	180.000000	0.000000	180.000000	0.000000	180.000000	0.000000	180.000000	0.000000	180.000000	0.000000	180.000000	0.000000
140.500000	0.093000	140.400000	0.093000	140.200000	0.092000	-140.500000	0.093000	-163.100000	0.117000	151.800000	0.052000	112.500000	0.000000	112.500000	0.000000	112.500000	0.000000	112.500000	0.000000	112.500000	0.000000	112.500000	0.000000	112.500000	0.000000	112.500000	0.000000	112.500000	0.000000	112.500000	0.000000	112.500000	0.000000	112.500000	0.000000	112.500000	0.000000	112.500000	0.000000	112.500000	0.000000	112.500000	0.000000	112.500000	0.000000	112.500000	0.000000	112.500000	0.000000
140.200000	0.092000	140.500000	0.093000	140.400000	0.093000	-140.000000	0.091000	-128.600000	0.101000	51.500000	0.008000	180.000000	0.000000	180.000000	0.000000	180.000000	0.000000	180.000000	0.000000	180.000000	0.000000	180.000000	0.000000	180.000000	0.000000	180.000000	0.000000	180.000000	0.000000	180.000000	0.000000	180.000000	0.000000	180.000000	0.000000	180.000000	0.000000	180.000000	0.000000	180.000000	0.000000	180.000000	0.000000	180.000000	0.000000	180.000000	0.000000	180.000000	0.000000
140.200000	0.092000	140.000000	0.091000	140.300000	0.092000	-140.400000	0.093000	-134.000000	0.052000	85.400000	0.146000	-90.000000	0.000000	-90.000000	0.000000	-90.000000	0.000000	-90.000000	0.000000	-90.000000	0.000000	-90.000000	0.000000	-90.000000	0.000000	-90.000000	0.000000	-90.000000	0.000000	-90.000000	0.000000	-90.000000	0.000000	-90.000000	0.000000	-90.000000	0.000000	-90.000000	0.000000	-90.000000	0.000000	-90.000000	0.000000	-90.000000	0.000000	-90.000000	0.000000	-90.000000	0.000000
140.400000	0.093000	140.400000	0.093000	140.200000	0.092000	-140.500000	0.093000	-150.000000	0.135000	140.600000	0.005000	-180.000000	0.000000	-180.000000	0.000000	-180.000000	0.000000	-180.000000	0.000000	-180.000000	0.000000	-180.000000	0.000000	-180.000000	0.000000	-180.000000	0.000000	-180.000000	0.000000	-180.000000	0.000000	-180.000000	0.000000	-180.000000	0.000000	-180.000000	0.000000	-180.000000	0.000000	-180.000000	0.000000	-180.000000	0.000000	-180.000000	0.000000	-180.000000	0.000000	-180.000000	0.000000
140.300000	0.092000	140.500000	0.093000	140.400000	0.093000	-140.000000	0.091000	-139.400000	0.082000	100.200000	0.221000	135.000000	0.000000	135.000000	0.000000	135.000000	0.000000	135.000000	0.000000	135.000000	0.000000	135.000000	0.000000	135.000000	0.000000	135.000000	0.000000	135.000000	0.000000	135.000000	0.000000	135.000000	0.000000	135.000000	0.000000	135.000000	0.000000	135.000000	0.000000	135.000000	0.000000	135.000000	0.000000	135.000000	0.000000	135.000000	0.000000	135.000000	0.000000
140.100000	0.092000	140.000000	0.091000	140.300000	0.092000	-140.400000	0.093000	-132.000000	0.060000	-171.400000	0.002000	180.000000	0.000000	180.000000	0.000000	180.000000	0.000000	180.000000	0.000000	180.000000	0.000000	180.000000	0.000000	180.000000	0.000000	180.000000	0.000000	180.000000	0.000000	180.000000	0.000000	180.000000	0.000000	180.000000	0.000000	180.000000	0.000000	180.000000	0.000000	180.000000	0.000000	180.000000	0.000000	180.000000	0.000000	180.000000	0.000000	180.000000	0.000000
140.500000	0.093000	140.400000	0.093000	140.200000	0.092000	-140.500000	0.093000	-149.300000	0.129000	-144.700000	0.001000	90.000000	0.000000	90.000000	0.000000	90.000000	0.000000	90.000000	0.000000	90.000000	0.000000	90.000000	0.000000	90.000000	0.000000	90.000000	0.000000	90.000000	0.000000	90.000000	0.000000	90.000000	0.000000	90.000000	0.000000	90.000000	0.000000	90.000000	0.000000	90.000000	0.000000	90.000000	0.000000	90.000000	0.000000	90.000000	0.000000	90.000000	0.000000
140.200000	0.092000	140.500000	0.093000	140.400000	0.093000	-140.000000	0.091000	-139.600000	0.086000	-127.800000	0.186000	-180.000000	0.000000	-180.000000	0.000000	-180.000000	0.000000	-180.000000	0.000000	-180.000000	0.000000	-180.000000	0.000000	-180.000000	0.000000	-180.000000	0.000000	-180.000000	0.000000	-180.000000	0.000000	-180.000000	0.000000	-180.000000	0.000000	-180.000000	0.000000	-180.000000	0.000000	-180.000000	0.000000	-180.000000	0.000000	-180.000000	0.000000	-180.000000	0.000000	-180.000000	0.000000
140.200000	0.092000	140.000000	0.091000	140.300000	0.092000	-140.400000	0.093000	-132.100000	0.072000	-157.400000	0.047000	-101.200000	0.000000	-101.200000	0.000000	-101.200000	0.000000	-101.200000	0.000000	-101.200000	0.000000	-101.200000	0.000000	-101.200000	0.000000	-101.200000	0.000000	-101.200000	0.000000	-101.200000	0.000000	-101.200000	0.000000	-101.200000	0.000000	-101.200000	0.000000	-101.200000	0.000000	-101.200000	0.000000	-101.200000	0.000000	-101.200000	0.000000	-101.200000	0.000000	-101.200000	0.000000
140.400000	0.093000	140.400000	0.093000	140.200000	0.092000	-140.500000	0.093000	-148.700000	0.113000	-120.600000	0.163000	-180.000000	0.000000	-180.000000	0.000000	-180.000000	0.000000	-180.000000	0.000000	-180.000000	0.000000	-180.000000	0.000000	-180.000000	0.000000	-180.000000	0.000000	-180.000000	0.000000	-180.000000	0.000000	-180.000000	0.000000	-180.000000	0.000000	-180.000000	0.000000	-180.000000	0.000000	-180.000000	0.000000	-180.000000	0.000000	-180.000000	0.000000	-180.000000	0.000000	-180.000000	0.000000
140.300000	0.092000	140.500000	0.093000	140.400000	0.093000	-140.000000	0.091000	-138.800000	0.094000	-152.300000	0.010000	90.000000	0.000000	90.000000	0.000000	90.000000	0.000000	90.000000	0.000000	90.000000	0.000000	90.000000	0.000000	90.000000	0.000000	90.000000	0.000000	90.000000	0.000000	90.000000	0.000000	90.000000	0.000000	90.000000	0.000000	90.000000	0.000000	90.000000	0.000000	90.000000	0.000000	90.000000	0.000000	90.000000	0.000000	90.000000	0.000000	90.000000	0.000000
140.100000	0.092000	140.000000	0.091000	140.300000	0.092000	-140.400000	0.093000	-135.000000	0.071000	-128.800000	0.150000	180.000000	0.000000	180.000000	0.000000	180.000000	0.000000	180.000000	0.000000	180.000000	0.000000	180.000000	0.000000	180.000000	0.000000	180.000000	0.000000	180.000000	0.000000	180.000000	0.000000	180.000000	0.000000	180.000000	0.000000	180.000000	0.000000	180.000000	0.000000	180.000000	0.000000	180.000000	0.000000	180.000000	0.000000	180.000000	0.000000	180.000000	0.000000
140.500000	0.093000	140.400000	0.093000	140.200000	0.092000	-140.500000	0.093000	-145.400000	0.112000	-153.600000	0.061000	-135.000000	0.000000	-135.000000	0.000000	-135.000000	0.000000	-135.000000	0.000000	-135.000000	0.000000	-135.000000	0.000000	-135.000000	0.000000	-135.000000	0.000000	-135.000000	0.000000	-135.000000	0.000000	-135.000000	0.000000	-135.000000	0.000000	-135.000000	0.000000	-135.000000	0.000000	-135.000000	0.000000	-135.000000	0.000000	-135.000000	0.000000	-135.000000	0.000000	-135.000000	0.000000
140.200000	0.092000	140.500000	0.093000	140.400000	0.093000	-140.000000	0.091000	-140.700000	0.092000	-126.600000	0.105000	180.000000	0.000000	180.000000	0.000000	180.000000	0.000000	180.000000	0.000000	180.000000	0.000000	180.000000	0.000000	180.000000	0.000000	180.000000	0.000000	180.000000	0.000000	180.000000	0.000000	180.000000	0.000000	180.000000	0.000000	180.000000	0.000000	180.000000	0.000000	180.000000	0.000000	180.000000	0.000000	180.000000	0.000000	180.000000	0.000000	180.000000	0.000000
140.200000	0.092000	140.000000	0.091000	140.300000	0.092000	-140.400000	0.093000	-135.200000	0.076000	-150.000000	0.092000	-90.000000	0.000000	-90.000000	0.000000	-90.000000	0.000000	-90.000000	0.000000	-90.000000	0.000000	-90.000000	0.000000	-90.000000	0.000000	-90.000000	0.000000	-90.000000	0.000000	-90.000000	0.000000	-90.000000	0.000000	-90.000000	0.000000	-90.000000	0.000000	-90.000000	0.000000	-90.000000	0.000000	-90.000000	0.000000	-90.000000	0.000000	-90.000000	0.000000	-90.000000	0.000000
140.400000	0.093000	140.400000	0.093000	140.200000	0.092000	-140.500000	0.093000	-144.600000	0.106000	-135.700000	0.102000	-180.000000	0.000000	-180.000000	0.000000	-180.000000	0.000000	-180.000000	0.000000	-180.000000	0.000000	-180.000000	0.000000	-180.000000	0.000000	-180.000000	0.000000	-180.000000	0.000000	-180.000000	0.000000	-180.000000	0.000000	-180.000000	0.000000	-180.000000	0.000000	-180.000000	0.000000	-180.000000	0.000000	-180.000000	0.000000	-180.000000	0.000000	-180.000000	0.000000	-180.000000	0.000000
140.300000	0.092000	140.500000	0.093000	140.400000	0.093000	-140.000000	0.091000	-140.700000	0.094000	-140.200000	0.075000	112.500000	0.000000	112.500000	0.000000	112.500000	0.000000	112.500000	0.000000	112.500000	0.000000	112.500000	0.000000	112.500000	0.000000	112.500000	0.000000	112.500000	0.000000	112.500000	0.000000	112.500000	0.000000	112.500000	0.000000	112.500000	0.000000	112.500000	0.000000	112.500000	0.000000	112.500000	0.000000	112.500000	0.000000	112.500000	0.000000	112.500000	0.000000
140.100000	0.092000	140.000000	0.091000	140.300000	0.092000	-140.400000	0.093000	-136.200000	0.080000	-141.300000	0.104000	180.000000	0.000000	180.000000	0.000000	180.000000	0.000000	180.000000	0.000000	180.000000	0.000000	180.000000	0.000000	180.000000	0.000000	180.000000	0.000000	180.000000	0.000000	180.000000	0.000000	180.000000	0.000000	180.000000	0.000000	180.000000	0.000000	180.000000	0.000000	180.000000	0.000000	180.000000	0.000000	180.000000	0.000000	180.000000	0.000000	180.000000	0.000000
140.500000	0.093000	140.400000	0.093000	140.200000	0.092000	-140.500000	0.093000	-143.500000	0.102000	-141.800000	0.091000	-90.000000	0.000000	-90.000000	0.000000	-90.000000	0.000000	-90.000000	0.000000	-90.000000	0.000000	-90.000000	0.000000	-90.000000	0.000000	-90.000000	0.000000	-90.000000	0.000000	-90.000000	0.000000	-90.000000	0.000000	-90.000000	0.000000	-90.000000	0.000000	-90.000000	0.000000	-90.000000	0.000000	-90.000000	0.000000	-90.000000	0.000000	-90.000000	0.000000	-90.000000	0.000000
140.200000	0.092000	140.500000	0.093000	140.400000	0.093000	-140.000000	0.091000	-140.800000	0.095000	-136.900000	0.085000	-180.000000	0.000000	-180.000000	0.000000	-180.000000	0.000000	-180.000000	0.000000	-180.000000	0.000000	-180.000000	0.000000	-180.000000	0.000000	-180.000000	0.000000	-180.000000	0.000000	-180.000000	0.000000	-180.000000	0.000000	-180.000000	0.000000	-180.000000	0.000000	-180.000000	0.000000	-180.000000	0.000000	-180.000000	0.000000	-180.000000	0.000000	-180.000000	0.000000	-180.000000	0.000000
140.200000	0.092000	140.000000	0.091000	140.300000	0.092000	-140.400000	0.093000	-137.200000	0.081000	-142.700000	0.099000	135.000000	0.000000	135.000000	0.000000	135.000000	0.000000	135.000000	0.000000	135.000000	0.000000	135.000000	0.000000	135.000000	0.000000	135.000000	0.000000	135.000000	0.000000	135.000000	0.000000	135.000000	0.000000	135.000000	0.000000	135.000000	0.000000	135.000000	0.000000	135.000000	0.000000	135.000000	0.000000	135.000000	0.000000	135.000000	0.000000	135.000000	0.000000
140.400000	0.093000	140.400000	0.093000	140.200000	0.092000	-140.500000	0.093000	-142.400000	0.100000	-140.400000	0.094000	-180.000000	0.000000	-180.000000	0.000000	-180.000000	0.000000	-180.000000	0.000000	-180.000000	0.000000	-180.000000	0.000000	-180.000000	0.000000	-180.000000	0.000000	-180.000000	0.000000	-180.000000	0.000000	-180.000000	0.000000	-180.000000	0.000000	-180.000000	0.000000	-180.000000	0.000000	-180.000000	0.000000	-180.000000	0.000000	-180.000000	0.000000	-180.000000	0.000000	-180.000000	0.000000
140.300000	0.092000	140.500000	0.093000	140.400000	0.093000	-140.000000	0.091000	-141.200000	0.095000	-138.200000	0.085000	90.000000	0.000000	90.000000	0.000000	90.000000	0.000000	90.000000	0.000000	90.000000	0.000000	90.000000	0.000000	90.000000	0.000000	90.000000	0.000000	90.000000	0.000000	90.000000	0.000000	90.000000	0.000000	90.000000	0.000000	90.000000	0.000000	90.000000	0.000000	90.000000	0.000000	90.000000	0.000000	90.000000	0.000000	90.000000	0.000000	90.000000	0.000000
140.100000	0.092000	140.000000	0.091000	140.300000	0.092000	-140.400000	0.093000	-137.500000	0.084000	-141.800000	0.097000	180.000000	0.000000	180.000000	0.000000	180.000000	0.000000	180.000000	0.000000	180.000000	0.000000	180.000000	0.000000	180.000000	0.000000	180.000000	0.000000	180.000000	0.000000	180.000000	0.000000	180.000000	0.000000	180.000000	0.000000	180.000000	0.000000	180.000000	0.000000	180.000000	0.000000	180.000000	0.000000	180.000000	0.000000	180.000000	0.000000	180.000000	0.000000
140.500000	0.093000	140.400000	0.093000	140.200000	0.092000	-140.500000	0.093000	-142.000000	0.097000	-140.800000	0.094000	-140.600000	0.000000	-140.600000	0.000000	-140.600000	0.000000	-140.600000	0.000000	-140.600000	0.000000	-140.600000	0.000000	-140.600000	0.000000	-140.600000	0.000000	-140.600000	0.000000	-140.600000	0.000000	-140.600000	0.000000	-140.600000	0.000000	-140.600000	0.000000	-140.600000	0.000000	-140.600000	0.000000	-140.600000	0.000000	-140.600000	0.000000	-140.600000	0.000000	-140.600000	0.000000
140.200000	0.092000	140.500000	0.093000	140.400000	0.093000	-140.000000	0.091000	-141.000000	0.095000	-138.500000	0.086000	-180.000000	0.000000	-180.000000	0.000000	-180.000000	0.000000	-180.000000	0.000000	-180.000000	0.000000	-180.000000	0.000000	-180.000000	0.000000	-180.000000	0.000000	-180.000000	0.000000	-180.000000	0.000000	-180.000000	0.000000	-180.000000	0.000000	-180.000000	0.000000	-180.000000	0.000000	-180.000000	0.000000	-180.000000	0.000000	-180.000000	0.000000	-180.000000	0.000000	-180.000000	0.000000
140.200000	0.092000	140.000000	0.091000	140.300000	0.092000	-140.400000	0.093000	-138.300000	0.086000	-141.400000	0.096000	-90.000000	0.000000	-90.000000	0.000000	-90.000000	0.000000	-90.000000	0.000000	-90.000000	0.000000	-90.000000	0.000000	-90.000000	0.000000	-90.000000	0.000000	-90.000000	0.000000	-90.000000	0.000000	-90.000000	0.000000	-90.000000	0.000000	-90.000000	0.000000	-90.000000	0.000000	-90.000000	0.000000	-90.000000	0.000000	-90.000000	0.000000	-90.000000	0.000000	-90.000000	0.000000
140.400000	0.093000	140.400000	0.093000	140.200000	0.092000	-140.500000	0.093000	-141.300000	0.096000	-140.800000	0.094000	-180.000000	0.000000	-180.000000	0.000000	-180.000000	0.000000	-180.000000	0.000000	-180.000000	0.000000	-180.000000	0.000000	-180.000000	0.000000	-180.000000	0.000000	-180.000000	0.000000	-180.000000	0.000000	-180.000000	0.000000	-180.000000	0.000000	-180.000000	0.000000	-180.000000	0.000000	-180.000000	0.000000	-180.000000	0.000000	-180.000000	0.000000	-180.000000	0.000000	-180.000000	0.000000
-180.000000	0.000000	-180.000000	0.000000	-180.000000	0.000000	-180.000000	0.000000	-180.000000	0.000000	-180.000000	0.000000	-180.000000	0.000000	-180.000000	0.000000	-180.000000	0.000000	-180.000000	0.000000	-180.000000	0.000000	-180.000000	0.000000	-180.000000	0.000000	-180.000000	0.000000	-180.000000	0.000000	-180.000000	0.000000	-180.000000	0.000000	-180.000000	0.000000	-180.000000	0.000000	-180.000000	0.000000	-180.000000	0.000000	-180.000000	0.000000	-180.000000	0.000000	-180.000000	0.000000	-180.000000	0.000000
90.000000	0.000000	90.000000	0.000000	90.000000	0.000000	90.000000	0.000000	90.000000	0.000000	90.000000	0.000000	90.000000	0.000000	90.000000	0.000000	90.000000	0.000000	90.000000	0.000000	90.000000	0.000000	90.000000	0.000000	90.000000	0.000000	90.000000	0.000000	90.000000	0.000000	90.000000	0.000000	90.000000	0.000000	90.000000	0.000000	90.000000	0.000000	90.000000	0.000000	90.000000	0.000000	90.000000	0.000000	90.000000	0.000000	90.000000	0.000000	90.000000	0.000000
-180.000000	0.000000	-180.000000	0.000000	-180.000000	0.000000	-180.000000	0.000000	-180.000000	0.000000	-180.000000	0.000000	-180.000000	0.000000	-180.000000	0.000000	-180.000000	0.000000	-180.000000	0.000000	-180.000000	0.000000	-180.000000	0.000000	-180.000000	0.000000	-180.000000	0.000000	-180.000000	0.000000	-180.000000	0.000000	-180.000000	0.000000	-180.000000	0.000000	-180.000000	0.000000	-180.000000	0.000000	-180.000000	0.000000	-180.000000	0.000000	-180.000000	0.000000	-180.000000	0.000000	-180.000000	0.000000
-135.000000	0.298000	-135.000000	0.298000	-135.000000	0.000000	-135.000000	0.000000	-135.000000	0.000000	-135.000000	0.000000	-135.000000	0.000000	-135.000000	0.000000	-135.000000	0.000000	-135.000000	0.000000	-135.000000	0.000000	-135.000000	0.000000	-135.000000	0.000000	-135.000000	0.000000	-135.000000	0.000000	-135.000000	0.000000	-135.000000	0.000000	-135.000000	0.000000	-135.000000	0.000000	-135.000000	0.000000	-135.000000	0.000000	-135.000000	0.000000	-135.000000	0.000000	-135.000000	0.000000	-135.000000	0.000000
-180.000000	0.013000	-180.000000	0.007000	-180.000000	0.000000	-180.000000	0.000000	-180.000000	0.000000	-180.000000	0.000000	-180.000000	0.000000	-180.000000	0.000000	-180.000000	0.000000	-180.000000	0.000000	-180.000000	0.000000	-180.000000	0.000000	-180.000000	0.000000	-180.000000	0.000000	-180.000000	0.000000	-180.000000	0.000000	-180.000000	0.000000	-180.000000	0.000000	-180.000000	0.000000	-180.000000	0.000000	-180.000000	0.000000	-180.000000	0.000000	-180.000000	0.000000	-180.000000	0.000000	-180.000000	0.000000
-90.500000	0.110000	-90.300000	0.115000	-90.000000	0.000000	-90.000000	0.000000	-90.000000	0.000000	-90.000000	0.000000	-90.000000	0.000000	-90.000000	0.000000	-90.000000	0.000000	-90.000000	0.000000	-90.000000	0.000000	-90.000000	0.000000	-90.000000	0.000000	-90.000000	0.000000	-90.000000	0.000000	-90.000000	0.000000	-90.000000	0.000000	-90.000000	0.000000	-90.000000	0.000000	-90.000000	0.000000	-90.000000	0.000000	-90.000000	0.000000	-90.000000	0.000000	-90.000000	0.000000	-90.000000	0.000000
-179.000000	0.020000	-179.400000	0.012000	-180.000000	0.000000	-180.000000	0.000000	-180.000000	0.000000	-180.000000	0.000000	-180.000000	0.000000	-180.000000	0.000000	-180.000000	0.000000	-180.000000	0.000000	-180.000000	0.000000	-180.000000	0.000000	-180.000000	0.000000	-180.000000	0.000000	-180.000000	0.000000	-180.000000	0.000000	-180.000000	0.000000	-180.000000	0.000000	-180.000000	0.000000	-180.000000	0.000000	-180.000000	0.000000	-180.000000	0.000000	-180.000000	0.000000	-180.000000	0.000000	-180.000000	0.000000
105.500000	0.213000	105.600000	0.221000	112.500000	0.397000	112.500000	0.000000	112.500000	0.000000	112.500000	0.000000	112.500000	0.000000	112.500000	0.000000	112.500000	0.000000	112.500000	0.000000	112.500000	0.000000	112.500000	0.000000	112.500000	0.000000	112.500000	0.000000	112.500000	0.000000	112.500000	0.000000	112.500000	0.000000	112.500000	0.000000	112.500000	0.000000	112.500000	0.000000	112.500000	0.000000	112.500000	0.000000	112.500000	0.000000	112.500000	0.000000	112.500000	0.000000
170.600000	0.023000	174.400000	0.014000	-180.000000	0.002000	-180.000000	0.000000	-180.000000	0.000000	-180.000000	0.000000	-180.000000	0.000000	-180.000000	0.000000	-180.000000	0.000000	-180.000000	0.000000	-180.000000	0.000000	-180.000000	0.000000	-180.000000	0.000000	-180.000000	0.000000	-180.000000	0.000000	-180.000000	0.000000	-180.000000	0.000000	-180.000000	0.000000	-180.000000	0.000000	-180.000000	0.000000	-180.000000	0.000000	-180.000000	0.000000	-180.000000	0.000000	-180.000000	0.000000	-180.000000	0.000000
106.800000	0.135000	103.100000	0.141000	-90.100000	0.108000	-90.000000	0.000000	-90.000000	0.000000	-90.000000	0.000000	-90.000000	0.000000	-90.000000	0.000000	-90.000000	0.000000	-90.000000	0.000000	-90.000000	0.000000	-90.000000	0.000000	-90.000000	0.000000	-90.000000	0.000000	-90.000000	0.000000	-90.000000	0.000000	-90.000000	0.000000	-90.000000	0.000000	-90.000000	0.000000	-90.000000	0.000000	-90.000000	0.000000	-90.000000	0.000000	-90.000000	0.000000	-90.000000	0.000000	-90.000000	0.000000
170.400000	0.033000	173.900000	0.024000	-179.800000	0.004000	-180.000000	0.000000	-180.000000	0.000000	-180.000000	0.000000	-180.000000	0.000000	-180.000000	0.000000	-180.000000	0.000000	-180.000000	0.000000	-180.000000	0.000000	-180.000000	0.000000	-180.000000	0.000000	-180.000000	0.000000	-180.000000	0.000000	-180.000000	0.000000	-180.000000	0.000000	-180.000000	0.000000	-180.000000	0.000000	-180.000000	0.000000	-180.000000	0.000000	-180.000000	0.000000	-180.000000	0.000000	-180.000000	0.000000	-180.000000	0.000000
117.900000	0.170000	113.700000	0.181000	109.800000	0.234000	135.000000	0.000000	135.000000	0.000000	135.000000	0.000000	135.000000	0.000000	135.000000	0.000000	135.000000	0.000000	135.000000	0.000000	135.000000	0.000000	135.000000	0.000000	135.000000	0.000000	135.000000	0.000000	135.000000	0.000000	135.000000	0.000000	135.000000	0.000000	135.000000	0.000000	135.000000	0.000000	135.000000	0.000000	135.000000	0.000000	135.000000	0.000000	135.000000	0.000000	135.000000	0.000000	135.000000	0.000000
157.800000	0.034000	164.000000	0.026000	178.900000	0.004000	-180.000000	0.000000	-180.000000	0.000000	-180.000000	0.000000	-180.000000	0.000000	-180.000000	0.000000	-180.000000	0.000000	-180.000000	0.000000	-180.000000	0.000000	-180.000000	0.000000	-180.000000	0.000000	-180.000000	0.000000	-180.000000	0.000000	-180.000000	0.000000	-180.000000	0.000000	-180.000000	0.000000	-180.000000	0.000000	-180.000000	0.000000	-180.000000	0.000000	-180.000000	0.000000	-180.000000	0.000000	-180.000000	0.000000	-180.000000	0.000000
122.600000	0.132000	116.300000	0.141000	98.900000	0.144000	90.000000	0.000000	90.000000	0.000000	90.000000	0.000000	90.000000	0.000000	90.000000	0.000000	90.000000	0.000000	90.000000	0.000000	90.000000	0.000000	90.000000	0.000000	90.000000	0.000000	90.000000	0.000000	90.000000	0.000000	90.000000	0.000000	90.000000	0.000000	90.000000	0.000000	90.000000	0.000000	90.000000	0.000000	90.000000	0.000000	90.000000	0.000000	90.000000	0.000000	90.000000	0.000000	90.000000	0.000000
158.700000	0.062000	163.900000	0.048000	178.500000	0.005000	-180.000000	0.000000	-180.000000	0.000000	-180.000000	0.000000	-180.000000	0.000000	-180.000000	0.000000	-180.000000	0.000000	-180.000000	0.000000	-180.000000	0.000000	-180.000000	0.000000	-180.000000	0.000000	-180.000000	0.000000	-180.000000	0.000000	-180.000000	0.000000	-180.000000	0.000000	-180.000000	0.000000	-180.000000	0.000000	-180.000000	0.000000	-180.000000	0.000000	-180.000000	0.000000	-180.000000	0.000000	-180.000000	0.000000	-180.000000	0.000000
125.900000	0.121000	121.600000	0.139000	108.100000	0.204000	-123.800000	0.476000	-123.700000	0.000000	-123.700000	0.000000	-123.700000	0.000000	-123.700000	0.000000	-123.700000	0.000000	-123.700000	0.000000	-123.700000	0.000000	-123.700000	0.000000	-123.700000	0.000000	-123.700000	0.000000	-123.700000	0.000000	-123.700000	0.000000	-123.700000	0.000000	-123.700000	0.000000	-123.700000	0.000000	-123.700000	0.000000	-123.700000	0.000000	-123.700000	0.000000	-123.700000	0.000000	-123.700000	0.000000	-123.700000	0.000000
149.500000	0.069000	154.100000	0.055000	176.100000	0.005000	180.000000	0.001000	180.000000	0.000000	180.000000	0.000000	180.000000	0.000000	180.000000	0.000000	180.000000	0.000000	180.000000	0.000000	180.000000	0.000000	180.000000	0.000000	180.000000	0.000000	180.000000	0.000000	180.000000	0.000000	180.000000	0.000000	180.000000	0.000000	180.000000	0.000000	180.000000	0.000000	180.000000	0.000000	180.000000	0.000000	180.000000	0.000000	180.000000	0.000000	180.000000	0.000000	180.000000	0.000000
134.100000	0.116000	129.100000	0.125000	103.400000	0.159000	90.000000	0.103000	-90.000000	0.000000	-90.000000	0.000000	-90.000000	0.000000	-90.000000	0.000000	-90.000000	0.000000	-90.000000	0.000000	-90.000000	0.000000	-90.000000	0.000000	-90.000000	0.000000	-90.000000	0.000000	-90.000000	0.000000	-90.000000	0.000000	-90.000000	0.000000	-90.000000	0.000000	-90.000000	0.000000	-90.000000	0.000000	-90.000000	0.000000	-90.000000	0.000000	-90.000000	0.000000	-90.000000	0.000000	-90.000000	0.000000
145.600000	0.074000	150.600000	0.067000	176.000000	0.016000	180.000000	0.002000	-180.000000	0.000000	-180.000000	0.000000	-180.000000	0.000000	-180.000000	0.000000	-180.000000	0.000000	-180.000000	0.000000	-180.000000	0.000000	-180.000000	0.000000	-180.000000	0.000000	-180.000000	0.000000	-180.000000	0.000000	-180.000000	0.000000	-180.000000	0.000000	-180.000000	0.000000	-180.000000	0.000000	-180.000000	0.000000	-180.000000	0.000000	-180.000000	0.000000	-180.000000	0.000000	-180.000000	0.000000	-180.000000	0.000000
135.500000	0.101000	131.900000	0.110000	109.000000	0.179000	-111.900000	0.238000	135.000000	0.000000	135.000000	0.000000	135.000000	0.000000	135.000000	0.000000	135.000000	0.000000	135.000000	0.000000	135.000000	0.000000	135.000000	0.000000	135.000000	0.000000	135.000000	0.000000	135.000000	0.000000	135.000000	0.000000	135.000000	0.000000	135.000000	0.000000	135.000000	0.000000	135.000000	0.000000	135.000000	0.000000	135.000000	0.000000	135.000000	0.000000	135.000000	0.000000	135.000000	0.000000
144.800000	0.089000	147.000000	0.080000	170.700000	0.019000	-136.700000	0.002000	180.000000	0.000000	180.000000	0.000000	180.000000	0.000000	180.000000	0.000000	180.000000	0.000000	180.000000	0.000000	180.000000	0.000000	180.000000	0.000000	180.000000	0.000000	180.000000	0.000000	180.000000	0.000000	180.000000	0.000000	180.000000	0.000000	180.000000	0.000000	180.000000	0.000000	180.000000	0.000000	180.000000	0.000000	180.000000	0.000000	180.000000	0.000000	180.000000	0.000000	180.000000	0.000000
137.200000	0.096000	135.600000	0.103000	110.900000	0.157000	-127.900000	0.118000	90.000000	0.000000	90.000000	0.000000	90.000000	0.000000	90.000000	0.000000	90.000000	0.000000	90.000000	0.000000	90.000000	0.000000	90.000000	0.000000	90.000000	0.000000	90.000000	0.000000	90.000000	0.000000	90.000000	0.000000	90.000000	0.000000	90.000000	0.000000	90.000000	0.000000	90.000000	0.000000	90.000000	0.000000	90.000000	0.000000	90.000000	0.000000	90.000000	0.000000	90.000000	0.000000
141.500000	0.088000	143.300000	0.084000	168.200000	0.029000	-164.400000	0.114000	-180.000000	0.000000	-180.000000	0.000000	-180.000000	0.000000	-180.000000	0.000000	-180.000000	0.000000	-180.000000	0.000000	-180.000000	0.000000	-180.000000	0.000000	-180.000000	0.000000	-180.000000	0.000000	-180.000000	0.000000	-180.000000	0.000000	-180.000000	0.000000	-180.000000	0.000000	-180.000000	0.000000	-180.000000	0.000000	-180.000000	0.000000	-180.000000	0.000000	-180.000000	0.000000	-180.000000	0.000000	-180.000000	0.000000
140.100000	0.097000	138.300000	0.098000	116.200000	0.156000	-122.500000	0.070000	-112.500000	0.000000	-112.500000	0.000000	-112.500000	0.000000	-112.500000	0.000000	-112.500000	0.000000	-112.500000	0.000000	-112.500000	0.000000	-112.500000	0.000000	-112.500000	0.000000	-112.500000	0.000000	-112.500000	0.000000	-112.500000	0.000000	-112.500000	0.000000	-112.500000	0.000000	-112.500000	0.000000	-112.500000	0.000000	-112.500000	0.000000	-112.500000	0.000000	-112.500000	0.000000	-112.500000	0.000000	-112.500000	0.000000
140.600000	0.090000	142.000000	0.089000	161.700000	0.041000	-138.300000	0.084000	180.000000	0.000000	180.000000	0.000000	180.000000	0.000000	180.000000	0.000000	180.000000	0.000000	180.000000	0.000000	180.000000	0.000000	180.000000	0.000000	180.000000	0.000000	180.000000	0.000000	180.000000	0.000000	180.000000	0.000000	180.000000	0.000000	180.000000	0.000000	180.000000	0.000000	180.000000	0.000000	180.000000	0.000000	180.000000	0.000000	180.000000	0.000000	180.000000	0.000000	180.000000	0.000000
139.500000	0.091000	138.900000	0.094000	121.300000	0.138000	-152.300000	0.132000	90.000000	0.000000	90.000000	0.000000	90.000000	0.000000	90.000000	0.000000	90.000000	0.000000	90.000000	0.000000	90.000000	0.000000	90.000000	0.000000	90.000000	0.000000	90.000000	0.000000	90.000000	0.000000	90.000000	0.000000	90.000000	0.000000	90.000000	0.000000	90.000000	0.000000	90.000000	0.000000	90.000000	0.000000	90.000000	0.000000	90.000000	0.000000	90.000000	0.000000	90.000000	0.000000
141.200000	0.095000	141.200000	0.092000	157.300000	0.054000	-131.900000	0.068000	-180.000000	0.000000	-180.000000	0.000000	-180.000000	0.000000	-180.000000	0.000000	-180.000000	0.000000	-180.000000	0.000000	-180.000000	0.000000	-180.000000	0.000000	-180.000000	0.000000	-180.000000	0.000000	-180.000000	0.000000	-180.000000	0.000000	-180.000000	0.000000	-180.000000	0.000000	-180.000000	0.000000	-180.000000	0.000000	-180.000000	0.000000	-180.000000	0.000000	-180.000000	0.000000	-180.000000	0.000000	-180.000000	0.000000
140.000000	0.091000	139.900000	0.093000	126.600000	0.127000	-138.200000	0.071000	-135.000000	0.535000	-135.000000	0.000000	-135.000000	0.000000	-135.000000	0.000000	-135.000000	0.000000	-135.000000	0.000000	-135.000000	0.000000	-135.000000	0.000000	-135.000000	0.000000	-135.000000	0.000000	-135.000000	0.000000	-135.000000	0.000000	-135.000000	0.000000	-135.000000	0.000000	-135.000000	0.000000	-135.000000	0.000000	-135.000000	0.000000	-135.000000	0.000000	-135.000000	0.000000	-135.000000	0.000000	-135.000000	0.000000
139.800000	0.091000	140.300000	0.091000	151.300000	0.065000	-149.000000	0.133000	180.000000	0.001000	180.000000	0.000000	180.000000	0.000000	180.000000	0.000000	180.000000	0.000000	180.000000	0.000000	180.000000	0.000000	180.000000	0.000000	180.000000	0.000000	180.000000	0.000000	180.000000	0.000000	180.000000	0.000000	180.000000	0.000000	180.000000	0.000000	180.000000	0.000000	180.000000	0.000000	180.000000	0.000000	180.000000	0.000000	180.000000	0.000000	180.000000	0.000000	180.000000	0.000000
141.000000	0.094000	140.400000	0.093000	131.700000	0.115000	-136.000000	0.070000	-89.400000	0.001000	-90.000000	0.000000	-90.000000	0.000000	-90.000000	0.000000	-90.000000	0.000000	-90.000000	0.000000	-90.000000	0.000000	-90.000000	0.000000	-90.000000	0.000000	-90.000000	0.000000	-90.000000	0.000000	-90.000000	0.000000	-90.000000	0.000000	-90.000000	0.000000	-90.000000	0.000000	-90.000000	0.000000	-90.000000	0.000000	-90.000000	0.000000	-90.000000	0.000000	-90.000000	0.000000	-90.000000	0.000000
140.000000	0.092000	140.300000	0.093000	147.400000	0.076000	-134.800000	0.084000	178.800000	0.000000	180.000000	0.000000	180.000000	0.000000	180.000000	0.000000	180.000000	0.000000	180.000000	0.000000	180.000000	0.000000	180.000000	0.000000	180.000000	0.000000	180.000000	0.000000	180.000000	0.000000	180.000000	0.000000	180.000000	0.000000	180.000000	0.000000	180.000000	0.000000	180.000000	0.000000	180.000000	0.000000	180.000000	0.000000	180.000000	0.000000	180.000000	0.000000	180.000000	0.000000
140.000000	0.091000	140.100000	0.091000	134.800000	0.104000	-150.000000	0.115000	135.400000	0.300000	106.900000	0.000000	106.900000	0.000000	106.900000	0.000000	106.900000	0.000000	106.900000	0.000000	106.900000	0.000000	106.900000	0.000000	106.900000	0.000000	106.900000	0.000000	106.900000	0.000000	106.900000	0.000000	106.900000	0.000000	106.900000	0.000000	106.900000	0.000000	106.900000	0.000000	106.900000	0.000000	106.900000	0.000000	106.900000	0.000000	106.900000	0.000000	106.900000	0.000000
140.700000	0.094000	140.400000	0.093000	144.500000	0.084000	-135.100000	0.083000	-90.100000	0.001000	180.000000	0.000000	180.000000	0.000000	180.000000	0.000000	180.000000	0.000000	180.000000	0.000000	180.000000	0.000000	180.000000	0.000000	180.000000	0.000000	180.000000	0.000000	180.000000	0.000000	180.000000	0.000000	180.000000	0.000000	180.000000	0.000000	180.000000	0.000000	180.000000	0.000000	180.000000	0.000000	180.000000	0.000000	180.000000	0.000000	180.000000	0.000000	180.000000	0.000000
140.200000	0.092000	140.400000	0.092000	137.400000	0.099000	-137.400000	0.079000	-90.700000	0.003000	-90.000000	0.000000	-90.000000	0.000000	-90.000000	0.000000	-90.000000	0.000000	-90.000000	0.000000	-90.000000	0.000000	-90.000000	0.000000	-90.000000	0.000000	-90.000000	0.000000	-90.000000	0.000000	-90.000000	0.000000	-90.000000	0.000000	-90.000000	0.000000	-90.000000	0.000000	-90.000000	0.000000	-90.000000	0.000000	-90.000000	0.000000	-90.000000	0.000000	-90.000000	0.000000	-90.000000	0.000000
140.000000	0.091000	140.000000	0.092000	142.200000	0.087000	-146.300000	0.114000	-88.400000	0.002000	-180.000000	0.000000	-180.000000	0.000000	-180.000000	0.000000	-180.000000	0.000000	-180.000000	0.000000	-180.000000	0.000000	-180.000000	0.000000	-180.000000	0.000000	-180.000000	0.000000	-180.000000	0.000000	-180.000000	0.000000	-180.000000	0.000000	-180.000000	0.000000	-180.000000	0.000000	-180.000000	0.000000	-180.000000	0.000000	-180.000000	0.000000	-180.000000	0.000000	-180.000000	0.000000	-180.000000	0.000000
140.600000	0.094000	140.500000	0.093000	139.000000	0.096000	-137.900000	0.084000	-135.600000	0.302000	135.000000	0.000000	135.000000	0.000000	135.000000	0.000000	135.000000	0.000000	135.000000	0.000000	135.000000	0.000000	135.000000	0.000000	135.000000	0.000000	135.000000	0.000000	135.000000	0.000000	135.000000	0.000000	135.000000	0.000000	135.000000	0.000000	135.000000	0.000000	135.000000	0.000000	135.000000	0.000000	135.000000	0.000000	135.000000	0.000000	135.000000	0.000000	135.000000	0.000000
140.300000	0.092000	140.300000	0.092000	141.300000	0.091000	-137.000000	0.081000	-90.400000	0.002000	-180.000000	0.000000	-180.000000	0.000000	-180.000000	0.000000	-180.000000	0.000000	-180.000000	0.000000	-180.000000	0.000000	-180.000000	0.000000	-180.000000	0.000000	-180.000000	0.000000	-180.000000	0.000000	-180.000000	0.000000	-180.000000	0.000000	-180.000000	0.000000	-180.000000	0.000000	-180.000000	0.000000	-180.000000	0.000000	-180.000000	0.000000	-180.000000	0.000000	-180.000000	0.000000	-180.000000	0.000000
139.900000	0.092000	140.100000	0.092000	139.500000	0.092000	-145.300000	0.109000	179.800000	0.001000	90.000000	0.000000	90.000000	0.000000	90.000000	0.000000	90.000000	0.000000	90.000000	0.000000	90.000000	0.000000	90.000000	0.000000	90.000000	0.000000	90.000000	0.000000	90.000000	0.000000	90.000000	0.000000	90.000000	0.000000	90.000000	0.000000	90.000000	0.000000	90.000000	0.000000	90.000000	0.000000	90.000000	0.000000	90.000000	0.000000	90.000000	0.000000	90.000000	0.000000
140.700000	0.093000	140.500000	0.093000	140.800000	0.093000	-138.700000	0.087000	90.700000	0.009000	180.000000	0.000000	180.000000	0.000000	180.000000	0.000000	180.000000	0.000000	180.000000	0.000000	180.000000	0.000000	180.000000	0.000000	180.000000	0.000000	180.000000	0.000000	180.000000	0.000000	180.000000	0.000000	180.000000	0.000000	180.000000	0.000000	180.000000	0.000000	180.000000	0.000000	180.000000	0.000000	180.000000	0.000000	180.000000	0.000000	180.000000	0.000000	180.000000	0.000000
140.200000	0.092000	140.200000	0.092000	140.200000	0.092000	-137.300000	0.083000	135.200000	0.296000	-112.500000	0.000000	-112.500000	0.000000	-112.500000	0.000000	-112.500000	0.000000	-112.500000	0.000000	-112.500000	0.000000	-112.500000	0.000000	-112.500000	0.000000	-112.500000	0.000000	-112.500000	0.000000	-112.500000	0.000000	-112.500000	0.000000	-112.500000	0.000000	-112.500000	0.000000	-112.500000	0.000000	-112.500000	0.000000	-112.500000	0.000000	-112.500000	0.000000	-112.500000	0.000000	-112.500000	0.000000
140.100000	0.092000	140.200000	0.092000	140.100000	0.092000	-144.300000	0.105000	89.300000	0.003000	-180.000000	0.000000	-180.000000	0.000000	-180.000000	0.000000	-180.000000	0.000000	-180.000000	0.000000	-180.000000	0.000000	-180.000000	0.000000	-180.000000	0.000000	-180.000000	0.000000	-180.000000	0.000000	-180.000000	0.000000	-180.000000	0.000000	-180.000000	0.000000	-180.000000	0.000000	-180.000000	0.000000	-180.000000	0.000000	-180.000000	0.000000	-180.000000	0.000000	-180.000000	0.000000	-180.000000	0.000000
140.500000	0.093000	140.400000	0.093000	140.500000	0.093000	-139.200000	0.089000	88.800000	0.004000	90.000000	0.000000	90.000000	0.000000	90.000000	0.000000	90.000000	0.000000	90.000000	0.000000	90.000000	0.000000	90.000000	0.000000	90.000000	0.000000	90.000000	0.000000	90.000000	0.000000	90.000000	0.000000	90.000000	0.000000	90.000000	0.000000	90.000000	0.000000	90.000000	0.000000	90.000000	0.000000	90.000000	0.000000	90.000000	0.000000	90.000000	0.000000	90.000000	0.000000
140.200000	0.092000	140.300000	0.092000	140.200000	0.092000	-137.800000	0.085000	93.100000	0.004000	180.000000	0.000000	180.000000	0.000000	180.000000	0.000000	180.000000	0.000000	180.000000	0.000000	180.000000	0.000000	180.000000	0.000000	180.000000	0.000000	180.000000	0.000000	180.000000	0.000000	180.000000	0.000000	180.000000	0.000000	180.000000	0.000000	180.000000	0.000000	180.000000	0.000000	180.000000	0.000000	180.000000	0.000000	180.000000	0.000000	180.000000	0.000000	180.000000	0.000000
140.200000	0.092000	140.100000	0.092000	140.200000	0.092000	-143.400000	0.101000	132.800000	0.300000	-135.000000	0.000000	-135.000000	0.000000	-135.000000	0.000000	-135.000000	0.000000	-135.000000	0.000000	-135.000000	0.000000	-135.000000	0.000000	-135.000000	0.000000	-135.000000	0.000000	-135.000000	0.000000	-135.000000	0.000000	-135.000000	0.000000	-135.000000	0.000000	-135.000000	0.000000	-135.000000	0.000000	-135.000000	0.000000	-135.000000	0.000000	-135.000000	0.000000	-135.000000	0.000000	-135.000000	0.000000
140.400000	0.093000	140.500000	0.093000	140.400000	0.093000	-139.600000	0.091000	179.800000	0.001000	180.000000	0.000000	180.000000	0.000000	180.000000	0.000000	180.000000	0.000000	180.000000	0.000000	180.000000	0.000000	180.000000	0.000000	180.000000	0.000000	180.000000	0.000000	180.000000	0.000000	180.000000	0.000000	180.000000	0.000000	180.000000	0.000000	180.000000	0.000000	180.000000	0.000000	180.000000	0.000000	180.000000	0.000000	180.000000	0.000000	180.000000	0.000000	180.000000	0.000000
140.300000	0.092000	140.200000	0.092000	140.300000	0.092000	-138.400000	0.086000	-90.900000	0.005000	-90.000000	0.000000	-90.000000	0.000000	-90.000000	0.000000	-90.000000	0.000000	-90.000000	0.000000	-90.000000	0.000000	-90.000000	0.000000	-90.000000	0.000000	-90.000000	0.000000	-90.000000	0.000000	-90.000000	0.000000	-90.000000	0.000000	-90.000000	0.000000	-90.000000	0.000000	-90.000000	0.000000	-90.000000	0.000000	-90.000000	0.000000	-90.000000	0.000000	-90.000000	0.000000	-90.000000	0.000000
140.100000	0.092000	140.200000	0.092000	140.100000	0.092000	-142.400000	0.099000	-175.100000	0.001000	-180.000000	0.000000	-180.000000	0.000000	-180.000000	0.000000	-180.000000	0.000000	-180.000000	0.000000	-180.000000	0.000000	-180.000000	0.000000	-180.000000	0.000000	-180.000000	0.000000	-180.000000	0.000000	-180.000000	0.000000	-180.000000	0.000000	-180.000000	0.000000	-180.000000	0.000000	-180.000000	0.000000	-180.000000	0.000000	-180.000000	0.000000	-180.000000	0.000000	-180.000000	0.000000	-180.000000	0.000000
140.500000	0.093000	140.400000	0.093000	140.500000	0.093000	-140.100000	0.092000	-48.400000	0.298000	101.200000	0.000000	101.200000	0.000000	101.200000	0.000000	101.200000	0.000000	101.200000	0.000000	101.200000	0.000000	101.200000	0.000000	101.200000	0.000000	101.200000	0.000000	101.200000	0.000000	101.200000	0.000000	101.200000	0.000000	101.200000	0.000000	101.200000	0.000000	101.200000	0.000000	101.200000	0.000000	101.200000	0.000000	101.200000	0.000000	101.200000	0.000000	101.200000	0.000000
140.200000	0.092000	140.300000	0.092000	140.200000	0.092000	-138.600000	0.087000	-90.500000	0.006000	180.000000	0.000000	180.000000	0.000000	180.000000	0.000000	180.000000	0.000000	180.000000	0.000000	180.000000	0.000000	180.000000	0.000000	180.000000	0.000000	180.000000	0.000000	180.000000	0.000000	180.000000	0.000000	180.000000	0.000000	180.000000	0.000000	180.000000	0.000000	180.000000	0.000000	180.000000	0.000000	180.000000	0.000000	180.000000	0.000000	180.000000	0.000000	180.000000	0.000000
140.200000	0.092000	140.100000	0.092000	140.200000	0.092000	-141.900000	0.097000	-92.200000	0.003000	-90.000000	0.592000	-90.000000	0.000000	-90.000000	0.000000	-90.000000	0.000000	-90.000000	0.000000	-90.000000	0.000000	-90.000000	0.000000	-90.000000	0.000000	-90.000000	0.000000	-90.000000	0.000000	-90.000000	0.000000	-90.000000	0.000000	-90.000000	0.000000	-90.000000	0.000000	-90.000000	0.000000	-90.000000	0.000000	-90.000000	0.000000	-90.000000	0.000000	-90.000000	0.000000	-90.000000	0.000000
140.400000	0.093000	140.500000	0.093000	140.400000	0.093000	-140.300000	0.093000	-88.600000	0.136000	-180.000000	0.001000	-180.000000	0.000000	-180.000000	0.000000	-180.000000	0.000000	-180.000000	0.000000	-180.000000	0.000000	-180.000000	0.000000	-180.000000	0.000000	-180.000000	0.000000	-180.000000	0.000000	-180.000000	0.000000	-180.000000	0.000000	-180.000000	0.000000	-180.000000	0.000000	-180.000000	0.000000	-180.000000	0.000000	-180.000000	0.000000	-180.000000	0.000000	-180.000000	0.000000	-180.000000	0.000000
140.300000	0.092000	140.200000	0.092000	140.300000	0.092000	-138.900000	0.088000	-134.500000	0.172000	-49.800000	0.002000	135.000000	0.000000	135.000000	0.000000	135.000000	0.000000	135.000000	0.000000	135.000000	0.000000	135.000000	0.000000	135.000000	0.000000	135.000000	0.000000	135.000000	0.000000	135.000000	0.000000	135.000000	0.000000	135.000000	0.000000	135.000000	0.000000	135.000000	0.000000	135.000000	0.000000	135.000000	0.000000	135.000000	0.000000	135.000000	0.000000	135.000000	0.000000
140.100000	0.092000	140.200000	0.092000	140.100000	0.092000	-141.400000	0.096000	-89.000000	0.002000	178.100000	0.000000	-180.000000	0.000000	-180.000000	0.000000	-180.000000	0.000000	-180.000000	0.000000	-180.000000	0.000000	-180.000000	0.000000	-180.000000	0.000000	-180.000000	0.000000	-180.000000	0.000000	-180.000000	0.000000	-180.000000	0.000000	-180.000000	0.000000	-180.000000	0.000000	-180.000000	0.000000	-180.000000	0.000000	-180.000000	0.000000	-180.000000	0.000000	-180.000000	0.000000	-180.000000	0.000000
140.500000	0.093000	140.400000	0.093000	140.500000	0.093000	-140.500000	0.093000	-90.300000	0.129000	-80.600000	0.000000	90.000000	0.000000	90.000000	0.000000	90.000000	0.000000	90.000000	0.000000	90.000000	0.000000	90.000000	0.000000	90.000000	0.000000	90.000000	0.000000	90.000000	0.000000	90.000000	0.000000	90.000000	0.000000	90.000000	0.000000	90.000000	0.000000	90.000000	0.000000	90.000000	0.000000	90.000000	0.000000	90.000000	0.000000	90.000000	0.000000	90.000000	0.000000
140.200000	0.092000	140.300000	0.092000	140.200000	0.092000	-139.100000	0.089000	-92.200000	0.002000	-176.700000	0.001000	180.000000	0.000000	180.000000	0.000000	180.000000	0.000000	180.000000	0.000000	180.000000	0.000000	180.000000	0.000000	180.000000	0.000000	180.000000	0.000000	180.000000	0.000000	180.000000	0.000000	180.000000	0.000000	180.000000	0.000000	180.000000	0.000000	180.000000	0.000000	180.000000	0.000000	180.000000	0.000000	180.000000	0.000000	180.000000	0.000000	180.000000	0.000000
140.200000	0.092000	140.100000	0.092000	140.200000	0.092000	-141.200000	0.094000	-132.800000	0.190000	38.900000	0.007000	-112.500000	0.000000	-112.500000	0.000000	-112.500000	0.000000	-112.500000	0.000000	-112.500000	0.000000	-112.500000	0.000000	-112.500000	0.000000	-112.500000	0.000000	-112.500000	0.000000	-112.500000	0.000000	-112.500000	0.000000	-112.500000	0.000000	-112.500000	0.000000	-112.500000	0.000000	-112.500000	0.000000	-112.500000	0.000000	-112.500000	0.000000	-112.500000	0.000000	-112.500000	0.000000
140.400000	0.093000	140.500000	0.093000	140.400000	0.093000	-140.400000	0.094000	-89.600000	0.109000	179.300000	0.339000	180.000000	0.000000	180.000000	0.000000	180.000000	0.000000	180.000000	0.000000	180.000000	0.000000	180.000000	0.000000	180.000000	0.000000	180.000000	0.000000	180.000000	0.000000	180.000000	0.000000	180.000000	0.000000	180.000000	0.000000	180.000000	0.000000	180.000000	0.000000	180.000000	0.000000	180.000000	0.000000	180.000000	0.000000	180.000000	0.000000	180.000000	0.000000
140.300000	0.092000	140.200000	0.092000	140.300000	0.092000	-139.500000	0.089000	178.400000	0.006000	119.600000	0.058000	-90.000000	0.000000	-90.000000	0.000000	-90.000000	0.000000	-90.000000	0.000000	-90.000000	0.000000	-90.000000	0.000000	-90.000000	0.000000	-90.000000	0.000000	-90.000000	0.000000	-90.000000	0.000000	-90.000000	0.000000	-90.000000	0.000000	-90.000000	0.000000	-90.000000	0.000000	-90.000000	0.000000	-90.000000	0.000000	-90.000000	0.000000	-90.000000	0.000000	-90.000000	0.000000
140.100000	0.092000	140.200000	0.092000	140.100000	0.092000	-140.700000	0.094000	90.200000	0.003000	114.700000	0.004000	-180.000000	0.000000	-180.000000	0.000000	-180.000000	0.000000	-180.000000	0.000000	-180.000000	0.000000	-180.000000	0.000000	-180.000000	0.000000	-180.000000	0.000000	-180.000000	0.000000	-180.000000	0.000000	-180.000000	0.000000	-180.000000	0.000000	-180.000000	0.000000	-180.000000	0.000000	-180.000000	0.000000	-180.000000	0.000000	-180.000000	0.000000	-180.000000	0.000000	-180.000000	0.000000
140.500000	0.093000	140.400000	0.093000	140.500000	0.093000	-140.700000	0.093000	163.500000	0.237000	69.500000	0.197000	135.000000	0.000000	135.000000	0.000000	135.000000	0.000000	135.000000	0.000000	135.000000	0.000000	135.000000	0.000000	135.000000	0.000000	135.000000	0.000000	135.000000	0.000000	135.000000	0.000000	135.000000	0.000000	135.000000	0.000000	135.000000	0.000000	135.000000	0.000000	135.000000	0.000000	135.000000	0.000000	135.000000	0.000000	135.000000	0.000000	135.000000	0.000000
140.200000	0.092000	140.300000	0.092000	140.200000	0.092000	-139.500000	0.090000	152.100000	0.078000	109.200000	0.012000	-180.000000	0.000000	-180.000000	0.000000	-180.000000	0.000000	-180.000000	0.000000	-180.000000	0.000000	-180.000000	0.000000	-180.000000	0.000000	-180.000000	0.000000	-180.000000	0.000000	-180.000000	0.000000	-180.000000	0.000000	-180.000000	0.000000	-180.000000	0.000000	-180.000000	0.000000	-180.000000	0.000000	-180.000000	0.000000	-180.000000	0.000000	-180.000000	0.000000	-180.000000	0.000000
140.200000	0.092000	140.100000	0.092000	140.200000	0.092000	-140.700000	0.094000	86.200000	0.008000	124.000000	0.089000	90.000000	0.000000	90.000000	0.000000	90.000000	0.000000	90.000000	0.000000	90.000000	0.000000	90.000000	0.000000	90.000000	0.000000	90.000000	0.000000	90.000000	0.000000	90.000000	0.000000	90.000000	0.000000	90.000000	0.000000	90.000000	0.000000	90.000000	0.000000	90.000000	0.000000	90.000000	0.000000	90.000000	0.000000	90.000000	0.000000	90.000000	0.000000
140.400000	0.093000	140.500000	0.093000	140.400000	0.093000	-140.500000	0.093000	-170.900000	0.134000	179.400000	0.180000	180.000000	0.000000	180.000000	0.000000	180.000000	0.000000	180.000000	0.000000	180.000000	0.000000	180.000000	0.000000	180.000000	0.000000	180.000000	0.000000	180.000000	0.000000	180.000000	0.000000	180.000000	0.000000	180.000000	0.000000	180.000000	0.000000	180.000000	0.000000	180.000000	0.000000	180.000000	0.000000	180.000000	0.000000	180.000000	0.000000	180.000000	0.000000
140.300000	0.092000	140.200000	0.092000	140.300000	0.092000	-139.700000	0.090000	-120.700000	0.093000	-103.800000	0.004000	-126.600000	0.000000	-126.600000	0.000000	-126.600000	0.000000	-126.600000	0.000000	-126.600000	0.000000	-126.600000	0.000000	-126.600000	0.000000	-126.600000	0.000000	-126.600000	0.000000	-126.600000	0.000000	-126.600000	0.000000	-126.600000	0.000000	-126.600000	0.000000	-126.600000	0.000000	-126.600000	0.000000	-126.600000	0.000000	-126.600000	0.000000	-126.600000	0.000000	-126.600000	0.000000
140.100000	0.092000	140.200000	0.092000	140.100000	0.092000	-140.600000	0.094000	-119.400000	0.111000	-148.300000	0.010000	180.000000	0.000000	180.000000	0.000000	180.000000	0.000000	180.000000	0.000000	180.000000	0.000000	180.000000	0.000000	180.000000	0.000000	180.000000	0.000000	180.000000	0.000000	180.000000	0.000000	180.000000	0.000000	180.000000	0.000000	180.000000	0.000000	180.000000	0.000000	180.000000	0.000000	180.000000	0.000000	180.000000	0.000000	180.000000	0.000000	180.000000	0.000000
140.500000	0.093000	140.400000	0.093000	140.500000	0.093000	-140.500000	0.093000	-168.100000	0.095000	76.000000	0.223000	90.000000	0.000000	90.000000	0.000000	90.000000	0.000000	90.000000	0.000000	90.000000	0.000000	90.000000	0.000000	90.000000	0.000000	90.000000	0.000000	90.000000	0.000000	90.000000	0.000000	90.000000	0.000000	90.000000	0.000000	90.000000	0.000000	90.000000	0.000000	90.000000	0.000000	90.000000	0.000000	90.000000	0.000000	90.000000	0.000000	90.000000	0.000000
140.200000	0.092000	140.300000	0.092000	140.200000	0.092000	-139.800000	0.091000	94.800000	0.093000	-134.600000	0.057000	-180.000000	0.000000	-180.000000	0.000000	-180.000000	0.000000	-180.000000	0.000000	-180.000000	0.000000	-180.000000	0.000000	-180.000000	0.000000	-180.000000	0.000000	-180.000000	0.000000	-180.000000	0.000000	-180.000000	0.000000	-180.000000	0.000000	-180.000000	0.000000	-180.000000	0.000000	-180.000000	0.000000	-180.000000	0.000000	-180.000000	0.000000	-180.000000	0.000000	-180.000000	0.000000
140.200000	0.092000	140.100000	0.092000	140.200000	0.092000	-140.500000	0.093000	144.100000	0.020000	-96.900000	0.007000	-135.000000	0.000000	-135.000000	0.000000	-135.000000	0.000000	-135.000000	0.000000	-135.000000	0.000000	-135.000000	0.000000	-135.000000	0.000000	-135.000000	0.000000	-135.000000	0.000000	-135.000000	0.000000	-135.000000	0.000000	-135.000000	0.000000	-135.000000	0.000000	-135.000000	0.000000	-135.000000	0.000000	-135.000000	0.000000	-135.000000	0.000000	-135.000000	0.000000	-135.000000	0.000000
140.400000	0.093000	140.500000	0.093000	140.400000	0.093000	-140.500000	0.093000	74.700000	0.189000	171.700000	0.191000	180.000000	0.000000	180.000000	0.000000	180.000000	0.000000	180.000000	0.000000	180.000000	0.000000	180.000000	0.000000	180.000000	0.000000	180.000000	0.000000	180.000000	0.000000	180.000000	0.000000	180.000000	0.000000	180.000000	0.000000	180.000000	0.000000	180.000000	0.000000	180.000000	0.000000	180.000000	0.000000	180.000000	0.000000	180.000000	0.000000	180.000000	0.000000
140.300000	0.092000	140.200000	0.092000	140.300000	0.092000	-139.900000	0.091000	-150.300000	0.030000	115.800000	0.012000	-90.000000	0.000000	-90.000000	0.000000	-90.000000	0.000000	-90.000000	0.000000	-90.000000	0.000000	-90.000000	0.000000	-90.000000	0.000000	-90.000000	0.000000	-90.000000	0.000000	-90.000000	0.000000	-90.000000	0.000000	-90.000000	0.000000	-90.000000	0.000000	-90.000000	0.000000	-90.000000	0.000000	-90.000000	0.000000	-90.000000	0.000000	-90.000000	0.000000	-90.000000	0.000000
140.100000	0.092000	140.200000	0.092000	140.100000	0.092000	-140.400000	0.093000	-118.300000	0.093000	122.700000	0.124000	180.000000	0.000000	180.000000	0.000000	180.000000	0.000000	180.000000	0.000000	180.000000	0.000000	180.000000	0.000000	180.000000	0.000000	180.000000	0.000000	180.000000	0.000000	180.000000	0.000000	180.000000	0.000000	180.000000	0.000000	180.000000	0.000000	180.000000	0.000000	180.000000	0.000000	180.000000	0.000000	180.000000	0.000000	180.000000	0.000000	180.000000	0.000000
140.500000	0.093000	140.400000	0.093000	140.500000	0.093000	-140.500000	0.093000	-163.900000	0.117000	177.600000	0.136000	112.500000	0.000000	112.500000	0.000000	112.500000	0.000000	112.500000	0.000000	112.500000	0.000000	112.500000	0.000000	112.500000	0.000000	112.500000	0.000000	112.500000	0.000000	112.500000	0.000000	112.500000	0.000000	112.500000	0.000000	112.500000	0.000000	112.500000	0.000000	112.500000	0.000000	112.500000	0.000000	112.500000	0.000000	112.500000	0.000000	112.500000	0.000000
140.200000	0.092000	140.300000	0.092000	140.200000	0.092000	-140.000000	0.091000	-127.700000	0.101000	-106.000000	0.064000	180.000000	0.000000	180.000000	0.000000	180.000000	0.000000	180.000000	0.000000	180.000000	0.000000	180.000000	0.000000	180.000000	0.000000	180.000000	0.000000	180.000000	0.000000	180.000000	0.000000	180.000000	0.000000	180.000000	0.000000	180.000000	0.000000	180.000000	0.000000	180.000000	0.000000	180.000000	0.000000	180.000000	0.000000	180.000000	0.000000	180.000000	0.000000
140.200000	0.092000	140.100000	0.092000	140.200000	0.092000	-140.400000	0.093000	-134.200000	0.052000	-143.000000	0.003000	-90.000000	0.000000	-90.000000	0.000000	-90.000000	0.000000	-90.000000	0.000000	-90.000000	0.000000	-90.000000	0.000000	-90.000000	0.000000	-90.000000	0.000000	-90.000000	0.000000	-90.000000	0.000000	-90.000000	0.000000	-90.000000	0.000000	-90.000000	0.000000	-90.000000	0.000000	-90.000000	0.000000	-90.000000	0.000000	-90.000000	0.000000	-90.000000	0.000000	-90.000000	0.000000
140.400000	0.093000	140.500000	0.093000	140.400000	0.093000	-140.500000	0.093000	-150.300000	0.135000	71.900000	0.224000	-180.000000	0.000000	-180.000000	0.000000	-180.000000	0.000000	-180.000000	0.000000	-180.000000	0.000000	-180.000000	0.000000	-180.000000	0.000000	-180.000000	0.000000	-180.000000	0.000000	-180.000000	0.000000	-180.000000	0.000000	-180.000000	0.000000	-180.000000	0.000000	-180.000000	0.000000	-180.000000	0.000000	-180.000000	0.000000	-180.000000	0.000000	-180.000000	0.000000	-180.000000	0.000000
140.300000	0.092000	140.200000	0.092000	140.300000	0.092000	-140.000000	0.091000	-139.100000	0.082000	-136.800000	0.006000	135.000000	0.000000	135.000000	0.000000	135.000000	0.000000	135.000000	0.000000	135.000000	0.000000	135.000000	0.000000	135.000000	0.000000	135.000000	0.000000	135.000000	0.000000	135.000000	0.000000	135.000000	0.000000	135.000000	0.000000	135.000000	0.000000	135.000000	0.000000	135.000000	0.000000	135.000000	0.000000	135.000000	0.000000	135.000000	0.000000	135.000000	0.000000
140.100000	0.092000	140.200000	0.092000	140.100000	0.092000	-140.400000	0.093000	-132.100000	0.059000	-89.300000	0.008000	180.000000	0.000000	180.000000	0.000000	180.000000	0.000000	180.000000	0.000000	180.000000	0.000000	180.000000	0.000000	180.000000	0.000000	180.000000	0.000000	180.000000	0.000000	180.000000	0.000000	180.000000	0.000000	180.000000	0.000000	180.000000	0.000000	180.000000	0.000000	180.000000	0.000000	180.000000	0.000000	180.000000	0.000000	180.000000	0.000000	180.000000	0.000000
140.500000	0.093000	140.400000	0.093000	140.500000	0.093000	-140.500000	0.093000	-149.400000	0.130000	159.600000	0.221000	90.000000	0.000000	90.000000	0.000000	90.000000	0.000000	90.000000	0.000000	90.000000	0.000000	90.000000	0.000000	90.000000	0.000000	90.000000	0.000000	90.000000	0.000000	90.000000	0.000000	90.000000	0.000000	90.000000	0.000000	90.000000	0.000000	90.000000	0.000000	90.000000	0.000000	90.000000	0.000000	90.000000	0.000000	90.000000	0.000000	90.000000	0.000000
140.200000	0.092000	140.300000	0.092000	140.200000	0.092000	-140.000000	0.091000	-139.600000	0.086000	130.700000	0.007000	-180.000000	0.000000	-180.000000	0.000000	-180.000000	0.000000	-180.000000	0.000000	-180.000000	0.000000	-180.000000	0.000000	-180.000000	0.000000	-180.000000	0.000000	-180.000000	0.000000	-180.000000	0.000000	-180.000000	0.000000	-180.000000	0.000000	-180.000000	0.000000	-180.000000	0.000000	-180.000000	0.000000	-180.000000	0.000000	-180.000000	0.000000	-180.000000	0.000000	-180.000000	0.000000
140.200000	0.092000	140.100000	0.092000	140.200000	0.092000	-140.400000	0.093000	-131.900000	0.071000	116.000000	0.121000	-101.200000	0.000000	-101.200000	0.000000	-101.200000	0.000000	-101.200000	0.000000	-101.200000	0.000000	-101.200000	0.000000	-101.200000	0.000000	-101.200000	0.000000	-101.200000	0.000000	-101.200000	0.000000	-101.200000	0.000000	-101.200000	0.000000	-101.200000	0.000000	-101.200000	0.000000	-101.200000	0.000000	-101.200000	0.000000	-101.200000	0.000000	-101.200000	0.000000	-101.200000	0.000000
140.400000	0.093000	140.500000	0.093000	140.400000	0.093000	-140.500000	0.093000	-148.900000	0.114000	177.700000	0.120000	-180.000000	0.000000	-180.000000	0.000000	-180.000000	0.000000	-180.000000	0.000000	-180.000000	0.000000	-180.000000	0.000000	-180.000000	0.000000	-180.000000	0.000000	-180.000000	0.000000	-180.000000	0.000000	-180.000000	0.000000	-180.000000	0.000000	-180.000000	0.000000	-180.000000	0.000000	-180.000000	0.000000	-180.000000	0.000000	-180.000000	0.000000	-180.000000	0.000000	-180.000000	0.000000
140.300000	0.092000	140.200000	0.092000	140.300000	0.092000	-140.000000	0.091000	-138.800000	0.094000	113.500000	0.094000	90.000000	0.000000	90.000000	0.000000	90.000000	0.000000	90.000000	0.000000	90.000000	0.000000	90.000000	0.000000	90.000000	0.000000	90.000000	0.000000	90.000000	0.000000	90.000000	0.000000	90.000000	0.000000	90.000000	0.000000	90.000000	0.000000	90.000000	0.000000	90.000000	0.000000	90.000000	0.000000	90.000000	0.000000	90.000000	0.000000	90.000000	0.000000
140.100000	0.092000	140.200000	0.092000	140.100000	0.092000	-140.400000	0.093000	-134.800000	0.070000	136.900000	0.003000	180.000000	0.000000	180.000000	0.000000	180.000000	0.000000	180.000000	0.000000	180.000000	0.000000	180.000000	0.000000	180.000000	0.000000	180.000000	0.000000	180.000000	0.000000	180.000000	0.000000	180.000000	0.000000	180.000000	0.000000	180.000000	0.000000	180.000000	0.000000	180.000000	0.000000	180.000000	0.000000	180.000000	0.000000	180.000000	0.000000	180.000000	0.000000
140.500000	0.093000	140.400000	0.093000	140.500000	0.093000	-140.500000	0.093000	-145.600000	0.112000	153.300000	0.207000	-135.000000	0.000000	-135.000000	0.000000	-135.000000	0.000000	-135.000000	0.000000	-135.000000	0.000000	-135.000000	0.000000	-135.000000	0.000000	-135.000000	0.000000	-135.000000	0.000000	-135.000000	0.000000	-135.000000	0.000000	-135.000000	0.000000	-135.000000	0.000000	-135.000000	0.000000	-135.000000	0.000000	-135.000000	0.000000	-135.000000	0.000000	-135.000000	0.000000	-135.000000	0.000000
140.200000	0.092000	140.300000	0.092000	140.200000	0.092000	-140.000000	0.091000	-140.700000	0.092000	-84.300000	0.007000	180.000000	0.000000	180.000000	0.000000	180.000000	0.000000	180.000000	0.000000	180.000000	0.000000	180.000000	0.000000	180.000000	0.000000	180.000000	0.000000	180.000000	0.000000	180.000000	0.000000	180.000000	0.000000	180.000000	0.000000	180.000000	0.000000	180.000000	0.000000	180.000000	0.000000	180.000000	0.000000	180.000000	0.000000	180.000000	0.000000	180.000000	0.000000
140.200000	0.092000	140.100000	0.092000	140.200000	0.092000	-140.400000	0.093000	-135.000000	0.077000	-137.800000	0.015000	-90.000000	0.000000	-90.000000	0.000000	-90.000000	0.000000	-90.000000	0.000000	-90.000000	0.000000	-90.000000	0.000000	-90.000000	0.000000	-90.000000	0.000000	-90.000000	0.000000	-90.000000	0.000000	-90.000000	0.000000	-90.000000	0.000000	-90.000000	0.000000	-90.000000	0.000000	-90.000000	0.000000	-90.000000	0.000000	-90.000000	0.000000	-90.000000	0.000000	-90.000000	0.000000
140.400000	0.093000	140.500000	0.093000	140.400000	0.093000	-140.500000	0.093000	-144.800000	0.106000	-70.900000	0.221000	-180.000000	0.000000	-180.000000	0.000000	-180.000000	0.000000	-180.000000	0.000000	-180.000000	0.000000	-180.000000	0.000000	-180.000000	0.000000	-180.000000	0.000000	-180.000000	0.000000	-180.000000	0.000000	-180.000000	0.000000	-180.000000	0.000000	-180.000000	0.000000	-180.000000	0.000000	-180.000000	0.000000	-180.000000	0.000000	-180.000000	0.000000	-180.000000	0.000000	-180.000000	0.000000
140.300000	0.092000	140.200000	0.092000	140.300000	0.092000	-140.000000	0.091000	-140.500000	0.094000	140.800000	0.003000	112.500000	0.000000	112.500000	0.000000	112.500000	0.000000	112.500000	0.000000	112.500000	0.000000	112.500000	0.000000	112.500000	0.000000	112.500000	0.000000	112.500000	0.000000	112.500000	0.000000	112.500000	0.000000	112.500000	0.000000	112.500000	0.000000	112.500000	0.000000	112.500000	0.000000	112.500000	0.000000	112.500000	0.000000	112.500000	0.000000	112.500000	0.000000
140.100000	0.092000	140.200000	0.092000	140.100000	0.092000	-140.400000	0.093000	-136.400000	0.079000	110.900000	0.125000	180.000000	0.000000	180.000000	0.000000	180.000000	0.000000	180.000000	0.000000	180.000000	0.000000	180.000000	0.000000	180.000000	0.000000	180.000000	0.000000	180.000000	0.000000	180.000000	0.000000	180.000000	0.000000	180.000000	0.000000	180.000000	0.000000	180.000000	0.000000	180.000000	0.000000	180.000000	0.000000	180.000000	0.000000	180.000000	0.000000	180.000000	0.000000
140.500000	0.093000	140.400000	0.093000	140.500000	0.093000	-140.500000	0.093000	-143.400000	0.102000	178.300000	0.106000	-90.000000	0.000000	-90.000000	0.000000	-90.000000	0.000000	-90.000000	0.000000	-90.000000	0.000000	-90.000000	0.000000	-90.000000	0.000000	-90.000000	0.000000	-90.000000	0.000000	-90.000000	0.000000	-90.000000	0.000000	-90.000000	0.000000	-90.000000	0.000000	-90.000000	0.000000	-90.000000	0.000000	-90.000000	0.000000	-90.000000	0.000000	-90.000000	0.000000	-90.000000	0.000000
140.200000	0.092000	140.300000	0.092000	140.200000	0.092000	-140.000000	0.091000	-140.900000	0.095000	113.400000	0.111000	-180.000000	0.000000	-180.000000	0.000000	-180.000000	0.000000	-180.000000	0.000000	-180.000000	0.000000	-180.000000	0.000000	-180.000000	0.000000	-180.000000	0.000000	-180.000000	0.000000	-180.000000	0.000000	-180.000000	0.000000	-180.000000	0.000000	-180.000000	0.000000	-180.000000	0.000000	-180.000000	0.000000	-180.000000	0.000000	-180.000000	0.000000	-180.000000	0.000000	-180.000000	0.000000
140.200000	0.092000	140.100000	0.092000	140.200000	0.092000	-140.400000	0.093000	-137.100000	0.082000	135.900000	0.003000	135.000000	0.000000	135.000000	0.000000	135.000000	0.000000	135.000000	0.000000	135.000000	0.000000	135.000000	0.000000	135.000000	0.000000	135.000000	0.000000	135.000000	0.000000	135.000000	0.000000	135.000000	0.000000	135.000000	0.000000	135.000000	0.000000	135.000000	0.000000	135.000000	0.000000	135.000000	0.000000	135.000000	0.000000	135.000000	0.000000	135.000000	0.000000
140.400000	0.093000	140.500000	0.093000	140.400000	0.093000	-140.500000	0.093000	-142.500000	0.099000	151.800000	0.197000	-180.000000	0.000000	-180.000000	0.000000	-180.000000	0.000000	-180.000000	0.000000	-180.000000	0.000000	-180.000000	0.000000	-180.000000	0.000000	-180.000000	0.000000	-180.000000	0.000000	-180.000000	0.000000	-180.000000	0.000000	-180.000000	0.000000	-180.000000	0.000000	-180.000000	0.000000	-180.000000	0.000000	-180.000000	0.000000	-180.000000	0.000000	-180.000000	0.000000	-180.000000	0.000000
140.300000	0.092000	140.200000	0.092000	140.300000	0.092000	-140.000000	0.091000	-141.000000	0.095000	-79.800000	0.005000	90.000000	0.000000	90.000000	0.000000	90.000000	0.000000	90.000000	0.000000	90.000000	0.000000	90.000000	0.000000	90.000000	0.000000	90.000000	0.000000	90.000000	0.000000	90.000000	0.000000	90.000000	0.000000	90.000000	0.000000	90.000000	0.000000	90.000000	0.000000	90.000000	0.000000	90.000000	0.000000	90.000000	0.000000	90.000000	0.000000	90.000000	0.000000
140.100000	0.092000	140.200000	0.092000	140.100000	0.092000	-140.400000	0.093000	-137.800000	0.084000	-140.100000	0.034000	180.000000	0.000000	180.000000	0.000000	180.000000	0.000000	180.000000	0.000000	180.000000	0.000000	180.000000	0.000000	180.000000	0.000000	180.000000	0.000000	180.000000	0.000000	180.000000	0.000000	180.000000	0.000000	180.000000	0.000000	180.000000	0.000000	180.000000	0.000000	180.000000	0.000000	180.000000	0.000000	180.000000	0.000000	180.000000	0.000000	180.000000	0.000000
140.500000	0.093000	140.400000	0.093000	140.500000	0.093000	-140.500000	0.093000	-141.800000	0.097000	-74.000000	0.209000	-140.600000	0.000000	-140.600000	0.000000	-140.600000	0.000000	-140.600000	0.000000	-140.600000	0.000000	-140.600000	0.000000	-140.600000	0.000000	-140.600000	0.000000	-140.600000	0.000000	-140.600000	0.000000	-140.600000	0.000000	-140.600000	0.000000	-140.600000	0.000000	-140.600000	0.000000	-140.600000	0.000000	-140.600000	0.000000	-140.600000	0.000000	-140.600000	0.000000	-140.600000	0.000000
140.200000	0.092000	140.300000	0.092000	140.200000	0.092000	-140.000000	0.091000	-141.100000	0.095000	147.400000	0.003000	-180.000000	0.000000	-180.000000	0.000000	-180.000000	0.000000	-180.000000	0.000000	-180.000000	0.000000	-180.000000	0.000000	-180.000000	0.000000	-180.000000	0.000000	-180.000000	0.000000	-180.000000	0.000000	-180.000000	0.000000	-180.000000	0.000000	-180.000000	0.000000	-180.000000	0.000000	-180.000000	0.000000	-180.000000	0.000000	-180.000000	0.000000	-180.000000	0.000000	-180.000000	0.000000
140.200000	0.092000	140.100000	0.092000	140.200000	0.092000	-140.400000	0.093000	-138.300000	0.086000	107.200000	0.129000	-90.000000	0.000000	-90.000000	0.000000	-90.000000	0.000000	-90.000000	0.000000	-90.000000	0.000000	-90.000000	0.000000	-90.000000	0.000000	-90.000000	0.000000	-90.000000	0.000000	-90.000000	0.000000	-90.000000	0.000000	-90.000000	0.000000	-90.000000	0.000000	-90.000000	0.000000	-90.000000	0.000000	-90.000000	0.000000	-90.000000	0.000000	-90.000000	0.000000	-90.000000	0.000000
140.400000	0.093000	140.500000	0.093000	140.400000	0.093000	-140.500000	0.093000	-141.300000	0.096000	178.700000	0.097000	-180.000000	0.000000	-180.000000	0.000000	-180.000000	0.000000	-180.000000	0.000000	-180.000000	0.000000	-180.000000	0.000000	-180.000000	0.000000	-180.000000	0.000000	-180.000000	0.000000	-180.000000	0.000000	-180.000000	0.000000	-180.000000	0.000000	-180.000000	0.000000	-180.000000	0.000000	-180.000000	0.000000	-180.000000	0.000000	-180.000000	0.000000	-180.000000	0.000000	-180.000000	0.000000
-180.000000	0.000000	-180.000000	0.000000	-180.000000	0.000000	-180.000000	0.000000	-180.000000	0.000000	-180.000000	0.000000	-180.000000	0.000000	-180.000000	0.000000	-180.000000	0.000000	-180.000000	0.000000	-180.000000	0.000000	-180.000000	0.000000	-180.000000	0.000000	-180.000000	0.000000	-180.000000	0.000000	-180.000000	0.000000	-180.000000	0.000000	-180.000000	0.000000	-180.000000	0.000000	-180.000000	0.000000	-180.000000	0.000000	-180.000000	0.000000	-180.000000	0.000000	-180.000000	0.000000	-180.000000	0.000000
90.000000	0.000000	90.000000	0.000000	90.000000	0.000000	90.000000	0.000000	90.000000	0.000000	90.000000	0.000000	90.000000	0.000000	90.000000	0.000000	90.000000	0.000000	90.000000	0.000000	90.000000	0.000000	90.000000	0.000000	90.000000	0.000000	90.000000	0.000000	90.000000	0.000000	90.000000	0.000000	90.000000	0.000000	90.000000	0.000000	90.000000	0.000000	90.000000	0.000000	90.000000	0.000000	90.000000	0.000000	90.000000	0.000000	90.000000	0.000000	90.000000	0.000000
-180.000000	0.000000	-180.000000	0.000000	-180.000000	0.000000	-180.000000	0.000000	-180.000000	0.000000	-180.000000	0.000000	-180.000000	0.000000	-180.000000	0.000000	-180.000000	0.000000	-180.000000	0.000000	-180.000000	0.000000	-180.000000	0.000000	-180.000000	0.000000	-180.000000	0.000000	-180.000000	0.000000	-180.000000	0.000000	-180.000000	0.000000	-180.000000	0.000000	-180.000000	0.000000	-180.000000	0.000000	-180.000000	0.000000	-180.000000	0.000000	-180.000000	0.000000	-180.000000	0.000000	-180.000000	0.000000
-135.000000	0.298000	-135.000000	0.298000	-135.000000	0.000000	-135.000000	0.000000	-135.000000	0.000000	-135.000000	0.000000	-135.000000	0.000000	-135.000000	0.000000	-135.000000	0.000000	-135.000000	0.000000	-135.000000	0.000000	-135.000000	0.000000	-135.000000	0.000000	-135.000000	0.000000	-135.000000	0.000000	-135.000000	0.000000	-135.000000	0.000000	-135.000000	0.000000	-135.000000	0.000000	-135.000000	0.000000	-135.000000	0.000000	-135.000000	0.000000	-135.000000	0.000000	-135.000000	0.000000	-135.000000	0.000000
-180.000000	0.013000	-180.000000	0.007000	-180.000000	0.000000	-180.000000	0.000000	-180.000000	0.000000	-180.000000	0.000000	-180.000000	0.000000	-180.000000	0.000000	-180.000000	0.000000	-180.000000	0.000000	-180.000000	0.000000	-180.000000	0.000000	-180.000000	0.000000	-180.000000	0.000000	-180.000000	0.000000	-180.000000	0.000000	-180.000000	0.000000	-180.000000	0.000000	-180.000000	0.000000	-180.000000	0.000000	-180.000000	0.000000	-180.000000	0.000000	-180.000000	0.000000	-180.000000	0.000000	-180.000000	0.000000
-90.500000	0.110000	-90.300000	0.115000	-90.000000	0.000000	-90.000000	0.000000	-90.000000	0.000000	-90.000000	0.000000	-90.000000	0.000000	-90.000000	0.000000	-90.000000	0.000000	-90.000000	0.000000	-90.000000	0.000000	-90.000000	0.000000	-90.000000	0.000000	-90.000000	0.000000	-90.000000	0.000000	-90.000000	0.000000	-90.000000	0.000000	-90.000000	0.000000	-90.000000	0.000000	-90.000000	0.000000	-90.000000	0.000000	-90.000000	0.000000	-90.000000	0.000000	-90.000000	0.000000	-90.000000	0.000000
-179.000000	0.019000	-179.400000	0.012000	-180.000000	0.000000	-180.000000	0.000000	-180.000000	0.000000	-180.000000	0.000000	-180.000000	0.000000	-180.000000	0.000000	-180.000000	0.000000	-180.000000	0.000000	-180.000000	0.000000	-180.000000	0.000000	-180.000000	0.000000	-180.000000	0.000000	-180.000000	0.000000	-180.000000	0.000000	-180.000000	0.000000	-180.000000	0.000000	-180.000000	0.000000	-180.000000	0.000000	-180.000000	0.000000	-180.000000	0.000000	-180.000000	0.000000	-180.000000	0.000000	-180.000000	0.000000
105.400000	0.214000	105.600000	0.221000	112.500000	0.397000	112.500000	0.000000	112.500000	0.000000	112.500000	0.000000	112.500000	0.000000	112.500000	0.000000	112.500000	0.000000	112.500000	0.000000	112.500000	0.000000	112.500000	0.000000	112.500000	0.000000	112.500000	0.000000	112.500000	0.000000	112.500000	0.000000	112.500000	0.000000	112.500000	0.000000	112.500000	0.000000	112.500000	0.000000	112.500000	0.000000	112.500000	0.000000	112.500000	0.000000	112.500000	0.000000	112.500000	0.000000
171.600000	0.023000	174.400000	0.014000	-180.000000	0.002000	-180.000000	0.000000	-180.000000	0.000000	-180.000000	0.000000	-180.000000	0.000000	-180.000000	0.000000	-180.000000	0.000000	-180.000000	0.000000	-180.000000	0.000000	-180.000000	0.000000	-180.000000	0.000000	-180.000000	0.000000	-180.000000	0.000000	-180.000000	0.000000	-180.000000	0.000000	-180.000000	0.000000	-180.000000	0.000000	-180.000000	0.000000	-180.000000	0.000000	-180.000000	0.000000	-180.000000	0.000000	-180.000000	0.000000	-180.000000	0.000000
106.000000	0.135000	103.100000	0.141000	-90.100000	0.108000	-90.000000	0.000000	-90.000000	0.000000	-90.000000	0.000000	-90.000000	0.000000	-90.000000	0.000000	-90.000000	0.000000	-90.000000	0.000000	-90.000000	0.000000	-90.000000	0.000000	-90.000000	0.000000	-90.000000	0.000000	-90.000000	0.000000	-90.000000	0.000000	-90.000000	0.000000	-90.000000	0.000000	-90.000000	0.000000	-90.000000	0.000000	-90.000000	0.000000	-90.000000	0.000000	-90.000000	0.000000	-90.000000	0.000000	-90.000000	0.000000
170.900000	0.031000	173.900000	0.024000	-179.800000	0.004000	-180.000000	0.000000	-180.000000	0.000000	-180.000000	0.000000	-180.000000	0.000000	-180.000000	0.000000	-180.000000	0.000000	-180.000000	0.000000	-180.000000	0.000000	-180.000000	0.000000	-180.000000	0.000000	-180.000000	0.000000	-180.000000	0.000000	-180.000000	0.000000	-180.000000	0.000000	-180.000000	0.000000	-180.000000	0.000000	-180.000000	0.000000	-180.000000	0.000000	-180.000000	0.000000	-180.000000	0.000000	-180.000000	0.000000	-180.000000	0.000000
117.400000	0.173000	113.700000	0.181000	109.800000	0.234000	135.000000	0.000000	135.000000	0.000000	135.000000	0.000000	135.000000	0.000000	135.000000	0.000000	135.000000	0.000000	135.000000	0.000000	135.000000	0.000000	135.000000	0.000000	135.000000	0.000000	135.000000	0.000000	135.000000	0.000000	135.000000	0.000000	135.000000	0.000000	135.000000	0.000000	135.000000	0.000000	135.000000	0.000000	135.000000	0.000000	135.000000	0.000000	135.000000	0.000000	135.000000	0.000000	135.000000	0.000000
158.800000	0.032000	163.900000	0.026000	178.900000	0.004000	-180.000000	0.000000	-180.000000	0.000000	-180.000000	0.000000	-180.000000	0.000000	-180.000000	0.000000	-180.000000	0.000000	-180.000000	0.000000	-180.000000	0.000000	-180.000000	0.000000	-180.000000	0.000000	-180.000000	0.000000	-180.000000	0.000000	-180.000000	0.000000	-180.000000	0.000000	-180.000000	0.000000	-180.000000	0.000000	-180.000000	0.000000	-180.000000	0.000000	-180.000000	0.000000	-180.000000	0.000000	-180.000000	0.000000	-180.000000	0.000000
121.400000	0.134000	116.400000	0.141000	98.900000	0.144000	90.000000	0.000000	90.000000	0.000000	90.000000	0.000000	90.000000	0.000000	90.000000	0.000000	90.000000	0.000000	90.000000	0.000000	90.000000	0.000000	90.000000	0.000000	90.000000	0.000000	90.000000	0.000000	90.000000	0.000000	90.000000	0.000000	90.000000	0.000000	90.000000	0.000000	90.000000	0.000000	90.000000	0.000000	90.000000	0.000000	90.000000	0.000000	90.000000	0.000000	90.000000	0.000000	90.000000	0.000000
159.800000	0.059000	163.800000	0.048000	178.500000	0.005000	-180.000000	0.000000	-180.000000	0.000000	-180.000000	0.000000	-180.000000	0.000000	-180.000000	0.000000	-180.000000	0.000000	-180.000000	0.000000	-180.000000	0.000000	-180.000000	0.000000	-180.000000	0.000000	-180.000000	0.000000	-180.000000	0.000000	-180.000000	0.000000	-180.000000	0.000000	-180.000000	0.000000	-180.000000	0.000000	-180.000000	0.000000	-180.000000	0.000000	-180.000000	0.000000	-180.000000	0.000000	-180.000000	0.000000	-180.000000	0.000000
125.000000	0.124000	121.600000	0.139000	108.100000	0.204000	-123.800000	0.476000	-123.700000	0.000000	-123.700000	0.000000	-123.700000	0.000000	-123.700000	0.000000	-123.700000	0.000000	-123.700000	0.000000	-123.700000	0.000000	-123.700000	0.000000	-123.700000	0.000000	-123.700000	0.000000	-123.700000	0.000000	-123.700000	0.000000	-123.700000	0.000000	-123.700000	0.000000	-123.700000	0.000000	-123.700000	0.000000	-123.700000	0.000000	-123.700000	0.000000	-123.700000	0.000000	-123.700000	0.000000	-123.700000	0.000000
150.300000	0.067000	154.100000	0.055000	176.100000	0.005000	180.000000	0.001000	180.000000	0.000000	180.000000	0.000000	180.000000	0.000000	180.000000	0.000000	180.000000	0.000000	180.000000	0.000000	180.000000	0.000000	180.000000	0.000000	180.000000	0.000000	180.000000	0.000000	180.000000	0.000000	180.000000	0.000000	180.000000	0.000000	180.000000	0.000000	180.000000	0.000000	180.000000	0.000000	180.000000	0.000000	180.000000	0.000000	180.000000	0.000000	180.000000	0.000000	180.000000	0.000000
133.400000	0.117000	129.100000	0.125000	103.400000	0.159000	90.000000	0.103000	-90.000000	0.000000	-90.000000	0.000000	-90.000000	0.000000	-90.000000	0.000000	-90.000000	0.000000	-90.000000	0.000000	-90.000000	0.000000	-90.000000	0.000000	-90.000000	0.000000	-90.000000	0.000000	-90.000000	0.000000	-90.000000	0.000000	-90.000000	0.000000	-90.000000	0.000000	-90.000000	0.000000	-90.000000	0.000000	-90.000000	0.000000	-90.000000	0.000000	-90.000000	0.000000	-90.000000	0.000000	-90.000000	0.000000
146.300000	0.073000	150.600000	0.067000	176.000000	0.016000	180.000000	0.002000	-180.000000	0.000000	-180.000000	0.000000	-180.000000	0.000000	-180.000000	0.000000	-180.000000	0.000000	-180.000000	0.000000	-180.000000	0.000000	-180.000000	0.000000	-180.000000	0.000000	-180.000000	0.000000	-180.000000	0.000000	-180.000000	0.000000	-180.000000	0.000000	-180.000000	0.000000	-180.000000	0.000000	-180.000000	0.000000	-180.000000	0.000000	-180.000000	0.000000	-180.000000	0.000000	-180.000000	0.000000	-180.000000	0.000000
135.100000	0.102000	131.900000	0.110000	109.000000	0.179000	-111.900000	0.238000	135.000000	0.000000	135.000000	0.000000	135.000000	0.000000	135.000000	0.000000	135.000000	0.000000	135.000000	0.000000	135.000000	0.000000	135.000000	0.000000	135.000000	0.000000	135.000000	0.000000	135.000000	0.000000	135.000000	0.000000	135.000000	0.000000	135.000000	0.000000	135.000000	0.000000	135.000000	0.000000	135.000000	0.000000	135.000000	0.000000	135.000000	0.000000	135.000000	0.000000	135.000000	0.000000
145.100000	0.088000	147.000000	0.080000	170.700000	0.019000	-136.700000	0.002000	180.000000	0.000000	180.000000	0.000000	180.000000	0.000000	180.000000	0.000000	180.000000	0.000000	180.000000	0.000000	180.000000	0.000000	180.000000	0.000000	180.000000	0.000000	180.000000	0.000000	180.000000	0.000000	180.000000	0.000000	180.000000	0.000000	180.000000	0.000000	180.000000	0.000000	180.000000	0.000000	180.000000	0.000000	180.000000	0.000000	180.000000	0.000000	180.000000	0.000000	180.000000	0.000000
137.000000	0.097000	135.600000	0.103000	110.900000	0.157000	-127.900000	0.118000	90.000000	0.000000	90.000000	0.000000	90.000000	0.000000	90.000000	0.000000	90.000000	0.000000	90.000000	0.000000	90.000000	0.000000	90.000000	0.000000	90.000000	0.000000	90.000000	0.000000	90.000000	0.000000	90.000000	0.000000	90.000000	0.000000	90.000000	0.000000	90.000000	0.000000	90.000000	0.000000	90.000000	0.000000	90.000000	0.000000	90.000000	0.000000	90.000000	0.000000	90.000000	0.000000
141.700000	0.087000	143.300000	0.084000	168.200000	0.029000	-164.400000	0.114000	-180.000000	0.000000	-180.000000	0.000000	-180.000000	0.000000	-180.000000	0.000000	-180.000000	0.000000	-180.000000	0.000000	-180.000000	0.000000	-180.000000	0.000000	-180.000000	0.000000	-180.000000	0.000000	-180.000000	0.000000	-180.000000	0.000000	-180.000000	0.000000	-180.000000	0.000000	-180.000000	0.000000	-180.000000	0.000000	-180.000000	0.000000	-180.000000	0.000000	-180.000000	0.000000	-180.000000	0.000000	-180.000000	0.000000
139.900000	0.097000	138.300000	0.098000	116.200000	0.156000	-122.500000	0.070000	-112.500000	0.519000	-112.500000	0.000000	-112.500000	0.000000	-112.500000	0.000000	-112.500000	0.000000	-112.500000	0.000000	-112.500000	0.000000	-112.500000	0.000000	-112.500000	0.000000	-112.500000	0.000000	-112.500000	0.000000	-112.500000	0.000000	-112.500000	0.000000	-112.500000	0.000000	-112.500000	0.000000	-112.500000	0.000000	-112.500000	0.000000	-112.500000	0.000000	-112.500000	0.000000	-112.500000	0.000000	-112.500000	0.000000
140.800000	0.090000	142.000000	0.089000	161.700000	0.041000	-138.300000	0.084000	180.000000	0.001000	180.000000	0.000000	180.000000	0.000000	180.000000	0.000000	180.000000	0.000000	180.000000	0.000000	180.000000	0.000000	180.000000	0.000000	180.000000	0.000000	180.000000	0.000000	180.000000	0.000000	180.000000	0.000000	180.000000	0.000000	180.000000	0.000000	180.000000	0.000000	180.000000	0.000000	180.000000	0.000000	180.000000	0.000000	180.000000	0.000000	180.000000	0.000000	180.000000	0.000000
139.400000	0.092000	138.900000	0.094000	121.300000	0.138000	-152.300000	0.132000	88.800000	0.001000	90.000000	0.000000	90.000000	0.000000	90.000000	0.000000	90.000000	0.000000	90.000000	0.000000	90.000000	0.000000	90.000000	0.000000	90.000000	0.000000	90.000000	0.000000	90.000000	0.000000	90.000000	0.000000	90.000000	0.000000	90.000000	0.000000	90.000000	0.000000	90.000000	0.000000	90.000000	0.000000	90.000000	0.000000	90.000000	0.000000	90.000000	0.000000	90.000000	0.000000
141.200000	0.094000	141.200000	0.092000	157.300000	0.054000	-131.900000	0.068000	-177.700000	0.001000	-180.000000	0.000000	-180.000000	0.000000	-180.000000	0.000000	-180.000000	0.000000	-180.000000	0.000000	-180.000000	0.000000	-180.000000	0.000000	-180.000000	0.000000	-180.000000	0.000000	-180.000000	0.000000	-180.000000	0.000000	-180.000000	0.000000	-180.000000	0.000000	-180.000000	0.000000	-180.000000	0.000000	-180.000000	0.000000	-180.000000	0.000000	-180.000000	0.000000	-180.000000	0.000000	-180.000000	0.000000
139.900000	0.092000	139.900000	0.093000	126.600000	0.127000	-138.200000	0.071000	-136.200000	0.298000	-135.000000	0.000000	-135.000000	0.000000	-135.000000	0.000000	-135.000000	0.000000	-135.000000	0.000000	-135.000000	0.000000	-135.000000	0.000000	-135.000000	0.000000	-135.000000	0.000000	-135.000000	0.000000	-135.000000	0.000000	-135.000000	0.000000	-135.000000	0.000000	-135.000000	0.000000	-135.000000	0.000000	-135.000000	0.000000	-135.000000	0.000000	-135.000000	0.000000	-135.000000	0.000000	-135.000000	0.000000
140.000000	0.091000	140.300000	0.091000	151.300000	0.065000	-149.000000	0.133000	90.400000	0.002000	180.000000	0.000000	180.000000	0.000000	180.000000	0.000000	180.000000	0.000000	180.000000	0.000000	180.000000	0.000000	180.000000	0.000000	180.000000	0.000000	180.000000	0.000000	180.000000	0.000000	180.000000	0.000000	180.000000	0.000000	180.000000	0.000000	180.000000	0.000000	180.000000	0.000000	180.000000	0.000000	180.000000	0.000000	180.000000	0.000000	180.000000	0.000000	180.000000	0.000000
140.700000	0.094000	140.400000	0.093000	131.700000	0.115000	-136.000000	0.070000	178.100000	0.005000	-90.000000	0.000000	-90.000000	0.000000	-90.000000	0.000000	-90.000000	0.000000	-90.000000	0.000000	-90.000000	0.000000	-90.000000	0.000000	-90.000000	0.000000	-90.000000	0.000000	-90.000000	0.000000	-90.000000	0.000000	-90.000000	0.000000	-90.000000	0.000000	-90.000000	0.000000	-90.000000	0.000000	-90.000000	0.000000	-90.000000	0.000000	-90.000000	0.000000	-90.000000	0.000000	-90.000000	0.000000
140.200000	0.092000	140.300000	0.093000	147.400000	0.076000	-134.800000	0.084000	-87.300000	0.002000	180.000000	0.000000	180.000000	0.000000	180.000000	0.000000	180.000000	0.000000	180.000000	0.000000	180.000000	0.000000	180.000000	0.000000	180.000000	0.000000	180.000000	0.000000	180.000000	0.000000	180.000000	0.000000	180.000000	0.000000	180.000000	0.000000	180.000000	0.000000	180.000000	0.000000	180.000000	0.000000	180.000000	0.000000	180.000000	0.000000	180.000000	0.000000	180.000000	0.000000
140.000000	0.091000	140.100000	0.091000	134.800000	0.104000	-150.000000	0.115000	-136.500000	0.299000	106.900000	0.000000	106.900000	0.000000	106.900000	0.000000	106.900000	0.000000	106.900000	0.000000	106.900000	0.000000	106.900000	0.000000	106.900000	0.000000	106.900000	0.000000	106.900000	0.000000	106.900000	0.000000	106.900000	0.000000	106.900000	0.000000	106.900000	0.000000	106.900000	0.000000	106.900000	0.000000	106.900000	0.000000	106.900000	0.000000	106.900000	0.000000	106.900000	0.000000
140.600000	0.094000	140.400000	0.093000	144.500000	0.084000	-135.100000	0.083000	-89.300000	0.003000	180.000000	0.000000	180.000000	0.000000	180.000000	0.000000	180.000000	0.000000	180.000000	0.000000	180.000000	0.000000	180.000000	0.000000	180.000000	0.000000	180.000000	0.000000	180.000000	0.000000	180.000000	0.000000	180.000000	0.000000	180.000000	0.000000	180.000000	0.000000	180.000000	0.000000	180.000000	0.000000	180.000000	0.000000	180.000000	0.000000	180.000000	0.000000	180.000000	0.000000
140.300000	0.092000	140.400000	0.092000	137.400000	0.099000	-137.400000	0.079000	179.400000	0.003000	-90.000000	0.000000	-90.000000	0.000000	-90.000000	0.000000	-90.000000	0.000000	-90.000000	0.000000	-90.000000	0.000000	-90.000000	0.000000	-90.000000	0.000000	-90.000000	0.000000	-90.000000	0.000000	-90.000000	0.000000	-90.000000	0.000000	-90.000000	0.000000	-90.000000	0.000000	-90.000000	0.000000	-90.000000	0.000000	-90.000000	0.000000	-90.000000	0.000000	-90.000000	0.000000	-90.000000	0.000000
139.900000	0.092000	140.000000	0.092000	142.200000	0.087000	-146.300000	0.114000	90.500000	0.134000	-180.000000	0.000000	-180.000000	0.000000	-180.000000	0.000000	-180.000000	0.000000	-180.000000	0.000000	-180.000000	0.000000	-180.000000	0.000000	-180.000000	0.000000	-180.000000	0.000000	-180.000000	0.000000	-180.000000	0.000000	-180.000000	0.000000	-180.000000	0.000000	-180.000000	0.000000	-180.000000	0.000000	-180.000000	0.000000	-180.000000	0.000000	-180.000000	0.000000	-180.000000	0.000000	-180.000000	0.000000
140.700000	0.093000	140.500000	0.093000	139.000000	0.096000	-137.900000	0.084000	-138.500000	0.176000	135.000000	0.000000	135.000000	0.000000	135.000000	0.000000	135.000000	0.000000	135.000000	0.000000	135.000000	0.000000	135.000000	0.000000	135.000000	0.000000	135.000000	0.000000	135.000000	0.000000	135.000000	0.000000	135.000000	0.000000	135.000000	0.000000	135.000000	0.000000	135.000000	0.000000	135.000000	0.000000	135.000000	0.000000	135.000000	0.000000	135.000000	0.000000	135.000000	0.000000
140.200000	0.092000	140.300000	0.092000	141.300000	0.090000	-137.000000	0.081000	-85.100000	0.002000	-180.000000	0.000000	-180.000000	0.000000	-180.000000	0.000000	-180.000000	0.000000	-180.000000	0.000000	-180.000000	0.000000	-180.000000	0.000000	-180.000000	0.000000	-180.000000	0.000000	-180.000000	0.000000	-180.000000	0.000000	-180.000000	0.000000	-180.000000	0.000000	-180.000000	0.000000	-180.000000	0.000000	-180.000000	0.000000	-180.000000	0.000000	-180.000000	0.000000	-180.000000	0.000000	-180.000000	0.000000
140.100000	0.092000	140.100000	0.092000	139.500000	0.093000	-145.300000	0.109000	176.500000	0.123000	90.000000	0.000000	90.000000	0.000000	90.000000	0.000000	90.000000	0.000000	90.000000	0.000000	90.000000	0.000000	90.000000	0.000000	90.000000	0.000000	90.000000	0.000000	90.000000	0.000000	90.000000	0.000000	90.000000	0.000000	90.000000	0.000000	90.000000	0.000000	90.000000	0.000000	90.000000	0.000000	90.000000	0.000000	90.000000	0.000000	90.000000	0.000000	90.000000	0.000000
140.500000	0.093000	140.500000	0.093000	140.800000	0.092000	-138.700000	0.087000	93.300000	0.004000	180.000000	0.000000	180.000000	0.000000	180.000000	0.000000	180.000000	0.000000	180.000000	0.000000	180.000000	0.000000	180.000000	0.000000	180.000000	0.000000	180.000000	0.000000	180.000000	0.000000	180.000000	0.000000	180.000000	0.000000	180.000000	0.000000	180.000000	0.000000	180.000000	0.000000	180.000000	0.000000	180.000000	0.000000	180.000000	0.000000	180.000000	0.000000	180.000000	0.000000
140.200000	0.092000	140.200000	0.092000	140.100000	0.093000	-137.300000	0.083000	133.500000	0.199000	-112.500000	0.000000	-112.500000	0.000000	-112.500000	0.000000	-112.500000	0.000000	-112.500000	0.000000	-112.500000	0.000000	-112.500000	0.000000	-112.500000	0.000000	-112.500000	0.000000	-112.500000	0.000000	-112.500000	0.000000	-112.500000	0.000000	-112.500000	0.000000	-112.500000	0.000000	-112.500000	0.000000	-112.500000	0.000000	-112.500000	0.000000	-112.500000	0.000000	-112.500000	0.000000	-112.500000	0.000000
140.200000	0.092000	140.200000	0.092000	140.300000	0.092000	-144.300000	0.105000	179.000000	0.103000	-180.000000	0.000000	-180.000000	0.000000	-180.000000	0.000000	-180.000000	0.000000	-180.000000	0.000000	-180.000000	0.000000	-180.000000	0.000000	-180.000000	0.000000	-180.000000	0.000000	-180.000000	0.000000	-180.000000	0.000000	-180.000000	0.000000	-180.000000	0.000000	-180.000000	0.000000	-180.000000	0.000000	-180.000000	0.000000	-180.000000	0.000000	-180.000000	0.000000	-180.000000	0.000000	-180.000000	0.000000
140.400000	0.093000	140.400000	0.093000	140.300000	0.092000	-139.200000	0.089000	-89.300000	0.002000	90.000000	0.000000	90.000000	0.000000	90.000000	0.000000	90.000000	0.000000	90.000000	0.000000	90.000000	0.000000	90.000000	0.000000	90.000000	0.000000	90.000000	0.000000	90.000000	0.000000	90.000000	0.000000	90.000000	0.000000	90.000000	0.000000	90.000000	0.000000	90.000000	0.000000	90.000000	0.000000	90.000000	0.000000	90.000000	0.000000	90.000000	0.000000	90.000000	0.000000
140.300000	0.092000	140.300000	0.092000	140.300000	0.093000	-137.800000	0.085000	-179.200000	0.003000	180.000000	0.000000	180.000000	0.000000	180.000000	0.000000	180.000000	0.000000	180.000000	0.000000	180.000000	0.000000	180.000000	0.000000	180.000000	0.000000	180.000000	0.000000	180.000000	0.000000	180.000000	0.000000	180.000000	0.000000	180.000000	0.000000	180.000000	0.000000	180.000000	0.000000	180.000000	0.000000	180.000000	0.000000	180.000000	0.000000	180.000000	0.000000	180.000000	0.000000
140.100000	0.092000	140.100000	0.092000	140.300000	0.092000	-143.400000	0.101000	108.100000	0.244000	-135.000000	0.000000	-135.000000	0.000000	-135.000000	0.000000	-135.000000	0.000000	-135.000000	0.000000	-135.000000	0.000000	-135.000000	0.000000	-135.000000	0.000000	-135.000000	0.000000	-135.000000	0.000000	-135.000000	0.000000	-135.000000	0.000000	-135.000000	0.000000	-135.000000	0.000000	-135.000000	0.000000	-135.000000	0.000000	-135.000000	0.000000	-135.000000	0.000000	-135.000000	0.000000	-135.000000	0.000000
140.500000	0.093000	140.500000	0.093000	140.200000	0.092000	-139.600000	0.091000	-155.900000	0.069000	180.000000	0.000000	180.000000	0.000000	180.000000	0.000000	180.000000	0.000000	180.000000	0.000000	180.000000	0.000000	180.000000	0.000000	180.000000	0.000000	180.000000	0.000000	180.000000	0.000000	180.000000	0.000000	180.000000	0.000000	180.000000	0.000000	180.000000	0.000000	180.000000	0.000000	180.000000	0.000000	180.000000	0.000000	180.000000	0.000000	180.000000	0.000000	180.000000	0.000000
140.200000	0.092000	140.200000	0.092000	140.400000	0.093000	-138.400000	0.086000	-84.200000	0.021000	-90.000000	0.000000	-90.000000	0.000000	-90.000000	0.000000	-90.000000	0.000000	-90.000000	0.000000	-90.000000	0.000000	-90.000000	0.000000	-90.000000	0.000000	-90.000000	0.000000	-90.000000	0.000000	-90.000000	0.000000	-90.000000	0.000000	-90.000000	0.000000	-90.000000	0.000000	-90.000000	0.000000	-90.000000	0.000000	-90.000000	0.000000	-90.000000	0.000000	-90.000000	0.000000	-90.000000	0.000000
140.200000	0.092000	140.200000	0.092000	140.300000	0.092000	-142.400000	0.099000	170.100000	0.120000	-180.000000	0.000000	-180.000000	0.000000	-180.000000	0.000000	-180.000000	0.000000	-180.000000	0.000000	-180.000000	0.000000	-180.000000	0.000000	-180.000000	0.000000	-180.000000	0.000000	-180.000000	0.000000	-180.000000	0.000000	-180.000000	0.000000	-180.000000	0.000000	-180.000000	0.000000	-180.000000	0.000000	-180.000000	0.000000	-180.000000	0.000000	-180.000000	0.000000	-180.000000	0.000000	-180.000000	0.000000
140.400000	0.093000	140.400000	0.093000	140.200000	0.092000	-140.100000	0.092000	121.300000	0.105000	123.700000	0.589000	101.200000	0.000000	101.200000	0.000000	101.200000	0.000000	101.200000	0.000000	101.200000	0.000000	101.200000	0.000000	101.200000	0.000000	101.200000	0.000000	101.200000	0.000000	101.200000	0.000000	101.200000	0.000000	101.200000	0.000000	101.200000	0.000000	101.200000	0.000000	101.200000	0.000000	101.200000	0.000000	101.200000	0.000000	101.200000	0.000000	101.200000	0.000000
140.300000	0.092000	140.300000	0.092000	140.400000	0.093000	-138.600000	0.087000	122.700000	0.107000	180.000000	0.001000	180.000000	0.000000	180.000000	0.000000	180.000000	0.000000	180.000000	0.000000	180.000000	0.000000	180.000000	0.000000	180.000000	0.000000	180.000000	0.000000	180.000000	0.000000	180.000000	0.000000	180.000000	0.000000	180.000000	0.000000	180.000000	0.000000	180.000000	0.000000	180.000000	0.000000	180.000000	0.000000	180.000000	0.000000	180.000000	0.000000	180.000000	0.000000
140.100000	0.092000	140.100000	0.092000	140.300000	0.092000	-141.900000	0.097000	163.000000	0.092000	-90.000000	0.000000	-90.000000	0.000000	-90.000000	0.000000	-90.000000	0.000000	-90.000000	0.000000	-90.000000	0.000000	-90.000000	0.000000	-90.000000	0.000000	-90.000000	0.000000	-90.000000	0.000000	-90.000000	0.000000	-90.000000	0.000000	-90.000000	0.000000	-90.000000	0.000000	-90.000000	0.000000	-90.000000	0.000000	-90.000000	0.000000	-90.000000	0.000000	-90.000000	0.000000	-90.000000	0.000000
140.500000	0.093000	140.500000	0.093000	140.200000	0.092000	-140.300000	0.093000	-91.600000	0.102000	-180.000000	0.000000	-180.000000	0.000000	-180.000000	0.000000	-180.000000	0.000000	-180.000000	0.000000	-180.000000	0.000000	-180.000000	0.000000	-180.000000	0.000000	-180.000000	0.000000	-180.000000	0.000000	-180.000000	0.000000	-180.000000	0.000000	-180.000000	0.000000	-180.000000	0.000000	-180.000000	0.000000	-180.000000	0.000000	-180.000000	0.000000	-180.000000	0.000000	-180.000000	0.000000	-180.000000	0.000000
140.200000	0.092000	140.200000	0.092000	140.400000	0.093000	-138.900000	0.088000	-143.100000	0.008000	-45.000000	0.003000	135.000000	0.000000	135.000000	0.000000	135.000000	0.000000	135.000000	0.000000	135.000000	0.000000	135.000000	0.000000	135.000000	0.000000	135.000000	0.000000	135.000000	0.000000	135.000000	0.000000	135.000000	0.000000	135.000000	0.000000	135.000000	0.000000	135.000000	0.000000	135.000000	0.000000	135.000000	0.000000	135.000000	0.000000	135.000000	0.000000	135.000000	0.000000
140.200000	0.092000	140.200000	0.092000	140.300000	0.092000	-141.400000	0.096000	-75.800000	0.186000	-179.100000	0.000000	-180.000000	0.000000	-180.000000	0.000000	-180.000000	0.000000	-180.000000	0.000000	-180.000000	0.000000	-180.000000	0.000000	-180.000000	0.000000	-180.000000	0.000000	-180.000000	0.000000	-180.000000	0.000000	-180.000000	0.000000	-180.000000	0.000000	-180.000000	0.000000	-180.000000	0.000000	-180.000000	0.000000	-180.000000	0.000000	-180.000000	0.000000	-180.000000	0.000000	-180.000000	0.000000
140.400000	0.093000	140.400000	0.093000	140.200000	0.092000	-140.500000	0.093000	150.000000	0.049000	89.200000	0.001000	90.000000	0.000000	90.000000	0.000000	90.000000	0.000000	90.000000	0.000000	90.000000	0.000000	90.000000	0.000000	90.000000	0.000000	90.000000	0.000000	90.000000	0.000000	90.000000	0.000000	90.000000	0.000000	90.000000	0.000000	90.000000	0.000000	90.000000	0.000000	90.000000	0.000000	90.000000	0.000000	90.000000	0.000000	90.000000	0.000000	90.000000	0.000000
140.300000	0.092000	140.300000	0.092000	140.400000	0.093000	-139.100000	0.089000	119.800000	0.085000	179.100000	0.001000	180.000000	0.000000	180.000000	0.000000	180.000000	0.000000	180.000000	0.000000	180.000000	0.000000	180.000000	0.000000	180.000000	0.000000	180.000000	0.000000	180.000000	0.000000	180.000000	0.000000	180.000000	0.000000	180.000000	0.000000	180.000000	0.000000	180.000000	0.000000	180.000000	0.000000	180.000000	0.000000	180.000000	0.000000	180.000000	0.000000	180.000000	0.000000
140.100000	0.092000	140.100000	0.092000	140.300000	0.092000	-141.200000	0.094000	160.300000	0.113000	56.300000	0.393000	-112.500000	0.000000	-112.500000	0.000000	-112.500000	0.000000	-112.500000	0.000000	-112.500000	0.000000	-112.500000	0.000000	-112.500000	0.000000	-112.500000	0.000000	-112.500000	0.000000	-112.500000	0.000000	-112.500000	0.000000	-112.500000	0.000000	-112.500000	0.000000	-112.500000	0.000000	-112.500000	0.000000	-112.500000	0.000000	-112.500000	0.000000	-112.500000	0.000000	-112.500000	0.000000
140.500000	0.093000	140.500000	0.093000	140.200000	0.092000	-140.400000	0.094000	131.300000	0.105000	-174.400000	0.001000	180.000000	0.000000	180.000000	0.000000	180.000000	0.000000	180.000000	0.000000	180.000000	0.000000	180.000000	0.000000	180.000000	0.000000	180.000000	0.000000	180.000000	0.000000	180.000000	0.000000	180.000000	0.000000	180.000000	0.000000	180.000000	0.000000	180.000000	0.000000	180.000000	0.000000	180.000000	0.000000	180.000000	0.000000	180.000000	0.000000	180.000000	0.000000
140.200000	0.092000	140.200000	0.092000	140.400000	0.093000	-139.500000	0.089000	134.000000	0.050000	-92.100000	0.001000	-90.000000	0.000000	-90.000000	0.000000	-90.000000	0.000000	-90.000000	0.000000	-90.000000	0.000000	-90.000000	0.000000	-90.000000	0.000000	-90.000000	0.000000	-90.000000	0.000000	-90.000000	0.000000	-90.000000	0.000000	-90.000000	0.000000	-90.000000	0.000000	-90.000000	0.000000	-90.000000	0.000000	-90.000000	0.000000	-90.000000	0.000000	-90.000000	0.000000	-90.000000	0.000000
140.200000	0.092000	140.200000	0.092000	140.300000	0.092000	-140.700000	0.094000	148.400000	0.131000	169.200000	0.001000	-180.000000	0.000000	-180.000000	0.000000	-180.000000	0.000000	-180.000000	0.000000	-180.000000	0.000000	-180.000000	0.000000	-180.000000	0.000000	-180.000000	0.000000	-180.000000	0.000000	-180.000000	0.000000	-180.000000	0.000000	-180.000000	0.000000	-180.000000	0.000000	-180.000000	0.000000	-180.000000	0.000000	-180.000000	0.000000	-180.000000	0.000000	-180.000000	0.000000	-180.000000	0.000000
140.400000	0.093000	140.400000	0.093000	140.200000	0.092000	-140.700000	0.093000	141.000000	0.087000	51.600000	0.003000	135.000000	0.000000	135.000000	0.000000	135.000000	0.000000	135.000000	0.000000	135.000000	0.000000	135.000000	0.000000	135.000000	0.000000	135.000000	0.000000	135.000000	0.000000	135.000000	0.000000	135.000000	0.000000	135.000000	0.000000	135.000000	0.000000	135.000000	0.000000	135.000000	0.000000	135.000000	0.000000	135.000000	0.000000	135.000000	0.000000	135.000000	0.000000
140.300000	0.092000	140.300000	0.092000	140.400000	0.093000	-139.500000	0.090000	131.600000	0.062000	94.100000	0.002000	-180.000000	0.000000	-180.000000	0.000000	-180.000000	0.000000	-180.000000	0.000000	-180.000000	0.000000	-180.000000	0.000000	-180.000000	0.000000	-180.000000	0.000000	-180.000000	0.000000	-180.000000	0.000000	-180.000000	0.000000	-180.000000	0.000000	-180.000000	0.000000	-180.000000	0.000000	-180.000000	0.000000	-180.000000	0.000000	-180.000000	0.000000	-180.000000	0.000000	-180.000000	0.000000
140.100000	0.092000	140.100000	0.092000	140.300000	0.092000	-140.700000	0.094000	148.300000	0.123000	92.100000	0.001000	90.000000	0.000000	90.000000	0.000000	90.000000	0.000000	90.000000	0.000000	90.000000	0.000000	90.000000	0.000000	90.000000	0.000000	90.000000	0.000000	90.000000	0.000000	90.000000	0.000000	90.000000	0.000000	90.000000	0.000000	90.000000	0.000000	90.000000	0.000000	90.000000	0.000000	90.000000	0.000000	90.000000	0.000000	90.000000	0.000000	90.000000	0.000000
140.500000	0.093000	140.500000	0.093000	140.200000	0.092000	-140.500000	0.093000	140.500000	0.091000	85.400000	0.350000	180.000000	0.000000	180.000000	0.000000	180.000000	0.000000	180.000000	0.000000	180.000000	0.000000	180.000000	0.000000	180.000000	0.000000	180.000000	0.000000	180.000000	0.000000	180.000000	0.000000	180.000000	0.000000	180.000000	0.000000	180.000000	0.000000	180.000000	0.000000	180.000000	0.000000	180.000000	0.000000	180.000000	0.000000	180.000000	0.000000	180.000000	0.000000
140.200000	0.092000	140.200000	0.092000	140.400000	0.093000	-139.700000	0.090000	132.500000	0.071000	145.900000	0.040000	-126.600000	0.000000	-126.600000	0.000000	-126.600000	0.000000	-126.600000	0.000000	-126.600000	0.000000	-126.600000	0.000000	-126.600000	0.000000	-126.600000	0.000000	-126.600000	0.000000	-126.600000	0.000000	-126.600000	0.000000	-126.600000	0.000000	-126.600000	0.000000	-126.600000	0.000000	-126.600000	0.000000	-126.600000	0.000000	-126.600000	0.000000	-126.600000	0.000000	-126.600000	0.000000
140.200000	0.092000	140.200000	0.092000	140.300000	0.092000	-140.600000	0.094000	147.300000	0.110000	64.300000	0.006000	180.000000	0.000000	180.000000	0.000000	180.000000	0.000000	180.000000	0.000000	180.000000	0.000000	180.000000	0.000000	180.000000	0.000000	180.000000	0.000000	180.000000	0.000000	180.000000	0.000000	180.000000	0.000000	180.000000	0.000000	180.000000	0.000000	180.000000	0.000000	180.000000	0.000000	180.000000	0.000000	180.000000	0.000000	180.000000	0.000000	180.000000	0.000000
140.400000	0.093000	140.400000	0.093000	140.200000	0.092000	-140.500000	0.093000	140.000000	0.096000	80.200000	0.163000	90.000000	0.000000	90.000000	0.000000	90.000000	0.000000	90.000000	0.000000	90.000000	0.000000	90.000000	0.000000	90.000000	0.000000	90.000000	0.000000	90.000000	0.000000	90.000000	0.000000	90.000000	0.000000	90.000000	0.000000	90.000000	0.000000	90.000000	0.000000	90.000000	0.000000	90.000000	0.000000	90.000000	0.000000	90.000000	0.000000	90.000000	0.000000
140.300000	0.092000	140.300000	0.092000	140.400000	0.093000	-139.700000	0.091000	135.000000	0.072000	137.500000	0.005000	-180.000000	0.000000	-180.000000	0.000000	-180.000000	0.000000	-180.000000	0.000000	-180.000000	0.000000	-180.000000	0.000000	-180.000000	0.000000	-180.000000	0.000000	-180.000000	0.000000	-180.000000	0.000000	-180.000000	0.000000	-180.000000	0.000000	-180.000000	0.000000	-180.000000	0.000000	-180.000000	0.000000	-180.000000	0.000000	-180.000000	0.000000	-180.000000	0.000000	-180.000000	0.000000
140.100000	0.092000	140.100000	0.092000	140.300000	0.092000	-140.600000	0.093000	144.600000	0.109000	109.300000	0.196000	-135.000000	0.000000	-135.000000	0.000000	-135.000000	0.000000	-135.000000	0.000000	-135.000000	0.000000	-135.000000	0.000000	-135.000000	0.000000	-135.000000	0.000000	-135.000000	0.000000	-135.000000	0.000000	-135.000000	0.000000	-135.000000	0.000000	-135.000000	0.000000	-135.000000	0.000000	-135.000000	0.000000	-135.000000	0.000000	-135.000000	0.000000	-135.000000	0.000000	-135.000000	0.000000
140.500000	0.093000	140.500000	0.093000	140.200000	0.092000	-140.400000	0.093000	141.300000	0.094000	-178.900000	0.033000	180.000000	0.000000	180.000000	0.000000	180.000000	0.000000	180.000000	0.000000	180.000000	0.000000	180.000000	0.000000	180.000000	0.000000	180.000000	0.000000	180.000000	0.000000	180.000000	0.000000	180.000000	0.000000	180.000000	0.000000	180.000000	0.000000	180.000000	0.000000	180.000000	0.000000	180.000000	0.000000	180.000000	0.000000	180.000000	0.000000	180.000000	0.000000
140.200000	0.092000	140.200000	0.092000	140.400000	0.093000	-140.000000	0.091000	135.400000	0.077000	-102.900000	0.135000	-90.000000	0.000000	-90.000000	0.000000	-90.000000	0.000000	-90.000000	0.000000	-90.000000	0.000000	-90.000000	0.000000	-90.000000	0.000000	-90.000000	0.000000	-90.000000	0.000000	-90.000000	0.000000	-90.000000	0.000000	-90.000000	0.000000	-90.000000	0.000000	-90.000000	0.000000	-90.000000	0.000000	-90.000000	0.000000	-90.000000	0.000000	-90.000000	0.000000	-90.000000	0.000000
140.200000	0.092000	140.200000	0.092000	140.300000	0.092000	-140.400000	0.093000	143.900000	0.104000	-155.300000	0.008000	180.000000	0.000000	180.000000	0.000000	180.000000	0.000000	180.000000	0.000000	180.000000	0.000000	180.000000	0.000000	180.000000	0.000000	180.000000	0.000000	180.000000	0.000000	180.000000	0.000000	180.000000	0.000000	180.000000	0.000000	180.000000	0.000000	180.000000	0.000000	180.000000	0.000000	180.000000	0.000000	180.000000	0.000000	180.000000	0.000000	180.000000	0.000000
140.400000	0.093000	140.400000	0.093000	140.200000	0.092000	-140.500000	0.093000	141.100000	0.095000	-130.200000	0.195000	112.500000	0.000000	112.500000	0.000000	112.500000	0.000000	112.500000	0.000000	112.500000	0.000000	112.500000	0.000000	112.500000	0.000000	112.500000	0.000000	112.500000	0.000000	112.500000	0.000000	112.500000	0.000000	112.500000	0.000000	112.500000	0.000000	112.500000	0.000000	112.500000	0.000000	112.500000	0.000000	112.500000	0.000000	112.500000	0.000000	112.500000	0.000000
140.300000	0.092000	140.300000	0.092000	140.400000	0.093000	-140.000000	0.091000	136.500000	0.080000	55.000000	0.005000	180.000000	0.000000	180.000000	0.000000	180.000000	0.000000	180.000000	0.000000	180.000000	0.000000	180.000000	0.000000	180.000000	0.000000	180.000000	0.000000	180.000000	0.000000	180.000000	0.000000	180.000000	0.000000	180.000000	0.000000	180.000000	0.000000	180.000000	0.000000	180.000000	0.000000	180.000000	0.000000	180.000000	0.000000	180.000000	0.000000	180.000000	0.000000
140.100000	0.092000	140.100000	0.092000	140.300000	0.092000	-140.400000	0.093000	142.900000	0.101000	154.400000	0.019000	-90.000000	0.000000	-90.000000	0.000000	-90.000000	0.000000	-90.000000	0.000000	-90.000000	0.000000	-90.000000	0.000000	-90.000000	0.000000	-90.000000	0.000000	-90.000000	0.000000	-90.000000	0.000000	-90.000000	0.000000	-90.000000	0.000000	-90.000000	0.000000	-90.000000	0.000000	-90.000000	0.000000	-90.000000	0.000000	-90.000000	0.000000	-90.000000	0.000000	-90.000000	0.000000
140.500000	0.093000	140.500000	0.093000	140.200000	0.092000	-140.500000	0.093000	141.200000	0.095000	-76.200000	0.206000	-180.000000	0.000000	-180.000000	0.000000	-180.000000	0.000000	-180.000000	0.000000	-180.000000	0.000000	-180.000000	0.000000	-180.000000	0.000000	-180.000000	0.000000	-180.000000	0.000000	-180.000000	0.000000	-180.000000	0.000000	-180.000000	0.000000	-180.000000	0.000000	-180.000000	0.000000	-180.000000	0.000000	-180.000000	0.000000	-180.000000	0.000000	-180.000000	0.000000	-180.000000	0.000000
140.200000	0.092000	140.200000	0.092000	140.400000	0.093000	-140.000000	0.091000	137.200000	0.083000	151.400000	0.001000	135.000000	0.000000	135.000000	0.000000	135.000000	0.000000	135.000000	0.000000	135.000000	0.000000	135.000000	0.000000	135.000000	0.000000	135.000000	0.000000	135.000000	0.000000	135.000000	0.000000	135.000000	0.000000	135.000000	0.000000	135.000000	0.000000	135.000000	0.000000	135.000000	0.000000	135.000000	0.000000	135.000000	0.000000	135.000000	0.000000	135.000000	0.000000
140.200000	0.092000	140.200000	0.092000	140.300000	0.092000	-140.400000	0.093000	142.200000	0.098000	103.700000	0.167000	180.000000	0.000000	180.000000	0.000000	180.000000	0.000000	180.000000	0.000000	180.000000	0.000000	180.000000	0.000000	180.000000	0.000000	180.000000	0.000000	180.000000	0.000000	180.000000	0.000000	180.000000	0.000000	180.000000	0.000000	180.000000	0.000000	180.000000	0.000000	180.000000	0.000000	180.000000	0.000000	180.000000	0.000000	180.000000	0.000000	180.000000	0.000000
140.400000	0.093000	140.400000	0.093000	140.200000	0.092000	-140.500000	0.093000	141.100000	0.095000	-179.700000	0.049000	90.000000	0.000000	90.000000	0.000000	90.000000	0.000000	90.000000	0.000000	90.000000	0.000000	90.000000	0.000000	90.000000	0.000000	90.000000	0.000000	90.000000	0.000000	90.000000	0.000000	90.000000	0.000000	90.000000	0.000000	90.000000	0.000000	90.000000	0.000000	90.000000	0.000000	90.000000	0.000000	90.000000	0.000000	90.000000	0.000000	90.000000	0.000000
140.300000	0.092000	140.300000	0.092000	140.400000	0.093000	-140.000000	0.091000	138.000000	0.085000	-106.600000	0.145000	-180.000000	0.000000	-180.000000	0.000000	-180.000000	0.000000	-180.000000	0.000000	-180.000000	0.000000	-180.000000	0.000000	-180.000000	0.000000	-180.000000	0.000000	-180.000000	0.000000	-180.000000	0.000000	-180.000000	0.000000	-180.000000	0.000000	-180.000000	0.000000	-180.000000	0.000000	-180.000000	0.000000	-180.000000	0.000000	-180.000000	0.000000	-180.000000	0.000000	-180.000000	0.000000
140.100000	0.092000	140.100000	0.092000	140.300000	0.092000	-140.400000	0.093000	141.600000	0.096000	-147.200000	0.002000	-101.200000	0.000000	-101.200000	0.000000	-101.200000	0.000000	-101.200000	0.000000	-101.200000	0.000000	-101.200000	0.000000	-101.200000	0.000000	-101.200000	0.000000	-101.200000	0.000000	-101.200000	0.000000	-101.200000	0.000000	-101.200000	0.000000	-101.200000	0.000000	-101.200000	0.000000	-101.200000	0.000000	-101.200000	0.000000	-101.200000	0.000000	-101.200000	0.000000	-101.200000	0.000000
140.500000	0.093000	140.500000	0.093000	140.200000	0.092000	-140.500000	0.093000	141.000000	0.095000	-136.100000	0.188000	-180.000000	0.000000	-180.000000	0.000000	-180.000000	0.000000	-180.000000	0.000000	-180.000000	0.000000	-180.000000	0.000000	-180.000000	0.000000	-180.000000	0.000000	-180.000000	0.000000	-180.000000	0.000000	-180.000000	0.000000	-180.000000	0.000000	-180.000000	0.000000	-180.000000	0.000000	-180.000000	0.000000	-180.000000	0.000000	-180.000000	0.000000	-180.000000	0.000000	-180.000000	0.000000
140.200000	0.092000	140.200000	0.092000	140.400000	0.093000	-140.000000	0.091000	138.600000	0.087000	59.700000	0.002000	90.000000	0.000000	90.000000	0.000000	90.000000	0.000000	90.000000	0.000000	90.000000	0.000000	90.000000	0.000000	90.000000	0.000000	90.000000	0.000000	90.000000	0.000000	90.000000	0.000000	90.000000	0.000000	90.000000	0.000000	90.000000	0.000000	90.000000	0.000000	90.000000	0.000000	90.000000	0.000000	90.000000	0.000000	90.000000	0.000000	90.000000	0.000000
140.200000	0.092000	140.200000	0.092000	140.300000	0.092000	-140.400000	0.093000	141.100000	0.095000	150.200000	0.039000	180.000000	0.000000	180.000000	0.000000	180.000000	0.000000	180.000000	0.000000	180.000000	0.000000	180.000000	0.000000	180.000000	0.000000	180.000000	0.000000	180.000000	0.000000	180.000000	0.000000	180.000000	0.000000	180.000000	0.000000	180.000000	0.000000	180.000000	0.000000	180.000000	0.000000	180.000000	0.000000	180.000000	0.000000	180.000000	0.000000	180.000000	0.000000
140.400000	0.093000	140.400000	0.093000	140.200000	0.092000	-140.500000	0.093000	141.000000	0.094000	78.000000	0.199000	-135.000000	0.000000	-135.000000	0.000000	-135.000000	0.000000	-135.000000	0.000000	-135.000000	0.000000	-135.000000	0.000000	-135.000000	0.000000	-135.000000	0.000000	-135.000000	0.000000	-135.000000	0.000000	-135.000000	0.000000	-135.000000	0.000000	-135.000000	0.000000	-135.000000	0.000000	-135.000000	0.000000	-135.000000	0.000000	-135.000000	0.000000	-135.000000	0.000000	-135.000000	0.000000
140.300000	0.092000	140.300000	0.092000	140.400000	0.093000	-140.000000	0.091000	138.900000	0.089000	-155.800000	0.001000	180.000000	0.000000	180.000000	0.000000	180.000000	0.000000	180.000000	0.000000	180.000000	0.000000	180.000000	0.000000	180.000000	0.000000	180.000000	0.000000	180.000000	0.000000	180.000000	0.000000	180.000000	0.000000	180.000000	0.000000	180.000000	0.000000	180.000000	0.000000	180.000000	0.000000	180.000000	0.000000	180.000000	0.000000	180.000000	0.000000	180.000000	0.000000
140.100000	0.092000	140.100000	0.092000	140.300000	0.092000	-140.400000	0.093000	140.900000	0.093000	-102.500000	0.158000	-90.000000	0.000000	-90.000000	0.000000	-90.000000	0.000000	-90.000000	0.000000	-90.000000	0.000000	-90.000000	0.000000	-90.000000	0.000000	-90.000000	0.000000	-90.000000	0.000000	-90.000000	0.000000	-90.000000	0.000000	-90.000000	0.000000	-90.000000	0.000000	-90.000000	0.000000	-90.000000	0.000000	-90.000000	0.000000	-90.000000	0.000000	-90.000000	0.000000	-90.000000	0.000000
140.500000	0.093000	140.500000	0.093000	140.200000	0.092000	-140.500000	0.093000	140.800000	0.095000	-179.500000	0.059000	-180.000000	0.000000	-180.000000	0.000000	-180.000000	0.000000	-180.000000	0.000000	-180.000000	0.000000	-180.000000	0.000000	-180.000000	0.000000	-180.000000	0.000000	-180.000000	0.000000	-180.000000	0.000000	-180.000000	0.000000	-180.000000	0.000000	-180.000000	0.000000	-180.000000	0.000000	-180.000000	0.000000	-180.000000	0.000000	-180.000000	0.000000	-180.000000	0.000000	-180.000000	0.000000
140.200000	0.092000	140.200000	0.092000	140.400000	0.093000	-140.000000	0.091000	139.400000	0.089000	-108.000000	0.144000	112.500000	0.000000	112.500000	0.000000	112.500000	0.000000	112.500000	0.000000	112.500000	0.000000	112.500000	0.000000	112.500000	0.000000	112.500000	0.000000	112.500000	0.000000	112.500000	0.000000	112.500000	0.000000	112.500000	0.000000	112.500000	0.000000	112.500000	0.000000	112.500000	0.000000	112.500000	0.000000	112.500000	0.000000	112.500000	0.000000	112.500000	0.000000
140.200000	0.092000	140.200000	0.092000	140.300000	0.092000	-140.400000	0.093000	140.500000	0.093000	-144.900000	0.001000	180.000000	0.000000	180.000000	0.000000	180.000000	0.000000	180.000000	0.000000	180.000000	0.000000	180.000000	0.000000	180.000000	0.000000	180.000000	0.000000	180.000000	0.000000	180.000000	0.000000	180.000000	0.000000	180.000000	0.000000	180.000000	0.000000	180.000000	0.000000	180.000000	0.000000	180.000000	0.000000	180.000000	0.000000	180.000000	0.000000	180.000000	0.000000
140.400000	0.093000	140.400000	0.093000	140.200000	0.092000	-140.500000	0.093000	140.900000	0.094000	-138.800000	0.186000	-90.000000	0.000000	-90.000000	0.000000	-90.000000	0.000000	-90.000000	0.000000	-90.000000	0.000000	-90.000000	0.000000	-90.000000	0.000000	-90.000000	0.000000	-90.000000	0.000000	-90.000000	0.000000	-90.000000	0.000000	-90.000000	0.000000	-90.000000	0.000000	-90.000000	0.000000	-90.000000	0.000000	-90.000000	0.000000	-90.000000	0.000000	-90.000000	0.000000	-90.000000	0.000000
140.300000	0.092000	140.300000	0.092000	140.400000	0.093000	-140.000000	0.091000	139.500000	0.090000	62.800000	0.003000	-180.000000	0.000000	-180.000000	0.000000	-180.000000	0.000000	-180.000000	0.000000	-180.000000	0.000000	-180.000000	0.000000	-180.000000	0.000000	-180.000000	0.000000	-180.000000	0.000000	-180.000000	0.000000	-180.000000	0.000000	-180.000000	0.000000	-180.000000	0.000000	-180.000000	0.000000	-180.000000	0.000000	-180.000000	0.000000	-180.000000	0.000000	-180.000000	0.000000	-180.000000	0.000000
140.100000	0.092000	140.100000	0.092000	140.300000	0.092000	-140.400000	0.093000	140.500000	0.093000	148.500000	0.058000	135.000000	0.000000	135.000000	0.000000	135.000000	0.000000	135.000000	0.000000	135.000000	0.000000	135.000000	0.000000	135.000000	0.000000	135.000000	0.000000	135.000000	0.000000	135.000000	0.000000	135.000000	0.000000	135.000000	0.000000	135.000000	0.000000	135.000000	0.000000	135.000000	0.000000	135.000000	0.000000	135.000000	0.000000	135.000000	0.000000	135.000000	0.000000
140.500000	0.093000	140.500000	0.093000	140.200000	0.092000	-140.500000	0.093000	140.700000	0.094000	79.600000	0.186000	-180.000000	0.000000	-180.000000	0.000000	-180.000000	0.000000	-180.000000	0.000000	-180.000000	0.000000	-180.000000	0.000000	-180.000000	0.000000	-180.000000	0.000000	-180.000000	0.000000	-180.000000	0.000000	-180.000000	0.000000	-180.000000	0.000000	-180.000000	0.000000	-180.000000	0.000000	-180.000000	0.000000	-180.000000	0.000000	-180.000000	0.000000	-180.000000	0.000000	-180.000000	0.000000
140.200000	0.092000	140.200000	0.092000	140.400000	0.093000	-140.000000	0.091000	139.700000	0.090000	-158.800000	0.002000	90.000000	0.000000	90.000000	0.000000	90.000000	0.000000	90.000000	0.000000	90.000000	0.000000	90.000000	0.000000	90.000000	0.000000	90.000000	0.000000	90.000000	0.000000	90.000000	0.000000	90.000000	0.000000	90.000000	0.000000	90.000000	0.000000	90.000000	0.000000	90.000000	0.000000	90.000000	0.000000	90.000000	0.000000	90.000000	0.000000	90.000000	0.000000
140.200000	0.092000	140.200000	0.092000	140.300000	0.092000	-140.400000	0.093000	140.400000	0.093000	-101.200000	0.153000	180.000000	0.000000	180.000000	0.000000	180.000000	0.000000	180.000000	0.000000	180.000000	0.000000	180.000000	0.000000	180.000000	0.000000	180.000000	0.000000	180.000000	0.000000	180.000000	0.000000	180.000000	0.000000	180.000000	0.000000	180.000000	0.000000	180.000000	0.000000	180.000000	0.000000	180.000000	0.000000	180.000000	0.000000	180.000000	0.000000	180.000000	0.000000
140.400000	0.093000	140.400000	0.093000	140.200000	0.092000	-140.500000	0.093000	140.700000	0.093000	-179.100000	0.067000	-140.600000	0.000000	-140.600000	0.000000	-140.600000	0.000000	-140.600000	0.000000	-140.600000	0.000000	-140.600000	0.000000	-140.600000	0.000000	-140.600000	0.000000	-140.600000	0.000000	-140.600000	0.000000	-140.600000	0.000000	-140.600000	0.000000	-140.600000	0.000000	-140.600000	0.000000	-140.600000	0.000000	-140.600000	0.000000	-140.600000	0.000000	-140.600000	0.000000	-140.600000	0.000000
140.300000	0.092000	140.300000	0.092000	140.400000	0.093000	-140.000000	0.091000	139.800000	0.091000	-109.100000	0.141000	-180.000000	0.000000	-180.000000	0.000000	-180.000000	0.000000	-180.000000	0.000000	-180.000000	0.000000	-180.000000	0.000000	-180.000000	0.000000	-180.000000	0.000000	-180.000000	0.000000	-180.000000	0.000000	-180.000000	0.000000	-180.000000	0.000000	-180.000000	0.000000	-180.000000	0.000000	-180.000000	0.000000	-180.000000	0.000000	-180.000000	0.000000	-180.000000	0.000000	-180.000000	0.000000
140.100000	0.092000	140.100000	0.092000	140.300000	0.092000	-140.400000	0.093000	140.400000	0.093000	-143.600000	0.001000	-90.000000	0.000000	-90.000000	0.000000	-90.000000	0.000000	-90.000000	0.000000	-90.000000	0.000000	-90.000000	0.000000	-90.000000	0.000000	-90.000000	0.000000	-90.000000	0.000000	-90.000000	0.000000	-90.000000	0.000000	-90.000000	0.000000	-90.000000	0.000000	-90.000000	0.000000	-90.000000	0.000000	-90.000000	0.000000	-90.000000	0.000000	-90.000000	0.000000	-90.000000	0.000000
140.500000	0.093000	140.500000	0.093000	140.200000	0.092000	-140.500000	0.093000	140.500000	0.093000	-140.600000	0.186000	-180.000000	0.000000	-180.000000	0.000000	-180.000000	0.000000	-180.000000	0.000000	-180.000000	0.000000	-180.000000	0.000000	-180.000000	0.000000	-180.000000	0.000000	-180.000000	0.000000	-180.000000	0.000000	-180.000000	0.000000	-180.000000	0.000000	-180.000000	0.000000	-180.000000	0.000000	-180.000000	0.000000	-180.000000	0.000000	-180.000000	0.000000	-180.000000	0.000000	-180.000000	0.000000
-180.000000	0.000000	-180.000000	0.000000	-180.000000	0.000000	-180.000000	0.000000	-180.000000	0.000000	-180.000000	0.000000	-180.000000	0.000000	-180.000000	0.000000	-180.000000	0.000000	-180.000000	0.000000	-180.000000	0.000000	-180.000000	0.000000	-180.000000	0.000000	-180.000000	0.000000	-180.000000	0.000000	-180.000000	0.000000	-180.000000	0.000000	-180.000000	0.000000	-180.000000	0.000000	-180.000000	0.000000	-180.000000	0.000000	-180.000000	0.000000	-180.000000	0.000000	-180.000000	0.000000	-180.000000	0.000000
90.000000	0.000000	90.000000	0.000000	90.000000	0.000000	90.000000	0.000000	90.000000	0.000000	90.000000	0.000000	90.000000	0.000000	90.000000	0.000000	90.000000	0.000000	90.000000	0.000000	90.000000	0.000000	90.000000	0.000000	90.000000	0.000000	90.000000	0.000000	90.000000	0.000000	90.000000	0.000000	90.000000	0.000000	90.000000	0.000000	90.000000	0.000000	90.000000	0.000000	90.000000	0.000000	90.000000	0.000000	90.000000	0.000000	90.000000	0.000000	90.000000	0.000000
-180.000000	0.000000	-180.000000	0.000000	-180.000000	0.000000	-180.000000	0.000000	-180.000000	0.000000	-180.000000	0.000000	-180.000000	0.000000	-180.000000	0.000000	-180.000000	0.000000	-180.000000	0.000000	-180.000000	0.000000	-180.000000	0.000000	-180.000000	0.000000	-180.000000	0.000000	-180.000000	0.000000	-180.000000	0.000000	-180.000000	0.000000	-180.000000	0.000000	-180.000000	0.000000	-180.000000	0.000000	-180.000000	0.000000	-180.000000	0.000000	-180.000000	0.000000	-180.000000	0.000000	-180.000000	0.000000
-135.000000	0.298000	-135.000000	0.298000	-135.000000	0.000000	-135.000000	0.000000	-135.000000	0.000000	-135.000000	0.000000	-135.000000	0.000000	-135.000000	0.000000	-135.000000	0.000000	-135.000000	0.000000	-135.000000	0.000000	-135.000000	0.000000	-135.000000	0.000000	-135.000000	0.000000	-135.000000	0.000000	-135.000000	0.000000	-135.000000	0.000000	-135.000000	0.000000	-135.000000	0.000000	-135.000000	0.000000	-135.000000	0.000000	-135.000000	0.000000	-135.000000	0.000000	-135.000000	0.000000	-135.000000	0.000000
-180.000000	0.013000	-180.000000	0.007000	-180.000000	0.000000	-180.000000	0.000000	-180.000000	0.000000	-180.000000	0.000000	-180.000000	0.000000	-180.000000	0.000000	-180.000000	0.000000	-180.000000	0.000000	-180.000000	0.000000	-180.000000	0.000000	-180.000000	0.000000	-180.000000	0.000000	-180.000000	0.000000	-180.000000	0.000000	-180.000000	0.000000	-180.000000	0.000000	-180.000000	0.000000	-180.000000	0.000000	-180.000000	0.000000	-180.000000	0.000000	-180.000000	0.000000	-180.000000	0.000000	-180.000000	0.000000
-90.500000	0.110000	-90.300000	0.115000	-90.000000	0.000000	-90.000000	0.000000	-90.000000	0.000000	-90.000000	0.000000	-90.000000	0.000000	-90.000000	0.000000	-90.000000	0.000000	-90.000000	0.000000	-90.000000	0.000000	-90.000000	0.000000	-90.000000	0.000000	-90.000000	0.000000	-90.000000	0.000000	-90.000000	0.000000	-90.000000	0.000000	-90.000000	0.000000	-90.000000	0.000000	-90.000000	0.000000	-90.000000	0.000000	-90.000000	0.000000	-90.000000	0.000000	-90.000000	0.000000	-90.000000	0.000000
-179.000000	0.019000	-179.400000	0.012000	-180.000000	0.000000	-180.000000	0.000000	-180.000000	0.000000	-180.000000	0.000000	-180.000000	0.000000	-180.000000	0.000000	-180.000000	0.000000	-180.000000	0.000000	-180.000000	0.000000	-180.000000	0.000000	-180.000000	0.000000	-180.000000	0.000000	-180.000000	0.000000	-180.000000	0.000000	-180.000000	0.000000	-180.000000	0.000000	-180.000000	0.000000	-180.000000	0.000000	-180.000000	0.000000	-180.000000	0.000000	-180.000000	0.000000	-180.000000	0.000000	-180.000000	0.000000
105.400000	0.214000	105.600000	0.221000	112.500000	0.397000	112.500000	0.000000	112.500000	0.000000	112.500000	0.000000	112.500000	0.000000	112.500000	0.000000	112.500000	0.000000	112.500000	0.000000	112.500000	0.000000	112.500000	0.000000	112.500000	0.000000	112.500000	0.000000	112.500000	0.000000	112.500000	0.000000	112.500000	0.000000	112.500000	0.000000	112.500000	0.000000	112.500000	0.000000	112.500000	0.000000	112.500000	0.000000	112.500000	0.000000	112.500000	0.000000	112.500000	0.000000
171.600000	0.023000	174.400000	0.014000	-180.000000	0.002000	-180.000000	0.000000	-180.000000	0.000000	-180.000000	0.000000	-180.000000	0.000000	-180.000000	0.000000	-180.000000	0.000000	-180.000000	0.000000	-180.000000	0.000000	-180.000000	0.000000	-180.000000	0.000000	-180.000000	0.000000	-180.000000	0.000000	-180.000000	0.000000	-180.000000	0.000000	-180.000000	0.000000	-180.000000	0.000000	-180.000000	0.000000	-180.000000	0.000000	-180.000000	0.000000	-180.000000	0.000000	-180.000000	0.000000	-180.000000	0.000000
106.000000	0.135000	103.100000	0.141000	-90.100000	0.108000	-90.000000	0.000000	-90.000000	0.000000	-90.000000	0.000000	-90.000000	0.000000	-90.000000	0.000000	-90.000000	0.000000	-90.000000	0.000000	-90.000000	0.000000	-90.000000	0.000000	-90.000000	0.000000	-90.000000	0.000000	-90.000000	0.000000	-90.000000	0.000000	-90.000000	0.000000	-90.000000	0.000000	-90.000000	0.000000	-90.000000	0.000000	-90.000000	0.000000	-90.000000	0.000000	-90.000000	0.000000	-90.000000	0.000000	-90.000000	0.000000
170.900000	0.031000	173.900000	0.024000	-179.800000	0.004000	-180.000000	0.000000	-180.000000	0.000000	-180.000000	0.000000	-180.000000	0.000000	-180.000000	0.000000	-180.000000	0.000000	-180.000000	0.000000	-180.000000	0.000000	-180.000000	0.000000	-180.000000	0.000000	-180.000000	0.000000	-180.000000	0.000000	-180.000000	0.000000	-180.000000	0.000000	-180.000000	0.000000	-180.000000	0.000000	-180.000000	0.000000	-180.000000	0.000000	-180.000000	0.000000	-180.000000	0.000000	-180.000000	0.000000	-180.000000	0.000000
117.400000	0.173000	113.700000	0.181000	109.800000	0.234000	135.000000	0.000000	135.000000	0.000000	135.000000	0.000000	135.000000	0.000000	135.000000	0.000000	135.000000	0.000000	135.000000	0.000000	135.000000	0.000000	135.000000	0.000000	135.000000	0.000000	135.000000	0.000000	135.000000	0.000000	135.000000	0.000000	135.000000	0.000000	135.000000	0.000000	135.000000	0.000000	135.000000	0.000000	135.000000	0.000000	135.000000	0.000000	135.000000	0.000000	135.000000	0.000000	135.000000	0.000000
158.800000	0.032000	163.900000	0.026000	178.900000	0.004000	-180.000000	0.000000	-180.000000	0.000000	-180.000000	0.000000	-180.000000	0.000000	-180.000000	0.000000	-180.000000	0.000000	-180.000000	0.000000	-180.000000	0.000000	-180.000000	0.000000	-180.000000	0.000000	-180.000000	0.000000	-180.000000	0.000000	-180.000000	0.000000	-180.000000	0.000000	-180.000000	0.000000	-180.000000	0.000000	-180.000000	0.000000	-180.000000	0.000000	-180.000000	0.000000	-180.000000	0.000000	-180.000000	0.000000	-180.000000	0.000000
121.400000	0.134000	116.400000	0.141000	98.900000	0.144000	90.000000	0.000000	90.000000	0.000000	90.000000	0.000000	90.000000	0.000000	90.000000	0.000000	90.000000	0.000000	90.000000	0.000000	90.000000	0.000000	90.000000	0.000000	90.000000	0.000000	90.000000	0.000000	90.000000	0.000000	90.000000	0.000000	90.000000	0.000000	90.000000	0.000000	90.000000	0.000000	90.000000	0.000000	90.000000	0.000000	90.000000	0.000000	90.000000	0.000000	90.000000	0.000000	90.000000	0.000000
159.800000	0.059000	163.800000	0.048000	178.500000	0.005000	-180.000000	0.000000	-180.000000	0.000000	-180.000000	0.000000	-180.000000	0.000000	-180.000000	0.000000	-180.000000	0.000000	-180.000000	0.000000	-180.000000	0.000000	-180.000000	0.000000	-180.000000	0.000000	-180.000000	0.000000	-180.000000	0.000000	-180.000000	0.000000	-180.000000	0.000000	-180.000000	0.000000	-180.000000	0.000000	-180.000000	0.000000	-180.000000	0.000000	-180.000000	0.000000	-180.000000	0.000000	-180.000000	0.000000	-180.000000	0.000000
125.000000	0.124000	121.600000	0.139000	108.100000	0.204000	-123.800000	0.476000	-123.700000	0.000000	-123.700000	0.000000	-123.700000	0.000000	-123.700000	0.000000	-123.700000	0.000000	-123.700000	0.000000	-123.700000	0.000000	-123.700000	0.000000	-123.700000	0.000000	-123.700000	0.000000	-123.700000	0.000000	-123.700000	0.000000	-123.700000	0.000000	-123.700000	0.000000	-123.700000	0.000000	-123.700000	0.000000	-123.700000	0.000000	-123.700000	0.000000	-123.700000	0.000000	-123.700000	0.000000	-123.700000	0.000000
150.300000	0.067000	154.100000	0.055000	176.100000	0.005000	180.000000	0.001000	180.000000	0.000000	180.000000	0.000000	180.000000	0.000000	180.000000	0.000000	180.000000	0.000000	180.000000	0.000000	180.000000	0.000000	180.000000	0.000000	180.000000	0.000000	180.000000	0.000000	180.000000	0.000000	180.000000	0.000000	180.000000	0.000000	180.000000	0.000000	180.000000	0.000000	180.000000	0.000000	180.000000	0.000000	180.000000	0.000000	180.000000	0.000000	180.000000	0.000000	180.000000	0.000000
133.400000	0.117000	129.100000	0.125000	103.400000	0.159000	90.000000	0.103000	-90.000000	0.000000	-90.000000	0.000000	-90.000000	0.000000	-90.000000	0.000000	-90.000000	0.000000	-90.000000	0.000000	-90.000000	0.000000	-90.000000	0.000000	-90.000000	0.000000	-90.000000	0.000000	-90.000000	0.000000	-90.000000	0.000000	-90.000000	0.000000	-90.000000	0.000000	-90.000000	0.000000	-90.000000	0.000000	-90.000000	0.000000	-90.000000	0.000000	-90.000000	0.000000	-90.000000	0.000000	-90.000000	0.000000
146.300000	0.073000	150.600000	0.067000	176.000000	0.016000	180.000000	0.002000	-180.000000	0.000000	-180.000000	0.000000	-180.000000	0.000000	-180.000000	0.000000	-180.000000	0.000000	-180.000000	0.000000	-180.000000	0.000000	-180.000000	0.000000	-180.000000	0.000000	-180.000000	0.000000	-180.000000	0.000000	-180.000000	0.000000	-180.000000	0.000000	-180.000000	0.000000	-180.000000	0.000000	-180.000000	0.000000	-180.000000	0.000000	-180.000000	0.000000	-180.000000	0.000000	-180.000000	0.000000	-180.000000	0.000000
135.100000	0.102000	131.900000	0.110000	109.000000	0.179000	-111.900000	0.238000	135.000000	0.000000	135.000000	0.000000	135.000000	0.000000	135.000000	0.000000	135.000000	0.000000	135.000000	0.000000	135.000000	0.000000	135.000000	0.000000	135.000000	0.000000	135.000000	0.000000	135.000000	0.000000	135.000000	0.000000	135.000000	0.000000	135.000000	0.000000	135.000000	0.000000	135.000000	0.000000	135.000000	0.000000	135.000000	0.000000	135.000000	0.000000	135.000000	0.000000	135.000000	0.000000
145.100000	0.088000	147.000000	0.080000	170.700000	0.019000	-179.400000	0.002000	180.000000	0.000000	180.000000	0.000000	180.000000	0.000000	180.000000	0.000000	180.000000	0.000000	180.000000	0.000000	180.000000	0.000000	180.000000	0.000000	180.000000	0.000000	180.000000	0.000000	180.000000	0.000000	180.000000	0.000000	180.000000	0.000000	180.000000	0.000000	180.000000	0.000000	180.000000	0.000000	180.000000	0.000000	180.000000	0.000000	180.000000	0.000000	180.000000	0.000000	180.000000	0.000000
137.000000	0.097000	135.600000	0.103000	110.900000	0.157000	-98.100000	0.143000	90.000000	0.000000	90.000000	0.000000	90.000000	0.000000	90.000000	0.000000	90.000000	0.000000	90.000000	0.000000	90.000000	0.000000	90.000000	0.000000	90.000000	0.000000	90.000000	0.000000	90.000000	0.000000	90.000000	0.000000	90.000000	0.000000	90.000000	0.000000	90.000000	0.000000	90.000000	0.000000	90.000000	0.000000	90.000000	0.000000	90.000000	0.000000	90.000000	0.000000	90.000000	0.000000
141.700000	0.087000	143.300000	0.084000	168.200000	0.029000	-179.300000	0.002000	-180.000000	0.000000	-180.000000	0.000000	-180.000000	0.000000	-180.000000	0.000000	-180.000000	0.000000	-180.000000	0.000000	-180.000000	0.000000	-180.000000	0.000000	-180.000000	0.000000	-180.000000	0.000000	-180.000000	0.000000	-180.000000	0.000000	-180.000000	0.000000	-180.000000	0.000000	-180.000000	0.000000	-180.000000	0.000000	-180.000000	0.000000	-180.000000	0.000000	-180.000000	0.000000	-180.000000	0.000000	-180.000000	0.000000
139.900000	0.097000	138.300000	0.098000	116.200000	0.156000	-107.200000	0.209000	-112.500000	0.519000	-112.500000	0.000000	-112.500000	0.000000	-112.500000	0.000000	-112.500000	0.000000	-112.500000	0.000000	-112.500000	0.000000	-112.500000	0.000000	-112.500000	0.000000	-112.500000	0.000000	-112.500000	0.000000	-112.500000	0.000000	-112.500000	0.000000	-112.500000	0.000000	-112.500000	0.000000	-112.500000	0.000000	-112.500000	0.000000	-112.500000	0.000000	-112.500000	0.000000	-112.500000	0.000000	-112.500000	0.000000
140.800000	0.090000	142.000000	0.089000	161.700000	0.041000	-178.200000	0.002000	180.000000	0.001000	180.000000	0.000000	180.000000	0.000000	180.000000	0.000000	180.000000	0.000000	180.000000	0.000000	180.000000	0.000000	180.000000	0.000000	180.000000	0.000000	180.000000	0.000000	180.000000	0.000000	180.000000	0.000000	180.000000	0.000000	180.000000	0.000000	180.000000	0.000000	180.000000	0.000000	180.000000	0.000000	180.000000	0.000000	180.000000	0.000000	180.000000	0.000000	180.000000	0.000000
139.400000	0.092000	138.900000	0.094000	121.300000	0.138000	-101.100000	0.162000	88.800000	0.001000	90.000000	0.000000	90.000000	0.000000	90.000000	0.000000	90.000000	0.000000	90.000000	0.000000	90.000000	0.000000	90.000000	0.000000	90.000000	0.000000	90.000000	0.000000	90.000000	0.000000	90.000000	0.000000	90.000000	0.000000	90.000000	0.000000	90.000000	0.000000	90.000000	0.000000	90.000000	0.000000	90.000000	0.000000	90.000000	0.000000	90.000000	0.000000	90.000000	0.000000
141.200000	0.094000	141.200000	0.092000	157.300000	0.054000	-178.300000	0.005000	-177.700000	0.001000	-180.000000	0.000000	-180.000000	0.000000	-180.000000	0.000000	-180.000000	0.000000	-180.000000	0.000000	-180.000000	0.000000	-180.000000	0.000000	-180.000000	0.000000	-180.000000	0.000000	-180.000000	0.000000	-180.000000	0.000000	-180.000000	0.000000	-180.000000	0.000000	-180.000000	0.000000	-180.000000	0.000000	-180.000000	0.000000	-180.000000	0.000000	-180.000000	0.000000	-180.000000	0.000000	-180.000000	0.000000
139.900000	0.092000	139.900000	0.093000	126.600000	0.127000	-105.900000	0.191000	-136.200000	0.298000	-135.000000	0.000000	-135.000000	0.000000	-135.000000	0.000000	-135.000000	0.000000	-135.000000	0.000000	-135.000000	0.000000	-135.000000	0.000000	-135.000000	0.000000	-135.000000	0.000000	-135.000000	0.000000	-135.000000	0.000000	-135.000000	0.000000	-135.000000	0.000000	-135.000000	0.000000	-135.000000	0.000000	-135.000000	0.000000	-135.000000	0.000000	-135.000000	0.000000	-135.000000	0.000000	-135.000000	0.000000
140.000000	0.091000	140.300000	0.091000	151.300000	0.065000	-176.400000	0.006000	90.500000	0.002000	180.000000	0.000000	180.000000	0.000000	180.000000	0.000000	180.000000	0.000000	180.000000	0.000000	180.000000	0.000000	180.000000	0.000000	180.000000	0.000000	180.000000	0.000000	180.000000	0.000000	180.000000	0.000000	180.000000	0.000000	180.000000	0.000000	180.000000	0.000000	180.000000	0.000000	180.000000	0.000000	180.000000	0.000000	180.000000	0.000000	180.000000	0.000000	180.000000	0.000000
140.700000	0.094000	140.400000	0.093000	131.700000	0.115000	-104.400000	0.168000	178.000000	0.005000	-90.000000	0.000000	-90.000000	0.000000	-90.000000	0.000000	-90.000000	0.000000	-90.000000	0.000000	-90.000000	0.000000	-90.000000	0.000000	-90.000000	0.000000	-90.000000	0.000000	-90.000000	0.000000	-90.000000	0.000000	-90.000000	0.000000	-90.000000	0.000000	-90.000000	0.000000	-90.000000	0.000000	-90.000000	0.000000	-90.000000	0.000000	-90.000000	0.000000	-90.000000	0.000000	-90.000000	0.000000
140.200000	0.092000	140.300000	0.093000	147.400000	0.076000	-175.700000	0.009000	-87.300000	0.002000	180.000000	0.000000	180.000000	0.000000	180.000000	0.000000	180.000000	0.000000	180.000000	0.000000	180.000000	0.000000	180.000000	0.000000	180.000000	0.000000	180.000000	0.000000	180.000000	0.000000	180.000000	0.000000	180.000000	0.000000	180.000000	0.000000	180.000000	0.000000	180.000000	0.000000	180.000000	0.000000	180.000000	0.000000	180.000000	0.000000	180.000000	0.000000	180.000000	0.000000
140.000000	0.091000	140.100000	0.091000	134.800000	0.104000	-107.900000	0.179000	-136.500000	0.299000	106.900000	0.000000	106.900000	0.000000	106.900000	0.000000	106.900000	0.000000	106.900000	0.000000	106.900000	0.000000	106.900000	0.000000	106.900000	0.000000	106.900000	0.000000	106.900000	0.000000	106.900000	0.000000	106.900000	0.000000	106.900000	0.000000	106.900000	0.000000	106.900000	0.000000	106.900000	0.000000	106.900000	0.000000	106.900000	0.000000	106.900000	0.000000	106.900000	0.000000
140.600000	0.094000	140.400000	0.093000	144.500000	0.084000	-172.700000	0.012000	-89.300000	0.003000	180.000000	0.000000	180.000000	0.000000	180.000000	0.000000	180.000000	0.000000	180.000000	0.000000	180.000000	0.000000	180.000000	0.000000	180.000000	0.000000	180.000000	0.000000	180.000000	0.000000	180.000000	0.000000	180.000000	0.000000	180.000000	0.000000	180.000000	0.000000	180.000000	0.000000	180.000000	0.000000	180.000000	0.000000	180.000000	0.000000	180.000000	0.000000	180.000000	0.000000
140.300000	0.092000	140.400000	0.092000	137.400000	0.099000	-109.200000	0.165000	179.500000	0.003000	-90.000000	0.000000	-90.000000	0.000000	-90.000000	0.000000	-90.000000	0.000000	-90.000000	0.000000	-90.000000	0.000000	-90.000000	0.000000	-90.000000	0.000000	-90.000000	0.000000	-90.000000	0.000000	-90.000000	0.000000	-90.000000	0.000000	-90.000000	0.000000	-90.000000	0.000000	-90.000000	0.000000	-90.000000	0.000000	-90.000000	0.000000	-90.000000	0.000000	-90.000000	0.000000	-90.000000	0.000000
139.900000	0.092000	140.000000	0.092000	142.200000	0.087000	-170.600000	0.021000	90.500000	0.134000	-180.000000	0.000000	-180.000000	0.000000	-180.000000	0.000000	-180.000000	0.000000	-180.000000	0.000000	-180.000000	0.000000	-180.000000	0.000000	-180.000000	0.000000	-180.000000	0.000000	-180.000000	0.000000	-180.000000	0.000000	-180.000000	0.000000	-180.000000	0.000000	-180.000000	0.000000	-180.000000	0.000000	-180.000000	0.000000	-180.000000	0.000000	-180.000000	0.000000	-180.000000	0.000000	-180.000000	0.000000
140.700000	0.093000	140.500000	0.093000	139.000000	0.096000	-112.900000	0.163000	-138.500000	0.176000	135.000000	0.000000	135.000000	0.000000	135.000000	0.000000	135.000000	0.000000	135.000000	0.000000	135.000000	0.000000	135.000000	0.000000	135.000000	0.000000	135.000000	0.000000	135.000000	0.000000	135.000000	0.000000	135.000000	0.000000	135.000000	0.000000	135.000000	0.000000	135.000000	0.000000	135.000000	0.000000	135.000000	0.000000	135.000000	0.000000	135.000000	0.000000	135.000000	0.000000
140.200000	0.092000	140.300000	0.092000	141.300000	0.090000	-165.600000	0.029000	-85.200000	0.002000	-180.000000	0.000000	-180.000000	0.000000	-180.000000	0.000000	-180.000000	0.000000	-180.000000	0.000000	-180.000000	0.000000	-180.000000	0.000000	-180.000000	0.000000	-180.000000	0.000000	-180.000000	0.000000	-180.000000	0.000000	-180.000000	0.000000	-180.000000	0.000000	-180.000000	0.000000	-180.000000	0.000000	-180.000000	0.000000	-180.000000	0.000000	-180.000000	0.000000	-180.000000	0.000000	-180.000000	0.000000
140.100000	0.092000	140.100000	0.092000	139.500000	0.093000	-117.400000	0.150000	176.600000	0.123000	90.000000	0.000000	90.000000	0.000000	90.000000	0.000000	90.000000	0.000000	90.000000	0.000000	90.000000	0.000000	90.000000	0.000000	90.000000	0.000000	90.000000	0.000000	90.000000	0.000000	90.000000	0.000000	90.000000	0.000000	90.000000	0.000000	90.000000	0.000000	90.000000	0.000000	90.000000	0.000000	90.000000	0.000000	90.000000	0.000000	90.000000	0.000000	90.000000	0.000000
140.500000	0.093000	140.500000	0.093000	140.800000	0.092000	-161.200000	0.043000	93.300000	0.004000	180.000000	0.000000	180.000000	0.000000	180.000000	0.000000	180.000000	0.000000	180.000000	0.000000	180.000000	0.000000	180.000000	0.000000	180.000000	0.000000	180.000000	0.000000	180.000000	0.000000	180.000000	0.000000	180.000000	0.000000	180.000000	0.000000	180.000000	0.000000	180.000000	0.000000	180.000000	0.000000	180.000000	0.000000	180.000000	0.000000	180.000000	0.000000	180.000000	0.000000
140.200000	0.092000	140.200000	0.092000	140.100000	0.093000	-122.500000	0.137000	133.400000	0.199000	-112.500000	0.000000	-112.500000	0.000000	-112.500000	0.000000	-112.500000	0.000000	-112.500000	0.000000	-112.500000	0.000000	-112.500000	0.000000	-112.500000	0.000000	-112.500000	0.000000	-112.500000	0.000000	-112.500000	0.000000	-112.500000	0.000000	-112.500000	0.000000	-112.500000	0.000000	-112.500000	0.000000	-112.500000	0.000000	-112.500000	0.000000	-112.500000	0.000000	-112.500000	0.000000	-112.500000	0.000000
140.200000	0.092000	140.200000	0.092000	140.300000	0.092000	-155.400000	0.057000	179.100000	0.103000	-180.000000	0.000000	-180.000000	0.000000	-180.000000	0.000000	-180.000000	0.000000	-180.000000	0.000000	-180.000000	0.000000	-180.000000	0.000000	-180.000000	0.000000	-180.000000	0.000000	-180.000000	0.000000	-180.000000	0.000000	-180.000000	0.000000	-180.000000	0.000000	-180.000000	0.000000	-180.000000	0.000000	-180.000000	0.000000	-180.000000	0.000000	-180.000000	0.000000	-180.000000	0.000000	-180.000000	0.000000
140.400000	0.093000	140.400000	0.093000	140.300000	0.092000	-128.100000	0.123000	-89.400000	0.002000	90.000000	0.000000	90.000000	0.000000	90.000000	0.000000	90.000000	0.000000	90.000000	0.000000	90.000000	0.000000	90.000000	0.000000	90.000000	0.000000	90.000000	0.000000	90.000000	0.000000	90.000000	0.000000	90.000000	0.000000	90.000000	0.000000	90.000000	0.000000	90.000000	0.000000	90.000000	0.000000	90.000000	0.000000	90.000000	0.000000	90.000000	0.000000	90.000000	0.000000
140.300000	0.092000	140.300000	0.092000	140.300000	0.093000	-150.300000	0.068000	-179.100000	0.004000	180.000000	0.000000	180.000000	0.000000	180.000000	0.000000	180.000000	0.000000	180.000000	0.000000	180.000000	0.000000	180.000000	0.000000	180.000000	0.000000	180.000000	0.000000	180.000000	0.000000	180.000000	0.000000	180.000000	0.000000	180.000000	0.000000	180.000000	0.000000	180.000000	0.000000	180.000000	0.000000	180.000000	0.000000	180.000000	0.000000	180.000000	0.000000	180.000000	0.000000
140.100000	0.092000	140.100000	0.092000	140.300000	0.092000	-132.600000	0.112000	107.900000	0.244000	-135.000000	0.000000	-135.000000	0.000000	-135.000000	0.000000	-135.000000	0.000000	-135.000000	0.000000	-135.000000	0.000000	-135.000000	0.000000	-135.000000	0.000000	-135.000000	0.000000	-135.000000	0.000000	-135.000000	0.000000	-135.000000	0.000000	-135.000000	0.000000	-135.000000	0.000000	-135.000000	0.000000	-135.000000	0.000000	-135.000000	0.000000	-135.000000	0.000000	-135.000000	0.000000	-135.000000	0.000000
140.500000	0.093000	140.500000	0.093000	140.200000	0.092000	-146.400000	0.078000	-155.900000	0.068000	180.000000	0.000000	180.000000	0.000000	180.000000	0.000000	180.000000	0.000000	180.000000	0.000000	180.000000	0.000000	180.000000	0.000000	180.000000	0.000000	180.000000	0.000000	180.000000	0.000000	180.000000	0.000000	180.000000	0.000000	180.000000	0.000000	180.000000	0.000000	180.000000	0.000000	180.000000	0.000000	180.000000	0.000000	180.000000	0.000000	180.000000	0.000000	180.000000	0.000000
140.200000	0.092000	140.200000	0.092000	140.400000	0.093000	-135.700000	0.103000	-84.200000	0.021000	-90.000000	0.000000	-90.000000	0.000000	-90.000000	0.000000	-90.000000	0.000000	-90.000000	0.000000	-90.000000	0.000000	-90.000000	0.000000	-90.000000	0.000000	-90.000000	0.000000	-90.000000	0.000000	-90.000000	0.000000	-90.000000	0.000000	-90.000000	0.000000	-90.000000	0.000000	-90.000000	0.000000	-90.000000	0.000000	-90.000000	0.000000	-90.000000	0.000000	-90.000000	0.000000	-90.000000	0.000000
140.200000	0.092000	140.200000	0.092000	140.300000	0.092000	-143.800000	0.085000	170.100000	0.121000	-180.000000	0.000000	-180.000000	0.000000	-180.000000	0.000000	-180.000000	0.000000	-180.000000	0.000000	-180.000000	0.000000	-180.000000	0.000000	-180.000000	0.000000	-180.000000	0.000000	-180.000000	0.000000	-180.000000	0.000000	-180.000000	0.000000	-180.000000	0.000000	-180.000000	0.000000	-180.000000	0.000000	-180.000000	0.000000	-180.000000	0.000000	-180.000000	0.000000	-180.000000	0.000000	-180.000000	0.000000
140.400000	0.093000	140.400000	0.093000	140.200000	0.092000	-137.800000	0.097000	121.500000	0.104000	123.700000	0.589000	101.200000	0.000000	101.200000	0.000000	101.200000	0.000000	101.200000	0.000000	101.200000	0.000000	101.200000	0.000000	101.200000	0.000000	101.200000	0.000000	101.200000	0.000000	101.200000	0.000000	101.200000	0.000000	101.200000	0.000000	101.200000	0.000000	101.200000	0.000000	101.200000	0.000000	101.200000	0.000000	101.200000	0.000000	101.200000	0.000000	101.200000	0.000000
140.300000	0.092000	140.300000	0.092000	140.400000	0.093000	-142.000000	0.089000	122.500000	0.107000	180.000000	0.001000	180.000000	0.000000	180.000000	0.000000	180.000000	0.000000	180.000000	0.000000	180.000000	0.000000	180.000000	0.000000	180.000000	0.000000	180.000000	0.000000	180.000000	0.000000	180.000000	0.000000	180.000000	0.000000	180.000000	0.000000	180.000000	0.000000	180.000000	0.000000	180.000000	0.000000	180.000000	0.000000	180.000000	0.000000	180.000000	0.000000	180.000000	0.000000
140.100000	0.092000	140.100000	0.092000	140.300000	0.092000	-139.200000	0.095000	163.200000	0.092000	-90.000000	0.000000	-90.000000	0.000000	-90.000000	0.000000	-90.000000	0.000000	-90.000000	0.000000	-90.000000	0.000000	-90.000000	0.000000	-90.000000	0.000000	-90.000000	0.000000	-90.000000	0.000000	-90.000000	0.000000	-90.000000	0.000000	-90.000000	0.000000	-90.000000	0.000000	-90.000000	0.000000	-90.000000	0.000000	-90.000000	0.000000	-90.000000	0.000000	-90.000000	0.000000	-90.000000	0.000000
140.500000	0.093000	140.500000	0.093000	140.200000	0.092000	-141.000000	0.091000	-91.700000	0.102000	-180.000000	0.000000	-180.000000	0.000000	-180.000000	0.000000	-180.000000	0.000000	-180.000000	0.000000	-180.000000	0.000000	-180.000000	0.000000	-180.000000	0.000000	-180.000000	0.000000	-180.000000	0.000000	-180.000000	0.000000	-180.000000	0.000000	-180.000000	0.000000	-180.000000	0.000000	-180.000000	0.000000	-180.000000	0.000000	-180.000000	0.000000	-180.000000	0.000000	-180.000000	0.000000	-180.000000	0.000000
140.200000	0.092000	140.200000	0.092000	140.400000	0.093000	-139.800000	0.093000	-143.100000	0.008000	-45.000000	0.003000	135.000000	0.000000	135.000000	0.000000	135.000000	0.000000	135.000000	0.000000	135.000000	0.000000	135.000000	0.000000	135.000000	0.000000	135.000000	0.000000	135.000000	0.000000	135.000000	0.000000	135.000000	0.000000	135.000000	0.000000	135.000000	0.000000	135.000000	0.000000	135.000000	0.000000	135.000000	0.000000	135.000000	0.000000	135.000000	0.000000	135.000000	0.000000
140.200000	0.092000	140.200000	0.092000	140.300000	0.092000	-140.600000	0.092000	-75.700000	0.186000	-179.100000	0.001000	-180.000000	0.000000	-180.000000	0.000000	-180.000000	0.000000	-180.000000	0.000000	-180.000000	0.000000	-180.000000	0.000000	-180.000000	0.000000	-180.000000	0.000000	-180.000000	0.000000	-180.000000	0.000000	-180.000000	0.000000	-180.000000	0.000000	-180.000000	0.000000	-180.000000	0.000000	-180.000000	0.000000	-180.000000	0.000000	-180.000000	0.000000	-180.000000	0.000000	-180.000000	0.000000
140.400000	0.093000	140.400000	0.093000	140.200000	0.092000	-140.100000	0.092000	150.000000	0.049000	89.200000	0.000000	90.000000	0.000000	90.000000	0.000000	90.000000	0.000000	90.000000	0.000000	90.000000	0.000000	90.000000	0.000000	90.000000	0.000000	90.000000	0.000000	90.000000	0.000000	90.000000	0.000000	90.000000	0.000000	90.000000	0.000000	90.000000	0.000000	90.000000	0.000000	90.000000	0.000000	90.000000	0.000000	90.000000	0.000000	90.000000	0.000000	90.000000	0.000000
140.300000	0.092000	140.300000	0.092000	140.400000	0.093000	-140.400000	0.093000	119.800000	0.085000	179.200000	0.001000	180.000000	0.000000	180.000000	0.000000	180.000000	0.000000	180.000000	0.000000	180.000000	0.000000	180.000000	0.000000	180.000000	0.000000	180.000000	0.000000	180.000000	0.000000	180.000000	0.000000	180.000000	0.000000	180.000000	0.000000	180.000000	0.000000	180.000000	0.000000	180.000000	0.000000	180.000000	0.000000	180.000000	0.000000	180.000000	0.000000	180.000000	0.000000
140.100000	0.092000	140.100000	0.092000	140.300000	0.092000	-140.300000	0.092000	160.300000	0.113000	52.600000	0.393000	-112.500000	0.000000	-112.500000	0.000000	-112.500000	0.000000	-112.500000	0.000000	-112.500000	0.000000	-112.500000	0.000000	-112.500000	0.000000	-112.500000	0.000000	-112.500000	0.000000	-112.500000	0.000000	-112.500000	0.000000	-112.500000	0.000000	-112.500000	0.000000	-112.500000	0.000000	-112.500000	0.000000	-112.500000	0.000000	-112.500000	0.000000	-112.500000	0.000000	-112.500000	0.000000
140.500000	0.093000	140.500000	0.093000	140.200000	0.092000	-140.200000	0.092000	131.300000	0.105000	-170.600000	0.001000	180.000000	0.000000	180.000000	0.000000	180.000000	0.000000	180.000000	0.000000	180.000000	0.000000	180.000000	0.000000	180.000000	0.000000	180.000000	0.000000	180.000000	0.000000	180.000000	0.000000	180.000000	0.000000	180.000000	0.000000	180.000000	0.000000	180.000000	0.000000	180.000000	0.000000	180.000000	0.000000	180.000000	0.000000	180.000000	0.000000	180.000000	0.000000
140.200000	0.092000	140.200000	0.092000	140.400000	0.093000	-140.400000	0.093000	134.000000	0.050000	-90.700000	0.001000	-90.000000	0.000000	-90.000000	0.000000	-90.000000	0.000000	-90.000000	0.000000	-90.000000	0.000000	-90.000000	0.000000	-90.000000	0.000000	-90.000000	0.000000	-90.000000	0.000000	-90.000000	0.000000	-90.000000	0.000000	-90.000000	0.000000	-90.000000	0.000000	-90.000000	0.000000	-90.000000	0.000000	-90.000000	0.000000	-90.000000	0.000000	-90.000000	0.000000	-90.000000	0.000000
140.200000	0.092000	140.200000	0.092000	140.300000	0.092000	-140.300000	0.092000	148.400000	0.131000	166.600000	0.001000	-180.000000	0.000000	-180.000000	0.000000	-180.000000	0.000000	-180.000000	0.000000	-180.000000	0.000000	-180.000000	0.000000	-180.000000	0.000000	-180.000000	0.000000	-180.000000	0.000000	-180.000000	0.000000	-180.000000	0.000000	-180.000000	0.000000	-180.000000	0.000000	-180.000000	0.000000	-180.000000	0.000000	-180.000000	0.000000	-180.000000	0.000000	-180.000000	0.000000	-180.000000	0.000000
140.400000	0.093000	140.400000	0.093000	140.200000	0.092000	-140.100000	0.092000	141.000000	0.087000	144.900000	0.004000	135.000000	0.000000	135.000000	0.000000	135.000000	0.000000	135.000000	0.000000	135.000000	0.000000	135.000000	0.000000	135.000000	0.000000	135.000000	0.000000	135.000000	0.000000	135.000000	0.000000	135.000000	0.000000	135.000000	0.000000	135.000000	0.000000	135.000000	0.000000	135.000000	0.000000	135.000000	0.000000	135.000000	0.000000	135.000000	0.000000	135.000000	0.000000
140.300000	0.092000	140.300000	0.092000	140.400000	0.093000	-140.500000	0.093000	131.600000	0.062000	-97.600000	0.001000	-180.000000	0.000000	-180.000000	0.000000	-180.000000	0.000000	-180.000000	0.000000	-180.000000	0.000000	-180.000000	0.000000	-180.000000	0.000000	-180.000000	0.000000	-180.000000	0.000000	-180.000000	0.000000	-180.000000	0.000000	-180.000000	0.000000	-180.000000	0.000000	-180.000000	0.000000	-180.000000	0.000000	-180.000000	0.000000	-180.000000	0.000000	-180.000000	0.000000	-180.000000	0.000000
140.100000	0.092000	140.100000	0.092000	140.300000	0.092000	-140.200000	0.092000	148.300000	0.123000	-164.100000	0.318000	90.000000	0.000000	90.000000	0.000000	90.000000	0.000000	90.000000	0.000000	90.000000	0.000000	90.000000	0.000000	90.000000	0.000000	90.000000	0.000000	90.000000	0.000000	90.000000	0.000000	90.000000	0.000000	90.000000	0.000000	90.000000	0.000000	90.000000	0.000000	90.000000	0.000000	90.000000	0.000000	90.000000	0.000000	90.000000	0.000000	90.000000	0.000000
140.500000	0.093000	140.500000	0.093000	140.200000	0.092000	-140.200000	0.092000	140.500000	0.091000	75.200000	0.028000	180.000000	0.000000	180.000000	0.000000	180.000000	0.000000	180.000000	0.000000	180.000000	0.000000	180.000000	0.000000	180.000000	0.000000	180.000000	0.000000	180.000000	0.000000	180.000000	0.000000	180.000000	0.000000	180.000000	0.000000	180.000000	0.000000	180.000000	0.000000	180.000000	0.000000	180.000000	0.000000	180.000000	0.000000	180.000000	0.000000	180.000000	0.000000
140.200000	0.092000	140.200000	0.092000	140.400000	0.093000	-140.400000	0.093000	132.500000	0.071000	144.700000	0.062000	-126.600000	0.000000	-126.600000	0.000000	-126.600000	0.000000	-126.600000	0.000000	-126.600000	0.000000	-126.600000	0.000000	-126.600000	0.000000	-126.600000	0.000000	-126.600000	0.000000	-126.600000	0.000000	-126.600000	0.000000	-126.600000	0.000000	-126.600000	0.000000	-126.600000	0.000000	-126.600000	0.000000	-126.600000	0.000000	-126.600000	0.000000	-126.600000	0.000000	-126.600000	0.000000
140.200000	0.092000	140.200000	0.092000	140.300000	0.092000	-140.300000	0.092000	147.300000	0.110000	76.900000	0.155000	180.000000	0.000000	180.000000	0.000000	180.000000	0.000000	180.000000	0.000000	180.000000	0.000000	180.000000	0.000000	180.000000	0.000000	180.000000	0.000000	180.000000	0.000000	180.000000	0.000000	180.000000	0.000000	180.000000	0.000000	180.000000	0.000000	180.000000	0.000000	180.000000	0.000000	180.000000	0.000000	180.000000	0.000000	180.000000	0.000000	180.000000	0.000000
140.400000	0.093000	140.400000	0.093000	140.200000	0.092000	-140.100000	0.092000	140.000000	0.096000	-153.500000	0.001000	90.000000	0.000000	90.000000	0.000000	90.000000	0.000000	90.000000	0.000000	90.000000	0.000000	90.000000	0.000000	90.000000	0.000000	90.000000	0.000000	90.000000	0.000000	90.000000	0.000000	90.000000	0.000000	90.000000	0.000000	90.000000	0.000000	90.000000	0.000000	90.000000	0.000000	90.000000	0.000000	90.000000	0.000000	90.000000	0.000000	90.000000	0.000000
140.300000	0.092000	140.300000	0.092000	140.400000	0.093000	-140.500000	0.093000	135.000000	0.072000	-107.900000	0.151000	-180.000000	0.000000	-180.000000	0.000000	-180.000000	0.000000	-180.000000	0.000000	-180.000000	0.000000	-180.000000	0.000000	-180.000000	0.000000	-180.000000	0.000000	-180.000000	0.000000	-180.000000	0.000000	-180.000000	0.000000	-180.000000	0.000000	-180.000000	0.000000	-180.000000	0.000000	-180.000000	0.000000	-180.000000	0.000000	-180.000000	0.000000	-180.000000	0.000000	-180.000000	0.000000
140.100000	0.092000	140.100000	0.092000	140.300000	0.092000	-140.200000	0.092000	144.600000	0.109000	-175.500000	0.093000	-135.000000	0.000000	-135.000000	0.000000	-135.000000	0.000000	-135.000000	0.000000	-135.000000	0.000000	-135.000000	0.000000	-135.000000	0.000000	-135.000000	0.000000	-135.000000	0.000000	-135.000000	0.000000	-135.000000	0.000000	-135.000000	0.000000	-135.000000	0.000000	-135.000000	0.000000	-135.000000	0.000000	-135.000000	0.000000	-135.000000	0.000000	-135.000000	0.000000	-135.000000	0.000000
140.500000	0.093000	140.500000	0.093000	140.200000	0.092000	-140.200000	0.092000	141.300000	0.094000	-112.600000	0.111000	180.000000	0.000000	180.000000	0.000000	180.000000	0.000000	180.000000	0.000000	180.000000	0.000000	180.000000	0.000000	180.000000	0.000000	180.000000	0.000000	180.000000	0.000000	180.000000	0.000000	180.000000	0.000000	180.000000	0.000000	180.000000	0.000000	180.000000	0.000000	180.000000	0.000000	180.000000	0.000000	180.000000	0.000000	180.000000	0.000000	180.000000	0.000000
140.200000	0.092000	140.200000	0.092000	140.400000	0.093000	-140.400000	0.093000	135.400000	0.077000	-141.700000	0.015000	-90.000000	0.000000	-90.000000	0.000000	-90.000000	0.000000	-90.000000	0.000000	-90.000000	0.000000	-90.000000	0.000000	-90.000000	0.000000	-90.000000	0.000000	-90.000000	0.000000	-90.000000	0.000000	-90.000000	0.000000	-90.000000	0.000000	-90.000000	0.000000	-90.000000	0.000000	-90.000000	0.000000	-90.000000	0.000000	-90.000000	0.000000	-90.000000	0.000000	-90.000000	0.000000
140.200000	0.092000	140.200000	0.092000	140.300000	0.092000	-140.300000	0.092000	143.900000	0.104000	-146.700000	0.185000	180.000000	0.000000	180.000000	0.000000	180.000000	0.000000	180.000000	0.000000	180.000000	0.000000	180.000000	0.000000	180.000000	0.000000	180.000000	0.000000	180.000000	0.000000	180.000000	0.000000	180.000000	0.000000	180.000000	0.000000	180.000000	0.000000	180.000000	0.000000	180.000000	0.000000	180.000000	0.000000	180.000000	0.000000	180.000000	0.000000	180.000000	0.000000
140.400000	0.093000	140.400000	0.093000	140.200000	0.092000	-140.100000	0.092000	141.100000	0.095000	74.900000	0.018000	112.500000	0.000000	112.500000	0.000000	112.500000	0.000000	112.500000	0.000000	112.500000	0.000000	112.500000	0.000000	112.500000	0.000000	112.500000	0.000000	112.500000	0.000000	112.500000	0.000000	112.500000	0.000000	112.500000	0.000000	112.500000	0.000000	112.500000	0.000000	112.500000	0.000000	112.500000	0.000000	112.500000	0.000000	112.500000	0.000000	112.500000	0.000000
140.300000	0.092000	140.300000	0.092000	140.400000	0.093000	-140.500000	0.093000	136.500000	0.080000	144.300000	0.015000	180.000000	0.000000	180.000000	0.000000	180.000000	0.000000	180.000000	0.000000	180.000000	0.000000	180.000000	0.000000	180.000000	0.000000	180.000000	0.000000	180.000000	0.000000	180.000000	0.000000	180.000000	0.000000	180.000000	0.000000	180.000000	0.000000	180.000000	0.000000	180.000000	0.000000	180.000000	0.000000	180.000000	0.000000	180.000000	0.000000	180.000000	0.000000
140.100000	0.092000	140.100000	0.092000	140.300000	0.092000	-140.200000	0.092000	142.900000	0.101000	73.200000	0.214000	-90.000000	0.000000	-90.000000	0.000000	-90.000000	0.000000	-90.000000	0.000000	-90.000000	0.000000	-90.000000	0.000000	-90.000000	0.000000	-90.000000	0.000000	-90.000000	0.000000	-90.000000	0.000000	-90.000000	0.000000	-90.000000	0.000000	-90.000000	0.000000	-90.000000	0.000000	-90.000000	0.000000	-90.000000	0.000000	-90.000000	0.000000	-90.000000	0.000000	-90.000000	0.000000
140.500000	0.093000	140.500000	0.093000	140.200000	0.092000	-140.200000	0.092000	141.200000	0.095000	-146.000000	0.004000	-180.000000	0.000000	-180.000000	0.000000	-180.000000	0.000000	-180.000000	0.000000	-180.000000	0.000000	-180.000000	0.000000	-180.000000	0.000000	-180.000000	0.000000	-180.000000	0.000000	-180.000000	0.000000	-180.000000	0.000000	-180.000000	0.000000	-180.000000	0.000000	-180.000000	0.000000	-180.000000	0.000000	-180.000000	0.000000	-180.000000	0.000000	-180.000000	0.000000	-180.000000	0.000000
140.200000	0.092000	140.200000	0.092000	140.400000	0.093000	-140.400000	0.093000	137.200000	0.083000	-110.600000	0.137000	135.000000	0.000000	135.000000	0.000000	135.000000	0.000000	135.000000	0.000000	135.000000	0.000000	135.000000	0.000000	135.000000	0.000000	135.000000	0.000000	135.000000	0.000000	135.000000	0.000000	135.000000	0.000000	135.000000	0.000000	135.000000	0.000000	135.000000	0.000000	135.000000	0.000000	135.000000	0.000000	135.000000	0.000000	135.000000	0.000000	135.000000	0.000000
140.200000	0.092000	140.200000	0.092000	140.300000	0.092000	-140.300000	0.092000	142.200000	0.098000	-176.100000	0.089000	180.000000	0.000000	180.000000	0.000000	180.000000	0.000000	180.000000	0.000000	180.000000	0.000000	180.000000	0.000000	180.000000	0.000000	180.000000	0.000000	180.000000	0.000000	180.000000	0.000000	180.000000	0.000000	180.000000	0.000000	180.000000	0.000000	180.000000	0.000000	180.000000	0.000000	180.000000	0.000000	180.000000	0.000000	180.000000	0.000000	180.000000	0.000000
140.400000	0.093000	140.400000	0.093000	140.200000	0.092000	-140.100000	0.092000	141.100000	0.095000	-113.500000	0.118000	90.000000	0.000000	90.000000	0.000000	90.000000	0.000000	90.000000	0.000000	90.000000	0.000000	90.000000	0.000000	90.000000	0.000000	90.000000	0.000000	90.000000	0.000000	90.000000	0.000000	90.000000	0.000000	90.000000	0.000000	90.000000	0.000000	90.000000	0.000000	90.000000	0.000000	90.000000	0.000000	90.000000	0.000000	90.000000	0.000000	90.000000	0.000000
140.300000	0.092000	140.300000	0.092000	140.400000	0.093000	-140.500000	0.093000	138.000000	0.085000	-139.000000	0.012000	-180.000000	0.000000	-180.000000	0.000000	-180.000000	0.000000	-180.000000	0.000000	-180.000000	0.000000	-180.000000	0.000000	-180.000000	0.000000	-180.000000	0.000000	-180.000000	0.000000	-180.000000	0.000000	-180.000000	0.000000	-180.000000	0.000000	-180.000000	0.000000	-180.000000	0.000000	-180.000000	0.000000	-180.000000	0.000000	-180.000000	0.000000	-180.000000	0.000000	-180.000000	0.000000
140.100000	0.092000	140.100000	0.092000	140.300000	0.092000	-140.200000	0.092000	141.600000	0.096000	-147.800000	0.184000	-101.200000	0.000000	-101.200000	0.000000	-101.200000	0.000000	-101.200000	0.000000	-101.200000	0.000000	-101.200000	0.000000	-101.200000	0.000000	-101.200000	0.000000	-101.200000	0.000000	-101.200000	0.000000	-101.200000	0.000000	-101.200000	0.000000	-101.200000	0.000000	-101.200000	0.000000	-101.200000	0.000000	-101.200000	0.000000	-101.200000	0.000000	-101.200000	0.000000	-101.200000	0.000000
140.500000	0.093000	140.500000	0.093000	140.200000	0.092000	-140.200000	0.092000	141.000000	0.095000	74.400000	0.014000	-180.000000	0.000000	-180.000000	0.000000	-180.000000	0.000000	-180.000000	0.000000	-180.000000	0.000000	-180.000000	0.000000	-180.000000	0.000000	-180.000000	0.000000	-180.000000	0.000000	-180.000000	0.000000	-180.000000	0.000000	-180.000000	0.000000	-180.000000	0.000000	-180.000000	0.000000	-180.000000	0.000000	-180.000000	0.000000	-180.000000	0.000000	-180.000000	0.000000	-180.000000	0.000000
140.200000	0.092000	140.200000	0.092000	140.400000	0.093000	-140.400000	0.093000	138.600000	0.087000	143.700000	0.034000	90.000000	0.000000	90.000000	0.000000	90.000000	0.000000	90.000000	0.000000	90.000000	0.000000	90.000000	0.000000	90.000000	0.000000	90.000000	0.000000	90.000000	0.000000	90.000000	0.000000	90.000000	0.000000	90.000000	0.000000	90.000000	0.000000	90.000000	0.000000	90.000000	0.000000	90.000000	0.000000	90.000000	0.000000	90.000000	0.000000	90.000000	0.000000
140.200000	0.092000	140.200000	0.092000	140.300000	0.092000	-140.300000	0.092000	141.100000	0.095000	75.500000	0.202000	180.000000	0.000000	180.000000	0.000000	180.000000	0.000000	180.000000	0.000000	180.000000	0.000000	180.000000	0.000000	180.000000	0.000000	180.000000	0.000000	180.000000	0.000000	180.000000	0.000000	180.000000	0.000000	180.000000	0.000000	180.000000	0.000000	180.000000	0.000000	180.000000	0.000000	180.000000	0.000000	180.000000	0.000000	180.000000	0.000000	180.000000	0.000000
140.400000	0.093000	140.400000	0.093000	140.200000	0.092000	-140.100000	0.092000	141.000000	0.094000	-150.500000	0.005000	-135.000000	0.000000	-135.000000	0.000000	-135.000000	0.000000	-135.000000	0.000000	-135.000000	0.000000	-135.000000	0.000000	-135.000000	0.000000	-135.000000	0.000000	-135.000000	0.000000	-135.000000	0.000000	-135.000000	0.000000	-135.000000	0.000000	-135.000000	0.000000	-135.000000	0.000000	-135.000000	0.000000	-135.000000	0.000000	-135.000000	0.000000	-135.000000	0.000000	-135.000000	0.000000
140.300000	0.092000	140.300000	0.092000	140.400000	0.093000	-140.500000	0.093000	138.900000	0.089000	-107.400000	0.136000	180.000000	0.000000	180.000000	0.000000	180.000000	0.000000	180.000000	0.000000	180.000000	0.000000	180.000000	0.000000	180.000000	0.000000	180.000000	0.000000	180.000000	0.000000	180.000000	0.000000	180.000000	0.000000	180.000000	0.000000	180.000000	0.000000	180.000000	0.000000	180.000000	0.000000	180.000000	0.000000	180.000000	0.000000	180.000000	0.000000	180.000000	0.000000
140.100000	0.092000	140.100000	0.092000	140.300000	0.092000	-140.200000	0.092000	140.900000	0.093000	-176.800000	0.087000	-90.000000	0.000000	-90.000000	0.000000	-90.000000	0.000000	-90.000000	0.000000	-90.000000	0.000000	-90.000000	0.000000	-90.000000	0.000000	-90.000000	0.000000	-90.000000	0.000000	-90.000000	0.000000	-90.000000	0.000000	-90.000000	0.000000	-90.000000	0.000000	-90.000000	0.000000	-90.000000	0.000000	-90.000000	0.000000	-90.000000	0.000000	-90.000000	0.000000	-90.000000	0.000000
140.500000	0.093000	140.500000	0.093000	140.200000	0.092000	-140.200000	0.092000	140.800000	0.095000	-113.400000	0.125000	-180.000000	0.000000	-180.000000	0.000000	-180.000000	0.000000	-180.000000	0.000000	-180.000000	0.000000	-180.000000	0.000000	-180.000000	0.000000	-180.000000	0.000000	-180.000000	0.000000	-180.000000	0.000000	-180.000000	0.000000	-180.000000	0.000000	-180.000000	0.000000	-180.000000	0.000000	-180.000000	0.000000	-180.000000	0.000000	-180.000000	0.000000	-180.000000	0.000000	-180.000000	0.000000
140.200000	0.092000	140.200000	0.092000	140.400000	0.093000	-140.400000	0.093000	139.400000	0.089000	-138.600000	0.007000	112.500000	0.000000	112.500000	0.000000	112.500000	0.000000	112.500000	0.000000	112.500000	0.000000	112.500000	0.000000	112.500000	0.000000	112.500000	0.000000	112.500000	0.000000	112.500000	0.000000	112.500000	0.000000	112.500000	0.000000	112.500000	0.000000	112.500000	0.000000	112.500000	0.000000	112.500000	0.000000	112.500000	0.000000	112.500000	0.000000	112.500000	0.000000
140.200000	0.092000	140.200000	0.092000	140.300000	0.092000	-140.300000	0.092000	140.500000	0.093000	-147.200000	0.184000	180.000000	0.000000	180.000000	0.000000	180.000000	0.000000	180.000000	0.000000	180.000000	0.000000	180.000000	0.000000	180.000000	0.000000	180.000000	0.000000	180.000000	0.000000	180.000000	0.000000	180.000000	0.000000	180.000000	0.000000	180.000000	0.000000	180.000000	0.000000	180.000000	0.000000	180.000000	0.000000	180.000000	0.000000	180.000000	0.000000	180.000000	0.000000
140.400000	0.093000	140.400000	0.093000	140.200000	0.092000	-140.100000	0.092000	140.900000	0.094000	73.300000	0.012000	-90.000000	0.000000	-90.000000	0.000000	-90.000000	0.000000	-90.000000	0.000000	-90.000000	0.000000	-90.000000	0.000000	-90.000000	0.000000	-90.000000	0.000000	-90.000000	0.000000	-90.000000	0.000000	-90.000000	0.000000	-90.000000	0.000000	-90.000000	0.000000	-90.000000	0.000000	-90.000000	0.000000	-90.000000	0.000000	-90.000000	0.000000	-90.000000	0.000000	-90.000000	0.000000
140.300000	0.092000	140.300000	0.092000	140.400000	0.093000	-140.500000	0.093000	139.500000	0.090000	143.600000	0.058000	-180.000000	0.000000	-180.000000	0.000000	-180.000000	0.000000	-180.000000	0.000000	-180.000000	0.000000	-180.000000	0.000000	-180.000000	0.000000	-180.000000	0.000000	-180.000000	0.000000	-180.000000	0.000000	-180.000000	0.000000	-180.000000	0.000000	-180.000000	0.000000	-180.000000	0.000000	-180.000000	0.000000	-180.000000	0.000000	-180.000000	0.000000	-180.000000	0.000000	-180.000000	0.000000
140.100000	0.092000	140.100000	0.092000	140.300000	0.092000	-140.200000	0.092000	140.500000	0.093000	78.300000	0.185000	135.000000	0.000000	135.000000	0.000000	135.000000	0.000000	135.000000	0.000000	135.000000	0.000000	135.000000	0.000000	135.000000	0.000000	135.000000	0.000000	135.000000	0.000000	135.000000	0.000000	135.000000	0.000000	135.000000	0.000000	135.000000	0.000000	135.000000	0.000000	135.000000	0.000000	135.000000	0.000000	135.000000	0.000000	135.000000	0.000000	135.000000	0.000000
140.500000	0.093000	140.500000	0.093000	140.200000	0.092000	-140.200000	0.092000	140.700000	0.094000	-155.600000	0.005000	-180.000000	0.000000	-180.000000	0.000000	-180.000000	0.000000	-180.000000	0.000000	-180.000000	0.000000	-180.000000	0.000000	-180.000000	0.000000	-180.000000	0.000000	-180.000000	0.000000	-180.000000	0.000000	-180.000000	0.000000	-180.000000	0.000000	-180.000000	0.000000	-180.000000	0.000000	-180.000000	0.000000	-180.000000	0.000000	-180.000000	0.000000	-180.000000	0.000000	-180.000000	0.000000
140.200000	0.092000	140.200000	0.092000	140.400000	0.093000	-140.400000	0.093000	139.700000	0.090000	-104.200000	0.137000	90.000000	0.000000	90.000000	0.000000	90.000000	0.000000	90.000000	0.000000	90.000000	0.000000	90.000000	0.000000	90.000000	0.000000	90.000000	0.000000	90.000000	0.000000	90.000000	0.000000	90.000000	0.000000	90.000000	0.000000	90.000000	0.000000	90.000000	0.000000	90.000000	0.000000	90.000000	0.000000	90.000000	0.000000	90.000000	0.000000	90.000000	0.000000
140.200000	0.092000	140.200000	0.092000	140.300000	0.092000	-140.300000	0.092000	140.400000	0.093000	-177.300000	0.087000	180.000000	0.000000	180.000000	0.000000	180.000000	0.000000	180.000000	0.000000	180.000000	0.000000	180.000000	0.000000	180.000000	0.000000	180.000000	0.000000	180.000000	0.000000	180.000000	0.000000	180.000000	0.000000	180.000000	0.000000	180.000000	0.000000	180.000000	0.000000	180.000000	0.000000	180.000000	0.000000	180.000000	0.000000	180.000000	0.000000	180.000000	0.000000
140.400000	0.093000	140.400000	0.093000	140.200000	0.092000	-140.100000	0.092000	140.700000	0.093000	-113.100000	0.128000	-128.900000	0.654000	-140.600000	0.000000	-140.600000	0.000000	-140.600000	0.000000	-140.600000	0.000000	-140.600000	0.000000	-140.600000	0.000000	-140.600000	0.000000	-140.600000	0.000000	-140.600000	0.000000	-140.600000	0.000000	-140.600000	0.000000	-140.600000	0.000000	-140.600000	0.000000	-140.600000	0.000000	-140.600000	0.000000	-140.600000	0.000000	-140.600000	0.000000	-140.600000	0.000000
140.300000	0.092000	140.300000	0.092000	140.400000	0.093000	-140.500000	0.093000	139.800000	0.091000	-138.600000	0.005000	180.000000	0.001000	-180.000000	0.000000	-180.000000	0.000000	-180.000000	0.000000	-180.000000	0.000000	-180.000000	0.000000	-180.000000	0.000000	-180.000000	0.000000	-180.000000	0.000000	-180.000000	0.000000	-180.000000	0.000000	-180.000000	0.000000	-180.000000	0.000000	-180.000000	0.000000	-180.000000	0.000000	-180.000000	0.000000	-180.000000	0.000000	-180.000000	0.000000	-180.000000	0.000000
140.100000	0.092000	140.100000	0.092000	140.300000	0.092000	-140.200000	0.092000	140.400000	0.093000	-146.900000	0.184000	90.000000	0.000000	-90.000000	0.000000	-90.000000	0.000000	-90.000000	0.000000	-90.000000	0.000000	-90.000000	0.000000	-90.000000	0.000000	-90.000000	0.000000	-90.000000	0.000000	-90.000000	0.000000	-90.000000	0.000000	-90.000000	0.000000	-90.000000	0.000000	-90.000000	0.000000	-90.000000	0.000000	-90.000000	0.000000	-90.000000	0.000000	-90.000000	0.000000	-90.000000	0.000000
140.500000	0.093000	140.500000	0.093000	140.200000	0.092000	-140.200000	0.092000	140.500000	0.093000	72.800000	0.010000	180.000000	0.000000	-180.000000	0.000000	-180.000000	0.000000	-180.000000	0.000000	-180.000000	0.000000	-180.000000	0.000000	-180.000000	0.000000	-180.000000	0.000000	-180.000000	0.000000	-180.000000	0.000000	-180.000000	0.000000	-180.000000	0.000000	-180.000000	0.000000	-180.000000	0.000000	-180.000000	0.000000	-180.000000	0.000000	-180.000000	0.000000	-180.000000	0.000000	-180.000000	0.000000
-180.000000	0.000000	-180.000000	0.000000	-180.000000	0.000000	-180.000000	0.000000	-180.000000	0.000000	-180.000000	0.000000	-180.000000	0.000000	-180.000000	0.000000	-180.000000	0.000000	-180.000000	0.000000	-180.000000	0.000000	-180.000000	0.000000	-180.000000	0.000000	-180.000000	0.000000	-180.000000	0.000000	-180.000000	0.000000	-180.000000	0.000000	-180.000000	0.000000	-180.000000	0.000000	-180.000000	0.000000	-180.000000	0.000000	-180.000000	0.000000	-180.000000	0.000000	-180.000000	0.000000	-180.000000	0.000000
90.000000	0.000000	90.000000	0.000000	90.000000	0.000000	90.000000	0.000000	90.000000	0.000000	90.000000	0.000000	90.000000	0.000000	90.000000	0.000000	90.000000	0.000000	90.000000	0.000000	90.000000	0.000000	90.000000	0.000000	90.000000	0.000000	90.000000	0.000000	90.000000	0.000000	90.000000	0.000000	90.000000	0.000000	90.000000	0.000000	90.000000	0.000000	90.000000	0.000000	90.000000	0.000000	90.000000	0.000000	90.000000	0.000000	90.000000	0.000000	90.000000	0.000000
-180.000000	0.000000	-180.000000	0.000000	-180.000000	0.000000	-180.000000	0.000000	-180.000000	0.000000	-180.000000	0.000000	-180.000000	0.000000	-180.000000	0.000000	-180.000000	0.000000	-180.000000	0.000000	-180.000000	0.000000	-180.000000	0.000000	-180.000000	0.000000	-180.000000	0.000000	-180.000000	0.000000	-180.000000	0.000000	-180.000000	0.000000	-180.000000	0.000000	-180.000000	0.000000	-180.000000	0.000000	-180.000000	0.000000	-180.000000	0.000000	-180.000000	0.000000	-180.000000	0.000000	-180.000000	0.000000
-135.000000	0.298000	-135.000000	0.298000	-135.000000	0.000000	-135.000000	0.000000	-135.000000	0.000000	-135.000000	0.000000	-135.000000	0.000000	-135.000000	0.000000	-135.000000	0.000000	-135.000000	0.000000	-135.000000	0.000000	-135.000000	0.000000	-135.000000	0.000000	-135.000000	0.000000	-135.000000	0.000000	-135.000000	0.000000	-135.000000	0.000000	-135.000000	0.000000	-135.000000	0.000000	-135.000000	0.000000	-135.000000	0.000000	-135.000000	0.000000	-135.000000	0.000000	-135.000000	0.000000	-135.000000	0.000000
-180.000000	0.013000	-180.000000	0.007000	-180.000000	0.000000	-180.000000	0.000000	-180.000000	0.000000	-180.000000	0.000000	-180.000000	0.000000	-180.000000	0.000000	-180.000000	0.000000	-180.000000	0.000000	-180.000000	0.000000	-180.000000	0.000000	-180.000000	0.000000	-180.000000	0.000000	-180.000000	0.000000	-180.000000	0.000000	-180.000000	0.000000	-180.000000	0.000000	-180.000000	0.000000	-180.000000	0.000000	-180.000000	0.000000	-180.000000	0.000000	-180.000000	0.000000	-180.000000	0.000000	-180.000000	0.000000
-90.500000	0.110000	-90.300000	0.115000	-90.000000	0.000000	-90.000000	0.000000	-90.000000	0.000000	-90.000000	0.000000	-90.000000	0.000000	-90.000000	0.000000	-90.000000	0.000000	-90.000000	0.000000	-90.000000	0.000000	-90.000000	0.000000	-90.000000	0.000000	-90.000000	0.000000	-90.000000	0.000000	-90.000000	0.000000	-90.000000	0.000000	-90.000000	0.000000	-90.000000	0.000000	-90.000000	0.000000	-90.000000	0.000000	-90.000000	0.000000	-90.000000	0.000000	-90.000000	0.000000	-90.000000	0.000000
-179.000000	0.019000	-179.400000	0.012000	-180.000000	0.000000	-180.000000	0.000000	-180.000000	0.000000	-180.000000	0.000000	-180.000000	0.000000	-180.000000	0.000000	-180.000000	0.000000	-180.000000	0.000000	-180.000000	0.000000	-180.000000	0.000000	-180.000000	0.000000	-180.000000	0.000000	-180.000000	0.000000	-180.000000	0.000000	-180.000000	0.000000	-180.000000	0.000000	-180.000000	0.000000	-180.000000	0.000000	-180.000000	0.000000	-180.000000	0.000000	-180.000000	0.000000	-180.000000	0.000000	-180.000000	0.000000
105.400000	0.214000	105.600000	0.221000	112.500000	0.397000	112.500000	0.000000	112.500000	0.000000	112.500000	0.000000	112.500000	0.000000	112.500000	0.000000	112.500000	0.000000	112.500000	0.000000	112.500000	0.000000	112.500000	0.000000	112.500000	0.000000	112.500000	0.000000	112.500000	0.000000	112.500000	0.000000	112.500000	0.000000	112.500000	0.000000	112.500000	0.000000	112.500000	0.000000	112.500000	0.000000	112.500000	0.000000	112.500000	0.000000	112.500000	0.000000	112.500000	0.000000
171.600000	0.023000	174.400000	0.014000	-180.000000	0.002000	-180.000000	0.000000	-180.000000	0.000000	-180.000000	0.000000	-180.000000	0.000000	-180.000000	0.000000	-180.000000	0.000000	-180.000000	0.000000	-180.000000	0.000000	-180.000000	0.000000	-180.000000	0.000000	-180.000000	0.000000	-180.000000	0.000000	-180.000000	0.000000	-180.000000	0.000000	-180.000000	0.000000	-180.000000	0.000000	-180.000000	0.000000	-180.000000	0.000000	-180.000000	0.000000	-180.000000	0.000000	-180.000000	0.000000	-180.000000	0.000000
106.000000	0.135000	103.100000	0.141000	-90.100000	0.108000	-90.000000	0.000000	-90.000000	0.000000	-90.000000	0.000000	-90.000000	0.000000	-90.000000	0.000000	-90.000000	0.000000	-90.000000	0.000000	-90.000000	0.000000	-90.000000	0.000000	-90.000000	0.000000	-90.000000	0.000000	-90.000000	0.000000	-90.000000	0.000000	-90.000000	0.000000	-90.000000	0.000000	-90.000000	0.000000	-90.000000	0.000000	-90.000000	0.000000	-90.000000	0.000000	-90.000000	0.000000	-90.000000	0.000000	-90.000000	0.000000
170.900000	0.031000	173.900000	0.024000	-179.800000	0.004000	-180.000000	0.000000	-180.000000	0.000000	-180.000000	0.000000	-180.000000	0.000000	-180.000000	0.000000	-180.000000	0.000000	-180.000000	0.000000	-180.000000	0.000000	-180.000000	0.000000	-180.000000	0.000000	-180.000000	0.000000	-180.000000	0.000000	-180.000000	0.000000	-180.000000	0.000000	-180.000000	0.000000	-180.000000	0.000000	-180.000000	0.000000	-180.000000	0.000000	-180.000000	0.000000	-180.000000	0.000000	-180.000000	0.000000	-180.000000	0.000000
117.400000	0.173000	113.700000	0.181000	109.800000	0.234000	135.000000	0.000000	135.000000	0.000000	135.000000	0.000000	135.000000	0.000000	135.000000	0.000000	135.000000	0.000000	135.000000	0.000000	135.000000	0.000000	135.000000	0.000000	135.000000	0.000000	135.000000	0.000000	135.000000	0.000000	135.000000	0.000000	135.000000	0.000000	135.000000	0.000000	135.000000	0.000000	135.000000	0.000000	135.000000	0.000000	135.000000	0.000000	135.000000	0.000000	135.000000	0.000000	135.000000	0.000000
158.800000	0.032000	164.000000	0.025000	178.900000	0.004000	-180.000000	0.000000	-180.000000	0.000000	-180.000000	0.000000	-180.000000	0.000000	-180.000000	0.000000	-180.000000	0.000000	-180.000000	0.000000	-180.000000	0.000000	-180.000000	0.000000	-180.000000	0.000000	-180.000000	0.000000	-180.000000	0.000000	-180.000000	0.000000	-180.000000	0.000000	-180.000000	0.000000	-180.000000	0.000000	-180.000000	0.000000	-180.000000	0.000000	-180.000000	0.000000	-180.000000	0.000000	-180.000000	0.000000	-180.000000	0.000000
121.400000	0.134000	116.300000	0.142000	98.900000	0.144000	90.000000	0.000000	90.000000	0.000000	90.000000	0.000000	90.000000	0.000000	90.000000	0.000000	90.000000	0.000000	90.000000	0.000000	90.000000	0.000000	90.000000	0.000000	90.000000	0.000000	90.000000	0.000000	90.000000	0.000000	90.000000	0.000000	90.000000	0.000000	90.000000	0.000000	90.000000	0.000000	90.000000	0.000000	90.000000	0.000000	90.000000	0.000000	90.000000	0.000000	90.000000	0.000000	90.000000	0.000000
159.800000	0.059000	164.000000	0.048000	178.500000	0.005000	-180.000000	0.000000	-180.000000	0.000000	-180.000000	0.000000	-180.000000	0.000000	-180.000000	0.000000	-180.000000	0.000000	-180.000000	0.000000	-180.000000	0.000000	-180.000000	0.000000	-180.000000	0.000000	-180.000000	0.000000	-180.000000	0.000000	-180.000000	0.000000	-180.000000	0.000000	-180.000000	0.000000	-180.000000	0.000000	-180.000000	0.000000	-180.000000	0.000000	-180.000000	0.000000	-180.000000	0.000000	-180.000000	0.000000	-180.000000	0.000000
125.000000	0.124000	121.300000	0.139000	108.100000	0.204000	-123.800000	0.476000	-123.700000	0.000000	-123.700000	0.000000	-123.700000	0.000000	-123.700000	0.000000	-123.700000	0.000000	-123.700000	0.000000	-123.700000	0.000000	-123.700000	0.000000	-123.700000	0.000000	-123.700000	0.000000	-123.700000	0.000000	-123.700000	0.000000	-123.700000	0.000000	-123.700000	0.000000	-123.700000	0.000000	-123.700000	0.000000	-123.700000	0.000000	-123.700000	0.000000	-123.700000	0.000000	-123.700000	0.000000	-123.700000	0.000000
150.300000	0.067000	154.300000	0.055000	176.100000	0.005000	180.000000	0.001000	180.000000	0.000000	180.000000	0.000000	180.000000	0.000000	180.000000	0.000000	180.000000	0.000000	180.000000	0.000000	180.000000	0.000000	180.000000	0.000000	180.000000	0.000000	180.000000	0.000000	180.000000	0.000000	180.000000	0.000000	180.000000	0.000000	180.000000	0.000000	180.000000	0.000000	180.000000	0.000000	180.000000	0.000000	180.000000	0.000000	180.000000	0.000000	180.000000	0.000000	180.000000	0.000000
133.400000	0.117000	129.000000	0.126000	103.400000	0.159000	90.000000	0.103000	-90.000000	0.000000	-90.000000	0.000000	-90.000000	0.000000	-90.000000	0.000000	-90.000000	0.000000	-90.000000	0.000000	-90.000000	0.000000	-90.000000	0.000000	-90.000000	0.000000	-90.000000	0.000000	-90.000000	0.000000	-90.000000	0.000000	-90.000000	0.000000	-90.000000	0.000000	-90.000000	0.000000	-90.000000	0.000000	-90.000000	0.000000	-90.000000	0.000000	-90.000000	0.000000	-90.000000	0.000000	-90.000000	0.000000
146.300000	0.073000	150.600000	0.066000	176.000000	0.016000	180.000000	0.002000	-180.000000	0.000000	-180.000000	0.000000	-180.000000	0.000000	-180.000000	0.000000	-180.000000	0.000000	-180.000000	0.000000	-180.000000	0.000000	-180.000000	0.000000	-180.000000	0.000000	-180.000000	0.000000	-180.000000	0.000000	-180.000000	0.000000	-180.000000	0.000000	-180.000000	0.000000	-180.000000	0.000000	-180.000000	0.000000	-180.000000	0.000000	-180.000000	0.000000	-180.000000	0.000000	-180.000000	0.000000	-180.000000	0.000000
135.100000	0.102000	131.800000	0.110000	109.000000	0.179000	-111.900000	0.238000	135.000000	0.000000	135.000000	0.000000	135.000000	0.000000	135.000000	0.000000	135.000000	0.000000	135.000000	0.000000	135.000000	0.000000	135.000000	0.000000	135.000000	0.000000	135.000000	0.000000	135.000000	0.000000	135.000000	0.000000	135.000000	0.000000	135.000000	0.000000	135.000000	0.000000	135.000000	0.000000	135.000000	0.000000	135.000000	0.000000	135.000000	0.000000	135.000000	0.000000	135.000000	0.000000
145.100000	0.088000	147.200000	0.081000	170.700000	0.019000	-179.400000	0.002000	180.000000	0.000000	180.000000	0.000000	180.000000	0.000000	180.000000	0.000000	180.000000	0.000000	180.000000	0.000000	180.000000	0.000000	180.000000	0.000000	180.000000	0.000000	180.000000	0.000000	180.000000	0.000000	180.000000	0.000000	180.000000	0.000000	180.000000	0.000000	180.000000	0.000000	180.000000	0.000000	180.000000	0.000000	180.000000	0.000000	180.000000	0.000000	180.000000	0.000000	180.000000	0.000000
137.000000	0.097000	135.500000	0.103000	110.900000	0.157000	-98.100000	0.143000	90.000000	0.000000	90.000000	0.000000	90.000000	0.000000	90.000000	0.000000	90.000000	0.000000	90.000000	0.000000	90.000000	0.000000	90.000000	0.000000	90.000000	0.000000	90.000000	0.000000	90.000000	0.000000	90.000000	0.000000	90.000000	0.000000	90.000000	0.000000	90.000000	0.000000	90.000000	0.000000	90.000000	0.000000	90.000000	0.000000	90.000000	0.000000	90.000000	0.000000	90.000000	0.000000
141.700000	0.087000	143.200000	0.083000	168.200000	0.029000	-179.300000	0.002000	-180.000000	0.000000	-180.000000	0.000000	-180.000000	0.000000	-180.000000	0.000000	-180.000000	0.000000	-180.000000	0.000000	-180.000000	0.000000	-180.000000	0.000000	-180.000000	0.000000	-180.000000	0.000000	-180.000000	0.000000	-180.000000	0.000000	-180.000000	0.000000	-180.000000	0.000000	-180.000000	0.000000	-180.000000	0.000000	-180.000000	0.000000	-180.000000	0.000000	-180.000000	0.000000	-180.000000	0.000000	-180.000000	0.000000
139.900000	0.097000	138.500000	0.099000	116.200000	0.156000	-107.200000	0.209000	-112.500000	0.519000	-112.500000	0.000000	-112.500000	0.000000	-112.500000	0.000000	-112.500000	0.000000	-112.500000	0.000000	-112.500000	0.000000	-112.500000	0.000000	-112.500000	0.000000	-112.500000	0.000000	-112.500000	0.000000	-112.500000	0.000000	-112.500000	0.000000	-112.500000	0.000000	-112.500000	0.000000	-112.500000	0.000000	-112.500000	0.000000	-112.500000	0.000000	-112.500000	0.000000	-112.500000	0.000000	-112.500000	0.000000
140.800000	0.090000	141.900000	0.089000	161.700000	0.041000	-178.200000	0.002000	180.000000	0.001000	180.000000	0.000000	180.000000	0.000000	180.000000	0.000000	180.000000	0.000000	180.000000	0.000000	180.000000	0.000000	180.000000	0.000000	180.000000	0.000000	180.000000	0.000000	180.000000	0.000000	180.000000	0.000000	180.000000	0.000000	180.000000	0.000000	180.000000	0.000000	180.000000	0.000000	180.000000	0.000000	180.000000	0.000000	180.000000	0.000000	180.000000	0.000000	180.000000	0.000000
139.400000	0.092000	138.800000	0.093000	121.300000	0.138000	-101.100000	0.162000	88.800000	0.002000	90.000000	0.000000	90.000000	0.000000	90.000000	0.000000	90.000000	0.000000	90.000000	0.000000	90.000000	0.000000	90.000000	0.000000	90.000000	0.000000	90.000000	0.000000	90.000000	0.000000	90.000000	0.000000	90.000000	0.000000	90.000000	0.000000	90.000000	0.000000	90.000000	0.000000	90.000000	0.000000	90.000000	0.000000	90.000000	0.000000	90.000000	0.000000	90.000000	0.000000
141.200000	0.094000	141.400000	0.093000	157.300000	0.054000	-178.300000	0.005000	-177.700000	0.000000	-180.000000	0.000000	-180.000000	0.000000	-180.000000	0.000000	-180.000000	0.000000	-180.000000	0.000000	-180.000000	0.000000	-180.000000	0.000000	-180.000000	0.000000	-180.000000	0.000000	-180.000000	0.000000	-180.000000	0.000000	-180.000000	0.000000	-180.000000	0.000000	-180.000000	0.000000	-180.000000	0.000000	-180.000000	0.000000	-180.000000	0.000000	-180.000000	0.000000	-180.000000	0.000000	-180.000000	0.000000
139.900000	0.092000	139.800000	0.093000	126.600000	0.127000	-105.900000	0.191000	-136.000000	0.299000	-135.000000	0.000000	-135.000000	0.000000	-135.000000	0.000000	-135.000000	0.000000	-135.000000	0.000000	-135.000000	0.000000	-135.000000	0.000000	-135.000000	0.000000	-135.000000	0.000000	-135.000000	0.000000	-135.000000	0.000000	-135.000000	0.000000	-135.000000	0.000000	-135.000000	0.000000	-135.000000	0.000000	-135.000000	0.000000	-135.000000	0.000000	-135.000000	0.000000	-135.000000	0.000000	-135.000000	0.000000
140.000000	0.091000	140.200000	0.091000	151.300000	0.065000	-176.400000	0.006000	90.200000	0.001000	180.000000	0.000000	180.000000	0.000000	180.000000	0.000000	180.000000	0.000000	180.000000	0.000000	180.000000	0.000000	180.000000	0.000000	180.000000	0.000000	180.000000	0.000000	180.000000	0.000000	180.000000	0.000000	180.000000	0.000000	180.000000	0.000000	180.000000	0.000000	180.000000	0.000000	180.000000	0.000000	180.000000	0.000000	180.000000	0.000000	180.000000	0.000000	180.000000	0.000000
140.700000	0.094000	140.500000	0.093000	131.700000	0.115000	-104.400000	0.168000	91.300000	0.005000	-90.000000	0.000000	-90.000000	0.000000	-90.000000	0.000000	-90.000000	0.000000	-90.000000	0.000000	-90.000000	0.000000	-90.000000	0.000000	-90.000000	0.000000	-90.000000	0.000000	-90.000000	0.000000	-90.000000	0.000000	-90.000000	0.000000	-90.000000	0.000000	-90.000000	0.000000	-90.000000	0.000000	-90.000000	0.000000	-90.000000	0.000000	-90.000000	0.000000	-90.000000	0.000000	-90.000000	0.000000
140.200000	0.092000	140.300000	0.093000	147.400000	0.076000	-175.700000	0.009000	87.100000	0.003000	180.000000	0.000000	180.000000	0.000000	180.000000	0.000000	180.000000	0.000000	180.000000	0.000000	180.000000	0.000000	180.000000	0.000000	180.000000	0.000000	180.000000	0.000000	180.000000	0.000000	180.000000	0.000000	180.000000	0.000000	180.000000	0.000000	180.000000	0.000000	180.000000	0.000000	180.000000	0.000000	180.000000	0.000000	180.000000	0.000000	180.000000	0.000000	180.000000	0.000000
140.000000	0.091000	140.100000	0.091000	134.800000	0.104000	-107.900000	0.179000	136.300000	0.299000	106.900000	0.000000	106.900000	0.000000	106.900000	0.000000	106.900000	0.000000	106.900000	0.000000	106.900000	0.000000	106.900000	0.000000	106.900000	0.000000	106.900000	0.000000	106.900000	0.000000	106.900000	0.000000	106.900000	0.000000	106.900000	0.000000	106.900000	0.000000	106.900000	0.000000	106.900000	0.000000	106.900000	0.000000	106.900000	0.000000	106.900000	0.000000	106.900000	0.000000
140.600000	0.094000	140.400000	0.093000	144.500000	0.084000	-172.600000	0.013000	90.200000	0.003000	180.000000	0.000000	180.000000	0.000000	180.000000	0.000000	180.000000	0.000000	180.000000	0.000000	180.000000	0.000000	180.000000	0.000000	180.000000	0.000000	180.000000	0.000000	180.000000	0.000000	180.000000	0.000000	180.000000	0.000000	180.000000	0.000000	180.000000	0.000000	180.000000	0.000000	180.000000	0.000000	180.000000	0.000000	180.000000	0.000000	180.000000	0.000000	180.000000	0.000000
140.300000	0.092000	140.400000	0.093000	137.400000	0.099000	-109.300000	0.164000	-179.300000	0.001000	-90.000000	0.000000	-90.000000	0.000000	-90.000000	0.000000	-90.000000	0.000000	-90.000000	0.000000	-90.000000	0.000000	-90.000000	0.000000	-90.000000	0.000000	-90.000000	0.000000	-90.000000	0.000000	-90.000000	0.000000	-90.000000	0.000000	-90.000000	0.000000	-90.000000	0.000000	-90.000000	0.000000	-90.000000	0.000000	-90.000000	0.000000	-90.000000	0.000000	-90.000000	0.000000	-90.000000	0.000000
139.900000	0.092000	140.100000	0.091000	142.200000	0.087000	-170.400000	0.021000	-90.600000	0.135000	-180.000000	0.000000	-180.000000	0.000000	-180.000000	0.000000	-180.000000	0.000000	-180.000000	0.000000	-180.000000	0.000000	-180.000000	0.000000	-180.000000	0.000000	-180.000000	0.000000	-180.000000	0.000000	-180.000000	0.000000	-180.000000	0.000000	-180.000000	0.000000	-180.000000	0.000000	-180.000000	0.000000	-180.000000	0.000000	-180.000000	0.000000	-180.000000	0.000000	-180.000000	0.000000	-180.000000	0.000000
140.700000	0.093000	140.300000	0.093000	139.000000	0.096000	-113.300000	0.163000	-137.400000	0.176000	135.000000	0.000000	135.000000	0.000000	135.000000	0.000000	135.000000	0.000000	135.000000	0.000000	135.000000	0.000000	135.000000	0.000000	135.000000	0.000000	135.000000	0.000000	135.000000	0.000000	135.000000	0.000000	135.000000	0.000000	135.000000	0.000000	135.000000	0.000000	135.000000	0.000000	135.000000	0.000000	135.000000	0.000000	135.000000	0.000000	135.000000	0.000000	135.000000	0.000000
140.200000	0.092000	140.500000	0.093000	141.300000	0.090000	-165.200000	0.030000	-85.800000	0.004000	-180.000000	0.000000	-180.000000	0.000000	-180.000000	0.000000	-180.000000	0.000000	-180.000000	0.000000	-180.000000	0.000000	-180.000000	0.000000	-180.000000	0.000000	-180.000000	0.000000	-180.000000	0.000000	-180.000000	0.000000	-180.000000	0.000000	-180.000000	0.000000	-180.000000	0.000000	-180.000000	0.000000	-180.000000	0.000000	-180.000000	0.000000	-180.000000	0.000000	-180.000000	0.000000	-180.000000	0.000000
140.100000	0.092000	140.000000	0.091000	139.500000	0.093000	-117.700000	0.149000	176.600000	0.122000	90.000000	0.000000	90.000000	0.000000	90.000000	0.000000	90.000000	0.000000	90.000000	0.000000	90.000000	0.000000	90.000000	0.000000	90.000000	0.000000	90.000000	0.000000	90.000000	0.000000	90.000000	0.000000	90.000000	0.000000	90.000000	0.000000	90.000000	0.000000	90.000000	0.000000	90.000000	0.000000	90.000000	0.000000	90.000000	0.000000	90.000000	0.000000	90.000000	0.000000
140.500000	0.093000	140.400000	0.093000	140.800000	0.092000	-160.900000	0.044000	92.900000	0.003000	180.000000	0.000000	180.000000	0.000000	180.000000	0.000000	180.000000	0.000000	180.000000	0.000000	180.000000	0.000000	180.000000	0.000000	180.000000	0.000000	180.000000	0.000000	180.000000	0.000000	180.000000	0.000000	180.000000	0.000000	180.000000	0.000000	180.000000	0.000000	180.000000	0.000000	180.000000	0.000000	180.000000	0.000000	180.000000	0.000000	180.000000	0.000000	180.000000	0.000000
140.200000	0.092000	140.500000	0.093000	140.100000	0.093000	-122.800000	0.136000	134.500000	0.199000	-112.500000	0.000000	-112.500000	0.000000	-112.500000	0.000000	-112.500000	0.000000	-112.500000	0.000000	-112.500000	0.000000	-112.500000	0.000000	-112.500000	0.000000	-112.500000	0.000000	-112.500000	0.000000	-112.500000	0.000000	-112.500000	0.000000	-112.500000	0.000000	-112.500000	0.000000	-112.500000	0.000000	-112.500000	0.000000	-112.500000	0.000000	-112.500000	0.000000	-112.500000	0.000000	-112.500000	0.000000
140.200000	0.092000	140.000000	0.091000	140.300000	0.092000	-155.000000	0.057000	178.400000	0.104000	-180.000000	0.000000	-180.000000	0.000000	-180.000000	0.000000	-180.000000	0.000000	-180.000000	0.000000	-180.000000	0.000000	-180.000000	0.000000	-180.000000	0.000000	-180.000000	0.000000	-180.000000	0.000000	-180.000000	0.000000	-180.000000	0.000000	-180.000000	0.000000	-180.000000	0.000000	-180.000000	0.000000	-180.000000	0.000000	-180.000000	0.000000	-180.000000	0.000000	-180.000000	0.000000	-180.000000	0.000000
140.400000	0.093000	140.400000	0.093000	140.300000	0.092000	-128.500000	0.123000	91.700000	0.002000	90.000000	0.000000	90.000000	0.000000	90.000000	0.000000	90.000000	0.000000	90.000000	0.000000	90.000000	0.000000	90.000000	0.000000	90.000000	0.000000	90.000000	0.000000	90.000000	0.000000	90.000000	0.000000	90.000000	0.000000	90.000000	0.000000	90.000000	0.000000	90.000000	0.000000	90.000000	0.000000	90.000000	0.000000	90.000000	0.000000	90.000000	0.000000	90.000000	0.000000
140.300000	0.092000	140.500000	0.093000	140.300000	0.093000	-150.000000	0.069000	179.300000	0.002000	180.000000	0.000000	180.000000	0.000000	180.000000	0.000000	180.000000	0.000000	180.000000	0.000000	180.000000	0.000000	180.000000	0.000000	180.000000	0.000000	180.000000	0.000000	180.000000	0.000000	180.000000	0.000000	180.000000	0.000000	180.000000	0.000000	180.000000	0.000000	180.000000	0.000000	180.000000	0.000000	180.000000	0.000000	180.000000	0.000000	180.000000	0.000000	180.000000	0.000000
140.100000	0.092000	140.000000	0.091000	140.300000	0.092000	-132.800000	0.110000	-108.000000	0.245000	-135.000000	0.000000	-135.000000	0.000000	-135.000000	0.000000	-135.000000	0.000000	-135.000000	0.000000	-135.000000	0.000000	-135.000000	0.000000	-135.000000	0.000000	-135.000000	0.000000	-135.000000	0.000000	-135.000000	0.000000	-135.000000	0.000000	-135.000000	0.000000	-135.000000	0.000000	-135.000000	0.000000	-135.000000	0.000000	-135.000000	0.000000	-135.000000	0.000000	-135.000000	0.000000	-135.000000	0.000000
140.500000	0.093000	140.400000	0.093000	140.200000	0.092000	-146.200000	0.080000	154.700000	0.072000	180.000000	0.000000	180.000000	0.000000	180.000000	0.000000	180.000000	0.000000	180.000000	0.000000	180.000000	0.000000	180.000000	0.000000	180.000000	0.000000	180.000000	0.000000	180.000000	0.000000	180.000000	0.000000	180.000000	0.000000	180.000000	0.000000	180.000000	0.000000	180.000000	0.000000	180.000000	0.000000	180.000000	0.000000	180.000000	0.000000	180.000000	0.000000	180.000000	0.000000
140.200000	0.092000	140.500000	0.093000	140.400000	0.093000	-136.000000	0.102000	82.200000	0.008000	-90.000000	0.000000	-90.000000	0.000000	-90.000000	0.000000	-90.000000	0.000000	-90.000000	0.000000	-90.000000	0.000000	-90.000000	0.000000	-90.000000	0.000000	-90.000000	0.000000	-90.000000	0.000000	-90.000000	0.000000	-90.000000	0.000000	-90.000000	0.000000	-90.000000	0.000000	-90.000000	0.000000	-90.000000	0.000000	-90.000000	0.000000	-90.000000	0.000000	-90.000000	0.000000	-90.000000	0.000000
140.200000	0.092000	140.000000	0.091000	140.300000	0.092000	-143.300000	0.085000	-167.700000	0.132000	-180.000000	0.000000	-180.000000	0.000000	-180.000000	0.000000	-180.000000	0.000000	-180.000000	0.000000	-180.000000	0.000000	-180.000000	0.000000	-180.000000	0.000000	-180.000000	0.000000	-180.000000	0.000000	-180.000000	0.000000	-180.000000	0.000000	-180.000000	0.000000	-180.000000	0.000000	-180.000000	0.000000	-180.000000	0.000000	-180.000000	0.000000	-180.000000	0.000000	-180.000000	0.000000	-180.000000	0.000000
140.400000	0.093000	140.400000	0.093000	140.200000	0.092000	-138.300000	0.097000	-123.500000	0.094000	123.700000	0.589000	101.200000	0.000000	101.200000	0.000000	101.200000	0.000000	101.200000	0.000000	101.200000	0.000000	101.200000	0.000000	101.200000	0.000000	101.200000	0.000000	101.200000	0.000000	101.200000	0.000000	101.200000	0.000000	101.200000	0.000000	101.200000	0.000000	101.200000	0.000000	101.200000	0.000000	101.200000	0.000000	101.200000	0.000000	101.200000	0.000000	101.200000	0.000000
140.300000	0.092000	140.500000	0.093000	140.400000	0.093000	-141.800000	0.090000	-119.100000	0.117000	180.000000	0.001000	180.000000	0.000000	180.000000	0.000000	180.000000	0.000000	180.000000	0.000000	180.000000	0.000000	180.000000	0.000000	180.000000	0.000000	180.000000	0.000000	180.000000	0.000000	180.000000	0.000000	180.000000	0.000000	180.000000	0.000000	180.000000	0.000000	180.000000	0.000000	180.000000	0.000000	180.000000	0.000000	180.000000	0.000000	180.000000	0.000000	180.000000	0.000000
140.100000	0.092000	140.000000	0.091000	140.300000	0.092000	-139.200000	0.093000	-167.100000	0.085000	-90.000000	0.000000	-90.000000	0.000000	-90.000000	0.000000	-90.000000	0.000000	-90.000000	0.000000	-90.000000	0.000000	-90.000000	0.000000	-90.000000	0.000000	-90.000000	0.000000	-90.000000	0.000000	-90.000000	0.000000	-90.000000	0.000000	-90.000000	0.000000	-90.000000	0.000000	-90.000000	0.000000	-90.000000	0.000000	-90.000000	0.000000	-90.000000	0.000000	-90.000000	0.000000	-90.000000	0.000000
140.500000	0.093000	140.400000	0.093000	140.200000	0.092000	-140.900000	0.092000	93.700000	0.101000	-180.000000	0.000000	-180.000000	0.000000	-180.000000	0.000000	-180.000000	0.000000	-180.000000	0.000000	-180.000000	0.000000	-180.000000	0.000000	-180.000000	0.000000	-180.000000	0.000000	-180.000000	0.000000	-180.000000	0.000000	-180.000000	0.000000	-180.000000	0.000000	-180.000000	0.000000	-180.000000	0.000000	-180.000000	0.000000	-180.000000	0.000000	-180.000000	0.000000	-180.000000	0.000000	-180.000000	0.000000
140.200000	0.092000	140.500000	0.093000	140.400000	0.093000	-140.100000	0.093000	145.000000	0.018000	-45.000000	0.004000	135.000000	0.000000	135.000000	0.000000	135.000000	0.000000	135.000000	0.000000	135.000000	0.000000	135.000000	0.000000	135.000000	0.000000	135.000000	0.000000	135.000000	0.000000	135.000000	0.000000	135.000000	0.000000	135.000000	0.000000	135.000000	0.000000	135.000000	0.000000	135.000000	0.000000	135.000000	0.000000	135.000000	0.000000	135.000000	0.000000	135.000000	0.000000
140.200000	0.092000	140.000000	0.091000	140.300000	0.092000	-140.200000	0.092000	75.400000	0.185000	-179.200000	0.000000	-180.000000	0.000000	-180.000000	0.000000	-180.000000	0.000000	-180.000000	0.000000	-180.000000	0.000000	-180.000000	0.000000	-180.000000	0.000000	-180.000000	0.000000	-180.000000	0.000000	-180.000000	0.000000	-180.000000	0.000000	-180.000000	0.000000	-180.000000	0.000000	-180.000000	0.000000	-180.000000	0.000000	-180.000000	0.000000	-180.000000	0.000000	-180.000000	0.000000	-180.000000	0.000000
140.400000	0.093000	140.400000	0.093000	140.200000	0.092000	-140.300000	0.092000	-151.600000	0.038000	89.300000	0.001000	90.000000	0.000000	90.000000	0.000000	90.000000	0.000000	90.000000	0.000000	90.000000	0.000000	90.000000	0.000000	90.000000	0.000000	90.000000	0.000000	90.000000	0.000000	90.000000	0.000000	90.000000	0.000000	90.000000	0.000000	90.000000	0.000000	90.000000	0.000000	90.000000	0.000000	90.000000	0.000000	90.000000	0.000000	90.000000	0.000000	90.000000	0.000000
140.300000	0.092000	140.500000	0.093000	140.400000	0.093000	-140.400000	0.093000	-118.500000	0.090000	179.100000	0.001000	180.000000	0.000000	180.000000	0.000000	180.000000	0.000000	180.000000	0.000000	180.000000	0.000000	180.000000	0.000000	180.000000	0.000000	180.000000	0.000000	180.000000	0.000000	180.000000	0.000000	180.000000	0.000000	180.000000	0.000000	180.000000	0.000000	180.000000	0.000000	180.000000	0.000000	180.000000	0.000000	180.000000	0.000000	180.000000	0.000000	180.000000	0.000000
140.100000	0.092000	140.000000	0.091000	140.300000	0.092000	-140.200000	0.092000	-162.200000	0.114000	55.000000	0.393000	-112.500000	0.000000	-112.500000	0.000000	-112.500000	0.000000	-112.500000	0.000000	-112.500000	0.000000	-112.500000	0.000000	-112.500000	0.000000	-112.500000	0.000000	-112.500000	0.000000	-112.500000	0.000000	-112.500000	0.000000	-112.500000	0.000000	-112.500000	0.000000	-112.500000	0.000000	-112.500000	0.000000	-112.500000	0.000000	-112.500000	0.000000	-112.500000	0.000000	-112.500000	0.000000
140.500000	0.093000	140.400000	0.093000	140.200000	0.092000	-140.200000	0.092000	-129.400000	0.104000	-175.600000	0.001000	180.000000	0.000000	180.000000	0.000000	180.000000	0.000000	180.000000	0.000000	180.000000	0.000000	180.000000	0.000000	180.000000	0.000000	180.000000	0.000000	180.000000	0.000000	180.000000	0.000000	180.000000	0.000000	180.000000	0.000000	180.000000	0.000000	180.000000	0.000000	180.000000	0.000000	180.000000	0.000000	180.000000	0.000000	180.000000	0.000000	180.000000	0.000000
140.200000	0.092000	140.500000	0.093000	140.400000	0.093000	-140.400000	0.093000	-134.400000	0.052000	-92.800000	0.001000	-90.000000	0.000000	-90.000000	0.000000	-90.000000	0.000000	-90.000000	0.000000	-90.000000	0.000000	-90.000000	0.000000	-90.000000	0.000000	-90.000000	0.000000	-90.000000	0.000000	-90.000000	0.000000	-90.000000	0.000000	-90.000000	0.000000	-90.000000	0.000000	-90.000000	0.000000	-90.000000	0.000000	-90.000000	0.000000	-90.000000	0.000000	-90.000000	0.000000	-90.000000	0.000000
140.200000	0.092000	140.000000	0.091000	140.300000	0.092000	-140.200000	0.092000	-149.000000	0.132000	167.600000	0.000000	-180.000000	0.000000	-180.000000	0.000000	-180.000000	0.000000	-180.000000	0.000000	-180.000000	0.000000	-180.000000	0.000000	-180.000000	0.000000	-180.000000	0.000000	-180.000000	0.000000	-180.000000	0.000000	-180.000000	0.000000	-180.000000	0.000000	-180.000000	0.000000	-180.000000	0.000000	-180.000000	0.000000	-180.000000	0.000000	-180.000000	0.000000	-180.000000	0.000000	-180.000000	0.000000
140.400000	0.093000	140.400000	0.093000	140.200000	0.092000	-140.200000	0.092000	-140.200000	0.084000	53.900000	0.004000	135.000000	0.000000	135.000000	0.000000	135.000000	0.000000	135.000000	0.000000	135.000000	0.000000	135.000000	0.000000	135.000000	0.000000	135.000000	0.000000	135.000000	0.000000	135.000000	0.000000	135.000000	0.000000	135.000000	0.000000	135.000000	0.000000	135.000000	0.000000	135.000000	0.000000	135.000000	0.000000	135.000000	0.000000	135.000000	0.000000	135.000000	0.000000
140.300000	0.092000	140.500000	0.093000	140.400000	0.093000	-140.400000	0.093000	-132.100000	0.062000	-174.700000	0.002000	-180.000000	0.000000	-180.000000	0.000000	-180.000000	0.000000	-180.000000	0.000000	-180.000000	0.000000	-180.000000	0.000000	-180.000000	0.000000	-180.000000	0.000000	-180.000000	0.000000	-180.000000	0.000000	-180.000000	0.000000	-180.000000	0.000000	-180.000000	0.000000	-180.000000	0.000000	-180.000000	0.000000	-180.000000	0.000000	-180.000000	0.000000	-180.000000	0.000000	-180.000000	0.000000
140.100000	0.092000	140.000000	0.091000	140.300000	0.092000	-140.200000	0.092000	-148.600000	0.125000	-93.300000	0.326000	90.000000	0.000000	90.000000	0.000000	90.000000	0.000000	90.000000	0.000000	90.000000	0.000000	90.000000	0.000000	90.000000	0.000000	90.000000	0.000000	90.000000	0.000000	90.000000	0.000000	90.000000	0.000000	90.000000	0.000000	90.000000	0.000000	90.000000	0.000000	90.000000	0.000000	90.000000	0.000000	90.000000	0.000000	90.000000	0.000000	90.000000	0.000000
140.500000	0.093000	140.400000	0.093000	140.200000	0.092000	-140.200000	0.092000	-140.000000	0.089000	179.300000	0.024000	180.000000	0.000000	180.000000	0.000000	180.000000	0.000000	180.000000	0.000000	180.000000	0.000000	180.000000	0.000000	180.000000	0.000000	180.000000	0.000000	180.000000	0.000000	180.000000	0.000000	180.000000	0.000000	180.000000	0.000000	180.000000	0.000000	180.000000	0.000000	180.000000	0.000000	180.000000	0.000000	180.000000	0.000000	180.000000	0.000000	180.000000	0.000000
140.200000	0.092000	140.500000	0.093000	140.400000	0.093000	-140.400000	0.093000	-132.500000	0.072000	91.700000	0.118000	-126.600000	0.000000	-126.600000	0.000000	-126.600000	0.000000	-126.600000	0.000000	-126.600000	0.000000	-126.600000	0.000000	-126.600000	0.000000	-126.600000	0.000000	-126.600000	0.000000	-126.600000	0.000000	-126.600000	0.000000	-126.600000	0.000000	-126.600000	0.000000	-126.600000	0.000000	-126.600000	0.000000	-126.600000	0.000000	-126.600000	0.000000	-126.600000	0.000000	-126.600000	0.000000
140.200000	0.092000	140.000000	0.091000	140.300000	0.092000	-140.200000	0.092000	-147.800000	0.111000	176.700000	0.006000	180.000000	0.000000	180.000000	0.000000	180.000000	0.000000	180.000000	0.000000	180.000000	0.000000	180.000000	0.000000	180.000000	0.000000	180.000000	0.000000	180.000000	0.000000	180.000000	0.000000	180.000000	0.000000	180.000000	0.000000	180.000000	0.000000	180.000000	0.000000	180.000000	0.000000	180.000000	0.000000	180.000000	0.000000	180.000000	0.000000	180.000000	0.000000
140.400000	0.093000	140.400000	0.093000	140.200000	0.092000	-140.200000	0.092000	-139.500000	0.095000	-96.500000	0.214000	90.000000	0.000000	90.000000	0.000000	90.000000	0.000000	90.000000	0.000000	90.000000	0.000000	90.000000	0.000000	90.000000	0.000000	90.000000	0.000000	90.000000	0.000000	90.000000	0.000000	90.000000	0.000000	90.000000	0.000000	90.000000	0.000000	90.000000	0.000000	90.000000	0.000000	90.000000	0.000000	90.000000	0.000000	90.000000	0.000000	90.000000	0.000000
140.300000	0.092000	140.500000	0.093000	140.400000	0.093000	-140.400000	0.093000	-135.100000	0.072000	-151.800000	0.010000	-180.000000	0.000000	-180.000000	0.000000	-180.000000	0.000000	-180.000000	0.000000	-180.000000	0.000000	-180.000000	0.000000	-180.000000	0.000000	-180.000000	0.000000	-180.000000	0.000000	-180.000000	0.000000	-180.000000	0.000000	-180.000000	0.000000	-180.000000	0.000000	-180.000000	0.000000	-180.000000	0.000000	-180.000000	0.000000	-180.000000	0.000000	-180.000000	0.000000	-180.000000	0.000000
140.100000	0.092000	140.000000	0.091000	140.300000	0.092000	-140.200000	0.092000	-144.900000	0.109000	-42.600000	0.006000	-135.000000	0.000000	-135.000000	0.000000	-135.000000	0.000000	-135.000000	0.000000	-135.000000	0.000000	-135.000000	0.000000	-135.000000	0.000000	-135.000000	0.000000	-135.000000	0.000000	-135.000000	0.000000	-135.000000	0.000000	-135.000000	0.000000	-135.000000	0.000000	-135.000000	0.000000	-135.000000	0.000000	-135.000000	0.000000	-135.000000	0.000000	-135.000000	0.000000	-135.000000	0.000000
140.500000	0.093000	140.400000	0.093000	140.200000	0.092000	-140.200000	0.092000	-141.000000	0.094000	-91.800000	0.184000	180.000000	0.000000	180.000000	0.000000	180.000000	0.000000	180.000000	0.000000	180.000000	0.000000	180.000000	0.000000	180.000000	0.000000	180.000000	0.000000	180.000000	0.000000	180.000000	0.000000	180.000000	0.000000	180.000000	0.000000	180.000000	0.000000	180.000000	0.000000	180.000000	0.000000	180.000000	0.000000	180.000000	0.000000	180.000000	0.000000	180.000000	0.000000
140.200000	0.092000	140.500000	0.093000	140.400000	0.093000	-140.400000	0.093000	-135.500000	0.077000	-144.000000	0.022000	-90.000000	0.000000	-90.000000	0.000000	-90.000000	0.000000	-90.000000	0.000000	-90.000000	0.000000	-90.000000	0.000000	-90.000000	0.000000	-90.000000	0.000000	-90.000000	0.000000	-90.000000	0.000000	-90.000000	0.000000	-90.000000	0.000000	-90.000000	0.000000	-90.000000	0.000000	-90.000000	0.000000	-90.000000	0.000000	-90.000000	0.000000	-90.000000	0.000000	-90.000000	0.000000
140.200000	0.092000	140.000000	0.091000	140.300000	0.092000	-140.200000	0.092000	-144.000000	0.104000	-135.600000	0.180000	180.000000	0.000000	180.000000	0.000000	180.000000	0.000000	180.000000	0.000000	180.000000	0.000000	180.000000	0.000000	180.000000	0.000000	180.000000	0.000000	180.000000	0.000000	180.000000	0.000000	180.000000	0.000000	180.000000	0.000000	180.000000	0.000000	180.000000	0.000000	180.000000	0.000000	180.000000	0.000000	180.000000	0.000000	180.000000	0.000000	180.000000	0.000000
140.400000	0.093000	140.400000	0.093000	140.200000	0.092000	-140.200000	0.092000	-141.000000	0.095000	47.800000	0.013000	112.500000	0.000000	112.500000	0.000000	112.500000	0.000000	112.500000	0.000000	112.500000	0.000000	112.500000	0.000000	112.500000	0.000000	112.500000	0.000000	112.500000	0.000000	112.500000	0.000000	112.500000	0.000000	112.500000	0.000000	112.500000	0.000000	112.500000	0.000000	112.500000	0.000000	112.500000	0.000000	112.500000	0.000000	112.500000	0.000000	112.500000	0.000000
140.300000	0.092000	140.500000	0.093000	140.400000	0.093000	-140.400000	0.093000	-136.500000	0.080000	162.700000	0.017000	180.000000	0.000000	180.000000	0.000000	180.000000	0.000000	180.000000	0.000000	180.000000	0.000000	180.000000	0.000000	180.000000	0.000000	180.000000	0.000000	180.000000	0.000000	180.000000	0.000000	180.000000	0.000000	180.000000	0.000000	180.000000	0.000000	180.000000	0.000000	180.000000	0.000000	180.000000	0.000000	180.000000	0.000000	180.000000	0.000000	180.000000	0.000000
140.100000	0.092000	140.000000	0.091000	140.300000	0.092000	-140.200000	0.092000	-142.900000	0.101000	-83.000000	0.199000	-90.000000	0.000000	-90.000000	0.000000	-90.000000	0.000000	-90.000000	0.000000	-90.000000	0.000000	-90.000000	0.000000	-90.000000	0.000000	-90.000000	0.000000	-90.000000	0.000000	-90.000000	0.000000	-90.000000	0.000000	-90.000000	0.000000	-90.000000	0.000000	-90.000000	0.000000	-90.000000	0.000000	-90.000000	0.000000	-90.000000	0.000000	-90.000000	0.000000	-90.000000	0.000000
140.500000	0.093000	140.400000	0.093000	140.200000	0.092000	-140.200000	0.092000	-141.200000	0.095000	159.100000	0.008000	-180.000000	0.000000	-180.000000	0.000000	-180.000000	0.000000	-180.000000	0.000000	-180.000000	0.000000	-180.000000	0.000000	-180.000000	0.000000	-180.000000	0.000000	-180.000000	0.000000	-180.000000	0.000000	-180.000000	0.000000	-180.000000	0.000000	-180.000000	0.000000	-180.000000	0.000000	-180.000000	0.000000	-180.000000	0.000000	-180.000000	0.000000	-180.000000	0.000000	-180.000000	0.000000
140.200000	0.092000	140.500000	0.093000	140.400000	0.093000	-140.400000	0.093000	-137.200000	0.083000	101.000000	0.174000	135.000000	0.000000	135.000000	0.000000	135.000000	0.000000	135.000000	0.000000	135.000000	0.000000	135.000000	0.000000	135.000000	0.000000	135.000000	0.000000	135.000000	0.000000	135.000000	0.000000	135.000000	0.000000	135.000000	0.000000	135.000000	0.000000	135.000000	0.000000	135.000000	0.000000	135.000000	0.000000	135.000000	0.000000	135.000000	0.000000	135.000000	0.000000
140.200000	0.092000	140.000000	0.091000	140.300000	0.092000	-140.200000	0.092000	-142.200000	0.098000	176.700000	0.023000	180.000000	0.000000	180.000000	0.000000	180.000000	0.000000	180.000000	0.000000	180.000000	0.000000	180.000000	0.000000	180.000000	0.000000	180.000000	0.000000	180.000000	0.000000	180.000000	0.000000	180.000000	0.000000	180.000000	0.000000	180.000000	0.000000	180.000000	0.000000	180.000000	0.000000	180.000000	0.000000	180.000000	0.000000	180.000000	0.000000	180.000000	0.000000
140.400000	0.093000	140.400000	0.093000	140.200000	0.092000	-140.200000	0.092000	-141.100000	0.095000	106.700000	0.166000	90.000000	0.000000	90.000000	0.000000	90.000000	0.000000	90.000000	0.000000	90.000000	0.000000	90.000000	0.000000	90.000000	0.000000	90.000000	0.000000	90.000000	0.000000	90.000000	0.000000	90.000000	0.000000	90.000000	0.000000	90.000000	0.000000	90.000000	0.000000	90.000000	0.000000	90.000000	0.000000	90.000000	0.000000	90.000000	0.000000	90.000000	0.000000
140.300000	0.092000	140.500000	0.093000	140.400000	0.093000	-140.400000	0.093000	-138.000000	0.085000	152.600000	0.001000	-180.000000	0.000000	-180.000000	0.000000	-180.000000	0.000000	-180.000000	0.000000	-180.000000	0.000000	-180.000000	0.000000	-180.000000	0.000000	-180.000000	0.000000	-180.000000	0.000000	-180.000000	0.000000	-180.000000	0.000000	-180.000000	0.000000	-180.000000	0.000000	-180.000000	0.000000	-180.000000	0.000000	-180.000000	0.000000	-180.000000	0.000000	-180.000000	0.000000	-180.000000	0.000000
140.100000	0.092000	140.000000	0.091000	140.300000	0.092000	-140.200000	0.092000	-141.600000	0.096000	127.800000	0.176000	-101.200000	0.000000	-101.200000	0.000000	-101.200000	0.000000	-101.200000	0.000000	-101.200000	0.000000	-101.200000	0.000000	-101.200000	0.000000	-101.200000	0.000000	-101.200000	0.000000	-101.200000	0.000000	-101.200000	0.000000	-101.200000	0.000000	-101.200000	0.000000	-101.200000	0.000000	-101.200000	0.000000	-101.200000	0.000000	-101.200000	0.000000	-101.200000	0.000000	-101.200000	0.000000
140.500000	0.093000	140.400000	0.093000	140.200000	0.092000	-140.200000	0.092000	-141.000000	0.095000	-49.600000	0.012000	-180.000000	0.000000	-180.000000	0.000000	-180.000000	0.000000	-180.000000	0.000000	-180.000000	0.000000	-180.000000	0.000000	-180.000000	0.000000	-180.000000	0.000000	-180.000000	0.000000	-180.000000	0.000000	-180.000000	0.000000	-180.000000	0.000000	-180.000000	0.000000	-180.000000	0.000000	-180.000000	0.000000	-180.000000	0.000000	-180.000000	0.000000	-180.000000	0.000000	-180.000000	0.000000
140.200000	0.092000	140.500000	0.093000	140.400000	0.093000	-140.400000	0.093000	-138.600000	0.087000	-154.200000	0.044000	90.000000	0.000000	90.000000	0.000000	90.000000	0.000000	90.000000	0.000000	90.000000	0.000000	90.000000	0.000000	90.000000	0.000000	90.000000	0.000000	90.000000	0.000000	90.000000	0.000000	90.000000	0.000000	90.000000	0.000000	90.000000	0.000000	90.000000	0.000000	90.000000	0.000000	90.000000	0.000000	90.000000	0.000000	90.000000	0.000000	90.000000	0.000000
140.200000	0.092000	140.000000	0.091000	140.300000	0.092000	-140.200000	0.092000	-141.100000	0.095000	-81.700000	0.187000	180.000000	0.000000	180.000000	0.000000	180.000000	0.000000	180.000000	0.000000	180.000000	0.000000	180.000000	0.000000	180.000000	0.000000	180.000000	0.000000	180.000000	0.000000	180.000000	0.000000	180.000000	0.000000	180.000000	0.000000	180.000000	0.000000	180.000000	0.000000	180.000000	0.000000	180.000000	0.000000	180.000000	0.000000	180.000000	0.000000	180.000000	0.000000
140.400000	0.093000	140.400000	0.093000	140.200000	0.092000	-140.200000	0.092000	-141.000000	0.094000	161.200000	0.006000	-135.000000	0.000000	-135.000000	0.000000	-135.000000	0.000000	-135.000000	0.000000	-135.000000	0.000000	-135.000000	0.000000	-135.000000	0.000000	-135.000000	0.000000	-135.000000	0.000000	-135.000000	0.000000	-135.000000	0.000000	-135.000000	0.000000	-135.000000	0.000000	-135.000000	0.000000	-135.000000	0.000000	-135.000000	0.000000	-135.000000	0.000000	-135.000000	0.000000	-135.000000	0.000000
140.300000	0.092000	140.500000	0.093000	140.400000	0.093000	-140.400000	0.093000	-139.000000	0.088000	102.600000	0.165000	180.000000	0.000000	180.000000	0.000000	180.000000	0.000000	180.000000	0.000000	180.000000	0.000000	180.000000	0.000000	180.000000	0.000000	180.000000	0.000000	180.000000	0.000000	180.000000	0.000000	180.000000	0.000000	180.000000	0.000000	180.000000	0.000000	180.000000	0.000000	180.000000	0.000000	180.000000	0.000000	180.000000	0.000000	180.000000	0.000000	180.000000	0.000000
140.100000	0.092000	140.000000	0.091000	140.300000	0.092000	-140.200000	0.092000	-140.800000	0.094000	175.300000	0.041000	-90.000000	0.000000	-90.000000	0.000000	-90.000000	0.000000	-90.000000	0.000000	-90.000000	0.000000	-90.000000	0.000000	-90.000000	0.000000	-90.000000	0.000000	-90.000000	0.000000	-90.000000	0.000000	-90.000000	0.000000	-90.000000	0.000000	-90.000000	0.000000	-90.000000	0.000000	-90.000000	0.000000	-90.000000	0.000000	-90.000000	0.000000	-90.000000	0.000000	-90.000000	0.000000
140.500000	0.093000	140.400000	0.093000	140.200000	0.092000	-140.200000	0.092000	-140.900000	0.095000	109.900000	0.153000	-180.000000	0.000000	-180.000000	0.000000	-180.000000	0.000000	-180.000000	0.000000	-180.000000	0.000000	-180.000000	0.000000	-180.000000	0.000000	-180.000000	0.000000	-180.000000	0.000000	-180.000000	0.000000	-180.000000	0.000000	-180.000000	0.000000	-180.000000	0.000000	-180.000000	0.000000	-180.000000	0.000000	-180.000000	0.000000	-180.000000	0.000000	-180.000000	0.000000	-180.000000	0.000000
140.200000	0.092000	140.500000	0.093000	140.400000	0.093000	-140.400000	0.093000	-139.300000	0.089000	149.200000	0.009000	112.500000	0.000000	112.500000	0.000000	112.500000	0.000000	112.500000	0.000000	112.500000	0.000000	112.500000	0.000000	112.500000	0.000000	112.500000	0.000000	112.500000	0.000000	112.500000	0.000000	112.500000	0.000000	112.500000	0.000000	112.500000	0.000000	112.500000	0.000000	112.500000	0.000000	112.500000	0.000000	112.500000	0.000000	112.500000	0.000000	112.500000	0.000000
140.200000	0.092000	140.000000	0.091000	140.300000	0.092000	-140.200000	0.092000	-140.600000	0.093000	133.500000	0.172000	180.000000	0.000000	180.000000	0.000000	180.000000	0.000000	180.000000	0.000000	180.000000	0.000000	180.000000	0.000000	180.000000	0.000000	180.000000	0.000000	180.000000	0.000000	180.000000	0.000000	180.000000	0.000000	180.000000	0.000000	180.000000	0.000000	180.000000	0.000000	180.000000	0.000000	180.000000	0.000000	180.000000	0.000000	180.000000	0.000000	180.000000	0.000000
140.400000	0.093000	140.400000	0.093000	140.200000	0.092000	-140.200000	0.092000	-140.900000	0.094000	151.700000	0.046000	-90.000000	0.000000	-90.000000	0.000000	-90.000000	0.000000	-90.000000	0.000000	-90.000000	0.000000	-90.000000	0.000000	-90.000000	0.000000	-90.000000	0.000000	-90.000000	0.000000	-90.000000	0.000000	-90.000000	0.000000	-90.000000	0.000000	-90.000000	0.000000	-90.000000	0.000000	-90.000000	0.000000	-90.000000	0.000000	-90.000000	0.000000	-90.000000	0.000000	-90.000000	0.000000
140.300000	0.092000	140.500000	0.093000	140.400000	0.093000	-140.400000	0.093000	-139.500000	0.090000	125.500000	0.095000	-180.000000	0.000000	-180.000000	0.000000	-180.000000	0.000000	-180.000000	0.000000	-180.000000	0.000000	-180.000000	0.000000	-180.000000	0.000000	-180.000000	0.000000	-180.000000	0.000000	-180.000000	0.000000	-180.000000	0.000000	-180.000000	0.000000	-180.000000	0.000000	-180.000000	0.000000	-180.000000	0.000000	-180.000000	0.000000	-180.000000	0.000000	-180.000000	0.000000	-180.000000	0.000000
140.100000	0.092000	140.000000	0.091000	140.300000	0.092000	-140.200000	0.092000	-140.500000	0.093000	154.200000	0.106000	135.000000	0.000000	135.000000	0.000000	135.000000	0.000000	135.000000	0.000000	135.000000	0.000000	135.000000	0.000000	135.000000	0.000000	135.000000	0.000000	135.000000	0.000000	135.000000	0.000000	135.000000	0.000000	135.000000	0.000000	135.000000	0.000000	135.000000	0.000000	135.000000	0.000000	135.000000	0.000000	135.000000	0.000000	135.000000	0.000000	135.000000	0.000000
140.500000	0.093000	140.400000	0.093000	140.200000	0.092000	-140.200000	0.092000	-140.700000	0.094000	133.500000	0.097000	-180.000000	0.000000	-180.000000	0.000000	-180.000000	0.000000	-180.000000	0.000000	-180.000000	0.000000	-180.000000	0.000000	-180.000000	0.000000	-180.000000	0.000000	-180.000000	0.000000	-180.000000	0.000000	-180.000000	0.000000	-180.000000	0.000000	-180.000000	0.000000	-180.000000	0.000000	-180.000000	0.000000	-180.000000	0.000000	-180.000000	0.000000	-180.000000	0.000000	-180.000000	0.000000
140.200000	0.092000	140.500000	0.093000	140.400000	0.093000	-140.400000	0.093000	-139.700000	0.090000	137.500000	0.073000	90.000000	0.000000	90.000000	0.000000	90.000000	0.000000	90.000000	0.000000	90.000000	0.000000	90.000000	0.000000	90.000000	0.000000	90.000000	0.000000	90.000000	0.000000	90.000000	0.000000	90.000000	0.000000	90.000000	0.000000	90.000000	0.000000	90.000000	0.000000	90.000000	0.000000	90.000000	0.000000	90.000000	0.000000	90.000000	0.000000	90.000000	0.000000
140.200000	0.092000	140.000000	0.091000	140.300000	0.092000	-140.200000	0.092000	-140.400000	0.093000	145.300000	0.111000	180.000000	0.000000	180.000000	0.000000	180.000000	0.000000	180.000000	0.000000	180.000000	0.000000	180.000000	0.000000	180.000000	0.000000	180.000000	0.000000	180.000000	0.000000	180.000000	0.000000	180.000000	0.000000	180.000000	0.000000	180.000000	0.000000	180.000000	0.000000	180.000000	0.000000	180.000000	0.000000	180.000000	0.000000	180.000000	0.000000	180.000000	0.000000
140.400000	0.093000	140.400000	0.093000	140.200000	0.092000	-140.200000	0.092000	-140.700000	0.093000	139.700000	0.088000	-128.900000	0.654000	-140.600000	0.000000	-140.600000	0.000000	-140.600000	0.000000	-140.600000	0.000000	-140.600000	0.000000	-140.600000	0.000000	-140.600000	0.000000	-140.600000	0.000000	-140.600000	0.000000	-140.600000	0.000000	-140.600000	0.000000	-140.600000	0.000000	-140.600000	0.000000	-140.600000	0.000000	-140.600000	0.000000	-140.600000	0.000000	-140.600000	0.000000	-140.600000	0.000000
140.300000	0.092000	140.500000	0.093000	140.400000	0.093000	-140.400000	0.093000	-139.800000	0.091000	136.200000	0.077000	180.000000	0.001000	-180.000000	0.000000	-180.000000	0.000000	-180.000000	0.000000	-180.000000	0.000000	-180.000000	0.000000	-180.000000	0.000000	-180.000000	0.000000	-180.000000	0.000000	-180.000000	0.000000	-180.000000	0.000000	-180.000000	0.000000	-180.000000	0.000000	-180.000000	0.000000	-180.000000	0.000000	-180.000000	0.000000	-180.000000	0.000000	-180.000000	0.000000	-180.000000	0.000000
140.100000	0.092000	140.000000	0.091000	140.300000	0.092000	-140.200000	0.092000	-140.400000	0.093000	144.700000	0.110000	90.000000	0.000000	-90.000000	0.000000	-90.000000	0.000000	-90.000000	0.000000	-90.000000	0.000000	-90.000000	0.000000	-90.000000	0.000000	-90.000000	0.000000	-90.000000	0.000000	-90.000000	0.000000	-90.000000	0.000000	-90.000000	0.000000	-90.000000	0.000000	-90.000000	0.000000	-90.000000	0.000000	-90.000000	0.000000	-90.000000	0.000000	-90.000000	0.000000	-90.000000	0.000000
140.500000	0.093000	140.400000	0.093000	140.200000	0.092000	-140.200000	0.092000	-140.500000	0.093000	139.900000	0.089000	180.000000	0.000000	-180.000000	0.000000	-180.000000	0.000000	-180.000000	0.000000	-180.000000	0.000000	-180.000000	0.000000	-180.000000	0.000000	-180.000000	0.000000	-180.000000	0.000000	-180.000000	0.000000	-180.000000	0.000000	-180.000000	0.000000	-180.000000	0.000000	-180.000000	0.000000	-180.000000	0.000000	-180.000000	0.000000	-180.000000	0.000000	-180.000000	0.000000	-180.000000	0.000000
-180.000000	0.000000	-180.000000	0.000000	-180.000000	0.000000	-180.000000	0.000000	-180.000000	0.000000	-180.000000	0.000000	-180.000000	0.000000	-180.000000	0.000000	-180.000000	0.000000	-180.000000	0.000000	-180.000000	0.000000	-180.000000	0.000000	-180.000000	0.000000	-180.000000	0.000000	-180.000000	0.000000	-180.000000	0.000000	-180.000000	0.000000	-180.000000	0.000000	-180.000000	0.000000	-180.000000	0.000000	-180.000000	0.000000	-180.000000	0.000000	-180.000000	0.000000	-180.000000	0.000000	-180.000000	0.000000
90.000000	0.000000	90.000000	0.000000	90.000000	0.000000	90.000000	0.000000	90.000000	0.000000	90.000000	0.000000	90.000000	0.000000	90.000000	0.000000	90.000000	0.000000	90.000000	0.000000	90.000000	0.000000	90.000000	0.000000	90.000000	0.000000	90.000000	0.000000	90.000000	0.000000	90.000000	0.000000	90.000000	0.000000	90.000000	0.000000	90.000000	0.000000	90.000000	0.000000	90.000000	0.000000	90.000000	0.000000	90.000000	0.000000	90.000000	0.000000	90.000000	0.000000
-180.000000	0.000000	-180.000000	0.000000	-180.000000	0.000000	-180.000000	0.000000	-180.000000	0.000000	-180.000000	0.000000	-180.000000	0.000000	-180.000000	0.000000	-180.000000	0.000000	-180.000000	0.000000	-180.000000	0.000000	-180.000000	0.000000	-180.000000	0.000000	-180.000000	0.000000	-180.000000	0.000000	-180.000000	0.000000	-180.000000	0.000000	-180.000000	0.000000	-180.000000	0.000000	-180.000000	0.000000	-180.000000	0.000000	-180.000000	0.000000	-180.000000	0.000000	-180.000000	0.000000	-180.000000	0.000000
-135.000000	0.298000	-135.000000	0.298000	-135.000000	0.000000	-135.000000	0.000000	-135.000000	0.000000	-135.000000	0.000000	-135.000000	0.000000	-135.000000	0.000000	-135.000000	0.000000	-135.000000	0.000000	-135.000000	0.000000	-135.000000	0.000000	-135.000000	0.000000	-135.000000	0.000000	-135.000000	0.000000	-135.000000	0.000000	-135.000000	0.000000	-135.000000	0.000000	-135.000000	0.000000	-135.000000	0.000000	-135.000000	0.000000	-135.000000	0.000000	-135.000000	0.000000	-135.000000	0.000000	-135.000000	0.000000
-180.000000	0.013000	-180.000000	0.007000	-180.000000	0.000000	-180.000000	0.000000	-180.000000	0.000000	-180.000000	0.000000	-180.000000	0.000000	-180.000000	0.000000	-180.000000	0.000000	-180.000000	0.000000	-180.000000	0.000000	-180.000000	0.000000	-180.000000	0.000000	-180.000000	0.000000	-180.000000	0.000000	-180.000000	0.000000	-180.000000	0.000000	-180.000000	0.000000	-180.000000	0.000000	-180.000000	0.000000	-180.000000	0.000000	-180.000000	0.000000	-180.000000	0.000000	-180.000000	0.000000	-180.000000	0.000000
-90.500000	0.110000	-90.300000	0.115000	-90.000000	0.000000	-90.000000	0.000000	-90.000000	0.000000	-90.000000	0.000000	-90.000000	0.000000	-90.000000	0.000000	-90.000000	0.000000	-90.000000	0.000000	-90.000000	0.000000	-90.000000	0.000000	-90.000000	0.000000	-90.000000	0.000000	-90.000000	0.000000	-90.000000	0.000000	-90.000000	0.000000	-90.000000	0.000000	-90.000000	0.000000	-90.000000	0.000000	-90.000000	0.000000	-90.000000	0.000000	-90.000000	0.000000	-90.000000	0.000000	-90.000000	0.000000
-179.000000	0.019000	-179.400000	0.012000	-180.000000	0.000000	-180.000000	0.000000	-180.000000	0.000000	-180.000000	0.000000	-180.000000	0.000000	-180.000000	0.000000	-180.000000	0.000000	-180.000000	0.000000	-180.000000	0.000000	-180.000000	0.000000	-180.000000	0.000000	-180.000000	0.000000	-180.000000	0.000000	-180.000000	0.000000	-180.000000	0.000000	-180.000000	0.000000	-180.000000	0.000000	-180.000000	0.000000	-180.000000	0.000000	-180.000000	0.000000	-180.000000	0.000000	-180.000000	0.000000	-180.000000	0.000000
105.400000	0.214000	105.600000	0.221000	112.500000	0.397000	112.500000	0.000000	112.500000	0.000000	112.500000	0.000000	112.500000	0.000000	112.500000	0.000000	112.500000	0.000000	112.500000	0.000000	112.500000	0.000000	112.500000	0.000000	112.500000	0.000000	112.500000	0.000000	112.500000	0.000000	112.500000	0.000000	112.500000	0.000000	112.500000	0.000000	112.500000	0.000000	112.500000	0.000000	112.500000	0.000000	112.500000	0.000000	112.500000	0.000000	112.500000	0.000000	112.500000	0.000000
171.600000	0.023000	174.400000	0.014000	-180.000000	0.002000	-180.000000	0.000000	-180.000000	0.000000	-180.000000	0.000000	-180.000000	0.000000	-180.000000	0.000000	-180.000000	0.000000	-180.000000	0.000000	-180.000000	0.000000	-180.000000	0.000000	-180.000000	0.000000	-180.000000	0.000000	-180.000000	0.000000	-180.000000	0.000000	-180.000000	0.000000	-180.000000	0.000000	-180.000000	0.000000	-180.000000	0.000000	-180.000000	0.000000	-180.000000	0.000000	-180.000000	0.000000	-180.000000	0.000000	-180.000000	0.000000
106.000000	0.135000	103.100000	0.141000	-90.100000	0.108000	-90.000000	0.000000	-90.000000	0.000000	-90.000000	0.000000	-90.000000	0.000000	-90.000000	0.000000	-90.000000	0.000000	-90.000000	0.000000	-90.000000	0.000000	-90.000000	0.000000	-90.000000	0.000000	-90.000000	0.000000	-90.000000	0.000000	-90.000000	0.000000	-90.000000	0.000000	-90.000000	0.000000	-90.000000	0.000000	-90.000000	0.000000	-90.000000	0.000000	-90.000000	0.000000	-90.000000	0.000000	-90.000000	0.000000	-90.000000	0.000000
170.900000	0.031000	173.900000	0.024000	-179.800000	0.004000	-180.000000	0.000000	-180.000000	0.000000	-180.000000	0.000000	-180.000000	0.000000	-180.000000	0.000000	-180.000000	0.000000	-180.000000	0.000000	-180.000000	0.000000	-180.000000	0.000000	-180.000000	0.000000	-180.000000	0.000000	-180.000000	0.000000	-180.000000	0.000000	-180.000000	0.000000	-180.000000	0.000000	-180.000000	0.000000	-180.000000	0.000000	-180.000000	0.000000	-180.000000	0.000000	-180.000000	0.000000	-180.000000	0.000000	-180.000000	0.000000
117.400000	0.173000	113.700000	0.181000	109.800000	0.234000	135.000000	0.000000	135.000000	0.000000	135.000000	0.000000	135.000000	0.000000	135.000000	0.000000	135.000000	0.000000	135.000000	0.000000	135.000000	0.000000	135.000000	0.000000	135.000000	0.000000	135.000000	0.000000	135.000000	0.000000	135.000000	0.000000	135.000000	0.000000	135.000000	0.000000	135.000000	0.000000	135.000000	0.000000	135.000000	0.000000	135.000000	0.000000	135.000000	0.000000	135.000000	0.000000	135.000000	0.000000
158.800000	0.032000	164.000000	0.025000	178.900000	0.004000	-180.000000	0.000000	-180.000000	0.000000	-180.000000	0.000000	-180.000000	0.000000	-180.000000	0.000000	-180.000000	0.000000	-180.000000	0.000000	-180.000000	0.000000	-180.000000	0.000000	-180.000000	0.000000	-180.000000	0.000000	-180.000000	0.000000	-180.000000	0.000000	-180.000000	0.000000	-180.000000	0.000000	-180.000000	0.000000	-180.000000	0.000000	-180.000000	0.000000	-180.000000	0.000000	-180.000000	0.000000	-180.000000	0.000000	-180.000000	0.000000
121.400000	0.134000	116.300000	0.142000	98.900000	0.144000	90.000000	0.000000	90.000000	0.000000	90.000000	0.000000	90.000000	0.000000	90.000000	0.000000	90.000000	0.000000	90.000000	0.000000	90.000000	0.000000	90.000000	0.000000	90.000000	0.000000	90.000000	0.000000	90.000000	0.000000	90.000000	0.000000	90.000000	0.000000	90.000000	0.000000	90.000000	0.000000	90.000000	0.000000	90.000000	0.000000	90.000000	0.000000	90.000000	0.000000	90.000000	0.000000	90.000000	0.000000
159.800000	0.059000	164.000000	0.048000	178.500000	0.005000	-180.000000	0.455000	-180.000000	0.000000	-180.000000	0.000000	-180.000000	0.000000	-180.000000	0.000000	-180.000000	0.000000	-180.000000	0.000000	-180.000000	0.000000	-180.000000	0.000000	-180.000000	0.000000	-180.000000	0.000000	-180.000000	0.000000	-180.000000	0.000000	-180.000000	0.000000	-180.000000	0.000000	-180.000000	0.000000	-180.000000	0.000000	-180.000000	0.000000	-180.000000	0.000000	-180.000000	0.000000	-180.000000	0.000000	-180.000000	0.000000
125.000000	0.124000	121.300000	0.139000	108.100000	0.204000	-180.000000	0.024000	-123.700000	0.000000	-123.700000	0.000000	-123.700000	0.000000	-123.700000	0.000000	-123.700000	0.000000	-123.700000	0.000000	-123.700000	0.000000	-123.700000	0.000000	-123.700000	0.000000	-123.700000	0.000000	-123.700000	0.000000	-123.700000	0.000000	-123.700000	0.000000	-123.700000	0.000000	-123.700000	0.000000	-123.700000	0.000000	-123.700000	0.000000	-123.700000	0.000000	-123.700000	0.000000	-123.700000	0.000000	-123.700000	0.000000
150.300000	0.067000	154.300000	0.055000	176.100000	0.005000	91.600000	0.095000	180.000000	0.000000	180.000000	0.000000	180.000000	0.000000	180.000000	0.000000	180.000000	0.000000	180.000000	0.000000	180.000000	0.000000	180.000000	0.000000	180.000000	0.000000	180.000000	0.000000	180.000000	0.000000	180.000000	0.000000	180.000000	0.000000	180.000000	0.000000	180.000000	0.000000	180.000000	0.000000	180.000000	0.000000	180.000000	0.000000	180.000000	0.000000	180.000000	0.000000	180.000000	0.000000
133.400000	0.117000	129.000000	0.126000	103.400000	0.159000	176.800000	0.002000	-90.000000	0.000000	-90.000000	0.000000	-90.000000	0.000000	-90.000000	0.000000	-90.000000	0.000000	-90.000000	0.000000	-90.000000	0.000000	-90.000000	0.000000	-90.000000	0.000000	-90.000000	0.000000	-90.000000	0.000000	-90.000000	0.000000	-90.000000	0.000000	-90.000000	0.000000	-90.000000	0.000000	-90.000000	0.000000	-90.000000	0.000000	-90.000000	0.000000	-90.000000	0.000000	-90.000000	0.000000	-90.000000	0.000000
146.300000	0.073000	150.600000	0.066000	176.000000	0.016000	-102.600000	0.232000	-180.000000	0.000000	-180.000000	0.000000	-180.000000	0.000000	-180.000000	0.000000	-180.000000	0.000000	-180.000000	0.000000	-180.000000	0.000000	-180.000000	0.000000	-180.000000	0.000000	-180.000000	0.000000	-180.000000	0.000000	-180.000000	0.000000	-180.000000	0.000000	-180.000000	0.000000	-180.000000	0.000000	-180.000000	0.000000	-180.000000	0.000000	-180.000000	0.000000	-180.000000	0.000000	-180.000000	0.000000	-180.000000	0.000000
135.100000	0.102000	131.800000	0.110000	109.000000	0.179000	169.200000	0.012000	135.000000	0.000000	135.000000	0.000000	135.000000	0.000000	135.000000	0.000000	135.000000	0.000000	135.000000	0.000000	135.000000	0.000000	135.000000	0.000000	135.000000	0.000000	135.000000	0.000000	135.000000	0.000000	135.000000	0.000000	135.000000	0.000000	135.000000	0.000000	135.000000	0.000000	135.000000	0.000000	135.000000	0.000000	135.000000	0.000000	135.000000	0.000000	135.000000	0.000000	135.000000	0.000000
145.100000	0.088000	147.200000	0.081000	170.700000	0.019000	86.300000	0.126000	180.000000	0.000000	180.000000	0.000000	180.000000	0.000000	180.000000	0.000000	180.000000	0.000000	180.000000	0.000000	180.000000	0.000000	180.000000	0.000000	180.000000	0.000000	180.000000	0.000000	180.000000	0.000000	180.000000	0.000000	180.000000	0.000000	180.000000	0.000000	180.000000	0.000000	180.000000	0.000000	180.000000	0.000000	180.000000	0.000000	180.000000	0.000000	180.000000	0.000000	180.000000	0.000000
137.000000	0.097000	135.500000	0.103000	110.900000	0.157000	-177.000000	0.044000	90.000000	0.000000	90.000000	0.000000	90.000000	0.000000	90.000000	0.000000	90.000000	0.000000	90.000000	0.000000	90.000000	0.000000	90.000000	0.000000	90.000000	0.000000	90.000000	0.000000	90.000000	0.000000	90.000000	0.000000	90.000000	0.000000	90.000000	0.000000	90.000000	0.000000	90.000000	0.000000	90.000000	0.000000	90.000000	0.000000	90.000000	0.000000	90.000000	0.000000	90.000000	0.000000
141.700000	0.087000	143.200000	0.083000	168.200000	0.029000	-111.900000	0.166000	-180.000000	0.000000	-180.000000	0.000000	-180.000000	0.000000	-180.000000	0.000000	-180.000000	0.000000	-180.000000	0.000000	-180.000000	0.000000	-180.000000	0.000000	-180.000000	0.000000	-180.000000	0.000000	-180.000000	0.000000	-180.000000	0.000000	-180.000000	0.000000	-180.000000	0.000000	-180.000000	0.000000	-180.000000	0.000000	-180.000000	0.000000	-180.000000	0.000000	-180.000000	0.000000	-180.000000	0.000000	-180.000000	0.000000
139.900000	0.097000	138.500000	0.099000	116.200000	0.156000	-156.000000	0.038000	-112.500000	0.519000	-112.500000	0.000000	-112.500000	0.000000	-112.500000	0.000000	-112.500000	0.000000	-112.500000	0.000000	-112.500000	0.000000	-112.500000	0.000000	-112.500000	0.000000	-112.500000	0.000000	-112.500000	0.000000	-112.500000	0.000000	-112.500000	0.000000	-112.500000	0.000000	-112.500000	0.000000	-112.500000	0.000000	-112.500000	0.000000	-112.500000	0.000000	-112.500000	0.000000	-112.500000	0.000000	-112.500000	0.000000
140.800000	0.090000	141.900000	0.089000	161.700000	0.041000	-125.200000	0.138000	180.000000	0.001000	180.000000	0.000000	180.000000	0.000000	180.000000	0.000000	180.000000	0.000000	180.000000	0.000000	180.000000	0.000000	180.000000	0.000000	180.000000	0.000000	180.000000	0.000000	180.000000	0.000000	180.000000	0.000000	180.000000	0.000000	180.000000	0.000000	180.000000	0.000000	180.000000	0.000000	180.000000	0.000000	180.000000	0.000000	180.000000	0.000000	180.000000	0.000000	180.000000	0.000000
139.400000	0.092000	138.800000	0.093000	121.300000	0.138000	-156.200000	0.051000	88.800000	0.002000	90.000000	0.000000	90.000000	0.000000	90.000000	0.000000	90.000000	0.000000	90.000000	0.000000	90.000000	0.000000	90.000000	0.000000	90.000000	0.000000	90.000000	0.000000	90.000000	0.000000	90.000000	0.000000	90.000000	0.000000	90.000000	0.000000	90.000000	0.000000	90.000000	0.000000	90.000000	0.000000	90.000000	0.000000	90.000000	0.000000	90.000000	0.000000	90.000000	0.000000
141.200000	0.094000	141.400000	0.093000	157.300000	0.054000	-127.100000	0.121000	-177.700000	0.000000	-180.000000	0.000000	-180.000000	0.000000	-180.000000	0.000000	-180.000000	0.000000	-180.000000	0.000000	-180.000000	0.000000	-180.000000	0.000000	-180.000000	0.000000	-180.000000	0.000000	-180.000000	0.000000	-180.000000	0.000000	-180.000000	0.000000	-180.000000	0.000000	-180.000000	0.000000	-180.000000	0.000000	-180.000000	0.000000	-180.000000	0.000000	-180.000000	0.000000	-180.000000	0.000000	-180.000000	0.000000
139.900000	0.092000	139.800000	0.093000	126.600000	0.127000	-150.600000	0.075000	-136.000000	0.299000	-135.000000	0.000000	-135.000000	0.000000	-135.000000	0.000000	-135.000000	0.000000	-135.000000	0.000000	-135.000000	0.000000	-135.000000	0.000000	-135.000000	0.000000	-135.000000	0.000000	-135.000000	0.000000	-135.000000	0.000000	-135.000000	0.000000	-135.000000	0.000000	-135.000000	0.000000	-135.000000	0.000000	-135.000000	0.000000	-135.000000	0.000000	-135.000000	0.000000	-135.000000	0.000000	-135.000000	0.000000
140.000000	0.091000	140.200000	0.091000	151.300000	0.065000	-132.700000	0.110000	90.300000	0.001000	180.000000	0.000000	180.000000	0.000000	180.000000	0.000000	180.000000	0.000000	180.000000	0.000000	180.000000	0.000000	180.000000	0.000000	180.000000	0.000000	180.000000	0.000000	180.000000	0.000000	180.000000	0.000000	180.000000	0.000000	180.000000	0.000000	180.000000	0.000000	180.000000	0.000000	180.000000	0.000000	180.000000	0.000000	180.000000	0.000000	180.000000	0.000000	180.000000	0.000000
140.700000	0.094000	140.500000	0.093000	131.700000	0.115000	-145.300000	0.078000	91.300000	0.006000	-90.000000	0.000000	-90.000000	0.000000	-90.000000	0.000000	-90.000000	0.000000	-90.000000	0.000000	-90.000000	0.000000	-90.000000	0.000000	-90.000000	0.000000	-90.000000	0.000000	-90.000000	0.000000	-90.000000	0.000000	-90.000000	0.000000	-90.000000	0.000000	-90.000000	0.000000	-90.000000	0.000000	-90.000000	0.000000	-90.000000	0.000000	-90.000000	0.000000	-90.000000	0.000000	-90.000000	0.000000
140.200000	0.092000	140.300000	0.093000	147.400000	0.076000	-137.000000	0.102000	87.000000	0.002000	180.000000	0.000000	180.000000	0.000000	180.000000	0.000000	180.000000	0.000000	180.000000	0.000000	180.000000	0.000000	180.000000	0.000000	180.000000	0.000000	180.000000	0.000000	180.000000	0.000000	180.000000	0.000000	180.000000	0.000000	180.000000	0.000000	180.000000	0.000000	180.000000	0.000000	180.000000	0.000000	180.000000	0.000000	180.000000	0.000000	180.000000	0.000000	180.000000	0.000000
140.000000	0.091000	140.100000	0.091000	134.800000	0.104000	-143.200000	0.086000	136.300000	0.299000	106.900000	0.000000	106.900000	0.000000	106.900000	0.000000	106.900000	0.000000	106.900000	0.000000	106.900000	0.000000	106.900000	0.000000	106.900000	0.000000	106.900000	0.000000	106.900000	0.000000	106.900000	0.000000	106.900000	0.000000	106.900000	0.000000	106.900000	0.000000	106.900000	0.000000	106.900000	0.000000	106.900000	0.000000	106.900000	0.000000	106.900000	0.000000	106.900000	0.000000
140.600000	0.094000	140.400000	0.093000	144.500000	0.084000	-137.900000	0.095000	90.100000	0.003000	180.000000	0.000000	180.000000	0.000000	180.000000	0.000000	180.000000	0.000000	180.000000	0.000000	180.000000	0.000000	180.000000	0.000000	180.000000	0.000000	180.000000	0.000000	180.000000	0.000000	180.000000	0.000000	180.000000	0.000000	180.000000	0.000000	180.000000	0.000000	180.000000	0.000000	180.000000	0.000000	180.000000	0.000000	180.000000	0.000000	180.000000	0.000000	180.000000	0.000000
140.300000	0.092000	140.400000	0.093000	137.400000	0.099000	-142.000000	0.092000	-179.200000	0.001000	-90.000000	0.000000	-90.000000	0.000000	-90.000000	0.000000	-90.000000	0.000000	-90.000000	0.000000	-90.000000	0.000000	-90.000000	0.000000	-90.000000	0.000000	-90.000000	0.000000	-90.000000	0.000000	-90.000000	0.000000	-90.000000	0.000000	-90.000000	0.000000	-90.000000	0.000000	-90.000000	0.000000	-90.000000	0.000000	-90.000000	0.000000	-90.000000	0.000000	-90.000000	0.000000	-90.000000	0.000000
139.900000	0.092000	140.100000	0.091000	142.200000	0.087000	-139.400000	0.093000	-90.600000	0.135000	-180.000000	0.000000	-180.000000	0.000000	-180.000000	0.000000	-180.000000	0.000000	-180.000000	0.000000	-180.000000	0.000000	-180.000000	0.000000	-180.000000	0.000000	-180.000000	0.000000	-180.000000	0.000000	-180.000000	0.000000	-180.000000	0.000000	-180.000000	0.000000	-180.000000	0.000000	-180.000000	0.000000	-180.000000	0.000000	-180.000000	0.000000	-180.000000	0.000000	-180.000000	0.000000	-180.000000	0.000000
140.700000	0.093000	140.300000	0.093000	139.000000	0.096000	-140.400000	0.091000	-137.500000	0.176000	135.000000	0.000000	135.000000	0.000000	135.000000	0.000000	135.000000	0.000000	135.000000	0.000000	135.000000	0.000000	135.000000	0.000000	135.000000	0.000000	135.000000	0.000000	135.000000	0.000000	135.000000	0.000000	135.000000	0.000000	135.000000	0.000000	135.000000	0.000000	135.000000	0.000000	135.000000	0.000000	135.000000	0.000000	135.000000	0.000000	135.000000	0.000000	135.000000	0.000000
140.200000	0.092000	140.500000	0.093000	141.300000	0.090000	-140.500000	0.093000	-85.700000	0.004000	-180.000000	0.000000	-180.000000	0.000000	-180.000000	0.000000	-180.000000	0.000000	-180.000000	0.000000	-180.000000	0.000000	-180.000000	0.000000	-180.000000	0.000000	-180.000000	0.000000	-180.000000	0.000000	-180.000000	0.000000	-180.000000	0.000000	-180.000000	0.000000	-180.000000	0.000000	-180.000000	0.000000	-180.000000	0.000000	-180.000000	0.000000	-180.000000	0.000000	-180.000000	0.000000	-180.000000	0.000000
140.100000	0.092000	140.000000	0.091000	139.500000	0.093000	-140.200000	0.093000	176.600000	0.122000	90.000000	0.000000	90.000000	0.000000	90.000000	0.000000	90.000000	0.000000	90.000000	0.000000	90.000000	0.000000	90.000000	0.000000	90.000000	0.000000	90.000000	0.000000	90.000000	0.000000	90.000000	0.000000	90.000000	0.000000	90.000000	0.000000	90.000000	0.000000	90.000000	0.000000	90.000000	0.000000	90.000000	0.000000	90.000000	0.000000	90.000000	0.000000	90.000000	0.000000
140.500000	0.093000	140.400000	0.093000	140.800000	0.092000	-140.100000	0.091000	92.900000	0.003000	180.000000	0.000000	180.000000	0.000000	180.000000	0.000000	180.000000	0.000000	180.000000	0.000000	180.000000	0.000000	180.000000	0.000000	180.000000	0.000000	180.000000	0.000000	180.000000	0.000000	180.000000	0.000000	180.000000	0.000000	180.000000	0.000000	180.000000	0.000000	180.000000	0.000000	180.000000	0.000000	180.000000	0.000000	180.000000	0.000000	180.000000	0.000000	180.000000	0.000000
140.200000	0.092000	140.500000	0.093000	140.100000	0.093000	-140.400000	0.093000	134.400000	0.199000	-112.500000	0.000000	-112.500000	0.000000	-112.500000	0.000000	-112.500000	0.000000	-112.500000	0.000000	-112.500000	0.000000	-112.500000	0.000000	-112.500000	0.000000	-112.500000	0.000000	-112.500000	0.000000	-112.500000	0.000000	-112.500000	0.000000	-112.500000	0.000000	-112.500000	0.000000	-112.500000	0.000000	-112.500000	0.000000	-112.500000	0.000000	-112.500000	0.000000	-112.500000	0.000000	-112.500000	0.000000
140.200000	0.092000	140.000000	0.091000	140.300000	0.092000	-140.400000	0.092000	178.500000	0.104000	-180.000000	0.000000	-180.000000	0.000000	-180.000000	0.000000	-180.000000	0.000000	-180.000000	0.000000	-180.000000	0.000000	-180.000000	0.000000	-180.000000	0.000000	-180.000000	0.000000	-180.000000	0.000000	-180.000000	0.000000	-180.000000	0.000000	-180.000000	0.000000	-180.000000	0.000000	-180.000000	0.000000	-180.000000	0.000000	-180.000000	0.000000	-180.000000	0.000000	-180.000000	0.000000	-180.000000	0.000000
140.400000	0.093000	140.400000	0.093000	140.300000	0.092000	-140.000000	0.092000	91.600000	0.003000	90.000000	0.000000	90.000000	0.000000	90.000000	0.000000	90.000000	0.000000	90.000000	0.000000	90.000000	0.000000	90.000000	0.000000	90.000000	0.000000	90.000000	0.000000	90.000000	0.000000	90.000000	0.000000	90.000000	0.000000	90.000000	0.000000	90.000000	0.000000	90.000000	0.000000	90.000000	0.000000	90.000000	0.000000	90.000000	0.000000	90.000000	0.000000	90.000000	0.000000
140.300000	0.092000	140.500000	0.093000	140.300000	0.093000	-140.500000	0.093000	179.300000	0.001000	180.000000	0.575000	180.000000	0.000000	180.000000	0.000000	180.000000	0.000000	180.000000	0.000000	180.000000	0.000000	180.000000	0.000000	180.000000	0.000000	180.000000	0.000000	180.000000	0.000000	180.000000	0.000000	180.000000	0.000000	180.000000	0.000000	180.000000	0.000000	180.000000	0.000000	180.000000	0.000000	180.000000	0.000000	180.000000	0.000000	180.000000	0.000000	180.000000	0.000000
140.100000	0.092000	140.000000	0.091000	140.300000	0.092000	-140.300000	0.092000	-107.700000	0.245000	51.000000	0.004000	-135.000000	0.000000	-135.000000	0.000000	-135.000000	0.000000	-135.000000	0.000000	-135.000000	0.000000	-135.000000	0.000000	-135.000000	0.000000	-135.000000	0.000000	-135.000000	0.000000	-135.000000	0.000000	-135.000000	0.000000	-135.000000	0.000000	-135.000000	0.000000	-135.000000	0.000000	-135.000000	0.000000	-135.000000	0.000000	-135.000000	0.000000	-135.000000	0.000000	-135.000000	0.000000
140.500000	0.093000	140.400000	0.093000	140.200000	0.092000	-140.100000	0.092000	154.500000	0.072000	-104.400000	0.000000	180.000000	0.000000	180.000000	0.000000	180.000000	0.000000	180.000000	0.000000	180.000000	0.000000	180.000000	0.000000	180.000000	0.000000	180.000000	0.000000	180.000000	0.000000	180.000000	0.000000	180.000000	0.000000	180.000000	0.000000	180.000000	0.000000	180.000000	0.000000	180.000000	0.000000	180.000000	0.000000	180.000000	0.000000	180.000000	0.000000	180.000000	0.000000
140.200000	0.092000	140.500000	0.093000	140.400000	0.093000	-140.500000	0.093000	82.100000	0.009000	-165.100000	0.002000	-90.000000	0.000000	-90.000000	0.000000	-90.000000	0.000000	-90.000000	0.000000	-90.000000	0.000000	-90.000000	0.000000	-90.000000	0.000000	-90.000000	0.000000	-90.000000	0.000000	-90.000000	0.000000	-90.000000	0.000000	-90.000000	0.000000	-90.000000	0.000000	-90.000000	0.000000	-90.000000	0.000000	-90.000000	0.000000	-90.000000	0.000000	-90.000000	0.000000	-90.000000	0.000000
140.200000	0.092000	140.000000	0.091000	140.300000	0.092000	-140.200000	0.092000	-167.500000	0.132000	85.800000	0.000000	-180.000000	0.000000	-180.000000	0.000000	-180.000000	0.000000	-180.000000	0.000000	-180.000000	0.000000	-180.000000	0.000000	-180.000000	0.000000	-180.000000	0.000000	-180.000000	0.000000	-180.000000	0.000000	-180.000000	0.000000	-180.000000	0.000000	-180.000000	0.000000	-180.000000	0.000000	-180.000000	0.000000	-180.000000	0.000000	-180.000000	0.000000	-180.000000	0.000000	-180.000000	0.000000
140.400000	0.093000	140.400000	0.093000	140.200000	0.092000	-140.200000	0.092000	-123.500000	0.093000	-129.300000	0.005000	101.200000	0.000000	101.200000	0.000000	101.200000	0.000000	101.200000	0.000000	101.200000	0.000000	101.200000	0.000000	101.200000	0.000000	101.200000	0.000000	101.200000	0.000000	101.200000	0.000000	101.200000	0.000000	101.200000	0.000000	101.200000	0.000000	101.200000	0.000000	101.200000	0.000000	101.200000	0.000000	101.200000	0.000000	101.200000	0.000000	101.200000	0.000000
140.300000	0.092000	140.500000	0.093000	140.400000	0.093000	-140.400000	0.093000	-119.400000	0.117000	87.300000	0.004000	180.000000	0.000000	180.000000	0.000000	180.000000	0.000000	180.000000	0.000000	180.000000	0.000000	180.000000	0.000000	180.000000	0.000000	180.000000	0.000000	180.000000	0.000000	180.000000	0.000000	180.000000	0.000000	180.000000	0.000000	180.000000	0.000000	180.000000	0.000000	180.000000	0.000000	180.000000	0.000000	180.000000	0.000000	180.000000	0.000000	180.000000	0.000000
140.100000	0.092000	140.000000	0.091000	140.300000	0.092000	-140.300000	0.092000	-167.000000	0.086000	87.000000	0.342000	-90.000000	0.000000	-90.000000	0.000000	-90.000000	0.000000	-90.000000	0.000000	-90.000000	0.000000	-90.000000	0.000000	-90.000000	0.000000	-90.000000	0.000000	-90.000000	0.000000	-90.000000	0.000000	-90.000000	0.000000	-90.000000	0.000000	-90.000000	0.000000	-90.000000	0.000000	-90.000000	0.000000	-90.000000	0.000000	-90.000000	0.000000	-90.000000	0.000000	-90.000000	0.000000
140.500000	0.093000	140.400000	0.093000	140.100000	0.092000	-140.100000	0.092000	93.700000	0.101000	96.100000	0.033000	-180.000000	0.000000	-180.000000	0.000000	-180.000000	0.000000	-180.000000	0.000000	-180.000000	0.000000	-180.000000	0.000000	-180.000000	0.000000	-180.000000	0.000000	-180.000000	0.000000	-180.000000	0.000000	-180.000000	0.000000	-180.000000	0.000000	-180.000000	0.000000	-180.000000	0.000000	-180.000000	0.000000	-180.000000	0.000000	-180.000000	0.000000	-180.000000	0.000000	-180.000000	0.000000
140.200000	0.092000	140.500000	0.093000	140.500000	0.093000	-140.500000	0.093000	144.900000	0.016000	72.100000	0.021000	135.000000	0.000000	135.000000	0.000000	135.000000	0.000000	135.000000	0.000000	135.000000	0.000000	135.000000	0.000000	135.000000	0.000000	135.000000	0.000000	135.000000	0.000000	135.000000	0.000000	135.000000	0.000000	135.000000	0.000000	135.000000	0.000000	135.000000	0.000000	135.000000	0.000000	135.000000	0.000000	135.000000	0.000000	135.000000	0.000000	135.000000	0.000000
140.200000	0.092000	140.000000	0.091000	140.200000	0.092000	-140.200000	0.092000	75.200000	0.186000	99.900000	0.094000	-180.000000	0.000000	-180.000000	0.000000	-180.000000	0.000000	-180.000000	0.000000	-180.000000	0.000000	-180.000000	0.000000	-180.000000	0.000000	-180.000000	0.000000	-180.000000	0.000000	-180.000000	0.000000	-180.000000	0.000000	-180.000000	0.000000	-180.000000	0.000000	-180.000000	0.000000	-180.000000	0.000000	-180.000000	0.000000	-180.000000	0.000000	-180.000000	0.000000	-180.000000	0.000000
140.400000	0.093000	140.400000	0.093000	140.200000	0.092000	-140.200000	0.092000	-151.100000	0.039000	133.200000	0.173000	90.000000	0.000000	90.000000	0.000000	90.000000	0.000000	90.000000	0.000000	90.000000	0.000000	90.000000	0.000000	90.000000	0.000000	90.000000	0.000000	90.000000	0.000000	90.000000	0.000000	90.000000	0.000000	90.000000	0.000000	90.000000	0.000000	90.000000	0.000000	90.000000	0.000000	90.000000	0.000000	90.000000	0.000000	90.000000	0.000000	90.000000	0.000000
140.300000	0.092000	140.500000	0.093000	140.400000	0.093000	-140.400000	0.093000	-118.900000	0.089000	162.200000	0.068000	180.000000	0.000000	180.000000	0.000000	180.000000	0.000000	180.000000	0.000000	180.000000	0.000000	180.000000	0.000000	180.000000	0.000000	180.000000	0.000000	180.000000	0.000000	180.000000	0.000000	180.000000	0.000000	180.000000	0.000000	180.000000	0.000000	180.000000	0.000000	180.000000	0.000000	180.000000	0.000000	180.000000	0.000000	180.000000	0.000000	180.000000	0.000000
140.100000	0.092000	140.000000	0.091000	140.300000	0.092000	-140.300000	0.092000	-162.000000	0.114000	115.500000	0.082000	-112.500000	0.000000	-112.500000	0.000000	-112.500000	0.000000	-112.500000	0.000000	-112.500000	0.000000	-112.500000	0.000000	-112.500000	0.000000	-112.500000	0.000000	-112.500000	0.000000	-112.500000	0.000000	-112.500000	0.000000	-112.500000	0.000000	-112.500000	0.000000	-112.500000	0.000000	-112.500000	0.000000	-112.500000	0.000000	-112.500000	0.000000	-112.500000	0.000000	-112.500000	0.000000
140.500000	0.093000	140.400000	0.093000	140.100000	0.092000	-140.100000	0.092000	-129.600000	0.104000	158.600000	0.045000	180.000000	0.000000	180.000000	0.000000	180.000000	0.000000	180.000000	0.000000	180.000000	0.000000	180.000000	0.000000	180.000000	0.000000	180.000000	0.000000	180.000000	0.000000	180.000000	0.000000	180.000000	0.000000	180.000000	0.000000	180.000000	0.000000	180.000000	0.000000	180.000000	0.000000	180.000000	0.000000	180.000000	0.000000	180.000000	0.000000	180.000000	0.000000
140.200000	0.092000	140.500000	0.093000	140.500000	0.093000	-140.500000	0.093000	-134.300000	0.052000	133.900000	0.176000	-90.000000	0.000000	-90.000000	0.000000	-90.000000	0.000000	-90.000000	0.000000	-90.000000	0.000000	-90.000000	0.000000	-90.000000	0.000000	-90.000000	0.000000	-90.000000	0.000000	-90.000000	0.000000	-90.000000	0.000000	-90.000000	0.000000	-90.000000	0.000000	-90.000000	0.000000	-90.000000	0.000000	-90.000000	0.000000	-90.000000	0.000000	-90.000000	0.000000	-90.000000	0.000000
140.200000	0.092000	140.000000	0.091000	140.200000	0.092000	-140.200000	0.092000	-149.000000	0.132000	137.600000	0.019000	-180.000000	0.000000	-180.000000	0.000000	-180.000000	0.000000	-180.000000	0.000000	-180.000000	0.000000	-180.000000	0.000000	-180.000000	0.000000	-180.000000	0.000000	-180.000000	0.000000	-180.000000	0.000000	-180.000000	0.000000	-180.000000	0.000000	-180.000000	0.000000	-180.000000	0.000000	-180.000000	0.000000	-180.000000	0.000000	-180.000000	0.000000	-180.000000	0.000000	-180.000000	0.000000
140.400000	0.093000	140.400000	0.093000	140.200000	0.092000	-140.200000	0.092000	-140.200000	0.084000	134.900000	0.123000	135.000000	0.000000	135.000000	0.000000	135.000000	0.000000	135.000000	0.000000	135.000000	0.000000	135.000000	0.000000	135.000000	0.000000	135.000000	0.000000	135.000000	0.000000	135.000000	0.000000	135.000000	0.000000	135.000000	0.000000	135.000000	0.000000	135.000000	0.000000	135.000000	0.000000	135.000000	0.000000	135.000000	0.000000	135.000000	0.000000	135.000000	0.000000
140.300000	0.092000	140.500000	0.093000	140.400000	0.093000	-140.400000	0.093000	-132.000000	0.062000	155.600000	0.104000	-180.000000	0.000000	-180.000000	0.000000	-180.000000	0.000000	-180.000000	0.000000	-180.000000	0.000000	-180.000000	0.000000	-180.000000	0.000000	-180.000000	0.000000	-180.000000	0.000000	-180.000000	0.000000	-180.000000	0.000000	-180.000000	0.000000	-180.000000	0.000000	-180.000000	0.000000	-180.000000	0.000000	-180.000000	0.000000	-180.000000	0.000000	-180.000000	0.000000	-180.000000	0.000000
140.100000	0.092000	140.000000	0.091000	140.300000	0.092000	-140.300000	0.092000	-148.700000	0.125000	125.700000	0.066000	90.000000	0.000000	90.000000	0.000000	90.000000	0.000000	90.000000	0.000000	90.000000	0.000000	90.000000	0.000000	90.000000	0.000000	90.000000	0.000000	90.000000	0.000000	90.000000	0.000000	90.000000	0.000000	90.000000	0.000000	90.000000	0.000000	90.000000	0.000000	90.000000	0.000000	90.000000	0.000000	90.000000	0.000000	90.000000	0.000000	90.000000	0.000000
140.500000	0.093000	140.400000	0.093000	140.100000	0.092000	-140.100000	0.092000	-139.900000	0.089000	143.200000	0.100000	180.000000	0.000000	180.000000	0.000000	180.000000	0.000000	180.000000	0.000000	180.000000	0.000000	180.000000	0.000000	180.000000	0.000000	180.000000	0.000000	180.000000	0.000000	180.000000	0.000000	180.000000	0.000000	180.000000	0.000000	180.000000	0.000000	180.000000	0.000000	180.000000	0.000000	180.000000	0.000000	180.000000	0.000000	180.000000	0.000000	180.000000	0.000000
140.200000	0.092000	140.500000	0.093000	140.500000	0.093000	-140.500000	0.093000	-132.600000	0.072000	146.900000	0.116000	-126.600000	0.000000	-126.600000	0.000000	-126.600000	0.000000	-126.600000	0.000000	-126.600000	0.000000	-126.600000	0.000000	-126.600000	0.000000	-126.600000	0.000000	-126.600000	0.000000	-126.600000	0.000000	-126.600000	0.000000	-126.600000	0.000000	-126.600000	0.000000	-126.600000	0.000000	-126.600000	0.000000	-126.600000	0.000000	-126.600000	0.000000	-126.600000	0.000000	-126.600000	0.000000
140.200000	0.092000	140.000000	0.091000	140.200000	0.092000	-140.200000	0.092000	-147.800000	0.111000	131.800000	0.063000	180.000000	0.000000	180.000000	0.000000	180.000000	0.000000	180.000000	0.000000	180.000000	0.000000	180.000000	0.000000	180.000000	0.000000	180.000000	0.000000	180.000000	0.000000	180.000000	0.000000	180.000000	0.000000	180.000000	0.000000	180.000000	0.000000	180.000000	0.000000	180.000000	0.000000	180.000000	0.000000	180.000000	0.000000	180.000000	0.000000	180.000000	0.000000
140.400000	0.093000	140.400000	0.093000	140.200000	0.092000	-140.200000	0.092000	-139.400000	0.095000	142.100000	0.094000	90.000000	0.000000	90.000000	0.000000	90.000000	0.000000	90.000000	0.000000	90.000000	0.000000	90.000000	0.000000	90.000000	0.000000	90.000000	0.000000	90.000000	0.000000	90.000000	0.000000	90.000000	0.000000	90.000000	0.000000	90.000000	0.000000	90.000000	0.000000	90.000000	0.000000	90.000000	0.000000	90.000000	0.000000	90.000000	0.000000	90.000000	0.000000
140.300000	0.092000	140.500000	0.093000	140.400000	0.093000	-140.400000	0.093000	-135.200000	0.071000	145.900000	0.116000	-180.000000	0.000000	-180.000000	0.000000	-180.000000	0.000000	-180.000000	0.000000	-180.000000	0.000000	-180.000000	0.000000	-180.000000	0.000000	-180.000000	0.000000	-180.000000	0.000000	-180.000000	0.000000	-180.000000	0.000000	-180.000000	0.000000	-180.000000	0.000000	-180.000000	0.000000	-180.000000	0.000000	-180.000000	0.000000	-180.000000	0.000000	-180.000000	0.000000	-180.000000	0.000000
140.100000	0.092000	140.000000	0.091000	140.300000	0.092000	-140.300000	0.092000	-144.800000	0.111000	133.800000	0.066000	-135.000000	0.000000	-135.000000	0.000000	-135.000000	0.000000	-135.000000	0.000000	-135.000000	0.000000	-135.000000	0.000000	-135.000000	0.000000	-135.000000	0.000000	-135.000000	0.000000	-135.000000	0.000000	-135.000000	0.000000	-135.000000	0.000000	-135.000000	0.000000	-135.000000	0.000000	-135.000000	0.000000	-135.000000	0.000000	-135.000000	0.000000	-135.000000	0.000000	-135.000000	0.000000
140.500000	0.093000	140.400000	0.093000	140.100000	0.092000	-140.100000	0.092000	-141.100000	0.092000	140.300000	0.098000	180.000000	0.000000	180.000000	0.000000	180.000000	0.000000	180.000000	0.000000	180.000000	0.000000	180.000000	0.000000	180.000000	0.000000	180.000000	0.000000	180.000000	0.000000	180.000000	0.000000	180.000000	0.000000	180.000000	0.000000	180.000000	0.000000	180.000000	0.000000	180.000000	0.000000	180.000000	0.000000	180.000000	0.000000	180.000000	0.000000	180.000000	0.000000
140.200000	0.092000	140.500000	0.093000	140.500000	0.093000	-140.500000	0.093000	-135.200000	0.078000	146.300000	0.108000	-90.000000	0.000000	-90.000000	0.000000	-90.000000	0.000000	-90.000000	0.000000	-90.000000	0.000000	-90.000000	0.000000	-90.000000	0.000000	-90.000000	0.000000	-90.000000	0.000000	-90.000000	0.000000	-90.000000	0.000000	-90.000000	0.000000	-90.000000	0.000000	-90.000000	0.000000	-90.000000	0.000000	-90.000000	0.000000	-90.000000	0.000000	-90.000000	0.000000	-90.000000	0.000000
140.200000	0.092000	140.000000	0.091000	140.200000	0.092000	-140.200000	0.092000	-144.400000	0.104000	134.100000	0.075000	180.000000	0.000000	180.000000	0.000000	180.000000	0.000000	180.000000	0.000000	180.000000	0.000000	180.000000	0.000000	180.000000	0.000000	180.000000	0.000000	180.000000	0.000000	180.000000	0.000000	180.000000	0.000000	180.000000	0.000000	180.000000	0.000000	180.000000	0.000000	180.000000	0.000000	180.000000	0.000000	180.000000	0.000000	180.000000	0.000000	180.000000	0.000000
140.400000	0.093000	140.400000	0.093000	140.200000	0.092000	-140.200000	0.092000	-140.600000	0.095000	140.900000	0.092000	112.500000	0.000000	112.500000	0.000000	112.500000	0.000000	112.500000	0.000000	112.500000	0.000000	112.500000	0.000000	112.500000	0.000000	112.500000	0.000000	112.500000	0.000000	112.500000	0.000000	112.500000	0.000000	112.500000	0.000000	112.500000	0.000000	112.500000	0.000000	112.500000	0.000000	112.500000	0.000000	112.500000	0.000000	112.500000	0.000000	112.500000	0.000000
140.300000	0.092000	140.500000	0.093000	140.400000	0.093000	-140.400000	0.093000	-136.600000	0.080000	144.500000	0.108000	180.000000	0.000000	180.000000	0.000000	180.000000	0.000000	180.000000	0.000000	180.000000	0.000000	180.000000	0.000000	180.000000	0.000000	180.000000	0.000000	180.000000	0.000000	180.000000	0.000000	180.000000	0.000000	180.000000	0.000000	180.000000	0.000000	180.000000	0.000000	180.000000	0.000000	180.000000	0.000000	180.000000	0.000000	180.000000	0.000000	180.000000	0.000000
140.100000	0.092000	140.000000	0.091000	140.300000	0.092000	-140.300000	0.092000	-143.100000	0.101000	136.200000	0.078000	-90.000000	0.000000	-90.000000	0.000000	-90.000000	0.000000	-90.000000	0.000000	-90.000000	0.000000	-90.000000	0.000000	-90.000000	0.000000	-90.000000	0.000000	-90.000000	0.000000	-90.000000	0.000000	-90.000000	0.000000	-90.000000	0.000000	-90.000000	0.000000	-90.000000	0.000000	-90.000000	0.000000	-90.000000	0.000000	-90.000000	0.000000	-90.000000	0.000000	-90.000000	0.000000
140.500000	0.093000	140.400000	0.093000	140.100000	0.092000	-140.100000	0.092000	-140.900000	0.095000	139.900000	0.092000	-180.000000	0.000000	-180.000000	0.000000	-180.000000	0.000000	-180.000000	0.000000	-180.000000	0.000000	-180.000000	0.000000	-180.000000	0.000000	-180.000000	0.000000	-180.000000	0.000000	-180.000000	0.000000	-180.000000	0.000000	-180.000000	0.000000	-180.000000	0.000000	-180.000000	0.000000	-180.000000	0.000000	-180.000000	0.000000	-180.000000	0.000000	-180.000000	0.000000	-180.000000	0.000000
140.200000	0.092000	140.500000	0.093000	140.500000	0.093000	-140.500000	0.093000	-137.400000	0.082000	144.200000	0.104000	135.000000	0.000000	135.000000	0.000000	135.000000	0.000000	135.000000	0.000000	135.000000	0.000000	135.000000	0.000000	135.000000	0.000000	135.000000	0.000000	135.000000	0.000000	135.000000	0.000000	135.000000	0.000000	135.000000	0.000000	135.000000	0.000000	135.000000	0.000000	135.000000	0.000000	135.000000	0.000000	135.000000	0.000000	135.000000	0.000000	135.000000	0.000000
140.200000	0.092000	140.000000	0.091000	140.200000	0.092000	-140.200000	0.092000	-142.200000	0.099000	136.900000	0.082000	180.000000	0.000000	180.000000	0.000000	180.000000	0.000000	180.000000	0.000000	180.000000	0.000000	180.000000	0.000000	180.000000	0.000000	180.000000	0.000000	180.000000	0.000000	180.000000	0.000000	180.000000	0.000000	180.000000	0.000000	180.000000	0.000000	180.000000	0.000000	180.000000	0.000000	180.000000	0.000000	180.000000	0.000000	180.000000	0.000000	180.000000	0.000000
140.400000	0.093000	140.400000	0.093000	140.200000	0.092000	-140.200000	0.092000	-141.100000	0.095000	139.900000	0.091000	90.000000	0.000000	90.000000	0.000000	90.000000	0.000000	90.000000	0.000000	90.000000	0.000000	90.000000	0.000000	90.000000	0.000000	90.000000	0.000000	90.000000	0.000000	90.000000	0.000000	90.000000	0.000000	90.000000	0.000000	90.000000	0.000000	90.000000	0.000000	90.000000	0.000000	90.000000	0.000000	90.000000	0.000000	90.000000	0.000000	90.000000	0.000000
140.300000	0.092000	140.500000	0.093000	140.400000	0.093000	-140.400000	0.093000	-137.800000	0.085000	143.400000	0.102000	-180.000000	0.000000	-180.000000	0.000000	-180.000000	0.000000	-180.000000	0.000000	-180.000000	0.000000	-180.000000	0.000000	-180.000000	0.000000	-180.000000	0.000000	-180.000000	0.000000	-180.000000	0.000000	-180.000000	0.000000	-180.000000	0.000000	-180.000000	0.000000	-180.000000	0.000000	-180.000000	0.000000	-180.000000	0.000000	-180.000000	0.000000	-180.000000	0.000000	-180.000000	0.000000
140.100000	0.092000	140.000000	0.091000	140.300000	0.092000	-140.300000	0.092000	-141.800000	0.096000	137.800000	0.085000	-101.200000	0.000000	-101.200000	0.000000	-101.200000	0.000000	-101.200000	0.000000	-101.200000	0.000000	-101.200000	0.000000	-101.200000	0.000000	-101.200000	0.000000	-101.200000	0.000000	-101.200000	0.000000	-101.200000	0.000000	-101.200000	0.000000	-101.200000	0.000000	-101.200000	0.000000	-101.200000	0.000000	-101.200000	0.000000	-101.200000	0.000000	-101.200000	0.000000	-101.200000	0.000000
140.500000	0.093000	140.400000	0.093000	140.100000	0.092000	-140.100000	0.092000	-141.000000	0.095000	139.800000	0.090000	-180.000000	0.000000	-180.000000	0.000000	-180.000000	0.000000	-180.000000	0.000000	-180.000000	0.000000	-180.000000	0.000000	-180.000000	0.000000	-180.000000	0.000000	-180.000000	0.000000	-180.000000	0.000000	-180.000000	0.000000	-180.000000	0.000000	-180.000000	0.000000	-180.000000	0.000000	-180.000000	0.000000	-180.000000	0.000000	-180.000000	0.000000	-180.000000	0.000000	-180.000000	0.000000
140.200000	0.092000	140.500000	0.093000	140.500000	0.093000	-140.500000	0.093000	-138.500000	0.086000	142.700000	0.101000	90.000000	0.000000	90.000000	0.000000	90.000000	0.000000	90.000000	0.000000	90.000000	0.000000	90.000000	0.000000	90.000000	0.000000	90.000000	0.000000	90.000000	0.000000	90.000000	0.000000	90.000000	0.000000	90.000000	0.000000	90.000000	0.000000	90.000000	0.000000	90.000000	0.000000	90.000000	0.000000	90.000000	0.000000	90.000000	0.000000	90.000000	0.000000
140.200000	0.092000	140.000000	0.091000	140.200000	0.092000	-140.200000	0.092000	-141.200000	0.096000	138.600000	0.086000	180.000000	0.000000	180.000000	0.000000	180.000000	0.000000	180.000000	0.000000	180.000000	0.000000	180.000000	0.000000	180.000000	0.000000	180.000000	0.000000	180.000000	0.000000	180.000000	0.000000	180.000000	0.000000	180.000000	0.000000	180.000000	0.000000	180.000000	0.000000	180.000000	0.000000	180.000000	0.000000	180.000000	0.000000	180.000000	0.000000	180.000000	0.000000
140.400000	0.093000	140.400000	0.093000	140.200000	0.092000	-140.200000	0.092000	-141.000000	0.094000	139.500000	0.090000	-135.000000	0.000000	-135.000000	0.000000	-135.000000	0.000000	-135.000000	0.000000	-135.000000	0.000000	-135.000000	0.000000	-135.000000	0.000000	-135.000000	0.000000	-135.000000	0.000000	-135.000000	0.000000	-135.000000	0.000000	-135.000000	0.000000	-135.000000	0.000000	-135.000000	0.000000	-135.000000	0.000000	-135.000000	0.000000	-135.000000	0.000000	-135.000000	0.000000	-135.000000	0.000000
140.300000	0.092000	140.500000	0.093000	140.400000	0.093000	-140.400000	0.093000	-138.800000	0.088000	142.500000	0.099000	180.000000	0.000000	180.000000	0.000000	180.000000	0.000000	180.000000	0.000000	180.000000	0.000000	180.000000	0.000000	180.000000	0.000000	180.000000	0.000000	180.000000	0.000000	180.000000	0.000000	180.000000	0.000000	180.000000	0.000000	180.000000	0.000000	180.000000	0.000000	180.000000	0.000000	180.000000	0.000000	180.000000	0.000000	180.000000	0.000000	180.000000	0.000000
140.100000	0.092000	140.000000	0.091000	140.300000	0.092000	-140.300000	0.092000	-141.000000	0.094000	138.900000	0.088000	-90.000000	0.000000	-90.000000	0.000000	-90.000000	0.000000	-90.000000	0.000000	-90.000000	0.000000	-90.000000	0.000000	-90.000000	0.000000	-90.000000	0.000000	-90.000000	0.000000	-90.000000	0.000000	-90.000000	0.000000	-90.000000	0.000000	-90.000000	0.000000	-90.000000	0.000000	-90.000000	0.000000	-90.000000	0.000000	-90.000000	0.000000	-90.000000	0.000000	-90.000000	0.000000
140.500000	0.093000	140.400000	0.093000	140.100000	0.092000	-140.100000	0.092000	-140.800000	0.095000	139.600000	0.090000	-180.000000	0.000000	-180.000000	0.000000	-180.000000	0.000000	-180.000000	0.000000	-180.000000	0.000000	-180.000000	0.000000	-180.000000	0.000000	-180.000000	0.000000	-180.000000	0.000000	-180.000000	0.000000	-180.000000	0.000000	-180.000000	0.000000	-180.000000	0.000000	-180.000000	0.000000	-180.000000	0.000000	-180.000000	0.000000	-180.000000	0.000000	-180.000000	0.000000	-180.000000	0.000000
140.200000	0.092000	140.500000	0.093000	140.500000	0.093000	-140.500000	0.093000	-139.300000	0.088000	142.000000	0.098000	112.500000	0.646000	112.500000	0.000000	112.500000	0.000000	112.500000	0.000000	112.500000	0.000000	112.500000	0.000000	112.500000	0.000000	112.500000	0.000000	112.500000	0.000000	112.500000	0.000000	112.500000	0.000000	112.500000	0.000000	112.500000	0.000000	112.500000	0.000000	112.500000	0.000000	112.500000	0.000000	112.500000	0.000000	112.500000	0.000000	112.500000	0.000000
140.200000	0.092000	140.000000	0.091000	140.200000	0.092000	-140.200000	0.092000	-140.600000	0.094000	139.300000	0.089000	180.000000	0.001000	180.000000	0.000000	180.000000	0.000000	180.000000	0.000000	180.000000	0.000000	180.000000	0.000000	180.000000	0.000000	180.000000	0.000000	180.000000	0.000000	180.000000	0.000000	180.000000	0.000000	180.000000	0.000000	180.000000	0.000000	180.000000	0.000000	180.000000	0.000000	180.000000	0.000000	180.000000	0.000000	180.000000	0.000000	180.000000	0.000000
140.400000	0.093000	140.400000	0.093000	140.200000	0.092000	-140.200000	0.092000	-141.000000	0.094000	139.600000	0.090000	90.000000	0.000000	-90.000000	0.000000	-90.000000	0.000000	-90.000000	0.000000	-90.000000	0.000000	-90.000000	0.000000	-90.000000	0.000000	-90.000000	0.000000	-90.000000	0.000000	-90.000000	0.000000	-90.000000	0.000000	-90.000000	0.000000	-90.000000	0.000000	-90.000000	0.000000	-90.000000	0.000000	-90.000000	0.000000	-90.000000	0.000000	-90.000000	0.000000	-90.000000	0.000000
140.300000	0.092000	140.500000	0.093000	140.400000	0.093000	-140.400000	0.093000	-139.300000	0.090000	141.700000	0.097000	180.000000	0.000000	-180.000000	0.000000	-180.000000	0.000000	-180.000000	0.000000	-180.000000	0.000000	-180.000000	0.000000	-180.000000	0.000000	-180.000000	0.000000	-180.000000	0.000000	-180.000000	0.000000	-180.000000	0.000000	-180.000000	0.000000	-180.000000	0.000000	-180.000000	0.000000	-180.000000	0.000000	-180.000000	0.000000	-180.000000	0.000000	-180.000000	0.000000	-180.000000	0.000000
140.100000	0.092000	140.000000	0.091000	140.300000	0.092000	-140.300000	0.092000	-140.600000	0.093000	139.600000	0.090000	-135.000000	0.000000	135.000000	0.000000	135.000000	0.000000	135.000000	0.000000	135.000000	0.000000	135.000000	0.000000	135.000000	0.000000	135.000000	0.000000	135.000000	0.000000	135.000000	0.000000	135.000000	0.000000	135.000000	0.000000	135.000000	0.000000	135.000000	0.000000	135.000000	0.000000	135.000000	0.000000	135.000000	0.000000	135.000000	0.000000	135.000000	0.000000
140.500000	0.093000	140.400000	0.093000	140.100000	0.092000	-140.100000	0.092000	-140.700000	0.094000	139.600000	0.090000	180.000000	0.001000	-180.000000	0.000000	-180.000000	0.000000	-180.000000	0.000000	-180.000000	0.000000	-180.000000	0.000000	-180.000000	0.000000	-180.000000	0.000000	-180.000000	0.000000	-180.000000	0.000000	-180.000000	0.000000	-180.000000	0.000000	-180.000000	0.000000	-180.000000	0.000000	-180.000000	0.000000	-180.000000	0.000000	-180.000000	0.000000	-180.000000	0.000000	-180.000000	0.000000
140.200000	0.092000	140.500000	0.093000	140.500000	0.093000	-140.500000	0.093000	-139.700000	0.090000	141.400000	0.096000	90.000000	0.000000	90.000000	0.000000	90.000000	0.000000	90.000000	0.000000	90.000000	0.000000	90.000000	0.000000	90.000000	0.000000	90.000000	0.000000	90.000000	0.000000	90.000000	0.000000	90.000000	0.000000	90.000000	0.000000	90.000000	0.000000	90.000000	0.000000	90.000000	0.000000	90.000000	0.000000	90.000000	0.000000	90.000000	0.000000	90.000000	0.000000
140.200000	0.092000	140.000000	0.091000	140.200000	0.092000	-140.200000	0.092000	-140.400000	0.093000	139.800000	0.091000	-179.200000	0.000000	180.000000	0.000000	180.000000	0.000000	180.000000	0.000000	180.000000	0.000000	180.000000	0.000000	180.000000	0.000000	180.000000	0.000000	180.000000	0.000000	180.000000	0.000000	180.000000	0.000000	180.000000	0.000000	180.000000	0.000000	180.000000	0.000000	180.000000	0.000000	180.000000	0.000000	180.000000	0.000000	180.000000	0.000000	180.000000	0.000000
140.400000	0.093000	140.400000	0.093000	140.200000	0.092000	-140.200000	0.092000	-140.700000	0.093000	139.700000	0.090000	111.300000	0.005000	-140.600000	0.000000	-140.600000	0.000000	-140.600000	0.000000	-140.600000	0.000000	-140.600000	0.000000	-140.600000	0.000000	-140.600000	0.000000	-140.600000	0.000000	-140.600000	0.000000	-140.600000	0.000000	-140.600000	0.000000	-140.600000	0.000000	-140.600000	0.000000	-140.600000	0.000000	-140.600000	0.000000	-140.600000	0.000000	-140.600000	0.000000	-140.600000	0.000000
140.300000	0.092000	140.500000	0.093000	140.400000	0.093000	-140.400000	0.093000	-139.800000	0.091000	141.100000	0.095000	90.000000	0.001000	-180.000000	0.000000	-180.000000	0.000000	-180.000000	0.000000	-180.000000	0.000000	-180.000000	0.000000	-180.000000	0.000000	-180.000000	0.000000	-180.000000	0.000000	-180.000000	0.000000	-180.000000	0.000000	-180.000000	0.000000	-180.000000	0.000000	-180.000000	0.000000	-180.000000	0.000000	-180.000000	0.000000	-180.000000	0.000000	-180.000000	0.000000	-180.000000	0.000000
140.100000	0.092000	140.000000	0.091000	140.300000	0.092000	-140.300000	0.092000	-140.400000	0.093000	140.000000	0.092000	136.700000	0.000000	-90.000000	0.000000	-90.000000	0.000000	-90.000000	0.000000	-90.000000	0.000000	-90.000000	0.000000	-90.000000	0.000000	-90.000000	0.000000	-90.000000	0.000000	-90.000000	0.000000	-90.000000	0.000000	-90.000000	0.000000	-90.000000	0.000000	-90.000000	0.000000	-90.000000	0.000000	-90.000000	0.000000	-90.000000	0.000000	-90.000000	0.000000	-90.000000	0.000000
140.500000	0.093000	140.400000	0.093000	140.100000	0.092000	-140.100000	0.092000	-140.500000	0.093000	139.800000	0.090000	-66.600000	0.419000	-180.000000	0.000000	-180.000000	0.000000	-180.000000	0.000000	-180.000000	0.000000	-180.000000	0.000000	-180.000000	0.000000	-180.000000	0.000000	-180.000000	0.000000	-180.000000	0.000000	-180.000000	0.000000	-180.000000	0.000000	-180.000000	0.000000	-180.000000	0.000000	-180.000000	0.000000	-180.000000	0.000000	-180.000000	0.000000	-180.000000	0.000000	-180.000000	0.000000
-180.000000	0.000000	-180.000000	0.000000	-180.000000	0.000000	-180.000000	0.000000	-180.000000	0.000000	-180.000000	0.000000	-180.000000	0.000000	-180.000000	0.000000	-180.000000	0.000000	-180.000000	0.000000	-180.000000	0.000000	-180.000000	0.000000	-180.000000	0.000000	-180.000000	0.000000	-180.000000	0.000000	-180.000000	0.000000	-180.000000	0.000000	-180.000000	0.000000	-180.000000	0.000000	-180.000000	0.000000	-180.000000	0.000000	-180.000000	0.000000	-180.000000	0.000000	-180.000000	0.000000	-180.000000	0.000000
90.000000	0.000000	90.000000	0.000000	90.000000	0.000000	90.000000	0.000000	90.000000	0.000000	90.000000	0.000000	90.000000	0.000000	90.000000	0.000000	90.000000	0.000000	90.000000	0.000000	90.000000	0.000000	90.000000	0.000000	90.000000	0.000000	90.000000	0.000000	90.000000	0.000000	90.000000	0.000000	90.000000	0.000000	90.000000	0.000000	90.000000	0.000000	90.000000	0.000000	90.000000	0.000000	90.000000	0.000000	90.000000	0.000000	90.000000	0.000000	90.000000	0.000000
-180.000000	0.000000	-180.000000	0.000000	-180.000000	0.000000	-180.000000	0.000000	-180.000000	0.000000	-180.000000	0.000000	-180.000000	0.000000	-180.000000	0.000000	-180.000000	0.000000	-180.000000	0.000000	-180.000000	0.000000	-180.000000	0.000000	-180.000000	0.000000	-180.000000	0.000000	-180.000000	0.000000	-180.000000	0.000000	-180.000000	0.000000	-180.000000	0.000000	-180.000000	0.000000	-180.000000	0.000000	-180.000000	0.000000	-180.000000	0.000000	-180.000000	0.000000	-180.000000	0.000000	-180.000000	0.000000
-135.000000	0.298000	-135.000000	0.298000	-135.000000	0.000000	-135.000000	0.000000	-135.000000	0.000000	-135.000000	0.000000	-135.000000	0.000000	-135.000000	0.000000	-135.000000	0.000000	-135.000000	0.000000	-135.000000	0.000000	-135.000000	0.000000	-135.000000	0.000000	-135.000000	0.000000	-135.000000	0.000000	-135.000000	0.000000	-135.000000	0.000000	-135.000000	0.000000	-135.000000	0.000000	-135.000000	0.000000	-135.000000	0.000000	-135.000000	0.000000	-135.000000	0.000000	-135.000000	0.000000	-135.000000	0.000000
-180.000000	0.013000	-180.000000	0.007000	-180.000000	0.000000	-180.000000	0.000000	-180.000000	0.000000	-180.000000	0.000000	-180.000000	0.000000	-180.000000	0.000000	-180.000000	0.000000	-180.000000	0.000000	-180.000000	0.000000	-180.000000	0.000000	-180.000000	0.000000	-180.000000	0.000000	-180.000000	0.000000	-180.000000	0.000000	-180.000000	0.000000	-180.000000	0.000000	-180.000000	0.000000	-180.000000	0.000000	-180.000000	0.000000	-180.000000	0.000000	-180.000000	0.000000	-180.000000	0.000000	-180.000000	0.000000
-90.500000	0.110000	-90.300000	0.115000	-90.000000	0.000000	-90.000000	0.000000	-90.000000	0.000000	-90.000000	0.000000	-90.000000	0.000000	-90.000000	0.000000	-90.000000	0.000000	-90.000000	0.000000	-90.000000	0.000000	-90.000000	0.000000	-90.000000	0.000000	-90.000000	0.000000	-90.000000	0.000000	-90.000000	0.000000	-90.000000	0.000000	-90.000000	0.000000	-90.000000	0.000000	-90.000000	0.000000	-90.000000	0.000000	-90.000000	0.000000	-90.000000	0.000000	-90.000000	0.000000	-90.000000	0.000000
-179.000000	0.019000	-179.400000	0.012000	-180.000000	0.000000	-180.000000	0.000000	-180.000000	0.000000	-180.000000	0.000000	-180.000000	0.000000	-180.000000	0.000000	-180.000000	0.000000	-180.000000	0.000000	-180.000000	0.000000	-180.000000	0.000000	-180.000000	0.000000	-180.000000	0.000000	-180.000000	0.000000	-180.000000	0.000000	-180.000000	0.000000	-180.000000	0.000000	-180.000000	0.000000	-180.000000	0.000000	-180.000000	0.000000	-180.000000	0.000000	-180.000000	0.000000	-180.000000	0.000000	-180.000000	0.000000
105.400000	0.214000	105.600000	0.221000	112.500000	0.397000	112.500000	0.000000	112.500000	0.000000	112.500000	0.000000	112.500000	0.000000	112.500000	0.000000	112.500000	0.000000	112.500000	0.000000	112.500000	0.000000	112.500000	0.000000	112.500000	0.000000	112.500000	0.000000	112.500000	0.000000	112.500000	0.000000	112.500000	0.000000	112.500000	0.000000	112.500000	0.000000	112.500000	0.000000	112.500000	0.000000	112.500000	0.000000	112.500000	0.000000	112.500000	0.000000	112.500000	0.000000
171.600000	0.023000	174.400000	0.014000	-180.000000	0.002000	-180.000000	0.000000	-180.000000	0.000000	-180.000000	0.000000	-180.000000	0.000000	-180.000000	0.000000	-180.000000	0.000000	-180.000000	0.000000	-180.000000	0.000000	-180.000000	0.000000	-180.000000	0.000000	-180.000000	0.000000	-180.000000	0.000000	-180.000000	0.000000	-180.000000	0.000000	-180.000000	0.000000	-180.000000	0.000000	-180.000000	0.000000	-180.000000	0.000000	-180.000000	0.000000	-180.000000	0.000000	-180.000000	0.000000	-180.000000	0.000000
106.000000	0.135000	103.100000	0.141000	-90.100000	0.108000	-90.000000	0.000000	-90.000000	0.000000	-90.000000	0.000000	-90.000000	0.000000	-90.000000	0.000000	-90.000000	0.000000	-90.000000	0.000000	-90.000000	0.000000	-90.000000	0.000000	-90.000000	0.000000	-90.000000	0.000000	-90.000000	0.000000	-90.000000	0.000000	-90.000000	0.000000	-90.000000	0.000000	-90.000000	0.000000	-90.000000	0.000000	-90.000000	0.000000	-90.000000	0.000000	-90.000000	0.000000	-90.000000	0.000000	-90.000000	0.000000
170.900000	0.031000	173.900000	0.024000	-179.800000	0.004000	-180.000000	0.000000	-180.000000	0.000000	-180.000000	0.000000	-180.000000	0.000000	-180.000000	0.000000	-180.000000	0.000000	-180.000000	0.000000	-180.000000	0.000000	-180.000000	0.000000	-180.000000	0.000000	-180.000000	0.000000	-180.000000	0.000000	-180.000000	0.000000	-180.000000	0.000000	-180.000000	0.000000	-180.000000	0.000000	-180.000000	0.000000	-180.000000	0.000000	-180.000000	0.000000	-180.000000	0.000000	-180.000000	0.000000	-180.000000	0.000000
117.400000	0.173000	113.700000	0.181000	109.800000	0.234000	135.000000	0.000000	135.000000	0.000000	135.000000	0.000000	135.000000	0.000000	135.000000	0.000000	135.000000	0.000000	135.000000	0.000000	135.000000	0.000000	135.000000	0.000000	135.000000	0.000000	135.000000	0.000000	135.000000	0.000000	135.000000	0.000000	135.000000	0.000000	135.000000	0.000000	135.000000	0.000000	135.000000	0.000000	135.000000	0.000000	135.000000	0.000000	135.000000	0.000000	135.000000	0.000000	135.000000	0.000000
158.800000	0.032000	163.900000	0.025000	178.900000	0.004000	-180.000000	0.000000	-180.000000	0.000000	-180.000000	0.000000	-180.000000	0.000000	-180.000000	0.000000	-180.000000	0.000000	-180.000000	0.000000	-180.000000	0.000000	-180.000000	0.000000	-180.000000	0.000000	-180.000000	0.000000	-180.000000	0.000000	-180.000000	0.000000	-180.000000	0.000000	-180.000000	0.000000	-180.000000	0.000000	-180.000000	0.000000	-180.000000	0.000000	-180.000000	0.000000	-180.000000	0.000000	-180.000000	0.000000	-180.000000	0.000000
121.400000	0.134000	116.300000	0.142000	98.900000	0.144000	90.000000	0.453000	90.000000	0.000000	90.000000	0.000000	90.000000	0.000000	90.000000	0.000000	90.000000	0.000000	90.000000	0.000000	90.000000	0.000000	90.000000	0.000000	90.000000	0.000000	90.000000	0.000000	90.000000	0.000000	90.000000	0.000000	90.000000	0.000000	90.000000	0.000000	90.000000	0.000000	90.000000	0.000000	90.000000	0.000000	90.000000	0.000000	90.000000	0.000000	90.000000	0.000000	90.000000	0.000000
159.800000	0.059000	164.000000	0.048000	178.500000	0.005000	-180.000000	0.001000	-180.000000	0.000000	-180.000000	0.000000	-180.000000	0.000000	-180.000000	0.000000	-180.000000	0.000000	-180.000000	0.000000	-180.000000	0.000000	-180.000000	0.000000	-180.000000	0.000000	-180.000000	0.000000	-180.000000	0.000000	-180.000000	0.000000	-180.000000	0.000000	-180.000000	0.000000	-180.000000	0.000000	-180.000000	0.000000	-180.000000	0.000000	-180.000000	0.000000	-180.000000	0.000000	-180.000000	0.000000	-180.000000	0.000000
125.000000	0.124000	121.300000	0.139000	108.100000	0.204000	-90.000000	0.113000	-123.700000	0.000000	-123.700000	0.000000	-123.700000	0.000000	-123.700000	0.000000	-123.700000	0.000000	-123.700000	0.000000	-123.700000	0.000000	-123.700000	0.000000	-123.700000	0.000000	-123.700000	0.000000	-123.700000	0.000000	-123.700000	0.000000	-123.700000	0.000000	-123.700000	0.000000	-123.700000	0.000000	-123.700000	0.000000	-123.700000	0.000000	-123.700000	0.000000	-123.700000	0.000000	-123.700000	0.000000	-123.700000	0.000000
150.300000	0.067000	154.300000	0.055000	176.000000	0.006000	-180.000000	0.001000	180.000000	0.000000	180.000000	0.000000	180.000000	0.000000	180.000000	0.000000	180.000000	0.000000	180.000000	0.000000	180.000000	0.000000	180.000000	0.000000	180.000000	0.000000	180.000000	0.000000	180.000000	0.000000	180.000000	0.000000	180.000000	0.000000	180.000000	0.000000	180.000000	0.000000	180.000000	0.000000	180.000000	0.000000	180.000000	0.000000	180.000000	0.000000	180.000000	0.000000	180.000000	0.000000
133.400000	0.117000	129.000000	0.126000	103.500000	0.158000	108.800000	0.233000	-90.000000	0.000000	-90.000000	0.000000	-90.000000	0.000000	-90.000000	0.000000	-90.000000	0.000000	-90.000000	0.000000	-90.000000	0.000000	-90.000000	0.000000	-90.000000	0.000000	-90.000000	0.000000	-90.000000	0.000000	-90.000000	0.000000	-90.000000	0.000000	-90.000000	0.000000	-90.000000	0.000000	-90.000000	0.000000	-90.000000	0.000000	-90.000000	0.000000	-90.000000	0.000000	-90.000000	0.000000	-90.000000	0.000000
146.300000	0.073000	150.600000	0.066000	175.800000	0.016000	179.600000	0.002000	-180.000000	0.000000	-180.000000	0.000000	-180.000000	0.000000	-180.000000	0.000000	-180.000000	0.000000	-180.000000	0.000000	-180.000000	0.000000	-180.000000	0.000000	-180.000000	0.000000	-180.000000	0.000000	-180.000000	0.000000	-180.000000	0.000000	-180.000000	0.000000	-180.000000	0.000000	-180.000000	0.000000	-180.000000	0.000000	-180.000000	0.000000	-180.000000	0.000000	-180.000000	0.000000	-180.000000	0.000000	-180.000000	0.000000
135.100000	0.102000	131.800000	0.110000	109.200000	0.180000	98.300000	0.148000	135.000000	0.000000	135.000000	0.000000	135.000000	0.000000	135.000000	0.000000	135.000000	0.000000	135.000000	0.000000	135.000000	0.000000	135.000000	0.000000	135.000000	0.000000	135.000000	0.000000	135.000000	0.000000	135.000000	0.000000	135.000000	0.000000	135.000000	0.000000	135.000000	0.000000	135.000000	0.000000	135.000000	0.000000	135.000000	0.000000	135.000000	0.000000	135.000000	0.000000	135.000000	0.000000
145.100000	0.088000	147.200000	0.081000	170.500000	0.018000	179.400000	0.002000	180.000000	0.000000	180.000000	0.000000	180.000000	0.000000	180.000000	0.000000	180.000000	0.000000	180.000000	0.000000	180.000000	0.000000	180.000000	0.000000	180.000000	0.000000	180.000000	0.000000	180.000000	0.000000	180.000000	0.000000	180.000000	0.000000	180.000000	0.000000	180.000000	0.000000	180.000000	0.000000	180.000000	0.000000	180.000000	0.000000	180.000000	0.000000	180.000000	0.000000	180.000000	0.000000
137.000000	0.097000	135.500000	0.103000	111.000000	0.157000	106.500000	0.205000	90.000000	0.000000	90.000000	0.000000	90.000000	0.000000	90.000000	0.000000	90.000000	0.000000	90.000000	0.000000	90.000000	0.000000	90.000000	0.000000	90.000000	0.000000	90.000000	0.000000	90.000000	0.000000	90.000000	0.000000	90.000000	0.000000	90.000000	0.000000	90.000000	0.000000	90.000000	0.000000	90.000000	0.000000	90.000000	0.000000	90.000000	0.000000	90.000000	0.000000	90.000000	0.000000
141.700000	0.087000	143.200000	0.083000	168.200000	0.030000	178.300000	0.002000	-180.000000	0.000000	-180.000000	0.000000	-180.000000	0.000000	-180.000000	0.000000	-180.000000	0.000000	-180.000000	0.000000	-180.000000	0.000000	-180.000000	0.000000	-180.000000	0.000000	-180.000000	0.000000	-180.000000	0.000000	-180.000000	0.000000	-180.000000	0.000000	-180.000000	0.000000	-180.000000	0.000000	-180.000000	0.000000	-180.000000	0.000000	-180.000000	0.000000	-180.000000	0.000000	-180.000000	0.000000	-180.000000	0.000000
139.900000	0.097000	138.500000	0.099000	116.200000	0.155000	101.400000	0.164000	-112.500000	0.519000	-112.500000	0.000000	-112.500000	0.000000	-112.500000	0.000000	-112.500000	0.000000	-112.500000	0.000000	-112.500000	0.000000	-112.500000	0.000000	-112.500000	0.000000	-112.500000	0.000000	-112.500000	0.000000	-112.500000	0.000000	-112.500000	0.000000	-112.500000	0.000000	-112.500000	0.000000	-112.500000	0.000000	-112.500000	0.000000	-112.500000	0.000000	-112.500000	0.000000	-112.500000	0.000000	-112.500000	0.000000
140.800000	0.090000	141.900000	0.089000	161.500000	0.042000	178.300000	0.006000	180.000000	0.001000	180.000000	0.000000	180.000000	0.000000	180.000000	0.000000	180.000000	0.000000	180.000000	0.000000	180.000000	0.000000	180.000000	0.000000	180.000000	0.000000	180.000000	0.000000	180.000000	0.000000	180.000000	0.000000	180.000000	0.000000	180.000000	0.000000	180.000000	0.000000	180.000000	0.000000	180.000000	0.000000	180.000000	0.000000	180.000000	0.000000	180.000000	0.000000	180.000000	0.000000
139.400000	0.092000	138.800000	0.093000	121.700000	0.137000	105.700000	0.189000	88.800000	0.002000	90.000000	0.000000	90.000000	0.000000	90.000000	0.000000	90.000000	0.000000	90.000000	0.000000	90.000000	0.000000	90.000000	0.000000	90.000000	0.000000	90.000000	0.000000	90.000000	0.000000	90.000000	0.000000	90.000000	0.000000	90.000000	0.000000	90.000000	0.000000	90.000000	0.000000	90.000000	0.000000	90.000000	0.000000	90.000000	0.000000	90.000000	0.000000	90.000000	0.000000
141.200000	0.094000	141.400000	0.093000	156.800000	0.055000	176.300000	0.006000	-177.700000	0.000000	-180.000000	0.000000	-180.000000	0.000000	-180.000000	0.000000	-180.000000	0.000000	-180.000000	0.000000	-180.000000	0.000000	-180.000000	0.000000	-180.000000	0.000000	-180.000000	0.000000	-180.000000	0.000000	-180.000000	0.000000	-180.000000	0.000000	-180.000000	0.000000	-180.000000	0.000000	-180.000000	0.000000	-180.000000	0.000000	-180.000000	0.000000	-180.000000	0.000000	-180.000000	0.000000	-180.000000	0.000000
139.900000	0.092000	139.800000	0.093000	127.100000	0.126000	104.700000	0.169000	-136.000000	0.299000	-135.000000	0.000000	-135.000000	0.000000	-135.000000	0.000000	-135.000000	0.000000	-135.000000	0.000000	-135.000000	0.000000	-135.000000	0.000000	-135.000000	0.000000	-135.000000	0.000000	-135.000000	0.000000	-135.000000	0.000000	-135.000000	0.000000	-135.000000	0.000000	-135.000000	0.000000	-135.000000	0.000000	-135.000000	0.000000	-135.000000	0.000000	-135.000000	0.000000	-135.000000	0.000000	-135.000000	0.000000
140.000000	0.091000	140.200000	0.091000	150.900000	0.066000	175.400000	0.009000	90.300000	0.001000	180.000000	0.000000	180.000000	0.000000	180.000000	0.000000	180.000000	0.000000	180.000000	0.000000	180.000000	0.000000	180.000000	0.000000	180.000000	0.000000	180.000000	0.000000	180.000000	0.000000	180.000000	0.000000	180.000000	0.000000	180.000000	0.000000	180.000000	0.000000	180.000000	0.000000	180.000000	0.000000	180.000000	0.000000	180.000000	0.000000	180.000000	0.000000	180.000000	0.000000
140.700000	0.094000	140.500000	0.093000	132.000000	0.114000	108.000000	0.178000	91.400000	0.006000	-90.000000	0.000000	-90.000000	0.000000	-90.000000	0.000000	-90.000000	0.000000	-90.000000	0.000000	-90.000000	0.000000	-90.000000	0.000000	-90.000000	0.000000	-90.000000	0.000000	-90.000000	0.000000	-90.000000	0.000000	-90.000000	0.000000	-90.000000	0.000000	-90.000000	0.000000	-90.000000	0.000000	-90.000000	0.000000	-90.000000	0.000000	-90.000000	0.000000	-90.000000	0.000000	-90.000000	0.000000
140.200000	0.092000	140.300000	0.093000	147.200000	0.076000	172.600000	0.013000	86.900000	0.002000	180.000000	0.000000	180.000000	0.000000	180.000000	0.000000	180.000000	0.000000	180.000000	0.000000	180.000000	0.000000	180.000000	0.000000	180.000000	0.000000	180.000000	0.000000	180.000000	0.000000	180.000000	0.000000	180.000000	0.000000	180.000000	0.000000	180.000000	0.000000	180.000000	0.000000	180.000000	0.000000	180.000000	0.000000	180.000000	0.000000	180.000000	0.000000	180.000000	0.000000
140.000000	0.091000	140.100000	0.091000	135.000000	0.104000	109.400000	0.165000	136.300000	0.299000	106.900000	0.000000	106.900000	0.000000	106.900000	0.000000	106.900000	0.000000	106.900000	0.000000	106.900000	0.000000	106.900000	0.000000	106.900000	0.000000	106.900000	0.000000	106.900000	0.000000	106.900000	0.000000	106.900000	0.000000	106.900000	0.000000	106.900000	0.000000	106.900000	0.000000	106.900000	0.000000	106.900000	0.000000	106.900000	0.000000	106.900000	0.000000	106.900000	0.000000
140.600000	0.094000	140.400000	0.093000	144.300000	0.084000	170.300000	0.021000	90.200000	0.003000	180.000000	0.000000	180.000000	0.000000	180.000000	0.000000	180.000000	0.000000	180.000000	0.000000	180.000000	0.000000	180.000000	0.000000	180.000000	0.000000	180.000000	0.000000	180.000000	0.000000	180.000000	0.000000	180.000000	0.000000	180.000000	0.000000	180.000000	0.000000	180.000000	0.000000	180.000000	0.000000	180.000000	0.000000	180.000000	0.000000	180.000000	0.000000	180.000000	0.000000
140.300000	0.092000	140.400000	0.093000	137.500000	0.099000	113.200000	0.162000	-179.400000	0.001000	-90.000000	0.000000	-90.000000	0.000000	-90.000000	0.000000	-90.000000	0.000000	-90.000000	0.000000	-90.000000	0.000000	-90.000000	0.000000	-90.000000	0.000000	-90.000000	0.000000	-90.000000	0.000000	-90.000000	0.000000	-90.000000	0.000000	-90.000000	0.000000	-90.000000	0.000000	-90.000000	0.000000	-90.000000	0.000000	-90.000000	0.000000	-90.000000	0.000000	-90.000000	0.000000	-90.000000	0.000000
139.900000	0.092000	140.100000	0.091000	142.200000	0.088000	165.300000	0.030000	-90.500000	0.136000	-180.000000	0.000000	-180.000000	0.000000	-180.000000	0.000000	-180.000000	0.000000	-180.000000	0.000000	-180.000000	0.000000	-180.000000	0.000000	-180.000000	0.000000	-180.000000	0.000000	-180.000000	0.000000	-180.000000	0.000000	-180.000000	0.000000	-180.000000	0.000000	-180.000000	0.000000	-180.000000	0.000000	-180.000000	0.000000	-180.000000	0.000000	-180.000000	0.000000	-180.000000	0.000000	-180.000000	0.000000
140.700000	0.093000	140.300000	0.093000	139.000000	0.095000	117.800000	0.149000	-137.500000	0.175000	135.000000	0.000000	135.000000	0.000000	135.000000	0.000000	135.000000	0.000000	135.000000	0.000000	135.000000	0.000000	135.000000	0.000000	135.000000	0.000000	135.000000	0.000000	135.000000	0.000000	135.000000	0.000000	135.000000	0.000000	135.000000	0.000000	135.000000	0.000000	135.000000	0.000000	135.000000	0.000000	135.000000	0.000000	135.000000	0.000000	135.000000	0.000000	135.000000	0.000000
140.200000	0.092000	140.500000	0.093000	141.200000	0.091000	160.800000	0.045000	-85.800000	0.004000	-180.000000	0.000000	-180.000000	0.000000	-180.000000	0.000000	-180.000000	0.000000	-180.000000	0.000000	-180.000000	0.000000	-180.000000	0.000000	-180.000000	0.000000	-180.000000	0.000000	-180.000000	0.000000	-180.000000	0.000000	-180.000000	0.000000	-180.000000	0.000000	-180.000000	0.000000	-180.000000	0.000000	-180.000000	0.000000	-180.000000	0.000000	-180.000000	0.000000	-180.000000	0.000000	-180.000000	0.000000
140.100000	0.092000	140.000000	0.091000	139.700000	0.093000	122.900000	0.135000	176.500000	0.122000	90.000000	0.000000	90.000000	0.000000	90.000000	0.000000	90.000000	0.000000	90.000000	0.000000	90.000000	0.000000	90.000000	0.000000	90.000000	0.000000	90.000000	0.000000	90.000000	0.000000	90.000000	0.000000	90.000000	0.000000	90.000000	0.000000	90.000000	0.000000	90.000000	0.000000	90.000000	0.000000	90.000000	0.000000	90.000000	0.000000	90.000000	0.000000	90.000000	0.000000
140.500000	0.093000	140.400000	0.093000	140.600000	0.092000	154.900000	0.058000	93.200000	0.004000	180.000000	0.000000	180.000000	0.000000	180.000000	0.000000	180.000000	0.000000	180.000000	0.000000	180.000000	0.000000	180.000000	0.000000	180.000000	0.000000	180.000000	0.000000	180.000000	0.000000	180.000000	0.000000	180.000000	0.000000	180.000000	0.000000	180.000000	0.000000	180.000000	0.000000	180.000000	0.000000	180.000000	0.000000	180.000000	0.000000	180.000000	0.000000	180.000000	0.000000
140.200000	0.092000	140.500000	0.093000	140.200000	0.093000	128.600000	0.123000	134.300000	0.198000	-112.500000	0.571000	-112.500000	0.000000	-112.500000	0.000000	-112.500000	0.000000	-112.500000	0.000000	-112.500000	0.000000	-112.500000	0.000000	-112.500000	0.000000	-112.500000	0.000000	-112.500000	0.000000	-112.500000	0.000000	-112.500000	0.000000	-112.500000	0.000000	-112.500000	0.000000	-112.500000	0.000000	-112.500000	0.000000	-112.500000	0.000000	-112.500000	0.000000	-112.500000	0.000000	-112.500000	0.000000
140.200000	0.092000	140.000000	0.091000	140.300000	0.092000	149.900000	0.068000	178.300000	0.104000	-180.000000	0.001000	-180.000000	0.000000	-180.000000	0.000000	-180.000000	0.000000	-180.000000	0.000000	-180.000000	0.000000	-180.000000	0.000000	-180.000000	0.000000	-180.000000	0.000000	-180.000000	0.000000	-180.000000	0.000000	-180.000000	0.000000	-180.000000	0.000000	-180.000000	0.000000	-180.000000	0.000000	-180.000000	0.000000	-180.000000	0.000000	-180.000000	0.000000	-180.000000	0.000000	-180.000000	0.000000
140.400000	0.093000	140.400000	0.093000	140.200000	0.092000	132.800000	0.111000	-89.100000	0.003000	90.000000	0.000000	90.000000	0.000000	90.000000	0.000000	90.000000	0.000000	90.000000	0.000000	90.000000	0.000000	90.000000	0.000000	90.000000	0.000000	90.000000	0.000000	90.000000	0.000000	90.000000	0.000000	90.000000	0.000000	90.000000	0.000000	90.000000	0.000000	90.000000	0.000000	90.000000	0.000000	90.000000	0.000000	90.000000	0.000000	90.000000	0.000000	90.000000	0.000000
140.300000	0.092000	140.500000	0.093000	140.400000	0.093000	146.400000	0.079000	-178.900000	0.001000	180.000000	0.000000	180.000000	0.000000	180.000000	0.000000	180.000000	0.000000	180.000000	0.000000	180.000000	0.000000	180.000000	0.000000	180.000000	0.000000	180.000000	0.000000	180.000000	0.000000	180.000000	0.000000	180.000000	0.000000	180.000000	0.000000	180.000000	0.000000	180.000000	0.000000	180.000000	0.000000	180.000000	0.000000	180.000000	0.000000	180.000000	0.000000	180.000000	0.000000
140.100000	0.092000	140.000000	0.091000	140.200000	0.092000	135.700000	0.102000	72.100000	0.245000	45.000000	0.005000	-135.000000	0.000000	-135.000000	0.000000	-135.000000	0.000000	-135.000000	0.000000	-135.000000	0.000000	-135.000000	0.000000	-135.000000	0.000000	-135.000000	0.000000	-135.000000	0.000000	-135.000000	0.000000	-135.000000	0.000000	-135.000000	0.000000	-135.000000	0.000000	-135.000000	0.000000	-135.000000	0.000000	-135.000000	0.000000	-135.000000	0.000000	-135.000000	0.000000	-135.000000	0.000000
140.500000	0.093000	140.400000	0.093000	140.200000	0.092000	143.600000	0.086000	153.400000	0.071000	179.200000	0.001000	180.000000	0.000000	180.000000	0.000000	180.000000	0.000000	180.000000	0.000000	180.000000	0.000000	180.000000	0.000000	180.000000	0.000000	180.000000	0.000000	180.000000	0.000000	180.000000	0.000000	180.000000	0.000000	180.000000	0.000000	180.000000	0.000000	180.000000	0.000000	180.000000	0.000000	180.000000	0.000000	180.000000	0.000000	180.000000	0.000000	180.000000	0.000000
140.200000	0.092000	140.500000	0.093000	140.400000	0.093000	138.100000	0.097000	82.600000	0.009000	-89.200000	0.001000	-90.000000	0.000000	-90.000000	0.000000	-90.000000	0.000000	-90.000000	0.000000	-90.000000	0.000000	-90.000000	0.000000	-90.000000	0.000000	-90.000000	0.000000	-90.000000	0.000000	-90.000000	0.000000	-90.000000	0.000000	-90.000000	0.000000	-90.000000	0.000000	-90.000000	0.000000	-90.000000	0.000000	-90.000000	0.000000	-90.000000	0.000000	-90.000000	0.000000	-90.000000	0.000000
140.200000	0.092000	140.000000	0.091000	140.300000	0.092000	141.700000	0.089000	-167.400000	0.134000	-179.300000	0.002000	-180.000000	0.000000	-180.000000	0.000000	-180.000000	0.000000	-180.000000	0.000000	-180.000000	0.000000	-180.000000	0.000000	-180.000000	0.000000	-180.000000	0.000000	-180.000000	0.000000	-180.000000	0.000000	-180.000000	0.000000	-180.000000	0.000000	-180.000000	0.000000	-180.000000	0.000000	-180.000000	0.000000	-180.000000	0.000000	-180.000000	0.000000	-180.000000	0.000000	-180.000000	0.000000
140.400000	0.093000	140.400000	0.093000	140.100000	0.092000	139.400000	0.094000	-123.500000	0.091000	-55.400000	0.391000	101.200000	0.000000	101.200000	0.000000	101.200000	0.000000	101.200000	0.000000	101.200000	0.000000	101.200000	0.000000	101.200000	0.000000	101.200000	0.000000	101.200000	0.000000	101.200000	0.000000	101.200000	0.000000	101.200000	0.000000	101.200000	0.000000	101.200000	0.000000	101.200000	0.000000	101.200000	0.000000	101.200000	0.000000	101.200000	0.000000	101.200000	0.000000
140.300000	0.092000	140.500000	0.093000	140.500000	0.093000	140.900000	0.092000	-119.300000	0.117000	176.200000	0.001000	180.000000	0.000000	180.000000	0.000000	180.000000	0.000000	180.000000	0.000000	180.000000	0.000000	180.000000	0.000000	180.000000	0.000000	180.000000	0.000000	180.000000	0.000000	180.000000	0.000000	180.000000	0.000000	180.000000	0.000000	180.000000	0.000000	180.000000	0.000000	180.000000	0.000000	180.000000	0.000000	180.000000	0.000000	180.000000	0.000000	180.000000	0.000000
140.100000	0.092000	140.000000	0.091000	140.200000	0.092000	139.900000	0.092000	-167.400000	0.087000	94.500000	0.001000	-90.000000	0.000000	-90.000000	0.000000	-90.000000	0.000000	-90.000000	0.000000	-90.000000	0.000000	-90.000000	0.000000	-90.000000	0.000000	-90.000000	0.000000	-90.000000	0.000000	-90.000000	0.000000	-90.000000	0.000000	-90.000000	0.000000	-90.000000	0.000000	-90.000000	0.000000	-90.000000	0.000000	-90.000000	0.000000	-90.000000	0.000000	-90.000000	0.000000	-90.000000	0.000000
140.500000	0.093000	140.400000	0.093000	140.200000	0.092000	140.400000	0.093000	94.100000	0.100000	-164.400000	0.000000	-180.000000	0.000000	-180.000000	0.000000	-180.000000	0.000000	-180.000000	0.000000	-180.000000	0.000000	-180.000000	0.000000	-180.000000	0.000000	-180.000000	0.000000	-180.000000	0.000000	-180.000000	0.000000	-180.000000	0.000000	-180.000000	0.000000	-180.000000	0.000000	-180.000000	0.000000	-180.000000	0.000000	-180.000000	0.000000	-180.000000	0.000000	-180.000000	0.000000	-180.000000	0.000000
140.200000	0.092000	140.500000	0.093000	140.400000	0.093000	140.400000	0.092000	144.900000	0.017000	-56.100000	0.005000	135.000000	0.000000	135.000000	0.000000	135.000000	0.000000	135.000000	0.000000	135.000000	0.000000	135.000000	0.000000	135.000000	0.000000	135.000000	0.000000	135.000000	0.000000	135.000000	0.000000	135.000000	0.000000	135.000000	0.000000	135.000000	0.000000	135.000000	0.000000	135.000000	0.000000	135.000000	0.000000	135.000000	0.000000	135.000000	0.000000	135.000000	0.000000
140.200000	0.092000	140.000000	0.091000	140.300000	0.092000	140.100000	0.092000	75.100000	0.187000	172.800000	0.003000	-180.000000	0.000000	-180.000000	0.000000	-180.000000	0.000000	-180.000000	0.000000	-180.000000	0.000000	-180.000000	0.000000	-180.000000	0.000000	-180.000000	0.000000	-180.000000	0.000000	-180.000000	0.000000	-180.000000	0.000000	-180.000000	0.000000	-180.000000	0.000000	-180.000000	0.000000	-180.000000	0.000000	-180.000000	0.000000	-180.000000	0.000000	-180.000000	0.000000	-180.000000	0.000000
140.400000	0.093000	140.400000	0.093000	140.100000	0.092000	140.400000	0.092000	-151.000000	0.036000	93.700000	0.326000	90.000000	0.000000	90.000000	0.000000	90.000000	0.000000	90.000000	0.000000	90.000000	0.000000	90.000000	0.000000	90.000000	0.000000	90.000000	0.000000	90.000000	0.000000	90.000000	0.000000	90.000000	0.000000	90.000000	0.000000	90.000000	0.000000	90.000000	0.000000	90.000000	0.000000	90.000000	0.000000	90.000000	0.000000	90.000000	0.000000	90.000000	0.000000
140.300000	0.092000	140.500000	0.093000	140.500000	0.093000	140.300000	0.093000	-118.700000	0.091000	-179.500000	0.027000	180.000000	0.000000	180.000000	0.000000	180.000000	0.000000	180.000000	0.000000	180.000000	0.000000	180.000000	0.000000	180.000000	0.000000	180.000000	0.000000	180.000000	0.000000	180.000000	0.000000	180.000000	0.000000	180.000000	0.000000	180.000000	0.000000	180.000000	0.000000	180.000000	0.000000	180.000000	0.000000	180.000000	0.000000	180.000000	0.000000	180.000000	0.000000
140.100000	0.092000	140.000000	0.091000	140.200000	0.092000	140.200000	0.092000	-162.500000	0.114000	-91.900000	0.113000	-112.500000	0.000000	-112.500000	0.000000	-112.500000	0.000000	-112.500000	0.000000	-112.500000	0.000000	-112.500000	0.000000	-112.500000	0.000000	-112.500000	0.000000	-112.500000	0.000000	-112.500000	0.000000	-112.500000	0.000000	-112.500000	0.000000	-112.500000	0.000000	-112.500000	0.000000	-112.500000	0.000000	-112.500000	0.000000	-112.500000	0.000000	-112.500000	0.000000	-112.500000	0.000000
140.500000	0.093000	140.400000	0.093000	140.200000	0.092000	140.300000	0.092000	-129.000000	0.103000	-176.100000	0.007000	180.000000	0.000000	180.000000	0.000000	180.000000	0.000000	180.000000	0.000000	180.000000	0.000000	180.000000	0.000000	180.000000	0.000000	180.000000	0.000000	180.000000	0.000000	180.000000	0.000000	180.000000	0.000000	180.000000	0.000000	180.000000	0.000000	180.000000	0.000000	180.000000	0.000000	180.000000	0.000000	180.000000	0.000000	180.000000	0.000000	180.000000	0.000000
140.200000	0.092000	140.500000	0.093000	140.400000	0.093000	140.300000	0.093000	-134.500000	0.053000	96.200000	0.215000	-90.000000	0.000000	-90.000000	0.000000	-90.000000	0.000000	-90.000000	0.000000	-90.000000	0.000000	-90.000000	0.000000	-90.000000	0.000000	-90.000000	0.000000	-90.000000	0.000000	-90.000000	0.000000	-90.000000	0.000000	-90.000000	0.000000	-90.000000	0.000000	-90.000000	0.000000	-90.000000	0.000000	-90.000000	0.000000	-90.000000	0.000000	-90.000000	0.000000	-90.000000	0.000000
140.200000	0.092000	140.000000	0.091000	140.300000	0.092000	140.300000	0.092000	-149.200000	0.132000	150.100000	0.011000	-180.000000	0.000000	-180.000000	0.000000	-180.000000	0.000000	-180.000000	0.000000	-180.000000	0.000000	-180.000000	0.000000	-180.000000	0.000000	-180.000000	0.000000	-180.000000	0.000000	-180.000000	0.000000	-180.000000	0.000000	-180.000000	0.000000	-180.000000	0.000000	-180.000000	0.000000	-180.000000	0.000000	-180.000000	0.000000	-180.000000	0.000000	-180.000000	0.000000	-180.000000	0.000000
140.400000	0.093000	140.400000	0.093000	140.100000	0.092000	140.200000	0.092000	-139.800000	0.083000	45.100000	0.005000	135.000000	0.000000	135.000000	0.000000	135.000000	0.000000	135.000000	0.000000	135.000000	0.000000	135.000000	0.000000	135.000000	0.000000	135.000000	0.000000	135.000000	0.000000	135.000000	0.000000	135.000000	0.000000	135.000000	0.000000	135.000000	0.000000	135.000000	0.000000	135.000000	0.000000	135.000000	0.000000	135.000000	0.000000	135.000000	0.000000	135.000000	0.000000
140.300000	0.092000	140.500000	0.093000	140.500000	0.093000	140.400000	0.093000	-132.300000	0.062000	91.100000	0.184000	-180.000000	0.000000	-180.000000	0.000000	-180.000000	0.000000	-180.000000	0.000000	-180.000000	0.000000	-180.000000	0.000000	-180.000000	0.000000	-180.000000	0.000000	-180.000000	0.000000	-180.000000	0.000000	-180.000000	0.000000	-180.000000	0.000000	-180.000000	0.000000	-180.000000	0.000000	-180.000000	0.000000	-180.000000	0.000000	-180.000000	0.000000	-180.000000	0.000000	-180.000000	0.000000
140.100000	0.092000	140.000000	0.091000	140.200000	0.092000	140.200000	0.092000	-148.700000	0.126000	143.300000	0.024000	90.000000	0.000000	90.000000	0.000000	90.000000	0.000000	90.000000	0.000000	90.000000	0.000000	90.000000	0.000000	90.000000	0.000000	90.000000	0.000000	90.000000	0.000000	90.000000	0.000000	90.000000	0.000000	90.000000	0.000000	90.000000	0.000000	90.000000	0.000000	90.000000	0.000000	90.000000	0.000000	90.000000	0.000000	90.000000	0.000000	90.000000	0.000000
140.500000	0.093000	140.400000	0.093000	140.200000	0.092000	140.200000	0.092000	-139.800000	0.088000	134.900000	0.177000	180.000000	0.000000	180.000000	0.000000	180.000000	0.000000	180.000000	0.000000	180.000000	0.000000	180.000000	0.000000	180.000000	0.000000	180.000000	0.000000	180.000000	0.000000	180.000000	0.000000	180.000000	0.000000	180.000000	0.000000	180.000000	0.000000	180.000000	0.000000	180.000000	0.000000	180.000000	0.000000	180.000000	0.000000	180.000000	0.000000	180.000000	0.000000
140.200000	0.092000	140.500000	0.093000	140.400000	0.093000	140.400000	0.093000	-132.500000	0.072000	-49.800000	0.017000	-126.600000	0.000000	-126.600000	0.000000	-126.600000	0.000000	-126.600000	0.000000	-126.600000	0.000000	-126.600000	0.000000	-126.600000	0.000000	-126.600000	0.000000	-126.600000	0.000000	-126.600000	0.000000	-126.600000	0.000000	-126.600000	0.000000	-126.600000	0.000000	-126.600000	0.000000	-126.600000	0.000000	-126.600000	0.000000	-126.600000	0.000000	-126.600000	0.000000	-126.600000	0.000000
140.200000	0.092000	140.000000	0.091000	140.300000	0.092000	140.200000	0.092000	-148.000000	0.112000	-159.900000	0.017000	180.000000	0.000000	180.000000	0.000000	180.000000	0.000000	180.000000	0.000000	180.000000	0.000000	180.000000	0.000000	180.000000	0.000000	180.000000	0.000000	180.000000	0.000000	180.000000	0.000000	180.000000	0.000000	180.000000	0.000000	180.000000	0.000000	180.000000	0.000000	180.000000	0.000000	180.000000	0.000000	180.000000	0.000000	180.000000	0.000000	180.000000	0.000000
140.400000	0.093000	140.400000	0.093000	140.100000	0.092000	140.200000	0.092000	-139.300000	0.094000	81.200000	0.202000	90.000000	0.000000	90.000000	0.000000	90.000000	0.000000	90.000000	0.000000	90.000000	0.000000	90.000000	0.000000	90.000000	0.000000	90.000000	0.000000	90.000000	0.000000	90.000000	0.000000	90.000000	0.000000	90.000000	0.000000	90.000000	0.000000	90.000000	0.000000	90.000000	0.000000	90.000000	0.000000	90.000000	0.000000	90.000000	0.000000	90.000000	0.000000
140.300000	0.092000	140.500000	0.093000	140.500000	0.093000	140.400000	0.093000	-135.000000	0.072000	-158.500000	0.001000	-180.000000	0.000000	-180.000000	0.000000	-180.000000	0.000000	-180.000000	0.000000	-180.000000	0.000000	-180.000000	0.000000	-180.000000	0.000000	-180.000000	0.000000	-180.000000	0.000000	-180.000000	0.000000	-180.000000	0.000000	-180.000000	0.000000	-180.000000	0.000000	-180.000000	0.000000	-180.000000	0.000000	-180.000000	0.000000	-180.000000	0.000000	-180.000000	0.000000	-180.000000	0.000000
140.100000	0.092000	140.000000	0.091000	140.200000	0.092000	140.200000	0.092000	-145.200000	0.110000	-98.500000	0.174000	-135.000000	0.000000	-135.000000	0.000000	-135.000000	0.000000	-135.000000	0.000000	-135.000000	0.000000	-135.000000	0.000000	-135.000000	0.000000	-135.000000	0.000000	-135.000000	0.000000	-135.000000	0.000000	-135.000000	0.000000	-135.000000	0.000000	-135.000000	0.000000	-135.000000	0.000000	-135.000000	0.000000	-135.000000	0.000000	-135.000000	0.000000	-135.000000	0.000000	-135.000000	0.000000
140.500000	0.093000	140.400000	0.093000	140.200000	0.092000	140.200000	0.092000	-140.700000	0.093000	178.900000	0.029000	180.000000	0.000000	180.000000	0.000000	180.000000	0.000000	180.000000	0.000000	180.000000	0.000000	180.000000	0.000000	180.000000	0.000000	180.000000	0.000000	180.000000	0.000000	180.000000	0.000000	180.000000	0.000000	180.000000	0.000000	180.000000	0.000000	180.000000	0.000000	180.000000	0.000000	180.000000	0.000000	180.000000	0.000000	180.000000	0.000000	180.000000	0.000000
140.200000	0.092000	140.500000	0.093000	140.400000	0.093000	140.400000	0.093000	-135.500000	0.077000	105.500000	0.160000	-90.000000	0.000000	-90.000000	0.000000	-90.000000	0.000000	-90.000000	0.000000	-90.000000	0.000000	-90.000000	0.000000	-90.000000	0.000000	-90.000000	0.000000	-90.000000	0.000000	-90.000000	0.000000	-90.000000	0.000000	-90.000000	0.000000	-90.000000	0.000000	-90.000000	0.000000	-90.000000	0.000000	-90.000000	0.000000	-90.000000	0.000000	-90.000000	0.000000	-90.000000	0.000000
140.200000	0.092000	140.000000	0.091000	140.300000	0.092000	140.200000	0.092000	-144.200000	0.105000	151.500000	0.006000	180.000000	0.000000	180.000000	0.000000	180.000000	0.000000	180.000000	0.000000	180.000000	0.000000	180.000000	0.000000	180.000000	0.000000	180.000000	0.000000	180.000000	0.000000	180.000000	0.000000	180.000000	0.000000	180.000000	0.000000	180.000000	0.000000	180.000000	0.000000	180.000000	0.000000	180.000000	0.000000	180.000000	0.000000	180.000000	0.000000	180.000000	0.000000
140.400000	0.093000	140.400000	0.093000	140.100000	0.092000	140.200000	0.092000	-140.800000	0.094000	129.300000	0.177000	112.500000	0.000000	112.500000	0.000000	112.500000	0.000000	112.500000	0.000000	112.500000	0.000000	112.500000	0.000000	112.500000	0.000000	112.500000	0.000000	112.500000	0.000000	112.500000	0.000000	112.500000	0.000000	112.500000	0.000000	112.500000	0.000000	112.500000	0.000000	112.500000	0.000000	112.500000	0.000000	112.500000	0.000000	112.500000	0.000000	112.500000	0.000000
140.300000	0.092000	140.500000	0.093000	140.500000	0.093000	140.400000	0.093000	-136.500000	0.080000	-50.700000	0.007000	180.000000	0.000000	180.000000	0.000000	180.000000	0.000000	180.000000	0.000000	180.000000	0.000000	180.000000	0.000000	180.000000	0.000000	180.000000	0.000000	180.000000	0.000000	180.000000	0.000000	180.000000	0.000000	180.000000	0.000000	180.000000	0.000000	180.000000	0.000000	180.000000	0.000000	180.000000	0.000000	180.000000	0.000000	180.000000	0.000000	180.000000	0.000000
140.100000	0.092000	140.000000	0.091000	140.200000	0.092000	140.200000	0.092000	-143.200000	0.101000	-154.700000	0.043000	-90.000000	0.000000	-90.000000	0.000000	-90.000000	0.000000	-90.000000	0.000000	-90.000000	0.000000	-90.000000	0.000000	-90.000000	0.000000	-90.000000	0.000000	-90.000000	0.000000	-90.000000	0.000000	-90.000000	0.000000	-90.000000	0.000000	-90.000000	0.000000	-90.000000	0.000000	-90.000000	0.000000	-90.000000	0.000000	-90.000000	0.000000	-90.000000	0.000000	-90.000000	0.000000
140.500000	0.093000	140.400000	0.093000	140.200000	0.092000	140.200000	0.092000	-140.900000	0.095000	-80.500000	0.191000	-180.000000	0.000000	-180.000000	0.000000	-180.000000	0.000000	-180.000000	0.000000	-180.000000	0.000000	-180.000000	0.000000	-180.000000	0.000000	-180.000000	0.000000	-180.000000	0.000000	-180.000000	0.000000	-180.000000	0.000000	-180.000000	0.000000	-180.000000	0.000000	-180.000000	0.000000	-180.000000	0.000000	-180.000000	0.000000	-180.000000	0.000000	-180.000000	0.000000	-180.000000	0.000000
140.200000	0.092000	140.500000	0.093000	140.400000	0.093000	140.400000	0.093000	-137.300000	0.082000	160.300000	0.004000	135.000000	0.000000	135.000000	0.000000	135.000000	0.000000	135.000000	0.000000	135.000000	0.000000	135.000000	0.000000	135.000000	0.000000	135.000000	0.000000	135.000000	0.000000	135.000000	0.000000	135.000000	0.000000	135.000000	0.000000	135.000000	0.000000	135.000000	0.000000	135.000000	0.000000	135.000000	0.000000	135.000000	0.000000	135.000000	0.000000	135.000000	0.000000
140.200000	0.092000	140.000000	0.091000	140.300000	0.092000	140.200000	0.092000	-142.300000	0.099000	101.600000	0.165000	180.000000	0.000000	180.000000	0.000000	180.000000	0.000000	180.000000	0.000000	180.000000	0.000000	180.000000	0.000000	180.000000	0.000000	180.000000	0.000000	180.000000	0.000000	180.000000	0.000000	180.000000	0.000000	180.000000	0.000000	180.000000	0.000000	180.000000	0.000000	180.000000	0.000000	180.000000	0.000000	180.000000	0.000000	180.000000	0.000000	180.000000	0.000000
140.400000	0.093000	140.400000	0.093000	140.100000	0.092000	140.200000	0.092000	-141.100000	0.095000	177.500000	0.042000	90.000000	0.000000	90.000000	0.000000	90.000000	0.000000	90.000000	0.000000	90.000000	0.000000	90.000000	0.000000	90.000000	0.000000	90.000000	0.000000	90.000000	0.000000	90.000000	0.000000	90.000000	0.000000	90.000000	0.000000	90.000000	0.000000	90.000000	0.000000	90.000000	0.000000	90.000000	0.000000	90.000000	0.000000	90.000000	0.000000	90.000000	0.000000
140.300000	0.092000	140.500000	0.093000	140.500000	0.093000	140.400000	0.093000	-137.800000	0.084000	108.000000	0.155000	-180.000000	0.000000	-180.000000	0.000000	-180.000000	0.000000	-180.000000	0.000000	-180.000000	0.000000	-180.000000	0.000000	-180.000000	0.000000	-180.000000	0.000000	-180.000000	0.000000	-180.000000	0.000000	-180.000000	0.000000	-180.000000	0.000000	-180.000000	0.000000	-180.000000	0.000000	-180.000000	0.000000	-180.000000	0.000000	-180.000000	0.000000	-180.000000	0.000000	-180.000000	0.000000
140.100000	0.092000	140.000000	0.091000	140.200000	0.092000	140.200000	0.092000	-141.800000	0.097000	148.800000	0.004000	-123.300000	0.637000	-101.200000	0.000000	-101.200000	0.000000	-101.200000	0.000000	-101.200000	0.000000	-101.200000	0.000000	-101.200000	0.000000	-101.200000	0.000000	-101.200000	0.000000	-101.200000	0.000000	-101.200000	0.000000	-101.200000	0.000000	-101.200000	0.000000	-101.200000	0.000000	-101.200000	0.000000	-101.200000	0.000000	-101.200000	0.000000	-101.200000	0.000000	-101.200000	0.000000
140.500000	0.093000	140.400000	0.093000	140.200000	0.092000	140.200000	0.092000	-141.000000	0.095000	133.400000	0.177000	-180.000000	0.001000	-180.000000	0.000000	-180.000000	0.000000	-180.000000	0.000000	-180.000000	0.000000	-180.000000	0.000000	-180.000000	0.000000	-180.000000	0.000000	-180.000000	0.000000	-180.000000	0.000000	-180.000000	0.000000	-180.000000	0.000000	-180.000000	0.000000	-180.000000	0.000000	-180.000000	0.000000	-180.000000	0.000000	-180.000000	0.000000	-180.000000	0.000000	-180.000000	0.000000
140.200000	0.092000	140.500000	0.093000	140.400000	0.093000	140.400000	0.093000	-138.400000	0.086000	-56.200000	0.011000	-90.000000	0.000000	90.000000	0.000000	90.000000	0.000000	90.000000	0.000000	90.000000	0.000000	90.000000	0.000000	90.000000	0.000000	90.000000	0.000000	90.000000	0.000000	90.000000	0.000000	90.000000	0.000000	90.000000	0.000000	90.000000	0.000000	90.000000	0.000000	90.000000	0.000000	90.000000	0.000000	90.000000	0.000000	90.000000	0.000000	90.000000	0.000000
140.200000	0.092000	140.000000	0.091000	140.300000	0.092000	140.200000	0.092000	-141.200000	0.096000	-151.600000	0.042000	-180.000000	0.000000	180.000000	0.000000	180.000000	0.000000	180.000000	0.000000	180.000000	0.000000	180.000000	0.000000	180.000000	0.000000	180.000000	0.000000	180.000000	0.000000	180.000000	0.000000	180.000000	0.000000	180.000000	0.000000	180.000000	0.000000	180.000000	0.000000	180.000000	0.000000	180.000000	0.000000	180.000000	0.000000	180.000000	0.000000	180.000000	0.000000
140.400000	0.093000	140.400000	0.093000	140.100000	0.092000	140.200000	0.092000	-141.100000	0.094000	-80.100000	0.192000	-135.000000	0.001000	-135.000000	0.000000	-135.000000	0.000000	-135.000000	0.000000	-135.000000	0.000000	-135.000000	0.000000	-135.000000	0.000000	-135.000000	0.000000	-135.000000	0.000000	-135.000000	0.000000	-135.000000	0.000000	-135.000000	0.000000	-135.000000	0.000000	-135.000000	0.000000	-135.000000	0.000000	-135.000000	0.000000	-135.000000	0.000000	-135.000000	0.000000	-135.000000	0.000000
140.300000	0.092000	140.500000	0.093000	140.500000	0.093000	140.400000	0.093000	-138.700000	0.088000	158.800000	0.005000	179.200000	0.000000	180.000000	0.000000	180.000000	0.000000	180.000000	0.000000	180.000000	0.000000	180.000000	0.000000	180.000000	0.000000	180.000000	0.000000	180.000000	0.000000	180.000000	0.000000	180.000000	0.000000	180.000000	0.000000	180.000000	0.000000	180.000000	0.000000	180.000000	0.000000	180.000000	0.000000	180.000000	0.000000	180.000000	0.000000	180.000000	0.000000
140.100000	0.092000	140.000000	0.091000	140.200000	0.092000	140.200000	0.092000	-141.100000	0.094000	103.000000	0.159000	-89.300000	0.000000	-90.000000	0.000000	-90.000000	0.000000	-90.000000	0.000000	-90.000000	0.000000	-90.000000	0.000000	-90.000000	0.000000	-90.000000	0.000000	-90.000000	0.000000	-90.000000	0.000000	-90.000000	0.000000	-90.000000	0.000000	-90.000000	0.000000	-90.000000	0.000000	-90.000000	0.000000	-90.000000	0.000000	-90.000000	0.000000	-90.000000	0.000000	-90.000000	0.000000
140.500000	0.093000	140.400000	0.093000	140.200000	0.092000	140.200000	0.092000	-140.800000	0.095000	176.700000	0.052000	-179.200000	0.000000	-180.000000	0.000000	-180.000000	0.000000	-180.000000	0.000000	-180.000000	0.000000	-180.000000	0.000000	-180.000000	0.000000	-180.000000	0.000000	-180.000000	0.000000	-180.000000	0.000000	-180.000000	0.000000	-180.000000	0.000000	-180.000000	0.000000	-180.000000	0.000000	-180.000000	0.000000	-180.000000	0.000000	-180.000000	0.000000	-180.000000	0.000000	-180.000000	0.000000
140.200000	0.092000	140.500000	0.093000	140.400000	0.093000	140.400000	0.093000	-139.200000	0.088000	109.900000	0.147000	-52.100000	0.396000	112.500000	0.000000	112.500000	0.000000	112.500000	0.000000	112.500000	0.000000	112.500000	0.000000	112.500000	0.000000	112.500000	0.000000	112.500000	0.000000	112.500000	0.000000	112.500000	0.000000	112.500000	0.000000	112.500000	0.000000	112.500000	0.000000	112.500000	0.000000	112.500000	0.000000	112.500000	0.000000	112.500000	0.000000	112.500000	0.000000
[truncated: 19,118 more rows]
[truncated: 152 more columns]
