# Supplementary material for: Mathematical model studies of the comprehensive generation of major and minor phyllotactic patterns in plants with a predominant focus on orixate phyllotaxis
Source: PLoS Comput Biol. 2019 Jun 6;15(6):e1007044. doi: 10.1371/journal.pcbi.1007044 (PMC6553687; doi:10.1371/journal.pcbi.1007044)
Supplement: S4 Dataset — (ZIP) [file pcbi.1007044.s018.zip › EDC2/a1_N3_gm1_medium.csv]

-180.000000	0.000000	-180.000000	0.000000	-180.000000	0.000000	-180.000000	0.000000	-180.000000	0.000000	-180.000000	0.000000	-180.000000	0.000000	-180.000000	0.000000	-180.000000	0.000000	-180.000000	0.000000	-180.000000	0.000000	-180.000000	0.000000	-180.000000	0.000000	-180.000000	0.000000	-180.000000	0.000000	-180.000000	0.000000	-180.000000	0.000000	-180.000000	0.000000	-180.000000	0.000000	-180.000000	0.000000	-180.000000	0.000000	-180.000000	0.000000	-180.000000	0.000000	-180.000000	0.000000	-180.000000	0.000000
90.000000	0.000000	90.000000	0.000000	90.000000	0.000000	90.000000	0.000000	90.000000	0.000000	90.000000	0.000000	90.000000	0.000000	90.000000	0.000000	90.000000	0.000000	90.000000	0.000000	90.000000	0.000000	90.000000	0.000000	90.000000	0.000000	90.000000	0.000000	90.000000	0.000000	90.000000	0.000000	90.000000	0.000000	90.000000	0.000000	90.000000	0.000000	90.000000	0.000000	90.000000	0.000000	90.000000	0.000000	90.000000	0.000000	90.000000	0.000000	90.000000	0.000000
-180.000000	0.000000	-180.000000	0.000000	-180.000000	0.000000	-180.000000	0.000000	-180.000000	0.000000	-180.000000	0.000000	-180.000000	0.000000	-180.000000	0.000000	-180.000000	0.000000	-180.000000	0.000000	-180.000000	0.000000	-180.000000	0.000000	-180.000000	0.000000	-180.000000	0.000000	-180.000000	0.000000	-180.000000	0.000000	-180.000000	0.000000	-180.000000	0.000000	-180.000000	0.000000	-180.000000	0.000000	-180.000000	0.000000	-180.000000	0.000000	-180.000000	0.000000	-180.000000	0.000000	-180.000000	0.000000
-135.000000	0.297000	-135.000000	0.297000	-135.000000	0.297000	-135.000000	0.297000	-135.000000	0.297000	-135.000000	0.297000	-135.000000	0.000000	-135.000000	0.000000	-135.000000	0.000000	-135.000000	0.000000	-135.000000	0.000000	-135.000000	0.000000	-135.000000	0.000000	-135.000000	0.000000	-135.000000	0.000000	-135.000000	0.000000	-135.000000	0.000000	-135.000000	0.000000	-135.000000	0.000000	-135.000000	0.000000	-135.000000	0.000000	-135.000000	0.000000	-135.000000	0.000000	-135.000000	0.000000	-135.000000	0.000000
-180.000000	0.010000	-180.000000	0.009000	-180.000000	0.008000	-180.000000	0.007000	-180.000000	0.006000	-180.000000	0.005000	-180.000000	0.000000	-180.000000	0.000000	-180.000000	0.000000	-180.000000	0.000000	-180.000000	0.000000	-180.000000	0.000000	-180.000000	0.000000	-180.000000	0.000000	-180.000000	0.000000	-180.000000	0.000000	-180.000000	0.000000	-180.000000	0.000000	-180.000000	0.000000	-180.000000	0.000000	-180.000000	0.000000	-180.000000	0.000000	-180.000000	0.000000	-180.000000	0.000000	-180.000000	0.000000
-90.100000	0.100000	-90.000000	0.097000	-90.000000	0.093000	-89.900000	0.088000	-89.800000	0.080000	-89.700000	0.069000	-90.000000	0.331000	-90.000000	0.000000	-90.000000	0.000000	-90.000000	0.000000	-90.000000	0.000000	-90.000000	0.000000	-90.000000	0.000000	-90.000000	0.000000	-90.000000	0.000000	-90.000000	0.000000	-90.000000	0.000000	-90.000000	0.000000	-90.000000	0.000000	-90.000000	0.000000	-90.000000	0.000000	-90.000000	0.000000	-90.000000	0.000000	-90.000000	0.000000	-90.000000	0.000000
-179.700000	0.016000	-179.900000	0.016000	-179.900000	0.016000	179.900000	0.015000	179.700000	0.016000	179.500000	0.016000	-180.000000	0.004000	-180.000000	0.000000	-180.000000	0.000000	-180.000000	0.000000	-180.000000	0.000000	-180.000000	0.000000	-180.000000	0.000000	-180.000000	0.000000	-180.000000	0.000000	-180.000000	0.000000	-180.000000	0.000000	-180.000000	0.000000	-180.000000	0.000000	-180.000000	0.000000	-180.000000	0.000000	-180.000000	0.000000	-180.000000	0.000000	-180.000000	0.000000	-180.000000	0.000000
109.900000	0.225000	111.300000	0.227000	112.700000	0.230000	114.300000	0.235000	116.700000	0.240000	119.700000	0.247000	89.900000	0.115000	112.500000	0.397000	112.500000	0.397000	112.500000	0.397000	112.500000	0.396000	112.500000	0.396000	112.500000	0.396000	112.500000	0.000000	112.500000	0.000000	112.500000	0.000000	112.500000	0.000000	112.500000	0.000000	112.500000	0.000000	112.500000	0.000000	112.500000	0.000000	112.500000	0.000000	112.500000	0.000000	112.500000	0.000000	112.500000	0.000000
175.500000	0.017000	175.500000	0.016000	175.700000	0.015000	176.100000	0.014000	175.800000	0.013000	176.000000	0.012000	-179.800000	0.007000	-180.000000	0.003000	-180.000000	0.002000	-180.000000	0.002000	-180.000000	0.002000	-180.000000	0.002000	-180.000000	0.002000	-180.000000	0.000000	-180.000000	0.000000	-180.000000	0.000000	-180.000000	0.000000	-180.000000	0.000000	-180.000000	0.000000	-180.000000	0.000000	-180.000000	0.000000	-180.000000	0.000000	-180.000000	0.000000	-180.000000	0.000000	-180.000000	0.000000
103.200000	0.129000	103.200000	0.126000	103.000000	0.123000	102.500000	0.117000	102.800000	0.108000	102.500000	0.095000	-108.300000	0.224000	-89.500000	0.028000	-89.600000	0.022000	-89.600000	0.016000	-89.600000	0.014000	-89.600000	0.010000	-89.600000	0.008000	-90.000000	0.000000	-90.000000	0.000000	-90.000000	0.000000	-90.000000	0.000000	-90.000000	0.000000	-90.000000	0.000000	-90.000000	0.000000	-90.000000	0.000000	-90.000000	0.000000	-90.000000	0.000000	-90.000000	0.000000	-90.000000	0.000000
174.000000	0.019000	174.300000	0.019000	174.700000	0.017000	175.400000	0.016000	175.300000	0.018000	175.800000	0.019000	-177.200000	0.008000	179.100000	0.007000	179.300000	0.005000	179.200000	0.004000	179.200000	0.002000	179.200000	0.002000	179.200000	0.001000	-180.000000	0.000000	-180.000000	0.000000	-180.000000	0.000000	-180.000000	0.000000	-180.000000	0.000000	-180.000000	0.000000	-180.000000	0.000000	-180.000000	0.000000	-180.000000	0.000000	-180.000000	0.000000	-180.000000	0.000000	-180.000000	0.000000
115.400000	0.192000	115.600000	0.194000	115.700000	0.198000	116.100000	0.203000	117.500000	0.206000	119.000000	0.214000	-104.100000	0.127000	129.400000	0.279000	130.700000	0.284000	132.000000	0.288000	132.400000	0.291000	133.200000	0.293000	133.600000	0.294000	135.000000	0.442000	135.000000	0.000000	135.000000	0.000000	135.000000	0.000000	135.000000	0.000000	135.000000	0.000000	135.000000	0.000000	135.000000	0.000000	135.000000	0.000000	135.000000	0.000000	135.000000	0.000000	135.000000	0.000000
165.900000	0.019000	166.400000	0.018000	167.500000	0.017000	168.900000	0.015000	168.800000	0.017000	169.900000	0.016000	-176.300000	0.013000	178.400000	0.008000	178.800000	0.007000	179.100000	0.007000	179.600000	0.005000	179.600000	0.005000	179.900000	0.004000	-180.000000	0.001000	-180.000000	0.000000	-180.000000	0.000000	-180.000000	0.000000	-180.000000	0.000000	-180.000000	0.000000	-180.000000	0.000000	-180.000000	0.000000	-180.000000	0.000000	-180.000000	0.000000	-180.000000	0.000000	-180.000000	0.000000
113.600000	0.137000	113.100000	0.136000	111.900000	0.134000	110.200000	0.133000	110.100000	0.126000	108.600000	0.118000	-114.000000	0.197000	98.200000	0.041000	97.300000	0.029000	96.000000	0.020000	95.200000	0.015000	94.200000	0.010000	93.300000	0.009000	89.900000	0.006000	90.000000	0.453000	90.000000	0.000000	90.000000	0.000000	90.000000	0.000000	90.000000	0.000000	90.000000	0.000000	90.000000	0.000000	90.000000	0.000000	90.000000	0.000000	90.000000	0.000000	90.000000	0.000000
167.100000	0.044000	167.700000	0.042000	168.800000	0.040000	170.400000	0.036000	170.500000	0.036000	171.800000	0.033000	-172.900000	0.014000	178.800000	0.015000	179.500000	0.009000	179.800000	0.006000	179.900000	0.006000	179.900000	0.005000	179.900000	0.004000	-179.800000	0.002000	-180.000000	0.001000	-180.000000	0.000000	-180.000000	0.000000	-180.000000	0.000000	-180.000000	0.000000	-180.000000	0.000000	-180.000000	0.000000	-180.000000	0.000000	-180.000000	0.000000	-180.000000	0.000000	-180.000000	0.000000
119.800000	0.148000	119.500000	0.151000	119.000000	0.156000	117.900000	0.163000	118.800000	0.167000	118.800000	0.177000	-108.600000	0.137000	125.600000	0.257000	127.200000	0.271000	128.900000	0.280000	130.000000	0.284000	131.300000	0.288000	131.900000	0.291000	-133.800000	0.294000	-89.200000	0.021000	-123.700000	0.476000	-123.800000	0.476000	-123.700000	0.476000	-123.700000	0.000000	-123.700000	0.000000	-123.700000	0.000000	-123.700000	0.000000	-123.700000	0.000000	-123.700000	0.000000	-123.700000	0.000000
155.100000	0.046000	155.600000	0.045000	156.500000	0.041000	158.400000	0.036000	157.700000	0.033000	159.600000	0.029000	-172.600000	0.023000	175.000000	0.008000	176.800000	0.005000	177.600000	0.003000	177.900000	0.003000	178.100000	0.003000	178.300000	0.001000	-179.700000	0.002000	178.600000	0.001000	180.000000	0.001000	180.000000	0.001000	180.000000	0.001000	180.000000	0.000000	180.000000	0.000000	180.000000	0.000000	180.000000	0.000000	180.000000	0.000000	180.000000	0.000000	180.000000	0.000000
127.700000	0.129000	127.000000	0.128000	125.800000	0.129000	123.700000	0.130000	123.800000	0.128000	121.300000	0.125000	-115.800000	0.174000	100.800000	0.083000	-81.100000	0.060000	-81.900000	0.043000	-83.000000	0.033000	-84.100000	0.025000	-84.700000	0.020000	-92.900000	0.008000	131.800000	0.284000	-89.800000	0.003000	-89.800000	0.002000	-89.800000	0.002000	-90.000000	0.484000	-90.000000	0.000000	-90.000000	0.000000	-90.000000	0.000000	-90.000000	0.000000	-90.000000	0.000000	-90.000000	0.000000
152.900000	0.060000	153.600000	0.059000	155.100000	0.057000	157.300000	0.054000	158.000000	0.055000	160.700000	0.052000	-166.300000	0.025000	177.500000	0.014000	179.200000	0.014000	178.900000	0.013000	179.500000	0.010000	179.500000	0.008000	179.800000	0.006000	-179.600000	0.002000	179.300000	0.004000	179.600000	0.001000	179.600000	0.001000	179.600000	0.000000	-180.000000	0.001000	-180.000000	0.000000	-180.000000	0.000000	-180.000000	0.000000	-180.000000	0.000000	-180.000000	0.000000	-180.000000	0.000000
130.100000	0.112000	129.900000	0.114000	128.800000	0.117000	127.400000	0.122000	127.100000	0.121000	125.700000	0.130000	-116.400000	0.136000	119.500000	0.229000	121.400000	0.248000	125.100000	0.260000	126.600000	0.269000	128.300000	0.277000	129.500000	0.282000	-132.500000	0.293000	97.900000	0.005000	134.600000	0.293000	44.500000	0.026000	44.600000	0.017000	52.100000	0.010000	135.000000	0.000000	135.000000	0.000000	135.000000	0.000000	135.000000	0.000000	135.000000	0.000000	135.000000	0.000000
148.200000	0.078000	148.100000	0.076000	148.700000	0.073000	149.600000	0.068000	149.100000	0.069000	149.600000	0.061000	-164.900000	0.038000	173.200000	0.013000	177.300000	0.006000	176.900000	0.006000	177.800000	0.005000	178.300000	0.003000	178.400000	0.002000	-179.100000	0.003000	-179.600000	0.004000	179.800000	0.002000	-179.500000	0.002000	-179.600000	0.001000	-179.700000	0.000000	180.000000	0.000000	180.000000	0.000000	180.000000	0.000000	180.000000	0.000000	180.000000	0.000000	180.000000	0.000000
135.000000	0.104000	134.900000	0.105000	134.500000	0.107000	133.700000	0.110000	134.400000	0.109000	133.600000	0.112000	-121.800000	0.146000	106.000000	0.103000	104.000000	0.079000	104.300000	0.053000	103.100000	0.039000	101.500000	0.029000	99.500000	0.025000	85.800000	0.015000	130.000000	0.285000	91.500000	0.005000	-90.400000	0.305000	-89.300000	0.006000	77.200000	0.003000	90.000000	0.000000	90.000000	0.000000	90.000000	0.000000	90.000000	0.000000	90.000000	0.000000	90.000000	0.000000
143.500000	0.080000	143.900000	0.080000	144.500000	0.078000	145.700000	0.075000	145.200000	0.075000	147.100000	0.073000	-156.600000	0.045000	175.000000	0.022000	175.700000	0.016000	176.400000	0.013000	177.300000	0.008000	177.600000	0.006000	178.200000	0.004000	-179.500000	0.003000	179.100000	0.001000	179.900000	0.002000	-180.000000	0.003000	179.600000	0.001000	179.700000	0.000000	-180.000000	0.000000	-180.000000	0.000000	-180.000000	0.000000	-180.000000	0.000000	-180.000000	0.000000	-180.000000	0.000000
138.300000	0.098000	138.000000	0.097000	137.400000	0.097000	136.400000	0.098000	136.900000	0.095000	135.300000	0.094000	-127.000000	0.122000	118.300000	0.201000	121.100000	0.225000	124.100000	0.242000	125.600000	0.257000	127.400000	0.266000	128.200000	0.273000	-130.500000	0.287000	-86.300000	0.030000	133.500000	0.295000	123.800000	0.063000	127.000000	0.379000	142.100000	0.028000	-112.500000	0.519000	-112.500000	0.000000	-112.500000	0.000000	-112.500000	0.000000	-112.500000	0.000000	-112.500000	0.000000
142.200000	0.088000	142.300000	0.088000	142.800000	0.088000	143.500000	0.087000	143.300000	0.089000	144.100000	0.090000	-153.500000	0.061000	168.700000	0.019000	173.300000	0.016000	175.100000	0.015000	176.800000	0.011000	177.600000	0.010000	178.400000	0.008000	-179.500000	0.002000	179.800000	0.007000	179.200000	0.002000	-179.400000	0.002000	179.400000	0.002000	179.700000	0.001000	180.000000	0.001000	180.000000	0.000000	180.000000	0.000000	180.000000	0.000000	180.000000	0.000000	180.000000	0.000000
138.600000	0.091000	138.800000	0.091000	138.600000	0.091000	138.300000	0.092000	138.600000	0.090000	138.600000	0.091000	-130.900000	0.111000	111.800000	0.119000	106.700000	0.096000	103.500000	0.078000	-77.300000	0.060000	-78.600000	0.046000	-79.500000	0.034000	-97.100000	0.019000	128.100000	0.275000	-87.000000	0.008000	112.300000	0.010000	101.200000	0.004000	93.700000	0.358000	89.800000	0.001000	90.000000	0.000000	90.000000	0.000000	90.000000	0.000000	90.000000	0.000000	90.000000	0.000000
141.400000	0.092000	141.200000	0.091000	141.100000	0.090000	141.200000	0.089000	140.700000	0.089000	140.400000	0.086000	-147.300000	0.074000	170.000000	0.031000	174.500000	0.025000	178.400000	0.011000	178.400000	0.006000	178.300000	0.005000	178.500000	0.005000	-178.800000	0.004000	178.500000	0.003000	179.800000	0.003000	-178.700000	0.003000	177.100000	0.001000	179.800000	0.001000	-179.600000	0.000000	-180.000000	0.000000	-180.000000	0.000000	-180.000000	0.000000	-180.000000	0.000000	-180.000000	0.000000
140.000000	0.092000	140.100000	0.092000	140.300000	0.092000	140.300000	0.091000	140.800000	0.091000	141.100000	0.091000	-136.000000	0.101000	120.100000	0.171000	119.600000	0.201000	119.100000	0.230000	120.400000	0.246000	123.100000	0.256000	125.300000	0.264000	-129.600000	0.279000	-78.000000	0.017000	132.300000	0.290000	-60.600000	0.321000	131.900000	0.017000	138.500000	0.019000	-135.600000	0.009000	-135.000000	0.000000	-135.000000	0.000000	-135.000000	0.000000	-135.000000	0.000000	-135.000000	0.000000
140.000000	0.089000	140.100000	0.089000	140.100000	0.089000	140.200000	0.090000	140.000000	0.089000	140.300000	0.090000	-143.700000	0.080000	160.400000	0.033000	168.000000	0.019000	174.600000	0.007000	179.400000	0.008000	179.400000	0.008000	179.300000	0.007000	-178.400000	0.005000	-178.300000	0.002000	179.400000	0.002000	-178.900000	0.003000	179.000000	0.002000	179.300000	0.001000	-179.700000	0.001000	180.000000	0.000000	180.000000	0.000000	180.000000	0.000000	180.000000	0.000000	180.000000	0.000000
140.600000	0.092000	140.400000	0.091000	140.300000	0.090000	140.300000	0.089000	140.300000	0.088000	139.800000	0.086000	-138.400000	0.091000	121.600000	0.120000	113.100000	0.112000	106.600000	0.100000	105.800000	0.064000	105.700000	0.045000	103.900000	0.037000	81.400000	0.027000	-54.300000	0.271000	94.600000	0.013000	96.400000	0.019000	91.400000	0.322000	-93.800000	0.005000	-89.500000	0.002000	-90.000000	0.000000	-90.000000	0.000000	-90.000000	0.000000	-90.000000	0.000000	-90.000000	0.000000
140.400000	0.092000	140.500000	0.092000	140.600000	0.092000	140.500000	0.092000	140.700000	0.093000	140.900000	0.093000	-142.000000	0.090000	160.500000	0.052000	169.500000	0.032000	177.200000	0.009000	176.500000	0.019000	177.300000	0.016000	177.700000	0.012000	-179.500000	0.003000	179.500000	0.006000	178.900000	0.003000	-179.300000	0.003000	-179.300000	0.003000	-180.000000	0.001000	179.600000	0.000000	180.000000	0.000000	180.000000	0.000000	180.000000	0.000000	180.000000	0.000000	180.000000	0.000000
139.900000	0.089000	140.000000	0.089000	140.100000	0.089000	140.300000	0.089000	140.200000	0.088000	140.500000	0.088000	-139.600000	0.087000	126.600000	0.130000	121.200000	0.172000	116.600000	0.214000	122.000000	0.228000	123.900000	0.242000	125.300000	0.252000	-126.600000	0.274000	-81.400000	0.046000	131.600000	0.285000	-52.600000	0.270000	-129.600000	0.039000	-133.200000	0.026000	127.800000	0.387000	127.000000	0.549000	127.100000	0.549000	127.100000	0.549000	106.900000	0.000000	106.900000	0.000000
140.500000	0.092000	140.300000	0.092000	140.200000	0.091000	140.100000	0.090000	140.000000	0.089000	139.700000	0.087000	-140.400000	0.090000	149.600000	0.059000	160.800000	0.035000	175.400000	0.015000	173.900000	0.011000	175.000000	0.008000	176.000000	0.007000	-179.700000	0.002000	177.100000	0.001000	178.800000	0.004000	-179.100000	0.005000	178.700000	0.003000	-179.700000	0.001000	-178.800000	0.002000	180.000000	0.001000	-180.000000	0.001000	-180.000000	0.001000	180.000000	0.000000	180.000000	0.000000
140.500000	0.092000	140.600000	0.091000	140.700000	0.091000	140.700000	0.091000	141.000000	0.091000	141.100000	0.092000	-141.000000	0.088000	133.700000	0.109000	121.400000	0.113000	106.700000	0.111000	108.000000	0.087000	-75.000000	0.071000	-74.600000	0.054000	-101.600000	0.032000	125.700000	0.260000	-83.500000	0.016000	97.000000	0.028000	-101.600000	0.003000	88.300000	0.363000	97.300000	0.002000	-90.000000	0.000000	-90.000000	0.000000	-90.000000	0.000000	-90.000000	0.000000	-90.000000	0.000000
139.900000	0.089000	139.900000	0.090000	140.000000	0.090000	140.100000	0.090000	140.000000	0.089000	140.300000	0.089000	-139.900000	0.089000	147.600000	0.074000	161.000000	0.052000	176.600000	0.014000	175.900000	0.011000	-179.300000	0.007000	179.700000	0.007000	-178.100000	0.007000	178.900000	0.009000	179.400000	0.002000	-179.200000	0.003000	179.800000	0.004000	179.900000	0.001000	175.800000	0.001000	179.800000	0.001000	-180.000000	0.000000	-180.000000	0.000000	-180.000000	0.000000	-180.000000	0.000000
140.500000	0.092000	140.500000	0.091000	140.400000	0.090000	140.300000	0.089000	140.200000	0.089000	139.800000	0.087000	-140.700000	0.087000	135.400000	0.091000	127.000000	0.134000	116.000000	0.201000	119.300000	0.217000	-62.800000	0.236000	-60.300000	0.247000	-126.500000	0.262000	107.400000	0.023000	129.600000	0.281000	-54.500000	0.267000	140.100000	0.332000	127.300000	0.012000	135.100000	0.010000	-44.700000	0.006000	-45.000000	0.005000	-45.000000	0.004000	135.000000	0.560000	135.000000	0.000000
140.500000	0.092000	140.400000	0.091000	140.400000	0.092000	140.500000	0.091000	140.700000	0.091000	141.000000	0.091000	-140.500000	0.091000	143.800000	0.090000	149.400000	0.056000	172.800000	0.011000	174.200000	0.016000	179.800000	0.006000	-179.200000	0.002000	-177.600000	0.007000	-179.800000	0.012000	179.700000	0.003000	-178.900000	0.005000	179.800000	0.002000	179.500000	0.001000	176.900000	0.000000	-179.900000	0.001000	-179.800000	0.001000	-179.800000	0.000000	-180.000000	0.001000	-180.000000	0.000000
139.900000	0.089000	140.100000	0.090000	140.200000	0.089000	140.300000	0.090000	140.200000	0.089000	140.400000	0.089000	-140.400000	0.087000	139.300000	0.090000	133.700000	0.107000	110.200000	0.124000	108.700000	0.096000	-70.900000	0.073000	-71.900000	0.060000	76.700000	0.043000	123.600000	0.252000	97.600000	0.021000	100.800000	0.028000	95.400000	0.014000	-74.800000	0.004000	90.900000	0.006000	-90.600000	0.001000	89.800000	0.001000	89.800000	0.001000	-90.000000	0.000000	90.000000	0.000000
140.500000	0.092000	140.400000	0.091000	140.200000	0.091000	140.100000	0.090000	140.200000	0.089000	139.800000	0.088000	-140.200000	0.089000	140.100000	0.085000	148.500000	0.074000	173.500000	0.020000	176.900000	0.014000	174.800000	0.013000	175.200000	0.014000	-179.800000	0.002000	177.600000	0.003000	178.700000	0.006000	-179.600000	0.004000	172.600000	0.003000	179.700000	0.000000	-178.300000	0.003000	-179.600000	0.000000	179.900000	0.000000	179.900000	0.000000	-180.000000	0.000000	180.000000	0.000000
140.500000	0.092000	140.400000	0.091000	140.600000	0.091000	140.600000	0.090000	140.700000	0.091000	140.900000	0.091000	-140.900000	0.089000	141.300000	0.088000	135.100000	0.089000	116.800000	0.181000	117.300000	0.207000	120.800000	0.220000	122.700000	0.228000	-122.300000	0.259000	-77.300000	0.060000	129.300000	0.273000	-55.800000	0.260000	141.700000	0.029000	39.400000	0.341000	-112.000000	0.379000	-132.000000	0.390000	51.800000	0.390000	-157.800000	0.022000	-45.000000	0.004000	-112.500000	0.000000
139.900000	0.089000	140.100000	0.090000	140.000000	0.090000	140.200000	0.090000	140.200000	0.089000	140.300000	0.089000	-140.100000	0.088000	140.500000	0.091000	143.700000	0.091000	170.000000	0.024000	173.700000	0.012000	176.000000	0.018000	175.800000	0.017000	179.800000	0.001000	-179.900000	0.014000	177.900000	0.004000	-178.700000	0.005000	-97.900000	0.007000	179.600000	0.002000	-140.200000	0.003000	-174.800000	0.001000	-171.900000	0.001000	179.900000	0.001000	-179.800000	0.000000	-180.000000	0.000000
140.500000	0.092000	140.400000	0.091000	140.400000	0.090000	140.300000	0.090000	140.200000	0.089000	140.000000	0.087000	-140.500000	0.089000	140.000000	0.083000	139.800000	0.090000	113.900000	0.124000	109.500000	0.114000	108.900000	0.080000	109.300000	0.068000	-106.200000	0.049000	120.800000	0.238000	-79.700000	0.026000	101.300000	0.041000	-99.700000	0.281000	-109.400000	0.020000	-165.700000	0.004000	-96.400000	0.001000	-98.800000	0.001000	-89.800000	0.003000	89.800000	0.001000	90.000000	0.000000
140.500000	0.092000	140.400000	0.091000	140.500000	0.091000	140.400000	0.091000	140.700000	0.091000	140.800000	0.091000	-140.600000	0.089000	140.700000	0.092000	139.800000	0.082000	169.400000	0.029000	175.700000	0.011000	175.700000	0.022000	177.900000	0.011000	-177.500000	0.010000	178.200000	0.002000	179.900000	0.003000	-179.600000	0.004000	-65.300000	0.007000	179.700000	0.001000	110.600000	0.002000	-179.000000	0.001000	179.200000	0.001000	-179.900000	0.001000	179.800000	0.000000	180.000000	0.000000
139.900000	0.089000	140.100000	0.090000	140.100000	0.090000	140.300000	0.089000	140.200000	0.089000	140.400000	0.089000	-140.200000	0.088000	141.000000	0.088000	141.600000	0.088000	120.100000	0.164000	116.200000	0.197000	120.300000	0.209000	119.700000	0.226000	-123.200000	0.243000	114.700000	0.050000	-54.000000	0.270000	-57.500000	0.251000	-48.800000	0.066000	-125.100000	0.010000	139.900000	0.003000	-131.900000	0.007000	-127.900000	0.005000	-47.300000	0.420000	157.900000	0.014000	-135.000000	0.000000
140.500000	0.092000	140.400000	0.091000	140.300000	0.090000	140.300000	0.090000	140.200000	0.089000	139.900000	0.088000	-140.500000	0.089000	139.600000	0.085000	140.800000	0.091000	163.400000	0.031000	173.600000	0.016000	172.100000	0.011000	175.600000	0.006000	-177.000000	0.008000	176.200000	0.002000	-179.600000	0.002000	-178.800000	0.005000	164.000000	0.005000	-179.600000	0.001000	163.400000	0.010000	177.900000	0.002000	174.700000	0.002000	-179.600000	0.001000	-135.600000	0.000000	180.000000	0.000000
140.500000	0.092000	140.400000	0.091000	140.500000	0.092000	140.500000	0.091000	140.700000	0.091000	140.800000	0.091000	-140.600000	0.089000	141.100000	0.090000	139.600000	0.081000	120.700000	0.122000	110.600000	0.118000	112.600000	0.099000	-68.700000	0.077000	-108.300000	0.061000	121.500000	0.235000	-78.400000	0.034000	106.000000	0.044000	103.500000	0.002000	83.300000	0.332000	153.000000	0.002000	88.900000	0.002000	90.100000	0.001000	91.900000	0.001000	-134.400000	0.001000	-90.000000	0.000000
139.900000	0.089000	140.100000	0.090000	140.200000	0.089000	140.200000	0.090000	140.200000	0.089000	140.400000	0.089000	-140.200000	0.088000	140.700000	0.089000	141.100000	0.092000	162.300000	0.046000	174.500000	0.020000	175.200000	0.007000	177.800000	0.017000	-178.800000	0.004000	178.100000	0.012000	177.700000	0.006000	-179.600000	0.004000	-47.000000	0.035000	180.000000	0.002000	120.800000	0.358000	-176.900000	0.002000	-176.400000	0.003000	-179.400000	0.000000	-179.200000	0.004000	-180.000000	0.000000
140.500000	0.092000	140.400000	0.091000	140.200000	0.091000	140.300000	0.090000	140.200000	0.089000	140.000000	0.088000	-140.500000	0.089000	139.800000	0.085000	141.200000	0.088000	125.300000	0.134000	116.800000	0.183000	117.800000	0.205000	118.200000	0.216000	-120.100000	0.237000	106.300000	0.079000	126.500000	0.257000	-59.200000	0.241000	-139.900000	0.270000	133.400000	0.023000	124.600000	0.004000	-112.800000	0.382000	-113.500000	0.381000	44.400000	0.009000	-135.500000	0.000000	123.800000	0.589000
140.500000	0.092000	140.400000	0.091000	140.600000	0.091000	140.500000	0.090000	140.700000	0.091000	140.800000	0.090000	-140.600000	0.089000	141.000000	0.090000	139.400000	0.082000	154.100000	0.054000	171.100000	0.018000	175.000000	0.020000	176.700000	0.006000	-178.200000	0.006000	-178.100000	0.005000	178.200000	0.009000	-179.000000	0.006000	-122.200000	0.010000	179.300000	0.001000	-70.600000	0.007000	-119.400000	0.006000	-112.400000	0.006000	178.900000	0.001000	-90.800000	0.005000	-180.000000	0.001000
139.900000	0.089000	140.100000	0.090000	140.100000	0.090000	140.200000	0.090000	140.200000	0.089000	140.300000	0.090000	-140.200000	0.088000	140.700000	0.089000	141.400000	0.091000	130.400000	0.109000	113.700000	0.125000	109.400000	0.103000	112.000000	0.090000	69.200000	0.066000	-64.200000	0.219000	104.700000	0.038000	108.000000	0.060000	76.600000	0.030000	102.200000	0.007000	-100.600000	0.001000	174.600000	0.000000	159.900000	0.001000	-90.500000	0.001000	135.400000	0.002000	-90.000000	0.000000
140.500000	0.092000	140.400000	0.091000	140.300000	0.090000	140.400000	0.090000	140.200000	0.089000	140.200000	0.087000	-140.500000	0.089000	139.900000	0.085000	141.000000	0.088000	151.000000	0.066000	171.200000	0.023000	178.100000	0.012000	174.200000	0.014000	-177.200000	0.012000	-179.700000	0.009000	179.800000	0.003000	-179.500000	0.004000	90.500000	0.008000	-179.900000	0.001000	-140.600000	0.003000	116.200000	0.004000	-94.900000	0.004000	179.800000	0.000000	134.800000	0.001000	-180.000000	0.000000
140.500000	0.092000	140.400000	0.091000	140.500000	0.091000	140.300000	0.091000	140.700000	0.091000	140.500000	0.091000	-140.600000	0.089000	140.900000	0.090000	139.400000	0.084000	134.000000	0.101000	118.600000	0.169000	115.500000	0.203000	119.800000	0.205000	-119.800000	0.223000	114.400000	0.062000	123.400000	0.254000	-61.200000	0.226000	56.000000	0.038000	-140.500000	0.334000	91.500000	0.017000	137.400000	0.002000	-129.900000	0.000000	23.700000	0.022000	-73.600000	0.456000	-135.000000	0.002000
139.900000	0.089000	140.100000	0.090000	140.200000	0.090000	140.300000	0.089000	140.200000	0.089000	140.600000	0.089000	-140.200000	0.088000	140.700000	0.089000	141.400000	0.090000	145.300000	0.080000	167.700000	0.029000	174.900000	0.004000	174.500000	0.018000	-177.400000	0.010000	178.900000	0.020000	178.600000	0.002000	-179.200000	0.006000	83.200000	0.007000	179.800000	0.002000	-50.800000	0.008000	160.300000	0.006000	-88.800000	0.008000	179.700000	0.002000	-150.900000	0.001000	179.800000	0.000000
140.500000	0.092000	140.400000	0.091000	140.200000	0.091000	140.300000	0.091000	140.200000	0.089000	139.900000	0.088000	-140.500000	0.089000	139.900000	0.085000	140.800000	0.088000	138.000000	0.091000	117.300000	0.121000	-72.000000	0.122000	112.700000	0.089000	-111.800000	0.076000	118.000000	0.211000	-72.200000	0.048000	113.300000	0.069000	85.900000	0.285000	-79.500000	0.021000	-126.700000	0.328000	96.900000	0.011000	49.600000	0.005000	94.300000	0.385000	-91.400000	0.001000	-89.800000	0.001000
140.500000	0.092000	140.400000	0.091000	140.500000	0.090000	140.500000	0.090000	140.700000	0.091000	140.800000	0.090000	-140.600000	0.089000	140.900000	0.090000	139.700000	0.083000	142.600000	0.084000	167.000000	0.036000	-178.100000	0.005000	176.600000	0.015000	-176.700000	0.011000	176.600000	0.003000	177.800000	0.011000	-179.700000	0.005000	-128.100000	0.034000	-178.800000	0.001000	-55.500000	0.018000	69.500000	0.005000	136.500000	0.003000	177.800000	0.001000	155.800000	0.001000	-179.900000	0.000000
139.900000	0.089000	140.100000	0.090000	140.200000	0.091000	140.100000	0.090000	140.200000	0.089000	140.400000	0.090000	-140.200000	0.088000	140.700000	0.089000	141.300000	0.091000	139.900000	0.085000	122.200000	0.151000	-68.900000	0.197000	117.800000	0.203000	-119.400000	0.215000	-69.300000	0.095000	123.100000	0.237000	-63.000000	0.209000	-158.300000	0.002000	-51.500000	0.014000	95.200000	0.012000	-136.200000	0.017000	-65.100000	0.004000	150.500000	0.011000	139.800000	0.002000	157.700000	0.010000
140.500000	0.092000	140.400000	0.091000	140.400000	0.090000	140.500000	0.090000	140.200000	0.089000	140.100000	0.088000	-140.500000	0.089000	139.900000	0.085000	140.800000	0.088000	141.200000	0.089000	161.100000	0.037000	178.500000	0.012000	174.500000	0.011000	-176.000000	0.010000	-178.700000	0.014000	177.400000	0.007000	-179.400000	0.006000	-118.400000	0.013000	179.200000	0.001000	-144.400000	0.003000	-115.100000	0.343000	172.700000	0.373000	177.700000	0.000000	111.600000	0.001000	-179.900000	0.000000
140.500000	0.092000	140.400000	0.091000	140.200000	0.091000	140.300000	0.090000	140.700000	0.091000	140.600000	0.090000	-140.600000	0.089000	140.900000	0.090000	139.700000	0.083000	140.600000	0.085000	124.000000	0.118000	107.400000	0.121000	-69.000000	0.102000	67.500000	0.085000	-65.800000	0.199000	111.500000	0.058000	114.300000	0.092000	175.500000	0.007000	94.900000	0.320000	-50.500000	0.013000	-36.300000	0.017000	45.800000	0.008000	-114.700000	0.003000	154.000000	0.001000	89.800000	0.001000
139.900000	0.089000	140.100000	0.090000	140.400000	0.090000	140.300000	0.090000	140.200000	0.089000	140.500000	0.089000	-140.200000	0.088000	140.700000	0.089000	141.300000	0.091000	140.500000	0.087000	159.400000	0.050000	179.700000	0.012000	-179.800000	0.010000	-179.100000	0.007000	-179.900000	0.006000	178.100000	0.005000	-179.500000	0.006000	47.100000	0.027000	-179.100000	0.002000	-120.900000	0.007000	74.200000	0.003000	-82.900000	0.005000	177.900000	0.000000	-78.000000	0.005000	179.900000	0.000000
140.500000	0.092000	140.400000	0.091000	140.200000	0.091000	140.400000	0.090000	140.200000	0.089000	140.100000	0.088000	-140.500000	0.089000	139.900000	0.085000	140.800000	0.087000	141.100000	0.086000	127.800000	0.124000	-70.300000	0.192000	-67.100000	0.204000	-115.600000	0.214000	112.400000	0.093000	120.700000	0.228000	-63.800000	0.185000	-147.900000	0.294000	-137.800000	0.035000	70.300000	0.006000	-110.400000	0.022000	124.600000	0.005000	88.100000	0.015000	-155.300000	0.001000	-45.300000	0.004000
140.500000	0.092000	140.400000	0.091000	140.400000	0.090000	140.300000	0.091000	140.700000	0.091000	140.600000	0.090000	-140.600000	0.089000	140.900000	0.090000	139.700000	0.084000	140.500000	0.086000	152.200000	0.061000	-177.500000	0.005000	179.700000	0.004000	-179.300000	0.004000	-177.600000	0.007000	178.100000	0.008000	179.800000	0.009000	-117.300000	0.003000	-179.500000	0.002000	175.900000	0.342000	144.000000	0.006000	38.200000	0.014000	177.100000	0.000000	-59.300000	0.005000	-179.900000	0.000000
139.900000	0.089000	140.100000	0.090000	140.200000	0.091000	140.300000	0.089000	140.200000	0.089000	140.400000	0.090000	-140.200000	0.088000	140.700000	0.089000	141.300000	0.091000	140.700000	0.087000	132.600000	0.102000	104.500000	0.132000	-69.700000	0.113000	-112.200000	0.093000	-67.000000	0.200000	-66.300000	0.070000	115.900000	0.105000	68.800000	0.036000	-90.400000	0.006000	148.800000	0.011000	145.200000	0.006000	164.000000	0.000000	125.700000	0.006000	115.600000	0.006000	90.000000	0.001000
140.500000	0.092000	140.400000	0.091000	140.400000	0.090000	140.300000	0.091000	140.200000	0.089000	140.200000	0.088000	-140.500000	0.089000	139.900000	0.085000	140.700000	0.087000	140.800000	0.087000	148.900000	0.071000	-178.400000	0.009000	176.300000	0.006000	-176.200000	0.014000	179.700000	0.008000	177.600000	0.008000	-179.500000	0.008000	101.100000	0.003000	179.300000	0.001000	163.500000	0.003000	-51.900000	0.008000	-119.200000	0.013000	-177.800000	0.000000	154.800000	0.004000	179.800000	0.000000
140.500000	0.092000	140.400000	0.091000	140.200000	0.091000	140.500000	0.090000	140.700000	0.091000	140.500000	0.090000	-140.600000	0.089000	140.900000	0.090000	139.800000	0.084000	140.600000	0.086000	136.100000	0.094000	-70.500000	0.186000	115.500000	0.198000	-117.900000	0.201000	112.100000	0.100000	119.000000	0.213000	-64.400000	0.170000	141.900000	0.013000	136.600000	0.032000	90.100000	0.008000	86.700000	0.011000	69.700000	0.002000	-153.600000	0.022000	-109.600000	0.007000	31.500000	0.465000
139.900000	0.089000	140.100000	0.090000	140.400000	0.090000	140.100000	0.090000	140.200000	0.089000	140.500000	0.089000	-140.200000	0.088000	140.700000	0.089000	141.400000	0.090000	140.800000	0.086000	144.000000	0.083000	179.900000	0.012000	177.500000	0.013000	-176.000000	0.012000	179.200000	0.018000	178.400000	0.009000	179.700000	0.008000	-89.300000	0.021000	179.900000	0.007000	-144.900000	0.004000	-134.000000	0.001000	-34.300000	0.013000	179.400000	0.015000	167.900000	0.420000	-177.000000	0.001000
140.500000	0.092000	140.400000	0.091000	140.200000	0.091000	140.500000	0.090000	140.200000	0.089000	140.100000	0.089000	-140.500000	0.089000	139.900000	0.085000	140.500000	0.088000	140.800000	0.087000	139.200000	0.088000	106.900000	0.129000	111.300000	0.106000	-113.800000	0.097000	-66.700000	0.189000	115.700000	0.079000	116.100000	0.117000	49.200000	0.305000	91.600000	0.343000	-56.700000	0.008000	-115.500000	0.367000	-178.900000	0.358000	90.700000	0.388000	65.600000	0.003000	-91.600000	0.000000
140.500000	0.092000	140.400000	0.091000	140.400000	0.090000	140.300000	0.090000	140.700000	0.091000	140.600000	0.089000	-140.600000	0.089000	140.900000	0.090000	140.000000	0.084000	140.600000	0.086000	141.900000	0.085000	179.900000	0.015000	176.600000	0.019000	-177.400000	0.007000	-178.100000	0.002000	177.500000	0.012000	179.400000	0.014000	115.100000	0.003000	176.500000	0.001000	-103.700000	0.003000	43.100000	0.013000	38.600000	0.011000	174.200000	0.001000	-98.400000	0.006000	-177.900000	0.000000
139.900000	0.089000	140.100000	0.090000	140.200000	0.091000	140.300000	0.090000	140.200000	0.089000	140.400000	0.090000	-140.200000	0.088000	140.700000	0.089000	141.200000	0.090000	140.700000	0.087000	140.600000	0.082000	-71.200000	0.182000	116.300000	0.190000	-116.300000	0.202000	111.500000	0.106000	118.300000	0.200000	-63.800000	0.156000	88.900000	0.019000	-131.900000	0.019000	-167.500000	0.359000	129.900000	0.002000	-77.100000	0.003000	-140.900000	0.010000	-70.200000	0.001000	131.500000	0.003000
140.500000	0.092000	140.400000	0.091000	140.400000	0.090000	140.400000	0.090000	140.200000	0.089000	140.300000	0.088000	-140.500000	0.089000	139.900000	0.085000	140.700000	0.087000	140.800000	0.086000	141.100000	0.089000	-177.500000	0.007000	174.700000	0.009000	-176.900000	0.009000	-179.200000	0.015000	177.100000	0.007000	-180.000000	0.004000	-136.300000	0.015000	175.500000	0.003000	-131.900000	0.005000	147.200000	0.001000	119.100000	0.010000	108.400000	0.000000	-157.000000	0.001000	-177.000000	0.000000
140.500000	0.092000	140.400000	0.091000	140.200000	0.091000	140.300000	0.091000	140.700000	0.091000	140.400000	0.090000	-140.600000	0.089000	140.900000	0.090000	139.900000	0.085000	140.600000	0.086000	140.900000	0.084000	104.500000	0.138000	113.100000	0.120000	67.500000	0.104000	-67.400000	0.187000	-64.300000	0.096000	115.800000	0.128000	-172.400000	0.009000	-89.600000	0.004000	-168.900000	0.003000	138.200000	0.006000	-168.900000	0.001000	65.300000	0.002000	-68.200000	0.002000	-91.000000	0.001000
139.900000	0.089000	140.100000	0.090000	140.400000	0.090000	140.300000	0.089000	140.200000	0.089000	140.500000	0.089000	-140.200000	0.088000	140.700000	0.089000	141.200000	0.090000	140.800000	0.087000	140.500000	0.086000	-178.000000	0.011000	175.600000	0.005000	-178.900000	0.007000	-179.400000	0.005000	179.400000	0.008000	179.500000	0.015000	49.600000	0.029000	-174.700000	0.001000	-118.100000	0.002000	113.600000	0.009000	-152.900000	0.011000	120.100000	0.001000	-101.200000	0.006000	-179.900000	0.000000
140.500000	0.092000	140.400000	0.091000	140.200000	0.091000	140.300000	0.091000	140.200000	0.089000	140.200000	0.089000	-140.500000	0.089000	139.900000	0.085000	140.600000	0.087000	140.700000	0.086000	141.300000	0.086000	-71.200000	0.177000	115.800000	0.190000	-114.000000	0.200000	111.500000	0.111000	115.400000	0.192000	116.300000	0.148000	-148.800000	0.272000	-47.900000	0.026000	-163.800000	0.003000	68.700000	0.004000	116.000000	0.001000	113.500000	0.010000	-67.900000	0.002000	110.900000	0.010000
140.500000	0.092000	140.400000	0.091000	140.400000	0.090000	140.500000	0.090000	140.700000	0.091000	140.500000	0.089000	-140.600000	0.089000	140.900000	0.090000	140.000000	0.085000	140.600000	0.087000	140.800000	0.084000	179.700000	0.015000	175.700000	0.016000	-179.400000	0.005000	-178.900000	0.013000	179.300000	0.004000	179.500000	0.005000	-129.400000	0.035000	-179.900000	0.007000	48.700000	0.011000	-144.700000	0.001000	-72.200000	0.014000	160.000000	0.005000	-90.400000	0.001000	91.900000	0.001000
139.900000	0.089000	140.100000	0.090000	140.200000	0.091000	140.100000	0.090000	140.200000	0.089000	140.400000	0.090000	-140.200000	0.088000	140.700000	0.089000	141.200000	0.089000	140.900000	0.086000	140.700000	0.086000	107.300000	0.133000	111.900000	0.115000	-112.200000	0.108000	-67.500000	0.183000	116.100000	0.106000	-63.500000	0.132000	80.400000	0.018000	-89.800000	0.356000	-88.500000	0.010000	110.600000	0.026000	39.000000	0.009000	55.100000	0.003000	46.900000	0.008000	90.800000	0.001000
140.500000	0.092000	140.400000	0.091000	140.400000	0.090000	140.500000	0.090000	140.200000	0.089000	140.300000	0.088000	-140.500000	0.089000	139.900000	0.085000	140.500000	0.088000	140.600000	0.087000	141.200000	0.086000	179.500000	0.019000	177.100000	0.016000	-177.100000	0.011000	-179.800000	0.007000	177.600000	0.008000	179.000000	0.015000	100.000000	0.011000	-176.000000	0.001000	167.800000	0.008000	164.800000	0.350000	142.500000	0.362000	176.800000	0.001000	-23.500000	0.015000	87.600000	0.002000
140.500000	0.092000	140.400000	0.091000	140.200000	0.091000	140.300000	0.090000	140.700000	0.091000	140.400000	0.090000	-140.600000	0.089000	140.900000	0.090000	140.100000	0.085000	140.800000	0.086000	140.600000	0.085000	-71.900000	0.174000	115.100000	0.185000	-115.800000	0.194000	112.500000	0.110000	116.300000	0.184000	116.400000	0.142000	135.300000	0.012000	52.000000	0.012000	101.200000	0.346000	-43.100000	0.010000	47.400000	0.006000	155.900000	0.021000	45.900000	0.010000	136.100000	0.003000
139.900000	0.089000	140.100000	0.090000	140.400000	0.090000	140.300000	0.090000	140.200000	0.089000	140.500000	0.089000	-140.200000	0.088000	140.700000	0.089000	141.100000	0.089000	140.700000	0.086000	140.900000	0.085000	-176.900000	0.008000	175.100000	0.008000	-176.900000	0.007000	-180.000000	0.018000	178.100000	0.006000	179.200000	0.012000	-78.900000	0.021000	74.500000	0.003000	-36.500000	0.018000	80.100000	0.009000	-88.100000	0.002000	133.800000	0.383000	151.100000	0.388000	91.300000	0.002000
140.500000	0.092000	140.400000	0.091000	140.200000	0.091000	140.400000	0.090000	140.200000	0.089000	140.200000	0.089000	-140.500000	0.089000	139.900000	0.085000	140.600000	0.087000	140.800000	0.087000	141.000000	0.087000	104.100000	0.143000	-70.500000	0.129000	-113.500000	0.112000	-67.600000	0.180000	116.000000	0.115000	-63.500000	0.134000	163.500000	0.292000	96.900000	0.004000	74.500000	0.005000	-118.600000	0.008000	128.900000	0.009000	-34.300000	0.010000	48.100000	0.004000	177.000000	0.000000
140.500000	0.092000	140.400000	0.091000	140.400000	0.090000	140.300000	0.091000	140.700000	0.091000	140.500000	0.089000	-140.600000	0.089000	140.900000	0.090000	140.100000	0.086000	140.700000	0.086000	140.800000	0.084000	-177.200000	0.011000	-177.400000	0.004000	-177.000000	0.008000	-178.800000	0.003000	178.900000	0.003000	179.700000	0.007000	82.000000	0.023000	90.700000	0.002000	118.600000	0.009000	-177.100000	0.007000	-162.200000	0.010000	68.700000	0.003000	-87.800000	0.002000	-87.300000	0.003000
139.900000	0.089000	140.100000	0.090000	140.200000	0.091000	140.300000	0.089000	140.200000	0.089000	140.400000	0.090000	-140.200000	0.088000	140.700000	0.089000	141.100000	0.089000	140.600000	0.087000	140.800000	0.086000	-71.800000	0.171000	-69.100000	0.187000	-115.500000	0.191000	111.700000	0.115000	115.000000	0.181000	116.200000	0.141000	158.300000	0.010000	-44.800000	0.026000	50.600000	0.010000	41.500000	0.010000	-153.800000	0.001000	93.700000	0.002000	119.900000	0.007000	155.100000	0.458000
140.500000	0.092000	140.400000	0.091000	140.400000	0.090000	140.300000	0.091000	140.200000	0.089000	140.300000	0.088000	-140.500000	0.089000	139.900000	0.085000	140.500000	0.087000	140.900000	0.086000	141.100000	0.086000	179.200000	0.018000	177.500000	0.011000	-177.000000	0.011000	-179.800000	0.019000	178.900000	0.004000	178.900000	0.018000	-108.700000	0.019000	178.600000	0.319000	-105.800000	0.004000	97.100000	0.004000	39.900000	0.012000	-42.200000	0.008000	-151.000000	0.003000	75.400000	0.001000
140.500000	0.092000	140.400000	0.091000	140.200000	0.091000	140.500000	0.090000	140.700000	0.091000	140.400000	0.090000	-140.600000	0.089000	140.900000	0.090000	140.300000	0.086000	140.600000	0.087000	140.700000	0.085000	107.900000	0.135000	110.300000	0.125000	-112.800000	0.114000	-67.600000	0.177000	-64.400000	0.120000	116.500000	0.135000	179.900000	0.001000	-53.400000	0.025000	178.200000	0.006000	-170.300000	0.013000	75.200000	0.005000	-152.700000	0.002000	94.800000	0.007000	-126.100000	0.002000
139.900000	0.089000	140.100000	0.090000	140.400000	0.090000	140.100000	0.090000	140.200000	0.089000	140.500000	0.089000	-140.200000	0.088000	140.700000	0.089000	141.000000	0.089000	140.800000	0.086000	140.900000	0.085000	179.100000	0.021000	178.600000	0.015000	-178.500000	0.005000	-179.300000	0.003000	178.700000	0.007000	179.600000	0.004000	-129.500000	0.025000	111.900000	0.003000	-36.700000	0.034000	118.600000	0.001000	-39.000000	0.012000	-130.200000	0.001000	83.500000	0.004000	-165.400000	0.000000
140.500000	0.092000	140.400000	0.091000	140.200000	0.091000	140.500000	0.090000	140.200000	0.089000	140.200000	0.089000	-140.500000	0.089000	139.900000	0.085000	140.500000	0.087000	140.700000	0.086000	141.100000	0.086000	-72.300000	0.169000	113.100000	0.182000	-114.300000	0.193000	111.800000	0.118000	114.900000	0.173000	-63.600000	0.141000	-146.100000	0.283000	48.600000	0.016000	-174.100000	0.322000	145.200000	0.367000	176.800000	0.356000	34.200000	0.013000	154.500000	0.004000	-106.000000	0.003000
140.500000	0.092000	140.400000	0.091000	140.400000	0.090000	140.300000	0.090000	140.700000	0.091000	140.500000	0.089000	-140.600000	0.089000	140.900000	0.090000	140.300000	0.086000	140.800000	0.087000	140.700000	0.085000	-176.300000	0.008000	176.700000	0.005000	-177.600000	0.005000	-179.500000	0.018000	179.100000	0.006000	179.200000	0.016000	-123.600000	0.034000	152.000000	0.001000	58.600000	0.013000	-44.200000	0.012000	40.400000	0.010000	63.100000	0.002000	-126.800000	0.013000	-146.800000	0.000000
139.900000	0.089000	140.100000	0.090000	140.200000	0.091000	140.300000	0.090000	140.200000	0.089000	140.400000	0.090000	-140.200000	0.088000	140.700000	0.089000	141.000000	0.089000	140.700000	0.086000	140.900000	0.086000	103.500000	0.148000	-70.800000	0.134000	68.200000	0.120000	-67.700000	0.175000	115.500000	0.124000	116.400000	0.133000	77.500000	0.013000	-99.800000	0.019000	-107.200000	0.006000	-71.100000	0.005000	-77.200000	0.004000	160.000000	0.003000	99.800000	0.003000	-62.700000	0.002000
140.500000	0.092000	140.400000	0.091000	140.400000	0.090000	140.400000	0.090000	140.200000	0.089000	140.300000	0.088000	-140.500000	0.089000	139.900000	0.085000	140.500000	0.087000	140.600000	0.087000	141.000000	0.086000	-176.500000	0.010000	-178.100000	0.008000	-179.600000	0.006000	-179.600000	0.003000	178.500000	0.006000	179.100000	0.014000	95.100000	0.009000	53.800000	0.009000	147.500000	0.013000	152.500000	0.001000	117.100000	0.008000	168.600000	0.013000	-64.000000	0.010000	-79.400000	0.001000
140.500000	0.092000	140.400000	0.091000	140.200000	0.091000	140.300000	0.091000	140.700000	0.091000	140.400000	0.090000	-140.600000	0.089000	140.900000	0.090000	140.300000	0.086000	140.900000	0.086000	140.800000	0.084000	-72.100000	0.166000	-69.600000	0.182000	-112.500000	0.192000	112.100000	0.120000	-66.000000	0.172000	-63.400000	0.138000	138.800000	0.010000	157.000000	0.320000	167.800000	0.002000	145.900000	0.006000	-153.300000	0.008000	117.700000	0.393000	34.100000	0.008000	171.800000	0.004000
139.900000	0.089000	140.100000	0.090000	140.400000	0.090000	140.300000	0.089000	140.200000	0.089000	140.500000	0.089000	-140.200000	0.088000	140.700000	0.089000	141.000000	0.089000	140.600000	0.087000	140.900000	0.086000	178.300000	0.022000	178.500000	0.008000	-179.600000	0.002000	180.000000	0.020000	-179.200000	0.002000	179.400000	0.010000	-79.800000	0.021000	-42.200000	0.019000	-39.600000	0.023000	-43.300000	0.011000	-169.400000	0.007000	139.700000	0.003000	132.100000	0.390000	-62.100000	0.002000
140.500000	0.092000	140.400000	0.091000	140.200000	0.091000	140.300000	0.091000	140.200000	0.089000	140.200000	0.089000	-140.500000	0.089000	139.900000	0.085000	140.500000	0.087000	140.800000	0.086000	141.000000	0.086000	109.000000	0.135000	109.600000	0.131000	-111.800000	0.123000	113.200000	0.172000	113.600000	0.131000	116.600000	0.133000	165.700000	0.302000	88.500000	0.006000	-88.700000	0.007000	140.300000	0.001000	127.200000	0.006000	-174.400000	0.008000	34.500000	0.009000	116.600000	0.001000
140.500000	0.092000	140.400000	0.091000	140.400000	0.090000	140.500000	0.090000	140.700000	0.091000	140.500000	0.089000	-140.600000	0.089000	140.900000	0.090000	140.300000	0.086000	140.700000	0.086000	140.700000	0.085000	178.100000	0.024000	179.200000	0.016000	-177.900000	0.006000	178.800000	0.003000	-179.500000	0.003000	178.800000	0.020000	-121.500000	0.020000	58.500000	0.016000	45.700000	0.024000	156.300000	0.006000	-82.600000	0.008000	69.700000	0.002000	-64.700000	0.003000	-169.300000	0.007000
139.900000	0.089000	140.100000	0.090000	140.200000	0.091000	140.100000	0.090000	140.200000	0.089000	140.400000	0.090000	-140.200000	0.088000	140.700000	0.089000	141.000000	0.089000	140.800000	0.087000	140.900000	0.086000	-72.500000	0.164000	112.100000	0.178000	-114.100000	0.188000	-66.800000	0.121000	-66.400000	0.169000	116.600000	0.138000	-156.800000	0.004000	165.000000	0.003000	-169.800000	0.311000	31.800000	0.037000	44.200000	0.007000	139.100000	0.001000	114.400000	0.002000	-109.700000	0.007000
140.500000	0.092000	140.400000	0.091000	140.400000	0.090000	140.500000	0.090000	140.200000	0.089000	140.300000	0.088000	-140.500000	0.089000	139.900000	0.085000	140.500000	0.087000	140.700000	0.086000	141.000000	0.085000	-175.300000	0.008000	177.400000	0.004000	-178.000000	0.007000	179.900000	0.020000	179.500000	0.005000	179.400000	0.004000	-131.700000	0.018000	-100.900000	0.011000	-39.800000	0.017000	107.300000	0.338000	171.200000	0.368000	-68.400000	0.003000	36.000000	0.007000	-37.400000	0.011000
140.500000	0.092000	140.400000	0.091000	140.200000	0.091000	140.300000	0.090000	140.700000	0.091000	140.400000	0.090000	-140.600000	0.089000	140.900000	0.090000	140.300000	0.086000	140.600000	0.087000	140.800000	0.085000	102.500000	0.153000	-70.900000	0.137000	-112.500000	0.121000	112.900000	0.170000	114.700000	0.130000	-63.300000	0.136000	-163.100000	0.003000	53.000000	0.015000	77.500000	0.009000	127.800000	0.011000	41.500000	0.010000	-176.700000	0.006000	179.700000	0.004000	-134.200000	0.419000
139.900000	0.089000	140.100000	0.090000	140.400000	0.090000	140.300000	0.090000	140.200000	0.089000	140.500000	0.089000	-140.200000	0.088000	140.700000	0.089000	141.000000	0.089000	140.900000	0.086000	140.900000	0.086000	-175.300000	0.007000	-178.400000	0.011000	-177.800000	0.009000	179.200000	0.005000	179.600000	0.007000	178.800000	0.020000	50.100000	0.292000	-150.600000	0.334000	-119.500000	0.014000	-91.000000	0.009000	-84.600000	0.001000	-78.100000	0.004000	-137.200000	0.003000	-116.400000	0.006000
140.500000	0.092000	140.400000	0.091000	140.200000	0.091000	140.400000	0.090000	140.200000	0.089000	140.200000	0.089000	-140.500000	0.089000	139.900000	0.085000	140.500000	0.087000	140.600000	0.087000	140.900000	0.086000	-72.400000	0.162000	-69.900000	0.178000	-114.300000	0.185000	-67.400000	0.124000	-66.200000	0.165000	116.600000	0.133000	-157.900000	0.010000	-64.700000	0.007000	161.700000	0.013000	-70.900000	0.005000	136.500000	0.008000	-141.600000	0.002000	-103.400000	0.002000	149.300000	0.001000
140.500000	0.092000	140.400000	0.091000	140.400000	0.090000	140.300000	0.091000	140.700000	0.091000	140.500000	0.089000	-140.600000	0.089000	140.900000	0.090000	140.300000	0.086000	140.800000	0.086000	140.800000	0.085000	177.100000	0.027000	178.900000	0.006000	-177.400000	0.007000	-179.800000	0.017000	-179.900000	0.003000	179.200000	0.014000	-134.900000	0.027000	123.700000	0.003000	154.000000	0.010000	-161.300000	0.002000	176.400000	0.002000	-178.000000	0.007000	145.900000	0.005000	-68.700000	0.001000
139.900000	0.089000	140.100000	0.090000	140.200000	0.091000	140.300000	0.089000	140.200000	0.089000	140.400000	0.090000	-140.200000	0.088000	140.700000	0.089000	141.000000	0.089000	140.700000	0.086000	141.000000	0.085000	110.300000	0.134000	109.300000	0.135000	-112.800000	0.125000	112.600000	0.168000	114.000000	0.134000	-63.600000	0.136000	-158.300000	0.009000	-177.100000	0.011000	-102.900000	0.010000	-77.200000	0.004000	-127.700000	0.006000	99.300000	0.400000	59.500000	0.002000	-42.500000	0.005000
140.500000	0.092000	140.400000	0.091000	140.400000	0.090000	140.300000	0.091000	140.200000	0.089000	140.300000	0.088000	-140.500000	0.089000	139.900000	0.085000	140.500000	0.087000	140.800000	0.087000	140.900000	0.086000	176.700000	0.027000	179.400000	0.018000	-178.000000	0.004000	179.500000	0.008000	179.900000	0.008000	179.600000	0.011000	-117.000000	0.014000	-130.800000	0.014000	56.700000	0.010000	113.900000	0.019000	83.900000	0.004000	162.600000	0.002000	-29.800000	0.011000	140.200000	0.003000
-180.000000	0.000000	-180.000000	0.000000	-180.000000	0.000000	-180.000000	0.000000	-180.000000	0.000000	-180.000000	0.000000	-180.000000	0.000000	-180.000000	0.000000	-180.000000	0.000000	-180.000000	0.000000	-180.000000	0.000000	-180.000000	0.000000	-180.000000	0.000000	-180.000000	0.000000	-180.000000	0.000000	-180.000000	0.000000	-180.000000	0.000000	-180.000000	0.000000	-180.000000	0.000000	-180.000000	0.000000	-180.000000	0.000000	-180.000000	0.000000	-180.000000	0.000000	-180.000000	0.000000	-180.000000	0.000000
90.000000	0.000000	90.000000	0.000000	90.000000	0.000000	90.000000	0.000000	90.000000	0.000000	90.000000	0.000000	90.000000	0.000000	90.000000	0.000000	90.000000	0.000000	90.000000	0.000000	90.000000	0.000000	90.000000	0.000000	90.000000	0.000000	90.000000	0.000000	90.000000	0.000000	90.000000	0.000000	90.000000	0.000000	90.000000	0.000000	90.000000	0.000000	90.000000	0.000000	90.000000	0.000000	90.000000	0.000000	90.000000	0.000000	90.000000	0.000000	90.000000	0.000000
-180.000000	0.000000	-180.000000	0.000000	-180.000000	0.000000	-180.000000	0.000000	-180.000000	0.000000	-180.000000	0.000000	-180.000000	0.000000	-180.000000	0.000000	-180.000000	0.000000	-180.000000	0.000000	-180.000000	0.000000	-180.000000	0.000000	-180.000000	0.000000	-180.000000	0.000000	-180.000000	0.000000	-180.000000	0.000000	-180.000000	0.000000	-180.000000	0.000000	-180.000000	0.000000	-180.000000	0.000000	-180.000000	0.000000	-180.000000	0.000000	-180.000000	0.000000	-180.000000	0.000000	-180.000000	0.000000
-135.000000	0.297000	-135.000000	0.297000	-135.000000	0.297000	-135.000000	0.297000	-135.000000	0.297000	-135.000000	0.296000	-135.000000	0.000000	-135.000000	0.000000	-135.000000	0.000000	-135.000000	0.000000	-135.000000	0.000000	-135.000000	0.000000	-135.000000	0.000000	-135.000000	0.000000	-135.000000	0.000000	-135.000000	0.000000	-135.000000	0.000000	-135.000000	0.000000	-135.000000	0.000000	-135.000000	0.000000	-135.000000	0.000000	-135.000000	0.000000	-135.000000	0.000000	-135.000000	0.000000	-135.000000	0.000000
-180.000000	0.010000	-180.000000	0.009000	-180.000000	0.008000	-180.000000	0.007000	-180.000000	0.006000	-180.000000	0.006000	-180.000000	0.000000	-180.000000	0.000000	-180.000000	0.000000	-180.000000	0.000000	-180.000000	0.000000	-180.000000	0.000000	-180.000000	0.000000	-180.000000	0.000000	-180.000000	0.000000	-180.000000	0.000000	-180.000000	0.000000	-180.000000	0.000000	-180.000000	0.000000	-180.000000	0.000000	-180.000000	0.000000	-180.000000	0.000000	-180.000000	0.000000	-180.000000	0.000000	-180.000000	0.000000
-90.100000	0.099000	-90.000000	0.097000	-90.000000	0.093000	-89.900000	0.088000	-89.800000	0.080000	-89.700000	0.069000	-90.000000	0.331000	-90.000000	0.000000	-90.000000	0.000000	-90.000000	0.000000	-90.000000	0.000000	-90.000000	0.000000	-90.000000	0.000000	-90.000000	0.000000	-90.000000	0.000000	-90.000000	0.000000	-90.000000	0.000000	-90.000000	0.000000	-90.000000	0.000000	-90.000000	0.000000	-90.000000	0.000000	-90.000000	0.000000	-90.000000	0.000000	-90.000000	0.000000	-90.000000	0.000000
-179.700000	0.017000	-179.900000	0.016000	-180.000000	0.015000	179.900000	0.015000	179.700000	0.016000	179.500000	0.016000	-180.000000	0.004000	-180.000000	0.000000	-180.000000	0.000000	-180.000000	0.000000	-180.000000	0.000000	-180.000000	0.000000	-180.000000	0.000000	-180.000000	0.000000	-180.000000	0.000000	-180.000000	0.000000	-180.000000	0.000000	-180.000000	0.000000	-180.000000	0.000000	-180.000000	0.000000	-180.000000	0.000000	-180.000000	0.000000	-180.000000	0.000000	-180.000000	0.000000	-180.000000	0.000000
110.300000	0.224000	111.300000	0.227000	112.700000	0.231000	114.300000	0.235000	116.700000	0.240000	119.500000	0.247000	89.900000	0.114000	112.500000	0.397000	112.500000	0.397000	112.500000	0.397000	112.500000	0.396000	112.500000	0.396000	112.500000	0.396000	112.500000	0.000000	112.500000	0.000000	112.500000	0.000000	112.500000	0.000000	112.500000	0.000000	112.500000	0.000000	112.500000	0.000000	112.500000	0.000000	112.500000	0.000000	112.500000	0.000000	112.500000	0.000000	112.500000	0.000000
175.100000	0.018000	175.500000	0.016000	176.000000	0.015000	176.100000	0.014000	175.900000	0.013000	176.200000	0.012000	-179.800000	0.008000	-180.000000	0.003000	-180.000000	0.002000	-180.000000	0.002000	-180.000000	0.002000	-180.000000	0.002000	-180.000000	0.002000	-180.000000	0.000000	-180.000000	0.000000	-180.000000	0.000000	-180.000000	0.000000	-180.000000	0.000000	-180.000000	0.000000	-180.000000	0.000000	-180.000000	0.000000	-180.000000	0.000000	-180.000000	0.000000	-180.000000	0.000000	-180.000000	0.000000
103.600000	0.128000	103.200000	0.126000	102.700000	0.122000	102.600000	0.116000	102.700000	0.108000	102.500000	0.095000	-108.600000	0.224000	-89.500000	0.028000	-89.600000	0.022000	-89.600000	0.017000	-89.600000	0.014000	-89.600000	0.011000	-89.600000	0.008000	-90.000000	0.000000	-90.000000	0.000000	-90.000000	0.000000	-90.000000	0.000000	-90.000000	0.000000	-90.000000	0.000000	-90.000000	0.000000	-90.000000	0.000000	-90.000000	0.000000	-90.000000	0.000000	-90.000000	0.000000	-90.000000	0.000000
173.700000	0.019000	174.400000	0.018000	175.000000	0.017000	175.300000	0.017000	175.500000	0.017000	175.800000	0.018000	-146.000000	0.008000	179.100000	0.007000	179.300000	0.005000	179.300000	0.003000	179.200000	0.003000	179.200000	0.002000	179.200000	0.002000	-180.000000	0.000000	-180.000000	0.000000	-180.000000	0.000000	-180.000000	0.000000	-180.000000	0.000000	-180.000000	0.000000	-180.000000	0.000000	-180.000000	0.000000	-180.000000	0.000000	-180.000000	0.000000	-180.000000	0.000000	-180.000000	0.000000
115.900000	0.192000	115.500000	0.195000	115.600000	0.199000	116.300000	0.203000	117.400000	0.207000	119.000000	0.215000	-132.200000	0.109000	129.400000	0.278000	130.700000	0.284000	131.700000	0.289000	132.400000	0.290000	133.000000	0.292000	133.600000	0.293000	135.000000	0.442000	135.000000	0.000000	135.000000	0.000000	135.000000	0.000000	135.000000	0.000000	135.000000	0.000000	135.000000	0.000000	135.000000	0.000000	135.000000	0.000000	135.000000	0.000000	135.000000	0.000000	135.000000	0.000000
165.200000	0.020000	166.700000	0.018000	168.000000	0.016000	168.700000	0.015000	169.300000	0.016000	170.300000	0.015000	-155.400000	0.096000	178.400000	0.009000	178.800000	0.007000	179.400000	0.005000	179.300000	0.006000	179.600000	0.005000	179.600000	0.005000	-180.000000	0.001000	-180.000000	0.444000	-180.000000	0.000000	-180.000000	0.000000	-180.000000	0.000000	-180.000000	0.000000	-180.000000	0.000000	-180.000000	0.000000	-180.000000	0.000000	-180.000000	0.000000	-180.000000	0.000000	-180.000000	0.000000
114.200000	0.135000	112.700000	0.136000	111.300000	0.135000	110.500000	0.132000	109.700000	0.126000	108.200000	0.119000	-130.200000	0.058000	98.100000	0.041000	97.300000	0.029000	96.000000	0.021000	95.600000	0.015000	94.500000	0.011000	93.700000	0.008000	89.900000	0.007000	87.100000	0.007000	90.000000	0.000000	90.000000	0.000000	90.000000	0.000000	90.000000	0.000000	90.000000	0.000000	90.000000	0.000000	90.000000	0.000000	90.000000	0.000000	90.000000	0.000000	90.000000	0.000000
166.700000	0.046000	168.000000	0.042000	169.400000	0.038000	170.200000	0.036000	170.900000	0.035000	172.100000	0.032000	-138.800000	0.122000	178.800000	0.016000	179.500000	0.009000	179.700000	0.007000	179.800000	0.005000	179.900000	0.005000	179.800000	0.004000	-179.800000	0.001000	-174.400000	0.001000	-180.000000	0.000000	-180.000000	0.000000	-180.000000	0.000000	-180.000000	0.000000	-180.000000	0.000000	-180.000000	0.000000	-180.000000	0.000000	-180.000000	0.000000	-180.000000	0.000000	-180.000000	0.000000
120.300000	0.147000	119.300000	0.152000	118.400000	0.158000	118.200000	0.163000	118.400000	0.169000	118.500000	0.178000	-149.700000	0.088000	125.600000	0.256000	127.200000	0.271000	128.800000	0.279000	129.900000	0.284000	131.000000	0.287000	132.000000	0.291000	-133.600000	0.294000	-92.100000	0.022000	-123.700000	0.476000	-123.800000	0.476000	-123.700000	0.476000	-123.700000	0.476000	-123.700000	0.000000	-123.700000	0.000000	-123.700000	0.000000	-123.700000	0.000000	-123.700000	0.000000	-123.700000	0.000000
154.200000	0.047000	155.800000	0.043000	157.500000	0.039000	158.300000	0.036000	158.800000	0.032000	160.300000	0.029000	-129.500000	0.077000	174.600000	0.008000	176.800000	0.005000	177.600000	0.004000	178.000000	0.003000	178.100000	0.003000	178.200000	0.001000	-179.900000	0.002000	-50.600000	0.278000	180.000000	0.001000	180.000000	0.001000	180.000000	0.001000	180.000000	0.001000	180.000000	0.000000	180.000000	0.000000	180.000000	0.000000	180.000000	0.000000	180.000000	0.000000	180.000000	0.000000
128.600000	0.127000	126.800000	0.129000	124.800000	0.131000	123.700000	0.130000	122.700000	0.129000	120.600000	0.125000	-146.400000	0.076000	101.300000	0.083000	-81.200000	0.061000	-82.100000	0.044000	-82.800000	0.034000	-83.800000	0.026000	-84.700000	0.021000	-92.900000	0.008000	-172.100000	0.001000	-89.800000	0.004000	-89.800000	0.003000	-89.800000	0.002000	-89.800000	0.001000	-90.000000	0.000000	-90.000000	0.000000	-90.000000	0.000000	-90.000000	0.000000	-90.000000	0.000000	-90.000000	0.000000
152.200000	0.062000	154.000000	0.059000	156.000000	0.055000	157.400000	0.054000	158.900000	0.052000	161.300000	0.050000	-141.300000	0.122000	177.300000	0.014000	179.300000	0.013000	179.400000	0.011000	179.000000	0.010000	179.400000	0.008000	179.500000	0.006000	-179.800000	0.003000	84.400000	0.008000	179.600000	0.000000	179.600000	0.000000	179.600000	0.000000	179.600000	0.001000	-180.000000	0.000000	-180.000000	0.000000	-180.000000	0.000000	-180.000000	0.000000	-180.000000	0.000000	-180.000000	0.000000
130.700000	0.110000	129.500000	0.114000	128.100000	0.119000	127.400000	0.122000	126.500000	0.126000	125.400000	0.133000	-137.100000	0.060000	119.700000	0.228000	121.200000	0.248000	124.300000	0.261000	126.800000	0.268000	128.200000	0.275000	129.700000	0.282000	-132.400000	0.292000	-172.200000	0.003000	134.400000	0.293000	44.500000	0.028000	44.600000	0.018000	44.600000	0.013000	135.000000	0.000000	135.000000	0.000000	135.000000	0.000000	135.000000	0.000000	135.000000	0.000000	135.000000	0.000000
147.600000	0.080000	148.400000	0.076000	149.300000	0.071000	149.500000	0.068000	149.800000	0.065000	150.000000	0.059000	-139.700000	0.095000	172.900000	0.015000	177.600000	0.006000	177.800000	0.005000	177.600000	0.005000	178.100000	0.004000	178.200000	0.002000	-178.900000	0.002000	-51.800000	0.280000	-180.000000	0.002000	-179.600000	0.002000	-179.600000	0.001000	-179.500000	0.000000	180.000000	0.000000	180.000000	0.000000	180.000000	0.000000	180.000000	0.000000	180.000000	0.000000	180.000000	0.000000
135.500000	0.103000	134.800000	0.105000	134.000000	0.108000	133.800000	0.110000	133.500000	0.110000	133.000000	0.113000	-146.200000	0.104000	106.300000	0.101000	103.700000	0.080000	103.700000	0.055000	103.200000	0.040000	101.600000	0.031000	99.800000	0.024000	85.900000	0.017000	-91.600000	0.024000	91.500000	0.005000	-90.500000	0.304000	-89.300000	0.007000	90.300000	0.004000	90.000000	0.000000	90.000000	0.000000	90.000000	0.000000	90.000000	0.000000	90.000000	0.000000	90.000000	0.000000
143.000000	0.081000	143.900000	0.079000	145.000000	0.077000	145.700000	0.075000	146.400000	0.075000	147.900000	0.072000	-134.800000	0.067000	174.800000	0.024000	176.000000	0.015000	176.600000	0.012000	177.300000	0.009000	177.800000	0.006000	178.300000	0.005000	-180.000000	0.004000	-169.300000	0.002000	-180.000000	0.002000	-179.800000	0.002000	179.600000	0.001000	-179.800000	0.001000	-180.000000	0.000000	-180.000000	0.000000	-180.000000	0.000000	-180.000000	0.000000	-180.000000	0.000000	-180.000000	0.000000
138.700000	0.097000	138.000000	0.098000	137.100000	0.098000	136.400000	0.097000	136.000000	0.096000	134.800000	0.095000	-141.000000	0.096000	118.800000	0.199000	120.800000	0.225000	123.700000	0.243000	125.400000	0.255000	126.900000	0.265000	128.200000	0.272000	-130.000000	0.285000	81.400000	0.011000	-47.400000	0.295000	123.600000	0.064000	126.500000	0.378000	-52.600000	0.384000	-112.500000	0.519000	-112.500000	0.000000	-112.500000	0.000000	-112.500000	0.000000	-112.500000	0.000000	-112.500000	0.000000
142.000000	0.089000	142.400000	0.088000	143.000000	0.087000	143.500000	0.088000	143.600000	0.088000	144.300000	0.089000	-144.900000	0.101000	167.700000	0.020000	173.700000	0.015000	175.500000	0.013000	176.700000	0.011000	177.600000	0.009000	178.400000	0.008000	-179.300000	0.002000	-135.700000	0.264000	-179.200000	0.001000	179.900000	0.003000	179.300000	0.002000	-179.900000	0.001000	180.000000	0.001000	180.000000	0.000000	180.000000	0.000000	180.000000	0.000000	180.000000	0.000000	180.000000	0.000000
138.700000	0.090000	138.600000	0.091000	138.500000	0.092000	138.400000	0.092000	138.600000	0.092000	138.600000	0.092000	-135.200000	0.072000	112.800000	0.118000	106.300000	0.098000	103.600000	0.078000	-77.200000	0.061000	-78.100000	0.047000	-79.900000	0.036000	-98.000000	0.020000	-87.000000	0.016000	92.000000	0.010000	113.600000	0.010000	101.900000	0.004000	-82.600000	0.003000	89.800000	0.001000	90.000000	0.000000	90.000000	0.000000	90.000000	0.000000	90.000000	0.000000	90.000000	0.000000
141.300000	0.092000	141.300000	0.091000	141.200000	0.090000	141.000000	0.088000	140.800000	0.087000	140.400000	0.086000	-141.700000	0.091000	169.200000	0.033000	174.900000	0.024000	178.000000	0.013000	178.500000	0.008000	178.300000	0.006000	178.700000	0.005000	-178.500000	0.003000	-91.700000	0.025000	-179.900000	0.003000	-178.800000	0.004000	177.400000	0.001000	-179.500000	0.001000	-179.600000	0.001000	-180.000000	0.000000	-180.000000	0.000000	-180.000000	0.000000	-180.000000	0.000000	-180.000000	0.000000
140.200000	0.092000	140.100000	0.091000	140.200000	0.091000	140.400000	0.092000	140.500000	0.091000	141.000000	0.090000	-143.700000	0.103000	120.800000	0.168000	119.100000	0.201000	119.500000	0.228000	120.200000	0.244000	123.000000	0.254000	124.900000	0.263000	-129.300000	0.278000	-88.800000	0.018000	-48.900000	0.289000	-61.100000	0.319000	131.200000	0.018000	130.000000	0.014000	-44.600000	0.009000	-135.000000	0.535000	-135.000000	0.000000	-135.000000	0.000000	-135.000000	0.000000	-135.000000	0.000000
139.800000	0.089000	140.100000	0.090000	140.200000	0.090000	140.300000	0.089000	140.500000	0.090000	140.400000	0.091000	-136.400000	0.072000	158.800000	0.036000	168.800000	0.018000	174.200000	0.009000	179.100000	0.007000	179.000000	0.008000	179.400000	0.007000	-178.600000	0.005000	-132.400000	0.259000	-179.000000	0.002000	-179.000000	0.002000	179.200000	0.001000	-179.500000	0.000000	179.500000	0.000000	180.000000	0.001000	180.000000	0.000000	180.000000	0.000000	180.000000	0.000000	180.000000	0.000000
140.700000	0.092000	140.500000	0.091000	140.400000	0.090000	140.100000	0.089000	139.900000	0.088000	139.900000	0.085000	-141.100000	0.092000	123.200000	0.117000	112.500000	0.114000	107.200000	0.098000	106.300000	0.067000	105.800000	0.049000	104.300000	0.038000	81.200000	0.031000	77.100000	0.012000	93.300000	0.014000	97.100000	0.021000	91.300000	0.323000	-90.100000	0.015000	-90.300000	0.003000	-90.000000	0.000000	-90.000000	0.000000	-90.000000	0.000000	-90.000000	0.000000	-90.000000	0.000000
140.400000	0.092000	140.400000	0.091000	140.400000	0.092000	140.700000	0.092000	140.700000	0.091000	140.700000	0.093000	-143.700000	0.100000	158.900000	0.056000	170.100000	0.030000	176.500000	0.011000	176.000000	0.018000	177.200000	0.015000	177.800000	0.010000	-179.100000	0.002000	-166.400000	0.004000	-179.100000	0.001000	-179.000000	0.005000	-179.300000	0.002000	-179.900000	0.002000	179.800000	0.000000	179.900000	0.001000	180.000000	0.000000	180.000000	0.000000	180.000000	0.000000	180.000000	0.000000
139.900000	0.089000	140.100000	0.090000	140.200000	0.089000	140.200000	0.089000	140.400000	0.090000	140.700000	0.089000	-136.700000	0.074000	128.000000	0.124000	120.500000	0.174000	117.500000	0.212000	122.000000	0.226000	123.500000	0.240000	125.000000	0.252000	-126.300000	0.271000	-90.600000	0.028000	-50.400000	0.284000	-53.400000	0.266000	-129.000000	0.039000	-103.800000	0.371000	51.400000	0.387000	-44.800000	0.008000	127.100000	0.549000	127.100000	0.549000	127.100000	0.549000	106.900000	0.000000
140.500000	0.092000	140.400000	0.091000	140.200000	0.091000	140.100000	0.090000	140.000000	0.088000	139.600000	0.086000	-141.000000	0.092000	148.100000	0.064000	162.400000	0.033000	174.300000	0.016000	173.900000	0.013000	175.100000	0.009000	176.300000	0.007000	-179.700000	0.004000	-55.600000	0.262000	-179.600000	0.005000	-179.200000	0.004000	179.400000	0.003000	-157.200000	0.001000	-178.100000	0.001000	-179.900000	0.000000	-180.000000	0.001000	-180.000000	0.001000	-180.000000	0.001000	180.000000	0.000000
140.500000	0.092000	140.400000	0.091000	140.600000	0.091000	140.700000	0.091000	140.600000	0.091000	141.000000	0.092000	-143.400000	0.099000	135.200000	0.106000	120.000000	0.115000	107.700000	0.110000	108.000000	0.087000	-74.300000	0.071000	-74.800000	0.057000	-102.200000	0.032000	-166.400000	0.010000	95.000000	0.018000	97.500000	0.032000	-103.700000	0.004000	-150.500000	0.008000	84.000000	0.003000	-90.600000	0.002000	-90.000000	0.000000	-90.000000	0.000000	-90.000000	0.000000	-90.000000	0.000000
139.900000	0.089000	140.100000	0.090000	140.100000	0.090000	140.200000	0.089000	140.500000	0.090000	140.600000	0.089000	-137.000000	0.076000	146.100000	0.076000	162.400000	0.048000	175.600000	0.017000	175.800000	0.014000	-179.600000	0.007000	179.300000	0.006000	-178.800000	0.008000	-87.800000	0.021000	-179.300000	0.002000	-178.300000	0.004000	179.400000	0.004000	99.600000	0.002000	177.000000	0.001000	-179.600000	0.000000	-180.000000	0.000000	-180.000000	0.000000	-180.000000	0.000000	-180.000000	0.000000
140.500000	0.092000	140.400000	0.091000	140.300000	0.090000	140.200000	0.090000	140.000000	0.088000	139.600000	0.087000	-141.100000	0.091000	136.500000	0.088000	125.900000	0.139000	116.900000	0.197000	119.500000	0.214000	-62.900000	0.236000	120.500000	0.246000	-125.700000	0.260000	166.000000	0.007000	-52.100000	0.279000	-55.500000	0.262000	140.900000	0.333000	103.500000	0.005000	50.500000	0.009000	-129.200000	0.388000	-45.000000	0.006000	-45.000000	0.004000	-45.000000	0.003000	135.000000	0.000000
140.500000	0.092000	140.400000	0.091000	140.500000	0.091000	140.600000	0.091000	140.600000	0.091000	141.100000	0.091000	-142.900000	0.098000	143.200000	0.093000	151.300000	0.052000	171.400000	0.014000	173.200000	0.016000	179.900000	0.004000	179.100000	0.002000	-177.500000	0.005000	137.100000	0.252000	-179.000000	0.004000	-179.500000	0.006000	179.700000	0.003000	58.100000	0.007000	-179.600000	0.002000	-179.200000	0.001000	-179.800000	0.000000	-179.800000	0.001000	-179.800000	0.000000	-180.000000	0.000000
139.900000	0.089000	140.100000	0.090000	140.200000	0.090000	140.200000	0.090000	140.500000	0.090000	140.400000	0.090000	-137.500000	0.077000	139.700000	0.087000	131.800000	0.110000	111.600000	0.122000	109.800000	0.097000	-71.500000	0.077000	108.800000	0.061000	76.500000	0.047000	-86.400000	0.040000	97.200000	0.021000	102.000000	0.030000	95.300000	0.010000	149.100000	0.010000	-89.400000	0.007000	-96.200000	0.002000	89.800000	0.001000	89.800000	0.001000	89.800000	0.001000	90.000000	0.000000
140.500000	0.092000	140.400000	0.091000	140.300000	0.090000	140.200000	0.089000	140.000000	0.088000	139.800000	0.086000	-140.900000	0.091000	139.600000	0.086000	150.300000	0.070000	172.100000	0.024000	175.900000	0.015000	175.200000	0.013000	176.200000	0.014000	-179.900000	0.005000	-168.000000	0.003000	179.900000	0.005000	-178.600000	0.006000	174.200000	0.003000	119.000000	0.355000	177.400000	0.001000	-178.700000	0.001000	179.900000	0.001000	179.900000	0.000000	179.900000	0.000000	180.000000	0.000000
140.500000	0.092000	140.400000	0.091000	140.400000	0.091000	140.600000	0.091000	140.600000	0.091000	140.900000	0.092000	-142.700000	0.097000	141.900000	0.089000	133.900000	0.095000	118.200000	0.175000	117.900000	0.204000	120.400000	0.219000	122.000000	0.229000	58.500000	0.254000	73.100000	0.027000	-53.500000	0.273000	-57.000000	0.254000	140.300000	0.032000	158.400000	0.004000	86.400000	0.378000	-132.800000	0.008000	55.400000	0.389000	158.000000	0.023000	-157.700000	0.016000	-112.500000	0.000000
139.900000	0.089000	140.100000	0.090000	140.300000	0.090000	140.300000	0.090000	140.500000	0.090000	140.500000	0.089000	-137.800000	0.078000	140.100000	0.089000	144.500000	0.086000	167.700000	0.028000	172.900000	0.015000	175.900000	0.017000	175.800000	0.013000	179.600000	0.002000	-132.600000	0.230000	-178.200000	0.002000	-179.000000	0.006000	-97.300000	0.010000	-96.700000	0.003000	169.700000	0.005000	-179.000000	0.001000	179.400000	0.001000	-180.000000	0.001000	179.900000	0.000000	-180.000000	0.000000
140.500000	0.092000	140.400000	0.091000	140.200000	0.091000	140.100000	0.089000	140.000000	0.088000	139.800000	0.087000	-140.900000	0.091000	140.000000	0.084000	139.100000	0.092000	116.300000	0.121000	110.300000	0.112000	109.200000	0.082000	109.200000	0.074000	72.500000	0.051000	-82.500000	0.035000	97.900000	0.031000	102.300000	0.044000	-98.800000	0.275000	-116.200000	0.005000	-119.300000	0.003000	88.600000	0.004000	-93.600000	0.001000	90.100000	0.004000	-89.800000	0.002000	90.000000	0.000000
140.500000	0.092000	140.400000	0.091000	140.500000	0.090000	140.600000	0.091000	140.600000	0.091000	140.900000	0.091000	-142.500000	0.096000	141.100000	0.092000	140.800000	0.083000	167.000000	0.035000	174.900000	0.015000	175.900000	0.020000	178.100000	0.006000	-176.700000	0.008000	-92.400000	0.019000	-179.400000	0.003000	-178.700000	0.008000	-67.300000	0.008000	-94.600000	0.008000	176.400000	0.002000	-178.900000	0.001000	177.300000	0.001000	179.800000	0.001000	-179.900000	0.000000	180.000000	0.000000
139.900000	0.089000	140.100000	0.090000	140.200000	0.091000	140.300000	0.090000	140.500000	0.090000	140.500000	0.089000	-138.000000	0.079000	140.600000	0.087000	140.900000	0.085000	122.100000	0.155000	117.100000	0.192000	119.800000	0.209000	118.800000	0.227000	-122.900000	0.239000	-95.100000	0.048000	-55.100000	0.266000	-58.900000	0.242000	-49.700000	0.068000	-99.600000	0.007000	85.300000	0.004000	-76.800000	0.383000	50.200000	0.006000	135.100000	0.419000	45.300000	0.009000	-135.000000	0.000000
140.500000	0.092000	140.400000	0.091000	140.400000	0.090000	140.100000	0.089000	140.000000	0.088000	139.800000	0.088000	-140.900000	0.091000	139.700000	0.085000	141.100000	0.092000	159.900000	0.038000	171.900000	0.019000	172.800000	0.011000	176.900000	0.007000	-177.500000	0.012000	-122.300000	0.233000	-179.100000	0.005000	-178.900000	0.007000	-90.800000	0.008000	149.200000	0.010000	166.000000	0.005000	151.000000	0.002000	-179.600000	0.001000	179.000000	0.001000	-180.000000	0.000000	180.000000	0.000000
140.500000	0.092000	140.400000	0.091000	140.300000	0.091000	140.600000	0.091000	140.600000	0.091000	140.900000	0.090000	-142.300000	0.095000	141.300000	0.092000	140.000000	0.083000	124.200000	0.117000	112.300000	0.117000	111.900000	0.101000	-69.000000	0.079000	-107.600000	0.063000	-93.800000	0.012000	-77.900000	0.035000	107.200000	0.046000	-100.000000	0.003000	123.500000	0.340000	150.700000	0.013000	156.000000	0.004000	-90.200000	0.003000	92.700000	0.000000	-90.000000	0.003000	-90.000000	0.000000
139.900000	0.089000	140.100000	0.090000	140.400000	0.090000	140.300000	0.090000	140.500000	0.090000	140.400000	0.090000	-138.200000	0.080000	140.400000	0.087000	140.400000	0.090000	158.400000	0.054000	172.800000	0.023000	175.600000	0.007000	177.200000	0.014000	-179.400000	0.007000	156.800000	0.008000	178.800000	0.001000	-178.000000	0.008000	53.200000	0.040000	-47.100000	0.017000	172.700000	0.341000	-99.200000	0.001000	178.600000	0.001000	-180.000000	0.000000	-179.900000	0.001000	-180.000000	0.000000
140.500000	0.092000	140.400000	0.091000	140.200000	0.090000	140.100000	0.089000	140.000000	0.088000	140.000000	0.087000	-140.900000	0.091000	139.800000	0.085000	141.500000	0.088000	128.500000	0.121000	118.200000	0.177000	117.400000	0.205000	118.200000	0.215000	-119.600000	0.234000	114.300000	0.019000	124.500000	0.258000	-60.800000	0.230000	-139.500000	0.256000	-164.900000	0.005000	90.900000	0.015000	-155.700000	0.004000	78.100000	0.384000	42.800000	0.010000	-43.600000	0.455000	123.800000	0.589000
140.500000	0.092000	140.400000	0.091000	140.400000	0.091000	140.600000	0.091000	140.600000	0.091000	140.700000	0.091000	-142.100000	0.094000	141.400000	0.091000	139.700000	0.084000	149.900000	0.064000	168.900000	0.023000	175.100000	0.018000	177.100000	0.010000	-177.500000	0.002000	-58.200000	0.251000	-179.800000	0.008000	-179.500000	0.010000	-122.600000	0.019000	-97.900000	0.003000	-144.300000	0.003000	54.100000	0.006000	172.800000	0.003000	-178.900000	0.000000	179.100000	0.001000	-180.000000	0.001000
139.900000	0.089000	140.100000	0.090000	140.300000	0.090000	140.300000	0.090000	140.500000	0.090000	140.500000	0.089000	-138.400000	0.081000	140.300000	0.088000	141.000000	0.088000	134.200000	0.103000	115.800000	0.122000	109.700000	0.104000	111.200000	0.088000	68.500000	0.068000	-165.800000	0.021000	103.600000	0.043000	109.000000	0.063000	77.000000	0.023000	153.000000	0.013000	98.400000	0.009000	151.400000	0.002000	-120.000000	0.002000	90.100000	0.001000	96.200000	0.000000	-90.000000	0.000000
140.500000	0.092000	140.400000	0.091000	140.200000	0.091000	140.100000	0.089000	140.000000	0.088000	140.000000	0.088000	-140.900000	0.091000	139.900000	0.085000	141.000000	0.090000	147.000000	0.074000	169.000000	0.029000	177.700000	0.013000	175.400000	0.015000	-177.900000	0.016000	-86.600000	0.026000	179.900000	0.004000	-177.600000	0.010000	90.400000	0.011000	-102.200000	0.006000	-145.500000	0.006000	91.300000	0.364000	176.400000	0.003000	-180.000000	0.001000	179.800000	0.000000	-180.000000	0.000000
140.500000	0.092000	140.400000	0.091000	140.500000	0.090000	140.600000	0.091000	140.600000	0.091000	140.700000	0.090000	-141.900000	0.093000	141.200000	0.091000	139.900000	0.084000	136.800000	0.090000	120.600000	0.160000	115.800000	0.200000	119.200000	0.206000	-119.400000	0.220000	160.800000	0.040000	-58.700000	0.249000	-62.700000	0.210000	139.400000	0.047000	163.900000	0.003000	-126.700000	0.002000	-168.600000	0.002000	85.800000	0.004000	-23.200000	0.026000	131.600000	0.004000	-135.000000	0.002000
139.900000	0.089000	140.100000	0.090000	140.200000	0.091000	140.300000	0.090000	140.500000	0.090000	140.500000	0.089000	-138.600000	0.082000	140.500000	0.087000	140.800000	0.088000	143.300000	0.088000	164.300000	0.035000	174.700000	0.007000	174.500000	0.014000	-176.700000	0.007000	139.400000	0.207000	-178.300000	0.004000	-179.900000	0.013000	-82.300000	0.008000	97.300000	0.354000	75.700000	0.016000	-136.200000	0.006000	165.600000	0.000000	-134.000000	0.006000	-179.900000	0.000000	179.800000	0.001000
140.500000	0.092000	140.400000	0.091000	140.400000	0.090000	140.100000	0.089000	140.000000	0.088000	140.000000	0.089000	-141.000000	0.090000	139.900000	0.086000	141.100000	0.089000	139.600000	0.086000	120.700000	0.117000	110.700000	0.122000	112.500000	0.095000	-112.200000	0.084000	-79.300000	0.049000	106.800000	0.050000	113.900000	0.070000	170.100000	0.275000	-137.600000	0.006000	-37.500000	0.025000	-109.800000	0.004000	148.900000	0.008000	-112.200000	0.370000	-89.200000	0.002000	-89.800000	0.000000
140.500000	0.092000	140.400000	0.091000	140.300000	0.091000	140.600000	0.091000	140.600000	0.091000	140.700000	0.089000	-141.600000	0.094000	141.200000	0.091000	140.000000	0.084000	140.800000	0.086000	163.200000	0.044000	176.500000	0.005000	177.100000	0.008000	-176.000000	0.007000	-172.500000	0.008000	179.400000	0.007000	-178.000000	0.015000	71.700000	0.033000	-59.800000	0.005000	170.300000	0.327000	159.600000	0.004000	176.500000	0.005000	-35.400000	0.008000	179.700000	0.000000	-179.900000	0.000000
139.900000	0.089000	140.100000	0.090000	140.400000	0.090000	140.300000	0.090000	140.500000	0.090000	140.300000	0.090000	-138.900000	0.082000	140.400000	0.087000	140.700000	0.089000	141.200000	0.086000	125.300000	0.138000	114.800000	0.194000	116.800000	0.206000	-119.200000	0.213000	64.200000	0.048000	-60.400000	0.238000	-64.200000	0.191000	161.900000	0.010000	145.100000	0.005000	45.200000	0.016000	132.900000	0.000000	115.100000	0.017000	71.300000	0.002000	113.400000	0.014000	-157.800000	0.010000
140.500000	0.092000	140.400000	0.091000	140.200000	0.090000	140.100000	0.089000	140.000000	0.088000	140.300000	0.088000	-140.800000	0.090000	140.000000	0.086000	141.100000	0.088000	140.600000	0.087000	156.000000	0.048000	176.000000	0.016000	176.100000	0.011000	-176.400000	0.013000	-126.700000	0.199000	-178.100000	0.003000	-179.900000	0.013000	80.600000	0.009000	108.700000	0.001000	-92.000000	0.002000	-86.700000	0.008000	164.200000	0.362000	145.900000	0.012000	-180.000000	0.001000	-180.000000	0.001000
140.500000	0.092000	140.400000	0.091000	140.400000	0.091000	140.600000	0.091000	140.600000	0.091000	140.400000	0.090000	-141.600000	0.093000	141.200000	0.090000	139.900000	0.085000	140.500000	0.085000	128.900000	0.110000	110.000000	0.119000	-69.400000	0.104000	-112.200000	0.086000	-171.200000	0.040000	107.700000	0.068000	114.800000	0.089000	169.900000	0.005000	56.400000	0.015000	141.400000	0.010000	120.500000	0.019000	-40.700000	0.011000	113.300000	0.004000	131.700000	0.004000	-90.200000	0.001000
139.900000	0.089000	140.100000	0.090000	140.300000	0.090000	140.300000	0.090000	140.500000	0.090000	140.600000	0.089000	-139.000000	0.083000	140.300000	0.088000	140.900000	0.088000	141.000000	0.088000	153.700000	0.062000	176.900000	0.015000	179.200000	0.007000	-179.900000	0.005000	95.900000	0.013000	-178.800000	0.001000	-179.200000	0.021000	48.500000	0.034000	152.400000	0.012000	174.500000	0.008000	112.100000	0.346000	75.100000	0.006000	129.700000	0.003000	-179.400000	0.002000	-179.800000	0.000000
140.500000	0.092000	140.400000	0.091000	140.200000	0.091000	140.100000	0.089000	140.000000	0.088000	140.100000	0.089000	-140.700000	0.090000	140.100000	0.086000	140.900000	0.089000	140.700000	0.086000	132.300000	0.106000	114.900000	0.187000	113.400000	0.205000	-115.500000	0.214000	159.200000	0.091000	-62.300000	0.225000	-64.000000	0.168000	-144.800000	0.289000	117.500000	0.342000	-133.600000	0.014000	45.600000	0.013000	97.000000	0.006000	86.600000	0.008000	-85.600000	0.014000	45.400000	0.004000
140.500000	0.092000	140.400000	0.091000	140.500000	0.090000	140.600000	0.091000	140.600000	0.091000	140.600000	0.089000	-141.600000	0.092000	141.000000	0.090000	140.100000	0.085000	140.500000	0.085000	147.100000	0.074000	174.300000	0.009000	179.800000	0.004000	-178.400000	0.002000	150.200000	0.195000	-180.000000	0.009000	179.800000	0.011000	-115.100000	0.006000	162.400000	0.005000	91.400000	0.013000	-84.300000	0.004000	149.300000	0.001000	63.500000	0.002000	179.700000	0.003000	-179.900000	0.001000
139.900000	0.089000	140.100000	0.090000	140.200000	0.091000	140.300000	0.090000	140.500000	0.090000	140.400000	0.090000	-139.100000	0.084000	140.500000	0.088000	140.800000	0.088000	141.000000	0.088000	137.100000	0.094000	112.000000	0.131000	110.000000	0.111000	68.000000	0.095000	-86.600000	0.014000	112.000000	0.074000	115.400000	0.105000	66.500000	0.033000	-105.200000	0.009000	-48.600000	0.017000	133.700000	0.009000	161.000000	0.010000	46.500000	0.010000	-130.600000	0.424000	89.800000	0.001000
140.500000	0.092000	140.400000	0.091000	140.400000	0.090000	140.100000	0.089000	140.000000	0.088000	140.300000	0.088000	-140.700000	0.090000	140.000000	0.086000	140.900000	0.088000	140.700000	0.086000	144.000000	0.080000	174.800000	0.011000	176.900000	0.011000	-177.200000	0.018000	-165.200000	0.005000	-179.100000	0.003000	-179.900000	0.024000	99.600000	0.006000	-104.000000	0.006000	-172.100000	0.330000	71.100000	0.005000	161.600000	0.006000	-161.000000	0.002000	-177.700000	0.001000	-180.000000	0.000000
140.500000	0.092000	140.400000	0.091000	140.300000	0.091000	140.600000	0.091000	140.600000	0.091000	140.400000	0.090000	-141.400000	0.092000	141.000000	0.090000	140.200000	0.085000	140.500000	0.085000	139.300000	0.084000	115.400000	0.179000	115.700000	0.197000	-117.000000	0.198000	56.000000	0.084000	-64.100000	0.213000	-63.900000	0.156000	143.000000	0.005000	161.800000	0.007000	47.600000	0.012000	119.600000	0.014000	-78.700000	0.003000	-100.700000	0.391000	36.700000	0.008000	62.400000	0.463000
139.900000	0.089000	140.100000	0.090000	140.400000	0.090000	140.300000	0.090000	140.500000	0.090000	140.600000	0.089000	-139.300000	0.084000	140.500000	0.088000	140.700000	0.089000	141.000000	0.088000	142.000000	0.090000	173.900000	0.020000	176.500000	0.008000	-176.700000	0.009000	-114.800000	0.184000	-179.500000	0.008000	179.700000	0.005000	-87.700000	0.027000	92.900000	0.009000	-92.500000	0.004000	-82.500000	0.003000	40.700000	0.016000	129.100000	0.006000	175.800000	0.001000	-179.400000	0.001000
140.500000	0.092000	140.400000	0.091000	140.200000	0.090000	140.100000	0.089000	140.000000	0.088000	140.100000	0.089000	-140.700000	0.090000	140.100000	0.086000	140.900000	0.087000	140.700000	0.086000	140.400000	0.083000	112.700000	0.125000	112.000000	0.113000	-114.200000	0.100000	-178.400000	0.034000	113.200000	0.086000	116.200000	0.117000	49.700000	0.304000	58.300000	0.015000	134.100000	0.017000	-72.900000	0.005000	-155.900000	0.366000	-166.700000	0.004000	-68.000000	0.002000	81.000000	0.000000
140.500000	0.092000	140.400000	0.091000	140.400000	0.091000	140.600000	0.091000	140.600000	0.091000	140.600000	0.089000	-141.300000	0.091000	140.900000	0.090000	140.100000	0.086000	140.500000	0.085000	140.700000	0.086000	174.000000	0.021000	176.200000	0.012000	-175.800000	0.008000	88.600000	0.006000	179.700000	0.010000	179.100000	0.026000	112.500000	0.005000	125.200000	0.336000	-177.900000	0.002000	113.400000	0.018000	-61.800000	0.003000	-92.500000	0.001000	-176.800000	0.001000	-176.200000	0.001000
139.900000	0.089000	140.100000	0.090000	140.300000	0.090000	140.300000	0.090000	140.500000	0.090000	140.400000	0.090000	-139.400000	0.085000	140.600000	0.087000	140.900000	0.088000	141.000000	0.088000	141.500000	0.086000	116.600000	0.172000	116.000000	0.190000	-117.400000	0.198000	165.600000	0.126000	-64.900000	0.197000	116.600000	0.145000	87.100000	0.018000	53.300000	0.011000	-56.800000	0.016000	145.100000	0.348000	108.500000	0.005000	170.500000	0.001000	114.300000	0.003000	-133.900000	0.002000
140.500000	0.092000	140.400000	0.091000	140.200000	0.091000	140.100000	0.089000	140.000000	0.088000	140.300000	0.088000	-140.700000	0.090000	140.000000	0.087000	140.700000	0.088000	140.700000	0.086000	140.600000	0.084000	171.300000	0.016000	175.600000	0.014000	-176.100000	0.013000	-114.200000	0.162000	-178.800000	0.006000	179.100000	0.009000	-135.800000	0.012000	-102.100000	0.010000	-78.000000	0.004000	36.900000	0.014000	-148.000000	0.006000	133.700000	0.005000	176.600000	0.001000	-177.800000	0.001000
140.500000	0.092000	140.400000	0.091000	140.500000	0.090000	140.600000	0.091000	140.600000	0.091000	140.400000	0.090000	-141.100000	0.091000	141.000000	0.089000	140.300000	0.086000	140.500000	0.085000	140.700000	0.086000	115.300000	0.132000	112.100000	0.116000	-113.000000	0.103000	180.000000	0.015000	113.000000	0.099000	-63.200000	0.123000	-166.700000	0.011000	172.200000	0.001000	39.400000	0.025000	-77.000000	0.003000	-176.600000	0.010000	-86.600000	0.002000	35.100000	0.007000	-90.800000	0.001000
139.900000	0.089000	140.100000	0.090000	140.200000	0.091000	140.300000	0.090000	140.500000	0.090000	140.600000	0.089000	-139.600000	0.085000	140.400000	0.088000	140.800000	0.088000	141.000000	0.088000	141.400000	0.086000	171.200000	0.021000	176.700000	0.010000	-178.300000	0.009000	83.700000	0.008000	-179.000000	0.008000	178.900000	0.022000	48.200000	0.032000	74.900000	0.008000	-172.900000	0.329000	-40.000000	0.018000	-113.300000	0.001000	-171.900000	0.002000	179.600000	0.002000	178.500000	0.000000
140.500000	0.092000	140.400000	0.091000	140.400000	0.090000	140.100000	0.089000	140.000000	0.088000	140.100000	0.089000	-140.700000	0.090000	140.200000	0.087000	140.700000	0.087000	140.700000	0.086000	140.400000	0.085000	118.200000	0.161000	115.400000	0.189000	-115.300000	0.197000	161.800000	0.112000	-65.800000	0.187000	116.600000	0.137000	-151.700000	0.270000	63.000000	0.013000	-50.200000	0.013000	157.100000	0.003000	-110.800000	0.003000	-73.700000	0.014000	122.100000	0.012000	65.400000	0.009000
140.500000	0.092000	140.400000	0.091000	140.300000	0.091000	140.600000	0.091000	140.600000	0.091000	140.600000	0.089000	-141.000000	0.090000	140.900000	0.089000	140.400000	0.086000	140.500000	0.085000	141.000000	0.085000	169.400000	0.030000	175.500000	0.010000	-177.100000	0.006000	-112.100000	0.177000	180.000000	0.009000	179.000000	0.019000	-127.800000	0.039000	-106.300000	0.320000	94.400000	0.004000	72.600000	0.006000	-85.900000	0.009000	-137.700000	0.022000	-176.200000	0.002000	-177.000000	0.001000
139.900000	0.089000	140.100000	0.090000	140.400000	0.090000	140.300000	0.090000	140.500000	0.090000	140.400000	0.090000	-139.700000	0.086000	140.400000	0.088000	140.700000	0.089000	141.000000	0.088000	141.100000	0.087000	117.300000	0.123000	112.200000	0.123000	67.600000	0.109000	-179.300000	0.005000	113.900000	0.106000	-63.400000	0.128000	77.800000	0.013000	-68.400000	0.004000	-146.800000	0.007000	81.200000	0.006000	46.600000	0.007000	-121.400000	0.365000	-78.500000	0.411000	-133.500000	0.003000
140.500000	0.092000	140.400000	0.091000	140.200000	0.090000	140.100000	0.089000	140.000000	0.088000	140.300000	0.088000	-140.700000	0.090000	140.300000	0.086000	140.700000	0.087000	140.700000	0.086000	140.700000	0.084000	168.700000	0.033000	176.700000	0.009000	-179.200000	0.011000	86.500000	0.027000	-179.400000	0.010000	179.400000	0.011000	103.500000	0.005000	-60.100000	0.019000	-168.000000	0.012000	-42.400000	0.010000	-143.700000	0.379000	35.700000	0.010000	-174.600000	0.003000	-178.700000	0.001000
140.500000	0.092000	140.400000	0.091000	140.400000	0.091000	140.600000	0.091000	140.600000	0.091000	140.400000	0.090000	-140.900000	0.090000	140.800000	0.090000	140.300000	0.086000	140.500000	0.085000	140.900000	0.085000	120.800000	0.151000	114.800000	0.185000	-113.700000	0.194000	162.100000	0.116000	-66.200000	0.179000	116.600000	0.135000	134.200000	0.022000	-169.700000	0.008000	129.800000	0.014000	-74.900000	0.005000	68.300000	0.004000	-73.100000	0.002000	139.000000	0.005000	-135.200000	0.005000
139.900000	0.089000	140.100000	0.090000	140.300000	0.090000	140.300000	0.090000	140.500000	0.090000	140.600000	0.089000	-139.800000	0.086000	140.500000	0.088000	140.900000	0.088000	141.000000	0.088000	141.100000	0.087000	164.900000	0.031000	175.900000	0.013000	-178.900000	0.004000	67.000000	0.159000	-179.700000	0.008000	178.700000	0.026000	-81.500000	0.017000	118.500000	0.010000	-86.900000	0.010000	-127.400000	0.364000	158.600000	0.005000	-123.300000	0.005000	67.700000	0.003000	179.400000	0.004000
140.500000	0.092000	140.400000	0.091000	140.200000	0.091000	140.100000	0.089000	140.000000	0.088000	140.100000	0.089000	-140.700000	0.089000	140.200000	0.086000	140.600000	0.087000	140.700000	0.086000	140.700000	0.084000	121.600000	0.124000	112.000000	0.124000	-112.300000	0.117000	-179.200000	0.015000	114.100000	0.111000	116.600000	0.130000	166.700000	0.297000	-56.400000	0.015000	43.300000	0.023000	-53.900000	0.009000	-112.700000	0.005000	-133.200000	0.010000	119.800000	0.002000	-137.700000	0.002000
140.500000	0.092000	140.400000	0.091000	140.500000	0.090000	140.600000	0.091000	140.600000	0.091000	140.600000	0.089000	-140.800000	0.091000	140.800000	0.090000	140.400000	0.087000	140.500000	0.085000	140.800000	0.086000	163.800000	0.039000	177.000000	0.010000	-177.200000	0.005000	-97.700000	0.016000	-179.900000	0.014000	179.600000	0.005000	84.000000	0.015000	-155.800000	0.302000	162.100000	0.321000	96.400000	0.004000	-151.600000	0.000000	-136.500000	0.001000	66.100000	0.002000	177.400000	0.008000
139.900000	0.089000	140.100000	0.090000	140.200000	0.091000	140.300000	0.090000	140.500000	0.090000	140.400000	0.090000	-139.900000	0.086000	140.600000	0.087000	140.800000	0.088000	141.000000	0.088000	141.200000	0.086000	124.400000	0.134000	114.500000	0.184000	-115.100000	0.192000	165.500000	0.130000	-66.200000	0.172000	-63.500000	0.137000	153.200000	0.011000	50.600000	0.020000	44.200000	0.015000	-139.100000	0.007000	-141.400000	0.005000	-57.800000	0.005000	72.700000	0.004000	76.400000	0.445000
140.500000	0.092000	140.400000	0.091000	140.400000	0.090000	140.100000	0.089000	140.000000	0.088000	140.300000	0.088000	-140.500000	0.089000	140.100000	0.087000	140.600000	0.087000	140.700000	0.086000	140.600000	0.084000	159.500000	0.050000	175.800000	0.009000	-177.600000	0.008000	67.900000	0.148000	-179.600000	0.006000	178.800000	0.025000	-105.400000	0.021000	-104.100000	0.005000	-88.600000	0.001000	178.000000	0.011000	-147.000000	0.003000	-63.400000	0.002000	-175.700000	0.004000	164.900000	0.003000
140.500000	0.092000	140.400000	0.091000	140.300000	0.091000	140.600000	0.091000	140.600000	0.091000	140.400000	0.090000	-141.000000	0.090000	141.000000	0.089000	140.500000	0.086000	140.500000	0.085000	141.000000	0.086000	126.800000	0.110000	112.200000	0.130000	-112.600000	0.115000	176.200000	0.011000	114.000000	0.117000	116.800000	0.125000	178.600000	0.005000	163.900000	0.019000	132.400000	0.018000	135.300000	0.004000	-125.600000	0.001000	-70.300000	0.013000	-52.100000	0.003000	-126.300000	0.003000
139.900000	0.089000	140.100000	0.090000	140.400000	0.090000	140.300000	0.090000	140.500000	0.090000	140.600000	0.089000	-139.800000	0.087000	140.400000	0.088000	140.800000	0.088000	141.000000	0.088000	141.000000	0.086000	156.600000	0.056000	176.500000	0.009000	-177.900000	0.011000	-96.600000	0.022000	179.900000	0.016000	179.000000	0.018000	-128.000000	0.028000	144.200000	0.007000	-172.600000	0.009000	-55.800000	0.008000	-121.100000	0.013000	162.700000	0.005000	-170.600000	0.002000	-74.000000	0.001000
140.500000	0.092000	140.400000	0.091000	140.200000	0.090000	140.100000	0.089000	140.000000	0.088000	140.100000	0.089000	-140.600000	0.089000	140.200000	0.087000	140.600000	0.087000	140.700000	0.086000	140.700000	0.085000	130.700000	0.114000	114.400000	0.180000	-114.700000	0.187000	166.000000	0.136000	-66.200000	0.167000	-63.400000	0.134000	-144.500000	0.274000	-67.100000	0.011000	-142.800000	0.012000	-41.000000	0.012000	145.500000	0.376000	-123.900000	0.006000	-163.200000	0.014000	161.300000	0.001000
140.500000	0.092000	140.400000	0.091000	140.400000	0.091000	140.600000	0.091000	140.600000	0.091000	140.600000	0.089000	-140.800000	0.090000	140.900000	0.089000	140.400000	0.087000	140.500000	0.085000	141.000000	0.085000	150.500000	0.063000	175.900000	0.013000	-177.100000	0.008000	67.300000	0.134000	-179.700000	0.004000	179.600000	0.015000	-127.300000	0.036000	-43.400000	0.323000	94.700000	0.010000	-146.100000	0.346000	-53.400000	0.009000	-137.500000	0.386000	-125.000000	0.399000	78.100000	0.001000
139.900000	0.089000	140.100000	0.090000	140.300000	0.090000	140.300000	0.090000	140.500000	0.090000	140.400000	0.090000	-140.000000	0.087000	140.400000	0.088000	140.800000	0.088000	141.000000	0.088000	141.000000	0.086000	134.400000	0.100000	112.300000	0.129000	68.200000	0.119000	177.100000	0.018000	114.000000	0.122000	116.200000	0.128000	80.100000	0.014000	-136.700000	0.006000	-50.400000	0.013000	-45.500000	0.014000	94.800000	0.005000	33.500000	0.011000	-124.200000	0.004000	-125.900000	0.004000
140.500000	0.092000	140.400000	0.091000	140.200000	0.091000	140.100000	0.089000	140.000000	0.088000	140.300000	0.088000	-140.500000	0.089000	140.300000	0.086000	140.600000	0.087000	140.700000	0.086000	140.800000	0.085000	147.800000	0.073000	176.400000	0.012000	179.500000	0.006000	-96.400000	0.029000	179.900000	0.017000	178.900000	0.026000	96.900000	0.011000	65.300000	0.007000	-171.500000	0.337000	84.800000	0.004000	106.400000	0.003000	-67.000000	0.002000	75.600000	0.001000	-151.700000	0.002000
140.500000	0.092000	140.400000	0.091000	140.500000	0.090000	140.600000	0.091000	140.600000	0.091000	140.400000	0.090000	-140.800000	0.090000	140.800000	0.090000	140.500000	0.086000	140.500000	0.085000	140.800000	0.086000	136.900000	0.089000	114.600000	0.177000	67.800000	0.191000	164.900000	0.132000	114.100000	0.164000	-63.200000	0.134000	135.300000	0.015000	150.400000	0.008000	45.700000	0.014000	-151.700000	0.003000	121.400000	0.004000	105.700000	0.010000	83.900000	0.003000	-48.600000	0.002000
139.900000	0.089000	140.100000	0.090000	140.200000	0.091000	140.300000	0.090000	140.500000	0.090000	140.600000	0.089000	-140.000000	0.087000	140.500000	0.088000	140.800000	0.088000	141.000000	0.088000	141.100000	0.085000	144.000000	0.084000	175.300000	0.011000	-179.300000	0.002000	67.800000	0.128000	179.400000	0.002000	179.400000	0.005000	-78.400000	0.018000	95.500000	0.003000	-91.000000	0.003000	-38.800000	0.012000	179.000000	0.004000	125.300000	0.003000	163.900000	0.003000	-135.800000	0.007000
140.500000	0.092000	140.400000	0.091000	140.400000	0.090000	140.100000	0.089000	140.000000	0.088000	140.100000	0.089000	-140.500000	0.089000	140.200000	0.086000	140.600000	0.087000	140.700000	0.086000	140.700000	0.085000	139.700000	0.086000	112.800000	0.134000	-110.500000	0.125000	178.500000	0.024000	-65.300000	0.126000	116.600000	0.132000	165.600000	0.294000	-45.200000	0.022000	-53.700000	0.014000	-129.100000	0.005000	98.400000	0.007000	95.100000	0.003000	75.000000	0.002000	159.900000	0.005000
140.500000	0.092000	140.400000	0.091000	140.300000	0.091000	140.600000	0.091000	140.600000	0.091000	140.600000	0.089000	-140.800000	0.090000	140.800000	0.090000	140.400000	0.087000	140.500000	0.085000	141.000000	0.086000	141.700000	0.083000	175.700000	0.011000	179.500000	0.005000	-100.400000	0.023000	179.600000	0.017000	178.700000	0.028000	81.100000	0.026000	-103.100000	0.302000	-168.200000	0.001000	-158.600000	0.008000	45.900000	0.008000	-171.000000	0.002000	151.600000	0.007000	117.500000	0.001000
139.900000	0.089000	140.100000	0.090000	140.400000	0.090000	140.300000	0.090000	140.500000	0.090000	140.400000	0.090000	-140.000000	0.087000	140.600000	0.087000	140.800000	0.088000	141.000000	0.088000	140.900000	0.086000	141.100000	0.083000	114.900000	0.173000	-111.900000	0.190000	168.900000	0.144000	114.100000	0.159000	116.800000	0.129000	156.700000	0.006000	-59.400000	0.006000	111.200000	0.011000	-124.000000	0.007000	-114.700000	0.008000	115.800000	0.005000	102.800000	0.003000	165.000000	0.002000
140.500000	0.092000	140.400000	0.091000	140.200000	0.090000	140.100000	0.089000	140.000000	0.088000	140.300000	0.088000	-140.500000	0.089000	140.100000	0.087000	140.600000	0.087000	140.700000	0.086000	140.800000	0.084000	141.400000	0.086000	174.900000	0.015000	-179.600000	0.002000	66.600000	0.118000	179.400000	0.007000	178.900000	0.014000	73.300000	0.017000	-65.200000	0.019000	-63.600000	0.008000	-40.200000	0.011000	-134.000000	0.360000	-76.400000	0.003000	167.000000	0.003000	121.600000	0.010000
140.500000	0.092000	140.400000	0.091000	140.400000	0.091000	140.600000	0.091000	140.600000	0.091000	140.400000	0.090000	-140.800000	0.090000	141.000000	0.089000	140.500000	0.086000	140.500000	0.085000	141.000000	0.086000	140.700000	0.083000	113.300000	0.132000	68.700000	0.123000	177.000000	0.016000	-65.400000	0.128000	-62.800000	0.129000	-175.000000	0.004000	167.000000	0.027000	154.800000	0.351000	-119.400000	0.363000	36.800000	0.013000	104.000000	0.016000	126.900000	0.007000	112.700000	0.003000
139.900000	0.089000	140.100000	0.090000	140.300000	0.090000	140.300000	0.090000	140.500000	0.090000	140.600000	0.089000	-140.000000	0.087000	140.400000	0.088000	140.800000	0.088000	141.000000	0.088000	140.900000	0.086000	141.200000	0.086000	175.300000	0.015000	-179.000000	0.011000	-100.400000	0.035000	179.600000	0.014000	178.800000	0.023000	48.300000	0.030000	147.200000	0.003000	71.000000	0.003000	39.500000	0.014000	-72.000000	0.005000	-168.000000	0.008000	36.400000	0.007000	86.500000	0.004000
140.500000	0.092000	140.400000	0.091000	140.200000	0.091000	140.100000	0.089000	140.000000	0.088000	140.100000	0.089000	-140.500000	0.089000	140.200000	0.087000	140.600000	0.087000	140.700000	0.086000	140.700000	0.085000	141.200000	0.085000	115.200000	0.170000	-113.100000	0.183000	169.000000	0.143000	114.100000	0.155000	116.600000	0.127000	-148.800000	0.277000	-55.000000	0.023000	176.700000	0.003000	162.200000	0.001000	107.100000	0.012000	-91.900000	0.386000	108.400000	0.398000	88.800000	0.440000
140.500000	0.092000	140.400000	0.091000	140.500000	0.090000	140.600000	0.091000	140.600000	0.091000	140.600000	0.089000	-140.800000	0.090000	140.900000	0.089000	140.400000	0.087000	140.500000	0.085000	141.000000	0.086000	140.900000	0.082000	174.200000	0.014000	-178.600000	0.007000	67.400000	0.117000	179.400000	0.012000	178.800000	0.024000	-121.100000	0.033000	-45.500000	0.021000	56.400000	0.004000	119.800000	0.004000	-151.600000	0.003000	-33.100000	0.010000	32.900000	0.009000	106.300000	0.002000
139.900000	0.089000	140.100000	0.090000	140.200000	0.091000	140.300000	0.090000	140.500000	0.090000	140.400000	0.090000	-140.000000	0.087000	140.400000	0.088000	140.800000	0.088000	141.000000	0.088000	141.000000	0.085000	141.200000	0.086000	114.100000	0.135000	69.300000	0.126000	178.100000	0.012000	-65.400000	0.130000	-63.400000	0.132000	73.700000	0.014000	-158.600000	0.285000	179.300000	0.005000	-75.600000	0.008000	-61.000000	0.003000	-142.800000	0.002000	-67.000000	0.001000	-69.700000	0.005000
140.500000	0.092000	140.400000	0.091000	140.400000	0.090000	140.100000	0.089000	140.000000	0.088000	140.300000	0.088000	-140.500000	0.089000	140.300000	0.086000	140.600000	0.087000	140.700000	0.086000	140.700000	0.085000	141.300000	0.084000	174.500000	0.014000	179.200000	0.005000	-102.600000	0.042000	179.600000	0.010000	179.800000	0.009000	98.800000	0.007000	42.300000	0.017000	59.900000	0.012000	-86.200000	0.005000	-40.100000	0.011000	-150.600000	0.001000	-171.700000	0.003000	-68.000000	0.002000
-180.000000	0.000000	-180.000000	0.000000	-180.000000	0.000000	-180.000000	0.000000	-180.000000	0.000000	-180.000000	0.000000	-180.000000	0.000000	-180.000000	0.000000	-180.000000	0.000000	-180.000000	0.000000	-180.000000	0.000000	-180.000000	0.000000	-180.000000	0.000000	-180.000000	0.000000	-180.000000	0.000000	-180.000000	0.000000	-180.000000	0.000000	-180.000000	0.000000	-180.000000	0.000000	-180.000000	0.000000	-180.000000	0.000000	-180.000000	0.000000	-180.000000	0.000000	-180.000000	0.000000	-180.000000	0.000000
90.000000	0.000000	90.000000	0.000000	90.000000	0.000000	90.000000	0.000000	90.000000	0.000000	90.000000	0.000000	90.000000	0.000000	90.000000	0.000000	90.000000	0.000000	90.000000	0.000000	90.000000	0.000000	90.000000	0.000000	90.000000	0.000000	90.000000	0.000000	90.000000	0.000000	90.000000	0.000000	90.000000	0.000000	90.000000	0.000000	90.000000	0.000000	90.000000	0.000000	90.000000	0.000000	90.000000	0.000000	90.000000	0.000000	90.000000	0.000000	90.000000	0.000000
-180.000000	0.000000	-180.000000	0.000000	-180.000000	0.000000	-180.000000	0.000000	-180.000000	0.000000	-180.000000	0.000000	-180.000000	0.000000	-180.000000	0.000000	-180.000000	0.000000	-180.000000	0.000000	-180.000000	0.000000	-180.000000	0.000000	-180.000000	0.000000	-180.000000	0.000000	-180.000000	0.000000	-180.000000	0.000000	-180.000000	0.000000	-180.000000	0.000000	-180.000000	0.000000	-180.000000	0.000000	-180.000000	0.000000	-180.000000	0.000000	-180.000000	0.000000	-180.000000	0.000000	-180.000000	0.000000
-135.000000	0.297000	-135.000000	0.297000	-135.000000	0.297000	-135.000000	0.297000	-135.000000	0.297000	-135.000000	0.296000	-135.000000	0.000000	-135.000000	0.000000	-135.000000	0.000000	-135.000000	0.000000	-135.000000	0.000000	-135.000000	0.000000	-135.000000	0.000000	-135.000000	0.000000	-135.000000	0.000000	-135.000000	0.000000	-135.000000	0.000000	-135.000000	0.000000	-135.000000	0.000000	-135.000000	0.000000	-135.000000	0.000000	-135.000000	0.000000	-135.000000	0.000000	-135.000000	0.000000	-135.000000	0.000000
-180.000000	0.010000	-180.000000	0.009000	-180.000000	0.008000	-180.000000	0.007000	-180.000000	0.005000	-180.000000	0.006000	-180.000000	0.000000	-180.000000	0.000000	-180.000000	0.000000	-180.000000	0.000000	-180.000000	0.000000	-180.000000	0.000000	-180.000000	0.000000	-180.000000	0.000000	-180.000000	0.000000	-180.000000	0.000000	-180.000000	0.000000	-180.000000	0.000000	-180.000000	0.000000	-180.000000	0.000000	-180.000000	0.000000	-180.000000	0.000000	-180.000000	0.000000	-180.000000	0.000000	-180.000000	0.000000
-90.100000	0.099000	-90.000000	0.096000	-89.900000	0.092000	-89.900000	0.087000	-89.800000	0.080000	-89.700000	0.068000	-90.000000	0.331000	-90.000000	0.000000	-90.000000	0.000000	-90.000000	0.000000	-90.000000	0.000000	-90.000000	0.000000	-90.000000	0.000000	-90.000000	0.000000	-90.000000	0.000000	-90.000000	0.000000	-90.000000	0.000000	-90.000000	0.000000	-90.000000	0.000000	-90.000000	0.000000	-90.000000	0.000000	-90.000000	0.000000	-90.000000	0.000000	-90.000000	0.000000	-90.000000	0.000000
-179.700000	0.016000	-179.900000	0.016000	179.900000	0.016000	179.900000	0.016000	179.700000	0.016000	179.500000	0.017000	-180.000000	0.004000	-180.000000	0.000000	-180.000000	0.000000	-180.000000	0.000000	-180.000000	0.000000	-180.000000	0.000000	-180.000000	0.000000	-180.000000	0.000000	-180.000000	0.000000	-180.000000	0.000000	-180.000000	0.000000	-180.000000	0.000000	-180.000000	0.000000	-180.000000	0.000000	-180.000000	0.000000	-180.000000	0.000000	-180.000000	0.000000	-180.000000	0.000000	-180.000000	0.000000
110.300000	0.225000	111.500000	0.228000	113.100000	0.231000	114.600000	0.235000	117.000000	0.240000	119.800000	0.246000	89.900000	0.114000	112.500000	0.397000	112.500000	0.397000	112.500000	0.396000	112.500000	0.396000	112.500000	0.396000	112.500000	0.396000	112.500000	0.000000	112.500000	0.000000	112.500000	0.000000	112.500000	0.000000	112.500000	0.000000	112.500000	0.000000	112.500000	0.000000	112.500000	0.000000	112.500000	0.000000	112.500000	0.000000	112.500000	0.000000	112.500000	0.000000
175.500000	0.018000	175.600000	0.016000	175.600000	0.015000	175.800000	0.014000	175.600000	0.013000	175.900000	0.013000	-179.800000	0.007000	-180.000000	0.003000	-180.000000	0.002000	-180.000000	0.003000	-180.000000	0.002000	-180.000000	0.002000	-180.000000	0.002000	-180.000000	0.000000	-180.000000	0.000000	-180.000000	0.000000	-180.000000	0.000000	-180.000000	0.000000	-180.000000	0.000000	-180.000000	0.000000	-180.000000	0.000000	-180.000000	0.000000	-180.000000	0.000000	-180.000000	0.000000	-180.000000	0.000000
103.300000	0.127000	103.100000	0.125000	103.100000	0.121000	102.900000	0.115000	102.900000	0.107000	102.700000	0.094000	-108.600000	0.225000	-89.500000	0.028000	-89.600000	0.022000	-89.400000	0.017000	-89.600000	0.014000	-89.600000	0.011000	-89.600000	0.008000	-90.000000	0.412000	-90.000000	0.000000	-90.000000	0.000000	-90.000000	0.000000	-90.000000	0.000000	-90.000000	0.000000	-90.000000	0.000000	-90.000000	0.000000	-90.000000	0.000000	-90.000000	0.000000	-90.000000	0.000000	-90.000000	0.000000
174.000000	0.019000	174.400000	0.018000	174.700000	0.018000	175.000000	0.018000	175.400000	0.018000	175.700000	0.018000	-177.200000	0.008000	179.100000	0.008000	179.300000	0.006000	178.900000	0.004000	179.200000	0.003000	179.200000	0.002000	179.200000	0.002000	-180.000000	0.001000	-180.000000	0.000000	-180.000000	0.000000	-180.000000	0.000000	-180.000000	0.000000	-180.000000	0.000000	-180.000000	0.000000	-180.000000	0.000000	-180.000000	0.000000	-180.000000	0.000000	-180.000000	0.000000	-180.000000	0.000000
115.800000	0.193000	115.700000	0.195000	116.100000	0.198000	116.700000	0.202000	117.600000	0.207000	119.300000	0.215000	-104.300000	0.125000	129.400000	0.277000	130.700000	0.283000	131.800000	0.287000	132.400000	0.290000	133.000000	0.292000	133.600000	0.293000	69.900000	0.032000	135.000000	0.442000	135.000000	0.000000	135.000000	0.000000	135.000000	0.000000	135.000000	0.000000	135.000000	0.000000	135.000000	0.000000	135.000000	0.000000	135.000000	0.000000	135.000000	0.000000	135.000000	0.000000
165.700000	0.019000	166.700000	0.019000	167.400000	0.017000	168.100000	0.017000	169.000000	0.016000	170.000000	0.015000	-176.200000	0.013000	178.200000	0.010000	178.600000	0.008000	179.100000	0.007000	179.400000	0.005000	179.600000	0.005000	179.700000	0.004000	-178.200000	0.001000	-180.000000	0.001000	-180.000000	0.000000	-180.000000	0.000000	-180.000000	0.000000	-180.000000	0.000000	-180.000000	0.000000	-180.000000	0.000000	-180.000000	0.000000	-180.000000	0.000000	-180.000000	0.000000	-180.000000	0.000000
113.700000	0.136000	112.700000	0.135000	111.900000	0.134000	111.000000	0.130000	109.900000	0.126000	108.400000	0.118000	-114.400000	0.198000	98.300000	0.041000	97.500000	0.029000	96.400000	0.020000	95.500000	0.016000	94.500000	0.012000	93.600000	0.009000	-123.300000	0.245000	89.900000	0.005000	90.000000	0.000000	90.000000	0.000000	90.000000	0.000000	90.000000	0.000000	90.000000	0.000000	90.000000	0.000000	90.000000	0.000000	90.000000	0.000000	90.000000	0.000000	90.000000	0.000000
167.200000	0.044000	168.000000	0.042000	168.900000	0.039000	169.700000	0.038000	170.700000	0.035000	172.100000	0.033000	-172.900000	0.014000	178.900000	0.014000	179.500000	0.008000	179.700000	0.008000	179.700000	0.006000	179.900000	0.004000	179.800000	0.004000	-179.100000	0.007000	-179.800000	0.001000	-180.000000	0.000000	-180.000000	0.000000	-180.000000	0.000000	-180.000000	0.000000	-180.000000	0.000000	-180.000000	0.000000	-180.000000	0.000000	-180.000000	0.000000	-180.000000	0.000000	-180.000000	0.000000
119.800000	0.149000	119.500000	0.152000	118.900000	0.157000	118.900000	0.161000	118.600000	0.168000	118.700000	0.177000	-108.600000	0.135000	125.500000	0.257000	127.100000	0.271000	128.900000	0.277000	129.900000	0.283000	130.800000	0.288000	131.900000	0.290000	-99.000000	0.085000	-134.000000	0.294000	-123.700000	0.476000	-123.800000	0.476000	-123.800000	0.476000	-123.700000	0.476000	-123.700000	0.000000	-123.700000	0.000000	-123.700000	0.000000	-123.700000	0.000000	-123.700000	0.000000	-123.700000	0.000000
155.000000	0.046000	155.600000	0.043000	156.700000	0.040000	157.000000	0.037000	158.300000	0.034000	159.800000	0.030000	-172.600000	0.024000	174.900000	0.008000	176.900000	0.005000	177.100000	0.005000	177.800000	0.003000	178.300000	0.002000	178.400000	0.002000	179.500000	0.007000	-179.900000	0.002000	180.000000	0.001000	180.000000	0.001000	180.000000	0.001000	180.000000	0.001000	180.000000	0.000000	180.000000	0.000000	180.000000	0.000000	180.000000	0.000000	180.000000	0.000000	180.000000	0.000000
127.700000	0.128000	126.900000	0.129000	125.600000	0.129000	124.900000	0.129000	123.200000	0.127000	121.200000	0.124000	-116.100000	0.174000	100.800000	0.083000	-81.200000	0.062000	-81.700000	0.045000	-82.700000	0.035000	-83.800000	0.027000	-84.800000	0.021000	64.000000	0.231000	-92.200000	0.007000	-89.800000	0.004000	-89.800000	0.003000	-89.800000	0.002000	-89.800000	0.001000	-90.000000	0.000000	-90.000000	0.000000	-90.000000	0.000000	-90.000000	0.000000	-90.000000	0.000000	-90.000000	0.000000
152.900000	0.061000	154.000000	0.059000	155.400000	0.057000	156.500000	0.056000	158.400000	0.054000	160.800000	0.051000	-166.200000	0.025000	177.800000	0.014000	179.000000	0.014000	179.000000	0.013000	179.500000	0.009000	179.400000	0.007000	179.600000	0.006000	178.500000	0.004000	-179.800000	0.001000	179.600000	0.000000	179.600000	0.000000	179.600000	0.000000	179.600000	0.001000	-180.000000	0.000000	-180.000000	0.000000	-180.000000	0.000000	-180.000000	0.000000	-180.000000	0.000000	-180.000000	0.000000
130.200000	0.112000	129.400000	0.114000	128.700000	0.117000	128.000000	0.118000	127.000000	0.124000	125.800000	0.131000	-116.600000	0.135000	119.300000	0.228000	121.300000	0.246000	124.300000	0.258000	126.100000	0.269000	128.100000	0.276000	129.400000	0.281000	-114.500000	0.046000	-132.900000	0.295000	134.400000	0.292000	44.500000	0.031000	44.700000	0.020000	44.600000	0.013000	135.000000	0.000000	135.000000	0.000000	135.000000	0.000000	135.000000	0.000000	135.000000	0.000000	135.000000	0.000000
148.000000	0.077000	148.400000	0.076000	148.700000	0.073000	148.900000	0.071000	149.200000	0.066000	149.700000	0.061000	-164.800000	0.038000	173.400000	0.014000	177.200000	0.007000	177.400000	0.006000	178.100000	0.003000	178.200000	0.003000	178.500000	0.002000	180.000000	0.012000	-179.300000	0.001000	-180.000000	0.003000	-179.600000	0.002000	-179.700000	0.001000	-179.500000	0.001000	180.000000	0.000000	180.000000	0.000000	180.000000	0.000000	180.000000	0.000000	180.000000	0.000000	180.000000	0.000000
135.100000	0.105000	134.900000	0.105000	134.500000	0.107000	134.600000	0.108000	134.100000	0.110000	133.300000	0.111000	-122.000000	0.146000	105.900000	0.103000	104.300000	0.079000	104.500000	0.055000	103.000000	0.043000	101.400000	0.032000	99.800000	0.025000	64.000000	0.230000	86.500000	0.013000	91.500000	0.005000	-90.500000	0.301000	-89.300000	0.006000	90.300000	0.004000	90.000000	0.000000	90.000000	0.000000	90.000000	0.000000	90.000000	0.000000	90.000000	0.000000	90.000000	0.000000
143.600000	0.080000	143.800000	0.079000	144.600000	0.078000	144.700000	0.077000	145.900000	0.075000	147.500000	0.073000	-156.600000	0.045000	175.200000	0.021000	175.600000	0.017000	176.100000	0.014000	177.200000	0.008000	178.000000	0.006000	178.200000	0.005000	178.000000	0.003000	-179.600000	0.003000	-180.000000	0.002000	-179.800000	0.002000	179.600000	0.002000	-179.800000	0.001000	-180.000000	0.000000	-180.000000	0.000000	-180.000000	0.000000	-180.000000	0.000000	-180.000000	0.000000	-180.000000	0.000000
138.100000	0.097000	138.100000	0.097000	137.400000	0.096000	137.200000	0.095000	136.300000	0.095000	135.200000	0.095000	-126.900000	0.122000	118.200000	0.201000	121.200000	0.223000	124.000000	0.240000	125.100000	0.255000	126.600000	0.265000	128.100000	0.271000	-100.700000	0.103000	-131.400000	0.288000	-47.600000	0.294000	123.000000	0.066000	128.000000	0.377000	-53.800000	0.383000	-112.500000	0.519000	-112.500000	0.000000	-112.500000	0.000000	-112.500000	0.000000	-112.500000	0.000000	-112.500000	0.000000
142.400000	0.089000	142.400000	0.089000	142.800000	0.088000	143.100000	0.089000	143.500000	0.089000	144.000000	0.088000	-153.600000	0.061000	169.000000	0.019000	173.000000	0.016000	174.700000	0.015000	177.000000	0.011000	177.800000	0.009000	178.300000	0.008000	177.700000	0.007000	-179.200000	0.002000	-179.000000	0.002000	179.900000	0.003000	178.400000	0.002000	-178.300000	0.001000	180.000000	0.001000	180.000000	0.000000	180.000000	0.000000	180.000000	0.000000	180.000000	0.000000	180.000000	0.000000
138.600000	0.091000	138.600000	0.090000	138.700000	0.092000	138.600000	0.091000	138.700000	0.091000	138.700000	0.093000	-130.900000	0.111000	111.600000	0.119000	106.900000	0.098000	104.300000	0.078000	102.100000	0.062000	-78.200000	0.047000	-79.700000	0.037000	65.800000	0.209000	-96.100000	0.016000	92.200000	0.010000	115.000000	0.012000	101.800000	0.004000	-83.400000	0.004000	89.800000	0.001000	90.000000	0.000000	90.000000	0.000000	90.000000	0.000000	90.000000	0.000000	90.000000	0.000000
141.200000	0.091000	141.200000	0.092000	141.000000	0.090000	140.800000	0.089000	140.600000	0.088000	140.600000	0.085000	-147.200000	0.073000	170.300000	0.031000	174.500000	0.024000	177.500000	0.015000	-180.000000	0.006000	178.500000	0.006000	178.800000	0.005000	-179.300000	0.011000	-179.200000	0.003000	179.900000	0.003000	-179.200000	0.003000	176.500000	0.001000	-178.700000	0.000000	-179.600000	0.001000	-180.000000	0.000000	-180.000000	0.000000	-180.000000	0.000000	-180.000000	0.000000	-180.000000	0.000000
140.200000	0.092000	140.300000	0.091000	140.300000	0.091000	140.600000	0.091000	140.800000	0.091000	140.700000	0.090000	-136.200000	0.101000	119.900000	0.171000	119.400000	0.200000	119.800000	0.225000	120.200000	0.247000	122.800000	0.254000	124.700000	0.262000	-114.200000	0.070000	-130.200000	0.282000	-49.100000	0.288000	-61.700000	0.316000	132.300000	0.019000	128.700000	0.014000	-44.600000	0.009000	-135.000000	0.535000	-135.000000	0.000000	-135.000000	0.000000	-135.000000	0.000000	-135.000000	0.000000
140.000000	0.089000	139.800000	0.089000	140.200000	0.090000	140.100000	0.090000	140.200000	0.089000	140.700000	0.091000	-143.600000	0.081000	160.900000	0.033000	168.200000	0.019000	173.300000	0.010000	177.500000	0.002000	179.200000	0.008000	179.400000	0.007000	179.400000	0.014000	-178.900000	0.004000	-178.700000	0.003000	-179.000000	0.003000	179.300000	0.002000	-178.100000	0.002000	179.500000	0.001000	180.000000	0.001000	180.000000	0.000000	180.000000	0.000000	180.000000	0.000000	180.000000	0.000000
140.500000	0.092000	140.700000	0.092000	140.400000	0.090000	140.300000	0.088000	140.100000	0.088000	139.800000	0.085000	-138.400000	0.090000	121.200000	0.120000	113.100000	0.113000	108.000000	0.099000	-74.000000	0.071000	105.500000	0.050000	104.400000	0.039000	66.600000	0.213000	82.700000	0.023000	-85.900000	0.014000	98.600000	0.024000	91.000000	0.320000	-90.700000	0.015000	-90.300000	0.002000	89.900000	0.001000	-90.000000	0.000000	-90.000000	0.000000	-90.000000	0.000000	-90.000000	0.000000
140.500000	0.092000	140.400000	0.091000	140.400000	0.091000	140.500000	0.093000	140.800000	0.092000	140.600000	0.093000	-142.000000	0.090000	160.900000	0.051000	169.600000	0.032000	175.900000	0.012000	177.900000	0.018000	177.400000	0.014000	177.800000	0.011000	178.000000	0.003000	-179.400000	0.003000	179.300000	0.001000	-179.400000	0.005000	-179.000000	0.002000	179.800000	0.012000	179.800000	0.001000	-179.800000	0.000000	180.000000	0.000000	180.000000	0.000000	180.000000	0.000000	180.000000	0.000000
139.900000	0.089000	139.900000	0.089000	140.200000	0.090000	140.400000	0.088000	140.200000	0.089000	140.900000	0.088000	-139.800000	0.087000	126.300000	0.132000	121.000000	0.171000	117.800000	0.209000	120.000000	0.227000	123.300000	0.241000	124.800000	0.251000	-105.900000	0.103000	-128.000000	0.276000	130.300000	0.283000	-54.200000	0.261000	-128.400000	0.041000	104.400000	0.360000	53.100000	0.386000	44.800000	0.008000	127.100000	0.549000	127.100000	0.549000	127.100000	0.549000	106.900000	0.000000
140.500000	0.092000	140.600000	0.092000	140.300000	0.090000	139.900000	0.090000	140.100000	0.088000	139.500000	0.088000	-140.300000	0.089000	150.200000	0.057000	161.300000	0.035000	173.600000	0.018000	175.900000	0.009000	175.300000	0.008000	176.200000	0.006000	179.800000	0.018000	-179.600000	0.003000	-179.600000	0.006000	-179.000000	0.005000	76.900000	0.005000	147.000000	0.001000	177.500000	0.001000	179.700000	0.000000	-180.000000	0.001000	-180.000000	0.001000	-180.000000	0.001000	180.000000	0.000000
140.500000	0.091000	140.400000	0.091000	140.500000	0.091000	140.900000	0.091000	140.800000	0.092000	141.100000	0.090000	-141.000000	0.089000	133.100000	0.110000	121.100000	0.114000	108.500000	0.109000	107.700000	0.089000	-74.400000	0.072000	-74.800000	0.059000	66.900000	0.197000	-100.100000	0.027000	-84.500000	0.019000	98.800000	0.037000	105.000000	0.002000	162.500000	0.009000	86.100000	0.003000	-89.500000	0.002000	-90.000000	0.000000	-90.000000	0.000000	-90.000000	0.000000	-90.000000	0.000000
139.900000	0.090000	139.900000	0.089000	140.200000	0.090000	140.000000	0.090000	140.300000	0.088000	140.400000	0.090000	-140.100000	0.088000	148.300000	0.072000	161.300000	0.050000	174.900000	0.020000	175.000000	0.013000	-179.600000	0.006000	179.700000	0.006000	178.400000	0.004000	-178.600000	0.005000	179.900000	0.001000	-178.700000	0.004000	72.600000	0.006000	-111.100000	0.002000	178.000000	0.001000	-179.800000	0.001000	-180.000000	0.000000	-180.000000	0.000000	-180.000000	0.000000	-180.000000	0.000000
140.500000	0.092000	140.600000	0.092000	140.300000	0.090000	140.300000	0.089000	140.000000	0.089000	139.900000	0.087000	-140.400000	0.088000	135.000000	0.093000	126.800000	0.135000	117.600000	0.193000	119.900000	0.214000	-62.800000	0.236000	-60.700000	0.245000	-110.300000	0.096000	-127.500000	0.268000	128.100000	0.278000	-56.500000	0.256000	142.300000	0.328000	-143.500000	0.006000	-128.600000	0.010000	-53.500000	0.387000	-45.000000	0.006000	-45.000000	0.005000	-45.000000	0.003000	135.000000	0.000000
140.400000	0.091000	140.400000	0.091000	140.400000	0.091000	140.600000	0.091000	140.900000	0.091000	140.800000	0.090000	-140.800000	0.090000	144.100000	0.089000	150.100000	0.055000	170.100000	0.016000	173.600000	0.017000	179.900000	0.004000	-179.300000	0.002000	178.500000	0.014000	-178.000000	0.004000	-179.000000	0.005000	-179.300000	0.007000	179.400000	0.012000	48.300000	0.012000	177.000000	0.001000	-179.000000	0.001000	-179.800000	0.000000	-179.800000	0.000000	-179.800000	0.001000	-180.000000	0.000000
140.000000	0.090000	139.900000	0.089000	140.300000	0.090000	140.200000	0.090000	140.100000	0.089000	140.500000	0.090000	-140.200000	0.088000	139.000000	0.090000	133.000000	0.108000	113.000000	0.121000	109.700000	0.094000	-71.800000	0.078000	-71.600000	0.062000	67.700000	0.199000	78.100000	0.037000	98.000000	0.023000	104.000000	0.035000	97.500000	0.003000	149.900000	0.006000	91.000000	0.007000	95.600000	0.003000	89.800000	0.002000	89.800000	0.001000	89.800000	0.000000	90.000000	0.000000
140.500000	0.092000	140.600000	0.092000	140.200000	0.090000	140.200000	0.089000	140.200000	0.089000	140.000000	0.087000	-140.400000	0.088000	140.400000	0.085000	149.100000	0.073000	170.800000	0.027000	175.300000	0.021000	175.500000	0.013000	175.800000	0.013000	179.100000	0.006000	-179.600000	0.003000	178.900000	0.003000	-178.900000	0.005000	175.300000	0.002000	97.600000	0.351000	-179.800000	0.004000	-179.500000	0.000000	179.900000	0.000000	179.900000	0.000000	179.900000	0.001000	180.000000	0.000000
140.400000	0.091000	140.400000	0.091000	140.500000	0.091000	140.600000	0.091000	140.700000	0.091000	140.600000	0.091000	-140.700000	0.090000	141.200000	0.088000	134.700000	0.091000	119.300000	0.170000	118.800000	0.200000	120.100000	0.219000	121.900000	0.227000	-108.500000	0.106000	-124.400000	0.262000	-53.500000	0.272000	-58.100000	0.247000	138.700000	0.034000	-166.600000	0.008000	-109.200000	0.376000	-50.100000	0.008000	55.100000	0.389000	-157.800000	0.027000	-22.100000	0.016000	-112.500000	0.000000
140.000000	0.090000	139.900000	0.089000	140.200000	0.090000	140.300000	0.090000	140.200000	0.089000	140.600000	0.089000	-140.300000	0.087000	140.500000	0.090000	144.000000	0.089000	165.800000	0.032000	171.600000	0.016000	176.100000	0.016000	176.300000	0.016000	179.200000	0.017000	-179.400000	0.002000	-177.900000	0.003000	-179.000000	0.007000	177.000000	0.007000	106.300000	0.002000	-138.900000	0.002000	-179.000000	0.001000	-176.900000	0.001000	179.900000	0.001000	180.000000	0.001000	-180.000000	0.000000
140.500000	0.092000	140.600000	0.092000	140.300000	0.090000	140.100000	0.089000	140.200000	0.089000	139.900000	0.088000	-140.300000	0.089000	140.000000	0.084000	139.600000	0.090000	118.200000	0.118000	111.800000	0.111000	109.200000	0.083000	108.700000	0.073000	67.800000	0.191000	-104.900000	0.042000	-81.700000	0.032000	104.500000	0.052000	90.500000	0.296000	109.500000	0.006000	-165.900000	0.006000	-89.500000	0.006000	-98.700000	0.002000	-89.800000	0.005000	-89.800000	0.001000	90.000000	0.000000
140.400000	0.091000	140.400000	0.091000	140.400000	0.091000	140.600000	0.091000	140.700000	0.091000	140.800000	0.090000	-140.800000	0.089000	140.800000	0.092000	140.200000	0.083000	164.900000	0.040000	173.400000	0.016000	175.900000	0.019000	178.000000	0.010000	178.800000	0.006000	-178.300000	0.007000	-179.600000	0.002000	-179.200000	0.007000	-177.500000	0.004000	-168.300000	0.009000	111.500000	0.002000	179.400000	0.000000	-179.100000	0.000000	-179.900000	0.002000	179.700000	0.001000	180.000000	0.000000
140.000000	0.090000	139.900000	0.089000	140.300000	0.090000	140.300000	0.090000	140.200000	0.089000	140.400000	0.089000	-140.200000	0.088000	140.900000	0.087000	141.300000	0.086000	124.000000	0.148000	118.300000	0.189000	119.700000	0.209000	119.300000	0.224000	-109.800000	0.105000	-124.000000	0.250000	124.700000	0.264000	-60.000000	0.233000	-133.100000	0.049000	-100.700000	0.002000	117.300000	0.004000	104.500000	0.382000	-130.100000	0.006000	132.400000	0.414000	134.500000	0.010000	-135.000000	0.580000
140.500000	0.092000	140.600000	0.092000	140.200000	0.090000	140.100000	0.089000	140.200000	0.089000	140.100000	0.088000	-140.500000	0.088000	139.700000	0.085000	140.900000	0.092000	156.700000	0.043000	170.600000	0.023000	173.000000	0.012000	175.800000	0.005000	179.300000	0.019000	-178.000000	0.006000	-179.100000	0.006000	-178.800000	0.007000	179.700000	0.006000	-46.400000	0.019000	-173.300000	0.010000	175.700000	0.002000	179.000000	0.001000	179.300000	0.001000	-179.900000	0.001000	180.000000	0.001000
140.400000	0.091000	140.400000	0.091000	140.500000	0.091000	140.600000	0.091000	140.700000	0.091000	140.700000	0.090000	-140.600000	0.090000	141.200000	0.091000	139.900000	0.082000	127.200000	0.113000	113.400000	0.113000	111.700000	0.100000	-69.100000	0.082000	68.200000	0.188000	73.500000	0.054000	-78.500000	0.035000	109.900000	0.056000	-97.700000	0.006000	-127.100000	0.333000	-148.800000	0.009000	131.500000	0.004000	88.800000	0.004000	-86.200000	0.001000	90.000000	0.005000	90.000000	0.000000
140.000000	0.090000	139.900000	0.089000	140.200000	0.090000	140.300000	0.090000	140.200000	0.089000	140.400000	0.089000	-140.300000	0.087000	140.600000	0.088000	140.700000	0.090000	155.300000	0.061000	171.500000	0.029000	175.700000	0.008000	178.500000	0.014000	178.600000	0.006000	-179.800000	0.003000	-179.500000	0.005000	-178.800000	0.007000	176.000000	0.009000	-53.000000	0.013000	-109.600000	0.347000	174.900000	0.002000	-178.000000	0.001000	-179.200000	0.000000	-179.900000	0.001000	-180.000000	0.000000
140.500000	0.092000	140.600000	0.092000	140.300000	0.090000	140.100000	0.089000	140.200000	0.089000	140.200000	0.088000	-140.400000	0.089000	139.800000	0.085000	141.400000	0.089000	130.800000	0.110000	119.700000	0.171000	117.600000	0.204000	117.200000	0.217000	-108.700000	0.111000	-120.300000	0.244000	123.100000	0.255000	-61.900000	0.220000	140.300000	0.315000	-84.600000	0.011000	-139.000000	0.008000	103.900000	0.006000	-105.900000	0.382000	-137.700000	0.010000	-65.600000	0.450000	45.000000	0.003000
140.400000	0.091000	140.400000	0.091000	140.400000	0.091000	140.600000	0.091000	140.700000	0.091000	140.600000	0.090000	-140.700000	0.089000	141.200000	0.090000	139.600000	0.083000	147.300000	0.073000	166.300000	0.027000	174.800000	0.018000	177.500000	0.003000	178.800000	0.019000	-179.900000	0.002000	-179.400000	0.006000	-179.400000	0.009000	178.000000	0.012000	-173.900000	0.001000	77.500000	0.002000	-178.100000	0.000000	-175.800000	0.004000	-178.900000	0.000000	-173.700000	0.001000	179.800000	0.001000
140.000000	0.090000	139.900000	0.089000	140.300000	0.090000	140.300000	0.090000	140.200000	0.089000	140.400000	0.089000	-140.200000	0.088000	140.600000	0.088000	141.000000	0.089000	136.800000	0.097000	118.300000	0.119000	109.900000	0.105000	111.200000	0.095000	68.500000	0.184000	-109.600000	0.061000	-77.100000	0.046000	111.700000	0.076000	98.700000	0.008000	124.800000	0.019000	101.800000	0.005000	-139.900000	0.013000	-135.800000	0.003000	88.900000	0.002000	99.400000	0.001000	-89.800000	0.000000
140.500000	0.092000	140.600000	0.092000	140.200000	0.090000	140.100000	0.089000	140.200000	0.089000	140.200000	0.089000	-140.500000	0.089000	139.900000	0.086000	141.200000	0.089000	144.200000	0.078000	166.400000	0.034000	177.600000	0.012000	174.900000	0.012000	179.000000	0.007000	-177.800000	0.008000	-177.700000	0.002000	-178.600000	0.008000	173.200000	0.007000	-75.900000	0.007000	134.800000	0.006000	177.600000	0.005000	-169.200000	0.002000	178.500000	0.000000	-177.900000	0.000000	-179.800000	0.000000
140.400000	0.091000	140.400000	0.091000	140.500000	0.091000	140.600000	0.091000	140.700000	0.091000	140.600000	0.089000	-140.600000	0.089000	141.000000	0.090000	139.600000	0.084000	138.700000	0.086000	122.700000	0.152000	115.800000	0.200000	118.900000	0.204000	-109.600000	0.111000	-120.700000	0.230000	-58.300000	0.249000	-63.300000	0.198000	140.200000	0.035000	166.600000	0.004000	85.500000	0.020000	87.400000	0.366000	75.600000	0.004000	24.500000	0.024000	-57.700000	0.004000	-157.900000	0.011000
140.000000	0.090000	139.900000	0.089000	140.200000	0.090000	140.300000	0.090000	140.200000	0.089000	140.400000	0.089000	-140.300000	0.088000	140.600000	0.088000	141.100000	0.088000	142.300000	0.091000	160.800000	0.042000	174.700000	0.008000	175.300000	0.018000	179.400000	0.022000	-177.600000	0.007000	177.900000	0.002000	-180.000000	0.011000	170.300000	0.255000	-128.100000	0.340000	-132.000000	0.006000	171.600000	0.001000	-178.100000	0.002000	-179.800000	0.010000	-175.000000	0.000000	135.600000	0.001000
140.500000	0.092000	140.600000	0.092000	140.300000	0.090000	140.100000	0.089000	140.200000	0.089000	140.300000	0.089000	-140.500000	0.088000	140.000000	0.086000	141.000000	0.090000	140.000000	0.084000	124.000000	0.112000	110.700000	0.121000	112.200000	0.091000	68.600000	0.181000	-111.100000	0.074000	107.000000	0.055000	115.100000	0.087000	91.200000	0.022000	-141.800000	0.005000	-46.800000	0.011000	-131.200000	0.013000	-48.300000	0.007000	-87.500000	0.375000	-88.600000	0.003000	134.400000	0.000000
140.400000	0.091000	140.400000	0.091000	140.400000	0.091000	140.600000	0.091000	140.700000	0.091000	140.500000	0.089000	-140.600000	0.089000	141.000000	0.089000	139.900000	0.083000	140.400000	0.087000	159.300000	0.052000	176.600000	0.006000	176.900000	0.015000	178.500000	0.006000	-179.200000	0.003000	-177.100000	0.005000	-179.100000	0.012000	-162.500000	0.003000	52.600000	0.017000	-106.600000	0.341000	170.200000	0.003000	-172.300000	0.004000	-177.300000	0.001000	176.000000	0.001000	179.200000	0.003000
140.000000	0.090000	139.900000	0.089000	140.300000	0.090000	140.300000	0.090000	140.200000	0.089000	140.400000	0.090000	-140.300000	0.088000	140.500000	0.089000	140.800000	0.089000	141.600000	0.086000	128.500000	0.125000	114.800000	0.194000	117.500000	0.202000	-109.000000	0.114000	-117.900000	0.223000	-60.800000	0.237000	-64.300000	0.181000	-145.500000	0.068000	144.800000	0.007000	-137.800000	0.023000	111.400000	0.003000	-83.700000	0.371000	144.200000	0.011000	116.200000	0.007000	135.400000	0.000000
140.500000	0.092000	140.600000	0.092000	140.200000	0.090000	140.100000	0.089000	140.200000	0.089000	140.400000	0.088000	-140.400000	0.089000	140.100000	0.086000	141.200000	0.089000	140.300000	0.086000	151.200000	0.058000	175.900000	0.015000	174.700000	0.009000	178.800000	0.022000	-178.800000	0.004000	178.600000	0.003000	-180.000000	0.009000	92.700000	0.010000	118.500000	0.002000	178.200000	0.001000	167.900000	0.001000	-176.400000	0.006000	-176.500000	0.002000	-178.600000	0.005000	90.800000	0.003000
140.400000	0.091000	140.400000	0.091000	140.500000	0.091000	140.600000	0.091000	140.700000	0.091000	140.300000	0.090000	-140.600000	0.089000	140.800000	0.089000	139.800000	0.084000	140.600000	0.086000	133.200000	0.104000	110.100000	0.120000	-69.700000	0.107000	68.800000	0.178000	67.100000	0.081000	109.800000	0.062000	115.500000	0.104000	162.500000	0.226000	141.100000	0.016000	-81.700000	0.006000	-46.600000	0.014000	130.800000	0.003000	64.700000	0.003000	124.800000	0.004000	89.900000	0.001000
140.000000	0.090000	139.900000	0.089000	140.200000	0.090000	140.300000	0.090000	140.200000	0.089000	140.600000	0.089000	-140.300000	0.088000	140.700000	0.088000	140.900000	0.088000	141.100000	0.088000	149.000000	0.071000	176.800000	0.014000	-179.100000	0.008000	179.100000	0.008000	-177.900000	0.010000	-178.700000	0.015000	179.800000	0.017000	-60.300000	0.036000	152.200000	0.005000	-143.500000	0.007000	176.100000	0.003000	80.700000	0.008000	176.800000	0.000000	-174.600000	0.003000	134.900000	0.001000
140.500000	0.092000	140.600000	0.092000	140.300000	0.090000	140.100000	0.089000	140.200000	0.089000	140.200000	0.089000	-140.500000	0.088000	140.100000	0.087000	141.100000	0.089000	140.500000	0.086000	135.700000	0.091000	115.000000	0.187000	-67.300000	0.201000	-109.300000	0.115000	-117.700000	0.209000	117.800000	0.220000	-63.900000	0.163000	-150.200000	0.034000	40.000000	0.348000	91.200000	0.008000	33.500000	0.365000	-163.000000	0.001000	-98.500000	0.014000	-73.200000	0.413000	-63.200000	0.461000
140.400000	0.091000	140.400000	0.091000	140.400000	0.091000	140.600000	0.091000	140.700000	0.091000	140.500000	0.089000	-140.600000	0.089000	140.800000	0.089000	139.900000	0.085000	140.700000	0.084000	144.200000	0.086000	174.300000	0.010000	179.200000	0.007000	179.100000	0.024000	-178.100000	0.008000	179.400000	0.002000	-180.000000	0.006000	-93.900000	0.025000	-124.300000	0.002000	-177.300000	0.002000	-66.600000	0.012000	-88.800000	0.002000	-174.900000	0.003000	-172.300000	0.006000	156.400000	0.001000
140.000000	0.090000	139.900000	0.089000	140.300000	0.090000	140.300000	0.090000	140.200000	0.089000	140.500000	0.089000	-140.300000	0.088000	140.600000	0.088000	140.800000	0.088000	141.000000	0.089000	139.500000	0.087000	112.100000	0.129000	107.900000	0.115000	68.900000	0.175000	-113.800000	0.090000	-68.300000	0.074000	115.500000	0.118000	-165.900000	0.003000	-151.500000	0.004000	43.900000	0.015000	130.000000	0.003000	132.900000	0.005000	128.900000	0.005000	140.100000	0.004000	91.600000	0.000000
140.500000	0.092000	140.600000	0.092000	140.200000	0.090000	140.100000	0.089000	140.200000	0.089000	140.300000	0.089000	-140.500000	0.089000	140.200000	0.087000	141.100000	0.088000	140.700000	0.085000	141.200000	0.084000	174.700000	0.013000	-178.500000	0.005000	178.700000	0.007000	-177.500000	0.008000	-178.600000	0.016000	179.900000	0.017000	-56.000000	0.269000	-155.300000	0.014000	-139.200000	0.359000	161.000000	0.001000	178.400000	0.008000	176.200000	0.002000	63.500000	0.002000	-157.900000	0.002000
140.400000	0.091000	140.400000	0.091000	140.500000	0.091000	140.600000	0.091000	140.700000	0.091000	140.500000	0.089000	-140.500000	0.089000	140.800000	0.088000	140.000000	0.085000	140.400000	0.086000	141.200000	0.083000	115.700000	0.178000	-68.500000	0.199000	-109.100000	0.117000	-117.300000	0.203000	-64.100000	0.207000	116.000000	0.155000	-86.400000	0.012000	-153.700000	0.007000	-60.600000	0.006000	-103.100000	0.007000	-29.100000	0.028000	27.200000	0.037000	-171.100000	0.004000	-143.500000	0.001000
140.000000	0.090000	139.900000	0.089000	140.200000	0.090000	140.300000	0.090000	140.200000	0.089000	140.400000	0.090000	-140.400000	0.088000	140.500000	0.089000	140.900000	0.088000	141.200000	0.088000	141.000000	0.089000	173.600000	0.020000	-180.000000	0.007000	178.900000	0.025000	-177.400000	0.007000	180.000000	0.002000	179.600000	0.003000	-122.600000	0.017000	56.200000	0.008000	-74.900000	0.004000	56.200000	0.004000	140.400000	0.353000	-166.400000	0.368000	-66.000000	0.002000	-105.600000	0.001000
140.500000	0.092000	140.600000	0.092000	140.300000	0.090000	140.100000	0.089000	140.200000	0.089000	140.400000	0.088000	-140.400000	0.089000	140.400000	0.086000	140.900000	0.089000	140.500000	0.085000	140.600000	0.082000	113.000000	0.125000	109.000000	0.113000	69.100000	0.173000	66.200000	0.099000	112.100000	0.089000	-63.600000	0.126000	-46.900000	0.041000	-148.800000	0.004000	-171.300000	0.001000	149.500000	0.011000	114.600000	0.009000	51.300000	0.005000	135.500000	0.003000	-158.000000	0.001000
140.400000	0.091000	140.400000	0.091000	140.400000	0.091000	140.600000	0.091000	140.700000	0.091000	140.300000	0.090000	-140.600000	0.088000	140.600000	0.089000	140.100000	0.085000	140.600000	0.086000	140.900000	0.088000	173.600000	0.021000	178.900000	0.016000	178.900000	0.007000	-179.400000	0.005000	-177.800000	0.012000	178.900000	0.018000	94.400000	0.009000	-80.000000	0.336000	124.900000	0.015000	-69.000000	0.007000	-70.600000	0.003000	-129.200000	0.002000	135.400000	0.005000	80.600000	0.004000
140.000000	0.090000	139.900000	0.089000	140.300000	0.090000	140.300000	0.090000	140.200000	0.089000	140.600000	0.089000	-140.300000	0.089000	140.700000	0.088000	140.800000	0.088000	141.100000	0.088000	141.200000	0.086000	116.900000	0.171000	114.000000	0.192000	-109.300000	0.118000	-114.700000	0.200000	-65.300000	0.196000	116.600000	0.144000	-158.200000	0.233000	-59.800000	0.021000	-78.500000	0.004000	178.900000	0.345000	-86.100000	0.001000	41.200000	0.006000	-171.000000	0.004000	153.800000	0.002000
140.500000	0.092000	140.600000	0.092000	140.200000	0.090000	140.100000	0.089000	140.200000	0.089000	140.200000	0.089000	-140.600000	0.088000	140.200000	0.087000	141.000000	0.088000	140.500000	0.085000	140.500000	0.082000	171.000000	0.018000	177.000000	0.003000	179.100000	0.027000	-179.500000	0.004000	179.400000	0.005000	179.100000	0.012000	-79.700000	0.014000	-112.400000	0.010000	162.300000	0.009000	-40.000000	0.009000	-169.000000	0.011000	121.800000	0.004000	-136.000000	0.001000	56.500000	0.004000
140.400000	0.091000	140.400000	0.091000	140.500000	0.091000	140.600000	0.091000	140.700000	0.091000	140.500000	0.089000	-140.400000	0.089000	140.700000	0.089000	140.100000	0.085000	140.600000	0.086000	141.100000	0.088000	115.600000	0.130000	-71.000000	0.123000	69.100000	0.170000	-113.600000	0.105000	114.000000	0.096000	-63.800000	0.131000	-59.300000	0.053000	-144.300000	0.007000	-123.500000	0.020000	94.500000	0.004000	133.800000	0.005000	160.300000	0.000000	-26.200000	0.015000	92.200000	0.005000
140.000000	0.090000	139.900000	0.089000	140.200000	0.090000	140.300000	0.090000	140.200000	0.089000	140.500000	0.089000	-140.500000	0.088000	140.600000	0.088000	140.800000	0.088000	141.100000	0.088000	141.200000	0.085000	170.900000	0.023000	-178.200000	0.009000	178.800000	0.007000	-177.800000	0.009000	-179.800000	0.017000	179.700000	0.010000	-113.200000	0.057000	91.200000	0.002000	-148.800000	0.330000	39.900000	0.017000	156.100000	0.001000	-31.200000	0.016000	-131.500000	0.396000	157.600000	0.000000
140.500000	0.092000	140.600000	0.092000	140.300000	0.090000	140.100000	0.089000	140.200000	0.089000	140.300000	0.089000	-140.400000	0.089000	140.300000	0.087000	140.900000	0.089000	140.500000	0.085000	140.300000	0.084000	118.600000	0.160000	-68.900000	0.190000	-109.000000	0.120000	-115.900000	0.192000	115.200000	0.185000	116.300000	0.140000	58.700000	0.019000	116.300000	0.005000	41.300000	0.016000	-169.000000	0.012000	105.800000	0.018000	-97.900000	0.002000	-114.300000	0.006000	-45.300000	0.005000
140.400000	0.091000	140.400000	0.091000	140.400000	0.091000	140.600000	0.091000	140.700000	0.091000	140.500000	0.089000	-140.500000	0.088000	140.700000	0.088000	140.100000	0.085000	140.600000	0.086000	141.300000	0.087000	168.800000	0.030000	179.100000	0.008000	178.700000	0.027000	-177.800000	0.006000	179.000000	0.002000	179.100000	0.018000	-120.200000	0.152000	-159.800000	0.027000	-79.400000	0.011000	-151.500000	0.007000	63.100000	0.006000	-90.400000	0.003000	152.200000	0.001000	-156.800000	0.005000
140.000000	0.090000	139.900000	0.089000	140.300000	0.090000	140.300000	0.090000	140.200000	0.089000	140.400000	0.090000	-140.400000	0.089000	140.600000	0.088000	140.800000	0.088000	141.100000	0.088000	141.000000	0.085000	117.900000	0.123000	108.900000	0.121000	69.200000	0.168000	-114.300000	0.111000	-65.200000	0.106000	-63.800000	0.135000	-78.700000	0.050000	-120.700000	0.324000	121.200000	0.014000	88.700000	0.013000	-31.400000	0.037000	144.000000	0.012000	-82.100000	0.001000	99.800000	0.433000
140.500000	0.092000	140.600000	0.092000	140.200000	0.090000	140.100000	0.089000	140.200000	0.089000	140.400000	0.088000	-140.500000	0.088000	140.300000	0.088000	141.000000	0.088000	140.500000	0.085000	140.500000	0.084000	168.100000	0.033000	179.700000	0.016000	179.200000	0.008000	-178.400000	0.004000	179.600000	0.018000	179.600000	0.003000	-52.000000	0.064000	-114.600000	0.009000	140.000000	0.001000	-46.700000	0.010000	150.700000	0.335000	-26.500000	0.023000	-107.600000	0.006000	165.200000	0.002000
140.400000	0.091000	140.400000	0.091000	140.500000	0.091000	140.600000	0.091000	140.700000	0.091000	140.300000	0.090000	-140.400000	0.089000	140.600000	0.088000	140.100000	0.085000	140.600000	0.086000	141.300000	0.087000	121.300000	0.149000	-69.500000	0.186000	-109.400000	0.120000	-114.900000	0.191000	115.000000	0.175000	116.300000	0.141000	-52.700000	0.061000	65.400000	0.014000	50.100000	0.014000	-156.900000	0.336000	37.200000	0.014000	153.900000	0.365000	73.000000	0.003000	-134.500000	0.007000
140.000000	0.090000	139.900000	0.089000	140.200000	0.090000	140.300000	0.090000	140.200000	0.089000	140.600000	0.089000	-140.500000	0.088000	140.600000	0.088000	140.800000	0.088000	141.100000	0.088000	140.900000	0.085000	164.300000	0.034000	-178.000000	0.002000	179.200000	0.030000	-178.400000	0.006000	179.000000	0.006000	179.100000	0.019000	-84.400000	0.039000	93.800000	0.007000	-96.900000	0.006000	-40.300000	0.017000	-73.000000	0.003000	-34.900000	0.010000	149.600000	0.002000	168.800000	0.000000
140.500000	0.092000	140.600000	0.092000	140.300000	0.090000	140.100000	0.089000	140.200000	0.089000	140.200000	0.089000	-140.400000	0.089000	140.400000	0.087000	140.900000	0.089000	140.500000	0.085000	140.600000	0.084000	122.100000	0.122000	106.900000	0.128000	69.300000	0.166000	66.400000	0.115000	-65.700000	0.115000	116.500000	0.132000	-51.900000	0.104000	151.800000	0.001000	-49.500000	0.012000	-76.800000	0.004000	125.400000	0.007000	70.400000	0.002000	105.200000	0.007000	-70.500000	0.001000
140.400000	0.091000	140.400000	0.091000	140.400000	0.091000	140.600000	0.091000	140.700000	0.091000	140.500000	0.089000	-140.500000	0.088000	140.600000	0.088000	140.100000	0.085000	140.600000	0.086000	141.200000	0.087000	163.200000	0.041000	-178.800000	0.014000	178.700000	0.006000	-179.300000	0.004000	-179.500000	0.011000	179.000000	0.011000	-64.200000	0.051000	-99.900000	0.024000	-122.100000	0.351000	155.900000	0.002000	37.300000	0.013000	-107.600000	0.012000	-72.100000	0.006000	-160.500000	0.000000
140.000000	0.090000	139.900000	0.089000	140.300000	0.090000	140.300000	0.090000	140.200000	0.089000	140.500000	0.089000	-140.400000	0.089000	140.600000	0.089000	140.800000	0.088000	141.100000	0.088000	140.900000	0.085000	125.000000	0.132000	-69.600000	0.182000	-109.100000	0.122000	-113.700000	0.188000	113.700000	0.173000	-63.300000	0.137000	-57.100000	0.095000	54.500000	0.010000	-57.800000	0.009000	-118.200000	0.017000	163.500000	0.001000	144.100000	0.002000	39.000000	0.008000	115.500000	0.007000
140.500000	0.092000	140.600000	0.092000	140.200000	0.090000	140.100000	0.089000	140.200000	0.089000	140.300000	0.089000	-140.500000	0.088000	140.400000	0.087000	141.000000	0.088000	140.500000	0.085000	140.600000	0.084000	158.600000	0.050000	-179.800000	0.008000	178.800000	0.030000	-179.600000	0.005000	180.000000	0.006000	179.200000	0.016000	-56.100000	0.053000	126.100000	0.321000	-69.700000	0.006000	161.700000	0.002000	-129.300000	0.018000	53.800000	0.005000	-165.100000	0.001000	151.000000	0.001000
140.400000	0.091000	140.400000	0.091000	140.500000	0.091000	140.600000	0.091000	140.700000	0.091000	140.500000	0.089000	-140.400000	0.089000	140.500000	0.088000	140.100000	0.085000	140.600000	0.086000	141.200000	0.087000	127.500000	0.111000	108.100000	0.126000	69.400000	0.165000	-113.200000	0.118000	-65.500000	0.120000	116.300000	0.131000	-76.500000	0.008000	62.600000	0.017000	174.600000	0.000000	118.900000	0.003000	94.100000	0.005000	130.200000	0.008000	-100.100000	0.402000	59.900000	0.002000
140.000000	0.090000	139.900000	0.089000	140.200000	0.090000	140.300000	0.090000	140.200000	0.089000	140.400000	0.090000	-140.500000	0.088000	140.700000	0.088000	140.800000	0.088000	141.100000	0.088000	140.900000	0.085000	155.800000	0.057000	-179.400000	0.017000	179.100000	0.006000	-178.500000	0.007000	179.500000	0.010000	179.300000	0.017000	-60.200000	0.129000	-108.100000	0.011000	132.500000	0.012000	-68.200000	0.011000	-50.800000	0.015000	-97.200000	0.005000	173.400000	0.007000	121.600000	0.006000
140.500000	0.092000	140.600000	0.092000	140.300000	0.090000	140.100000	0.089000	140.200000	0.089000	140.400000	0.088000	-140.400000	0.089000	140.400000	0.088000	140.900000	0.089000	140.500000	0.085000	140.600000	0.084000	131.200000	0.111000	-70.000000	0.179000	-109.300000	0.123000	-114.600000	0.184000	114.300000	0.167000	-64.100000	0.140000	-58.300000	0.058000	161.900000	0.007000	-84.000000	0.006000	33.600000	0.028000	-155.200000	0.348000	-59.700000	0.011000	150.200000	0.002000	-152.100000	0.003000
140.400000	0.091000	140.400000	0.091000	140.400000	0.091000	140.600000	0.091000	140.700000	0.091000	140.300000	0.090000	-140.500000	0.088000	140.500000	0.088000	140.100000	0.085000	140.600000	0.086000	141.200000	0.087000	149.900000	0.065000	-178.700000	0.007000	178.900000	0.031000	-178.200000	0.004000	179.500000	0.010000	-179.900000	0.005000	-52.000000	0.072000	59.700000	0.014000	43.200000	0.017000	-165.600000	0.345000	-40.300000	0.011000	117.300000	0.002000	71.000000	0.001000	-157.000000	0.004000
140.000000	0.090000	139.900000	0.089000	140.300000	0.090000	140.300000	0.090000	140.200000	0.089000	140.600000	0.089000	-140.400000	0.089000	140.600000	0.088000	140.800000	0.088000	141.100000	0.088000	140.900000	0.085000	135.100000	0.098000	107.400000	0.128000	69.300000	0.163000	-114.000000	0.123000	-65.400000	0.124000	116.200000	0.134000	-60.600000	0.070000	86.900000	0.007000	135.900000	0.319000	48.500000	0.010000	75.200000	0.007000	-29.200000	0.017000	-168.200000	0.003000	84.500000	0.414000
140.500000	0.092000	140.600000	0.092000	140.200000	0.090000	140.100000	0.089000	140.200000	0.089000	140.200000	0.089000	-140.500000	0.088000	140.500000	0.088000	141.000000	0.088000	140.500000	0.085000	140.600000	0.084000	146.900000	0.076000	-179.000000	0.018000	179.200000	0.006000	-178.500000	0.003000	179.500000	0.007000	179.000000	0.021000	-84.500000	0.012000	-44.800000	0.022000	54.600000	0.013000	-93.800000	0.003000	-113.500000	0.008000	163.200000	0.368000	-85.800000	0.004000	140.900000	0.005000
140.400000	0.091000	140.400000	0.091000	140.500000	0.091000	140.600000	0.091000	140.700000	0.091000	140.500000	0.089000	-140.400000	0.089000	140.500000	0.087000	140.100000	0.085000	140.600000	0.086000	141.200000	0.087000	137.500000	0.086000	-70.200000	0.176000	-109.400000	0.124000	-114.200000	0.183000	114.100000	0.164000	116.400000	0.137000	-52.800000	0.101000	172.700000	0.308000	-96.200000	0.019000	-57.600000	0.009000	152.900000	0.010000	-35.800000	0.010000	136.900000	0.001000	-107.400000	0.003000
140.000000	0.090000	139.900000	0.089000	140.200000	0.090000	140.300000	0.090000	140.200000	0.089000	140.500000	0.089000	-140.500000	0.088000	140.600000	0.089000	140.800000	0.088000	141.100000	0.088000	140.900000	0.085000	143.600000	0.086000	-179.000000	0.009000	179.000000	0.032000	-178.700000	0.006000	179.700000	0.012000	179.400000	0.006000	-63.000000	0.100000	52.000000	0.020000	142.200000	0.002000	-166.700000	0.002000	114.300000	0.001000	71.400000	0.003000	149.900000	0.006000	-63.500000	0.002000
140.500000	0.092000	140.600000	0.092000	140.300000	0.090000	140.100000	0.089000	140.200000	0.089000	140.300000	0.089000	-140.400000	0.089000	140.500000	0.087000	140.900000	0.089000	140.500000	0.085000	140.600000	0.084000	140.100000	0.084000	107.600000	0.128000	69.400000	0.162000	-113.300000	0.124000	-65.500000	0.128000	-63.800000	0.137000	-52.000000	0.063000	-98.200000	0.008000	46.600000	0.018000	128.700000	0.014000	52.300000	0.006000	-106.500000	0.011000	132.600000	0.004000	132.600000	0.002000
140.400000	0.091000	140.400000	0.091000	140.400000	0.091000	140.600000	0.091000	140.700000	0.091000	140.500000	0.089000	-140.500000	0.088000	140.400000	0.088000	140.100000	0.085000	140.600000	0.086000	141.200000	0.087000	141.300000	0.084000	-179.100000	0.020000	179.100000	0.005000	-179.500000	0.003000	179.600000	0.003000	179.400000	0.017000	-56.200000	0.047000	149.900000	0.009000	129.100000	0.007000	-91.300000	0.011000	-111.300000	0.003000	137.700000	0.006000	-93.000000	0.005000	72.100000	0.002000
140.000000	0.090000	139.900000	0.089000	140.300000	0.090000	140.300000	0.090000	140.200000	0.089000	140.400000	0.090000	-140.400000	0.089000	140.700000	0.088000	140.800000	0.088000	141.100000	0.088000	140.900000	0.085000	141.300000	0.084000	-70.300000	0.173000	-109.400000	0.125000	67.300000	0.183000	114.100000	0.162000	116.400000	0.133000	-86.500000	0.013000	162.000000	0.015000	-79.700000	0.014000	50.200000	0.015000	29.200000	0.024000	-172.000000	0.009000	145.800000	0.003000	-108.500000	0.005000
140.500000	0.092000	140.600000	0.092000	140.200000	0.090000	140.100000	0.089000	140.200000	0.089000	140.400000	0.088000	-140.500000	0.088000	140.400000	0.088000	141.000000	0.088000	140.500000	0.085000	140.600000	0.084000	141.300000	0.085000	-178.800000	0.009000	179.000000	0.033000	179.400000	0.002000	179.700000	0.014000	179.200000	0.015000	-57.800000	0.119000	-115.600000	0.019000	39.100000	0.028000	162.800000	0.338000	-174.500000	0.358000	-146.800000	0.005000	48.200000	0.012000	-123.600000	0.004000
140.400000	0.091000	140.400000	0.091000	140.500000	0.091000	140.600000	0.091000	140.700000	0.091000	140.300000	0.090000	-140.400000	0.089000	140.500000	0.088000	140.100000	0.085000	140.600000	0.086000	141.200000	0.087000	140.700000	0.083000	107.300000	0.130000	69.300000	0.160000	-112.200000	0.127000	114.300000	0.129000	-63.800000	0.137000	-55.700000	0.086000	66.200000	0.011000	153.600000	0.307000	-45.900000	0.007000	53.900000	0.008000	46.300000	0.006000	95.500000	0.399000	-97.200000	0.001000
140.000000	0.090000	139.900000	0.089000	140.200000	0.090000	140.300000	0.090000	140.200000	0.089000	140.600000	0.089000	-140.500000	0.088000	140.600000	0.088000	140.800000	0.088000	141.100000	0.088000	140.900000	0.085000	141.500000	0.085000	-178.700000	0.020000	179.300000	0.005000	-179.600000	0.006000	179.700000	0.005000	179.600000	0.010000	-58.000000	0.086000	162.600000	0.320000	43.000000	0.018000	90.600000	0.004000	-102.200000	0.002000	64.500000	0.005000	47.600000	0.005000	40.400000	0.008000
140.500000	0.092000	140.600000	0.092000	140.300000	0.090000	140.100000	0.089000	140.200000	0.089000	140.200000	0.089000	-140.400000	0.089000	140.500000	0.088000	140.900000	0.089000	140.500000	0.085000	140.600000	0.084000	141.000000	0.086000	-70.500000	0.171000	-109.300000	0.127000	67.300000	0.179000	-66.100000	0.159000	116.300000	0.134000	-139.700000	0.026000	49.800000	0.017000	-83.000000	0.007000	39.800000	0.018000	148.000000	0.005000	-33.200000	0.013000	-80.300000	0.005000	29.900000	0.008000
140.400000	0.091000	140.400000	0.091000	140.400000	0.091000	140.600000	0.091000	140.700000	0.091000	140.500000	0.089000	-140.500000	0.088000	140.500000	0.087000	140.100000	0.085000	140.600000	0.086000	141.200000	0.087000	141.000000	0.081000	-179.100000	0.010000	178.800000	0.033000	179.700000	0.003000	-180.000000	0.013000	179.000000	0.020000	82.000000	0.018000	-98.700000	0.003000	130.200000	0.012000	-167.400000	0.003000	156.900000	0.002000	170.600000	0.371000	125.300000	0.001000	-154.100000	0.003000
140.000000	0.090000	139.900000	0.089000	140.300000	0.090000	140.300000	0.090000	140.200000	0.089000	140.500000	0.089000	-140.400000	0.089000	140.600000	0.089000	140.800000	0.088000	141.100000	0.088000	140.900000	0.085000	141.200000	0.087000	107.700000	0.130000	69.400000	0.159000	-111.900000	0.129000	114.100000	0.129000	116.500000	0.137000	-141.000000	0.115000	-151.400000	0.013000	-171.900000	0.016000	-125.300000	0.013000	-33.500000	0.015000	42.500000	0.009000	34.900000	0.009000	103.700000	0.014000
140.500000	0.092000	140.600000	0.092000	140.200000	0.090000	140.100000	0.089000	140.200000	0.089000	140.300000	0.089000	-140.500000	0.088000	140.500000	0.087000	141.000000	0.088000	140.500000	0.085000	140.600000	0.084000	141.300000	0.084000	-179.000000	0.022000	179.500000	0.005000	179.600000	0.005000	179.800000	0.010000	179.500000	0.003000	-58.700000	0.103000	100.800000	0.007000	-145.000000	0.004000	77.000000	0.006000	-91.600000	0.005000	-81.200000	0.002000	172.500000	0.005000	158.200000	0.397000
-180.000000	0.000000	-180.000000	0.000000	-180.000000	0.000000	-180.000000	0.000000	-180.000000	0.000000	-180.000000	0.000000	-180.000000	0.000000	-180.000000	0.000000	-180.000000	0.000000	-180.000000	0.000000	-180.000000	0.000000	-180.000000	0.000000	-180.000000	0.000000	-180.000000	0.000000	-180.000000	0.000000	-180.000000	0.000000	-180.000000	0.000000	-180.000000	0.000000	-180.000000	0.000000	-180.000000	0.000000	-180.000000	0.000000	-180.000000	0.000000	-180.000000	0.000000	-180.000000	0.000000	-180.000000	0.000000
90.000000	0.000000	90.000000	0.000000	90.000000	0.000000	90.000000	0.000000	90.000000	0.000000	90.000000	0.000000	90.000000	0.000000	90.000000	0.000000	90.000000	0.000000	90.000000	0.000000	90.000000	0.000000	90.000000	0.000000	90.000000	0.000000	90.000000	0.000000	90.000000	0.000000	90.000000	0.000000	90.000000	0.000000	90.000000	0.000000	90.000000	0.000000	90.000000	0.000000	90.000000	0.000000	90.000000	0.000000	90.000000	0.000000	90.000000	0.000000	90.000000	0.000000
-180.000000	0.000000	-180.000000	0.000000	-180.000000	0.000000	-180.000000	0.000000	-180.000000	0.000000	-180.000000	0.000000	-180.000000	0.000000	-180.000000	0.000000	-180.000000	0.000000	-180.000000	0.000000	-180.000000	0.000000	-180.000000	0.000000	-180.000000	0.000000	-180.000000	0.000000	-180.000000	0.000000	-180.000000	0.000000	-180.000000	0.000000	-180.000000	0.000000	-180.000000	0.000000	-180.000000	0.000000	-180.000000	0.000000	-180.000000	0.000000	-180.000000	0.000000	-180.000000	0.000000	-180.000000	0.000000
-135.000000	0.297000	-135.000000	0.297000	-135.000000	0.297000	-135.000000	0.297000	-135.000000	0.297000	-135.000000	0.296000	-135.000000	0.000000	-135.000000	0.000000	-135.000000	0.000000	-135.000000	0.000000	-135.000000	0.000000	-135.000000	0.000000	-135.000000	0.000000	-135.000000	0.000000	-135.000000	0.000000	-135.000000	0.000000	-135.000000	0.000000	-135.000000	0.000000	-135.000000	0.000000	-135.000000	0.000000	-135.000000	0.000000	-135.000000	0.000000	-135.000000	0.000000	-135.000000	0.000000	-135.000000	0.000000
-180.000000	0.010000	-180.000000	0.009000	-180.000000	0.008000	-180.000000	0.006000	-180.000000	0.005000	-180.000000	0.006000	-180.000000	0.000000	-180.000000	0.000000	-180.000000	0.000000	-180.000000	0.000000	-180.000000	0.000000	-180.000000	0.000000	-180.000000	0.000000	-180.000000	0.000000	-180.000000	0.000000	-180.000000	0.000000	-180.000000	0.000000	-180.000000	0.000000	-180.000000	0.000000	-180.000000	0.000000	-180.000000	0.000000	-180.000000	0.000000	-180.000000	0.000000	-180.000000	0.000000	-180.000000	0.000000
-90.100000	0.099000	-90.000000	0.096000	-89.900000	0.092000	-89.900000	0.088000	-89.800000	0.080000	-89.700000	0.068000	-90.000000	0.331000	-90.000000	0.000000	-90.000000	0.000000	-90.000000	0.000000	-90.000000	0.000000	-90.000000	0.000000	-90.000000	0.000000	-90.000000	0.000000	-90.000000	0.000000	-90.000000	0.000000	-90.000000	0.000000	-90.000000	0.000000	-90.000000	0.000000	-90.000000	0.000000	-90.000000	0.000000	-90.000000	0.000000	-90.000000	0.000000	-90.000000	0.000000	-90.000000	0.000000
-179.700000	0.016000	-179.900000	0.016000	179.900000	0.016000	179.900000	0.015000	179.700000	0.016000	179.500000	0.017000	-180.000000	0.004000	-180.000000	0.000000	-180.000000	0.000000	-180.000000	0.000000	-180.000000	0.000000	-180.000000	0.000000	-180.000000	0.000000	-180.000000	0.000000	-180.000000	0.000000	-180.000000	0.000000	-180.000000	0.000000	-180.000000	0.000000	-180.000000	0.000000	-180.000000	0.000000	-180.000000	0.000000	-180.000000	0.000000	-180.000000	0.000000	-180.000000	0.000000	-180.000000	0.000000
110.300000	0.225000	111.500000	0.228000	113.100000	0.231000	114.600000	0.236000	117.100000	0.240000	119.800000	0.246000	89.900000	0.114000	112.500000	0.397000	112.500000	0.397000	112.500000	0.396000	112.500000	0.396000	112.500000	0.396000	112.500000	0.396000	112.500000	0.000000	112.500000	0.000000	112.500000	0.000000	112.500000	0.000000	112.500000	0.000000	112.500000	0.000000	112.500000	0.000000	112.500000	0.000000	112.500000	0.000000	112.500000	0.000000	112.500000	0.000000	112.500000	0.000000
175.700000	0.017000	175.700000	0.016000	175.600000	0.015000	175.800000	0.013000	175.500000	0.013000	176.000000	0.013000	-179.800000	0.007000	-180.000000	0.003000	-180.000000	0.002000	-180.000000	0.003000	-180.000000	0.002000	-180.000000	0.002000	-180.000000	0.002000	-180.000000	0.000000	-180.000000	0.000000	-180.000000	0.000000	-180.000000	0.000000	-180.000000	0.000000	-180.000000	0.000000	-180.000000	0.000000	-180.000000	0.000000	-180.000000	0.000000	-180.000000	0.000000	-180.000000	0.000000	-180.000000	0.000000
103.100000	0.128000	103.100000	0.125000	103.100000	0.121000	102.900000	0.115000	103.100000	0.106000	102.700000	0.094000	-108.600000	0.225000	-89.500000	0.029000	-89.700000	0.023000	-89.400000	0.018000	-89.600000	0.014000	-89.600000	0.011000	-89.600000	0.009000	-90.000000	0.412000	-90.000000	0.000000	-90.000000	0.000000	-90.000000	0.000000	-90.000000	0.000000	-90.000000	0.000000	-90.000000	0.000000	-90.000000	0.000000	-90.000000	0.000000	-90.000000	0.000000	-90.000000	0.000000	-90.000000	0.000000
174.200000	0.019000	174.400000	0.018000	174.700000	0.018000	175.200000	0.018000	175.300000	0.019000	175.700000	0.017000	-177.300000	0.008000	179.100000	0.007000	179.400000	0.005000	178.900000	0.003000	179.200000	0.003000	179.200000	0.002000	179.200000	0.001000	-180.000000	0.001000	-180.000000	0.000000	-180.000000	0.000000	-180.000000	0.000000	-180.000000	0.000000	-180.000000	0.000000	-180.000000	0.000000	-180.000000	0.000000	-180.000000	0.000000	-180.000000	0.000000	-180.000000	0.000000	-180.000000	0.000000
115.400000	0.193000	115.800000	0.195000	116.100000	0.198000	116.500000	0.202000	117.800000	0.206000	119.300000	0.216000	-104.200000	0.125000	129.200000	0.278000	130.400000	0.284000	131.600000	0.287000	132.400000	0.290000	133.000000	0.292000	133.400000	0.293000	70.500000	0.032000	135.000000	0.442000	135.000000	0.000000	135.000000	0.000000	135.000000	0.000000	135.000000	0.000000	135.000000	0.000000	135.000000	0.000000	135.000000	0.000000	135.000000	0.000000	135.000000	0.000000	135.000000	0.000000
166.200000	0.018000	166.700000	0.019000	167.400000	0.017000	168.600000	0.017000	168.800000	0.017000	170.200000	0.015000	-176.300000	0.013000	178.400000	0.009000	178.900000	0.007000	179.400000	0.007000	179.400000	0.005000	179.600000	0.005000	179.900000	0.004000	-177.200000	0.002000	-180.000000	0.001000	-180.000000	0.000000	-180.000000	0.000000	-180.000000	0.000000	-180.000000	0.000000	-180.000000	0.000000	-180.000000	0.000000	-180.000000	0.000000	-180.000000	0.000000	-180.000000	0.000000	-180.000000	0.000000
113.300000	0.137000	112.800000	0.134000	112.000000	0.133000	110.700000	0.130000	110.200000	0.125000	108.200000	0.117000	-114.300000	0.198000	98.300000	0.041000	97.500000	0.029000	96.200000	0.021000	95.500000	0.016000	94.400000	0.012000	93.500000	0.010000	-124.500000	0.245000	89.900000	0.005000	90.000000	0.000000	90.000000	0.000000	90.000000	0.000000	90.000000	0.000000	90.000000	0.000000	90.000000	0.000000	90.000000	0.000000	90.000000	0.000000	90.000000	0.000000	90.000000	0.000000
167.500000	0.043000	167.900000	0.042000	168.800000	0.040000	169.800000	0.037000	170.400000	0.035000	172.300000	0.033000	-173.000000	0.014000	178.800000	0.015000	179.400000	0.009000	179.900000	0.008000	179.700000	0.006000	180.000000	0.005000	180.000000	0.004000	-178.500000	0.009000	-179.800000	0.001000	-180.000000	0.000000	-180.000000	0.000000	-180.000000	0.000000	-180.000000	0.000000	-180.000000	0.000000	-180.000000	0.000000	-180.000000	0.000000	-180.000000	0.000000	-180.000000	0.000000	-180.000000	0.000000
119.500000	0.150000	119.600000	0.153000	119.100000	0.156000	118.800000	0.163000	119.000000	0.168000	118.600000	0.178000	-108.500000	0.135000	125.600000	0.256000	127.200000	0.270000	128.600000	0.277000	129.900000	0.283000	130.800000	0.287000	-50.000000	0.289000	-99.600000	0.078000	-134.000000	0.293000	-123.800000	0.476000	-123.800000	0.476000	-123.700000	0.476000	-123.800000	0.476000	-123.700000	0.000000	-123.700000	0.000000	-123.700000	0.000000	-123.700000	0.000000	-123.700000	0.000000	-123.700000	0.000000
155.500000	0.045000	155.600000	0.043000	156.500000	0.041000	157.600000	0.036000	158.000000	0.034000	160.300000	0.029000	-172.700000	0.024000	174.800000	0.009000	176.800000	0.006000	177.200000	0.003000	177.800000	0.003000	178.100000	0.002000	-178.500000	0.002000	179.600000	0.010000	-179.900000	0.003000	180.000000	0.001000	180.000000	0.001000	180.000000	0.001000	180.000000	0.001000	180.000000	0.000000	180.000000	0.000000	180.000000	0.000000	180.000000	0.000000	180.000000	0.000000	180.000000	0.000000
127.200000	0.129000	126.800000	0.128000	125.900000	0.128000	124.200000	0.129000	123.500000	0.126000	120.700000	0.124000	-116.000000	0.174000	101.000000	0.082000	-81.300000	0.062000	-81.800000	0.047000	-82.700000	0.035000	-83.700000	0.027000	93.700000	0.022000	63.800000	0.232000	-92.200000	0.007000	-89.800000	0.004000	-89.800000	0.003000	-89.800000	0.002000	-89.800000	0.001000	-90.000000	0.000000	-90.000000	0.000000	-90.000000	0.000000	-90.000000	0.000000	-90.000000	0.000000	-90.000000	0.000000
153.400000	0.059000	154.100000	0.060000	155.100000	0.058000	157.200000	0.055000	158.200000	0.055000	161.300000	0.050000	-166.400000	0.025000	177.600000	0.014000	179.200000	0.013000	179.400000	0.013000	179.400000	0.010000	179.600000	0.008000	-179.800000	0.006000	177.600000	0.003000	-179.800000	0.002000	179.600000	0.001000	179.600000	0.000000	179.600000	0.001000	179.600000	0.001000	-180.000000	0.000000	-180.000000	0.000000	-180.000000	0.000000	-180.000000	0.000000	-180.000000	0.000000	-180.000000	0.000000
129.800000	0.114000	129.500000	0.113000	128.900000	0.116000	127.500000	0.121000	127.200000	0.123000	125.500000	0.133000	-116.400000	0.135000	119.600000	0.229000	120.900000	0.247000	124.000000	0.258000	126.300000	0.267000	128.000000	0.275000	-52.800000	0.279000	-112.800000	0.046000	48.200000	0.293000	134.400000	0.291000	44.500000	0.034000	44.500000	0.020000	44.600000	0.014000	135.000000	0.499000	135.000000	0.000000	135.000000	0.000000	135.000000	0.000000	135.000000	0.000000	135.000000	0.000000
148.400000	0.076000	148.200000	0.076000	148.600000	0.073000	149.200000	0.069000	148.900000	0.067000	150.100000	0.059000	-165.100000	0.037000	173.100000	0.013000	177.800000	0.006000	177.300000	0.004000	177.800000	0.005000	178.100000	0.003000	-178.300000	0.004000	179.900000	0.015000	178.900000	0.002000	179.800000	0.003000	-179.600000	0.003000	-179.500000	0.001000	-179.400000	0.001000	180.000000	0.001000	180.000000	0.000000	180.000000	0.000000	180.000000	0.000000	180.000000	0.000000	180.000000	0.000000
134.700000	0.105000	135.100000	0.105000	134.700000	0.107000	134.200000	0.109000	134.400000	0.109000	132.900000	0.112000	-121.800000	0.147000	106.200000	0.102000	103.900000	0.080000	104.600000	0.058000	103.200000	0.042000	101.600000	0.033000	96.700000	0.027000	63.900000	0.229000	-92.800000	0.013000	91.800000	0.005000	-90.500000	0.298000	90.500000	0.007000	90.200000	0.004000	-89.900000	0.001000	90.000000	0.000000	90.000000	0.000000	90.000000	0.000000	90.000000	0.000000	90.000000	0.000000
144.000000	0.080000	143.800000	0.079000	144.400000	0.078000	145.300000	0.076000	145.600000	0.075000	148.000000	0.073000	-156.900000	0.045000	175.000000	0.022000	175.800000	0.016000	176.000000	0.013000	177.200000	0.009000	177.700000	0.006000	-178.400000	0.003000	177.500000	0.004000	-179.800000	0.003000	179.900000	0.002000	-179.800000	0.002000	-179.800000	0.002000	-179.800000	0.001000	179.800000	0.001000	-180.000000	0.000000	-180.000000	0.000000	-180.000000	0.000000	-180.000000	0.000000	-180.000000	0.000000
137.900000	0.098000	138.000000	0.097000	137.500000	0.096000	136.800000	0.096000	136.500000	0.095000	134.800000	0.095000	-126.600000	0.122000	118.500000	0.200000	120.900000	0.224000	123.600000	0.239000	125.300000	0.254000	126.700000	0.263000	-55.200000	0.270000	-100.200000	0.099000	50.000000	0.287000	133.400000	0.294000	122.700000	0.067000	-54.500000	0.376000	-53.300000	0.382000	-44.600000	0.012000	-112.500000	0.519000	-112.500000	0.000000	-112.500000	0.000000	-112.500000	0.000000	-112.500000	0.000000
142.400000	0.087000	142.500000	0.089000	142.800000	0.089000	143.300000	0.088000	143.500000	0.089000	144.200000	0.088000	-153.900000	0.060000	168.800000	0.021000	173.500000	0.015000	175.200000	0.016000	176.500000	0.011000	177.700000	0.010000	-179.200000	0.009000	176.400000	0.006000	178.600000	0.002000	179.000000	0.001000	-179.700000	0.003000	-178.000000	0.001000	-178.300000	0.002000	-179.900000	0.001000	180.000000	0.001000	180.000000	0.000000	180.000000	0.000000	180.000000	0.000000	180.000000	0.000000
138.700000	0.092000	138.600000	0.090000	138.700000	0.090000	138.500000	0.091000	138.600000	0.091000	138.700000	0.093000	-130.800000	0.112000	111.800000	0.117000	106.700000	0.098000	104.100000	0.078000	-77.100000	0.063000	-78.000000	0.048000	98.100000	0.038000	65.700000	0.210000	85.000000	0.018000	-86.700000	0.011000	115.200000	0.013000	-81.000000	0.005000	-83.400000	0.003000	-90.900000	0.002000	89.800000	0.001000	90.000000	0.000000	90.000000	0.000000	90.000000	0.000000	90.000000	0.000000
141.300000	0.091000	141.200000	0.091000	140.900000	0.091000	141.000000	0.089000	140.700000	0.088000	140.500000	0.085000	-147.400000	0.073000	170.100000	0.031000	174.600000	0.024000	177.700000	0.015000	178.900000	0.006000	178.300000	0.006000	-178.400000	0.005000	-178.500000	0.015000	-179.400000	0.002000	179.600000	0.003000	-179.100000	0.004000	179.700000	0.001000	-179.200000	0.001000	-179.600000	0.001000	-179.600000	0.000000	-180.000000	0.000000	-180.000000	0.000000	-180.000000	0.000000	-180.000000	0.000000
140.000000	0.092000	140.300000	0.092000	140.500000	0.091000	140.500000	0.091000	140.800000	0.091000	140.800000	0.090000	-135.900000	0.101000	120.300000	0.172000	119.400000	0.200000	119.700000	0.225000	119.600000	0.244000	122.700000	0.253000	-58.100000	0.259000	-114.200000	0.065000	-129.200000	0.280000	132.100000	0.288000	-62.300000	0.313000	129.200000	0.020000	129.400000	0.015000	-131.600000	0.384000	-135.600000	0.008000	-135.000000	0.000000	-135.000000	0.000000	-135.000000	0.000000	-135.000000	0.000000
140.100000	0.090000	139.900000	0.089000	139.900000	0.089000	140.100000	0.090000	140.200000	0.089000	140.700000	0.091000	-143.900000	0.081000	160.500000	0.032000	168.600000	0.019000	173.200000	0.009000	179.600000	0.007000	179.200000	0.008000	-178.400000	0.009000	179.700000	0.018000	179.900000	0.006000	179.100000	0.002000	-178.600000	0.003000	-178.600000	0.002000	-178.400000	0.001000	-176.100000	0.001000	-179.700000	0.001000	180.000000	0.000000	180.000000	0.000000	180.000000	0.000000	180.000000	0.000000
140.500000	0.091000	140.500000	0.091000	140.500000	0.090000	140.300000	0.088000	140.100000	0.088000	139.800000	0.085000	-138.300000	0.090000	121.500000	0.119000	112.800000	0.113000	108.100000	0.100000	105.700000	0.069000	105.800000	0.050000	101.900000	0.041000	66.600000	0.212000	83.000000	0.023000	95.400000	0.014000	99.000000	0.027000	-89.500000	0.319000	-90.500000	0.018000	-98.400000	0.004000	-89.500000	0.001000	-90.000000	0.000000	-90.000000	0.000000	-90.000000	0.000000	-90.000000	0.000000
140.400000	0.092000	140.600000	0.092000	140.600000	0.092000	140.600000	0.093000	140.800000	0.092000	140.700000	0.092000	-142.000000	0.090000	160.800000	0.052000	169.900000	0.031000	175.700000	0.013000	176.500000	0.018000	177.100000	0.016000	-179.200000	0.011000	177.100000	0.003000	-179.800000	0.003000	179.100000	0.003000	-178.800000	0.004000	-179.700000	0.003000	-178.900000	0.312000	-178.400000	0.000000	179.600000	0.001000	180.000000	0.000000	180.000000	0.000000	180.000000	0.000000	180.000000	0.000000
140.100000	0.089000	139.900000	0.089000	140.000000	0.089000	140.300000	0.088000	140.300000	0.088000	140.900000	0.089000	-139.800000	0.087000	126.500000	0.131000	120.900000	0.172000	117.900000	0.207000	121.400000	0.226000	123.500000	0.238000	-60.400000	0.248000	-105.400000	0.099000	-127.100000	0.273000	131.000000	0.282000	-54.900000	0.257000	125.800000	0.041000	45.000000	0.040000	-131.900000	0.012000	129.400000	0.387000	127.100000	0.549000	127.100000	0.549000	127.100000	0.549000	106.900000	0.000000
140.300000	0.092000	140.400000	0.091000	140.300000	0.091000	140.000000	0.090000	140.000000	0.089000	139.500000	0.087000	-140.300000	0.089000	149.700000	0.059000	161.800000	0.035000	173.400000	0.019000	174.200000	0.010000	174.900000	0.009000	-177.100000	0.008000	179.600000	0.022000	179.600000	0.006000	178.900000	0.005000	-179.400000	0.007000	107.800000	0.004000	-92.900000	0.003000	178.900000	0.002000	178.700000	0.002000	-180.000000	0.001000	-180.000000	0.001000	-180.000000	0.001000	180.000000	0.000000
140.600000	0.091000	140.600000	0.092000	140.700000	0.091000	140.900000	0.091000	140.900000	0.091000	141.000000	0.091000	-141.000000	0.089000	133.700000	0.108000	120.700000	0.113000	108.800000	0.109000	108.200000	0.090000	-74.500000	0.074000	101.200000	0.057000	66.900000	0.195000	-100.000000	0.029000	-83.300000	0.019000	99.700000	0.040000	177.200000	0.002000	158.400000	0.014000	89.100000	0.006000	99.500000	0.002000	-90.000000	0.000000	-90.000000	0.000000	-90.000000	0.000000	-90.000000	0.000000
139.900000	0.090000	140.000000	0.089000	140.000000	0.089000	140.000000	0.089000	140.100000	0.089000	140.600000	0.089000	-140.100000	0.088000	147.800000	0.073000	161.800000	0.050000	174.700000	0.020000	175.500000	0.013000	-179.200000	0.006000	-177.900000	0.010000	178.100000	0.006000	-178.500000	0.003000	179.300000	0.003000	-178.500000	0.004000	-104.400000	0.006000	134.500000	0.002000	-177.400000	0.003000	172.600000	0.000000	179.800000	0.001000	-180.000000	0.000000	-180.000000	0.000000	-180.000000	0.000000
140.500000	0.092000	140.300000	0.091000	140.400000	0.091000	140.300000	0.090000	140.200000	0.089000	139.800000	0.087000	-140.400000	0.088000	135.400000	0.092000	126.500000	0.137000	117.800000	0.192000	119.300000	0.213000	-63.100000	0.234000	-62.600000	0.236000	-109.300000	0.094000	-127.300000	0.268000	129.000000	0.277000	-57.300000	0.252000	144.700000	0.331000	-58.500000	0.019000	-106.000000	0.376000	137.000000	0.009000	44.800000	0.005000	-45.000000	0.005000	-45.000000	0.004000	135.000000	0.000000
140.400000	0.091000	140.700000	0.092000	140.600000	0.091000	140.700000	0.091000	140.700000	0.091000	140.900000	0.091000	-140.800000	0.090000	143.800000	0.090000	150.600000	0.053000	169.800000	0.017000	173.800000	0.017000	179.500000	0.005000	-178.200000	0.013000	177.400000	0.015000	-177.600000	0.002000	179.600000	0.004000	-179.300000	0.007000	175.600000	0.007000	-46.000000	0.322000	-138.900000	0.004000	176.600000	0.001000	-179.600000	0.001000	-179.800000	0.000000	-179.800000	0.000000	-180.000000	0.000000
140.000000	0.090000	139.900000	0.089000	140.000000	0.089000	140.100000	0.089000	140.200000	0.089000	140.500000	0.089000	-140.200000	0.087000	139.300000	0.089000	132.500000	0.109000	113.200000	0.121000	109.500000	0.097000	-71.400000	0.079000	104.100000	0.061000	67.900000	0.197000	76.700000	0.040000	99.000000	0.022000	105.500000	0.037000	-89.600000	0.002000	145.200000	0.006000	-167.200000	0.003000	90.000000	0.004000	90.000000	0.001000	89.800000	0.001000	89.800000	0.001000	90.000000	0.000000
140.500000	0.091000	140.400000	0.091000	140.400000	0.091000	140.300000	0.090000	140.200000	0.089000	139.900000	0.087000	-140.400000	0.088000	140.200000	0.085000	149.800000	0.071000	170.700000	0.027000	176.000000	0.016000	175.500000	0.012000	-177.300000	0.011000	179.500000	0.010000	-178.600000	0.002000	178.500000	0.006000	-179.400000	0.008000	-178.200000	0.008000	146.200000	0.000000	106.700000	0.004000	-175.700000	0.003000	-179.900000	0.001000	179.900000	0.001000	179.900000	0.000000	180.000000	0.000000
140.400000	0.092000	140.600000	0.092000	140.600000	0.091000	140.600000	0.091000	140.700000	0.090000	140.900000	0.091000	-140.800000	0.090000	141.400000	0.088000	134.200000	0.093000	119.400000	0.169000	117.900000	0.203000	119.900000	0.218000	-64.500000	0.227000	-108.700000	0.101000	56.400000	0.261000	128.900000	0.269000	-58.900000	0.242000	44.300000	0.042000	-74.700000	0.007000	145.300000	0.003000	-111.200000	0.378000	-57.200000	0.388000	-22.000000	0.030000	-157.800000	0.018000	-112.500000	0.571000
140.100000	0.090000	140.000000	0.089000	140.000000	0.089000	140.100000	0.089000	140.200000	0.090000	140.400000	0.089000	-140.200000	0.088000	140.400000	0.090000	144.300000	0.088000	165.400000	0.033000	172.700000	0.014000	176.300000	0.016000	-178.100000	0.014000	179.300000	0.021000	178.800000	0.001000	177.700000	0.005000	-178.400000	0.005000	179.200000	0.252000	-133.200000	0.017000	160.600000	0.010000	51.100000	0.007000	-177.700000	0.001000	-180.000000	0.002000	179.900000	0.000000	-180.000000	0.001000
140.300000	0.091000	140.300000	0.091000	140.400000	0.091000	140.300000	0.090000	140.300000	0.088000	140.000000	0.087000	-140.400000	0.088000	140.000000	0.084000	139.300000	0.091000	118.600000	0.118000	110.700000	0.113000	108.900000	0.085000	104.700000	0.070000	67.900000	0.188000	76.000000	0.045000	-79.100000	0.031000	105.200000	0.058000	82.900000	0.016000	-49.400000	0.302000	155.800000	0.005000	174.800000	0.000000	-84.500000	0.002000	-91.300000	0.378000	-89.800000	0.002000	90.000000	0.000000
140.500000	0.092000	140.700000	0.092000	140.600000	0.091000	140.600000	0.091000	140.500000	0.091000	140.800000	0.091000	-140.800000	0.089000	140.900000	0.092000	140.500000	0.082000	164.500000	0.041000	174.600000	0.015000	175.900000	0.020000	-178.700000	0.019000	178.100000	0.008000	-178.800000	0.009000	179.400000	0.004000	-178.800000	0.008000	-166.300000	0.006000	-138.000000	0.009000	119.800000	0.354000	82.000000	0.005000	-179.100000	0.000000	-179.300000	0.001000	-179.900000	0.001000	180.000000	0.000000
140.100000	0.090000	139.900000	0.089000	140.000000	0.089000	140.100000	0.089000	140.400000	0.089000	140.500000	0.089000	-140.300000	0.088000	140.800000	0.087000	141.200000	0.086000	124.300000	0.146000	117.200000	0.191000	119.600000	0.207000	-66.000000	0.215000	-108.900000	0.103000	-123.000000	0.245000	125.900000	0.265000	-60.700000	0.226000	-51.500000	0.077000	71.800000	0.009000	159.300000	0.002000	-144.200000	0.001000	128.200000	0.007000	-149.100000	0.013000	45.400000	0.013000	45.000000	0.003000
140.300000	0.091000	140.400000	0.091000	140.400000	0.091000	140.300000	0.090000	140.100000	0.089000	139.900000	0.088000	-140.400000	0.088000	139.800000	0.085000	141.000000	0.092000	156.200000	0.044000	172.000000	0.020000	172.800000	0.012000	-176.600000	0.012000	178.700000	0.022000	-178.500000	0.009000	179.300000	0.001000	-179.300000	0.008000	-84.800000	0.016000	-148.200000	0.002000	-102.100000	0.010000	-61.500000	0.009000	-177.700000	0.001000	-179.300000	0.000000	-180.000000	0.002000	179.800000	0.000000
140.500000	0.092000	140.600000	0.092000	140.600000	0.091000	140.600000	0.091000	140.700000	0.090000	140.900000	0.090000	-140.600000	0.090000	141.200000	0.091000	139.800000	0.082000	127.800000	0.113000	112.400000	0.116000	112.100000	0.101000	104.700000	0.078000	68.400000	0.185000	73.300000	0.053000	103.900000	0.036000	111.200000	0.061000	-108.000000	0.221000	-58.900000	0.022000	-104.400000	0.003000	163.900000	0.004000	-90.100000	0.004000	115.200000	0.003000	88.900000	0.423000	-89.800000	0.001000
140.100000	0.090000	140.000000	0.089000	140.000000	0.089000	140.100000	0.089000	140.300000	0.090000	140.400000	0.089000	-140.400000	0.087000	140.600000	0.087000	140.800000	0.090000	154.700000	0.061000	172.800000	0.023000	175.500000	0.008000	-177.500000	0.019000	178.500000	0.009000	179.500000	0.005000	177.800000	0.008000	-178.100000	0.007000	-65.200000	0.009000	-52.400000	0.292000	160.300000	0.004000	-122.100000	0.353000	179.900000	0.001000	-179.400000	0.000000	-179.900000	0.001000	-179.900000	0.000000
140.300000	0.091000	140.300000	0.091000	140.400000	0.091000	140.300000	0.090000	140.200000	0.089000	140.100000	0.088000	-140.300000	0.089000	139.800000	0.086000	141.400000	0.088000	131.200000	0.109000	118.400000	0.177000	117.500000	0.203000	-67.200000	0.207000	-108.600000	0.107000	-119.300000	0.240000	125.800000	0.251000	-62.700000	0.212000	117.200000	0.071000	156.300000	0.014000	90.100000	0.010000	47.200000	0.007000	107.200000	0.382000	97.600000	0.019000	29.400000	0.011000	-157.900000	0.012000
140.500000	0.092000	140.700000	0.092000	140.600000	0.091000	140.600000	0.091000	140.500000	0.090000	140.700000	0.090000	-140.800000	0.089000	141.300000	0.090000	139.600000	0.083000	147.100000	0.074000	168.800000	0.023000	174.900000	0.018000	-177.500000	0.015000	178.400000	0.022000	179.500000	0.003000	177.700000	0.009000	180.000000	0.011000	101.800000	0.007000	66.800000	0.006000	62.700000	0.011000	-169.000000	0.002000	171.600000	0.002000	179.000000	0.000000	-179.600000	0.001000	-180.000000	0.000000
140.100000	0.090000	139.900000	0.089000	140.000000	0.089000	140.100000	0.089000	140.400000	0.090000	140.400000	0.089000	-140.200000	0.088000	140.400000	0.088000	141.100000	0.090000	136.900000	0.096000	115.900000	0.121000	109.900000	0.106000	104.800000	0.086000	68.600000	0.181000	-109.600000	0.066000	-74.600000	0.046000	112.600000	0.081000	87.100000	0.008000	76.500000	0.006000	124.000000	0.344000	56.900000	0.008000	138.600000	0.005000	51.500000	0.006000	-61.300000	0.001000	90.100000	0.001000
140.300000	0.091000	140.400000	0.091000	140.400000	0.091000	140.300000	0.090000	140.200000	0.088000	140.200000	0.088000	-140.500000	0.088000	140.000000	0.085000	141.100000	0.088000	144.000000	0.079000	169.000000	0.030000	177.400000	0.013000	-177.200000	0.020000	178.800000	0.010000	-177.000000	0.006000	179.900000	0.002000	-178.600000	0.011000	-137.800000	0.268000	155.400000	0.028000	54.100000	0.011000	-102.000000	0.004000	168.500000	0.001000	179.300000	0.000000	179.600000	0.001000	179.800000	0.001000
140.500000	0.092000	140.600000	0.092000	140.600000	0.091000	140.600000	0.091000	140.500000	0.091000	140.600000	0.090000	-140.600000	0.089000	141.100000	0.091000	139.600000	0.084000	139.000000	0.085000	120.700000	0.160000	115.900000	0.198000	-68.200000	0.199000	-109.100000	0.108000	-121.000000	0.228000	121.500000	0.248000	-63.600000	0.188000	-133.200000	0.015000	-44.500000	0.041000	146.200000	0.006000	-106.000000	0.013000	-72.300000	0.005000	149.600000	0.399000	-75.300000	0.009000	-134.400000	0.005000
140.100000	0.090000	140.000000	0.089000	140.000000	0.089000	140.100000	0.089000	140.500000	0.089000	140.500000	0.089000	-140.400000	0.088000	140.500000	0.087000	141.300000	0.089000	142.000000	0.091000	164.200000	0.035000	174.500000	0.008000	-177.700000	0.017000	179.100000	0.026000	-177.200000	0.006000	-179.600000	0.002000	179.900000	0.012000	-135.100000	0.023000	-152.600000	0.266000	111.000000	0.002000	62.900000	0.008000	171.000000	0.001000	178.900000	0.002000	179.100000	0.001000	-179.900000	0.001000
140.300000	0.091000	140.300000	0.091000	140.400000	0.091000	140.300000	0.090000	140.100000	0.089000	140.100000	0.088000	-140.400000	0.089000	140.000000	0.086000	140.900000	0.088000	140.200000	0.084000	120.900000	0.116000	111.100000	0.122000	106.000000	0.088000	68.800000	0.177000	-111.800000	0.074000	108.800000	0.053000	115.100000	0.092000	-178.600000	0.021000	-66.600000	0.014000	165.800000	0.004000	178.100000	0.333000	50.600000	0.008000	103.100000	0.003000	-136.900000	0.004000	89.900000	0.001000
140.500000	0.092000	140.700000	0.092000	140.600000	0.091000	140.600000	0.091000	140.600000	0.090000	140.700000	0.090000	-140.600000	0.088000	141.100000	0.090000	139.800000	0.084000	140.400000	0.087000	163.100000	0.044000	176.100000	0.007000	-178.000000	0.025000	178.200000	0.009000	-179.100000	0.008000	177.400000	0.010000	-179.500000	0.017000	-94.200000	0.006000	132.300000	0.014000	143.300000	0.012000	-54.000000	0.015000	175.400000	0.006000	178.500000	0.000000	-179.900000	0.000000	179.900000	0.001000
140.100000	0.090000	139.900000	0.089000	140.000000	0.089000	140.100000	0.089000	140.400000	0.090000	140.400000	0.089000	-140.300000	0.089000	140.500000	0.087000	141.200000	0.089000	141.500000	0.086000	125.400000	0.138000	115.200000	0.191000	-68.900000	0.192000	-108.600000	0.111000	-117.800000	0.217000	122.600000	0.231000	-64.200000	0.172000	-140.000000	0.256000	-178.500000	0.016000	-102.700000	0.010000	95.100000	0.007000	89.500000	0.371000	-53.400000	0.007000	-21.700000	0.038000	-122.300000	0.460000
140.300000	0.091000	140.400000	0.091000	140.400000	0.091000	140.300000	0.090000	140.200000	0.089000	140.200000	0.088000	-140.600000	0.088000	140.000000	0.087000	140.800000	0.088000	140.400000	0.086000	156.100000	0.049000	175.400000	0.017000	-176.800000	0.016000	178.500000	0.026000	-178.500000	0.007000	177.100000	0.008000	-179.900000	0.009000	-67.000000	0.026000	-140.600000	0.025000	-125.800000	0.340000	106.200000	0.011000	166.500000	0.001000	-176.500000	0.000000	150.900000	0.370000	-175.500000	0.001000
140.500000	0.092000	140.600000	0.092000	140.600000	0.091000	140.600000	0.091000	140.500000	0.090000	140.600000	0.090000	-140.400000	0.089000	141.100000	0.089000	140.000000	0.084000	140.600000	0.086000	128.700000	0.109000	110.700000	0.119000	105.000000	0.095000	69.000000	0.174000	67.200000	0.081000	111.500000	0.067000	115.300000	0.107000	154.400000	0.021000	93.700000	0.024000	46.800000	0.010000	116.400000	0.001000	-105.800000	0.006000	91.200000	0.003000	40.200000	0.008000	84.300000	0.000000
140.100000	0.090000	140.000000	0.089000	140.000000	0.089000	140.100000	0.089000	140.400000	0.090000	140.500000	0.089000	-140.500000	0.088000	140.400000	0.088000	141.000000	0.090000	141.100000	0.087000	154.000000	0.061000	176.300000	0.016000	-177.300000	0.026000	178.700000	0.010000	-178.200000	0.013000	179.300000	0.003000	-180.000000	0.020000	102.400000	0.054000	144.200000	0.279000	-100.000000	0.005000	-178.400000	0.010000	61.300000	0.007000	178.200000	0.000000	-77.300000	0.002000	175.600000	0.000000
140.300000	0.091000	140.300000	0.091000	140.400000	0.091000	140.300000	0.090000	140.300000	0.088000	140.100000	0.088000	-140.400000	0.089000	140.200000	0.086000	140.900000	0.087000	140.500000	0.086000	132.300000	0.107000	115.400000	0.185000	-69.500000	0.186000	-108.800000	0.113000	-117.300000	0.204000	118.900000	0.223000	-63.900000	0.158000	-47.700000	0.036000	42.700000	0.019000	-105.100000	0.004000	127.000000	0.006000	-158.000000	0.001000	-66.600000	0.022000	138.900000	0.002000	51.200000	0.004000
140.500000	0.092000	140.700000	0.092000	140.600000	0.091000	140.600000	0.091000	140.400000	0.091000	140.700000	0.090000	-140.600000	0.088000	140.900000	0.090000	139.900000	0.085000	140.700000	0.085000	147.100000	0.074000	173.800000	0.010000	-177.400000	0.018000	178.600000	0.027000	-178.200000	0.010000	178.900000	0.005000	179.800000	0.005000	110.900000	0.203000	122.900000	0.001000	54.800000	0.011000	-45.500000	0.348000	-117.900000	0.001000	-177.500000	0.004000	35.400000	0.008000	179.100000	0.000000
140.100000	0.090000	139.900000	0.089000	140.000000	0.089000	140.100000	0.089000	140.500000	0.089000	140.400000	0.089000	-140.300000	0.089000	140.500000	0.087000	141.200000	0.089000	141.000000	0.088000	136.900000	0.094000	112.600000	0.130000	105.700000	0.097000	69.200000	0.172000	-113.900000	0.092000	-66.000000	0.076000	115.600000	0.120000	136.800000	0.005000	151.200000	0.018000	-165.800000	0.013000	171.900000	0.004000	44.300000	0.017000	-75.000000	0.382000	153.200000	0.002000	87.800000	0.002000
140.300000	0.091000	140.400000	0.091000	140.400000	0.091000	140.300000	0.090000	140.100000	0.089000	140.200000	0.088000	-140.600000	0.088000	140.200000	0.087000	140.700000	0.087000	140.600000	0.085000	144.500000	0.079000	174.200000	0.013000	-177.600000	0.029000	178.600000	0.009000	-177.100000	0.007000	177.600000	0.011000	179.500000	0.021000	-58.100000	0.023000	138.200000	0.030000	68.100000	0.004000	141.400000	0.005000	140.500000	0.002000	177.400000	0.004000	139.800000	0.002000	-175.800000	0.000000
140.500000	0.092000	140.600000	0.092000	140.600000	0.091000	140.600000	0.091000	140.600000	0.090000	140.600000	0.090000	-140.400000	0.089000	140.900000	0.089000	140.100000	0.085000	140.600000	0.086000	139.000000	0.084000	116.000000	0.176000	-69.900000	0.181000	-109.100000	0.114000	-117.600000	0.202000	118.700000	0.204000	116.400000	0.148000	116.900000	0.093000	171.100000	0.005000	-178.300000	0.346000	-98.000000	0.012000	-102.100000	0.010000	146.400000	0.008000	95.600000	0.012000	-116.400000	0.009000
140.100000	0.090000	140.000000	0.089000	140.000000	0.089000	140.100000	0.089000	140.400000	0.090000	140.500000	0.089000	-140.500000	0.088000	140.500000	0.088000	141.100000	0.089000	141.100000	0.088000	142.200000	0.089000	173.200000	0.022000	-177.100000	0.018000	179.000000	0.030000	-177.000000	0.006000	178.000000	0.010000	179.300000	0.007000	88.300000	0.046000	-49.000000	0.033000	142.000000	0.011000	-92.300000	0.001000	163.200000	0.004000	177.200000	0.004000	95.500000	0.001000	50.300000	0.004000
140.300000	0.091000	140.300000	0.091000	140.400000	0.091000	140.300000	0.090000	140.200000	0.089000	140.100000	0.088000	-140.400000	0.089000	140.200000	0.087000	140.700000	0.087000	140.500000	0.085000	140.400000	0.085000	113.400000	0.124000	105.500000	0.100000	69.100000	0.169000	66.200000	0.102000	115.200000	0.089000	-63.500000	0.125000	105.800000	0.179000	-80.500000	0.299000	160.100000	0.002000	-75.600000	0.003000	89.100000	0.378000	-109.900000	0.003000	-35.900000	0.016000	131.400000	0.001000
140.500000	0.092000	140.700000	0.092000	140.600000	0.091000	140.600000	0.091000	140.500000	0.090000	140.700000	0.090000	-140.600000	0.088000	140.900000	0.088000	140.100000	0.085000	140.700000	0.086000	140.600000	0.085000	173.200000	0.023000	-177.400000	0.031000	178.500000	0.008000	-179.700000	0.003000	177.700000	0.008000	178.900000	0.020000	76.900000	0.042000	-114.600000	0.012000	106.200000	0.003000	-141.000000	0.008000	40.700000	0.010000	179.300000	0.002000	-32.100000	0.009000	45.800000	0.004000
140.100000	0.090000	139.900000	0.089000	140.000000	0.089000	140.100000	0.089000	140.400000	0.090000	140.400000	0.089000	-140.300000	0.089000	140.500000	0.088000	141.100000	0.089000	141.100000	0.087000	141.500000	0.085000	117.400000	0.168000	-70.200000	0.176000	-108.700000	0.117000	65.700000	0.200000	117.800000	0.196000	116.500000	0.140000	-123.200000	0.013000	48.500000	0.016000	-164.300000	0.003000	178.200000	0.011000	-76.600000	0.005000	77.900000	0.007000	172.200000	0.375000	-131.300000	0.006000
140.300000	0.091000	140.400000	0.091000	140.400000	0.091000	140.300000	0.090000	140.300000	0.088000	140.200000	0.088000	-140.600000	0.088000	140.300000	0.087000	140.700000	0.087000	140.500000	0.086000	140.800000	0.085000	170.300000	0.019000	-177.300000	0.019000	178.500000	0.030000	-179.900000	0.003000	177.500000	0.006000	179.100000	0.016000	168.700000	0.034000	-99.000000	0.002000	-149.900000	0.017000	-109.000000	0.361000	-170.400000	0.006000	177.300000	0.004000	32.900000	0.010000	175.800000	0.000000
140.500000	0.092000	140.600000	0.092000	140.600000	0.091000	140.600000	0.091000	140.400000	0.091000	140.600000	0.090000	-140.400000	0.089000	140.700000	0.089000	140.100000	0.085000	140.700000	0.086000	140.700000	0.085000	116.400000	0.130000	105.500000	0.103000	69.300000	0.167000	66.300000	0.106000	-64.300000	0.101000	-63.600000	0.129000	80.100000	0.013000	-153.100000	0.016000	101.600000	0.003000	-150.100000	0.006000	-69.400000	0.005000	141.500000	0.009000	-66.100000	0.002000	41.100000	0.010000
140.100000	0.090000	140.000000	0.089000	140.000000	0.089000	140.100000	0.089000	140.500000	0.089000	140.500000	0.089000	-140.500000	0.088000	140.600000	0.088000	141.100000	0.089000	141.000000	0.087000	141.200000	0.087000	170.200000	0.024000	-177.400000	0.033000	179.000000	0.009000	-177.000000	0.011000	179.000000	0.007000	179.600000	0.010000	58.900000	0.243000	106.300000	0.008000	133.500000	0.344000	62.300000	0.004000	113.500000	0.006000	178.000000	0.003000	111.800000	0.008000	-175.900000	0.002000
140.300000	0.091000	140.300000	0.091000	140.400000	0.091000	140.300000	0.090000	140.100000	0.089000	140.100000	0.088000	-140.400000	0.089000	140.300000	0.087000	140.700000	0.087000	140.600000	0.086000	140.700000	0.085000	119.100000	0.157000	-70.400000	0.171000	-109.400000	0.116000	-116.300000	0.187000	115.600000	0.189000	116.300000	0.138000	126.200000	0.032000	-48.600000	0.029000	-52.700000	0.010000	127.800000	0.006000	86.600000	0.004000	-92.000000	0.396000	-144.000000	0.006000	-115.400000	0.441000
140.500000	0.092000	140.700000	0.092000	140.600000	0.091000	140.600000	0.091000	140.600000	0.090000	140.700000	0.090000	-140.600000	0.088000	140.700000	0.088000	140.100000	0.085000	140.700000	0.085000	140.900000	0.084000	168.200000	0.032000	-177.400000	0.020000	179.100000	0.033000	-177.700000	0.012000	179.100000	0.004000	179.000000	0.022000	-50.500000	0.043000	-131.400000	0.307000	100.200000	0.009000	-81.900000	0.003000	-165.100000	0.007000	-166.200000	0.001000	178.000000	0.003000	36.100000	0.007000
140.100000	0.090000	139.900000	0.089000	140.000000	0.089000	140.100000	0.089000	140.400000	0.090000	140.400000	0.089000	-140.300000	0.089000	140.600000	0.088000	141.100000	0.089000	140.900000	0.088000	141.100000	0.087000	118.600000	0.122000	105.700000	0.105000	69.300000	0.165000	-114.500000	0.107000	115.600000	0.110000	116.200000	0.133000	-175.100000	0.004000	-69.000000	0.018000	139.100000	0.004000	-149.300000	0.002000	120.300000	0.003000	112.000000	0.005000	146.300000	0.008000	-72.300000	0.001000
140.300000	0.091000	140.400000	0.091000	140.400000	0.091000	140.300000	0.090000	140.200000	0.089000	140.200000	0.088000	-140.600000	0.088000	140.400000	0.087000	140.700000	0.087000	140.700000	0.085000	140.900000	0.084000	167.300000	0.035000	-177.500000	0.035000	178.500000	0.007000	-177.900000	0.008000	177.600000	0.009000	179.500000	0.004000	-82.100000	0.022000	113.400000	0.015000	71.900000	0.009000	-82.900000	0.017000	138.300000	0.378000	-159.000000	0.002000	-114.600000	0.005000	-138.300000	0.000000
140.500000	0.092000	140.600000	0.092000	140.600000	0.091000	140.600000	0.091000	140.500000	0.090000	140.600000	0.090000	-140.400000	0.089000	140.600000	0.089000	140.100000	0.085000	140.600000	0.086000	140.700000	0.085000	122.000000	0.146000	-70.700000	0.167000	-108.800000	0.119000	-115.700000	0.189000	116.500000	0.179000	-63.400000	0.138000	141.800000	0.223000	-162.000000	0.002000	-156.100000	0.005000	44.600000	0.011000	-46.800000	0.009000	-104.400000	0.002000	77.200000	0.006000	44.700000	0.005000
140.100000	0.090000	140.000000	0.089000	140.000000	0.089000	140.100000	0.089000	140.400000	0.090000	140.500000	0.089000	-140.500000	0.088000	140.600000	0.088000	141.100000	0.089000	141.000000	0.088000	141.200000	0.087000	163.500000	0.035000	-177.200000	0.020000	178.600000	0.033000	-177.400000	0.004000	178.000000	0.007000	179.000000	0.022000	56.200000	0.049000	-145.900000	0.018000	43.900000	0.013000	114.800000	0.343000	87.100000	0.003000	-161.500000	0.000000	-165.600000	0.004000	-88.200000	0.001000
140.300000	0.091000	140.300000	0.091000	140.400000	0.091000	140.300000	0.090000	140.300000	0.088000	140.100000	0.088000	-140.400000	0.089000	140.300000	0.087000	140.700000	0.087000	140.600000	0.085000	140.800000	0.084000	122.900000	0.122000	105.500000	0.108000	69.300000	0.163000	66.300000	0.116000	115.700000	0.118000	116.300000	0.129000	-150.000000	0.039000	95.500000	0.004000	81.700000	0.339000	43.800000	0.017000	131.200000	0.003000	-142.100000	0.007000	124.700000	0.005000	-69.400000	0.001000
140.500000	0.092000	140.700000	0.092000	140.600000	0.091000	140.600000	0.091000	140.400000	0.091000	140.700000	0.090000	-140.600000	0.088000	140.800000	0.088000	140.100000	0.085000	140.600000	0.086000	140.800000	0.085000	162.200000	0.043000	-177.300000	0.036000	179.100000	0.008000	-179.900000	0.006000	179.000000	0.002000	179.200000	0.015000	-112.000000	0.022000	-46.100000	0.027000	111.600000	0.003000	66.800000	0.008000	83.000000	0.003000	174.700000	0.006000	146.300000	0.396000	-148.000000	0.002000
140.100000	0.090000	139.900000	0.089000	140.000000	0.089000	140.100000	0.089000	140.500000	0.089000	140.400000	0.089000	-140.300000	0.089000	140.500000	0.088000	141.100000	0.089000	141.100000	0.087000	141.200000	0.086000	125.800000	0.128000	-70.900000	0.164000	-109.300000	0.119000	66.800000	0.187000	115.100000	0.179000	-63.800000	0.137000	49.300000	0.035000	-177.400000	0.298000	51.400000	0.013000	-148.200000	0.001000	-126.600000	0.008000	59.800000	0.011000	-49.100000	0.005000	-176.700000	0.005000
140.300000	0.091000	140.400000	0.091000	140.400000	0.091000	140.300000	0.090000	140.100000	0.089000	140.200000	0.088000	-140.600000	0.088000	140.400000	0.087000	140.700000	0.087000	140.500000	0.086000	140.700000	0.085000	157.400000	0.053000	-177.500000	0.021000	178.900000	0.035000	180.000000	0.003000	178.900000	0.003000	179.800000	0.013000	123.500000	0.205000	44.300000	0.032000	-103.800000	0.003000	-161.400000	0.009000	85.200000	0.003000	97.300000	0.002000	82.400000	0.005000	149.100000	0.004000
140.500000	0.092000	140.600000	0.092000	140.600000	0.091000	140.600000	0.091000	140.600000	0.090000	140.600000	0.090000	-140.400000	0.089000	140.600000	0.089000	140.100000	0.085000	140.700000	0.086000	140.900000	0.085000	128.800000	0.108000	105.900000	0.108000	69.300000	0.161000	66.700000	0.121000	-64.900000	0.124000	116.300000	0.129000	126.500000	0.025000	-92.800000	0.002000	148.800000	0.012000	116.700000	0.013000	-134.900000	0.004000	107.300000	0.374000	-133.400000	0.001000	-49.600000	0.006000
140.100000	0.090000	140.000000	0.089000	140.000000	0.089000	140.100000	0.089000	140.400000	0.090000	140.500000	0.089000	-140.500000	0.088000	140.600000	0.087000	141.100000	0.089000	141.000000	0.087000	141.100000	0.086000	154.200000	0.061000	-177.400000	0.038000	178.900000	0.007000	-177.800000	0.005000	178.900000	0.006000	179.000000	0.022000	-74.700000	0.024000	145.500000	0.019000	111.800000	0.008000	-70.700000	0.003000	-154.400000	0.017000	32.900000	0.012000	-55.200000	0.006000	-44.300000	0.006000
140.300000	0.091000	140.300000	0.091000	140.400000	0.091000	140.300000	0.090000	140.200000	0.089000	140.100000	0.088000	-140.400000	0.089000	140.300000	0.088000	140.700000	0.087000	140.600000	0.086000	140.800000	0.085000	132.500000	0.106000	-71.000000	0.161000	-109.100000	0.121000	-114.900000	0.181000	114.900000	0.171000	-64.000000	0.139000	-119.600000	0.073000	163.500000	0.003000	-63.000000	0.016000	-129.100000	0.009000	85.500000	0.371000	-68.400000	0.002000	-52.600000	0.003000	141.600000	0.006000
140.500000	0.092000	140.700000	0.092000	140.600000	0.091000	140.600000	0.091000	140.500000	0.090000	140.700000	0.090000	-140.600000	0.088000	140.800000	0.088000	140.100000	0.085000	140.700000	0.085000	140.900000	0.085000	148.500000	0.069000	-177.400000	0.021000	178.600000	0.035000	-178.400000	0.010000	179.200000	0.005000	-180.000000	0.004000	-95.600000	0.035000	-111.800000	0.021000	139.500000	0.334000	163.700000	0.020000	112.000000	0.002000	101.200000	0.017000	-87.400000	0.005000	109.600000	0.009000
140.100000	0.090000	139.900000	0.089000	140.000000	0.089000	140.100000	0.089000	140.400000	0.090000	140.400000	0.089000	-140.300000	0.089000	140.400000	0.088000	141.100000	0.089000	140.900000	0.088000	141.000000	0.086000	136.200000	0.096000	105.700000	0.110000	69.400000	0.160000	-114.000000	0.117000	115.100000	0.127000	116.000000	0.134000	-100.500000	0.222000	62.700000	0.008000	67.000000	0.005000	120.400000	0.353000	48.400000	0.007000	-132.300000	0.002000	-89.600000	0.003000	-54.500000	0.418000
140.300000	0.091000	140.400000	0.091000	140.400000	0.091000	140.300000	0.090000	140.300000	0.088000	140.200000	0.088000	-140.600000	0.088000	140.500000	0.087000	140.700000	0.087000	140.700000	0.085000	140.900000	0.085000	145.700000	0.077000	-177.200000	0.039000	179.200000	0.007000	-178.300000	0.010000	178.600000	0.006000	179.500000	0.021000	-96.800000	0.016000	145.100000	0.328000	45.600000	0.015000	140.900000	0.008000	-109.500000	0.002000	-89.700000	0.005000	-102.300000	0.002000	109.200000	0.006000
140.500000	0.092000	140.600000	0.092000	140.600000	0.091000	140.600000	0.091000	140.400000	0.091000	140.600000	0.090000	-140.400000	0.089000	140.600000	0.089000	140.100000	0.085000	140.600000	0.086000	140.800000	0.085000	138.300000	0.085000	-71.100000	0.158000	-109.500000	0.121000	-114.800000	0.180000	115.100000	0.169000	116.100000	0.136000	-110.200000	0.026000	59.100000	0.013000	147.500000	0.003000	178.700000	0.007000	-85.800000	0.007000	-96.200000	0.007000	-116.500000	0.001000	-136.400000	0.005000
140.100000	0.090000	140.000000	0.089000	140.000000	0.089000	140.100000	0.089000	140.500000	0.089000	140.500000	0.089000	-140.500000	0.088000	140.600000	0.087000	141.100000	0.089000	141.000000	0.088000	141.100000	0.086000	143.100000	0.086000	-177.600000	0.022000	179.000000	0.037000	-177.800000	0.003000	178.900000	0.002000	179.300000	0.009000	-107.600000	0.008000	-112.100000	0.005000	58.600000	0.006000	79.900000	0.005000	-122.800000	0.003000	138.300000	0.005000	168.900000	0.007000	57.300000	0.001000
140.300000	0.091000	140.300000	0.091000	140.400000	0.091000	140.300000	0.090000	140.100000	0.089000	140.100000	0.088000	-140.400000	0.089000	140.300000	0.088000	140.700000	0.087000	140.600000	0.085000	140.800000	0.085000	140.300000	0.084000	105.900000	0.111000	69.400000	0.159000	66.800000	0.125000	-65.500000	0.133000	-63.600000	0.134000	-96.000000	0.014000	-130.300000	0.012000	-150.500000	0.007000	138.900000	0.006000	-120.900000	0.012000	-82.200000	0.002000	-107.400000	0.005000	110.400000	0.003000
140.500000	0.092000	140.700000	0.092000	140.600000	0.091000	140.600000	0.091000	140.600000	0.090000	140.700000	0.090000	-140.600000	0.088000	140.800000	0.088000	140.100000	0.085000	140.600000	0.086000	140.900000	0.085000	141.200000	0.084000	-177.300000	0.040000	178.900000	0.005000	179.700000	0.007000	-180.000000	0.004000	179.200000	0.019000	-102.600000	0.239000	-65.400000	0.005000	46.300000	0.016000	-78.400000	0.005000	161.000000	0.003000	-27.900000	0.021000	-87.200000	0.009000	110.200000	0.003000
140.100000	0.090000	139.900000	0.089000	140.000000	0.089000	140.100000	0.089000	140.400000	0.090000	140.400000	0.089000	-140.300000	0.089000	140.400000	0.088000	141.100000	0.089000	141.100000	0.087000	141.000000	0.086000	141.400000	0.084000	-71.200000	0.156000	-109.000000	0.124000	67.300000	0.179000	113.900000	0.167000	116.300000	0.132000	-103.600000	0.022000	143.600000	0.006000	-179.700000	0.325000	-180.000000	0.008000	46.900000	0.009000	-145.500000	0.370000	-70.900000	0.415000	-174.000000	0.000000
140.300000	0.091000	140.400000	0.091000	140.400000	0.091000	140.300000	0.090000	140.200000	0.089000	140.200000	0.088000	-140.600000	0.088000	140.500000	0.087000	140.700000	0.087000	140.500000	0.086000	140.900000	0.085000	141.200000	0.085000	-177.600000	0.022000	178.500000	0.036000	-179.700000	0.004000	179.800000	0.002000	179.400000	0.016000	-97.900000	0.088000	-44.100000	0.328000	46.000000	0.024000	-58.200000	0.013000	-136.800000	0.375000	-73.200000	0.004000	-35.900000	0.009000	125.200000	0.005000
140.500000	0.092000	140.600000	0.092000	140.600000	0.091000	140.600000	0.091000	140.500000	0.090000	140.600000	0.090000	-140.400000	0.089000	140.600000	0.089000	140.100000	0.085000	140.700000	0.086000	140.800000	0.085000	140.800000	0.083000	105.900000	0.112000	69.400000	0.158000	-112.200000	0.127000	-65.900000	0.136000	-64.000000	0.136000	-96.400000	0.012000	170.400000	0.010000	-145.600000	0.004000	-157.800000	0.354000	-136.000000	0.003000	113.500000	0.006000	70.600000	0.002000	94.000000	0.000000
140.100000	0.090000	140.000000	0.089000	140.000000	0.089000	140.100000	0.089000	140.400000	0.090000	140.500000	0.089000	-140.500000	0.088000	140.600000	0.087000	141.100000	0.089000	141.000000	0.087000	141.100000	0.086000	141.400000	0.085000	-177.200000	0.041000	179.500000	0.005000	179.400000	0.005000	-180.000000	0.003000	179.800000	0.010000	49.700000	0.046000	125.800000	0.009000	58.000000	0.006000	-57.700000	0.012000	179.100000	0.008000	-155.400000	0.003000	91.300000	0.001000	-126.100000	0.006000
140.300000	0.091000	140.300000	0.091000	140.400000	0.091000	140.300000	0.090000	140.300000	0.088000	140.100000	0.088000	-140.400000	0.089000	140.300000	0.088000	140.700000	0.087000	140.600000	0.086000	140.800000	0.085000	141.100000	0.085000	-71.300000	0.154000	-109.700000	0.124000	67.500000	0.178000	113.700000	0.165000	116.200000	0.133000	-163.000000	0.125000	-177.200000	0.007000	141.000000	0.002000	-109.100000	0.006000	-80.200000	0.006000	79.300000	0.003000	89.300000	0.001000	-116.500000	0.006000
140.500000	0.092000	140.700000	0.092000	140.600000	0.091000	140.600000	0.091000	140.400000	0.091000	140.700000	0.090000	-140.600000	0.088000	140.800000	0.088000	140.100000	0.085000	140.700000	0.085000	140.900000	0.085000	141.000000	0.082000	-177.600000	0.022000	179.200000	0.039000	-179.800000	0.004000	179.900000	0.003000	179.000000	0.022000	-85.200000	0.062000	105.900000	0.007000	114.700000	0.016000	-143.600000	0.001000	-137.800000	0.001000	112.200000	0.006000	59.700000	0.004000	173.600000	0.002000
140.100000	0.090000	139.900000	0.089000	140.000000	0.089000	140.100000	0.089000	140.500000	0.089000	140.400000	0.089000	-140.300000	0.089000	140.400000	0.088000	141.100000	0.089000	140.900000	0.088000	141.000000	0.086000	141.200000	0.086000	105.900000	0.113000	69.300000	0.156000	-112.500000	0.127000	-65.700000	0.137000	116.300000	0.137000	146.500000	0.087000	-162.500000	0.009000	-67.300000	0.008000	-154.500000	0.006000	-86.400000	0.002000	134.000000	0.005000	-104.600000	0.002000	47.100000	0.006000
140.300000	0.091000	140.400000	0.091000	140.400000	0.091000	140.300000	0.090000	140.100000	0.089000	140.200000	0.088000	-140.600000	0.088000	140.500000	0.087000	140.700000	0.087000	140.700000	0.085000	140.900000	0.085000	141.300000	0.084000	-177.200000	0.042000	179.100000	0.003000	-179.400000	0.011000	179.400000	0.005000	179.600000	0.002000	143.800000	0.082000	-89.600000	0.324000	142.900000	0.349000	-149.900000	0.004000	162.200000	0.004000	-101.000000	0.013000	-86.600000	0.002000	-153.500000	0.421000
-180.000000	0.000000	-180.000000	0.000000	-180.000000	0.000000	-180.000000	0.000000	-180.000000	0.000000	-180.000000	0.000000	-180.000000	0.000000	-180.000000	0.000000	-180.000000	0.000000	-180.000000	0.000000	-180.000000	0.000000	-180.000000	0.000000	-180.000000	0.000000	-180.000000	0.000000	-180.000000	0.000000	-180.000000	0.000000	-180.000000	0.000000	-180.000000	0.000000	-180.000000	0.000000	-180.000000	0.000000	-180.000000	0.000000	-180.000000	0.000000	-180.000000	0.000000	-180.000000	0.000000	-180.000000	0.000000
90.000000	0.000000	90.000000	0.000000	90.000000	0.000000	90.000000	0.000000	90.000000	0.000000	90.000000	0.000000	90.000000	0.000000	90.000000	0.000000	90.000000	0.000000	90.000000	0.000000	90.000000	0.000000	90.000000	0.000000	90.000000	0.000000	90.000000	0.000000	90.000000	0.000000	90.000000	0.000000	90.000000	0.000000	90.000000	0.000000	90.000000	0.000000	90.000000	0.000000	90.000000	0.000000	90.000000	0.000000	90.000000	0.000000	90.000000	0.000000	90.000000	0.000000
-180.000000	0.000000	-180.000000	0.000000	-180.000000	0.000000	-180.000000	0.000000	-180.000000	0.000000	-180.000000	0.000000	-180.000000	0.000000	-180.000000	0.000000	-180.000000	0.000000	-180.000000	0.000000	-180.000000	0.000000	-180.000000	0.000000	-180.000000	0.000000	-180.000000	0.000000	-180.000000	0.000000	-180.000000	0.000000	-180.000000	0.000000	-180.000000	0.000000	-180.000000	0.000000	-180.000000	0.000000	-180.000000	0.000000	-180.000000	0.000000	-180.000000	0.000000	-180.000000	0.000000	-180.000000	0.000000
-135.000000	0.297000	-135.000000	0.297000	-135.000000	0.297000	-135.000000	0.297000	-135.000000	0.297000	-135.000000	0.296000	-135.000000	0.000000	-135.000000	0.000000	-135.000000	0.000000	-135.000000	0.000000	-135.000000	0.000000	-135.000000	0.000000	-135.000000	0.000000	-135.000000	0.000000	-135.000000	0.000000	-135.000000	0.000000	-135.000000	0.000000	-135.000000	0.000000	-135.000000	0.000000	-135.000000	0.000000	-135.000000	0.000000	-135.000000	0.000000	-135.000000	0.000000	-135.000000	0.000000	-135.000000	0.000000
-180.000000	0.010000	-180.000000	0.009000	-180.000000	0.007000	-180.000000	0.006000	-180.000000	0.005000	-180.000000	0.006000	-180.000000	0.000000	-180.000000	0.000000	-180.000000	0.000000	-180.000000	0.000000	-180.000000	0.000000	-180.000000	0.000000	-180.000000	0.000000	-180.000000	0.000000	-180.000000	0.000000	-180.000000	0.000000	-180.000000	0.000000	-180.000000	0.000000	-180.000000	0.000000	-180.000000	0.000000	-180.000000	0.000000	-180.000000	0.000000	-180.000000	0.000000	-180.000000	0.000000	-180.000000	0.000000
-90.100000	0.098000	-90.000000	0.096000	-90.000000	0.093000	-89.900000	0.087000	-89.800000	0.080000	-89.700000	0.068000	-90.000000	0.331000	-90.000000	0.000000	-90.000000	0.000000	-90.000000	0.000000	-90.000000	0.000000	-90.000000	0.000000	-90.000000	0.000000	-90.000000	0.000000	-90.000000	0.000000	-90.000000	0.000000	-90.000000	0.000000	-90.000000	0.000000	-90.000000	0.000000	-90.000000	0.000000	-90.000000	0.000000	-90.000000	0.000000	-90.000000	0.000000	-90.000000	0.000000	-90.000000	0.000000
-179.700000	0.017000	-179.900000	0.016000	-180.000000	0.015000	179.900000	0.016000	179.700000	0.015000	179.500000	0.016000	-180.000000	0.004000	-180.000000	0.000000	-180.000000	0.000000	-180.000000	0.000000	-180.000000	0.000000	-180.000000	0.000000	-180.000000	0.000000	-180.000000	0.000000	-180.000000	0.000000	-180.000000	0.000000	-180.000000	0.000000	-180.000000	0.000000	-180.000000	0.000000	-180.000000	0.000000	-180.000000	0.000000	-180.000000	0.000000	-180.000000	0.000000	-180.000000	0.000000	-180.000000	0.000000
110.600000	0.225000	111.500000	0.228000	112.900000	0.232000	114.900000	0.235000	117.000000	0.241000	119.800000	0.247000	89.900000	0.113000	112.500000	0.397000	112.500000	0.397000	112.500000	0.396000	112.500000	0.396000	112.500000	0.396000	112.500000	0.396000	112.500000	0.000000	112.500000	0.000000	112.500000	0.000000	112.500000	0.000000	112.500000	0.000000	112.500000	0.000000	112.500000	0.000000	112.500000	0.000000	112.500000	0.000000	112.500000	0.000000	112.500000	0.000000	112.500000	0.000000
175.400000	0.017000	175.700000	0.016000	175.800000	0.014000	175.500000	0.014000	176.000000	0.012000	176.200000	0.013000	-179.800000	0.008000	-180.000000	0.003000	-180.000000	0.002000	-180.000000	0.003000	-180.000000	0.002000	-180.000000	0.002000	-180.000000	0.002000	-180.000000	0.399000	-180.000000	0.000000	-180.000000	0.000000	-180.000000	0.000000	-180.000000	0.000000	-180.000000	0.000000	-180.000000	0.000000	-180.000000	0.000000	-180.000000	0.000000	-180.000000	0.000000	-180.000000	0.000000	-180.000000	0.000000
103.400000	0.128000	103.100000	0.125000	102.900000	0.121000	103.200000	0.114000	102.700000	0.107000	102.500000	0.093000	-109.100000	0.224000	-89.500000	0.029000	-89.700000	0.023000	-89.500000	0.018000	-89.600000	0.015000	-89.600000	0.011000	-89.600000	0.009000	-83.400000	0.009000	-90.000000	0.000000	-90.000000	0.000000	-90.000000	0.000000	-90.000000	0.000000	-90.000000	0.000000	-90.000000	0.000000	-90.000000	0.000000	-90.000000	0.000000	-90.000000	0.000000	-90.000000	0.000000	-90.000000	0.000000
174.000000	0.018000	174.400000	0.018000	174.900000	0.018000	174.900000	0.019000	175.600000	0.018000	175.900000	0.017000	-176.700000	0.009000	179.100000	0.007000	179.400000	0.005000	179.000000	0.004000	179.300000	0.003000	179.200000	0.003000	179.200000	0.001000	167.900000	0.002000	-180.000000	0.000000	-180.000000	0.000000	-180.000000	0.000000	-180.000000	0.000000	-180.000000	0.000000	-180.000000	0.000000	-180.000000	0.000000	-180.000000	0.000000	-180.000000	0.000000	-180.000000	0.000000	-180.000000	0.000000
115.600000	0.193000	115.800000	0.195000	115.900000	0.198000	117.000000	0.201000	117.400000	0.207000	119.200000	0.217000	-104.800000	0.124000	129.200000	0.278000	130.400000	0.284000	131.600000	0.286000	132.100000	0.289000	133.000000	0.291000	133.400000	0.293000	122.000000	0.033000	135.000000	0.442000	135.000000	0.000000	135.000000	0.000000	135.000000	0.000000	135.000000	0.000000	135.000000	0.000000	135.000000	0.000000	135.000000	0.000000	135.000000	0.000000	135.000000	0.000000	135.000000	0.000000
166.200000	0.019000	166.800000	0.018000	167.800000	0.018000	167.700000	0.018000	169.600000	0.016000	170.600000	0.014000	-175.900000	0.013000	178.400000	0.009000	178.900000	0.006000	179.200000	0.007000	179.400000	0.006000	179.400000	0.005000	179.900000	0.004000	-63.700000	0.206000	-180.000000	0.001000	-180.000000	0.000000	-180.000000	0.000000	-180.000000	0.000000	-180.000000	0.000000	-180.000000	0.000000	-180.000000	0.000000	-180.000000	0.000000	-180.000000	0.000000	-180.000000	0.000000	-180.000000	0.000000
113.300000	0.136000	112.700000	0.135000	111.700000	0.133000	111.500000	0.129000	109.500000	0.126000	107.800000	0.118000	-114.900000	0.197000	98.300000	0.041000	97.400000	0.031000	96.500000	0.022000	95.700000	0.016000	94.800000	0.012000	93.500000	0.010000	-105.500000	0.074000	89.900000	0.006000	90.000000	0.000000	90.000000	0.000000	90.000000	0.000000	90.000000	0.000000	90.000000	0.000000	90.000000	0.000000	90.000000	0.000000	90.000000	0.000000	90.000000	0.000000	90.000000	0.000000
167.400000	0.044000	168.100000	0.042000	168.900000	0.039000	169.300000	0.038000	171.100000	0.033000	172.600000	0.031000	-172.500000	0.015000	178.800000	0.015000	179.300000	0.009000	179.700000	0.008000	179.800000	0.006000	179.700000	0.005000	180.000000	0.004000	-78.500000	0.009000	-179.800000	0.001000	-180.000000	0.000000	-180.000000	0.000000	-180.000000	0.000000	-180.000000	0.000000	-180.000000	0.000000	-180.000000	0.000000	-180.000000	0.000000	-180.000000	0.000000	-180.000000	0.000000	-180.000000	0.000000
119.700000	0.149000	119.400000	0.152000	119.000000	0.158000	119.300000	0.161000	118.300000	0.171000	118.300000	0.180000	-109.000000	0.134000	125.600000	0.256000	127.000000	0.269000	128.500000	0.276000	129.700000	0.282000	130.900000	0.286000	-50.000000	0.289000	-72.100000	0.057000	-133.900000	0.293000	-123.700000	0.476000	-123.700000	0.476000	-123.800000	0.476000	-123.700000	0.476000	-123.700000	0.000000	-123.700000	0.000000	-123.700000	0.000000	-123.700000	0.000000	-123.700000	0.000000	-123.700000	0.000000
155.200000	0.045000	155.900000	0.043000	156.900000	0.039000	156.600000	0.038000	159.600000	0.032000	161.400000	0.028000	-172.400000	0.025000	174.800000	0.009000	176.900000	0.006000	177.100000	0.004000	177.800000	0.003000	178.100000	0.003000	-178.500000	0.002000	-145.300000	0.172000	-179.900000	0.002000	180.000000	0.001000	180.000000	0.001000	180.000000	0.001000	180.000000	0.001000	180.000000	0.000000	180.000000	0.000000	180.000000	0.000000	180.000000	0.000000	180.000000	0.000000	180.000000	0.000000
127.600000	0.129000	126.700000	0.129000	125.300000	0.129000	125.300000	0.127000	121.900000	0.127000	119.600000	0.124000	-116.400000	0.173000	101.000000	0.082000	-81.200000	0.063000	-81.400000	0.047000	-82.700000	0.037000	-83.600000	0.028000	93.700000	0.022000	76.900000	0.029000	-92.500000	0.007000	-89.800000	0.004000	-89.800000	0.003000	-89.800000	0.002000	-89.800000	0.001000	-90.000000	0.000000	-90.000000	0.000000	-90.000000	0.000000	-90.000000	0.000000	-90.000000	0.000000	-90.000000	0.000000
153.100000	0.060000	154.100000	0.058000	155.800000	0.057000	156.200000	0.058000	159.600000	0.052000	162.200000	0.049000	-165.700000	0.026000	177.600000	0.014000	179.400000	0.012000	179.200000	0.013000	179.300000	0.010000	179.300000	0.008000	-179.900000	0.006000	-179.400000	0.077000	-179.800000	0.002000	179.600000	0.001000	179.600000	0.001000	179.600000	0.001000	179.600000	0.001000	-180.000000	0.000000	-180.000000	0.000000	-180.000000	0.000000	-180.000000	0.000000	-180.000000	0.000000	-180.000000	0.000000
130.000000	0.112000	129.400000	0.115000	128.400000	0.118000	128.300000	0.117000	126.300000	0.128000	124.900000	0.136000	-117.200000	0.133000	119.600000	0.229000	120.500000	0.247000	124.000000	0.256000	126.000000	0.266000	127.800000	0.274000	-52.800000	0.279000	-68.400000	0.055000	-132.700000	0.293000	134.400000	0.291000	44.400000	0.035000	44.500000	0.021000	44.600000	0.015000	135.000000	0.499000	135.000000	0.000000	135.000000	0.000000	135.000000	0.000000	135.000000	0.000000	135.000000	0.000000
148.200000	0.078000	148.500000	0.075000	148.800000	0.071000	148.500000	0.071000	149.800000	0.063000	150.700000	0.057000	-164.400000	0.039000	173.200000	0.013000	178.100000	0.006000	177.200000	0.006000	177.800000	0.005000	178.200000	0.004000	-178.200000	0.004000	135.600000	0.166000	-179.200000	0.001000	179.800000	0.003000	-179.500000	0.006000	-179.500000	0.001000	-179.400000	0.001000	180.000000	0.001000	180.000000	0.000000	180.000000	0.000000	180.000000	0.000000	180.000000	0.000000	180.000000	0.000000
135.000000	0.104000	134.700000	0.105000	134.500000	0.108000	135.000000	0.108000	133.400000	0.111000	132.200000	0.113000	-122.500000	0.145000	106.200000	0.102000	103.500000	0.082000	104.500000	0.059000	103.500000	0.043000	101.900000	0.032000	96.600000	0.027000	154.800000	0.010000	86.400000	0.015000	91.800000	0.005000	-90.600000	0.293000	90.500000	0.009000	90.100000	0.004000	-89.900000	0.001000	90.000000	0.000000	90.000000	0.000000	90.000000	0.000000	90.000000	0.000000	90.000000	0.000000
143.500000	0.080000	144.100000	0.080000	144.800000	0.077000	144.500000	0.077000	146.900000	0.074000	148.800000	0.071000	-156.000000	0.047000	175.000000	0.022000	176.300000	0.014000	176.000000	0.014000	177.300000	0.009000	177.800000	0.007000	-178.400000	0.003000	-84.300000	0.028000	-179.800000	0.003000	179.900000	0.002000	-179.700000	0.003000	-179.800000	0.002000	-179.700000	0.002000	179.800000	0.001000	-180.000000	0.000000	-180.000000	0.000000	-180.000000	0.000000	-180.000000	0.000000	-180.000000	0.000000
138.400000	0.097000	137.900000	0.096000	137.100000	0.097000	137.300000	0.094000	135.600000	0.096000	134.300000	0.097000	-127.500000	0.119000	118.500000	0.200000	120.300000	0.225000	123.600000	0.237000	125.000000	0.252000	126.700000	0.262000	-55.100000	0.270000	-159.300000	0.134000	-130.900000	0.287000	133.400000	0.294000	121.800000	0.068000	-55.600000	0.374000	-54.100000	0.381000	-44.600000	0.013000	-112.500000	0.519000	-112.500000	0.000000	-112.500000	0.000000	-112.500000	0.000000	-112.500000	0.000000
142.200000	0.089000	142.400000	0.089000	143.100000	0.088000	143.100000	0.090000	143.900000	0.088000	144.500000	0.086000	-153.100000	0.063000	168.900000	0.021000	174.100000	0.013000	174.500000	0.016000	176.500000	0.012000	177.400000	0.010000	-179.200000	0.009000	-66.700000	0.128000	-179.300000	0.001000	179.000000	0.001000	-179.500000	0.005000	-178.200000	0.001000	-177.300000	0.001000	-179.900000	0.000000	180.000000	0.001000	180.000000	0.000000	180.000000	0.000000	180.000000	0.000000	180.000000	0.000000
138.700000	0.090000	138.900000	0.090000	138.500000	0.091000	138.700000	0.090000	138.500000	0.092000	138.500000	0.094000	-131.500000	0.109000	111.800000	0.117000	106.300000	0.100000	104.900000	0.079000	-77.100000	0.065000	-78.100000	0.050000	98.000000	0.038000	-88.300000	0.048000	-96.700000	0.018000	-86.700000	0.011000	116.100000	0.012000	-79.200000	0.005000	-83.100000	0.004000	-90.900000	0.003000	89.800000	0.001000	90.000000	0.000000	90.000000	0.000000	90.000000	0.000000	90.000000	0.000000
141.200000	0.092000	141.000000	0.091000	141.100000	0.090000	140.600000	0.089000	140.800000	0.087000	140.800000	0.085000	-146.600000	0.075000	170.100000	0.031000	175.000000	0.023000	177.300000	0.016000	178.800000	0.006000	178.500000	0.006000	-178.400000	0.005000	-125.000000	0.013000	-179.100000	0.003000	179.600000	0.003000	-178.800000	0.006000	179.700000	0.001000	179.700000	0.001000	-179.600000	0.001000	-179.600000	0.000000	-180.000000	0.000000	-180.000000	0.000000	-180.000000	0.000000	-180.000000	0.000000
140.300000	0.092000	140.400000	0.092000	140.400000	0.091000	140.900000	0.092000	140.600000	0.091000	140.500000	0.089000	-136.600000	0.100000	120.300000	0.172000	118.800000	0.200000	119.800000	0.222000	119.300000	0.242000	122.300000	0.252000	-58.000000	0.259000	62.400000	0.200000	-129.700000	0.279000	132.100000	0.288000	-63.600000	0.309000	128.300000	0.021000	129.700000	0.015000	-130.100000	0.384000	-135.600000	0.009000	-135.000000	0.000000	-135.000000	0.000000	-135.000000	0.000000	-135.000000	0.000000
139.800000	0.089000	139.900000	0.089000	140.000000	0.090000	139.900000	0.089000	140.400000	0.090000	140.800000	0.092000	-143.400000	0.081000	160.700000	0.032000	169.600000	0.019000	172.900000	0.011000	179.700000	0.007000	179.300000	0.007000	-178.500000	0.009000	-136.300000	0.004000	-179.100000	0.005000	179.100000	0.002000	-177.800000	0.004000	-178.700000	0.002000	-178.000000	0.002000	-178.000000	0.001000	-179.700000	0.000000	180.000000	0.000000	180.000000	0.000000	180.000000	0.000000	180.000000	0.000000
140.600000	0.091000	140.500000	0.091000	140.500000	0.089000	140.300000	0.088000	140.000000	0.087000	139.900000	0.085000	-138.600000	0.089000	121.400000	0.119000	112.000000	0.114000	108.300000	0.101000	105.800000	0.071000	106.100000	0.052000	101.900000	0.041000	-106.200000	0.072000	82.500000	0.026000	95.400000	0.014000	99.800000	0.028000	-89.300000	0.320000	-90.400000	0.021000	-98.600000	0.003000	-89.500000	0.002000	-90.000000	0.000000	-90.000000	0.000000	-90.000000	0.000000	-90.000000	0.000000
140.500000	0.093000	140.600000	0.092000	140.400000	0.093000	140.800000	0.093000	140.700000	0.092000	140.400000	0.092000	-141.900000	0.091000	160.900000	0.052000	170.600000	0.028000	175.600000	0.013000	176.500000	0.018000	176.800000	0.016000	-179.300000	0.011000	173.000000	0.151000	-179.600000	0.003000	179.100000	0.003000	-178.500000	0.006000	-179.700000	0.003000	-179.400000	0.308000	-177.400000	0.001000	179.600000	0.001000	180.000000	0.000000	180.000000	0.000000	180.000000	0.000000	180.000000	0.000000
139.900000	0.089000	139.900000	0.089000	140.300000	0.088000	140.200000	0.088000	140.500000	0.089000	141.100000	0.089000	-139.800000	0.087000	126.400000	0.131000	120.200000	0.176000	117.900000	0.206000	121.200000	0.224000	123.400000	0.236000	-60.300000	0.248000	121.500000	0.055000	-127.100000	0.273000	131.000000	0.282000	-56.000000	0.250000	124.500000	0.039000	46.400000	0.040000	-132.800000	0.012000	130.000000	0.386000	127.100000	0.549000	127.100000	0.549000	127.100000	0.549000	106.900000	0.000000
140.400000	0.091000	140.400000	0.091000	140.100000	0.091000	139.900000	0.090000	139.900000	0.088000	139.500000	0.087000	-140.200000	0.089000	150.000000	0.058000	163.600000	0.031000	172.900000	0.019000	174.100000	0.011000	174.800000	0.011000	-177.100000	0.007000	127.100000	0.025000	-179.900000	0.003000	178.900000	0.004000	-179.000000	0.010000	110.100000	0.004000	-95.100000	0.005000	-179.500000	0.001000	176.000000	0.002000	-180.000000	0.001000	-180.000000	0.001000	-180.000000	0.001000	180.000000	0.000000
140.700000	0.092000	140.600000	0.092000	140.800000	0.091000	141.100000	0.091000	140.800000	0.091000	140.900000	0.090000	-141.200000	0.088000	133.400000	0.109000	118.900000	0.116000	109.400000	0.109000	108.400000	0.091000	-74.300000	0.075000	101.000000	0.059000	167.100000	0.180000	-101.100000	0.029000	-83.400000	0.020000	99.900000	0.045000	176.500000	0.002000	159.200000	0.012000	-89.300000	0.009000	100.900000	0.002000	-90.000000	0.000000	-90.000000	0.000000	-90.000000	0.000000	-90.000000	0.000000
139.900000	0.090000	140.000000	0.089000	140.000000	0.089000	139.900000	0.089000	140.400000	0.089000	140.700000	0.090000	-140.000000	0.089000	148.100000	0.073000	163.700000	0.046000	174.300000	0.022000	175.300000	0.014000	-179.100000	0.004000	-178.100000	0.010000	-103.100000	0.036000	-178.300000	0.006000	179.400000	0.003000	-177.700000	0.004000	-105.200000	0.006000	133.900000	0.003000	177.700000	0.001000	174.500000	0.001000	179.800000	0.001000	-180.000000	0.000000	-180.000000	0.000000	-180.000000	0.000000
140.300000	0.091000	140.300000	0.091000	140.300000	0.091000	140.300000	0.089000	140.000000	0.089000	139.800000	0.087000	-140.500000	0.087000	135.200000	0.092000	124.900000	0.143000	118.100000	0.189000	119.400000	0.210000	-63.000000	0.233000	-62.600000	0.236000	-129.800000	0.011000	-127.100000	0.263000	128.900000	0.277000	-58.600000	0.244000	145.300000	0.333000	-78.000000	0.020000	105.900000	0.375000	134.000000	0.008000	44.800000	0.006000	-45.000000	0.005000	-45.000000	0.004000	135.000000	0.000000
140.600000	0.092000	140.700000	0.091000	140.700000	0.091000	140.700000	0.092000	140.800000	0.090000	140.700000	0.090000	-140.700000	0.090000	144.000000	0.089000	153.000000	0.048000	169.200000	0.019000	173.300000	0.018000	178.800000	0.006000	-178.200000	0.011000	-67.300000	0.206000	-177.700000	0.006000	179.600000	0.003000	-179.400000	0.012000	90.200000	0.004000	46.800000	0.319000	-177.300000	0.005000	179.600000	0.002000	-179.600000	0.000000	-179.800000	0.000000	-179.800000	0.000000	-180.000000	0.000000
140.000000	0.090000	139.900000	0.090000	140.000000	0.089000	140.100000	0.089000	140.300000	0.090000	140.700000	0.090000	-140.400000	0.088000	139.200000	0.090000	130.400000	0.112000	114.000000	0.120000	109.900000	0.099000	-71.400000	0.081000	104.300000	0.063000	133.100000	0.019000	77.300000	0.041000	99.100000	0.023000	107.500000	0.037000	87.400000	0.005000	70.700000	0.006000	124.400000	0.003000	88.200000	0.006000	90.000000	0.002000	89.800000	0.002000	89.800000	0.001000	90.000000	0.564000
140.300000	0.091000	140.400000	0.091000	140.400000	0.091000	140.200000	0.089000	140.200000	0.088000	139.900000	0.087000	-140.300000	0.087000	140.300000	0.084000	151.900000	0.066000	169.900000	0.028000	175.500000	0.017000	175.800000	0.013000	-177.500000	0.010000	120.400000	0.030000	-179.400000	0.003000	178.600000	0.006000	-179.200000	0.010000	90.000000	0.006000	81.400000	0.003000	177.600000	0.003000	-175.100000	0.001000	-179.900000	0.000000	179.900000	0.000000	179.900000	0.000000	180.000000	0.001000
140.600000	0.092000	140.500000	0.091000	140.600000	0.091000	140.700000	0.092000	140.600000	0.091000	140.700000	0.090000	-140.700000	0.090000	141.200000	0.089000	132.800000	0.100000	120.100000	0.167000	118.200000	0.199000	119.400000	0.216000	-64.300000	0.227000	171.700000	0.185000	-123.600000	0.258000	128.600000	0.268000	-60.100000	0.233000	138.700000	0.043000	68.700000	0.005000	-74.700000	0.007000	-81.900000	0.377000	-53.800000	0.388000	-157.800000	0.038000	-157.800000	0.020000	-48.000000	0.003000
140.000000	0.090000	140.100000	0.090000	140.000000	0.089000	140.200000	0.089000	140.400000	0.089000	140.600000	0.090000	-140.500000	0.088000	140.700000	0.090000	145.500000	0.083000	164.500000	0.034000	172.000000	0.016000	176.400000	0.015000	-178.400000	0.013000	125.500000	0.042000	-179.600000	0.002000	177.900000	0.005000	-178.100000	0.008000	175.600000	0.255000	57.700000	0.023000	-175.400000	0.002000	-50.400000	0.007000	176.000000	0.001000	179.900000	0.005000	179.900000	0.000000	179.500000	0.000000
140.300000	0.091000	140.400000	0.091000	140.400000	0.091000	140.100000	0.089000	140.100000	0.089000	140.000000	0.087000	-140.100000	0.088000	139.800000	0.083000	138.200000	0.093000	119.400000	0.117000	111.600000	0.113000	109.300000	0.087000	104.500000	0.074000	122.200000	0.022000	-106.200000	0.044000	-79.200000	0.033000	106.400000	0.063000	88.500000	0.010000	-166.300000	0.022000	-147.300000	0.031000	-158.000000	0.002000	-82.200000	0.002000	90.800000	0.368000	-89.800000	0.003000	-84.400000	0.001000
140.600000	0.092000	140.400000	0.091000	140.600000	0.091000	140.800000	0.091000	140.700000	0.090000	140.600000	0.090000	-140.900000	0.089000	141.000000	0.092000	141.800000	0.081000	163.800000	0.043000	173.800000	0.018000	175.500000	0.020000	-178.500000	0.016000	171.100000	0.188000	-177.900000	0.010000	179.700000	0.003000	-179.300000	0.013000	-170.500000	0.011000	-142.900000	0.286000	-173.100000	0.314000	58.400000	0.005000	-177.500000	0.001000	179.300000	0.001000	-179.900000	0.000000	-179.600000	0.000000
140.000000	0.090000	140.200000	0.090000	140.000000	0.089000	140.200000	0.090000	140.300000	0.090000	140.700000	0.090000	-140.300000	0.088000	140.900000	0.088000	140.400000	0.087000	124.900000	0.142000	117.900000	0.186000	119.700000	0.205000	-66.000000	0.216000	-108.400000	0.036000	-123.700000	0.243000	125.400000	0.264000	-61.800000	0.214000	-134.800000	0.079000	54.400000	0.021000	52.500000	0.022000	-162.600000	0.001000	-51.800000	0.007000	-31.500000	0.014000	-47.000000	0.423000	42.100000	0.004000
140.300000	0.091000	140.300000	0.091000	140.400000	0.091000	140.100000	0.089000	140.200000	0.088000	140.000000	0.087000	-140.400000	0.088000	139.600000	0.084000	141.300000	0.091000	155.200000	0.047000	170.700000	0.022000	172.700000	0.013000	-177.200000	0.011000	-125.800000	0.009000	-177.400000	0.008000	179.600000	0.001000	-178.500000	0.009000	80.700000	0.009000	174.000000	0.012000	-126.700000	0.002000	57.400000	0.008000	-178.900000	0.001000	-179.600000	0.001000	-179.600000	0.001000	179.500000	0.001000
140.600000	0.092000	140.500000	0.091000	140.600000	0.091000	140.700000	0.091000	140.600000	0.091000	140.600000	0.090000	-140.700000	0.089000	141.300000	0.091000	139.900000	0.083000	128.800000	0.112000	113.700000	0.117000	112.300000	0.101000	105.600000	0.079000	-66.800000	0.208000	72.900000	0.059000	104.000000	0.038000	112.200000	0.067000	173.900000	0.216000	54.800000	0.016000	-42.900000	0.015000	157.900000	0.001000	-88.000000	0.004000	64.700000	0.002000	91.700000	0.000000	67.100000	0.007000
140.000000	0.090000	140.100000	0.090000	140.000000	0.089000	140.300000	0.090000	140.400000	0.089000	140.700000	0.090000	-140.400000	0.088000	140.700000	0.088000	140.700000	0.090000	153.600000	0.063000	171.400000	0.026000	175.000000	0.011000	-178.100000	0.018000	130.800000	0.024000	179.800000	0.003000	178.000000	0.007000	-177.600000	0.008000	-69.600000	0.019000	175.500000	0.025000	-146.600000	0.005000	-81.100000	0.362000	176.600000	0.001000	179.100000	0.001000	179.800000	0.001000	-179.700000	0.000000
140.300000	0.091000	140.400000	0.091000	140.400000	0.091000	140.100000	0.089000	140.100000	0.089000	140.000000	0.087000	-140.400000	0.088000	139.700000	0.085000	141.300000	0.087000	132.000000	0.105000	119.300000	0.171000	118.000000	0.199000	-67.000000	0.208000	120.400000	0.013000	60.500000	0.239000	125.300000	0.251000	-63.700000	0.202000	124.000000	0.072000	85.600000	0.008000	44.800000	0.029000	167.100000	0.005000	106.700000	0.380000	-97.800000	0.019000	-134.700000	0.008000	-132.200000	0.004000
140.600000	0.092000	140.400000	0.091000	140.600000	0.091000	140.600000	0.091000	140.700000	0.090000	140.600000	0.090000	-140.600000	0.089000	141.200000	0.090000	139.800000	0.084000	146.500000	0.076000	167.100000	0.027000	174.000000	0.020000	-177.500000	0.013000	172.300000	0.202000	-179.600000	0.002000	178.000000	0.007000	179.800000	0.014000	-177.300000	0.010000	149.500000	0.287000	59.400000	0.007000	82.900000	0.002000	177.000000	0.006000	-178.900000	0.001000	179.200000	0.001000	179.700000	0.000000
140.000000	0.090000	140.200000	0.090000	140.000000	0.089000	140.400000	0.090000	140.300000	0.090000	140.700000	0.090000	-140.400000	0.088000	140.700000	0.088000	141.100000	0.089000	137.500000	0.095000	117.800000	0.119000	110.800000	0.106000	104.800000	0.089000	126.600000	0.035000	68.900000	0.065000	105.600000	0.049000	113.300000	0.087000	-93.600000	0.006000	45.400000	0.030000	132.800000	0.295000	161.800000	0.006000	134.100000	0.001000	129.900000	0.006000	-91.700000	0.001000	85.500000	0.010000
140.300000	0.091000	140.300000	0.091000	140.400000	0.091000	140.100000	0.089000	140.200000	0.088000	140.000000	0.087000	-140.400000	0.088000	139.800000	0.085000	140.900000	0.088000	143.300000	0.080000	167.000000	0.035000	176.600000	0.014000	-177.400000	0.018000	120.000000	0.014000	-176.800000	0.009000	179.900000	0.002000	-178.900000	0.014000	-172.700000	0.268000	120.400000	0.004000	41.300000	0.027000	-101.000000	0.005000	169.400000	0.004000	178.600000	0.000000	-179.100000	0.000000	-179.400000	0.000000
140.600000	0.092000	140.500000	0.091000	140.600000	0.091000	140.600000	0.091000	140.600000	0.091000	140.600000	0.090000	-140.600000	0.089000	141.200000	0.090000	139.900000	0.085000	139.400000	0.085000	122.300000	0.152000	116.500000	0.195000	-68.000000	0.200000	173.400000	0.199000	-120.700000	0.223000	121.800000	0.246000	-63.600000	0.176000	-141.000000	0.023000	137.200000	0.015000	-80.600000	0.017000	167.400000	0.002000	-76.100000	0.003000	31.400000	0.398000	-157.200000	0.020000	138.000000	0.007000
140.000000	0.090000	140.100000	0.090000	140.000000	0.089000	140.400000	0.090000	140.400000	0.089000	140.700000	0.090000	-140.400000	0.088000	140.600000	0.088000	141.100000	0.088000	141.900000	0.091000	161.500000	0.040000	173.700000	0.010000	-178.100000	0.016000	-111.800000	0.032000	-177.400000	0.010000	179.200000	0.002000	179.800000	0.014000	-93.300000	0.006000	152.400000	0.021000	125.900000	0.013000	90.100000	0.006000	-176.800000	0.003000	-177.700000	0.002000	-179.600000	0.002000	-179.600000	0.001000
140.300000	0.091000	140.400000	0.091000	140.400000	0.091000	140.100000	0.089000	140.100000	0.089000	140.000000	0.087000	-140.400000	0.088000	139.900000	0.085000	140.800000	0.088000	140.200000	0.083000	123.600000	0.114000	111.800000	0.121000	106.300000	0.090000	-122.900000	0.010000	-111.700000	0.076000	-70.600000	0.055000	115.000000	0.098000	-79.400000	0.023000	158.800000	0.002000	106.100000	0.016000	-129.500000	0.351000	44.800000	0.008000	-100.800000	0.002000	-90.500000	0.012000	-76.500000	0.448000
140.600000	0.092000	140.400000	0.091000	140.600000	0.091000	140.600000	0.091000	140.700000	0.090000	140.600000	0.090000	-140.600000	0.089000	141.100000	0.090000	140.100000	0.085000	140.500000	0.087000	159.900000	0.050000	175.400000	0.011000	-178.200000	0.023000	-66.400000	0.210000	-178.200000	0.009000	178.200000	0.010000	-179.600000	0.020000	-95.900000	0.005000	-53.600000	0.297000	80.600000	0.003000	-63.700000	0.010000	170.800000	0.004000	177.600000	0.001000	-178.100000	0.377000	179.600000	0.001000
140.000000	0.090000	140.200000	0.090000	140.000000	0.089000	140.400000	0.090000	140.300000	0.090000	140.700000	0.090000	-140.400000	0.088000	140.600000	0.088000	141.000000	0.088000	141.500000	0.087000	128.000000	0.126000	115.900000	0.186000	-68.700000	0.193000	-111.600000	0.025000	-118.600000	0.214000	121.400000	0.229000	-64.100000	0.163000	-136.200000	0.269000	-56.200000	0.029000	-138.900000	0.006000	-89.500000	0.002000	84.800000	0.366000	-129.300000	0.007000	-31.100000	0.012000	-142.600000	0.005000
140.300000	0.091000	140.300000	0.091000	140.400000	0.091000	140.100000	0.089000	140.200000	0.088000	140.000000	0.087000	-140.400000	0.088000	139.900000	0.086000	140.800000	0.088000	140.300000	0.085000	152.300000	0.058000	174.300000	0.019000	-177.100000	0.015000	-119.600000	0.004000	-177.400000	0.006000	178.000000	0.007000	179.900000	0.010000	81.900000	0.021000	-152.300000	0.006000	98.100000	0.036000	-160.400000	0.011000	177.100000	0.010000	-179.400000	0.000000	62.600000	0.003000	-179.300000	0.001000
140.600000	0.092000	140.500000	0.091000	140.600000	0.091000	140.600000	0.091000	140.600000	0.091000	140.600000	0.090000	-140.600000	0.089000	141.100000	0.089000	140.200000	0.085000	140.700000	0.086000	132.300000	0.104000	111.800000	0.120000	105.300000	0.097000	-66.900000	0.214000	66.400000	0.083000	111.800000	0.070000	115.600000	0.109000	-160.400000	0.025000	51.600000	0.021000	144.200000	0.316000	-153.600000	0.003000	-136.600000	0.002000	90.200000	0.002000	-92.700000	0.015000	103.800000	0.000000
140.000000	0.090000	140.100000	0.090000	140.000000	0.089000	140.400000	0.090000	140.400000	0.089000	140.700000	0.090000	-140.400000	0.088000	140.600000	0.088000	140.900000	0.088000	141.200000	0.088000	149.900000	0.069000	175.200000	0.017000	-177.600000	0.024000	127.500000	0.029000	-178.500000	0.012000	178.100000	0.004000	179.700000	0.024000	-99.000000	0.037000	-104.200000	0.009000	47.000000	0.014000	-88.500000	0.009000	-76.500000	0.008000	-179.600000	0.002000	123.500000	0.002000	178.500000	0.001000
140.300000	0.091000	140.400000	0.091000	140.400000	0.091000	140.100000	0.089000	140.100000	0.089000	140.000000	0.087000	-140.400000	0.088000	140.100000	0.086000	140.800000	0.088000	140.400000	0.085000	135.200000	0.095000	116.300000	0.180000	-69.300000	0.187000	117.700000	0.006000	-116.900000	0.205000	119.700000	0.219000	-64.000000	0.154000	46.900000	0.043000	155.600000	0.015000	-91.300000	0.006000	-72.700000	0.005000	-107.300000	0.004000	-65.500000	0.027000	164.400000	0.003000	-53.800000	0.005000
140.600000	0.092000	140.400000	0.091000	140.600000	0.091000	140.600000	0.091000	140.700000	0.090000	140.600000	0.090000	-140.600000	0.089000	140.900000	0.089000	140.200000	0.085000	140.800000	0.085000	144.700000	0.082000	172.600000	0.014000	-177.600000	0.017000	175.800000	0.210000	-178.400000	0.006000	178.000000	0.007000	-180.000000	0.003000	168.200000	0.207000	156.900000	0.012000	173.800000	0.008000	35.700000	0.029000	-86.900000	0.001000	129.700000	0.005000	-100.300000	0.000000	-175.400000	0.001000
140.000000	0.090000	140.200000	0.090000	140.000000	0.089000	140.400000	0.090000	140.300000	0.090000	140.700000	0.090000	-140.400000	0.088000	140.600000	0.088000	140.900000	0.088000	141.100000	0.089000	139.000000	0.089000	113.700000	0.129000	105.900000	0.099000	-115.100000	0.026000	-113.700000	0.096000	-65.500000	0.079000	115.500000	0.122000	82.900000	0.007000	-72.200000	0.317000	-41.400000	0.015000	-155.700000	0.318000	-48.800000	0.006000	98.000000	0.371000	135.400000	0.011000	-156.900000	0.009000
140.300000	0.091000	140.300000	0.091000	140.400000	0.091000	140.100000	0.089000	140.200000	0.088000	140.000000	0.087000	-140.400000	0.088000	140.200000	0.086000	140.800000	0.088000	140.500000	0.084000	142.100000	0.083000	173.200000	0.017000	-177.800000	0.027000	-120.100000	0.014000	-176.600000	0.009000	177.800000	0.007000	179.500000	0.024000	-143.100000	0.024000	-179.300000	0.022000	-173.900000	0.004000	37.200000	0.023000	-172.900000	0.007000	49.600000	0.004000	-98.200000	0.001000	129.800000	0.000000
140.600000	0.092000	140.500000	0.091000	140.600000	0.091000	140.600000	0.091000	140.600000	0.091000	140.600000	0.090000	-140.600000	0.089000	140.800000	0.089000	140.200000	0.085000	140.600000	0.086000	140.500000	0.083000	117.000000	0.170000	-69.800000	0.182000	-66.100000	0.212000	-117.800000	0.197000	118.200000	0.205000	116.400000	0.143000	-55.500000	0.093000	135.000000	0.007000	-103.100000	0.008000	-79.400000	0.003000	27.100000	0.373000	-84.500000	0.008000	-68.700000	0.003000	53.700000	0.004000
140.000000	0.090000	140.100000	0.090000	140.000000	0.089000	140.400000	0.090000	140.400000	0.089000	140.700000	0.090000	-140.400000	0.088000	140.700000	0.088000	140.900000	0.088000	141.300000	0.088000	141.500000	0.088000	171.600000	0.024000	-177.200000	0.017000	-113.800000	0.015000	-176.800000	0.010000	178.400000	0.009000	179.300000	0.009000	-90.200000	0.036000	87.000000	0.011000	54.800000	0.024000	-56.300000	0.011000	-138.400000	0.003000	116.400000	0.008000	102.500000	0.006000	123.200000	0.002000
140.300000	0.091000	140.400000	0.091000	140.400000	0.091000	140.100000	0.089000	140.100000	0.089000	140.000000	0.087000	-140.400000	0.088000	140.100000	0.087000	140.800000	0.088000	140.300000	0.085000	140.500000	0.084000	115.000000	0.125000	105.700000	0.102000	-118.700000	0.015000	-114.500000	0.100000	114.900000	0.089000	-63.800000	0.126000	-112.200000	0.174000	-168.500000	0.001000	141.100000	0.335000	176.300000	0.012000	79.800000	0.004000	112.300000	0.007000	156.700000	0.398000	99.500000	0.015000
140.600000	0.092000	140.400000	0.091000	140.600000	0.091000	140.600000	0.091000	140.700000	0.090000	140.600000	0.090000	-140.600000	0.089000	140.900000	0.088000	140.200000	0.085000	140.700000	0.086000	140.900000	0.086000	171.700000	0.025000	-177.600000	0.029000	-66.400000	0.215000	-178.600000	0.006000	177.800000	0.012000	179.200000	0.021000	-54.200000	0.050000	-101.100000	0.005000	-44.200000	0.017000	143.900000	0.007000	136.100000	0.002000	100.600000	0.007000	-42.600000	0.008000	-163.600000	0.407000
140.000000	0.090000	140.200000	0.090000	140.000000	0.089000	140.400000	0.090000	140.300000	0.090000	140.700000	0.090000	-140.400000	0.088000	140.500000	0.089000	140.900000	0.088000	141.200000	0.088000	141.200000	0.086000	118.500000	0.162000	-70.100000	0.177000	-116.800000	0.020000	-115.600000	0.196000	117.800000	0.192000	116.300000	0.137000	105.600000	0.023000	-45.700000	0.319000	90.900000	0.003000	-101.700000	0.019000	92.500000	0.002000	-139.600000	0.005000	81.500000	0.002000	-28.600000	0.010000
140.300000	0.091000	140.300000	0.091000	140.400000	0.091000	140.100000	0.089000	140.200000	0.088000	140.000000	0.087000	-140.400000	0.088000	140.400000	0.086000	140.800000	0.088000	140.400000	0.084000	140.800000	0.083000	168.700000	0.024000	-177.400000	0.018000	-116.000000	0.008000	-178.200000	0.005000	177.400000	0.006000	179.300000	0.017000	-157.100000	0.031000	-171.400000	0.007000	78.200000	0.009000	60.500000	0.008000	91.300000	0.009000	75.700000	0.003000	-123.800000	0.005000	58.300000	0.002000
140.600000	0.092000	140.500000	0.091000	140.600000	0.091000	140.600000	0.091000	140.600000	0.091000	140.600000	0.090000	-140.600000	0.089000	140.600000	0.089000	140.200000	0.085000	140.800000	0.086000	140.900000	0.086000	117.900000	0.128000	105.700000	0.105000	-66.200000	0.216000	66.300000	0.107000	-64.700000	0.102000	-63.800000	0.129000	-91.800000	0.005000	-70.500000	0.034000	62.900000	0.006000	130.500000	0.338000	136.500000	0.001000	-117.000000	0.005000	-137.700000	0.003000	-164.600000	0.005000
140.000000	0.090000	140.100000	0.090000	140.000000	0.089000	140.400000	0.090000	140.400000	0.089000	140.700000	0.090000	-140.400000	0.088000	140.800000	0.088000	140.900000	0.088000	141.100000	0.088000	141.200000	0.086000	168.500000	0.029000	-177.400000	0.030000	-117.700000	0.017000	-178.500000	0.011000	179.500000	0.009000	179.700000	0.011000	-57.500000	0.243000	139.600000	0.002000	76.800000	0.002000	47.300000	0.009000	85.200000	0.001000	148.600000	0.015000	-60.000000	0.002000	63.200000	0.004000
140.300000	0.091000	140.400000	0.091000	140.400000	0.091000	140.100000	0.089000	140.100000	0.089000	140.000000	0.087000	-140.400000	0.088000	140.100000	0.087000	140.800000	0.088000	140.400000	0.085000	140.500000	0.085000	120.700000	0.149000	-70.400000	0.173000	-117.300000	0.019000	-115.100000	0.187000	115.200000	0.187000	116.100000	0.137000	-109.200000	0.056000	157.100000	0.012000	-178.300000	0.018000	-85.500000	0.011000	-152.700000	0.374000	119.900000	0.365000	154.200000	0.004000	135.900000	0.003000
140.600000	0.092000	140.400000	0.091000	140.600000	0.091000	140.600000	0.091000	140.700000	0.090000	140.600000	0.090000	-140.600000	0.089000	140.800000	0.088000	140.200000	0.085000	140.700000	0.086000	141.100000	0.085000	165.600000	0.037000	-177.600000	0.019000	-65.900000	0.214000	-178.600000	0.007000	179.400000	0.003000	179.100000	0.023000	-148.500000	0.001000	-105.300000	0.006000	140.100000	0.019000	130.600000	0.005000	-139.600000	0.005000	32.000000	0.016000	-54.400000	0.003000	130.200000	0.002000
140.000000	0.090000	140.200000	0.090000	140.000000	0.089000	140.400000	0.090000	140.300000	0.090000	140.700000	0.090000	-140.400000	0.088000	140.600000	0.088000	140.900000	0.088000	141.200000	0.087000	141.100000	0.086000	121.100000	0.120000	105.900000	0.107000	-116.600000	0.008000	-114.100000	0.113000	115.400000	0.113000	116.300000	0.132000	98.800000	0.036000	-140.600000	0.308000	123.800000	0.339000	101.600000	0.007000	-48.500000	0.010000	-64.900000	0.002000	-70.200000	0.008000	62.000000	0.003000
140.300000	0.091000	140.300000	0.091000	140.400000	0.091000	140.100000	0.089000	140.200000	0.088000	140.000000	0.087000	-140.400000	0.088000	140.300000	0.087000	140.800000	0.088000	140.400000	0.085000	140.700000	0.084000	164.300000	0.041000	-177.600000	0.032000	-116.900000	0.022000	-177.400000	0.007000	177.600000	0.006000	179.500000	0.003000	98.900000	0.015000	46.500000	0.016000	161.700000	0.010000	-54.900000	0.011000	148.200000	0.003000	170.100000	0.009000	97.500000	0.009000	-150.700000	0.002000
140.600000	0.092000	140.500000	0.091000	140.600000	0.091000	140.600000	0.091000	140.600000	0.091000	140.600000	0.090000	-140.600000	0.089000	140.700000	0.088000	140.200000	0.085000	140.800000	0.086000	141.000000	0.086000	124.500000	0.135000	-70.500000	0.169000	-66.000000	0.216000	-115.800000	0.186000	116.400000	0.180000	-63.800000	0.140000	106.900000	0.210000	-118.800000	0.017000	153.100000	0.005000	137.100000	0.000000	79.700000	0.003000	-61.600000	0.005000	132.000000	0.374000	44.400000	0.006000
140.000000	0.090000	140.100000	0.090000	140.000000	0.089000	140.400000	0.090000	140.400000	0.089000	140.700000	0.090000	-140.400000	0.088000	140.600000	0.089000	140.900000	0.088000	141.000000	0.088000	141.100000	0.086000	159.600000	0.044000	-177.500000	0.019000	-118.400000	0.010000	-177.600000	0.006000	178.200000	0.006000	179.300000	0.022000	96.700000	0.048000	-87.300000	0.003000	89.000000	0.005000	-42.400000	0.017000	79.700000	0.002000	101.400000	0.005000	-36.500000	0.009000	159.900000	0.009000
140.300000	0.091000	140.400000	0.091000	140.400000	0.091000	140.100000	0.089000	140.100000	0.089000	140.000000	0.087000	-140.400000	0.088000	140.400000	0.086000	140.800000	0.088000	140.500000	0.085000	140.700000	0.084000	126.700000	0.115000	105.900000	0.109000	-114.900000	0.017000	-114.100000	0.118000	115.500000	0.118000	116.100000	0.129000	-150.800000	0.053000	-98.300000	0.021000	72.100000	0.017000	156.900000	0.350000	141.600000	0.000000	116.200000	0.001000	73.700000	0.002000	177.700000	0.008000
140.600000	0.092000	140.400000	0.091000	140.600000	0.091000	140.600000	0.091000	140.700000	0.090000	140.600000	0.090000	-140.600000	0.089000	140.600000	0.089000	140.200000	0.085000	140.700000	0.086000	141.000000	0.086000	157.500000	0.053000	-177.600000	0.034000	-65.900000	0.217000	-178.500000	0.005000	178.700000	0.006000	179.500000	0.013000	-115.400000	0.039000	54.500000	0.016000	88.000000	0.006000	50.200000	0.010000	179.700000	0.015000	173.300000	0.011000	-104.700000	0.012000	45.100000	0.007000
140.000000	0.090000	140.200000	0.090000	140.000000	0.089000	140.400000	0.090000	140.300000	0.090000	140.700000	0.090000	-140.400000	0.088000	140.700000	0.088000	140.900000	0.088000	141.100000	0.087000	141.100000	0.085000	129.600000	0.114000	-70.600000	0.165000	-119.300000	0.010000	-114.600000	0.184000	115.400000	0.175000	-63.900000	0.137000	50.600000	0.033000	87.300000	0.011000	68.600000	0.005000	-96.000000	0.005000	-151.500000	0.364000	113.200000	0.002000	137.100000	0.001000	-88.300000	0.006000
140.300000	0.091000	140.300000	0.091000	140.400000	0.091000	140.100000	0.089000	140.200000	0.088000	140.000000	0.087000	-140.400000	0.088000	140.300000	0.087000	140.800000	0.088000	140.500000	0.085000	140.700000	0.085000	152.000000	0.064000	-177.700000	0.020000	-115.500000	0.023000	-178.400000	0.006000	178.700000	0.004000	179.700000	0.015000	164.100000	0.155000	94.800000	0.300000	162.400000	0.337000	172.500000	0.002000	-97.100000	0.003000	39.400000	0.008000	35.600000	0.014000	-78.300000	0.408000
140.600000	0.092000	140.500000	0.091000	140.600000	0.091000	140.600000	0.091000	140.600000	0.091000	140.600000	0.090000	-140.600000	0.089000	140.700000	0.088000	140.200000	0.085000	140.700000	0.087000	141.000000	0.086000	133.500000	0.100000	105.900000	0.111000	-65.700000	0.215000	66.700000	0.121000	-65.100000	0.124000	115.900000	0.130000	80.600000	0.060000	51.600000	0.023000	161.600000	0.020000	142.500000	0.013000	-41.700000	0.010000	122.500000	0.385000	64.400000	0.002000	-112.700000	0.006000
140.000000	0.090000	140.100000	0.090000	140.000000	0.089000	140.400000	0.090000	140.400000	0.089000	140.700000	0.090000	-140.400000	0.088000	140.600000	0.088000	140.900000	0.088000	141.000000	0.087000	141.000000	0.085000	148.400000	0.071000	-177.400000	0.035000	-118.500000	0.004000	-179.500000	0.005000	179.400000	0.007000	179.400000	0.020000	-136.200000	0.049000	46.300000	0.021000	136.600000	0.001000	179.300000	0.003000	90.700000	0.001000	-40.200000	0.009000	92.600000	0.002000	80.700000	0.004000
140.300000	0.091000	140.400000	0.091000	140.400000	0.091000	140.100000	0.089000	140.100000	0.089000	140.000000	0.087000	-140.400000	0.088000	140.400000	0.087000	140.800000	0.088000	140.500000	0.085000	140.800000	0.085000	136.800000	0.092000	-70.900000	0.162000	-115.600000	0.026000	-113.300000	0.182000	114.400000	0.170000	-63.900000	0.137000	-57.400000	0.059000	-140.800000	0.009000	120.400000	0.009000	81.200000	0.005000	96.100000	0.001000	-163.600000	0.001000	-55.200000	0.010000	59.900000	0.003000
140.600000	0.092000	140.400000	0.091000	140.600000	0.091000	140.600000	0.091000	140.700000	0.090000	140.600000	0.090000	-140.600000	0.089000	140.600000	0.088000	140.200000	0.085000	140.900000	0.086000	141.100000	0.085000	144.400000	0.081000	-177.700000	0.020000	-65.800000	0.217000	-179.700000	0.005000	179.600000	0.004000	179.700000	0.007000	-93.000000	0.038000	-165.100000	0.012000	-169.300000	0.005000	54.800000	0.011000	44.800000	0.011000	-118.600000	0.003000	-69.800000	0.002000	-107.500000	0.002000
140.000000	0.090000	140.200000	0.090000	140.000000	0.089000	140.400000	0.090000	140.300000	0.090000	140.700000	0.090000	-140.400000	0.088000	140.700000	0.088000	140.900000	0.088000	140.900000	0.087000	140.900000	0.086000	139.300000	0.086000	106.000000	0.113000	-119.400000	0.004000	-113.100000	0.124000	114.700000	0.130000	116.000000	0.133000	-121.300000	0.163000	67.200000	0.009000	-140.500000	0.009000	138.000000	0.356000	87.200000	0.007000	160.800000	0.007000	97.600000	0.015000	-63.800000	0.002000
140.300000	0.091000	140.300000	0.091000	140.400000	0.091000	140.100000	0.089000	140.200000	0.088000	140.000000	0.087000	-140.400000	0.088000	140.300000	0.087000	140.800000	0.088000	140.600000	0.085000	140.800000	0.085000	142.400000	0.085000	-177.600000	0.037000	-114.200000	0.022000	-178.600000	0.005000	178.800000	0.003000	179.200000	0.023000	54.200000	0.072000	46.500000	0.028000	96.600000	0.013000	-46.000000	0.012000	-46.600000	0.009000	-84.300000	0.002000	132.900000	0.373000	-162.300000	0.013000
140.600000	0.092000	140.500000	0.091000	140.600000	0.091000	140.600000	0.091000	140.600000	0.091000	140.600000	0.090000	-140.600000	0.089000	140.700000	0.088000	140.200000	0.085000	140.700000	0.087000	141.000000	0.085000	140.600000	0.081000	-71.000000	0.159000	-65.700000	0.218000	-114.300000	0.181000	-65.700000	0.169000	116.300000	0.135000	-104.100000	0.010000	119.900000	0.311000	142.900000	0.324000	86.600000	0.006000	-149.300000	0.357000	165.100000	0.001000	34.100000	0.010000	134.500000	0.001000
140.000000	0.090000	140.100000	0.090000	140.000000	0.089000	140.400000	0.090000	140.400000	0.089000	140.700000	0.090000	-140.400000	0.088000	140.600000	0.089000	140.900000	0.088000	141.000000	0.087000	141.000000	0.086000	141.500000	0.086000	-177.700000	0.020000	-120.400000	0.005000	-178.500000	0.002000	-179.600000	0.003000	179.300000	0.007000	-137.200000	0.030000	83.500000	0.015000	41.800000	0.018000	148.500000	0.002000	-56.700000	0.006000	153.800000	0.008000	-66.800000	0.003000	115.400000	0.002000
140.300000	0.091000	140.400000	0.091000	140.400000	0.091000	140.100000	0.089000	140.100000	0.089000	140.000000	0.087000	-140.400000	0.088000	140.400000	0.086000	140.800000	0.088000	140.500000	0.085000	140.900000	0.084000	141.100000	0.084000	106.100000	0.114000	-114.400000	0.026000	-113.600000	0.129000	-65.700000	0.133000	-63.600000	0.134000	78.400000	0.033000	68.400000	0.005000	-84.300000	0.010000	74.400000	0.007000	99.500000	0.005000	165.500000	0.003000	102.200000	0.010000	-154.400000	0.008000
140.600000	0.092000	140.400000	0.091000	140.600000	0.091000	140.600000	0.091000	140.700000	0.090000	140.600000	0.090000	-140.600000	0.089000	140.600000	0.089000	140.200000	0.085000	140.900000	0.086000	140.900000	0.086000	141.000000	0.084000	-177.500000	0.038000	175.200000	0.213000	-178.600000	0.004000	178.900000	0.004000	179.200000	0.021000	-139.700000	0.190000	164.000000	0.008000	-173.300000	0.010000	-134.100000	0.002000	-142.500000	0.008000	100.800000	0.388000	-132.000000	0.006000	-61.100000	0.002000
140.000000	0.090000	140.200000	0.090000	140.000000	0.089000	140.400000	0.090000	140.300000	0.090000	140.700000	0.090000	-140.400000	0.088000	140.700000	0.088000	140.900000	0.088000	140.900000	0.087000	141.100000	0.085000	141.100000	0.085000	-71.100000	0.157000	119.700000	0.007000	-114.000000	0.177000	114.700000	0.164000	116.100000	0.132000	-99.500000	0.082000	86.000000	0.014000	-55.100000	0.007000	-45.800000	0.012000	-175.500000	0.007000	178.500000	0.002000	170.500000	0.005000	30.600000	0.010000
140.300000	0.091000	140.300000	0.091000	140.400000	0.091000	140.100000	0.089000	140.200000	0.088000	140.000000	0.087000	-140.400000	0.088000	140.300000	0.087000	140.800000	0.088000	140.600000	0.085000	140.700000	0.085000	141.400000	0.083000	-177.800000	0.020000	125.100000	0.026000	-178.800000	0.007000	179.300000	0.007000	179.300000	0.016000	-168.400000	0.039000	158.500000	0.014000	-178.400000	0.007000	142.700000	0.009000	126.600000	0.005000	136.300000	0.006000	49.900000	0.005000	116.900000	0.408000
140.600000	0.092000	140.500000	0.091000	140.600000	0.091000	140.600000	0.091000	140.600000	0.091000	140.600000	0.090000	-140.600000	0.089000	140.700000	0.088000	140.200000	0.085000	140.700000	0.087000	141.000000	0.086000	140.800000	0.085000	106.200000	0.115000	174.500000	0.214000	-113.300000	0.128000	114.700000	0.133000	-63.800000	0.134000	119.800000	0.004000	68.100000	0.006000	-79.700000	0.009000	109.900000	0.359000	-58.600000	0.007000	88.900000	0.002000	107.400000	0.007000	125.000000	0.003000
140.000000	0.090000	140.100000	0.090000	140.000000	0.089000	140.400000	0.090000	140.400000	0.089000	140.700000	0.090000	-140.400000	0.088000	140.600000	0.088000	140.900000	0.088000	141.000000	0.087000	141.000000	0.085000	141.400000	0.084000	-177.500000	0.039000	120.900000	0.009000	-179.100000	0.004000	179.100000	0.005000	179.700000	0.012000	-51.100000	0.044000	-148.500000	0.328000	39.400000	0.034000	177.100000	0.004000	-34.500000	0.015000	178.600000	0.001000	-72.200000	0.004000	-169.500000	0.002000
140.300000	0.091000	140.400000	0.091000	140.400000	0.091000	140.100000	0.089000	140.100000	0.089000	140.000000	0.087000	-140.400000	0.088000	140.400000	0.087000	140.800000	0.088000	140.500000	0.085000	140.800000	0.085000	141.000000	0.084000	-71.100000	0.155000	125.700000	0.017000	67.300000	0.178000	-65.900000	0.162000	116.200000	0.132000	164.500000	0.157000	110.200000	0.024000	148.200000	0.324000	-130.600000	0.009000	-147.000000	0.341000	-89.200000	0.001000	37.100000	0.011000	80.700000	0.003000
140.600000	0.092000	140.400000	0.091000	140.600000	0.091000	140.600000	0.091000	140.700000	0.090000	140.600000	0.090000	-140.600000	0.089000	140.600000	0.088000	140.200000	0.085000	140.900000	0.086000	141.100000	0.085000	141.200000	0.084000	-177.900000	0.020000	173.100000	0.220000	179.200000	0.002000	-179.700000	0.005000	179.000000	0.023000	62.100000	0.028000	119.900000	0.006000	86.300000	0.008000	-89.600000	0.003000	-43.500000	0.015000	137.600000	0.007000	-97.500000	0.003000	128.400000	0.002000
140.000000	0.090000	140.200000	0.090000	140.000000	0.089000	140.400000	0.090000	140.300000	0.090000	140.700000	0.090000	-140.400000	0.088000	140.700000	0.088000	140.900000	0.088000	140.900000	0.087000	140.900000	0.086000	141.200000	0.084000	106.300000	0.116000	122.800000	0.007000	-111.800000	0.132000	113.500000	0.137000	-63.800000	0.136000	-134.000000	0.140000	175.700000	0.004000	-132.300000	0.008000	173.500000	0.005000	81.600000	0.004000	177.900000	0.002000	-116.000000	0.383000	-75.500000	0.003000
140.300000	0.091000	140.300000	0.091000	140.400000	0.091000	140.100000	0.089000	140.200000	0.088000	140.000000	0.087000	-140.400000	0.088000	140.300000	0.087000	140.800000	0.088000	140.600000	0.085000	140.800000	0.085000	141.000000	0.085000	-177.500000	0.040000	123.700000	0.021000	-179.900000	0.005000	-179.800000	0.005000	179.800000	0.003000	-144.600000	0.001000	-94.400000	0.005000	88.800000	0.007000	86.200000	0.010000	-142.200000	0.002000	-100.300000	0.381000	-34.600000	0.009000	-169.400000	0.001000
-180.000000	0.000000	-180.000000	0.000000	-180.000000	0.000000	-180.000000	0.000000	-180.000000	0.000000	-180.000000	0.000000	-180.000000	0.000000	-180.000000	0.000000	-180.000000	0.000000	-180.000000	0.000000	-180.000000	0.000000	-180.000000	0.000000	-180.000000	0.000000	-180.000000	0.000000	-180.000000	0.000000	-180.000000	0.000000	-180.000000	0.000000	-180.000000	0.000000	-180.000000	0.000000	-180.000000	0.000000	-180.000000	0.000000	-180.000000	0.000000	-180.000000	0.000000	-180.000000	0.000000	-180.000000	0.000000
90.000000	0.000000	90.000000	0.000000	90.000000	0.000000	90.000000	0.000000	90.000000	0.000000	90.000000	0.000000	90.000000	0.000000	90.000000	0.000000	90.000000	0.000000	90.000000	0.000000	90.000000	0.000000	90.000000	0.000000	90.000000	0.000000	90.000000	0.000000	90.000000	0.000000	90.000000	0.000000	90.000000	0.000000	90.000000	0.000000	90.000000	0.000000	90.000000	0.000000	90.000000	0.000000	90.000000	0.000000	90.000000	0.000000	90.000000	0.000000	90.000000	0.000000
-180.000000	0.000000	-180.000000	0.000000	-180.000000	0.000000	-180.000000	0.000000	-180.000000	0.000000	-180.000000	0.000000	-180.000000	0.000000	-180.000000	0.000000	-180.000000	0.000000	-180.000000	0.000000	-180.000000	0.000000	-180.000000	0.000000	-180.000000	0.000000	-180.000000	0.000000	-180.000000	0.000000	-180.000000	0.000000	-180.000000	0.000000	-180.000000	0.000000	-180.000000	0.000000	-180.000000	0.000000	-180.000000	0.000000	-180.000000	0.000000	-180.000000	0.000000	-180.000000	0.000000	-180.000000	0.000000
-135.000000	0.297000	-135.000000	0.297000	-135.000000	0.297000	-135.000000	0.297000	-135.000000	0.296000	-135.000000	0.296000	-135.000000	0.000000	-135.000000	0.000000	-135.000000	0.000000	-135.000000	0.000000	-135.000000	0.000000	-135.000000	0.000000	-135.000000	0.000000	-135.000000	0.000000	-135.000000	0.000000	-135.000000	0.000000	-135.000000	0.000000	-135.000000	0.000000	-135.000000	0.000000	-135.000000	0.000000	-135.000000	0.000000	-135.000000	0.000000	-135.000000	0.000000	-135.000000	0.000000	-135.000000	0.000000
-180.000000	0.009000	-180.000000	0.008000	-180.000000	0.007000	-180.000000	0.006000	-180.000000	0.006000	-180.000000	0.005000	-180.000000	0.000000	-180.000000	0.000000	-180.000000	0.000000	-180.000000	0.000000	-180.000000	0.000000	-180.000000	0.000000	-180.000000	0.000000	-180.000000	0.000000	-180.000000	0.000000	-180.000000	0.000000	-180.000000	0.000000	-180.000000	0.000000	-180.000000	0.000000	-180.000000	0.000000	-180.000000	0.000000	-180.000000	0.000000	-180.000000	0.000000	-180.000000	0.000000	-180.000000	0.000000
-90.100000	0.099000	-90.000000	0.096000	-89.900000	0.092000	-89.900000	0.087000	-89.800000	0.079000	-89.800000	0.069000	-90.000000	0.331000	-90.000000	0.000000	-90.000000	0.000000	-90.000000	0.000000	-90.000000	0.000000	-90.000000	0.000000	-90.000000	0.000000	-90.000000	0.000000	-90.000000	0.000000	-90.000000	0.000000	-90.000000	0.000000	-90.000000	0.000000	-90.000000	0.000000	-90.000000	0.000000	-90.000000	0.000000	-90.000000	0.000000	-90.000000	0.000000	-90.000000	0.000000	-90.000000	0.000000
-179.700000	0.016000	-179.900000	0.016000	179.900000	0.016000	179.900000	0.015000	179.700000	0.016000	179.600000	0.016000	-180.000000	0.004000	-180.000000	0.000000	-180.000000	0.000000	-180.000000	0.000000	-180.000000	0.000000	-180.000000	0.000000	-180.000000	0.000000	-180.000000	0.000000	-180.000000	0.000000	-180.000000	0.000000	-180.000000	0.000000	-180.000000	0.000000	-180.000000	0.000000	-180.000000	0.000000	-180.000000	0.000000	-180.000000	0.000000	-180.000000	0.000000	-180.000000	0.000000	-180.000000	0.000000
110.500000	0.226000	111.900000	0.228000	113.400000	0.231000	114.900000	0.236000	117.100000	0.240000	119.700000	0.247000	89.900000	0.113000	112.500000	0.397000	112.500000	0.396000	112.500000	0.396000	112.500000	0.396000	112.500000	0.396000	112.500000	0.396000	112.500000	0.396000	112.500000	0.000000	112.500000	0.000000	112.500000	0.000000	112.500000	0.000000	112.500000	0.000000	112.500000	0.000000	112.500000	0.000000	112.500000	0.000000	112.500000	0.000000	112.500000	0.000000	112.500000	0.000000
175.600000	0.016000	175.300000	0.016000	175.400000	0.015000	176.000000	0.013000	175.900000	0.013000	176.100000	0.012000	-179.800000	0.008000	-180.000000	0.003000	-180.000000	0.003000	-180.000000	0.003000	-180.000000	0.002000	-180.000000	0.002000	-180.000000	0.002000	-180.000000	0.001000	-180.000000	0.000000	-180.000000	0.000000	-180.000000	0.000000	-180.000000	0.000000	-180.000000	0.000000	-180.000000	0.000000	-180.000000	0.000000	-180.000000	0.000000	-180.000000	0.000000	-180.000000	0.000000	-180.000000	0.000000
103.200000	0.128000	103.400000	0.124000	103.300000	0.120000	102.700000	0.115000	102.900000	0.106000	102.700000	0.093000	-109.100000	0.224000	-89.500000	0.029000	-89.500000	0.024000	-89.500000	0.018000	-89.600000	0.015000	-89.600000	0.012000	-89.600000	0.009000	-89.800000	0.008000	-90.000000	0.000000	-90.000000	0.000000	-90.000000	0.000000	-90.000000	0.000000	-90.000000	0.000000	-90.000000	0.000000	-90.000000	0.000000	-90.000000	0.000000	-90.000000	0.000000	-90.000000	0.000000	-90.000000	0.000000
174.200000	0.019000	174.300000	0.019000	174.600000	0.019000	175.400000	0.017000	175.400000	0.018000	175.800000	0.018000	-176.800000	0.009000	179.100000	0.008000	179.100000	0.005000	179.000000	0.004000	179.300000	0.003000	179.200000	0.002000	179.200000	0.002000	179.600000	0.001000	-180.000000	0.000000	-180.000000	0.000000	-180.000000	0.000000	-180.000000	0.000000	-180.000000	0.000000	-180.000000	0.000000	-180.000000	0.000000	-180.000000	0.000000	-180.000000	0.000000	-180.000000	0.000000	-180.000000	0.000000
115.500000	0.192000	116.000000	0.194000	116.400000	0.197000	116.400000	0.203000	117.800000	0.207000	119.400000	0.215000	-104.900000	0.123000	129.200000	0.277000	130.200000	0.282000	131.600000	0.286000	132.100000	0.289000	132.800000	0.291000	133.500000	0.292000	133.600000	0.293000	135.000000	0.442000	135.000000	0.000000	135.000000	0.000000	135.000000	0.000000	135.000000	0.000000	135.000000	0.000000	135.000000	0.000000	135.000000	0.000000	135.000000	0.000000	135.000000	0.000000	135.000000	0.000000
166.300000	0.020000	166.300000	0.020000	167.000000	0.018000	169.000000	0.016000	169.300000	0.016000	170.400000	0.016000	-175.800000	0.014000	178.200000	0.009000	179.000000	0.008000	179.200000	0.007000	179.400000	0.006000	179.600000	0.005000	179.600000	0.005000	179.800000	0.003000	-180.000000	0.001000	-180.000000	0.000000	-180.000000	0.000000	-180.000000	0.000000	-180.000000	0.000000	-180.000000	0.000000	-180.000000	0.000000	-180.000000	0.000000	-180.000000	0.000000	-180.000000	0.000000	-180.000000	0.000000
113.300000	0.136000	113.200000	0.133000	112.400000	0.132000	110.300000	0.130000	109.700000	0.125000	108.100000	0.117000	-115.100000	0.197000	98.500000	0.042000	97.600000	0.031000	96.500000	0.022000	95.700000	0.017000	94.700000	0.013000	93.800000	0.009000	93.100000	0.009000	89.900000	0.006000	90.000000	0.000000	90.000000	0.000000	90.000000	0.000000	90.000000	0.000000	90.000000	0.000000	90.000000	0.000000	90.000000	0.000000	90.000000	0.000000	90.000000	0.000000	90.000000	0.000000
167.300000	0.043000	167.600000	0.043000	168.400000	0.041000	170.300000	0.036000	170.900000	0.035000	172.300000	0.032000	-172.300000	0.015000	178.700000	0.015000	179.400000	0.010000	179.600000	0.008000	179.800000	0.005000	179.900000	0.005000	179.900000	0.005000	-180.000000	0.003000	-179.800000	0.001000	-180.000000	0.000000	-180.000000	0.000000	-180.000000	0.000000	-180.000000	0.000000	-180.000000	0.000000	-180.000000	0.000000	-180.000000	0.000000	-180.000000	0.000000	-180.000000	0.000000	-180.000000	0.000000
119.800000	0.150000	119.900000	0.152000	119.500000	0.155000	118.400000	0.164000	118.600000	0.169000	118.700000	0.179000	-109.200000	0.133000	125.500000	0.255000	126.900000	0.268000	128.600000	0.276000	129.600000	0.282000	130.600000	0.286000	131.700000	0.288000	131.900000	0.291000	-133.900000	0.292000	-123.800000	0.476000	-123.700000	0.476000	-123.800000	0.476000	-123.800000	0.476000	-123.700000	0.000000	-123.700000	0.000000	-123.700000	0.000000	-123.700000	0.000000	-123.700000	0.000000	-123.700000	0.000000
155.300000	0.045000	155.200000	0.043000	155.900000	0.041000	158.500000	0.036000	158.800000	0.033000	160.600000	0.028000	-172.100000	0.026000	174.800000	0.009000	176.400000	0.005000	177.100000	0.004000	177.900000	0.003000	178.100000	0.002000	178.100000	0.002000	178.900000	0.001000	-179.900000	0.003000	180.000000	0.001000	180.000000	0.001000	180.000000	0.001000	180.000000	0.001000	180.000000	0.000000	180.000000	0.000000	180.000000	0.000000	180.000000	0.000000	180.000000	0.000000	180.000000	0.000000
127.400000	0.128000	127.300000	0.128000	126.500000	0.128000	123.400000	0.129000	122.800000	0.127000	120.400000	0.124000	-116.800000	0.172000	101.100000	0.083000	-80.900000	0.065000	-81.500000	0.048000	-82.600000	0.038000	-83.500000	0.029000	-84.400000	0.023000	-85.400000	0.019000	-92.400000	0.007000	-89.800000	0.004000	-89.800000	0.003000	-89.800000	0.002000	-89.800000	0.002000	-90.000000	0.484000	-90.000000	0.000000	-90.000000	0.000000	-90.000000	0.000000	-90.000000	0.000000	-90.000000	0.000000
153.300000	0.060000	153.700000	0.060000	154.600000	0.059000	157.800000	0.053000	158.900000	0.053000	161.700000	0.050000	-165.200000	0.027000	177.600000	0.014000	179.600000	0.012000	179.200000	0.012000	179.100000	0.010000	179.600000	0.008000	179.600000	0.007000	179.900000	0.005000	-179.900000	0.002000	179.600000	0.001000	179.600000	0.001000	179.600000	0.001000	179.600000	0.000000	-180.000000	0.001000	-180.000000	0.000000	-180.000000	0.000000	-180.000000	0.000000	-180.000000	0.000000	-180.000000	0.000000
130.000000	0.113000	129.700000	0.112000	129.200000	0.114000	127.200000	0.124000	126.700000	0.125000	125.200000	0.134000	-117.700000	0.132000	119.500000	0.228000	120.300000	0.246000	123.800000	0.257000	126.000000	0.265000	127.600000	0.273000	129.000000	0.278000	129.800000	0.282000	48.300000	0.293000	134.400000	0.291000	44.400000	0.040000	44.500000	0.022000	44.700000	0.016000	51.200000	0.009000	135.000000	0.000000	135.000000	0.000000	135.000000	0.000000	135.000000	0.000000	135.000000	0.000000
148.100000	0.077000	148.100000	0.077000	148.300000	0.075000	149.600000	0.066000	149.600000	0.065000	150.300000	0.058000	-163.900000	0.040000	173.100000	0.013000	178.000000	0.005000	177.500000	0.005000	177.700000	0.005000	178.100000	0.003000	178.300000	0.003000	178.800000	0.002000	179.000000	0.001000	179.800000	0.002000	-178.600000	0.258000	-179.500000	0.002000	-179.700000	0.001000	-179.100000	0.001000	180.000000	0.000000	180.000000	0.000000	180.000000	0.000000	180.000000	0.000000	180.000000	0.000000
135.000000	0.104000	135.300000	0.105000	135.100000	0.105000	133.600000	0.110000	133.700000	0.110000	132.700000	0.113000	-123.000000	0.143000	106.300000	0.103000	103.600000	0.084000	104.400000	0.059000	103.600000	0.044000	101.900000	0.035000	100.600000	0.027000	98.600000	0.024000	-92.800000	0.015000	91.800000	0.006000	-85.500000	0.018000	90.400000	0.010000	-89.300000	0.005000	77.600000	0.003000	90.000000	0.000000	90.000000	0.000000	90.000000	0.000000	90.000000	0.000000	90.000000	0.000000
143.700000	0.080000	143.400000	0.079000	143.900000	0.079000	146.100000	0.076000	146.400000	0.075000	148.300000	0.071000	-155.500000	0.048000	174.900000	0.022000	176.200000	0.014000	176.100000	0.014000	177.200000	0.010000	177.700000	0.007000	177.900000	0.005000	178.600000	0.002000	-179.800000	0.003000	179.900000	0.002000	168.300000	0.003000	-179.700000	0.003000	179.600000	0.001000	179.800000	0.000000	-180.000000	0.000000	-180.000000	0.000000	-180.000000	0.000000	-180.000000	0.000000	-180.000000	0.000000
138.200000	0.097000	138.300000	0.096000	138.000000	0.095000	136.200000	0.096000	136.000000	0.095000	134.600000	0.096000	-128.000000	0.119000	118.500000	0.199000	120.100000	0.224000	123.500000	0.237000	124.900000	0.251000	126.300000	0.261000	127.900000	0.268000	128.400000	0.275000	50.100000	0.286000	133.200000	0.293000	127.600000	0.091000	-57.400000	0.371000	127.800000	0.380000	-38.600000	0.024000	-112.500000	0.519000	-112.500000	0.000000	-112.500000	0.000000	-112.500000	0.000000	-112.500000	0.000000
142.200000	0.089000	142.400000	0.090000	142.500000	0.089000	143.500000	0.088000	143.700000	0.088000	144.500000	0.088000	-152.600000	0.063000	168.800000	0.021000	174.200000	0.014000	174.800000	0.016000	176.400000	0.012000	177.500000	0.010000	177.900000	0.009000	179.000000	0.006000	178.800000	0.002000	179.200000	0.002000	-64.300000	0.016000	-176.800000	0.001000	179.300000	0.002000	-179.600000	0.001000	180.000000	0.001000	180.000000	0.000000	180.000000	0.000000	180.000000	0.000000	180.000000	0.000000
138.800000	0.090000	138.700000	0.089000	138.800000	0.090000	138.600000	0.092000	138.700000	0.092000	138.400000	0.092000	-131.900000	0.108000	112.000000	0.117000	106.400000	0.100000	104.600000	0.080000	-76.900000	0.065000	-77.600000	0.050000	-78.900000	0.040000	-80.300000	0.033000	84.400000	0.018000	-86.800000	0.011000	179.100000	0.204000	101.100000	0.005000	100.300000	0.004000	-87.000000	0.360000	89.800000	0.001000	90.000000	0.000000	90.000000	0.000000	90.000000	0.000000	90.000000	0.000000
141.100000	0.092000	141.000000	0.092000	140.900000	0.091000	140.900000	0.088000	140.700000	0.087000	140.700000	0.085000	-146.400000	0.076000	169.900000	0.032000	175.000000	0.022000	177.400000	0.015000	178.900000	0.007000	178.600000	0.006000	178.400000	0.005000	178.600000	0.003000	-179.200000	0.003000	179.800000	0.003000	69.600000	0.012000	-179.500000	0.001000	177.000000	0.000000	-179.400000	0.002000	-179.600000	0.000000	-180.000000	0.000000	-180.000000	0.000000	-180.000000	0.000000	-180.000000	0.000000
140.300000	0.091000	140.600000	0.091000	140.500000	0.091000	140.400000	0.091000	140.600000	0.091000	140.800000	0.091000	-136.800000	0.098000	120.500000	0.170000	118.800000	0.201000	119.600000	0.223000	119.200000	0.241000	122.100000	0.251000	124.300000	0.259000	125.900000	0.266000	-129.300000	0.278000	131.700000	0.287000	-129.300000	0.075000	-53.400000	0.022000	132.500000	0.017000	137.000000	0.018000	-135.600000	0.009000	-135.000000	0.000000	-135.000000	0.000000	-135.000000	0.000000	-135.000000	0.000000
139.900000	0.090000	139.700000	0.089000	139.900000	0.089000	140.400000	0.090000	140.500000	0.090000	140.600000	0.090000	-143.100000	0.083000	160.400000	0.033000	169.700000	0.018000	173.100000	0.010000	179.600000	0.007000	179.400000	0.007000	179.300000	0.007000	179.500000	0.006000	-179.700000	0.007000	179.400000	0.002000	-172.100000	0.014000	-178.000000	0.003000	178.800000	0.002000	-179.300000	0.001000	-179.700000	0.001000	180.000000	0.000000	180.000000	0.000000	180.000000	0.000000	180.000000	0.000000
140.600000	0.091000	140.700000	0.091000	140.600000	0.090000	140.100000	0.088000	140.000000	0.087000	139.800000	0.085000	-138.900000	0.088000	121.800000	0.119000	111.900000	0.114000	108.300000	0.101000	105.800000	0.073000	105.700000	0.055000	105.100000	0.041000	102.800000	0.036000	82.800000	0.025000	95.500000	0.015000	91.300000	0.046000	-89.200000	0.319000	91.200000	0.319000	-94.300000	0.005000	-89.500000	0.002000	-90.000000	0.539000	-90.000000	0.000000	-90.000000	0.000000	-90.000000	0.000000
140.400000	0.092000	140.500000	0.092000	140.500000	0.092000	140.600000	0.092000	140.700000	0.092000	140.900000	0.093000	-141.600000	0.091000	160.500000	0.052000	170.800000	0.028000	175.700000	0.013000	176.400000	0.017000	176.800000	0.016000	177.400000	0.014000	178.700000	0.009000	-179.900000	0.002000	178.900000	0.003000	171.100000	0.221000	179.800000	0.004000	-179.000000	0.004000	-178.800000	0.000000	179.600000	0.000000	180.000000	0.001000	180.000000	0.000000	180.000000	0.000000	180.000000	0.000000
140.100000	0.089000	139.900000	0.089000	140.100000	0.088000	140.400000	0.089000	140.500000	0.089000	140.700000	0.088000	-140.100000	0.087000	126.700000	0.130000	120.100000	0.176000	117.800000	0.205000	121.000000	0.224000	123.200000	0.235000	124.700000	0.245000	125.100000	0.255000	-126.500000	0.273000	131.000000	0.281000	-50.300000	0.047000	123.700000	0.036000	-131.600000	0.040000	-134.000000	0.024000	127.800000	0.386000	60.500000	0.006000	127.100000	0.549000	127.100000	0.549000	127.100000	0.549000
140.300000	0.092000	140.500000	0.091000	140.300000	0.091000	140.000000	0.089000	139.900000	0.088000	139.500000	0.087000	-140.100000	0.089000	149.800000	0.059000	164.000000	0.031000	173.200000	0.020000	174.300000	0.010000	174.800000	0.010000	175.600000	0.009000	177.100000	0.005000	179.200000	0.004000	178.700000	0.004000	-174.100000	0.005000	-178.700000	0.006000	179.400000	0.004000	-180.000000	0.001000	-178.800000	0.002000	-179.100000	0.000000	-180.000000	0.001000	-180.000000	0.001000	-180.000000	0.001000
140.600000	0.091000	140.600000	0.092000	140.700000	0.091000	140.800000	0.091000	140.800000	0.091000	141.300000	0.091000	-141.100000	0.088000	133.600000	0.108000	118.600000	0.116000	109.100000	0.110000	108.400000	0.092000	107.700000	0.075000	-74.400000	0.061000	-75.100000	0.050000	-100.400000	0.030000	-83.000000	0.021000	-81.900000	0.009000	108.200000	0.003000	-99.100000	0.002000	89.200000	0.364000	97.300000	0.002000	-111.900000	0.002000	-90.000000	0.000000	-90.000000	0.000000	-90.000000	0.000000
139.900000	0.090000	139.900000	0.089000	139.900000	0.089000	140.200000	0.090000	140.400000	0.089000	140.300000	0.089000	-140.100000	0.089000	147.800000	0.073000	164.000000	0.045000	174.600000	0.020000	175.400000	0.014000	177.500000	0.006000	-180.000000	0.007000	179.600000	0.007000	-178.300000	0.005000	179.400000	0.002000	-173.300000	0.012000	-179.600000	0.004000	179.600000	0.004000	179.500000	0.001000	175.800000	0.001000	-179.800000	0.001000	-180.000000	0.000000	-180.000000	0.000000	-180.000000	0.000000
140.500000	0.091000	140.400000	0.091000	140.500000	0.091000	140.100000	0.089000	140.000000	0.089000	139.900000	0.087000	-140.500000	0.087000	135.500000	0.092000	124.800000	0.144000	117.800000	0.191000	119.200000	0.210000	119.600000	0.229000	-61.200000	0.241000	121.700000	0.248000	-127.200000	0.265000	128.700000	0.277000	-55.600000	0.267000	-67.500000	0.336000	139.000000	0.326000	-54.900000	0.012000	135.000000	0.010000	145.500000	0.013000	-45.000000	0.005000	-45.000000	0.004000	-45.000000	0.003000
140.400000	0.092000	140.700000	0.091000	140.500000	0.091000	140.700000	0.091000	140.800000	0.090000	141.000000	0.091000	-140.600000	0.090000	143.800000	0.089000	153.400000	0.048000	169.700000	0.016000	173.500000	0.018000	176.700000	0.011000	-179.700000	0.002000	178.900000	0.002000	-177.500000	0.002000	179.600000	0.002000	-86.800000	0.042000	-76.700000	0.004000	-179.900000	0.004000	-177.200000	0.001000	176.900000	0.001000	-179.300000	0.001000	-179.800000	0.001000	-179.800000	0.000000	-179.800000	0.000000
140.100000	0.090000	139.900000	0.090000	140.000000	0.089000	140.300000	0.090000	140.300000	0.090000	140.400000	0.089000	-140.500000	0.088000	139.200000	0.090000	130.000000	0.111000	113.500000	0.122000	110.000000	0.098000	-71.400000	0.081000	-71.100000	0.066000	108.200000	0.058000	-102.600000	0.043000	99.100000	0.025000	-101.300000	0.020000	-176.400000	0.002000	94.600000	0.019000	105.000000	0.004000	91.000000	0.005000	-65.700000	0.006000	89.800000	0.001000	89.800000	0.001000	89.800000	0.001000
140.300000	0.091000	140.400000	0.091000	140.500000	0.091000	140.100000	0.088000	140.200000	0.088000	139.900000	0.087000	-140.300000	0.087000	140.400000	0.085000	152.300000	0.067000	170.600000	0.027000	175.500000	0.017000	177.800000	0.010000	175.300000	0.014000	176.900000	0.009000	179.800000	0.003000	178.800000	0.006000	-76.700000	0.008000	83.100000	0.004000	172.300000	0.003000	178.500000	0.001000	-178.300000	0.003000	179.500000	0.002000	179.900000	0.000000	179.900000	0.001000	179.900000	0.000000
140.600000	0.091000	140.500000	0.091000	140.500000	0.091000	140.600000	0.092000	140.600000	0.091000	140.900000	0.091000	-140.700000	0.090000	141.200000	0.087000	132.700000	0.100000	119.300000	0.168000	118.200000	0.200000	117.300000	0.220000	121.900000	0.223000	122.200000	0.233000	-123.000000	0.256000	128.100000	0.267000	-59.300000	0.250000	-140.500000	0.027000	141.900000	0.026000	37.700000	0.038000	-111.700000	0.378000	121.500000	0.394000	51.900000	0.389000	-22.000000	0.021000	-157.700000	0.015000
140.000000	0.091000	140.100000	0.090000	140.000000	0.089000	140.400000	0.089000	140.400000	0.089000	140.500000	0.089000	-140.500000	0.088000	140.600000	0.090000	145.400000	0.082000	165.700000	0.034000	172.200000	0.015000	178.400000	0.009000	175.900000	0.016000	177.000000	0.012000	-179.900000	0.005000	178.200000	0.005000	-170.100000	0.006000	-174.400000	0.025000	-97.300000	0.004000	-178.000000	0.309000	-139.000000	0.003000	179.600000	0.002000	-171.900000	0.001000	179.900000	0.001000	179.900000	0.000000
140.400000	0.090000	140.400000	0.090000	140.500000	0.091000	140.000000	0.089000	140.100000	0.089000	139.900000	0.087000	-140.200000	0.088000	140.100000	0.084000	138.400000	0.094000	118.500000	0.117000	111.300000	0.114000	108.300000	0.092000	109.400000	0.075000	108.500000	0.069000	74.700000	0.044000	-79.100000	0.033000	98.000000	0.007000	-91.600000	0.289000	-101.100000	0.280000	57.700000	0.020000	-167.100000	0.004000	139.200000	0.013000	-98.600000	0.001000	90.000000	0.003000	-89.800000	0.002000
140.400000	0.092000	140.400000	0.092000	140.500000	0.091000	140.800000	0.091000	140.700000	0.090000	140.900000	0.091000	-140.800000	0.089000	140.700000	0.091000	141.800000	0.081000	164.600000	0.041000	174.100000	0.016000	175.800000	0.017000	177.200000	0.013000	179.700000	0.004000	-179.100000	0.010000	-180.000000	0.003000	171.700000	0.064000	-178.600000	0.008000	-63.400000	0.007000	-123.400000	0.004000	110.600000	0.003000	178.000000	0.001000	179.100000	0.000000	-179.900000	0.000000	-179.900000	0.000000
140.300000	0.090000	140.200000	0.090000	140.000000	0.089000	140.200000	0.090000	140.300000	0.089000	140.500000	0.089000	-140.400000	0.088000	141.000000	0.088000	140.200000	0.085000	124.400000	0.146000	117.600000	0.187000	119.000000	0.206000	119.700000	0.218000	118.500000	0.231000	-122.300000	0.242000	-55.100000	0.263000	137.800000	0.221000	123.900000	0.032000	-46.900000	0.068000	-43.600000	0.018000	140.200000	0.003000	-97.400000	0.003000	-128.000000	0.006000	-133.500000	0.421000	45.300000	0.008000
140.200000	0.091000	140.200000	0.090000	140.500000	0.091000	140.200000	0.089000	140.300000	0.089000	139.900000	0.087000	-140.300000	0.088000	139.800000	0.085000	141.500000	0.093000	156.500000	0.043000	171.300000	0.022000	174.000000	0.012000	175.000000	0.008000	178.200000	0.002000	-178.800000	0.008000	180.000000	0.001000	163.200000	0.015000	-72.800000	0.014000	158.300000	0.003000	-149.100000	0.001000	163.200000	0.009000	-179.900000	0.002000	175.000000	0.002000	179.600000	0.001000	179.900000	0.000000
140.500000	0.091000	140.600000	0.091000	140.500000	0.091000	140.600000	0.091000	140.500000	0.090000	140.900000	0.091000	-140.700000	0.089000	141.100000	0.089000	140.000000	0.082000	127.500000	0.114000	113.100000	0.117000	111.600000	0.101000	-69.200000	0.085000	-68.900000	0.075000	-107.900000	0.060000	-76.100000	0.040000	116.000000	0.026000	-102.400000	0.013000	104.200000	0.004000	45.100000	0.032000	154.000000	0.003000	53.900000	0.007000	89.900000	0.001000	-90.900000	0.000000	-89.900000	0.003000
140.200000	0.091000	140.200000	0.091000	140.000000	0.089000	140.300000	0.089000	140.400000	0.089000	140.500000	0.089000	-140.400000	0.088000	140.700000	0.089000	140.300000	0.089000	155.200000	0.060000	172.100000	0.025000	175.000000	0.014000	179.400000	0.012000	177.300000	0.016000	-177.600000	0.002000	177.600000	0.006000	169.800000	0.010000	-76.500000	0.010000	-47.700000	0.031000	61.000000	0.006000	120.900000	0.356000	177.100000	0.001000	-176.600000	0.003000	179.700000	0.000000	-179.900000	0.000000
140.300000	0.091000	140.200000	0.090000	140.500000	0.091000	140.200000	0.090000	140.200000	0.090000	139.900000	0.087000	-140.400000	0.088000	140.000000	0.085000	141.800000	0.088000	130.900000	0.109000	118.900000	0.172000	118.200000	0.197000	-65.300000	0.215000	119.300000	0.214000	-121.800000	0.237000	125.400000	0.250000	130.500000	0.228000	-138.400000	0.314000	94.200000	0.007000	138.500000	0.301000	124.800000	0.004000	154.200000	0.379000	-113.500000	0.379000	136.200000	0.010000	-40.900000	0.456000
140.400000	0.091000	140.500000	0.091000	140.500000	0.091000	140.600000	0.090000	140.600000	0.089000	140.900000	0.091000	-140.600000	0.089000	140.900000	0.090000	139.600000	0.085000	147.500000	0.074000	167.800000	0.025000	173.700000	0.019000	-179.000000	0.003000	176.600000	0.009000	-177.500000	0.005000	178.000000	0.008000	174.700000	0.049000	73.300000	0.008000	132.200000	0.277000	41.300000	0.020000	-70.700000	0.007000	178.200000	0.003000	-110.600000	0.007000	179.200000	0.000000	176.500000	0.001000
140.200000	0.091000	140.300000	0.091000	140.000000	0.089000	140.200000	0.090000	140.200000	0.090000	140.500000	0.089000	-140.500000	0.088000	140.800000	0.088000	140.900000	0.087000	136.700000	0.096000	117.100000	0.122000	111.400000	0.107000	-70.400000	0.098000	112.500000	0.086000	68.500000	0.068000	105.900000	0.048000	-67.000000	0.017000	106.100000	0.008000	41.400000	0.041000	-81.500000	0.016000	-100.600000	0.002000	98.600000	0.002000	158.800000	0.001000	-89.900000	0.001000	97.300000	0.001000
140.400000	0.090000	140.200000	0.090000	140.500000	0.091000	140.400000	0.089000	140.500000	0.089000	139.900000	0.087000	-140.300000	0.088000	140.000000	0.085000	141.200000	0.089000	144.100000	0.079000	167.800000	0.032000	175.700000	0.015000	174.800000	0.012000	176.100000	0.009000	-177.800000	0.003000	179.900000	0.004000	168.500000	0.023000	93.300000	0.005000	-84.700000	0.004000	127.400000	0.016000	-141.400000	0.001000	178.600000	0.002000	134.200000	0.003000	-179.200000	0.001000	178.200000	0.000000
140.300000	0.092000	140.400000	0.091000	140.500000	0.091000	140.400000	0.091000	140.300000	0.090000	140.900000	0.091000	-140.700000	0.089000	140.900000	0.090000	140.000000	0.085000	139.000000	0.085000	121.600000	0.154000	117.100000	0.192000	118.600000	0.201000	119.000000	0.208000	-119.600000	0.227000	121.900000	0.244000	129.800000	0.209000	-150.700000	0.034000	138.500000	0.031000	100.400000	0.012000	92.700000	0.020000	133.600000	0.006000	130.500000	0.001000	-23.000000	0.024000	132.900000	0.004000
140.400000	0.090000	140.400000	0.091000	140.000000	0.089000	140.400000	0.089000	140.500000	0.089000	140.500000	0.089000	-140.400000	0.088000	140.800000	0.088000	140.800000	0.087000	142.100000	0.091000	162.900000	0.038000	173.200000	0.013000	175.800000	0.019000	176.100000	0.013000	-178.500000	0.005000	178.800000	0.002000	175.700000	0.049000	-163.300000	0.264000	169.900000	0.010000	84.700000	0.004000	-52.600000	0.006000	178.100000	0.001000	143.400000	0.008000	-135.100000	0.003000	-179.400000	0.000000
140.100000	0.091000	140.200000	0.090000	140.500000	0.091000	140.200000	0.090000	140.300000	0.090000	139.900000	0.087000	-140.400000	0.088000	139.900000	0.086000	141.100000	0.089000	140.200000	0.083000	122.300000	0.116000	112.400000	0.119000	112.200000	0.091000	112.000000	0.093000	-111.300000	0.077000	-70.600000	0.056000	113.300000	0.008000	-90.400000	0.005000	-92.500000	0.006000	-138.000000	0.011000	-123.200000	0.007000	-88.800000	0.005000	47.800000	0.005000	-134.100000	0.011000	-88.600000	0.001000
140.600000	0.091000	140.400000	0.091000	140.500000	0.091000	140.600000	0.090000	140.500000	0.089000	140.900000	0.091000	-140.600000	0.089000	141.000000	0.089000	140.100000	0.085000	140.400000	0.088000	161.600000	0.047000	174.700000	0.014000	176.000000	0.020000	179.600000	0.003000	-177.700000	0.015000	178.500000	0.011000	171.500000	0.055000	159.300000	0.030000	43.800000	0.035000	95.800000	0.025000	-92.400000	0.353000	178.100000	0.002000	72.600000	0.003000	-158.700000	0.386000	177.400000	0.001000
140.100000	0.091000	140.400000	0.091000	140.000000	0.089000	140.200000	0.090000	140.300000	0.090000	140.500000	0.089000	-140.500000	0.088000	140.700000	0.088000	140.700000	0.087000	141.600000	0.086000	126.600000	0.131000	116.700000	0.183000	118.400000	0.196000	115.400000	0.210000	-119.000000	0.208000	121.200000	0.228000	131.500000	0.196000	141.800000	0.046000	152.300000	0.301000	145.400000	0.324000	-52.800000	0.012000	74.100000	0.379000	65.300000	0.005000	-131.400000	0.001000	114.800000	0.013000
140.400000	0.090000	140.200000	0.090000	140.500000	0.091000	140.400000	0.090000	140.500000	0.089000	139.900000	0.087000	-140.300000	0.088000	140.100000	0.086000	141.100000	0.089000	140.300000	0.085000	154.400000	0.053000	173.100000	0.020000	173.600000	0.010000	178.400000	0.003000	-176.900000	0.010000	178.000000	0.006000	165.600000	0.017000	-89.200000	0.012000	113.600000	0.003000	46.300000	0.015000	90.600000	0.008000	178.800000	0.003000	109.400000	0.370000	161.300000	0.013000	179.400000	0.002000
140.300000	0.092000	140.400000	0.091000	140.500000	0.091000	140.400000	0.090000	140.300000	0.090000	140.900000	0.091000	-140.700000	0.089000	140.900000	0.089000	140.200000	0.085000	140.700000	0.086000	130.600000	0.107000	113.100000	0.119000	-70.100000	0.111000	-68.200000	0.100000	66.800000	0.083000	112.100000	0.071000	-61.400000	0.048000	-164.300000	0.229000	-61.300000	0.013000	-92.900000	0.003000	123.800000	0.001000	-128.100000	0.004000	42.800000	0.008000	-62.300000	0.002000	131.700000	0.002000
140.400000	0.090000	140.400000	0.091000	140.000000	0.089000	140.300000	0.090000	140.500000	0.089000	140.500000	0.089000	-140.400000	0.088000	140.700000	0.088000	140.700000	0.087000	141.200000	0.088000	151.900000	0.065000	173.800000	0.020000	-177.400000	0.005000	177.500000	0.015000	-179.900000	0.009000	177.700000	0.004000	177.200000	0.041000	59.600000	0.048000	-102.200000	0.007000	149.400000	0.014000	88.200000	0.002000	179.800000	0.003000	-79.600000	0.006000	-127.500000	0.001000	-177.900000	0.005000
140.100000	0.091000	140.200000	0.090000	140.500000	0.091000	140.400000	0.089000	140.300000	0.090000	139.900000	0.087000	-140.400000	0.088000	140.100000	0.086000	141.000000	0.089000	140.400000	0.085000	133.800000	0.100000	117.400000	0.175000	-67.600000	0.197000	116.400000	0.196000	-115.500000	0.207000	119.900000	0.218000	-62.500000	0.194000	152.800000	0.024000	-46.600000	0.031000	51.000000	0.008000	-44.600000	0.016000	85.000000	0.004000	121.200000	0.006000	60.000000	0.003000	-86.100000	0.006000
140.600000	0.091000	140.400000	0.091000	140.500000	0.091000	140.400000	0.091000	140.500000	0.089000	140.900000	0.091000	-140.600000	0.089000	140.900000	0.089000	140.300000	0.085000	140.800000	0.085000	146.000000	0.079000	171.200000	0.019000	177.800000	0.012000	177.200000	0.009000	-179.700000	0.004000	177.900000	0.008000	-175.200000	0.007000	92.800000	0.006000	-104.100000	0.007000	116.600000	0.004000	-87.900000	0.003000	173.700000	0.001000	41.400000	0.013000	-150.200000	0.001000	177.900000	0.004000
140.100000	0.091000	140.400000	0.091000	140.000000	0.089000	140.400000	0.089000	140.300000	0.090000	140.500000	0.089000	-140.500000	0.088000	140.600000	0.088000	140.600000	0.087000	141.100000	0.088000	137.900000	0.091000	115.100000	0.125000	109.200000	0.113000	113.500000	0.104000	-112.700000	0.099000	-65.700000	0.080000	-62.500000	0.066000	168.400000	0.030000	53.800000	0.035000	-66.400000	0.021000	-40.500000	0.019000	142.000000	0.012000	164.900000	0.001000	-41.700000	0.010000	52.600000	0.428000
140.400000	0.090000	140.200000	0.090000	140.500000	0.091000	140.200000	0.090000	140.500000	0.089000	139.900000	0.087000	-140.300000	0.088000	140.200000	0.086000	141.100000	0.088000	140.600000	0.085000	143.200000	0.081000	171.700000	0.022000	-179.900000	0.011000	176.200000	0.009000	-177.100000	0.007000	178.100000	0.005000	166.400000	0.031000	56.200000	0.264000	-139.500000	0.293000	-147.900000	0.335000	-137.600000	0.337000	177.500000	0.001000	-118.800000	0.010000	82.000000	0.003000	174.400000	0.001000
140.300000	0.092000	140.400000	0.091000	140.500000	0.091000	140.600000	0.090000	140.300000	0.090000	140.900000	0.091000	-140.700000	0.089000	140.800000	0.089000	140.200000	0.086000	140.600000	0.086000	139.900000	0.084000	118.500000	0.165000	-68.900000	0.194000	117.100000	0.194000	-117.400000	0.198000	117.900000	0.206000	127.700000	0.168000	87.200000	0.004000	-61.000000	0.009000	-59.800000	0.006000	40.700000	0.013000	100.100000	0.370000	60.600000	0.005000	144.100000	0.001000	-138.000000	0.007000
140.400000	0.090000	140.400000	0.091000	140.000000	0.089000	140.200000	0.090000	140.500000	0.089000	140.500000	0.089000	-140.400000	0.088000	140.700000	0.088000	140.700000	0.087000	141.200000	0.087000	141.700000	0.088000	169.500000	0.027000	-178.100000	0.004000	176.200000	0.011000	-177.300000	0.008000	178.800000	0.008000	171.400000	0.052000	112.400000	0.021000	-46.700000	0.022000	-112.800000	0.008000	-82.200000	0.007000	-179.100000	0.004000	-30.100000	0.017000	-119.700000	0.027000	169.400000	0.003000
140.100000	0.091000	140.200000	0.090000	140.500000	0.091000	140.400000	0.090000	140.300000	0.090000	139.900000	0.087000	-140.400000	0.088000	140.200000	0.086000	140.900000	0.088000	140.500000	0.085000	140.500000	0.084000	117.100000	0.122000	107.400000	0.119000	112.900000	0.109000	-114.200000	0.101000	114.500000	0.090000	119.800000	0.062000	49.300000	0.041000	151.700000	0.004000	-132.200000	0.004000	-77.200000	0.014000	139.800000	0.009000	59.100000	0.013000	-118.800000	0.381000	-66.700000	0.001000
140.600000	0.091000	140.400000	0.091000	140.500000	0.091000	140.400000	0.090000	140.500000	0.089000	140.900000	0.091000	-140.600000	0.089000	140.800000	0.089000	140.400000	0.086000	140.700000	0.086000	140.900000	0.086000	169.400000	0.030000	-179.700000	0.014000	177.800000	0.009000	-178.400000	0.008000	177.700000	0.013000	178.900000	0.019000	-99.700000	0.009000	158.000000	0.023000	-163.600000	0.008000	-160.100000	0.005000	174.800000	0.002000	137.200000	0.346000	-51.900000	0.005000	-170.300000	0.000000
140.100000	0.091000	140.400000	0.091000	140.000000	0.089000	140.300000	0.090000	140.300000	0.090000	140.500000	0.089000	-140.500000	0.088000	140.700000	0.088000	140.600000	0.087000	141.100000	0.088000	141.200000	0.085000	120.500000	0.154000	-68.900000	0.188000	115.500000	0.191000	-115.800000	0.193000	117.900000	0.191000	-64.000000	0.171000	163.400000	0.215000	-103.300000	0.009000	-140.800000	0.007000	115.700000	0.008000	-93.500000	0.003000	41.000000	0.010000	91.000000	0.003000	112.700000	0.003000
140.400000	0.090000	140.200000	0.090000	140.500000	0.091000	140.400000	0.089000	140.500000	0.089000	139.900000	0.087000	-140.300000	0.088000	140.200000	0.086000	140.900000	0.088000	140.500000	0.085000	140.800000	0.084000	166.000000	0.032000	-178.800000	0.006000	176.900000	0.009000	-178.000000	0.007000	177.400000	0.006000	-177.500000	0.016000	86.800000	0.034000	54.400000	0.025000	37.700000	0.042000	83.700000	0.006000	178.900000	0.004000	-76.700000	0.005000	-136.300000	0.005000	174.600000	0.004000
140.300000	0.092000	140.400000	0.091000	140.500000	0.091000	140.400000	0.091000	140.300000	0.090000	140.900000	0.091000	-140.700000	0.089000	140.800000	0.089000	140.400000	0.086000	140.800000	0.085000	140.900000	0.086000	120.400000	0.122000	107.000000	0.124000	-68.000000	0.114000	66.600000	0.108000	-65.100000	0.103000	114.800000	0.089000	53.900000	0.071000	177.500000	0.298000	-171.000000	0.302000	-149.400000	0.008000	-130.300000	0.008000	114.600000	0.009000	-55.700000	0.004000	38.800000	0.005000
140.400000	0.090000	140.400000	0.091000	140.000000	0.089000	140.400000	0.089000	140.500000	0.089000	140.500000	0.089000	-140.400000	0.088000	140.700000	0.088000	140.700000	0.087000	141.100000	0.088000	141.100000	0.086000	165.500000	0.036000	-178.600000	0.012000	179.800000	0.007000	-179.100000	0.009000	-179.900000	0.007000	175.700000	0.051000	109.100000	0.033000	-47.900000	0.027000	47.500000	0.016000	33.900000	0.358000	-174.300000	0.003000	-145.900000	0.012000	-138.000000	0.007000	175.400000	0.002000
140.100000	0.091000	140.200000	0.090000	140.500000	0.091000	140.200000	0.090000	140.300000	0.090000	139.900000	0.087000	-140.400000	0.088000	140.200000	0.086000	140.800000	0.088000	140.500000	0.085000	140.700000	0.084000	123.400000	0.140000	-69.400000	0.184000	112.800000	0.192000	-114.500000	0.188000	-65.200000	0.188000	-61.300000	0.138000	-51.200000	0.035000	97.800000	0.003000	-150.800000	0.005000	-151.800000	0.004000	-33.800000	0.376000	177.800000	0.006000	103.800000	0.003000	120.200000	0.007000
140.600000	0.091000	140.400000	0.091000	140.500000	0.091000	140.600000	0.090000	140.500000	0.089000	140.900000	0.091000	-140.600000	0.089000	140.800000	0.089000	140.500000	0.086000	140.700000	0.086000	141.100000	0.085000	161.400000	0.044000	-179.600000	0.009000	179.900000	0.003000	-179.200000	0.006000	179.800000	0.002000	-178.400000	0.009000	107.100000	0.087000	50.500000	0.019000	56.700000	0.006000	70.800000	0.010000	-83.300000	0.002000	149.900000	0.017000	160.800000	0.001000	-171.900000	0.006000
140.100000	0.091000	140.400000	0.091000	140.000000	0.089000	140.200000	0.090000	140.300000	0.090000	140.500000	0.089000	-140.500000	0.088000	140.700000	0.088000	140.600000	0.087000	141.100000	0.088000	141.000000	0.086000	124.900000	0.114000	108.200000	0.123000	111.300000	0.122000	-113.600000	0.114000	-64.900000	0.114000	112.000000	0.117000	87.300000	0.086000	160.700000	0.001000	139.300000	0.013000	-113.000000	0.005000	-142.600000	0.002000	-115.100000	0.005000	-98.400000	0.007000	-88.500000	0.410000
140.400000	0.090000	140.200000	0.090000	140.500000	0.091000	140.400000	0.090000	140.500000	0.089000	139.900000	0.087000	-140.300000	0.088000	140.200000	0.086000	140.900000	0.088000	140.500000	0.084000	140.800000	0.084000	159.700000	0.050000	-179.800000	0.017000	177.900000	0.005000	-177.800000	0.006000	177.500000	0.006000	-176.600000	0.021000	57.700000	0.103000	-106.300000	0.020000	124.900000	0.018000	-119.500000	0.002000	57.900000	0.005000	54.200000	0.012000	-102.500000	0.006000	-163.500000	0.006000
140.300000	0.092000	140.400000	0.091000	140.500000	0.091000	140.400000	0.090000	140.300000	0.090000	140.900000	0.091000	-140.700000	0.089000	140.800000	0.089000	140.400000	0.086000	140.800000	0.086000	140.900000	0.086000	128.300000	0.121000	-69.600000	0.180000	114.500000	0.189000	-115.500000	0.187000	116.500000	0.178000	113.400000	0.158000	55.800000	0.059000	57.600000	0.012000	-80.800000	0.021000	-87.000000	0.010000	-123.700000	0.002000	29.900000	0.020000	-34.500000	0.009000	124.500000	0.001000
140.400000	0.090000	140.400000	0.091000	140.000000	0.089000	140.300000	0.090000	140.500000	0.089000	140.500000	0.089000	-140.400000	0.088000	140.700000	0.088000	140.700000	0.087000	141.100000	0.088000	141.200000	0.085000	153.800000	0.057000	-178.400000	0.007000	177.900000	0.006000	-177.800000	0.005000	178.200000	0.009000	-179.800000	0.002000	81.200000	0.036000	150.600000	0.323000	-142.500000	0.325000	140.900000	0.005000	-110.900000	0.005000	151.100000	0.341000	-168.400000	0.398000	72.900000	0.002000
140.100000	0.091000	140.200000	0.090000	140.500000	0.091000	140.400000	0.089000	140.300000	0.090000	139.900000	0.087000	-140.400000	0.088000	140.200000	0.086000	140.800000	0.088000	140.500000	0.084000	140.600000	0.085000	131.800000	0.105000	107.000000	0.128000	112.500000	0.120000	-114.000000	0.118000	115.500000	0.115000	-62.100000	0.109000	47.600000	0.054000	56.300000	0.018000	-172.500000	0.002000	142.900000	0.006000	-82.300000	0.003000	34.800000	0.013000	87.100000	0.003000	-163.400000	0.006000
140.600000	0.091000	140.400000	0.091000	140.500000	0.091000	140.400000	0.091000	140.500000	0.089000	140.900000	0.091000	-140.600000	0.089000	140.800000	0.089000	140.500000	0.086000	140.700000	0.087000	141.100000	0.085000	151.000000	0.066000	-178.500000	0.015000	177.800000	0.010000	-178.400000	0.006000	178.300000	0.010000	177.300000	0.036000	58.800000	0.019000	-110.500000	0.001000	109.100000	0.005000	-112.100000	0.354000	159.500000	0.012000	-69.500000	0.003000	156.400000	0.006000	-68.100000	0.002000
140.100000	0.091000	140.400000	0.091000	140.000000	0.089000	140.400000	0.089000	140.300000	0.090000	140.500000	0.089000	-140.500000	0.088000	140.700000	0.088000	140.600000	0.087000	141.200000	0.087000	141.000000	0.086000	134.700000	0.096000	-69.900000	0.177000	114.600000	0.183000	-114.800000	0.182000	115.800000	0.173000	117.400000	0.139000	69.500000	0.169000	172.400000	0.013000	110.600000	0.010000	-64.900000	0.011000	67.000000	0.004000	109.500000	0.013000	158.000000	0.002000	125.900000	0.001000
140.400000	0.090000	140.200000	0.090000	140.500000	0.091000	140.200000	0.090000	140.500000	0.089000	139.900000	0.087000	-140.300000	0.088000	140.200000	0.086000	140.900000	0.088000	140.300000	0.085000	140.800000	0.084000	146.100000	0.079000	-179.600000	0.011000	177.400000	0.009000	-178.300000	0.008000	178.400000	0.003000	178.500000	0.015000	56.400000	0.061000	134.200000	0.010000	-157.200000	0.015000	-50.700000	0.009000	75.200000	0.371000	54.700000	0.007000	-78.800000	0.002000	135.600000	0.005000
140.300000	0.092000	140.400000	0.091000	140.500000	0.091000	140.600000	0.090000	140.300000	0.090000	140.900000	0.091000	-140.700000	0.089000	140.800000	0.089000	140.400000	0.086000	140.900000	0.086000	141.000000	0.086000	138.300000	0.089000	108.100000	0.126000	-68.700000	0.124000	66.600000	0.120000	-65.200000	0.124000	-64.700000	0.125000	73.100000	0.018000	-75.500000	0.005000	-154.400000	0.007000	156.200000	0.004000	85.400000	0.011000	163.300000	0.000000	160.200000	0.002000	63.000000	0.005000
140.400000	0.090000	140.400000	0.091000	140.000000	0.089000	140.200000	0.090000	140.500000	0.089000	140.500000	0.089000	-140.400000	0.088000	140.700000	0.088000	140.700000	0.087000	141.100000	0.087000	141.100000	0.085000	143.200000	0.081000	-179.400000	0.019000	-179.300000	0.004000	-179.300000	0.006000	179.700000	0.009000	-179.000000	0.016000	54.800000	0.085000	-157.300000	0.333000	48.100000	0.019000	157.000000	0.013000	-46.900000	0.006000	-131.700000	0.017000	82.400000	0.004000	132.800000	0.004000
140.100000	0.091000	140.200000	0.090000	140.500000	0.091000	140.400000	0.090000	140.300000	0.090000	139.900000	0.087000	-140.400000	0.088000	140.200000	0.086000	140.800000	0.088000	140.400000	0.085000	140.700000	0.085000	140.200000	0.083000	-70.100000	0.174000	111.400000	0.187000	-113.500000	0.180000	114.300000	0.169000	115.700000	0.135000	69.600000	0.031000	-164.500000	0.002000	-173.300000	0.321000	-113.000000	0.008000	103.900000	0.001000	97.600000	0.004000	75.500000	0.002000	-165.000000	0.006000
140.600000	0.091000	140.400000	0.091000	140.500000	0.091000	140.400000	0.090000	140.500000	0.089000	140.900000	0.091000	-140.600000	0.089000	140.800000	0.089000	140.500000	0.086000	140.900000	0.086000	141.100000	0.085000	142.000000	0.086000	-178.500000	0.009000	-179.400000	0.003000	-179.600000	0.007000	179.600000	0.003000	179.600000	0.022000	51.600000	0.091000	-130.900000	0.007000	-112.000000	0.015000	65.300000	0.005000	-176.800000	0.006000	-156.400000	0.014000	-118.700000	0.007000	-106.000000	0.401000
140.100000	0.091000	140.400000	0.091000	140.000000	0.089000	140.300000	0.090000	140.300000	0.090000	140.500000	0.089000	-140.500000	0.088000	140.700000	0.088000	140.600000	0.087000	140.900000	0.088000	140.900000	0.086000	140.600000	0.083000	107.300000	0.129000	-69.900000	0.129000	-113.100000	0.123000	-66.100000	0.130000	-64.100000	0.129000	71.900000	0.122000	-118.500000	0.007000	157.100000	0.008000	174.600000	0.331000	-142.800000	0.007000	108.400000	0.003000	-98.000000	0.023000	-163.300000	0.008000
140.400000	0.090000	140.200000	0.090000	140.500000	0.091000	140.400000	0.089000	140.500000	0.089000	139.900000	0.087000	-140.300000	0.088000	140.200000	0.086000	140.900000	0.088000	140.600000	0.084000	140.900000	0.084000	141.300000	0.085000	-178.700000	0.019000	179.600000	0.006000	-178.500000	0.006000	-179.700000	0.005000	179.200000	0.011000	66.400000	0.017000	179.100000	0.010000	-92.400000	0.005000	-44.500000	0.020000	66.700000	0.012000	153.000000	0.371000	-117.100000	0.377000	-165.100000	0.001000
140.300000	0.092000	140.400000	0.091000	140.500000	0.091000	140.400000	0.091000	140.300000	0.090000	140.900000	0.091000	-140.700000	0.089000	140.800000	0.089000	140.400000	0.086000	140.700000	0.087000	140.900000	0.086000	141.200000	0.085000	-70.200000	0.171000	112.400000	0.182000	67.000000	0.180000	113.700000	0.167000	116.300000	0.135000	51.500000	0.068000	129.400000	0.009000	143.000000	0.015000	84.300000	0.009000	39.300000	0.011000	-38.600000	0.011000	-81.900000	0.002000	-65.000000	0.002000
140.400000	0.090000	140.400000	0.091000	140.000000	0.089000	140.400000	0.089000	140.500000	0.089000	140.500000	0.089000	-140.400000	0.088000	140.700000	0.088000	140.700000	0.087000	141.100000	0.087000	141.100000	0.085000	141.100000	0.082000	-179.200000	0.011000	179.500000	0.007000	178.800000	0.003000	180.000000	0.004000	179.200000	0.025000	67.300000	0.044000	-88.900000	0.327000	110.400000	0.005000	112.400000	0.001000	-73.300000	0.010000	73.700000	0.003000	121.000000	0.005000	-166.700000	0.005000
140.100000	0.091000	140.200000	0.090000	140.500000	0.091000	140.200000	0.090000	140.300000	0.090000	139.900000	0.087000	-140.400000	0.088000	140.200000	0.086000	140.800000	0.088000	140.400000	0.085000	140.700000	0.085000	141.100000	0.085000	107.600000	0.130000	-69.100000	0.128000	67.500000	0.128000	-65.900000	0.132000	116.500000	0.129000	54.500000	0.082000	-133.300000	0.003000	-60.400000	0.016000	114.600000	0.008000	-117.500000	0.344000	-165.700000	0.003000	-166.000000	0.000000	74.400000	0.001000
140.600000	0.091000	140.400000	0.091000	140.500000	0.091000	140.600000	0.090000	140.500000	0.089000	140.900000	0.091000	-140.600000	0.089000	140.800000	0.089000	140.500000	0.086000	140.900000	0.086000	141.100000	0.085000	141.400000	0.085000	-179.000000	0.021000	179.700000	0.006000	-178.200000	0.004000	179.400000	0.007000	179.100000	0.007000	58.500000	0.069000	59.100000	0.016000	137.600000	0.330000	-172.300000	0.010000	-40.900000	0.013000	-46.600000	0.006000	85.800000	0.003000	-166.800000	0.004000
140.100000	0.091000	140.400000	0.091000	140.000000	0.089000	140.200000	0.090000	140.300000	0.090000	140.500000	0.089000	-140.500000	0.088000	140.700000	0.088000	140.600000	0.087000	141.000000	0.087000	140.900000	0.086000	140.800000	0.083000	-70.400000	0.168000	112.100000	0.180000	-114.300000	0.175000	114.400000	0.161000	-63.700000	0.137000	77.000000	0.091000	125.200000	0.007000	70.600000	0.012000	114.400000	0.002000	75.100000	0.009000	96.600000	0.002000	-124.900000	0.007000	-137.100000	0.002000
140.400000	0.090000	140.200000	0.090000	140.500000	0.091000	140.400000	0.090000	140.500000	0.089000	139.900000	0.087000	-140.300000	0.088000	140.200000	0.086000	140.900000	0.088000	140.500000	0.085000	140.900000	0.084000	141.300000	0.085000	-178.800000	0.011000	179.800000	0.008000	-178.800000	0.011000	179.400000	0.008000	179.400000	0.024000	50.400000	0.053000	121.200000	0.001000	57.100000	0.012000	-67.600000	0.356000	-117.800000	0.005000	148.600000	0.010000	-124.800000	0.007000	-169.500000	0.003000
140.300000	0.092000	140.400000	0.091000	140.500000	0.091000	140.400000	0.090000	140.300000	0.090000	140.900000	0.091000	-140.700000	0.089000	140.800000	0.089000	140.400000	0.086000	140.800000	0.087000	140.900000	0.086000	141.300000	0.084000	107.500000	0.131000	-69.400000	0.130000	-113.200000	0.125000	-65.800000	0.134000	115.900000	0.127000	63.500000	0.043000	-55.200000	0.021000	-173.100000	0.004000	-162.500000	0.005000	-39.900000	0.017000	77.800000	0.004000	92.500000	0.007000	140.900000	0.008000
140.400000	0.090000	140.400000	0.091000	140.000000	0.089000	140.300000	0.090000	140.500000	0.089000	140.500000	0.089000	-140.400000	0.088000	140.700000	0.088000	140.700000	0.087000	141.000000	0.086000	141.100000	0.085000	140.900000	0.083000	-178.800000	0.022000	179.600000	0.006000	-179.000000	0.007000	179.900000	0.004000	179.700000	0.015000	52.100000	0.069000	-152.100000	0.309000	-61.900000	0.006000	-98.700000	0.001000	-166.300000	0.005000	-38.400000	0.014000	-57.500000	0.012000	-167.800000	0.005000
140.100000	0.091000	140.200000	0.090000	140.500000	0.091000	140.400000	0.089000	140.300000	0.090000	139.900000	0.087000	-140.400000	0.088000	140.200000	0.086000	140.800000	0.088000	140.500000	0.086000	140.700000	0.085000	141.300000	0.085000	-70.500000	0.165000	112.100000	0.177000	67.300000	0.174000	113.900000	0.160000	-64.100000	0.136000	60.600000	0.072000	-72.700000	0.021000	-72.000000	0.008000	-176.400000	0.004000	117.000000	0.009000	143.100000	0.363000	29.900000	0.014000	90.300000	0.403000
140.600000	0.091000	140.400000	0.091000	140.500000	0.091000	140.400000	0.091000	140.500000	0.089000	140.900000	0.091000	-140.600000	0.089000	140.800000	0.089000	140.500000	0.086000	140.900000	0.086000	141.100000	0.085000	141.200000	0.085000	-178.900000	0.012000	179.700000	0.010000	178.800000	0.005000	179.800000	0.009000	179.800000	0.015000	62.700000	0.049000	126.200000	0.011000	-144.500000	0.322000	120.900000	0.004000	-54.000000	0.010000	55.500000	0.008000	149.800000	0.359000	169.800000	0.002000
140.100000	0.091000	140.400000	0.091000	140.000000	0.089000	140.400000	0.089000	140.300000	0.090000	140.500000	0.089000	-140.500000	0.088000	140.700000	0.088000	140.600000	0.087000	140.800000	0.087000	140.900000	0.086000	140.900000	0.083000	107.500000	0.132000	-69.300000	0.131000	-111.300000	0.130000	114.200000	0.136000	116.000000	0.128000	58.100000	0.105000	62.200000	0.006000	-174.900000	0.017000	107.100000	0.005000	-164.600000	0.357000	-93.800000	0.004000	47.500000	0.006000	-35.000000	0.008000
140.400000	0.090000	140.200000	0.090000	140.500000	0.091000	140.200000	0.090000	140.500000	0.089000	139.900000	0.087000	-140.300000	0.088000	140.200000	0.086000	140.900000	0.088000	140.700000	0.085000	140.900000	0.084000	141.300000	0.084000	-178.700000	0.023000	179.800000	0.005000	179.600000	0.007000	179.400000	0.003000	179.000000	0.024000	61.500000	0.047000	119.300000	0.002000	-132.500000	0.006000	89.300000	0.007000	133.500000	0.002000	137.100000	0.004000	-82.400000	0.005000	-166.600000	0.000000
-180.000000	0.000000	-180.000000	0.000000	-180.000000	0.000000	-180.000000	0.000000	-180.000000	0.000000	-180.000000	0.000000	-180.000000	0.000000	-180.000000	0.000000	-180.000000	0.000000	-180.000000	0.000000	-180.000000	0.000000	-180.000000	0.000000	-180.000000	0.000000	-180.000000	0.000000	-180.000000	0.000000	-180.000000	0.000000	-180.000000	0.000000	-180.000000	0.000000	-180.000000	0.000000	-180.000000	0.000000	-180.000000	0.000000	-180.000000	0.000000	-180.000000	0.000000	-180.000000	0.000000	-180.000000	0.000000
90.000000	0.000000	90.000000	0.000000	90.000000	0.000000	90.000000	0.000000	90.000000	0.000000	90.000000	0.000000	90.000000	0.000000	90.000000	0.000000	90.000000	0.000000	90.000000	0.000000	90.000000	0.000000	90.000000	0.000000	90.000000	0.000000	90.000000	0.000000	90.000000	0.000000	90.000000	0.000000	90.000000	0.000000	90.000000	0.000000	90.000000	0.000000	90.000000	0.000000	90.000000	0.000000	90.000000	0.000000	90.000000	0.000000	90.000000	0.000000	90.000000	0.000000
-180.000000	0.000000	-180.000000	0.000000	-180.000000	0.000000	-180.000000	0.000000	-180.000000	0.000000	-180.000000	0.000000	-180.000000	0.000000	-180.000000	0.000000	-180.000000	0.000000	-180.000000	0.000000	-180.000000	0.000000	-180.000000	0.000000	-180.000000	0.000000	-180.000000	0.000000	-180.000000	0.000000	-180.000000	0.000000	-180.000000	0.000000	-180.000000	0.000000	-180.000000	0.000000	-180.000000	0.000000	-180.000000	0.000000	-180.000000	0.000000	-180.000000	0.000000	-180.000000	0.000000	-180.000000	0.000000
-135.000000	0.297000	-135.000000	0.297000	-135.000000	0.297000	-135.000000	0.297000	-135.000000	0.296000	-135.000000	0.296000	-135.000000	0.000000	-135.000000	0.000000	-135.000000	0.000000	-135.000000	0.000000	-135.000000	0.000000	-135.000000	0.000000	-135.000000	0.000000	-135.000000	0.000000	-135.000000	0.000000	-135.000000	0.000000	-135.000000	0.000000	-135.000000	0.000000	-135.000000	0.000000	-135.000000	0.000000	-135.000000	0.000000	-135.000000	0.000000	-135.000000	0.000000	-135.000000	0.000000	-135.000000	0.000000
-180.000000	0.009000	-180.000000	0.008000	-180.000000	0.007000	-180.000000	0.006000	-180.000000	0.006000	-180.000000	0.005000	-180.000000	0.000000	-180.000000	0.000000	-180.000000	0.000000	-180.000000	0.000000	-180.000000	0.000000	-180.000000	0.000000	-180.000000	0.000000	-180.000000	0.000000	-180.000000	0.000000	-180.000000	0.000000	-180.000000	0.000000	-180.000000	0.000000	-180.000000	0.000000	-180.000000	0.000000	-180.000000	0.000000	-180.000000	0.000000	-180.000000	0.000000	-180.000000	0.000000	-180.000000	0.000000
-90.100000	0.099000	-90.000000	0.096000	-89.900000	0.092000	-89.900000	0.086000	-89.800000	0.079000	-89.800000	0.069000	-90.000000	0.331000	-90.000000	0.000000	-90.000000	0.000000	-90.000000	0.000000	-90.000000	0.000000	-90.000000	0.000000	-90.000000	0.000000	-90.000000	0.000000	-90.000000	0.000000	-90.000000	0.000000	-90.000000	0.000000	-90.000000	0.000000	-90.000000	0.000000	-90.000000	0.000000	-90.000000	0.000000	-90.000000	0.000000	-90.000000	0.000000	-90.000000	0.000000	-90.000000	0.000000
-179.700000	0.016000	-179.900000	0.016000	179.900000	0.016000	179.900000	0.016000	179.700000	0.016000	179.600000	0.016000	-180.000000	0.004000	-180.000000	0.335000	-180.000000	0.000000	-180.000000	0.000000	-180.000000	0.000000	-180.000000	0.000000	-180.000000	0.000000	-180.000000	0.000000	-180.000000	0.000000	-180.000000	0.000000	-180.000000	0.000000	-180.000000	0.000000	-180.000000	0.000000	-180.000000	0.000000	-180.000000	0.000000	-180.000000	0.000000	-180.000000	0.000000	-180.000000	0.000000	-180.000000	0.000000
110.500000	0.226000	111.900000	0.228000	113.500000	0.231000	115.200000	0.236000	117.100000	0.240000	119.700000	0.247000	89.900000	0.113000	176.900000	0.065000	112.500000	0.396000	112.500000	0.396000	112.500000	0.396000	112.500000	0.396000	112.500000	0.396000	112.500000	0.396000	112.500000	0.000000	112.500000	0.000000	112.500000	0.000000	112.500000	0.000000	112.500000	0.000000	112.500000	0.000000	112.500000	0.000000	112.500000	0.000000	112.500000	0.000000	112.500000	0.000000	112.500000	0.000000
175.600000	0.016000	175.300000	0.016000	175.300000	0.015000	175.700000	0.013000	175.900000	0.013000	176.100000	0.012000	-179.800000	0.007000	88.500000	0.032000	-180.000000	0.003000	-180.000000	0.003000	-180.000000	0.002000	-180.000000	0.002000	-180.000000	0.002000	-180.000000	0.001000	-180.000000	0.000000	-180.000000	0.000000	-180.000000	0.000000	-180.000000	0.000000	-180.000000	0.000000	-180.000000	0.000000	-180.000000	0.000000	-180.000000	0.000000	-180.000000	0.000000	-180.000000	0.000000	-180.000000	0.000000
103.200000	0.128000	103.400000	0.124000	103.500000	0.119000	103.000000	0.114000	102.900000	0.106000	102.700000	0.093000	-109.100000	0.225000	-174.800000	0.015000	-89.500000	0.024000	-89.500000	0.019000	-89.600000	0.015000	-89.600000	0.012000	-89.600000	0.009000	-89.800000	0.008000	-90.000000	0.000000	-90.000000	0.000000	-90.000000	0.000000	-90.000000	0.000000	-90.000000	0.000000	-90.000000	0.000000	-90.000000	0.000000	-90.000000	0.000000	-90.000000	0.000000	-90.000000	0.000000	-90.000000	0.000000
174.300000	0.018000	174.300000	0.019000	174.500000	0.020000	175.100000	0.018000	175.500000	0.017000	175.900000	0.018000	-177.200000	0.009000	-119.500000	0.227000	179.100000	0.006000	179.000000	0.004000	179.300000	0.003000	179.200000	0.002000	179.200000	0.002000	179.600000	0.002000	-180.000000	0.000000	-180.000000	0.000000	-180.000000	0.000000	-180.000000	0.000000	-180.000000	0.000000	-180.000000	0.000000	-180.000000	0.000000	-180.000000	0.000000	-180.000000	0.000000	-180.000000	0.000000	-180.000000	0.000000
115.400000	0.193000	116.100000	0.194000	116.600000	0.196000	116.800000	0.202000	117.700000	0.208000	119.300000	0.215000	-104.400000	0.123000	-120.200000	0.056000	130.300000	0.281000	131.400000	0.285000	132.100000	0.289000	132.900000	0.291000	133.500000	0.292000	133.600000	0.292000	135.000000	0.442000	135.000000	0.000000	135.000000	0.000000	135.000000	0.000000	135.000000	0.000000	135.000000	0.000000	135.000000	0.000000	135.000000	0.000000	135.000000	0.000000	135.000000	0.000000	135.000000	0.000000
166.600000	0.020000	166.300000	0.020000	166.800000	0.019000	168.500000	0.018000	169.600000	0.016000	170.600000	0.016000	-176.300000	0.013000	-162.000000	0.026000	178.700000	0.008000	179.100000	0.008000	179.400000	0.005000	179.500000	0.005000	179.600000	0.004000	179.600000	0.004000	-180.000000	0.001000	-180.000000	0.000000	-180.000000	0.000000	-180.000000	0.000000	-180.000000	0.000000	-180.000000	0.000000	-180.000000	0.000000	-180.000000	0.000000	-180.000000	0.000000	-180.000000	0.000000	-180.000000	0.000000
113.100000	0.135000	113.200000	0.133000	112.600000	0.132000	110.800000	0.128000	109.500000	0.124000	108.000000	0.117000	-114.700000	0.198000	83.300000	0.089000	97.800000	0.032000	96.800000	0.022000	95.700000	0.018000	94.700000	0.013000	93.900000	0.011000	93.400000	0.009000	89.900000	0.006000	90.000000	0.000000	90.000000	0.000000	90.000000	0.000000	90.000000	0.000000	90.000000	0.000000	90.000000	0.000000	90.000000	0.000000	90.000000	0.000000	90.000000	0.000000	90.000000	0.000000
167.500000	0.043000	167.600000	0.043000	168.200000	0.040000	169.800000	0.037000	171.100000	0.035000	172.400000	0.031000	-172.900000	0.014000	145.600000	0.119000	179.300000	0.010000	179.700000	0.008000	179.700000	0.006000	179.900000	0.005000	179.800000	0.004000	179.900000	0.002000	-179.800000	0.001000	-180.000000	0.455000	-180.000000	0.000000	-180.000000	0.000000	-180.000000	0.000000	-180.000000	0.000000	-180.000000	0.000000	-180.000000	0.000000	-180.000000	0.000000	-180.000000	0.000000	-180.000000	0.000000
119.800000	0.151000	120.000000	0.151000	119.700000	0.156000	119.100000	0.163000	118.600000	0.170000	118.600000	0.180000	-108.700000	0.134000	87.700000	0.113000	126.700000	0.267000	128.400000	0.275000	129.500000	0.281000	130.600000	0.285000	131.400000	0.288000	-49.200000	0.291000	-133.900000	0.292000	-86.700000	0.020000	-123.700000	0.476000	-123.700000	0.476000	-123.700000	0.476000	-123.700000	0.476000	-123.700000	0.000000	-123.700000	0.000000	-123.700000	0.000000	-123.700000	0.000000	-123.700000	0.000000
155.500000	0.044000	155.100000	0.044000	155.800000	0.041000	157.500000	0.036000	159.200000	0.032000	161.300000	0.027000	-172.700000	0.024000	-177.100000	0.052000	176.400000	0.006000	177.000000	0.004000	177.900000	0.003000	178.100000	0.003000	178.400000	0.002000	-178.900000	0.001000	-179.900000	0.003000	176.500000	0.001000	180.000000	0.001000	180.000000	0.001000	180.000000	0.001000	180.000000	0.001000	180.000000	0.000000	180.000000	0.000000	180.000000	0.000000	180.000000	0.000000	180.000000	0.000000
127.100000	0.128000	127.500000	0.127000	126.400000	0.127000	124.300000	0.128000	122.400000	0.127000	119.700000	0.125000	-116.200000	0.174000	-100.300000	0.054000	-80.700000	0.065000	-81.500000	0.050000	-82.500000	0.038000	-83.400000	0.029000	-84.200000	0.024000	93.600000	0.020000	-92.400000	0.007000	91.500000	0.005000	-89.800000	0.003000	-89.800000	0.002000	-89.800000	0.002000	-89.800000	0.001000	-90.000000	0.000000	-90.000000	0.000000	-90.000000	0.000000	-90.000000	0.000000	-90.000000	0.000000
153.700000	0.060000	153.500000	0.061000	154.800000	0.059000	157.200000	0.056000	159.300000	0.052000	162.300000	0.048000	-166.500000	0.025000	-156.100000	0.144000	179.400000	0.012000	179.200000	0.013000	179.400000	0.010000	179.400000	0.009000	179.600000	0.006000	179.600000	0.005000	-179.900000	0.002000	-140.200000	0.280000	179.600000	0.001000	179.600000	0.001000	179.600000	0.000000	179.600000	0.000000	-180.000000	0.000000	-180.000000	0.000000	-180.000000	0.000000	-180.000000	0.000000	-180.000000	0.000000
129.700000	0.113000	130.000000	0.111000	129.200000	0.114000	127.600000	0.120000	126.500000	0.127000	124.800000	0.136000	-116.400000	0.134000	-145.000000	0.114000	120.200000	0.245000	123.500000	0.255000	125.700000	0.265000	127.600000	0.271000	128.700000	0.278000	130.000000	0.282000	48.300000	0.292000	-172.900000	0.008000	134.600000	0.289000	44.500000	0.024000	44.700000	0.017000	135.600000	0.013000	135.000000	0.000000	135.000000	0.000000	135.000000	0.000000	135.000000	0.000000	135.000000	0.000000
148.200000	0.077000	147.900000	0.078000	148.200000	0.075000	149.000000	0.069000	149.800000	0.064000	150.900000	0.057000	-165.300000	0.037000	-120.900000	0.021000	178.100000	0.006000	177.300000	0.005000	177.800000	0.005000	178.000000	0.005000	178.500000	0.002000	178.400000	0.001000	179.000000	0.002000	91.800000	0.007000	179.800000	0.002000	-179.500000	0.002000	-179.700000	0.001000	179.600000	0.001000	180.000000	0.000000	180.000000	0.000000	180.000000	0.000000	180.000000	0.000000	180.000000	0.000000
135.000000	0.105000	135.400000	0.104000	135.200000	0.105000	134.500000	0.109000	133.400000	0.110000	132.100000	0.113000	-121.800000	0.147000	-159.200000	0.088000	103.600000	0.084000	104.800000	0.061000	103.500000	0.045000	102.200000	0.035000	100.400000	0.029000	98.900000	0.024000	-92.800000	0.015000	174.800000	0.002000	91.500000	0.005000	90.400000	0.012000	-89.300000	0.005000	89.600000	0.003000	90.000000	0.000000	90.000000	0.000000	90.000000	0.000000	90.000000	0.000000	90.000000	0.000000
143.700000	0.079000	143.400000	0.079000	143.900000	0.079000	145.100000	0.076000	146.800000	0.074000	148.900000	0.071000	-157.200000	0.045000	95.100000	0.150000	176.200000	0.015000	175.900000	0.014000	177.200000	0.009000	177.600000	0.006000	178.100000	0.006000	179.000000	0.003000	-179.800000	0.004000	-49.200000	0.287000	179.800000	0.003000	-179.700000	0.004000	179.600000	0.001000	-179.600000	0.001000	-180.000000	0.000000	-180.000000	0.000000	-180.000000	0.000000	-180.000000	0.000000	-180.000000	0.000000
138.100000	0.097000	138.400000	0.097000	138.000000	0.095000	136.900000	0.095000	135.800000	0.096000	134.300000	0.097000	-126.400000	0.121000	126.600000	0.012000	120.200000	0.222000	123.400000	0.235000	124.800000	0.251000	126.300000	0.261000	127.500000	0.266000	128.000000	0.273000	50.400000	0.285000	98.400000	0.006000	133.600000	0.292000	-58.600000	0.367000	128.100000	0.379000	-128.500000	0.383000	-112.500000	0.519000	-112.500000	0.000000	-112.500000	0.000000	-112.500000	0.000000	-112.500000	0.000000
142.500000	0.089000	142.300000	0.088000	142.500000	0.089000	143.300000	0.089000	143.700000	0.088000	144.500000	0.086000	-154.300000	0.060000	87.200000	0.138000	173.800000	0.014000	174.700000	0.016000	176.500000	0.011000	177.400000	0.009000	178.000000	0.009000	179.200000	0.007000	178.500000	0.002000	89.700000	0.005000	179.100000	0.001000	-176.400000	0.002000	179.300000	0.002000	-179.200000	0.002000	180.000000	0.001000	180.000000	0.000000	180.000000	0.000000	180.000000	0.000000	180.000000	0.000000
138.500000	0.091000	138.600000	0.090000	138.800000	0.090000	138.600000	0.091000	138.600000	0.092000	138.500000	0.094000	-130.600000	0.113000	84.900000	0.095000	106.800000	0.101000	104.800000	0.082000	-77.100000	0.068000	-77.400000	0.052000	-78.700000	0.041000	-80.700000	0.034000	84.200000	0.019000	89.800000	0.020000	-87.000000	0.009000	101.900000	0.005000	100.000000	0.004000	-99.500000	0.003000	89.800000	0.001000	90.000000	0.000000	90.000000	0.000000	90.000000	0.000000	90.000000	0.000000
141.300000	0.091000	141.300000	0.092000	140.900000	0.091000	140.800000	0.088000	140.800000	0.087000	140.900000	0.085000	-147.500000	0.071000	123.600000	0.013000	174.700000	0.023000	177.100000	0.016000	179.100000	0.005000	178.100000	0.007000	178.800000	0.005000	178.900000	0.005000	-179.200000	0.002000	130.900000	0.260000	-180.000000	0.003000	-178.500000	0.001000	177.000000	0.001000	-176.100000	0.000000	-179.600000	0.000000	-180.000000	0.000000	-180.000000	0.000000	-180.000000	0.000000	-180.000000	0.000000
140.200000	0.092000	140.200000	0.091000	140.500000	0.091000	140.700000	0.092000	140.600000	0.090000	140.400000	0.089000	-135.900000	0.102000	88.700000	0.152000	118.900000	0.199000	119.700000	0.220000	118.700000	0.242000	122.400000	0.249000	123.700000	0.258000	125.500000	0.263000	-128.900000	0.277000	94.500000	0.023000	-48.400000	0.287000	-54.600000	0.023000	132.700000	0.018000	-133.900000	0.014000	-135.600000	0.010000	-135.000000	0.535000	-135.000000	0.000000	-135.000000	0.000000	-135.000000	0.000000
140.000000	0.089000	139.900000	0.089000	139.900000	0.089000	140.200000	0.089000	140.500000	0.090000	141.000000	0.091000	-144.200000	0.080000	-152.500000	0.090000	169.300000	0.019000	172.600000	0.011000	-180.000000	0.005000	178.800000	0.008000	179.600000	0.006000	179.500000	0.007000	179.900000	0.007000	87.100000	0.012000	-179.400000	0.001000	-178.300000	0.003000	179.000000	0.002000	-178.200000	0.001000	-179.700000	0.000000	180.000000	0.001000	180.000000	0.000000	180.000000	0.000000	180.000000	0.000000
140.500000	0.091000	140.700000	0.091000	140.600000	0.090000	140.100000	0.088000	140.100000	0.087000	139.800000	0.086000	-138.000000	0.090000	-115.900000	0.041000	112.500000	0.114000	109.000000	0.101000	105.500000	0.075000	106.200000	0.055000	104.900000	0.045000	103.700000	0.036000	82.800000	0.027000	95.100000	0.013000	-86.000000	0.015000	-88.900000	0.320000	91.200000	0.317000	-89.600000	0.011000	-89.500000	0.002000	-90.000000	0.000000	-90.000000	0.000000	-90.000000	0.000000	-90.000000	0.000000
140.500000	0.092000	140.400000	0.092000	140.500000	0.092000	140.800000	0.093000	140.600000	0.092000	140.600000	0.091000	-142.300000	0.090000	-156.200000	0.118000	170.300000	0.029000	175.000000	0.016000	176.700000	0.017000	177.000000	0.016000	177.500000	0.012000	178.100000	0.008000	-179.600000	0.003000	126.900000	0.259000	178.800000	0.002000	179.900000	0.003000	-179.200000	0.004000	177.700000	0.005000	179.600000	0.001000	179.900000	0.001000	180.000000	0.000000	180.000000	0.000000	180.000000	0.000000
140.000000	0.089000	140.000000	0.088000	140.100000	0.088000	140.300000	0.088000	140.600000	0.089000	140.900000	0.089000	-139.700000	0.087000	-141.800000	0.121000	120.500000	0.174000	118.400000	0.201000	120.600000	0.223000	122.900000	0.234000	124.200000	0.245000	125.400000	0.254000	-126.400000	0.270000	-176.600000	0.025000	131.400000	0.281000	122.500000	0.034000	-130.500000	0.042000	109.500000	0.368000	130.500000	0.386000	-44.800000	0.008000	127.100000	0.549000	127.100000	0.549000	127.100000	0.549000
140.400000	0.092000	140.400000	0.092000	140.300000	0.091000	139.900000	0.089000	139.900000	0.088000	139.800000	0.087000	-140.300000	0.089000	-126.000000	0.016000	163.300000	0.032000	172.000000	0.022000	174.700000	0.010000	174.900000	0.010000	176.000000	0.007000	176.800000	0.005000	179.500000	0.006000	-91.500000	0.010000	179.400000	0.005000	-178.000000	0.007000	178.600000	0.003000	147.100000	0.005000	176.300000	0.001000	-179.900000	0.000000	-180.000000	0.001000	-180.000000	0.001000	-180.000000	0.001000
140.600000	0.091000	140.700000	0.091000	140.700000	0.091000	141.000000	0.092000	140.800000	0.091000	140.800000	0.090000	-141.100000	0.088000	-151.300000	0.128000	119.400000	0.115000	110.400000	0.109000	108.300000	0.093000	-74.100000	0.077000	-74.400000	0.065000	-75.100000	0.055000	-101.200000	0.030000	-167.900000	0.003000	95.800000	0.017000	108.800000	0.003000	-99.700000	0.003000	159.600000	0.005000	100.200000	0.002000	-90.600000	0.002000	-90.000000	0.000000	-90.000000	0.000000	-90.000000	0.000000
139.900000	0.090000	139.800000	0.089000	139.900000	0.089000	140.100000	0.089000	140.400000	0.089000	140.600000	0.090000	-140.100000	0.089000	-145.200000	0.109000	163.200000	0.047000	173.300000	0.023000	175.300000	0.014000	-179.200000	0.006000	-179.700000	0.004000	179.200000	0.005000	-178.500000	0.004000	-52.500000	0.274000	-179.700000	0.002000	-179.400000	0.005000	179.600000	0.004000	-105.700000	0.003000	174.800000	0.001000	-179.600000	0.000000	-180.000000	0.000000	-180.000000	0.000000	-180.000000	0.000000
140.500000	0.091000	140.600000	0.091000	140.500000	0.091000	140.100000	0.089000	140.000000	0.088000	140.000000	0.087000	-140.500000	0.087000	-125.900000	0.021000	125.400000	0.141000	118.900000	0.186000	119.200000	0.209000	-63.400000	0.230000	-61.400000	0.240000	-59.500000	0.247000	-126.800000	0.264000	169.000000	0.006000	-51.500000	0.277000	-70.200000	0.335000	139.500000	0.327000	-146.900000	0.005000	134.300000	0.010000	-129.200000	0.387000	-45.000000	0.006000	-45.000000	0.004000	-45.000000	0.003000
140.400000	0.092000	140.500000	0.092000	140.500000	0.091000	140.900000	0.091000	140.800000	0.091000	140.700000	0.090000	-140.700000	0.090000	-149.100000	0.140000	152.600000	0.050000	167.800000	0.020000	173.500000	0.018000	179.200000	0.006000	179.900000	0.004000	-179.100000	0.002000	-177.500000	0.002000	98.700000	0.016000	-179.200000	0.002000	-171.500000	0.005000	179.700000	0.002000	48.700000	0.011000	179.400000	0.002000	-179.200000	0.001000	-179.800000	0.000000	-179.800000	0.001000	-179.800000	0.001000
140.100000	0.089000	140.000000	0.089000	140.100000	0.089000	140.100000	0.089000	140.400000	0.089000	140.600000	0.089000	-140.400000	0.088000	-146.600000	0.094000	130.800000	0.110000	115.400000	0.119000	110.000000	0.099000	-71.700000	0.085000	-71.300000	0.068000	-71.800000	0.056000	76.700000	0.046000	-169.600000	0.022000	96.900000	0.023000	98.200000	0.002000	95.100000	0.017000	152.300000	0.004000	88.400000	0.006000	-96.100000	0.002000	89.800000	0.001000	89.800000	0.001000	89.800000	0.000000
140.300000	0.092000	140.400000	0.091000	140.400000	0.091000	140.200000	0.089000	140.000000	0.088000	140.000000	0.088000	-140.300000	0.087000	-125.000000	0.035000	151.500000	0.068000	168.700000	0.033000	175.300000	0.018000	175.800000	0.011000	176.000000	0.013000	176.400000	0.013000	-178.900000	0.002000	119.300000	0.258000	179.400000	0.006000	-180.000000	0.003000	173.000000	0.004000	92.200000	0.352000	-175.400000	0.001000	-178.700000	0.001000	179.900000	0.001000	179.900000	0.000000	179.900000	0.001000
140.600000	0.091000	140.600000	0.091000	140.600000	0.090000	140.700000	0.092000	140.800000	0.091000	140.700000	0.090000	-140.800000	0.090000	-151.300000	0.127000	133.300000	0.098000	121.100000	0.160000	118.300000	0.198000	119.000000	0.215000	121.000000	0.222000	122.400000	0.228000	57.200000	0.256000	-176.100000	0.005000	128.800000	0.270000	-57.300000	0.028000	141.300000	0.029000	-165.700000	0.008000	-81.800000	0.376000	-132.800000	0.008000	55.500000	0.388000	158.000000	0.024000	22.100000	0.015000
139.900000	0.090000	140.000000	0.090000	140.000000	0.090000	140.200000	0.089000	140.400000	0.089000	140.500000	0.089000	-140.400000	0.087000	-143.300000	0.101000	145.000000	0.083000	162.300000	0.039000	171.900000	0.016000	176.700000	0.015000	176.600000	0.015000	176.800000	0.015000	179.000000	0.002000	-84.100000	0.008000	178.200000	0.001000	-173.000000	0.013000	-97.500000	0.006000	-147.000000	0.006000	-52.300000	0.007000	-179.000000	0.001000	179.500000	0.001000	179.900000	0.001000	-179.800000	0.001000
140.500000	0.091000	140.400000	0.091000	140.500000	0.090000	140.100000	0.089000	140.000000	0.088000	140.100000	0.088000	-140.300000	0.088000	-127.200000	0.039000	138.700000	0.093000	121.900000	0.114000	111.800000	0.113000	109.100000	0.089000	109.200000	0.078000	108.800000	0.070000	74.500000	0.047000	-175.000000	0.057000	-80.200000	0.030000	-90.800000	0.300000	-100.000000	0.276000	-105.300000	0.002000	-156.900000	0.002000	88.600000	0.004000	-93.400000	0.001000	90.200000	0.003000	-89.900000	0.001000
140.400000	0.092000	140.500000	0.091000	140.400000	0.091000	140.800000	0.091000	140.800000	0.091000	140.700000	0.089000	-140.800000	0.090000	-150.400000	0.122000	141.500000	0.082000	161.100000	0.047000	173.600000	0.018000	175.900000	0.020000	177.200000	0.012000	178.500000	0.006000	-178.500000	0.010000	124.200000	0.224000	-179.200000	0.002000	-179.700000	0.012000	-65.100000	0.007000	-60.400000	0.008000	60.100000	0.004000	-178.900000	0.001000	177.200000	0.000000	179.700000	0.001000	-180.000000	0.001000
140.100000	0.089000	140.100000	0.090000	140.200000	0.090000	140.200000	0.089000	140.400000	0.089000	140.500000	0.090000	-140.300000	0.087000	-142.800000	0.100000	140.400000	0.085000	127.100000	0.134000	118.100000	0.185000	119.200000	0.204000	119.400000	0.217000	119.500000	0.227000	-122.500000	0.239000	176.300000	0.018000	-54.400000	0.264000	123.300000	0.030000	-47.700000	0.069000	-101.300000	0.004000	-161.800000	0.002000	-76.800000	0.382000	50.200000	0.007000	135.500000	0.418000	45.400000	0.009000
140.300000	0.092000	140.400000	0.090000	140.400000	0.090000	140.200000	0.090000	140.000000	0.088000	140.200000	0.087000	-140.400000	0.088000	-129.200000	0.039000	141.400000	0.092000	152.300000	0.054000	170.600000	0.023000	173.100000	0.011000	175.200000	0.008000	176.900000	0.003000	-178.400000	0.010000	-82.400000	0.018000	-179.800000	0.005000	-72.000000	0.014000	161.600000	0.005000	-47.900000	0.014000	55.200000	0.009000	150.600000	0.002000	-179.600000	0.001000	179.000000	0.001000	180.000000	0.000000
140.600000	0.091000	140.400000	0.092000	140.400000	0.091000	140.700000	0.090000	140.800000	0.091000	140.500000	0.090000	-140.800000	0.089000	-148.800000	0.126000	140.000000	0.083000	131.500000	0.106000	113.800000	0.116000	112.100000	0.105000	-69.600000	0.089000	-68.200000	0.077000	73.400000	0.061000	-165.800000	0.041000	-78.300000	0.036000	-177.700000	0.004000	104.000000	0.003000	-124.600000	0.341000	156.800000	0.002000	156.200000	0.004000	-90.200000	0.003000	92.000000	0.000000	-89.800000	0.003000
139.900000	0.090000	140.300000	0.089000	140.300000	0.089000	140.100000	0.090000	140.400000	0.089000	140.700000	0.089000	-140.300000	0.088000	-143.300000	0.094000	140.500000	0.089000	150.700000	0.070000	171.500000	0.026000	174.900000	0.010000	179.700000	0.009000	177.800000	0.014000	179.300000	0.004000	-61.700000	0.224000	178.300000	0.003000	74.000000	0.006000	-47.000000	0.033000	-55.700000	0.008000	-80.600000	0.359000	-98.900000	0.001000	178.400000	0.001000	-179.900000	0.001000	179.800000	0.001000
140.500000	0.091000	140.200000	0.091000	140.300000	0.091000	140.400000	0.089000	140.000000	0.088000	140.000000	0.088000	-140.400000	0.088000	-129.500000	0.045000	141.500000	0.088000	134.300000	0.096000	119.400000	0.171000	117.800000	0.197000	-65.400000	0.214000	118.600000	0.215000	-118.300000	0.234000	175.700000	0.018000	125.700000	0.253000	-142.300000	0.325000	-139.200000	0.268000	-86.100000	0.010000	167.700000	0.003000	-155.500000	0.004000	75.900000	0.382000	42.700000	0.010000	140.500000	0.454000
140.400000	0.092000	140.600000	0.091000	140.500000	0.090000	140.500000	0.091000	140.800000	0.091000	140.700000	0.089000	-140.700000	0.089000	-148.900000	0.122000	139.900000	0.084000	144.600000	0.082000	167.200000	0.026000	174.200000	0.021000	-179.500000	0.004000	177.100000	0.006000	179.200000	0.004000	96.500000	0.031000	179.300000	0.009000	-74.500000	0.006000	-122.500000	0.006000	-169.500000	0.003000	78.900000	0.007000	53.600000	0.006000	174.500000	0.003000	-178.400000	0.000000	171.700000	0.001000
140.100000	0.089000	140.100000	0.090000	140.100000	0.090000	140.300000	0.089000	140.400000	0.089000	140.500000	0.090000	-140.400000	0.088000	-142.400000	0.094000	140.800000	0.088000	139.100000	0.092000	117.700000	0.120000	110.900000	0.106000	-70.400000	0.100000	112.200000	0.089000	-110.200000	0.069000	-160.200000	0.034000	104.400000	0.039000	177.700000	0.007000	77.300000	0.036000	118.900000	0.015000	163.900000	0.007000	151.500000	0.002000	-120.000000	0.003000	90.300000	0.001000	101.100000	0.000000
140.300000	0.092000	140.300000	0.091000	140.500000	0.090000	140.200000	0.090000	140.000000	0.088000	140.200000	0.088000	-140.400000	0.088000	-130.400000	0.050000	141.200000	0.088000	141.700000	0.082000	167.200000	0.034000	176.500000	0.016000	175.500000	0.011000	175.800000	0.011000	-177.600000	0.006000	-64.700000	0.210000	179.600000	0.006000	94.500000	0.009000	89.800000	0.008000	93.300000	0.005000	70.300000	0.004000	91.200000	0.362000	177.400000	0.003000	179.700000	0.001000	177.600000	0.000000
140.600000	0.091000	140.500000	0.091000	140.300000	0.091000	140.600000	0.090000	140.800000	0.091000	140.500000	0.089000	-140.700000	0.089000	-148.600000	0.118000	140.000000	0.085000	140.400000	0.083000	122.200000	0.152000	116.700000	0.192000	117.800000	0.200000	119.100000	0.204000	-120.100000	0.224000	174.300000	0.037000	-57.900000	0.246000	-149.100000	0.022000	55.800000	0.037000	-163.000000	0.004000	-170.400000	0.000000	-168.400000	0.001000	82.800000	0.004000	-23.000000	0.027000	131.200000	0.004000
139.900000	0.090000	140.100000	0.090000	140.300000	0.089000	140.200000	0.090000	140.400000	0.089000	140.600000	0.089000	-140.400000	0.088000	-141.800000	0.093000	140.900000	0.087000	141.500000	0.092000	162.000000	0.040000	173.300000	0.010000	176.500000	0.017000	175.900000	0.015000	-177.300000	0.005000	103.200000	0.006000	-178.200000	0.002000	104.500000	0.274000	84.500000	0.006000	-112.000000	0.347000	-103.500000	0.009000	-139.400000	0.007000	166.000000	0.000000	-179.300000	0.005000	-177.100000	0.001000
140.500000	0.091000	140.400000	0.090000	140.300000	0.091000	140.400000	0.089000	140.000000	0.088000	140.300000	0.088000	-140.400000	0.088000	-131.700000	0.052000	141.000000	0.089000	140.300000	0.082000	123.200000	0.114000	112.300000	0.123000	111.600000	0.096000	112.600000	0.092000	-111.300000	0.083000	-169.600000	0.082000	105.700000	0.053000	91.200000	0.005000	84.100000	0.281000	149.200000	0.003000	-125.900000	0.345000	-106.900000	0.005000	150.600000	0.009000	-93.300000	0.375000	-87.900000	0.001000
140.400000	0.092000	140.400000	0.092000	140.500000	0.090000	140.400000	0.091000	140.800000	0.091000	140.400000	0.090000	-140.700000	0.089000	-147.700000	0.118000	140.200000	0.085000	140.400000	0.087000	160.500000	0.049000	174.900000	0.011000	176.300000	0.018000	178.700000	0.006000	-179.100000	0.006000	-65.500000	0.182000	179.300000	0.008000	73.500000	0.028000	-126.600000	0.034000	-99.800000	0.013000	-154.700000	0.012000	157.000000	0.003000	175.600000	0.005000	-178.000000	0.002000	174.500000	0.001000
140.100000	0.089000	140.300000	0.089000	140.100000	0.090000	140.400000	0.089000	140.400000	0.089000	140.600000	0.089000	-140.400000	0.088000	-141.800000	0.091000	140.700000	0.087000	141.700000	0.088000	127.600000	0.128000	116.200000	0.183000	117.800000	0.195000	116.200000	0.206000	-117.300000	0.212000	-175.500000	0.016000	-59.500000	0.233000	134.200000	0.047000	-159.400000	0.006000	158.300000	0.007000	89.300000	0.003000	135.800000	0.001000	116.400000	0.014000	-150.400000	0.011000	115.900000	0.012000
140.300000	0.092000	140.200000	0.091000	140.500000	0.090000	140.200000	0.090000	140.000000	0.088000	140.200000	0.088000	-140.400000	0.088000	-132.300000	0.055000	141.100000	0.088000	140.200000	0.083000	153.000000	0.056000	173.900000	0.021000	174.100000	0.010000	177.400000	0.005000	-178.700000	0.008000	99.600000	0.024000	-178.300000	0.002000	-81.500000	0.009000	-118.500000	0.013000	107.700000	0.003000	108.900000	0.013000	-87.400000	0.007000	165.000000	0.361000	-177.300000	0.001000	-50.900000	0.004000
140.600000	0.091000	140.600000	0.091000	140.300000	0.091000	140.600000	0.090000	140.800000	0.091000	140.600000	0.089000	-140.700000	0.089000	-147.400000	0.116000	140.200000	0.086000	140.600000	0.087000	131.700000	0.105000	112.400000	0.119000	112.900000	0.113000	-68.100000	0.102000	66.900000	0.085000	-169.600000	0.097000	-70.100000	0.066000	-170.900000	0.229000	175.900000	0.007000	143.700000	0.009000	-152.100000	0.002000	121.100000	0.020000	-38.400000	0.013000	114.000000	0.002000	-129.000000	0.002000
139.900000	0.090000	140.100000	0.090000	140.300000	0.090000	140.200000	0.090000	140.400000	0.089000	140.500000	0.089000	-140.400000	0.088000	-141.500000	0.090000	140.700000	0.087000	141.500000	0.088000	150.700000	0.068000	174.600000	0.020000	176.100000	0.005000	178.200000	0.013000	-178.100000	0.011000	-65.400000	0.157000	178.100000	0.003000	67.100000	0.046000	47.800000	0.026000	158.200000	0.010000	-87.700000	0.011000	111.200000	0.346000	71.900000	0.006000	-178.500000	0.002000	-89.100000	0.005000
140.500000	0.091000	140.300000	0.091000	140.300000	0.090000	140.400000	0.089000	140.000000	0.088000	140.300000	0.089000	-140.400000	0.088000	-132.900000	0.059000	141.000000	0.088000	140.100000	0.084000	134.700000	0.096000	116.900000	0.176000	116.200000	0.194000	115.600000	0.196000	-116.900000	0.201000	-177.100000	0.025000	120.500000	0.218000	-122.200000	0.028000	-149.300000	0.290000	-88.700000	0.345000	-74.700000	0.006000	50.000000	0.011000	99.000000	0.004000	-86.900000	0.016000	44.500000	0.015000
140.400000	0.092000	140.500000	0.091000	140.500000	0.090000	140.400000	0.091000	140.800000	0.091000	140.500000	0.089000	-140.700000	0.089000	-147.100000	0.113000	140.300000	0.085000	140.900000	0.086000	145.100000	0.081000	171.800000	0.015000	176.100000	0.016000	178.000000	0.007000	-178.500000	0.011000	98.300000	0.039000	179.100000	0.011000	-90.700000	0.017000	-117.300000	0.006000	-152.300000	0.009000	36.700000	0.035000	-88.900000	0.005000	149.600000	0.004000	-176.300000	0.000000	115.100000	0.400000
140.100000	0.089000	140.100000	0.090000	140.300000	0.090000	140.400000	0.089000	140.400000	0.089000	140.500000	0.089000	-140.400000	0.088000	-141.100000	0.090000	140.800000	0.087000	141.300000	0.088000	138.800000	0.090000	114.700000	0.129000	111.100000	0.112000	112.900000	0.107000	-113.100000	0.096000	-163.900000	0.079000	112.600000	0.077000	-92.700000	0.019000	69.700000	0.035000	-81.400000	0.008000	-155.600000	0.308000	139.800000	0.006000	166.200000	0.010000	50.500000	0.006000	29.900000	0.012000
140.300000	0.092000	140.400000	0.090000	140.300000	0.091000	140.200000	0.090000	140.000000	0.088000	140.400000	0.088000	-140.400000	0.088000	-133.800000	0.061000	140.900000	0.089000	140.300000	0.084000	142.300000	0.082000	172.200000	0.019000	178.200000	0.011000	176.400000	0.009000	-177.500000	0.008000	-67.600000	0.155000	-179.300000	0.002000	139.800000	0.273000	100.500000	0.003000	-175.000000	0.003000	-39.900000	0.025000	64.500000	0.006000	154.400000	0.005000	-178.500000	0.001000	112.000000	0.001000
140.600000	0.091000	140.400000	0.092000	140.400000	0.090000	140.600000	0.090000	140.800000	0.091000	140.500000	0.089000	-140.700000	0.089000	-146.500000	0.112000	140.300000	0.085000	140.800000	0.086000	140.400000	0.082000	117.700000	0.166000	114.800000	0.192000	116.700000	0.193000	-117.300000	0.198000	178.600000	0.040000	-62.900000	0.203000	116.600000	0.002000	142.900000	0.012000	99.600000	0.006000	79.300000	0.004000	37.300000	0.016000	-76.600000	0.003000	-27.700000	0.027000	-170.900000	0.002000
139.900000	0.090000	140.300000	0.089000	140.300000	0.090000	140.200000	0.090000	140.400000	0.089000	140.500000	0.090000	-140.400000	0.088000	-141.000000	0.088000	140.700000	0.087000	141.300000	0.088000	141.600000	0.090000	170.700000	0.027000	176.200000	0.005000	176.600000	0.010000	-177.000000	0.004000	105.400000	0.024000	-179.800000	0.008000	154.200000	0.014000	-90.300000	0.022000	-154.700000	0.003000	-138.300000	0.009000	82.800000	0.003000	39.300000	0.016000	175.600000	0.376000	127.900000	0.007000
140.500000	0.091000	140.200000	0.091000	140.400000	0.090000	140.400000	0.089000	140.000000	0.088000	140.300000	0.088000	-140.400000	0.088000	-134.400000	0.064000	141.000000	0.088000	140.300000	0.084000	140.500000	0.083000	116.100000	0.123000	-70.200000	0.124000	112.800000	0.111000	66.700000	0.107000	-170.500000	0.100000	114.600000	0.090000	158.000000	0.031000	49.200000	0.301000	-89.400000	0.016000	-180.000000	0.017000	-152.400000	0.011000	-151.800000	0.360000	-53.400000	0.007000	72.100000	0.005000
140.400000	0.092000	140.600000	0.091000	140.300000	0.091000	140.400000	0.091000	140.800000	0.091000	140.400000	0.089000	-140.700000	0.089000	-146.100000	0.110000	140.300000	0.086000	140.800000	0.086000	140.700000	0.085000	170.500000	0.028000	-178.900000	0.007000	177.600000	0.009000	179.900000	0.004000	-65.800000	0.138000	179.000000	0.012000	100.800000	0.011000	116.200000	0.005000	-83.100000	0.332000	140.300000	0.004000	110.700000	0.012000	-59.200000	0.008000	122.100000	0.002000	-109.600000	0.001000
140.100000	0.089000	140.100000	0.090000	140.400000	0.090000	140.400000	0.089000	140.400000	0.089000	140.700000	0.089000	-140.400000	0.088000	-140.800000	0.088000	140.700000	0.087000	141.200000	0.088000	141.600000	0.087000	119.700000	0.157000	-68.400000	0.189000	115.500000	0.190000	66.000000	0.195000	-178.000000	0.028000	-63.500000	0.183000	58.500000	0.259000	89.800000	0.019000	-76.800000	0.017000	-96.100000	0.023000	146.100000	0.342000	98.100000	0.007000	-158.200000	0.007000	-118.700000	0.004000
140.300000	0.092000	140.300000	0.091000	140.200000	0.090000	140.200000	0.090000	140.000000	0.088000	140.200000	0.089000	-140.400000	0.088000	-135.000000	0.066000	140.900000	0.088000	140.400000	0.084000	140.600000	0.082000	167.300000	0.027000	179.100000	0.008000	177.100000	0.008000	-179.800000	0.005000	104.800000	0.040000	-178.900000	0.004000	88.600000	0.004000	-137.600000	0.016000	-73.500000	0.009000	55.000000	0.008000	35.600000	0.017000	-141.400000	0.003000	122.100000	0.001000	-98.900000	0.009000
140.600000	0.091000	140.500000	0.091000	140.500000	0.090000	140.600000	0.090000	140.800000	0.091000	140.500000	0.088000	-140.700000	0.089000	-145.700000	0.108000	140.400000	0.085000	140.800000	0.086000	140.800000	0.086000	119.300000	0.126000	108.800000	0.125000	-68.400000	0.117000	66.600000	0.110000	-173.000000	0.111000	114.000000	0.109000	59.400000	0.051000	-169.800000	0.010000	-60.100000	0.012000	127.000000	0.330000	-73.900000	0.002000	178.700000	0.012000	74.300000	0.002000	63.500000	0.004000
139.900000	0.090000	140.100000	0.090000	140.300000	0.091000	140.200000	0.090000	140.400000	0.089000	140.500000	0.090000	-140.400000	0.088000	-140.700000	0.088000	140.700000	0.088000	141.200000	0.088000	141.500000	0.087000	167.000000	0.033000	-179.800000	0.010000	-179.700000	0.005000	-177.500000	0.007000	-64.800000	0.125000	-179.400000	0.009000	104.100000	0.033000	-96.500000	0.014000	-108.600000	0.006000	50.000000	0.010000	-39.400000	0.021000	141.700000	0.001000	-133.800000	0.012000	-147.100000	0.009000
140.500000	0.091000	140.400000	0.090000	140.300000	0.089000	140.400000	0.089000	140.000000	0.088000	140.400000	0.088000	-140.400000	0.088000	-135.500000	0.068000	140.900000	0.087000	140.400000	0.084000	140.400000	0.083000	122.000000	0.143000	-69.200000	0.186000	-67.200000	0.192000	-115.700000	0.186000	-178.800000	0.020000	-64.000000	0.169000	-49.600000	0.036000	145.000000	0.018000	-80.700000	0.017000	-88.000000	0.015000	149.600000	0.005000	112.500000	0.003000	-95.500000	0.001000	114.700000	0.002000
140.400000	0.092000	140.400000	0.092000	140.300000	0.091000	140.400000	0.091000	140.800000	0.091000	140.300000	0.089000	-140.700000	0.089000	-145.300000	0.107000	140.300000	0.086000	140.700000	0.087000	141.000000	0.085000	163.700000	0.041000	-178.900000	0.005000	179.300000	0.002000	-178.400000	0.011000	106.800000	0.053000	179.500000	0.007000	113.700000	0.176000	79.300000	0.306000	142.500000	0.002000	133.300000	0.003000	93.800000	0.005000	156.200000	0.009000	-98.700000	0.002000	136.800000	0.403000
140.100000	0.089000	140.300000	0.089000	140.500000	0.090000	140.400000	0.089000	140.400000	0.089000	140.700000	0.089000	-140.400000	0.088000	-140.600000	0.087000	140.800000	0.088000	141.300000	0.087000	141.400000	0.087000	123.000000	0.117000	107.700000	0.129000	-68.700000	0.125000	-113.800000	0.110000	-173.400000	0.107000	115.400000	0.118000	84.000000	0.022000	65.900000	0.028000	134.800000	0.322000	52.400000	0.015000	69.100000	0.006000	52.500000	0.004000	55.200000	0.013000	-38.700000	0.007000
140.300000	0.092000	140.200000	0.091000	140.100000	0.090000	140.200000	0.090000	140.000000	0.088000	140.200000	0.089000	-140.400000	0.088000	-136.000000	0.070000	140.800000	0.087000	140.300000	0.084000	140.500000	0.083000	162.100000	0.045000	-179.500000	0.012000	178.300000	0.004000	-177.900000	0.011000	-66.400000	0.130000	-179.900000	0.010000	56.200000	0.078000	130.400000	0.012000	-49.500000	0.020000	59.900000	0.006000	-113.500000	0.007000	-72.100000	0.380000	-28.000000	0.017000	76.400000	0.001000
140.600000	0.091000	140.600000	0.091000	140.500000	0.090000	140.600000	0.090000	140.800000	0.091000	140.500000	0.088000	-140.700000	0.089000	-145.000000	0.105000	140.400000	0.086000	140.900000	0.087000	140.900000	0.086000	126.300000	0.129000	-69.400000	0.181000	113.800000	0.188000	-115.700000	0.184000	-179.100000	0.007000	-64.300000	0.161000	54.900000	0.061000	120.700000	0.003000	-122.500000	0.017000	69.900000	0.003000	79.000000	0.015000	155.100000	0.007000	-109.100000	0.382000	-116.800000	0.006000
139.900000	0.090000	140.100000	0.090000	140.300000	0.091000	140.200000	0.090000	140.400000	0.089000	140.500000	0.090000	-140.400000	0.088000	-140.500000	0.087000	140.900000	0.087000	141.100000	0.087000	141.400000	0.086000	157.100000	0.049000	-179.300000	0.007000	178.700000	0.006000	-177.400000	0.003000	109.400000	0.065000	180.000000	0.003000	86.000000	0.032000	157.900000	0.012000	-148.000000	0.008000	-41.400000	0.349000	151.600000	0.356000	-109.900000	0.000000	-140.500000	0.007000	147.800000	0.005000
140.500000	0.091000	140.300000	0.091000	140.300000	0.090000	140.400000	0.089000	140.000000	0.088000	140.400000	0.088000	-140.400000	0.088000	-136.400000	0.072000	140.700000	0.088000	140.300000	0.085000	140.500000	0.084000	128.900000	0.111000	107.900000	0.130000	112.100000	0.121000	66.900000	0.120000	-175.800000	0.106000	115.600000	0.126000	110.400000	0.145000	132.500000	0.012000	-138.000000	0.005000	156.500000	0.003000	47.700000	0.011000	-106.700000	0.002000	101.000000	0.002000	109.100000	0.001000
140.400000	0.092000	140.500000	0.091000	140.300000	0.090000	140.400000	0.091000	140.800000	0.091000	140.300000	0.089000	-140.700000	0.089000	-144.600000	0.104000	140.500000	0.086000	141.000000	0.086000	141.000000	0.085000	154.600000	0.059000	-179.400000	0.014000	177.800000	0.011000	179.500000	0.007000	114.600000	0.123000	179.400000	0.014000	-48.900000	0.061000	-89.900000	0.315000	-130.200000	0.002000	140.600000	0.006000	-95.300000	0.001000	168.600000	0.008000	73.500000	0.003000	62.000000	0.003000
140.100000	0.089000	140.100000	0.090000	140.500000	0.090000	140.400000	0.089000	140.400000	0.089000	140.700000	0.089000	-140.400000	0.088000	-140.400000	0.086000	140.700000	0.087000	141.000000	0.087000	141.300000	0.086000	132.000000	0.105000	-69.700000	0.177000	114.600000	0.182000	66.800000	0.181000	179.400000	0.008000	116.100000	0.152000	105.600000	0.034000	-130.300000	0.004000	-42.900000	0.029000	-72.000000	0.005000	147.900000	0.007000	150.000000	0.001000	147.000000	0.004000	-100.300000	0.005000
140.300000	0.092000	140.400000	0.090000	140.300000	0.090000	140.200000	0.090000	140.000000	0.088000	140.200000	0.089000	-140.400000	0.088000	-136.900000	0.074000	140.900000	0.087000	140.500000	0.085000	140.600000	0.084000	149.100000	0.071000	-179.200000	0.008000	177.400000	0.007000	-179.500000	0.006000	-69.200000	0.079000	179.500000	0.004000	143.400000	0.057000	-97.100000	0.020000	133.200000	0.312000	-114.100000	0.007000	172.300000	0.008000	-63.600000	0.004000	84.200000	0.001000	69.200000	0.006000
140.600000	0.091000	140.400000	0.092000	140.300000	0.091000	140.600000	0.090000	140.800000	0.091000	140.500000	0.088000	-140.700000	0.089000	-144.300000	0.102000	140.400000	0.087000	140.900000	0.086000	141.000000	0.085000	136.000000	0.095000	107.800000	0.132000	112.700000	0.127000	-111.900000	0.123000	-176.200000	0.095000	-64.200000	0.132000	-83.600000	0.012000	149.300000	0.013000	105.700000	0.019000	-64.400000	0.010000	-127.500000	0.006000	136.000000	0.007000	160.700000	0.012000	-108.200000	0.001000
139.900000	0.090000	140.300000	0.089000	140.400000	0.090000	140.200000	0.090000	140.400000	0.089000	140.500000	0.090000	-140.400000	0.088000	-140.300000	0.087000	140.700000	0.087000	141.000000	0.087000	141.200000	0.087000	145.700000	0.076000	-179.200000	0.015000	177.600000	0.004000	179.200000	0.005000	112.800000	0.116000	179.600000	0.012000	145.200000	0.198000	130.800000	0.009000	-151.500000	0.011000	-146.200000	0.012000	84.700000	0.014000	106.600000	0.008000	82.800000	0.003000	-159.400000	0.020000
140.500000	0.091000	140.200000	0.091000	140.300000	0.090000	140.400000	0.089000	140.000000	0.088000	140.400000	0.088000	-140.400000	0.088000	-137.300000	0.075000	140.800000	0.087000	140.500000	0.085000	140.700000	0.083000	138.600000	0.086000	-70.000000	0.174000	114.400000	0.183000	67.400000	0.180000	-179.100000	0.020000	116.100000	0.145000	91.500000	0.054000	130.700000	0.002000	100.500000	0.004000	-82.000000	0.338000	-47.300000	0.008000	149.000000	0.007000	144.400000	0.002000	81.100000	0.388000
140.400000	0.092000	140.600000	0.091000	140.400000	0.090000	140.400000	0.091000	140.800000	0.091000	140.300000	0.089000	-140.700000	0.089000	-143.900000	0.101000	140.500000	0.087000	140.900000	0.086000	140.900000	0.086000	143.100000	0.085000	-179.200000	0.009000	177.600000	0.008000	180.000000	0.005000	-68.100000	0.084000	179.400000	0.010000	48.800000	0.051000	145.800000	0.313000	95.600000	0.008000	164.300000	0.006000	-159.300000	0.344000	-84.500000	0.387000	173.400000	0.011000	115.800000	0.006000
140.100000	0.089000	140.100000	0.090000	140.300000	0.091000	140.400000	0.089000	140.400000	0.089000	140.700000	0.089000	-140.400000	0.088000	-140.400000	0.086000	140.800000	0.086000	140.900000	0.087000	141.300000	0.086000	140.100000	0.084000	108.000000	0.132000	112.400000	0.126000	-112.500000	0.122000	-178.000000	0.086000	-64.200000	0.135000	118.900000	0.009000	125.300000	0.011000	117.700000	0.019000	100.000000	0.002000	45.700000	0.009000	-121.300000	0.004000	114.100000	0.387000	-77.500000	0.003000
140.300000	0.092000	140.300000	0.091000	140.400000	0.090000	140.200000	0.090000	140.000000	0.088000	140.200000	0.089000	-140.400000	0.088000	-137.600000	0.076000	140.600000	0.088000	140.600000	0.085000	140.600000	0.084000	141.600000	0.085000	-179.300000	0.017000	178.200000	0.009000	-179.200000	0.013000	112.900000	0.106000	179.800000	0.007000	-65.300000	0.049000	-77.500000	0.026000	-70.400000	0.007000	51.300000	0.015000	-89.600000	0.004000	-90.600000	0.009000	141.500000	0.007000	-67.700000	0.004000
140.600000	0.091000	140.500000	0.091000	140.200000	0.090000	140.600000	0.090000	140.800000	0.091000	140.500000	0.088000	-140.700000	0.089000	-143.600000	0.101000	140.700000	0.086000	140.800000	0.087000	141.000000	0.085000	141.100000	0.083000	-70.100000	0.171000	114.000000	0.179000	67.200000	0.175000	-179.000000	0.035000	115.800000	0.144000	130.000000	0.160000	-124.100000	0.004000	179.200000	0.333000	-106.800000	0.004000	128.700000	0.016000	-113.400000	0.002000	179.700000	0.004000	-175.100000	0.001000
139.900000	0.090000	140.100000	0.090000	140.500000	0.090000	140.200000	0.090000	140.400000	0.089000	140.500000	0.090000	-140.400000	0.088000	-140.300000	0.086000	140.600000	0.087000	141.000000	0.086000	141.200000	0.086000	141.300000	0.083000	-179.000000	0.009000	177.600000	0.007000	179.000000	0.002000	-67.200000	0.090000	179.500000	0.013000	68.500000	0.019000	-106.900000	0.013000	63.600000	0.014000	-82.300000	0.012000	-170.800000	0.001000	-74.600000	0.002000	-129.000000	0.004000	-77.300000	0.003000
140.500000	0.091000	140.400000	0.090000	140.300000	0.091000	140.400000	0.089000	140.000000	0.088000	140.400000	0.088000	-140.400000	0.088000	-137.800000	0.077000	140.800000	0.087000	140.500000	0.085000	140.700000	0.084000	141.000000	0.085000	107.700000	0.134000	-68.800000	0.131000	-111.100000	0.128000	-178.500000	0.072000	116.000000	0.137000	63.500000	0.125000	59.200000	0.017000	155.500000	0.002000	-89.200000	0.002000	-51.200000	0.013000	-120.200000	0.003000	-158.600000	0.000000	133.600000	0.002000
140.400000	0.092000	140.400000	0.092000	140.300000	0.089000	140.400000	0.091000	140.800000	0.091000	140.300000	0.089000	-140.700000	0.089000	-143.500000	0.099000	140.600000	0.087000	141.000000	0.087000	141.000000	0.085000	141.300000	0.084000	-179.000000	0.018000	-179.300000	0.004000	179.200000	0.010000	112.600000	0.099000	179.400000	0.003000	144.900000	0.029000	-146.100000	0.298000	94.100000	0.007000	44.800000	0.032000	-93.800000	0.006000	74.800000	0.005000	-129.900000	0.002000	32.600000	0.010000
140.100000	0.089000	140.300000	0.089000	140.300000	0.091000	140.400000	0.089000	140.400000	0.089000	140.700000	0.089000	-140.400000	0.088000	-140.300000	0.086000	140.600000	0.087000	140.800000	0.086000	141.100000	0.087000	140.900000	0.085000	-70.300000	0.168000	-68.100000	0.182000	67.500000	0.173000	-179.000000	0.050000	-63.900000	0.144000	-88.500000	0.017000	-116.600000	0.004000	161.000000	0.009000	174.500000	0.327000	50.800000	0.007000	-168.500000	0.002000	-157.500000	0.003000	57.600000	0.003000
140.300000	0.092000	140.200000	0.091000	140.500000	0.090000	140.200000	0.090000	140.000000	0.088000	140.200000	0.089000	-140.400000	0.088000	-138.000000	0.079000	140.800000	0.087000	140.600000	0.085000	140.800000	0.083000	141.300000	0.083000	-179.300000	0.011000	179.000000	0.003000	-179.800000	0.005000	-66.500000	0.097000	179.500000	0.013000	160.100000	0.169000	49.800000	0.032000	152.800000	0.014000	45.000000	0.013000	-179.300000	0.353000	-37.000000	0.012000	121.600000	0.007000	-119.200000	0.001000
140.600000	0.091000	140.600000	0.091000	140.100000	0.090000	140.600000	0.090000	140.800000	0.091000	140.500000	0.088000	-140.700000	0.089000	-143.300000	0.098000	140.600000	0.087000	141.000000	0.087000	140.900000	0.086000	141.200000	0.084000	108.100000	0.133000	110.900000	0.134000	-112.300000	0.126000	-178.800000	0.054000	115.900000	0.136000	49.100000	0.024000	115.300000	0.007000	-101.300000	0.003000	-91.100000	0.005000	-48.600000	0.011000	105.700000	0.375000	-158.800000	0.005000	90.100000	0.016000
139.900000	0.090000	140.100000	0.090000	140.500000	0.090000	140.200000	0.090000	140.400000	0.089000	140.500000	0.090000	-140.400000	0.088000	-140.200000	0.086000	140.700000	0.086000	140.800000	0.086000	141.200000	0.086000	141.200000	0.084000	-179.200000	0.020000	179.800000	0.006000	-179.800000	0.014000	112.600000	0.097000	179.400000	0.009000	53.800000	0.092000	145.900000	0.017000	-136.300000	0.333000	137.300000	0.010000	91.800000	0.004000	134.600000	0.009000	-136.200000	0.004000	151.100000	0.382000
140.500000	0.091000	140.300000	0.091000	140.300000	0.091000	140.400000	0.089000	140.000000	0.088000	140.400000	0.088000	-140.400000	0.088000	-138.400000	0.079000	140.700000	0.088000	140.600000	0.085000	140.700000	0.084000	141.100000	0.084000	-70.500000	0.166000	112.200000	0.179000	67.400000	0.170000	-179.200000	0.062000	-64.100000	0.142000	145.300000	0.016000	-85.000000	0.005000	47.700000	0.023000	178.100000	0.006000	-146.500000	0.004000	-86.900000	0.003000	-126.100000	0.010000	40.300000	0.006000
140.400000	0.092000	140.500000	0.091000	140.300000	0.090000	140.400000	0.091000	140.800000	0.091000	140.300000	0.089000	-140.700000	0.089000	-143.000000	0.097000	140.700000	0.086000	141.000000	0.087000	141.000000	0.085000	141.100000	0.085000	-178.700000	0.010000	179.100000	0.004000	179.500000	0.003000	-66.100000	0.105000	180.000000	0.008000	-81.100000	0.054000	-134.300000	0.316000	-93.600000	0.003000	-133.000000	0.014000	-158.400000	0.008000	-85.200000	0.004000	-160.300000	0.395000	-76.900000	0.003000
140.100000	0.089000	140.100000	0.090000	140.300000	0.090000	140.400000	0.089000	140.400000	0.089000	140.700000	0.089000	-140.400000	0.088000	-140.200000	0.087000	140.500000	0.087000	140.800000	0.086000	141.200000	0.086000	141.200000	0.083000	107.400000	0.136000	-69.000000	0.134000	-111.700000	0.129000	-179.100000	0.035000	115.500000	0.138000	141.500000	0.116000	176.900000	0.002000	-136.900000	0.005000	86.400000	0.006000	59.500000	0.005000	-143.600000	0.002000	47.500000	0.008000	107.700000	0.010000
140.300000	0.092000	140.400000	0.090000	140.500000	0.090000	140.200000	0.090000	140.000000	0.088000	140.200000	0.089000	-140.400000	0.088000	-138.600000	0.080000	140.900000	0.087000	140.600000	0.085000	140.700000	0.084000	141.100000	0.084000	-178.500000	0.019000	179.700000	0.008000	179.900000	0.015000	113.100000	0.098000	179.700000	0.012000	65.300000	0.108000	106.100000	0.022000	-72.700000	0.010000	-43.900000	0.019000	57.000000	0.005000	-88.100000	0.004000	-83.100000	0.004000	-137.200000	0.003000
-180.000000	0.000000	-180.000000	0.000000	-180.000000	0.000000	-180.000000	0.000000	-180.000000	0.000000	-180.000000	0.000000	-180.000000	0.000000	-180.000000	0.000000	-180.000000	0.000000	-180.000000	0.000000	-180.000000	0.000000	-180.000000	0.000000	-180.000000	0.000000	-180.000000	0.000000	-180.000000	0.000000	-180.000000	0.000000	-180.000000	0.000000	-180.000000	0.000000	-180.000000	0.000000	-180.000000	0.000000	-180.000000	0.000000	-180.000000	0.000000	-180.000000	0.000000	-180.000000	0.000000	-180.000000	0.000000
90.000000	0.000000	90.000000	0.000000	90.000000	0.000000	90.000000	0.000000	90.000000	0.000000	90.000000	0.000000	90.000000	0.000000	90.000000	0.000000	90.000000	0.000000	90.000000	0.000000	90.000000	0.000000	90.000000	0.000000	90.000000	0.000000	90.000000	0.000000	90.000000	0.000000	90.000000	0.000000	90.000000	0.000000	90.000000	0.000000	90.000000	0.000000	90.000000	0.000000	90.000000	0.000000	90.000000	0.000000	90.000000	0.000000	90.000000	0.000000	90.000000	0.000000
-180.000000	0.000000	-180.000000	0.000000	-180.000000	0.000000	-180.000000	0.000000	-180.000000	0.000000	-180.000000	0.000000	-180.000000	0.000000	-180.000000	0.000000	-180.000000	0.000000	-180.000000	0.000000	-180.000000	0.000000	-180.000000	0.000000	-180.000000	0.000000	-180.000000	0.000000	-180.000000	0.000000	-180.000000	0.000000	-180.000000	0.000000	-180.000000	0.000000	-180.000000	0.000000	-180.000000	0.000000	-180.000000	0.000000	-180.000000	0.000000	-180.000000	0.000000	-180.000000	0.000000	-180.000000	0.000000
-135.000000	0.297000	-135.000000	0.297000	-135.000000	0.297000	-135.000000	0.297000	-135.000000	0.296000	-135.000000	0.296000	-135.000000	0.000000	-135.000000	0.000000	-135.000000	0.000000	-135.000000	0.000000	-135.000000	0.000000	-135.000000	0.000000	-135.000000	0.000000	-135.000000	0.000000	-135.000000	0.000000	-135.000000	0.000000	-135.000000	0.000000	-135.000000	0.000000	-135.000000	0.000000	-135.000000	0.000000	-135.000000	0.000000	-135.000000	0.000000	-135.000000	0.000000	-135.000000	0.000000	-135.000000	0.000000
-180.000000	0.009000	-180.000000	0.008000	-180.000000	0.007000	-180.000000	0.006000	-180.000000	0.006000	-180.000000	0.005000	-180.000000	0.000000	-180.000000	0.000000	-180.000000	0.000000	-180.000000	0.000000	-180.000000	0.000000	-180.000000	0.000000	-180.000000	0.000000	-180.000000	0.000000	-180.000000	0.000000	-180.000000	0.000000	-180.000000	0.000000	-180.000000	0.000000	-180.000000	0.000000	-180.000000	0.000000	-180.000000	0.000000	-180.000000	0.000000	-180.000000	0.000000	-180.000000	0.000000	-180.000000	0.000000
-90.100000	0.098000	-90.000000	0.095000	-89.900000	0.091000	-89.900000	0.086000	-89.800000	0.078000	-89.800000	0.068000	-90.000000	0.331000	-90.000000	0.000000	-90.000000	0.000000	-90.000000	0.000000	-90.000000	0.000000	-90.000000	0.000000	-90.000000	0.000000	-90.000000	0.000000	-90.000000	0.000000	-90.000000	0.000000	-90.000000	0.000000	-90.000000	0.000000	-90.000000	0.000000	-90.000000	0.000000	-90.000000	0.000000	-90.000000	0.000000	-90.000000	0.000000	-90.000000	0.000000	-90.000000	0.000000
-179.700000	0.017000	-179.900000	0.016000	179.900000	0.016000	179.900000	0.016000	179.700000	0.016000	179.600000	0.016000	-180.000000	0.004000	-180.000000	0.335000	-180.000000	0.000000	-180.000000	0.000000	-180.000000	0.000000	-180.000000	0.000000	-180.000000	0.000000	-180.000000	0.000000	-180.000000	0.000000	-180.000000	0.000000	-180.000000	0.000000	-180.000000	0.000000	-180.000000	0.000000	-180.000000	0.000000	-180.000000	0.000000	-180.000000	0.000000	-180.000000	0.000000	-180.000000	0.000000	-180.000000	0.000000
110.800000	0.226000	112.100000	0.229000	113.700000	0.232000	115.200000	0.236000	117.300000	0.241000	119.900000	0.248000	89.900000	0.112000	177.000000	0.065000	112.500000	0.396000	112.500000	0.396000	112.500000	0.396000	112.500000	0.396000	112.500000	0.396000	112.500000	0.396000	112.500000	0.000000	112.500000	0.000000	112.500000	0.000000	112.500000	0.000000	112.500000	0.000000	112.500000	0.000000	112.500000	0.000000	112.500000	0.000000	112.500000	0.000000	112.500000	0.000000	112.500000	0.000000
175.300000	0.016000	175.600000	0.015000	175.400000	0.015000	175.700000	0.013000	176.000000	0.013000	176.100000	0.012000	-179.800000	0.008000	88.500000	0.032000	-180.000000	0.003000	-180.000000	0.003000	-180.000000	0.002000	-180.000000	0.002000	-180.000000	0.002000	-180.000000	0.001000	-180.000000	0.000000	-180.000000	0.000000	-180.000000	0.000000	-180.000000	0.000000	-180.000000	0.000000	-180.000000	0.000000	-180.000000	0.000000	-180.000000	0.000000	-180.000000	0.000000	-180.000000	0.000000	-180.000000	0.000000
103.500000	0.127000	103.200000	0.124000	103.300000	0.118000	103.000000	0.114000	102.800000	0.104000	102.800000	0.091000	-109.400000	0.225000	-174.900000	0.015000	-89.500000	0.025000	-89.500000	0.019000	-89.600000	0.016000	-89.600000	0.012000	-89.600000	0.009000	-89.800000	0.008000	-90.000000	0.000000	-90.000000	0.000000	-90.000000	0.000000	-90.000000	0.000000	-90.000000	0.000000	-90.000000	0.000000	-90.000000	0.000000	-90.000000	0.000000	-90.000000	0.000000	-90.000000	0.000000	-90.000000	0.000000
174.000000	0.019000	174.500000	0.018000	174.700000	0.019000	175.200000	0.017000	175.500000	0.018000	175.800000	0.018000	-177.100000	0.008000	-119.400000	0.227000	179.100000	0.005000	179.000000	0.004000	179.300000	0.003000	179.300000	0.003000	179.200000	0.002000	179.600000	0.002000	-180.000000	0.000000	-180.000000	0.000000	-180.000000	0.000000	-180.000000	0.000000	-180.000000	0.000000	-180.000000	0.000000	-180.000000	0.000000	-180.000000	0.000000	-180.000000	0.000000	-180.000000	0.000000	-180.000000	0.000000
115.800000	0.192000	115.800000	0.196000	116.600000	0.198000	116.700000	0.203000	118.000000	0.208000	119.700000	0.216000	-104.700000	0.123000	-120.200000	0.056000	130.100000	0.281000	131.400000	0.285000	132.000000	0.288000	132.800000	0.290000	133.500000	0.292000	133.600000	0.292000	135.000000	0.442000	135.000000	0.000000	135.000000	0.000000	135.000000	0.000000	135.000000	0.000000	135.000000	0.000000	135.000000	0.000000	135.000000	0.000000	135.000000	0.000000	135.000000	0.000000	135.000000	0.000000
166.100000	0.021000	167.100000	0.019000	167.100000	0.019000	168.900000	0.017000	169.400000	0.017000	170.600000	0.016000	-176.200000	0.012000	-162.100000	0.026000	178.900000	0.008000	179.100000	0.008000	179.300000	0.006000	179.400000	0.005000	179.600000	0.004000	179.600000	0.003000	-180.000000	0.001000	-180.000000	0.000000	-180.000000	0.000000	-180.000000	0.000000	-180.000000	0.000000	-180.000000	0.000000	-180.000000	0.000000	-180.000000	0.000000	-180.000000	0.000000	-180.000000	0.000000	-180.000000	0.000000
113.600000	0.134000	112.400000	0.133000	112.300000	0.130000	110.400000	0.129000	109.600000	0.123000	107.800000	0.116000	-114.700000	0.199000	83.400000	0.087000	97.700000	0.032000	96.700000	0.022000	95.900000	0.018000	95.000000	0.014000	93.800000	0.011000	93.400000	0.010000	89.900000	0.006000	90.000000	0.453000	90.000000	0.000000	90.000000	0.000000	90.000000	0.000000	90.000000	0.000000	90.000000	0.000000	90.000000	0.000000	90.000000	0.000000	90.000000	0.000000	90.000000	0.000000
167.100000	0.044000	168.200000	0.042000	168.500000	0.041000	170.200000	0.036000	171.000000	0.035000	172.600000	0.031000	-173.400000	0.014000	145.600000	0.121000	179.400000	0.011000	179.700000	0.009000	179.800000	0.006000	179.700000	0.005000	179.800000	0.004000	179.800000	0.002000	-179.800000	0.001000	-180.000000	0.001000	-180.000000	0.000000	-180.000000	0.000000	-180.000000	0.000000	-180.000000	0.000000	-180.000000	0.000000	-180.000000	0.000000	-180.000000	0.000000	-180.000000	0.000000	-180.000000	0.000000
120.200000	0.150000	119.600000	0.154000	119.800000	0.156000	118.700000	0.164000	118.900000	0.170000	118.600000	0.181000	-108.100000	0.134000	87.700000	0.113000	126.700000	0.266000	128.500000	0.274000	129.400000	0.280000	130.500000	0.284000	131.500000	0.288000	131.800000	0.290000	-133.900000	0.292000	-89.200000	0.020000	-123.800000	0.476000	-123.800000	0.476000	-123.800000	0.476000	-123.800000	0.475000	-123.700000	0.000000	-123.700000	0.000000	-123.700000	0.000000	-123.700000	0.000000	-123.700000	0.000000
154.900000	0.044000	155.700000	0.042000	155.700000	0.041000	158.200000	0.036000	158.800000	0.032000	161.300000	0.027000	-173.200000	0.023000	-177.400000	0.051000	176.200000	0.006000	176.700000	0.005000	177.700000	0.004000	178.100000	0.003000	178.400000	0.002000	179.100000	0.002000	-179.900000	0.002000	178.600000	0.001000	180.000000	0.001000	180.000000	0.001000	180.000000	0.001000	180.000000	0.001000	180.000000	0.000000	180.000000	0.000000	180.000000	0.000000	180.000000	0.000000	180.000000	0.000000
127.700000	0.128000	126.700000	0.128000	126.500000	0.127000	123.700000	0.128000	122.600000	0.127000	119.600000	0.124000	-115.800000	0.176000	-100.000000	0.053000	-80.600000	0.065000	-81.200000	0.049000	-82.200000	0.038000	-83.200000	0.031000	-84.300000	0.024000	-85.200000	0.020000	-92.400000	0.009000	132.200000	0.281000	-89.800000	0.003000	-89.800000	0.002000	-89.800000	0.002000	-89.800000	0.002000	-90.000000	0.000000	-90.000000	0.000000	-90.000000	0.000000	-90.000000	0.000000	-90.000000	0.000000
153.300000	0.061000	154.400000	0.059000	154.900000	0.059000	157.700000	0.054000	159.300000	0.053000	162.500000	0.048000	-167.200000	0.023000	-156.400000	0.146000	179.600000	0.013000	179.200000	0.013000	179.100000	0.011000	179.300000	0.008000	179.600000	0.006000	179.400000	0.005000	-179.800000	0.002000	179.300000	0.005000	179.600000	0.001000	179.600000	0.001000	179.600000	0.000000	179.600000	0.001000	-180.000000	0.000000	-180.000000	0.000000	-180.000000	0.000000	-180.000000	0.000000	-180.000000	0.000000
129.900000	0.111000	129.300000	0.114000	129.100000	0.114000	127.400000	0.123000	126.500000	0.125000	124.700000	0.137000	-115.800000	0.135000	-145.000000	0.113000	120.000000	0.245000	123.500000	0.255000	125.800000	0.263000	127.200000	0.271000	128.700000	0.278000	129.800000	0.280000	-132.500000	0.291000	97.100000	0.004000	134.600000	0.288000	44.600000	0.026000	44.700000	0.018000	44.500000	0.013000	135.000000	0.000000	135.000000	0.000000	135.000000	0.000000	135.000000	0.000000	135.000000	0.000000
148.100000	0.078000	148.400000	0.075000	148.200000	0.075000	149.400000	0.067000	149.600000	0.065000	150.900000	0.056000	-166.000000	0.036000	-120.500000	0.021000	178.100000	0.005000	177.500000	0.005000	177.600000	0.006000	178.200000	0.004000	178.600000	0.002000	178.800000	0.004000	-179.100000	0.002000	-179.500000	0.005000	179.800000	0.003000	-179.600000	0.002000	-179.700000	0.001000	-179.500000	0.001000	180.000000	0.000000	180.000000	0.000000	180.000000	0.000000	180.000000	0.000000	180.000000	0.000000
135.300000	0.104000	134.900000	0.106000	135.200000	0.105000	133.900000	0.109000	133.800000	0.110000	132.100000	0.113000	-121.200000	0.149000	-159.700000	0.088000	103.700000	0.085000	104.600000	0.061000	103.800000	0.045000	102.400000	0.036000	100.300000	0.029000	98.900000	0.023000	85.800000	0.016000	130.500000	0.283000	91.400000	0.005000	90.400000	0.016000	-89.300000	0.006000	90.500000	0.003000	90.000000	0.000000	90.000000	0.000000	90.000000	0.000000	90.000000	0.000000	90.000000	0.000000
143.300000	0.080000	144.000000	0.078000	143.900000	0.079000	145.900000	0.076000	146.400000	0.074000	149.100000	0.071000	-158.200000	0.043000	95.600000	0.149000	176.100000	0.013000	175.800000	0.015000	176.900000	0.011000	177.700000	0.007000	178.100000	0.006000	178.800000	0.004000	-179.800000	0.003000	178.800000	0.001000	179.900000	0.003000	179.200000	0.293000	179.600000	0.001000	-179.800000	0.001000	-180.000000	0.000000	-180.000000	0.000000	-180.000000	0.000000	-180.000000	0.000000	-180.000000	0.000000
138.400000	0.097000	137.800000	0.097000	138.000000	0.095000	136.400000	0.096000	136.000000	0.095000	134.100000	0.097000	-125.500000	0.123000	126.400000	0.013000	120.100000	0.223000	123.500000	0.234000	125.000000	0.248000	126.000000	0.259000	127.500000	0.266000	128.300000	0.273000	-130.400000	0.284000	-86.300000	0.028000	133.600000	0.291000	-52.200000	0.063000	127.400000	0.378000	-52.000000	0.382000	-112.500000	0.519000	-112.500000	0.000000	-112.500000	0.000000	-112.500000	0.000000	-112.500000	0.000000
142.300000	0.089000	142.700000	0.088000	142.500000	0.089000	143.400000	0.088000	143.800000	0.089000	144.600000	0.086000	-155.200000	0.057000	87.100000	0.138000	174.300000	0.015000	174.400000	0.017000	175.900000	0.013000	177.400000	0.010000	178.000000	0.009000	178.400000	0.005000	-179.400000	0.002000	179.900000	0.008000	178.900000	0.002000	107.300000	0.004000	179.400000	0.002000	-178.200000	0.002000	180.000000	0.001000	180.000000	0.000000	180.000000	0.000000	180.000000	0.000000	180.000000	0.000000
138.600000	0.090000	138.500000	0.091000	138.800000	0.090000	138.700000	0.091000	138.600000	0.091000	138.500000	0.094000	-129.900000	0.116000	85.000000	0.093000	106.300000	0.100000	105.100000	0.081000	-76.600000	0.067000	-77.600000	0.054000	-78.900000	0.042000	-80.000000	0.035000	-97.100000	0.020000	128.800000	0.273000	-86.700000	0.009000	77.700000	0.010000	100.700000	0.004000	-85.100000	0.003000	89.800000	0.001000	90.000000	0.525000	90.000000	0.000000	90.000000	0.000000	90.000000	0.000000
141.300000	0.092000	141.200000	0.091000	141.000000	0.091000	140.800000	0.089000	140.700000	0.087000	140.900000	0.084000	-148.300000	0.069000	123.600000	0.015000	175.100000	0.023000	177.000000	0.016000	179.000000	0.007000	178.600000	0.006000	179.000000	0.004000	178.800000	0.005000	-178.900000	0.004000	178.300000	0.002000	179.800000	0.003000	100.200000	0.003000	177.200000	0.001000	-178.800000	0.001000	-179.600000	0.001000	-180.000000	0.001000	-180.000000	0.000000	-180.000000	0.000000	-180.000000	0.000000
140.300000	0.091000	140.300000	0.091000	140.400000	0.091000	140.600000	0.090000	140.800000	0.091000	140.500000	0.090000	-135.100000	0.103000	88.600000	0.152000	118.800000	0.200000	119.900000	0.220000	118.700000	0.239000	121.600000	0.248000	123.500000	0.258000	125.800000	0.263000	-129.500000	0.276000	102.900000	0.018000	132.200000	0.287000	-49.600000	0.035000	132.100000	0.018000	129.600000	0.014000	-44.600000	0.009000	-52.200000	0.005000	-135.000000	0.000000	-135.000000	0.000000	-135.000000	0.000000
139.800000	0.089000	140.000000	0.089000	140.000000	0.088000	140.200000	0.090000	140.300000	0.089000	140.900000	0.091000	-145.000000	0.079000	-152.700000	0.089000	169.500000	0.017000	172.400000	0.011000	179.800000	0.007000	179.300000	0.008000	179.800000	0.006000	178.900000	0.005000	-178.500000	0.005000	178.000000	0.002000	179.300000	0.001000	179.700000	0.289000	179.000000	0.002000	-178.100000	0.002000	179.400000	0.001000	179.100000	0.001000	180.000000	0.000000	180.000000	0.000000	180.000000	0.000000
140.700000	0.092000	140.600000	0.091000	140.500000	0.091000	140.300000	0.088000	140.100000	0.087000	139.800000	0.085000	-137.500000	0.091000	-115.500000	0.041000	112.300000	0.115000	109.100000	0.101000	105.700000	0.076000	106.100000	0.057000	104.700000	0.046000	103.800000	0.039000	81.300000	0.028000	128.300000	0.268000	94.900000	0.014000	83.600000	0.011000	91.300000	0.318000	-90.400000	0.011000	-90.100000	0.002000	-76.700000	0.002000	-90.000000	0.000000	-90.000000	0.000000	-90.000000	0.000000
140.400000	0.092000	140.400000	0.092000	140.600000	0.091000	140.500000	0.092000	140.800000	0.093000	140.600000	0.092000	-142.500000	0.089000	-156.600000	0.118000	170.600000	0.028000	175.000000	0.016000	176.300000	0.017000	177.100000	0.015000	177.600000	0.012000	178.200000	0.008000	-179.500000	0.003000	179.000000	0.008000	178.700000	0.003000	-166.300000	0.005000	-179.300000	0.003000	179.500000	0.005000	179.700000	0.001000	-179.700000	0.000000	180.000000	0.000000	180.000000	0.000000	180.000000	0.000000
139.900000	0.089000	140.100000	0.088000	139.900000	0.089000	140.400000	0.089000	140.400000	0.088000	141.000000	0.089000	-139.700000	0.088000	-141.600000	0.122000	120.200000	0.174000	118.400000	0.201000	120.900000	0.221000	122.500000	0.234000	124.100000	0.244000	124.900000	0.252000	-126.700000	0.270000	-81.700000	0.042000	131.700000	0.280000	-140.000000	0.051000	-129.300000	0.042000	107.300000	0.369000	53.200000	0.385000	38.200000	0.013000	127.000000	0.549000	127.100000	0.549000	127.100000	0.549000
140.500000	0.092000	140.400000	0.092000	140.500000	0.091000	140.100000	0.089000	139.900000	0.088000	139.500000	0.087000	-140.400000	0.088000	-125.800000	0.015000	164.100000	0.033000	172.000000	0.022000	174.100000	0.011000	175.100000	0.009000	175.900000	0.008000	177.300000	0.007000	-179.700000	0.003000	178.200000	0.002000	178.900000	0.006000	87.500000	0.005000	178.800000	0.003000	141.700000	0.002000	177.600000	0.001000	179.500000	0.000000	180.000000	0.001000	-180.000000	0.001000	-180.000000	0.001000
140.600000	0.091000	140.600000	0.091000	140.600000	0.090000	140.700000	0.091000	141.100000	0.091000	141.100000	0.089000	-141.000000	0.088000	-151.600000	0.128000	118.700000	0.115000	110.500000	0.109000	108.800000	0.093000	107.300000	0.080000	-74.100000	0.064000	-74.900000	0.053000	-101.500000	0.033000	125.600000	0.259000	-83.700000	0.017000	169.100000	0.258000	-102.000000	0.003000	162.800000	0.006000	85.900000	0.003000	84.600000	0.371000	-90.000000	0.000000	-90.000000	0.000000	-90.000000	0.000000
139.800000	0.090000	139.900000	0.089000	140.000000	0.090000	140.300000	0.089000	140.200000	0.089000	140.500000	0.091000	-140.300000	0.089000	-145.100000	0.110000	163.900000	0.045000	173.300000	0.023000	175.100000	0.016000	177.700000	0.005000	-179.900000	0.005000	179.200000	0.006000	-178.300000	0.007000	179.700000	0.007000	179.400000	0.002000	-68.500000	0.009000	179.800000	0.004000	-107.000000	0.003000	178.300000	0.001000	179.500000	0.001000	-180.000000	0.000000	-180.000000	0.000000	-180.000000	0.000000
140.600000	0.091000	140.500000	0.091000	140.500000	0.090000	140.100000	0.090000	140.000000	0.088000	140.000000	0.086000	-140.400000	0.087000	-125.900000	0.019000	125.000000	0.144000	118.900000	0.185000	119.400000	0.206000	119.000000	0.226000	-61.300000	0.239000	121.300000	0.245000	-126.500000	0.259000	106.200000	0.025000	129.400000	0.276000	-145.500000	0.043000	140.300000	0.329000	-139.800000	0.006000	-128.800000	0.010000	-140.200000	0.013000	-45.000000	0.006000	-45.000000	0.005000	-45.000000	0.004000
140.400000	0.092000	140.600000	0.091000	140.400000	0.091000	140.700000	0.090000	140.900000	0.091000	140.600000	0.090000	-140.600000	0.090000	-149.100000	0.141000	153.500000	0.047000	167.900000	0.021000	172.900000	0.019000	176.900000	0.012000	180.000000	0.004000	179.200000	0.004000	-177.600000	0.006000	179.000000	0.011000	-180.000000	0.004000	-89.500000	0.024000	179.700000	0.003000	-167.000000	0.013000	177.100000	0.002000	-179.700000	0.002000	-179.800000	0.000000	-179.800000	0.000000	-179.800000	0.000000
140.100000	0.089000	139.900000	0.090000	140.200000	0.089000	140.200000	0.090000	140.300000	0.089000	140.800000	0.090000	-140.600000	0.088000	-146.800000	0.094000	129.800000	0.112000	115.400000	0.119000	110.600000	0.100000	-71.400000	0.084000	-71.400000	0.069000	108.400000	0.058000	76.400000	0.044000	125.200000	0.250000	97.900000	0.021000	177.900000	0.010000	95.300000	0.013000	-150.400000	0.005000	90.900000	0.006000	100.300000	0.004000	89.800000	0.002000	89.800000	0.001000	89.800000	0.001000
140.300000	0.092000	140.500000	0.090000	140.400000	0.091000	140.300000	0.089000	140.100000	0.088000	139.900000	0.087000	-140.200000	0.087000	-124.800000	0.034000	152.700000	0.066000	168.700000	0.032000	174.900000	0.018000	178.000000	0.009000	175.600000	0.014000	177.100000	0.011000	-179.800000	0.003000	177.200000	0.004000	178.400000	0.007000	94.300000	0.279000	173.600000	0.003000	-119.400000	0.345000	-179.800000	0.003000	178.400000	0.001000	179.900000	0.000000	179.900000	0.000000	179.900000	0.000000
140.600000	0.091000	140.500000	0.092000	140.500000	0.090000	140.500000	0.091000	140.800000	0.091000	140.600000	0.090000	-140.800000	0.089000	-151.300000	0.128000	132.400000	0.101000	121.200000	0.160000	118.500000	0.196000	116.700000	0.217000	121.300000	0.220000	122.000000	0.231000	57.500000	0.254000	-77.100000	0.059000	129.700000	0.267000	138.600000	0.002000	140.700000	0.031000	-159.000000	0.011000	-108.900000	0.376000	-51.700000	0.014000	55.200000	0.388000	-157.800000	0.027000	-157.800000	0.017000
139.900000	0.090000	140.100000	0.089000	140.100000	0.090000	140.400000	0.089000	140.300000	0.089000	140.800000	0.089000	-140.500000	0.089000	-143.500000	0.101000	145.600000	0.081000	162.400000	0.039000	171.500000	0.017000	178.800000	0.010000	176.100000	0.017000	176.600000	0.010000	179.900000	0.001000	-179.800000	0.008000	177.500000	0.005000	76.400000	0.010000	-97.200000	0.009000	103.900000	0.005000	-138.400000	0.002000	-178.900000	0.001000	-177.000000	0.001000	179.900000	0.001000	179.900000	0.000000
140.500000	0.091000	140.300000	0.091000	140.500000	0.090000	140.200000	0.090000	140.100000	0.088000	139.900000	0.088000	-140.200000	0.087000	-126.900000	0.038000	138.300000	0.094000	121.800000	0.114000	112.200000	0.114000	107.800000	0.096000	109.800000	0.076000	-71.400000	0.073000	73.600000	0.052000	-59.400000	0.239000	-79.600000	0.029000	-165.600000	0.035000	-99.100000	0.272000	101.700000	0.001000	-166.100000	0.006000	32.700000	0.376000	-98.400000	0.001000	-89.800000	0.004000	-89.800000	0.002000
140.500000	0.091000	140.600000	0.091000	140.400000	0.091000	140.600000	0.090000	140.800000	0.091000	140.700000	0.089000	-140.700000	0.089000	-150.600000	0.123000	142.000000	0.081000	161.300000	0.048000	173.200000	0.019000	176.400000	0.015000	176.900000	0.014000	-180.000000	0.003000	-177.400000	0.009000	-179.400000	0.003000	179.700000	0.003000	-101.300000	0.005000	-66.800000	0.009000	-158.400000	0.013000	110.400000	0.002000	-179.000000	0.001000	-179.200000	0.000000	-179.900000	0.002000	-179.900000	0.001000
140.000000	0.090000	140.000000	0.090000	140.200000	0.089000	140.200000	0.090000	140.300000	0.089000	140.600000	0.090000	-140.600000	0.089000	-142.800000	0.100000	140.100000	0.085000	127.000000	0.133000	118.400000	0.182000	118.200000	0.206000	119.800000	0.215000	117.100000	0.229000	-123.100000	0.237000	-68.100000	0.049000	-54.000000	0.264000	-56.000000	0.279000	-48.500000	0.069000	-94.400000	0.007000	133.900000	0.004000	78.800000	0.002000	-130.000000	0.007000	132.800000	0.414000	45.400000	0.010000
140.500000	0.091000	140.400000	0.090000	140.400000	0.091000	140.400000	0.089000	140.100000	0.088000	140.100000	0.087000	-140.200000	0.087000	-129.100000	0.038000	141.600000	0.092000	152.500000	0.053000	170.000000	0.024000	174.500000	0.009000	174.600000	0.009000	-179.700000	0.002000	-177.500000	0.010000	176.600000	0.006000	-179.600000	0.002000	-145.900000	0.003000	165.500000	0.007000	-59.600000	0.013000	170.900000	0.010000	-176.200000	0.001000	179.000000	0.001000	179.300000	0.001000	-180.000000	0.001000
140.400000	0.092000	140.500000	0.092000	140.500000	0.090000	140.400000	0.091000	140.800000	0.091000	140.600000	0.090000	-140.700000	0.089000	-148.900000	0.126000	140.000000	0.083000	131.500000	0.108000	114.600000	0.116000	111.400000	0.105000	-69.500000	0.089000	110.000000	0.080000	-108.700000	0.061000	122.200000	0.229000	-77.800000	0.035000	68.800000	0.009000	103.400000	0.002000	-121.300000	0.339000	149.600000	0.007000	-135.800000	0.008000	88.500000	0.004000	-86.900000	0.001000	90.200000	0.004000
140.100000	0.089000	140.200000	0.089000	140.100000	0.090000	140.400000	0.089000	140.300000	0.089000	140.700000	0.089000	-140.600000	0.088000	-143.400000	0.094000	140.400000	0.089000	150.800000	0.069000	170.600000	0.029000	175.100000	0.014000	179.900000	0.010000	177.100000	0.012000	-179.100000	0.005000	178.100000	0.012000	177.700000	0.007000	-176.200000	0.058000	-47.000000	0.036000	-54.700000	0.012000	118.700000	0.346000	-177.200000	0.001000	-178.000000	0.001000	-179.200000	0.000000	179.800000	0.001000
140.400000	0.092000	140.200000	0.091000	140.500000	0.090000	140.200000	0.090000	140.100000	0.088000	140.000000	0.088000	-140.200000	0.088000	-129.300000	0.045000	141.600000	0.088000	134.100000	0.095000	120.100000	0.166000	117.700000	0.195000	-65.500000	0.213000	119.100000	0.214000	-120.200000	0.232000	108.300000	0.075000	126.500000	0.250000	48.400000	0.048000	-139.900000	0.260000	106.200000	0.007000	129.300000	0.011000	-88.700000	0.005000	-107.800000	0.380000	-137.300000	0.010000	136.900000	0.450000
140.500000	0.091000	140.700000	0.091000	140.400000	0.091000	140.600000	0.090000	140.800000	0.091000	140.700000	0.089000	-140.700000	0.089000	-149.000000	0.123000	139.900000	0.084000	145.000000	0.083000	166.000000	0.029000	174.200000	0.019000	-179.600000	0.004000	176.700000	0.009000	-178.000000	0.004000	179.500000	0.008000	178.200000	0.010000	-110.900000	0.183000	-122.600000	0.016000	173.400000	0.002000	-172.700000	0.002000	178.800000	0.003000	-177.400000	0.004000	-179.000000	0.001000	173.800000	0.001000
140.000000	0.090000	140.000000	0.090000	140.200000	0.089000	140.200000	0.090000	140.300000	0.089000	140.500000	0.090000	-140.500000	0.088000	-142.400000	0.093000	140.800000	0.087000	138.900000	0.091000	119.100000	0.119000	111.400000	0.108000	-70.200000	0.100000	111.800000	0.089000	68.800000	0.070000	-62.700000	0.215000	104.700000	0.042000	-79.500000	0.039000	77.200000	0.028000	-70.400000	0.005000	99.900000	0.001000	111.200000	0.375000	-133.200000	0.003000	89.000000	0.001000	102.200000	0.001000
140.500000	0.091000	140.400000	0.090000	140.400000	0.091000	140.400000	0.089000	140.100000	0.088000	140.200000	0.087000	-140.300000	0.088000	-130.400000	0.049000	141.300000	0.089000	141.600000	0.082000	165.700000	0.037000	175.600000	0.015000	175.300000	0.011000	177.500000	0.007000	-177.900000	0.012000	-178.300000	0.003000	179.600000	0.003000	-72.200000	0.027000	90.300000	0.009000	-55.200000	0.016000	119.400000	0.008000	174.100000	0.005000	-170.300000	0.002000	179.100000	0.001000	178.600000	0.000000
140.400000	0.091000	140.500000	0.092000	140.500000	0.090000	140.400000	0.091000	140.800000	0.091000	140.500000	0.090000	-140.700000	0.088000	-148.700000	0.119000	139.900000	0.085000	140.600000	0.084000	123.400000	0.146000	117.200000	0.191000	118.000000	0.200000	117.700000	0.208000	-119.500000	0.217000	113.000000	0.073000	123.600000	0.247000	-49.100000	0.067000	56.400000	0.042000	165.100000	0.011000	96.200000	0.022000	136.800000	0.006000	75.000000	0.005000	24.000000	0.026000	129.500000	0.004000
140.100000	0.090000	140.200000	0.089000	140.100000	0.090000	140.400000	0.089000	140.300000	0.089000	140.700000	0.089000	-140.500000	0.089000	-141.800000	0.093000	140.800000	0.087000	141.400000	0.091000	160.100000	0.044000	173.100000	0.013000	176.300000	0.017000	177.100000	0.010000	-177.700000	0.007000	179.400000	0.013000	178.500000	0.001000	-84.800000	0.049000	83.200000	0.006000	-81.600000	0.335000	-55.100000	0.008000	169.200000	0.001000	-179.900000	0.002000	179.900000	0.010000	-177.700000	0.001000
140.400000	0.091000	140.200000	0.091000	140.500000	0.090000	140.200000	0.090000	140.100000	0.088000	140.100000	0.088000	-140.400000	0.087000	-131.500000	0.052000	141.200000	0.089000	140.200000	0.082000	125.100000	0.112000	112.600000	0.119000	111.700000	0.096000	-68.400000	0.096000	-112.600000	0.082000	-64.100000	0.207000	-71.500000	0.052000	-102.900000	0.166000	86.400000	0.279000	177.400000	0.006000	-124.700000	0.004000	-74.200000	0.005000	-45.600000	0.008000	94.700000	0.371000	-88.600000	0.001000
140.400000	0.091000	140.700000	0.091000	140.400000	0.091000	140.600000	0.090000	140.800000	0.091000	140.600000	0.089000	-140.500000	0.089000	-147.900000	0.118000	140.100000	0.084000	140.700000	0.088000	158.400000	0.053000	174.600000	0.015000	176.100000	0.019000	178.800000	0.007000	-176.900000	0.009000	-178.300000	0.002000	177.900000	0.010000	-69.300000	0.053000	74.900000	0.035000	130.800000	0.015000	-83.500000	0.347000	173.800000	0.004000	-172.800000	0.003000	177.900000	0.001000	176.400000	0.001000
140.200000	0.091000	140.000000	0.090000	140.200000	0.089000	140.200000	0.090000	140.300000	0.089000	140.600000	0.090000	-140.700000	0.089000	-141.700000	0.091000	140.800000	0.087000	141.500000	0.087000	129.200000	0.121000	116.800000	0.181000	118.000000	0.194000	115.200000	0.204000	-119.100000	0.207000	109.400000	0.101000	123.100000	0.230000	119.000000	0.036000	156.600000	0.002000	-83.000000	0.004000	-47.600000	0.016000	49.600000	0.009000	-65.000000	0.026000	-32.900000	0.012000	115.600000	0.012000
140.400000	0.090000	140.400000	0.090000	140.400000	0.091000	140.400000	0.089000	140.100000	0.088000	140.200000	0.088000	-140.200000	0.087000	-132.300000	0.055000	141.100000	0.089000	140.100000	0.083000	150.900000	0.061000	173.000000	0.021000	174.000000	0.010000	179.400000	0.006000	-176.900000	0.011000	-177.800000	0.004000	177.600000	0.006000	-172.100000	0.030000	83.500000	0.016000	-90.700000	0.006000	-161.600000	0.009000	174.200000	0.006000	165.200000	0.352000	-177.200000	0.001000	-179.700000	0.005000
140.300000	0.092000	140.500000	0.092000	140.500000	0.090000	140.400000	0.091000	140.800000	0.091000	140.500000	0.089000	-140.600000	0.089000	-147.500000	0.116000	140.100000	0.085000	141.000000	0.087000	133.700000	0.102000	113.200000	0.120000	113.100000	0.113000	111.500000	0.102000	66.800000	0.090000	-64.800000	0.191000	111.500000	0.064000	-84.200000	0.006000	176.700000	0.005000	-90.900000	0.013000	93.700000	0.001000	83.100000	0.366000	42.000000	0.013000	64.500000	0.003000	128.400000	0.001000
140.400000	0.090000	140.200000	0.089000	140.100000	0.090000	140.400000	0.089000	140.300000	0.089000	140.600000	0.089000	-140.700000	0.088000	-141.400000	0.090000	140.800000	0.087000	141.200000	0.088000	148.400000	0.072000	173.900000	0.018000	175.900000	0.005000	177.000000	0.012000	-179.000000	0.005000	178.900000	0.012000	178.600000	0.005000	-55.100000	0.257000	46.800000	0.033000	-137.600000	0.018000	153.800000	0.003000	176.800000	0.002000	-80.000000	0.002000	177.400000	0.001000	-175.700000	0.007000
140.100000	0.091000	140.200000	0.091000	140.500000	0.090000	140.200000	0.090000	140.100000	0.088000	140.300000	0.088000	-140.200000	0.088000	-133.000000	0.058000	141.100000	0.088000	140.200000	0.084000	136.300000	0.090000	117.300000	0.176000	116.400000	0.193000	116.900000	0.196000	-115.800000	0.204000	114.000000	0.097000	120.500000	0.217000	-120.400000	0.011000	-147.200000	0.282000	-176.200000	0.013000	158.500000	0.014000	-118.800000	0.008000	144.800000	0.001000	-98.100000	0.015000	-71.200000	0.406000
140.600000	0.091000	140.700000	0.091000	140.400000	0.091000	140.600000	0.090000	140.800000	0.091000	140.500000	0.089000	-140.700000	0.088000	-147.100000	0.114000	140.200000	0.085000	141.000000	0.086000	144.000000	0.085000	171.400000	0.018000	175.900000	0.017000	176.500000	0.008000	-179.600000	0.006000	-179.200000	0.009000	178.600000	0.008000	-142.200000	0.044000	-118.700000	0.008000	-105.700000	0.339000	-91.300000	0.005000	73.000000	0.007000	34.600000	0.015000	-176.000000	0.003000	-174.500000	0.005000
140.100000	0.091000	140.000000	0.090000	140.200000	0.089000	140.200000	0.090000	140.300000	0.089000	140.500000	0.090000	-140.500000	0.089000	-141.100000	0.089000	140.800000	0.088000	141.200000	0.088000	139.600000	0.087000	115.000000	0.125000	111.300000	0.111000	113.200000	0.108000	-112.900000	0.097000	-65.700000	0.185000	-66.000000	0.076000	-168.400000	0.012000	70.900000	0.035000	-158.400000	0.008000	178.900000	0.337000	87.000000	0.002000	143.000000	0.002000	129.100000	0.005000	145.000000	0.007000
140.400000	0.090000	140.400000	0.090000	140.400000	0.091000	140.400000	0.089000	140.100000	0.088000	140.300000	0.088000	-140.400000	0.088000	-133.700000	0.061000	141.000000	0.088000	140.300000	0.083000	141.400000	0.084000	171.900000	0.023000	177.900000	0.013000	177.100000	0.007000	-177.100000	0.014000	-179.700000	0.008000	178.000000	0.009000	-102.300000	0.006000	99.600000	0.003000	-157.700000	0.017000	141.000000	0.016000	104.800000	0.002000	150.100000	0.006000	176.700000	0.002000	59.400000	0.003000
140.300000	0.092000	140.500000	0.092000	140.500000	0.090000	140.400000	0.091000	140.800000	0.091000	140.500000	0.089000	-140.500000	0.088000	-146.700000	0.112000	140.200000	0.085000	140.900000	0.087000	141.000000	0.083000	118.400000	0.163000	115.200000	0.190000	116.100000	0.193000	-117.500000	0.192000	113.400000	0.106000	119.200000	0.198000	-144.500000	0.246000	141.800000	0.018000	-90.600000	0.003000	-91.600000	0.003000	130.900000	0.015000	169.000000	0.009000	26.900000	0.040000	-173.900000	0.002000
140.400000	0.090000	140.200000	0.089000	140.100000	0.090000	140.400000	0.089000	140.300000	0.089000	140.600000	0.089000	-140.600000	0.089000	-140.900000	0.088000	140.900000	0.087000	141.200000	0.088000	141.300000	0.087000	169.700000	0.028000	175.700000	0.006000	177.100000	0.011000	-176.800000	0.007000	179.300000	0.018000	178.600000	0.010000	94.500000	0.053000	-90.200000	0.020000	-157.500000	0.001000	-91.900000	0.011000	172.200000	0.002000	-64.800000	0.009000	-169.800000	0.363000	-61.700000	0.002000
140.100000	0.091000	140.200000	0.091000	140.500000	0.090000	140.200000	0.090000	140.100000	0.088000	140.300000	0.088000	-140.400000	0.087000	-134.400000	0.064000	140.900000	0.088000	140.300000	0.083000	140.600000	0.084000	117.000000	0.123000	-70.200000	0.124000	112.000000	0.113000	-114.400000	0.108000	-65.500000	0.173000	115.800000	0.090000	-152.500000	0.005000	166.600000	0.299000	91.300000	0.006000	137.000000	0.009000	112.600000	0.363000	33.000000	0.021000	52.400000	0.005000	137.200000	0.007000
140.600000	0.091000	140.700000	0.091000	140.400000	0.091000	140.600000	0.090000	140.800000	0.091000	140.500000	0.089000	-140.500000	0.089000	-146.200000	0.110000	140.300000	0.085000	140.900000	0.087000	141.000000	0.086000	169.600000	0.028000	-178.500000	0.007000	179.000000	0.004000	-177.700000	0.003000	-178.900000	0.004000	177.900000	0.010000	-107.300000	0.039000	-117.700000	0.003000	-150.000000	0.015000	126.000000	0.001000	-79.900000	0.007000	147.200000	0.354000	-128.300000	0.001000	130.400000	0.005000
140.100000	0.091000	140.000000	0.090000	140.200000	0.089000	140.200000	0.090000	140.300000	0.089000	140.500000	0.090000	-140.600000	0.089000	-140.700000	0.088000	140.800000	0.088000	141.300000	0.087000	141.100000	0.086000	120.400000	0.155000	-68.400000	0.188000	114.400000	0.194000	-116.000000	0.192000	112.600000	0.116000	118.600000	0.184000	49.800000	0.045000	-154.900000	0.020000	-173.300000	0.343000	48.700000	0.012000	-113.400000	0.006000	-38.500000	0.013000	39.700000	0.008000	-171.900000	0.001000
140.400000	0.090000	140.400000	0.090000	140.400000	0.091000	140.400000	0.089000	140.100000	0.088000	140.300000	0.088000	-140.300000	0.087000	-135.000000	0.066000	140.900000	0.087000	140.200000	0.084000	140.800000	0.083000	166.400000	0.030000	178.700000	0.009000	178.000000	0.004000	-178.000000	0.009000	-179.100000	0.014000	177.900000	0.004000	158.100000	0.188000	-135.500000	0.018000	71.800000	0.013000	-89.300000	0.009000	55.900000	0.006000	76.300000	0.003000	123.000000	0.003000	-128.900000	0.003000
140.300000	0.092000	140.500000	0.092000	140.500000	0.090000	140.400000	0.091000	140.800000	0.091000	140.500000	0.089000	-140.600000	0.089000	-145.800000	0.108000	140.300000	0.086000	141.000000	0.087000	141.000000	0.086000	120.100000	0.123000	109.100000	0.124000	-68.500000	0.119000	66.400000	0.111000	-66.200000	0.170000	-64.100000	0.110000	92.800000	0.033000	-174.300000	0.008000	142.500000	0.002000	-163.300000	0.349000	99.700000	0.004000	63.100000	0.011000	160.800000	0.001000	-29.300000	0.014000
140.400000	0.090000	140.200000	0.089000	140.100000	0.090000	140.400000	0.089000	140.300000	0.089000	140.600000	0.089000	-140.700000	0.088000	-140.600000	0.088000	140.900000	0.087000	141.100000	0.087000	141.200000	0.085000	166.000000	0.037000	179.900000	0.012000	179.300000	0.007000	-178.800000	0.004000	179.900000	0.005000	179.400000	0.008000	-147.400000	0.043000	50.300000	0.031000	71.300000	0.005000	48.000000	0.015000	76.000000	0.003000	-176.400000	0.002000	138.900000	0.016000	-155.000000	0.393000
140.100000	0.091000	140.200000	0.091000	140.500000	0.090000	140.200000	0.090000	140.100000	0.088000	140.300000	0.088000	-140.200000	0.088000	-135.600000	0.068000	140.800000	0.088000	140.300000	0.084000	140.600000	0.085000	123.000000	0.139000	-69.300000	0.185000	113.300000	0.190000	-114.500000	0.188000	113.800000	0.119000	116.700000	0.171000	-55.200000	0.065000	-148.600000	0.266000	-150.200000	0.005000	-97.400000	0.002000	86.600000	0.002000	-143.600000	0.009000	-170.100000	0.002000	-42.900000	0.006000
140.600000	0.091000	140.700000	0.091000	140.400000	0.091000	140.600000	0.090000	140.800000	0.091000	140.500000	0.089000	-140.700000	0.088000	-145.200000	0.107000	140.400000	0.085000	141.000000	0.087000	141.100000	0.085000	162.200000	0.043000	-178.500000	0.004000	179.300000	0.003000	-179.500000	0.007000	-180.000000	0.016000	179.400000	0.003000	-88.100000	0.031000	-128.500000	0.035000	39.100000	0.033000	153.400000	0.008000	-41.900000	0.019000	-72.200000	0.008000	-97.900000	0.000000	84.700000	0.001000
140.100000	0.091000	140.000000	0.090000	140.200000	0.089000	140.200000	0.090000	140.300000	0.089000	140.500000	0.090000	-140.500000	0.089000	-140.700000	0.086000	140.800000	0.088000	141.100000	0.087000	141.100000	0.085000	124.500000	0.116000	107.500000	0.129000	111.500000	0.124000	-113.000000	0.114000	-66.000000	0.166000	116.100000	0.123000	-118.000000	0.160000	80.100000	0.018000	156.300000	0.287000	144.100000	0.005000	158.900000	0.347000	179.500000	0.003000	45.600000	0.017000	-137.600000	0.004000
140.400000	0.090000	140.400000	0.090000	140.400000	0.091000	140.400000	0.089000	140.100000	0.088000	140.300000	0.088000	-140.400000	0.088000	-136.000000	0.071000	140.900000	0.087000	140.300000	0.084000	140.800000	0.085000	160.400000	0.047000	-179.300000	0.013000	178.000000	0.005000	-178.100000	0.011000	-179.700000	0.002000	178.300000	0.005000	-53.600000	0.087000	99.100000	0.014000	60.300000	0.008000	-50.300000	0.012000	-46.000000	0.009000	-68.400000	0.007000	25.900000	0.026000	174.200000	0.006000
140.300000	0.092000	140.500000	0.092000	140.500000	0.090000	140.400000	0.091000	140.800000	0.091000	140.500000	0.089000	-140.500000	0.088000	-145.000000	0.105000	140.300000	0.086000	141.000000	0.087000	141.000000	0.085000	127.600000	0.124000	-69.400000	0.180000	114.400000	0.186000	-115.500000	0.182000	113.500000	0.125000	117.200000	0.163000	111.700000	0.014000	136.300000	0.012000	-128.200000	0.021000	-52.300000	0.009000	86.500000	0.011000	34.200000	0.019000	117.600000	0.362000	148.500000	0.002000
140.400000	0.090000	140.200000	0.089000	140.100000	0.090000	140.400000	0.089000	140.300000	0.089000	140.600000	0.089000	-140.600000	0.089000	-140.400000	0.086000	140.900000	0.087000	141.100000	0.087000	141.000000	0.086000	155.300000	0.054000	-179.400000	0.007000	178.000000	0.007000	-177.700000	0.004000	-179.900000	0.016000	178.800000	0.004000	109.000000	0.029000	-79.600000	0.021000	179.500000	0.012000	145.500000	0.338000	-127.100000	0.010000	134.500000	0.362000	35.700000	0.011000	-113.500000	0.008000
140.100000	0.091000	140.200000	0.091000	140.500000	0.090000	140.200000	0.090000	140.100000	0.088000	140.300000	0.088000	-140.400000	0.087000	-136.500000	0.073000	140.800000	0.088000	140.300000	0.084000	140.900000	0.084000	130.500000	0.107000	107.900000	0.130000	112.200000	0.123000	67.300000	0.122000	114.200000	0.161000	116.300000	0.130000	80.500000	0.022000	164.100000	0.288000	140.000000	0.035000	73.800000	0.006000	-164.200000	0.002000	-36.900000	0.013000	-69.000000	0.003000	177.600000	0.001000
140.600000	0.091000	140.700000	0.091000	140.400000	0.091000	140.600000	0.090000	140.800000	0.091000	140.500000	0.089000	-140.500000	0.089000	-144.700000	0.103000	140.400000	0.085000	141.000000	0.087000	141.000000	0.085000	152.500000	0.064000	-179.300000	0.015000	178.000000	0.009000	179.100000	0.004000	179.500000	0.004000	179.100000	0.004000	-137.600000	0.225000	81.100000	0.025000	-98.100000	0.006000	57.000000	0.009000	54.400000	0.009000	75.300000	0.003000	164.000000	0.003000	-100.500000	0.003000
140.100000	0.091000	140.000000	0.090000	140.200000	0.089000	140.200000	0.090000	140.300000	0.089000	140.500000	0.090000	-140.600000	0.089000	-140.200000	0.087000	140.800000	0.088000	141.100000	0.087000	141.000000	0.086000	133.700000	0.099000	-69.700000	0.176000	114.400000	0.182000	66.900000	0.182000	-65.900000	0.128000	-63.900000	0.158000	-105.400000	0.039000	158.700000	0.008000	48.500000	0.041000	-176.300000	0.009000	63.000000	0.007000	89.200000	0.006000	-49.900000	0.007000	-40.100000	0.009000
140.400000	0.090000	140.400000	0.090000	140.400000	0.091000	140.400000	0.089000	140.100000	0.088000	140.300000	0.088000	-140.300000	0.087000	-137.100000	0.073000	140.900000	0.087000	140.300000	0.084000	140.900000	0.084000	147.200000	0.075000	-179.200000	0.008000	177.500000	0.007000	-179.200000	0.005000	179.700000	0.016000	-180.000000	0.002000	-162.800000	0.047000	72.100000	0.021000	165.100000	0.255000	83.300000	0.010000	-151.800000	0.007000	158.500000	0.009000	89.200000	0.002000	-129.400000	0.015000
140.300000	0.092000	140.500000	0.092000	140.500000	0.090000	140.400000	0.091000	140.800000	0.091000	140.500000	0.089000	-140.600000	0.089000	-144.200000	0.103000	140.300000	0.086000	141.000000	0.087000	140.900000	0.086000	137.500000	0.092000	107.900000	0.131000	112.500000	0.128000	-112.200000	0.125000	114.300000	0.155000	115.200000	0.137000	111.200000	0.005000	179.800000	0.001000	-38.700000	0.025000	-146.500000	0.004000	120.400000	0.033000	155.400000	0.001000	126.300000	0.009000	-171.600000	0.391000
140.400000	0.090000	140.200000	0.089000	140.100000	0.090000	140.400000	0.089000	140.300000	0.089000	140.600000	0.089000	-140.700000	0.088000	-140.400000	0.086000	140.900000	0.087000	141.100000	0.087000	141.100000	0.085000	144.200000	0.079000	-179.300000	0.017000	178.100000	0.003000	179.800000	0.005000	179.500000	0.009000	179.900000	0.004000	-53.700000	0.066000	50.100000	0.026000	82.500000	0.003000	-78.800000	0.002000	142.700000	0.332000	86.100000	0.004000	-95.300000	0.008000	-65.600000	0.005000
140.100000	0.091000	140.200000	0.091000	140.500000	0.090000	140.200000	0.090000	140.100000	0.088000	140.300000	0.088000	-140.200000	0.088000	-137.200000	0.075000	140.800000	0.088000	140.300000	0.084000	140.800000	0.084000	139.500000	0.083000	-70.000000	0.173000	114.000000	0.183000	67.100000	0.179000	-65.900000	0.130000	115.800000	0.153000	165.300000	0.140000	-146.400000	0.279000	42.400000	0.037000	39.900000	0.029000	-39.900000	0.016000	74.100000	0.012000	-95.500000	0.011000	105.500000	0.002000
140.600000	0.091000	140.700000	0.091000	140.400000	0.091000	140.600000	0.090000	140.800000	0.091000	140.500000	0.089000	-140.700000	0.088000	-144.100000	0.101000	140.400000	0.085000	141.000000	0.087000	141.100000	0.086000	142.500000	0.087000	-179.000000	0.008000	177.900000	0.007000	179.900000	0.004000	179.800000	0.013000	179.600000	0.003000	74.400000	0.049000	-123.100000	0.033000	-171.400000	0.017000	88.200000	0.340000	78.600000	0.003000	-39.500000	0.010000	155.200000	0.002000	-153.100000	0.002000
140.100000	0.091000	140.000000	0.090000	140.200000	0.089000	140.200000	0.090000	140.300000	0.089000	140.500000	0.090000	-140.500000	0.089000	-140.200000	0.086000	140.800000	0.088000	141.100000	0.087000	141.000000	0.085000	140.400000	0.083000	107.700000	0.133000	111.900000	0.129000	-112.300000	0.125000	114.100000	0.152000	-64.100000	0.138000	-143.000000	0.107000	76.500000	0.016000	-139.000000	0.020000	159.800000	0.002000	107.200000	0.010000	-177.900000	0.367000	-30.300000	0.018000	-134.100000	0.002000
140.400000	0.090000	140.400000	0.090000	140.400000	0.091000	140.400000	0.089000	140.100000	0.088000	140.300000	0.088000	-140.400000	0.088000	-137.700000	0.076000	140.900000	0.087000	140.300000	0.084000	140.800000	0.085000	141.300000	0.084000	-178.900000	0.017000	178.600000	0.007000	-179.500000	0.010000	179.600000	0.013000	179.400000	0.006000	-149.400000	0.031000	96.400000	0.009000	88.300000	0.013000	-111.500000	0.011000	136.600000	0.008000	64.200000	0.005000	151.600000	0.368000	-145.100000	0.004000
140.300000	0.092000	140.500000	0.092000	140.500000	0.090000	140.400000	0.091000	140.800000	0.091000	140.500000	0.089000	-140.500000	0.088000	-143.600000	0.101000	140.300000	0.086000	141.000000	0.087000	141.100000	0.085000	141.400000	0.085000	-70.100000	0.170000	113.600000	0.179000	67.100000	0.175000	-66.100000	0.133000	115.900000	0.149000	95.000000	0.019000	138.500000	0.010000	-44.100000	0.039000	67.900000	0.012000	159.600000	0.004000	-111.600000	0.004000	-34.000000	0.011000	-113.600000	0.005000
140.400000	0.090000	140.200000	0.089000	140.100000	0.090000	140.400000	0.089000	140.300000	0.089000	140.600000	0.089000	-140.600000	0.089000	-140.300000	0.085000	140.900000	0.087000	141.100000	0.087000	141.000000	0.085000	141.100000	0.082000	-179.400000	0.010000	178.000000	0.006000	179.500000	0.003000	180.000000	0.008000	179.600000	0.005000	148.000000	0.162000	-80.300000	0.022000	-175.900000	0.278000	84.300000	0.003000	98.900000	0.014000	150.800000	0.008000	66.900000	0.004000	-138.400000	0.000000
140.100000	0.091000	140.200000	0.091000	140.500000	0.090000	140.200000	0.090000	140.100000	0.088000	140.300000	0.088000	-140.400000	0.087000	-137.900000	0.078000	140.800000	0.088000	140.300000	0.084000	140.800000	0.085000	140.900000	0.085000	108.100000	0.133000	-68.900000	0.133000	-111.500000	0.129000	113.900000	0.151000	116.000000	0.141000	53.400000	0.076000	165.200000	0.298000	-43.300000	0.021000	121.700000	0.004000	62.900000	0.012000	161.600000	0.002000	-101.200000	0.012000	69.200000	0.005000
140.600000	0.091000	140.700000	0.091000	140.400000	0.091000	140.600000	0.090000	140.800000	0.091000	140.500000	0.089000	-140.500000	0.089000	-143.500000	0.099000	140.400000	0.085000	141.000000	0.087000	141.100000	0.085000	141.600000	0.085000	-179.400000	0.020000	-179.500000	0.004000	179.600000	0.009000	179.900000	0.015000	179.100000	0.003000	-107.100000	0.039000	-120.700000	0.020000	88.900000	0.002000	-73.600000	0.021000	-133.600000	0.346000	126.900000	0.007000	-164.300000	0.001000	37.000000	0.011000
140.100000	0.091000	140.000000	0.090000	140.200000	0.089000	140.200000	0.090000	140.300000	0.089000	140.500000	0.090000	-140.600000	0.089000	-140.200000	0.085000	140.800000	0.088000	141.100000	0.087000	140.900000	0.086000	140.800000	0.083000	-70.300000	0.167000	-68.000000	0.180000	67.300000	0.172000	-66.100000	0.136000	-63.800000	0.147000	-146.000000	0.007000	-156.100000	0.004000	44.600000	0.027000	-172.400000	0.329000	-95.900000	0.011000	-168.400000	0.005000	-60.000000	0.006000	88.600000	0.002000
[truncated: 19,114 more rows]
[truncated: 152 more columns]
