# Supplementary material for: Mathematical model studies of the comprehensive generation of major and minor phyllotactic patterns in plants with a predominant focus on orixate phyllotaxis
Source: PLoS Comput Biol. 2019 Jun 6;15(6):e1007044. doi: 10.1371/journal.pcbi.1007044 (PMC6553687; doi:10.1371/journal.pcbi.1007044)
Supplement: S4 Dataset — (ZIP) [file pcbi.1007044.s018.zip › EDC2/a1_N3_gm2_large.csv]

-180.000000	0.000000	-180.000000	0.000000	-180.000000	0.000000	-180.000000	0.000000	-180.000000	0.000000	-180.000000	0.000000	-180.000000	0.000000	-180.000000	0.000000	-180.000000	0.000000	-180.000000	0.000000	-180.000000	0.000000	-180.000000	0.000000	-180.000000	0.000000	-180.000000	0.000000	-180.000000	0.000000	-180.000000	0.000000	-180.000000	0.000000	-180.000000	0.000000	-180.000000	0.000000	-180.000000	0.000000	-180.000000	0.000000	-180.000000	0.000000	-180.000000	0.000000	-180.000000	0.000000	-180.000000	0.000000
90.000000	0.491000	90.000000	0.491000	90.000000	0.000000	90.000000	0.000000	90.000000	0.000000	90.000000	0.000000	90.000000	0.000000	90.000000	0.000000	90.000000	0.000000	90.000000	0.000000	90.000000	0.000000	90.000000	0.000000	90.000000	0.000000	90.000000	0.000000	90.000000	0.000000	90.000000	0.000000	90.000000	0.000000	90.000000	0.000000	90.000000	0.000000	90.000000	0.000000	90.000000	0.000000	90.000000	0.000000	90.000000	0.000000	90.000000	0.000000	90.000000	0.000000
-180.000000	0.219000	-180.000000	0.219000	-180.000000	0.000000	-180.000000	0.000000	-180.000000	0.000000	-180.000000	0.000000	-180.000000	0.000000	-180.000000	0.000000	-180.000000	0.000000	-180.000000	0.000000	-180.000000	0.000000	-180.000000	0.000000	-180.000000	0.000000	-180.000000	0.000000	-180.000000	0.000000	-180.000000	0.000000	-180.000000	0.000000	-180.000000	0.000000	-180.000000	0.000000	-180.000000	0.000000	-180.000000	0.000000	-180.000000	0.000000	-180.000000	0.000000	-180.000000	0.000000	-180.000000	0.000000
-128.800000	0.379000	-128.800000	0.379000	-135.000000	0.654000	-135.000000	0.000000	-135.000000	0.000000	-135.000000	0.000000	-135.000000	0.000000	-135.000000	0.000000	-135.000000	0.000000	-135.000000	0.000000	-135.000000	0.000000	-135.000000	0.000000	-135.000000	0.000000	-135.000000	0.000000	-135.000000	0.000000	-135.000000	0.000000	-135.000000	0.000000	-135.000000	0.000000	-135.000000	0.000000	-135.000000	0.000000	-135.000000	0.000000	-135.000000	0.000000	-135.000000	0.000000	-135.000000	0.000000	-135.000000	0.000000
-157.000000	0.254000	-157.000000	0.254000	-180.000000	0.198000	-180.000000	0.000000	-180.000000	0.000000	-180.000000	0.000000	-180.000000	0.000000	-180.000000	0.000000	-180.000000	0.000000	-180.000000	0.000000	-180.000000	0.000000	-180.000000	0.000000	-180.000000	0.000000	-180.000000	0.000000	-180.000000	0.000000	-180.000000	0.000000	-180.000000	0.000000	-180.000000	0.000000	-180.000000	0.000000	-180.000000	0.000000	-180.000000	0.000000	-180.000000	0.000000	-180.000000	0.000000	-180.000000	0.000000	-180.000000	0.000000
-137.100000	0.339000	-137.100000	0.339000	-124.000000	0.388000	-90.000000	0.000000	-90.000000	0.000000	-90.000000	0.000000	-90.000000	0.000000	-90.000000	0.000000	-90.000000	0.000000	-90.000000	0.000000	-90.000000	0.000000	-90.000000	0.000000	-90.000000	0.000000	-90.000000	0.000000	-90.000000	0.000000	-90.000000	0.000000	-90.000000	0.000000	-90.000000	0.000000	-90.000000	0.000000	-90.000000	0.000000	-90.000000	0.000000	-90.000000	0.000000	-90.000000	0.000000	-90.000000	0.000000	-90.000000	0.000000
-152.300000	0.282000	-152.300000	0.282000	-159.100000	0.248000	-180.000000	0.000000	-180.000000	0.000000	-180.000000	0.000000	-180.000000	0.000000	-180.000000	0.000000	-180.000000	0.000000	-180.000000	0.000000	-180.000000	0.000000	-180.000000	0.000000	-180.000000	0.000000	-180.000000	0.000000	-180.000000	0.000000	-180.000000	0.000000	-180.000000	0.000000	-180.000000	0.000000	-180.000000	0.000000	-180.000000	0.000000	-180.000000	0.000000	-180.000000	0.000000	-180.000000	0.000000	-180.000000	0.000000	-180.000000	0.000000
-142.100000	0.321000	-142.100000	0.321000	-135.800000	0.344000	112.500000	0.769000	112.500000	0.000000	112.500000	0.000000	112.500000	0.000000	112.500000	0.000000	112.500000	0.000000	112.500000	0.000000	112.500000	0.000000	112.500000	0.000000	112.500000	0.000000	112.500000	0.000000	112.500000	0.000000	112.500000	0.000000	112.500000	0.000000	112.500000	0.000000	112.500000	0.000000	112.500000	0.000000	112.500000	0.000000	112.500000	0.000000	112.500000	0.000000	112.500000	0.000000	112.500000	0.000000
-149.000000	0.293000	-149.000000	0.293000	-153.000000	0.278000	-180.000000	0.187000	-180.000000	0.000000	-180.000000	0.000000	-180.000000	0.000000	-180.000000	0.000000	-180.000000	0.000000	-180.000000	0.000000	-180.000000	0.000000	-180.000000	0.000000	-180.000000	0.000000	-180.000000	0.000000	-180.000000	0.000000	-180.000000	0.000000	-180.000000	0.000000	-180.000000	0.000000	-180.000000	0.000000	-180.000000	0.000000	-180.000000	0.000000	-180.000000	0.000000	-180.000000	0.000000	-180.000000	0.000000	-180.000000	0.000000
-144.200000	0.313000	-144.200000	0.313000	-141.400000	0.324000	-121.800000	0.393000	-90.000000	0.000000	-90.000000	0.000000	-90.000000	0.000000	-90.000000	0.000000	-90.000000	0.000000	-90.000000	0.000000	-90.000000	0.000000	-90.000000	0.000000	-90.000000	0.000000	-90.000000	0.000000	-90.000000	0.000000	-90.000000	0.000000	-90.000000	0.000000	-90.000000	0.000000	-90.000000	0.000000	-90.000000	0.000000	-90.000000	0.000000	-90.000000	0.000000	-90.000000	0.000000	-90.000000	0.000000	-90.000000	0.000000
-147.700000	0.299000	-147.700000	0.299000	-149.500000	0.291000	-160.300000	0.245000	-180.000000	0.000000	-180.000000	0.000000	-180.000000	0.000000	-180.000000	0.000000	-180.000000	0.000000	-180.000000	0.000000	-180.000000	0.000000	-180.000000	0.000000	-180.000000	0.000000	-180.000000	0.000000	-180.000000	0.000000	-180.000000	0.000000	-180.000000	0.000000	-180.000000	0.000000	-180.000000	0.000000	-180.000000	0.000000	-180.000000	0.000000	-180.000000	0.000000	-180.000000	0.000000	-180.000000	0.000000	-180.000000	0.000000
-145.200000	0.309000	-145.200000	0.309000	-143.800000	0.314000	-135.200000	0.347000	135.000000	0.000000	135.000000	0.000000	135.000000	0.000000	135.000000	0.000000	135.000000	0.000000	135.000000	0.000000	135.000000	0.000000	135.000000	0.000000	135.000000	0.000000	135.000000	0.000000	135.000000	0.000000	135.000000	0.000000	135.000000	0.000000	135.000000	0.000000	135.000000	0.000000	135.000000	0.000000	135.000000	0.000000	135.000000	0.000000	135.000000	0.000000	135.000000	0.000000	135.000000	0.000000
-147.000000	0.302000	-147.000000	0.302000	-147.900000	0.298000	-153.400000	0.276000	-180.000000	0.000000	-180.000000	0.000000	-180.000000	0.000000	-180.000000	0.000000	-180.000000	0.000000	-180.000000	0.000000	-180.000000	0.000000	-180.000000	0.000000	-180.000000	0.000000	-180.000000	0.000000	-180.000000	0.000000	-180.000000	0.000000	-180.000000	0.000000	-180.000000	0.000000	-180.000000	0.000000	-180.000000	0.000000	-180.000000	0.000000	-180.000000	0.000000	-180.000000	0.000000	-180.000000	0.000000	-180.000000	0.000000
-145.800000	0.307000	-145.800000	0.307000	-145.000000	0.309000	-141.000000	0.325000	90.000000	0.852000	90.000000	0.000000	90.000000	0.000000	90.000000	0.000000	90.000000	0.000000	90.000000	0.000000	90.000000	0.000000	90.000000	0.000000	90.000000	0.000000	90.000000	0.000000	90.000000	0.000000	90.000000	0.000000	90.000000	0.000000	90.000000	0.000000	90.000000	0.000000	90.000000	0.000000	90.000000	0.000000	90.000000	0.000000	90.000000	0.000000	90.000000	0.000000	90.000000	0.000000
-146.600000	0.303000	-146.600000	0.303000	-147.100000	0.302000	-149.800000	0.291000	-180.000000	0.004000	-180.000000	0.000000	-180.000000	0.000000	-180.000000	0.000000	-180.000000	0.000000	-180.000000	0.000000	-180.000000	0.000000	-180.000000	0.000000	-180.000000	0.000000	-180.000000	0.000000	-180.000000	0.000000	-180.000000	0.000000	-180.000000	0.000000	-180.000000	0.000000	-180.000000	0.000000	-180.000000	0.000000	-180.000000	0.000000	-180.000000	0.000000	-180.000000	0.000000	-180.000000	0.000000	-180.000000	0.000000
-146.000000	0.306000	-146.000000	0.306000	-145.700000	0.307000	-143.700000	0.314000	-90.700000	0.492000	-123.700000	0.000000	-123.700000	0.000000	-123.700000	0.000000	-123.700000	0.000000	-123.700000	0.000000	-123.700000	0.000000	-123.700000	0.000000	-123.700000	0.000000	-123.700000	0.000000	-123.700000	0.000000	-123.700000	0.000000	-123.700000	0.000000	-123.700000	0.000000	-123.700000	0.000000	-123.700000	0.000000	-123.700000	0.000000	-123.700000	0.000000	-123.700000	0.000000	-123.700000	0.000000	-123.700000	0.000000
-146.500000	0.304000	-146.500000	0.304000	-146.600000	0.303000	-147.900000	0.298000	-178.700000	0.009000	180.000000	0.000000	180.000000	0.000000	180.000000	0.000000	180.000000	0.000000	180.000000	0.000000	180.000000	0.000000	180.000000	0.000000	180.000000	0.000000	180.000000	0.000000	180.000000	0.000000	180.000000	0.000000	180.000000	0.000000	180.000000	0.000000	180.000000	0.000000	180.000000	0.000000	180.000000	0.000000	180.000000	0.000000	180.000000	0.000000	180.000000	0.000000	180.000000	0.000000
-146.100000	0.305000	-146.100000	0.305000	-146.000000	0.306000	-145.000000	0.309000	-92.200000	0.497000	-90.000000	0.000000	-90.000000	0.000000	-90.000000	0.000000	-90.000000	0.000000	-90.000000	0.000000	-90.000000	0.000000	-90.000000	0.000000	-90.000000	0.000000	-90.000000	0.000000	-90.000000	0.000000	-90.000000	0.000000	-90.000000	0.000000	-90.000000	0.000000	-90.000000	0.000000	-90.000000	0.000000	-90.000000	0.000000	-90.000000	0.000000	-90.000000	0.000000	-90.000000	0.000000	-90.000000	0.000000
-146.300000	0.304000	-146.300000	0.304000	-146.500000	0.304000	-147.100000	0.302000	-179.100000	0.216000	-180.000000	0.000000	-180.000000	0.000000	-180.000000	0.000000	-180.000000	0.000000	-180.000000	0.000000	-180.000000	0.000000	-180.000000	0.000000	-180.000000	0.000000	-180.000000	0.000000	-180.000000	0.000000	-180.000000	0.000000	-180.000000	0.000000	-180.000000	0.000000	-180.000000	0.000000	-180.000000	0.000000	-180.000000	0.000000	-180.000000	0.000000	-180.000000	0.000000	-180.000000	0.000000	-180.000000	0.000000
-146.100000	0.305000	-146.100000	0.305000	-146.100000	0.305000	-145.700000	0.307000	-128.100000	0.379000	135.000000	0.000000	135.000000	0.000000	135.000000	0.000000	135.000000	0.000000	135.000000	0.000000	135.000000	0.000000	135.000000	0.000000	135.000000	0.000000	135.000000	0.000000	135.000000	0.000000	135.000000	0.000000	135.000000	0.000000	135.000000	0.000000	135.000000	0.000000	135.000000	0.000000	135.000000	0.000000	135.000000	0.000000	135.000000	0.000000	135.000000	0.000000	135.000000	0.000000
-146.300000	0.304000	-146.300000	0.304000	-146.300000	0.304000	-146.600000	0.303000	-157.200000	0.254000	180.000000	0.000000	180.000000	0.000000	180.000000	0.000000	180.000000	0.000000	180.000000	0.000000	180.000000	0.000000	180.000000	0.000000	180.000000	0.000000	180.000000	0.000000	180.000000	0.000000	180.000000	0.000000	180.000000	0.000000	180.000000	0.000000	180.000000	0.000000	180.000000	0.000000	180.000000	0.000000	180.000000	0.000000	180.000000	0.000000	180.000000	0.000000	180.000000	0.000000
-146.100000	0.305000	-146.100000	0.305000	-146.100000	0.305000	-146.000000	0.306000	-137.000000	0.339000	90.000000	0.000000	90.000000	0.000000	90.000000	0.000000	90.000000	0.000000	90.000000	0.000000	90.000000	0.000000	90.000000	0.000000	90.000000	0.000000	90.000000	0.000000	90.000000	0.000000	90.000000	0.000000	90.000000	0.000000	90.000000	0.000000	90.000000	0.000000	90.000000	0.000000	90.000000	0.000000	90.000000	0.000000	90.000000	0.000000	90.000000	0.000000	90.000000	0.000000
-146.300000	0.304000	-146.300000	0.304000	-146.300000	0.304000	-146.500000	0.304000	-152.200000	0.281000	-180.000000	0.000000	-180.000000	0.000000	-180.000000	0.000000	-180.000000	0.000000	-180.000000	0.000000	-180.000000	0.000000	-180.000000	0.000000	-180.000000	0.000000	-180.000000	0.000000	-180.000000	0.000000	-180.000000	0.000000	-180.000000	0.000000	-180.000000	0.000000	-180.000000	0.000000	-180.000000	0.000000	-180.000000	0.000000	-180.000000	0.000000	-180.000000	0.000000	-180.000000	0.000000	-180.000000	0.000000
-146.100000	0.305000	-146.100000	0.305000	-146.100000	0.305000	-146.100000	0.305000	-141.900000	0.321000	-112.500000	0.000000	-112.500000	0.000000	-112.500000	0.000000	-112.500000	0.000000	-112.500000	0.000000	-112.500000	0.000000	-112.500000	0.000000	-112.500000	0.000000	-112.500000	0.000000	-112.500000	0.000000	-112.500000	0.000000	-112.500000	0.000000	-112.500000	0.000000	-112.500000	0.000000	-112.500000	0.000000	-112.500000	0.000000	-112.500000	0.000000	-112.500000	0.000000	-112.500000	0.000000	-112.500000	0.000000
-146.300000	0.304000	-146.300000	0.304000	-146.300000	0.304000	-146.300000	0.304000	-149.100000	0.293000	180.000000	0.000000	180.000000	0.000000	180.000000	0.000000	180.000000	0.000000	180.000000	0.000000	180.000000	0.000000	180.000000	0.000000	180.000000	0.000000	180.000000	0.000000	180.000000	0.000000	180.000000	0.000000	180.000000	0.000000	180.000000	0.000000	180.000000	0.000000	180.000000	0.000000	180.000000	0.000000	180.000000	0.000000	180.000000	0.000000	180.000000	0.000000	180.000000	0.000000
-146.100000	0.305000	-146.100000	0.305000	-146.100000	0.305000	-146.100000	0.305000	-144.200000	0.313000	90.000000	0.000000	90.000000	0.000000	90.000000	0.000000	90.000000	0.000000	90.000000	0.000000	90.000000	0.000000	90.000000	0.000000	90.000000	0.000000	90.000000	0.000000	90.000000	0.000000	90.000000	0.000000	90.000000	0.000000	90.000000	0.000000	90.000000	0.000000	90.000000	0.000000	90.000000	0.000000	90.000000	0.000000	90.000000	0.000000	90.000000	0.000000	90.000000	0.000000
-146.300000	0.304000	-146.300000	0.304000	-146.300000	0.304000	-146.300000	0.304000	-147.700000	0.299000	-180.000000	0.000000	-180.000000	0.000000	-180.000000	0.000000	-180.000000	0.000000	-180.000000	0.000000	-180.000000	0.000000	-180.000000	0.000000	-180.000000	0.000000	-180.000000	0.000000	-180.000000	0.000000	-180.000000	0.000000	-180.000000	0.000000	-180.000000	0.000000	-180.000000	0.000000	-180.000000	0.000000	-180.000000	0.000000	-180.000000	0.000000	-180.000000	0.000000	-180.000000	0.000000	-180.000000	0.000000
-146.100000	0.305000	-146.100000	0.305000	-146.100000	0.305000	-146.100000	0.305000	-145.200000	0.309000	-135.000000	0.949000	-135.000000	0.000000	-135.000000	0.000000	-135.000000	0.000000	-135.000000	0.000000	-135.000000	0.000000	-135.000000	0.000000	-135.000000	0.000000	-135.000000	0.000000	-135.000000	0.000000	-135.000000	0.000000	-135.000000	0.000000	-135.000000	0.000000	-135.000000	0.000000	-135.000000	0.000000	-135.000000	0.000000	-135.000000	0.000000	-135.000000	0.000000	-135.000000	0.000000	-135.000000	0.000000
-146.300000	0.304000	-146.300000	0.304000	-146.300000	0.304000	-146.300000	0.304000	-147.000000	0.302000	180.000000	0.001000	180.000000	0.000000	180.000000	0.000000	180.000000	0.000000	180.000000	0.000000	180.000000	0.000000	180.000000	0.000000	180.000000	0.000000	180.000000	0.000000	180.000000	0.000000	180.000000	0.000000	180.000000	0.000000	180.000000	0.000000	180.000000	0.000000	180.000000	0.000000	180.000000	0.000000	180.000000	0.000000	180.000000	0.000000	180.000000	0.000000	180.000000	0.000000
-146.100000	0.305000	-146.100000	0.305000	-146.100000	0.305000	-146.100000	0.305000	-145.800000	0.307000	-88.300000	0.006000	-90.000000	0.000000	-90.000000	0.000000	-90.000000	0.000000	-90.000000	0.000000	-90.000000	0.000000	-90.000000	0.000000	-90.000000	0.000000	-90.000000	0.000000	-90.000000	0.000000	-90.000000	0.000000	-90.000000	0.000000	-90.000000	0.000000	-90.000000	0.000000	-90.000000	0.000000	-90.000000	0.000000	-90.000000	0.000000	-90.000000	0.000000	-90.000000	0.000000	-90.000000	0.000000
-146.300000	0.304000	-146.300000	0.304000	-146.300000	0.304000	-146.300000	0.304000	-146.600000	0.303000	178.800000	0.540000	180.000000	0.000000	180.000000	0.000000	180.000000	0.000000	180.000000	0.000000	180.000000	0.000000	180.000000	0.000000	180.000000	0.000000	180.000000	0.000000	180.000000	0.000000	180.000000	0.000000	180.000000	0.000000	180.000000	0.000000	180.000000	0.000000	180.000000	0.000000	180.000000	0.000000	180.000000	0.000000	180.000000	0.000000	180.000000	0.000000	180.000000	0.000000
-146.100000	0.305000	-146.100000	0.305000	-146.100000	0.305000	-146.100000	0.305000	-146.000000	0.306000	179.400000	0.248000	106.900000	0.000000	106.900000	0.000000	106.900000	0.000000	106.900000	0.000000	106.900000	0.000000	106.900000	0.000000	106.900000	0.000000	106.900000	0.000000	106.900000	0.000000	106.900000	0.000000	106.900000	0.000000	106.900000	0.000000	106.900000	0.000000	106.900000	0.000000	106.900000	0.000000	106.900000	0.000000	106.900000	0.000000	106.900000	0.000000	106.900000	0.000000
-146.300000	0.304000	-146.300000	0.304000	-146.300000	0.304000	-146.300000	0.304000	-146.500000	0.304000	134.700000	0.360000	180.000000	0.000000	180.000000	0.000000	180.000000	0.000000	180.000000	0.000000	180.000000	0.000000	180.000000	0.000000	180.000000	0.000000	180.000000	0.000000	180.000000	0.000000	180.000000	0.000000	180.000000	0.000000	180.000000	0.000000	180.000000	0.000000	180.000000	0.000000	180.000000	0.000000	180.000000	0.000000	180.000000	0.000000	180.000000	0.000000	180.000000	0.000000
-146.100000	0.305000	-146.100000	0.305000	-146.100000	0.305000	-146.100000	0.305000	-146.100000	0.305000	93.700000	0.007000	-90.000000	0.000000	-90.000000	0.000000	-90.000000	0.000000	-90.000000	0.000000	-90.000000	0.000000	-90.000000	0.000000	-90.000000	0.000000	-90.000000	0.000000	-90.000000	0.000000	-90.000000	0.000000	-90.000000	0.000000	-90.000000	0.000000	-90.000000	0.000000	-90.000000	0.000000	-90.000000	0.000000	-90.000000	0.000000	-90.000000	0.000000	-90.000000	0.000000	-90.000000	0.000000
-146.300000	0.304000	-146.300000	0.304000	-146.300000	0.304000	-146.300000	0.304000	-146.300000	0.304000	134.200000	0.432000	-180.000000	0.000000	-180.000000	0.000000	-180.000000	0.000000	-180.000000	0.000000	-180.000000	0.000000	-180.000000	0.000000	-180.000000	0.000000	-180.000000	0.000000	-180.000000	0.000000	-180.000000	0.000000	-180.000000	0.000000	-180.000000	0.000000	-180.000000	0.000000	-180.000000	0.000000	-180.000000	0.000000	-180.000000	0.000000	-180.000000	0.000000	-180.000000	0.000000	-180.000000	0.000000
-146.100000	0.305000	-146.100000	0.305000	-146.100000	0.305000	-146.100000	0.305000	-146.100000	0.305000	179.100000	0.293000	135.000000	0.000000	135.000000	0.000000	135.000000	0.000000	135.000000	0.000000	135.000000	0.000000	135.000000	0.000000	135.000000	0.000000	135.000000	0.000000	135.000000	0.000000	135.000000	0.000000	135.000000	0.000000	135.000000	0.000000	135.000000	0.000000	135.000000	0.000000	135.000000	0.000000	135.000000	0.000000	135.000000	0.000000	135.000000	0.000000	135.000000	0.000000
-146.300000	0.304000	-146.300000	0.304000	-146.300000	0.304000	-146.300000	0.304000	-146.300000	0.304000	146.100000	0.335000	-180.000000	0.000000	-180.000000	0.000000	-180.000000	0.000000	-180.000000	0.000000	-180.000000	0.000000	-180.000000	0.000000	-180.000000	0.000000	-180.000000	0.000000	-180.000000	0.000000	-180.000000	0.000000	-180.000000	0.000000	-180.000000	0.000000	-180.000000	0.000000	-180.000000	0.000000	-180.000000	0.000000	-180.000000	0.000000	-180.000000	0.000000	-180.000000	0.000000	-180.000000	0.000000
-146.100000	0.305000	-146.100000	0.305000	-146.100000	0.305000	-146.100000	0.305000	-146.100000	0.305000	148.700000	0.286000	90.000000	0.000000	90.000000	0.000000	90.000000	0.000000	90.000000	0.000000	90.000000	0.000000	90.000000	0.000000	90.000000	0.000000	90.000000	0.000000	90.000000	0.000000	90.000000	0.000000	90.000000	0.000000	90.000000	0.000000	90.000000	0.000000	90.000000	0.000000	90.000000	0.000000	90.000000	0.000000	90.000000	0.000000	90.000000	0.000000	90.000000	0.000000
-146.300000	0.304000	-146.300000	0.304000	-146.300000	0.304000	-146.300000	0.304000	-146.300000	0.304000	143.000000	0.315000	180.000000	0.000000	180.000000	0.000000	180.000000	0.000000	180.000000	0.000000	180.000000	0.000000	180.000000	0.000000	180.000000	0.000000	180.000000	0.000000	180.000000	0.000000	180.000000	0.000000	180.000000	0.000000	180.000000	0.000000	180.000000	0.000000	180.000000	0.000000	180.000000	0.000000	180.000000	0.000000	180.000000	0.000000	180.000000	0.000000	180.000000	0.000000
-146.100000	0.305000	-146.100000	0.305000	-146.100000	0.305000	-146.100000	0.305000	-146.100000	0.305000	148.300000	0.298000	-112.500000	0.000000	-112.500000	0.000000	-112.500000	0.000000	-112.500000	0.000000	-112.500000	0.000000	-112.500000	0.000000	-112.500000	0.000000	-112.500000	0.000000	-112.500000	0.000000	-112.500000	0.000000	-112.500000	0.000000	-112.500000	0.000000	-112.500000	0.000000	-112.500000	0.000000	-112.500000	0.000000	-112.500000	0.000000	-112.500000	0.000000	-112.500000	0.000000	-112.500000	0.000000
-146.300000	0.304000	-146.300000	0.304000	-146.300000	0.304000	-146.300000	0.304000	-146.300000	0.304000	145.000000	0.310000	-180.000000	0.000000	-180.000000	0.000000	-180.000000	0.000000	-180.000000	0.000000	-180.000000	0.000000	-180.000000	0.000000	-180.000000	0.000000	-180.000000	0.000000	-180.000000	0.000000	-180.000000	0.000000	-180.000000	0.000000	-180.000000	0.000000	-180.000000	0.000000	-180.000000	0.000000	-180.000000	0.000000	-180.000000	0.000000	-180.000000	0.000000	-180.000000	0.000000	-180.000000	0.000000
-146.100000	0.305000	-146.100000	0.305000	-146.100000	0.305000	-146.100000	0.305000	-146.100000	0.305000	147.100000	0.301000	90.000000	0.000000	90.000000	0.000000	90.000000	0.000000	90.000000	0.000000	90.000000	0.000000	90.000000	0.000000	90.000000	0.000000	90.000000	0.000000	90.000000	0.000000	90.000000	0.000000	90.000000	0.000000	90.000000	0.000000	90.000000	0.000000	90.000000	0.000000	90.000000	0.000000	90.000000	0.000000	90.000000	0.000000	90.000000	0.000000	90.000000	0.000000
-146.300000	0.304000	-146.300000	0.304000	-146.300000	0.304000	-146.300000	0.304000	-146.300000	0.304000	145.600000	0.307000	180.000000	0.000000	180.000000	0.000000	180.000000	0.000000	180.000000	0.000000	180.000000	0.000000	180.000000	0.000000	180.000000	0.000000	180.000000	0.000000	180.000000	0.000000	180.000000	0.000000	180.000000	0.000000	180.000000	0.000000	180.000000	0.000000	180.000000	0.000000	180.000000	0.000000	180.000000	0.000000	180.000000	0.000000	180.000000	0.000000	180.000000	0.000000
-146.100000	0.305000	-146.100000	0.305000	-146.100000	0.305000	-146.100000	0.305000	-146.100000	0.305000	146.700000	0.303000	-135.000000	0.000000	-135.000000	0.000000	-135.000000	0.000000	-135.000000	0.000000	-135.000000	0.000000	-135.000000	0.000000	-135.000000	0.000000	-135.000000	0.000000	-135.000000	0.000000	-135.000000	0.000000	-135.000000	0.000000	-135.000000	0.000000	-135.000000	0.000000	-135.000000	0.000000	-135.000000	0.000000	-135.000000	0.000000	-135.000000	0.000000	-135.000000	0.000000	-135.000000	0.000000
-146.300000	0.304000	-146.300000	0.304000	-146.300000	0.304000	-146.300000	0.304000	-146.300000	0.304000	145.900000	0.306000	180.000000	0.000000	180.000000	0.000000	180.000000	0.000000	180.000000	0.000000	180.000000	0.000000	180.000000	0.000000	180.000000	0.000000	180.000000	0.000000	180.000000	0.000000	180.000000	0.000000	180.000000	0.000000	180.000000	0.000000	180.000000	0.000000	180.000000	0.000000	180.000000	0.000000	180.000000	0.000000	180.000000	0.000000	180.000000	0.000000	180.000000	0.000000
-146.100000	0.305000	-146.100000	0.305000	-146.100000	0.305000	-146.100000	0.305000	-146.100000	0.305000	146.500000	0.304000	-90.000000	0.000000	-90.000000	0.000000	-90.000000	0.000000	-90.000000	0.000000	-90.000000	0.000000	-90.000000	0.000000	-90.000000	0.000000	-90.000000	0.000000	-90.000000	0.000000	-90.000000	0.000000	-90.000000	0.000000	-90.000000	0.000000	-90.000000	0.000000	-90.000000	0.000000	-90.000000	0.000000	-90.000000	0.000000	-90.000000	0.000000	-90.000000	0.000000	-90.000000	0.000000
-146.300000	0.304000	-146.300000	0.304000	-146.300000	0.304000	-146.300000	0.304000	-146.300000	0.304000	146.100000	0.305000	-180.000000	0.000000	-180.000000	0.000000	-180.000000	0.000000	-180.000000	0.000000	-180.000000	0.000000	-180.000000	0.000000	-180.000000	0.000000	-180.000000	0.000000	-180.000000	0.000000	-180.000000	0.000000	-180.000000	0.000000	-180.000000	0.000000	-180.000000	0.000000	-180.000000	0.000000	-180.000000	0.000000	-180.000000	0.000000	-180.000000	0.000000	-180.000000	0.000000	-180.000000	0.000000
-146.100000	0.305000	-146.100000	0.305000	-146.100000	0.305000	-146.100000	0.305000	-146.100000	0.305000	146.300000	0.304000	101.200000	0.000000	101.200000	0.000000	101.200000	0.000000	101.200000	0.000000	101.200000	0.000000	101.200000	0.000000	101.200000	0.000000	101.200000	0.000000	101.200000	0.000000	101.200000	0.000000	101.200000	0.000000	101.200000	0.000000	101.200000	0.000000	101.200000	0.000000	101.200000	0.000000	101.200000	0.000000	101.200000	0.000000	101.200000	0.000000	101.200000	0.000000
-146.300000	0.304000	-146.300000	0.304000	-146.300000	0.304000	-146.300000	0.304000	-146.300000	0.304000	146.100000	0.305000	180.000000	0.000000	180.000000	0.000000	180.000000	0.000000	180.000000	0.000000	180.000000	0.000000	180.000000	0.000000	180.000000	0.000000	180.000000	0.000000	180.000000	0.000000	180.000000	0.000000	180.000000	0.000000	180.000000	0.000000	180.000000	0.000000	180.000000	0.000000	180.000000	0.000000	180.000000	0.000000	180.000000	0.000000	180.000000	0.000000	180.000000	0.000000
-146.100000	0.305000	-146.100000	0.305000	-146.100000	0.305000	-146.100000	0.305000	-146.100000	0.305000	146.300000	0.304000	-90.000000	0.000000	-90.000000	0.000000	-90.000000	0.000000	-90.000000	0.000000	-90.000000	0.000000	-90.000000	0.000000	-90.000000	0.000000	-90.000000	0.000000	-90.000000	0.000000	-90.000000	0.000000	-90.000000	0.000000	-90.000000	0.000000	-90.000000	0.000000	-90.000000	0.000000	-90.000000	0.000000	-90.000000	0.000000	-90.000000	0.000000	-90.000000	0.000000	-90.000000	0.000000
-146.300000	0.304000	-146.300000	0.304000	-146.300000	0.304000	-146.300000	0.304000	-146.300000	0.304000	146.100000	0.305000	-180.000000	0.000000	-180.000000	0.000000	-180.000000	0.000000	-180.000000	0.000000	-180.000000	0.000000	-180.000000	0.000000	-180.000000	0.000000	-180.000000	0.000000	-180.000000	0.000000	-180.000000	0.000000	-180.000000	0.000000	-180.000000	0.000000	-180.000000	0.000000	-180.000000	0.000000	-180.000000	0.000000	-180.000000	0.000000	-180.000000	0.000000	-180.000000	0.000000	-180.000000	0.000000
-146.100000	0.305000	-146.100000	0.305000	-146.100000	0.305000	-146.100000	0.305000	-146.100000	0.305000	146.300000	0.304000	135.000000	0.000000	135.000000	0.000000	135.000000	0.000000	135.000000	0.000000	135.000000	0.000000	135.000000	0.000000	135.000000	0.000000	135.000000	0.000000	135.000000	0.000000	135.000000	0.000000	135.000000	0.000000	135.000000	0.000000	135.000000	0.000000	135.000000	0.000000	135.000000	0.000000	135.000000	0.000000	135.000000	0.000000	135.000000	0.000000	135.000000	0.000000
-146.300000	0.304000	-146.300000	0.304000	-146.300000	0.304000	-146.300000	0.304000	-146.300000	0.304000	146.100000	0.305000	-180.000000	0.000000	-180.000000	0.000000	-180.000000	0.000000	-180.000000	0.000000	-180.000000	0.000000	-180.000000	0.000000	-180.000000	0.000000	-180.000000	0.000000	-180.000000	0.000000	-180.000000	0.000000	-180.000000	0.000000	-180.000000	0.000000	-180.000000	0.000000	-180.000000	0.000000	-180.000000	0.000000	-180.000000	0.000000	-180.000000	0.000000	-180.000000	0.000000	-180.000000	0.000000
-146.100000	0.305000	-146.100000	0.305000	-146.100000	0.305000	-146.100000	0.305000	-146.100000	0.305000	146.300000	0.304000	90.000000	0.000000	90.000000	0.000000	90.000000	0.000000	90.000000	0.000000	90.000000	0.000000	90.000000	0.000000	90.000000	0.000000	90.000000	0.000000	90.000000	0.000000	90.000000	0.000000	90.000000	0.000000	90.000000	0.000000	90.000000	0.000000	90.000000	0.000000	90.000000	0.000000	90.000000	0.000000	90.000000	0.000000	90.000000	0.000000	90.000000	0.000000
-146.300000	0.304000	-146.300000	0.304000	-146.300000	0.304000	-146.300000	0.304000	-146.300000	0.304000	146.100000	0.305000	180.000000	0.000000	180.000000	0.000000	180.000000	0.000000	180.000000	0.000000	180.000000	0.000000	180.000000	0.000000	180.000000	0.000000	180.000000	0.000000	180.000000	0.000000	180.000000	0.000000	180.000000	0.000000	180.000000	0.000000	180.000000	0.000000	180.000000	0.000000	180.000000	0.000000	180.000000	0.000000	180.000000	0.000000	180.000000	0.000000	180.000000	0.000000
-146.100000	0.305000	-146.100000	0.305000	-146.100000	0.305000	-146.100000	0.305000	-146.100000	0.305000	146.300000	0.304000	-112.500000	0.000000	-112.500000	0.000000	-112.500000	0.000000	-112.500000	0.000000	-112.500000	0.000000	-112.500000	0.000000	-112.500000	0.000000	-112.500000	0.000000	-112.500000	0.000000	-112.500000	0.000000	-112.500000	0.000000	-112.500000	0.000000	-112.500000	0.000000	-112.500000	0.000000	-112.500000	0.000000	-112.500000	0.000000	-112.500000	0.000000	-112.500000	0.000000	-112.500000	0.000000
-146.300000	0.304000	-146.300000	0.304000	-146.300000	0.304000	-146.300000	0.304000	-146.300000	0.304000	146.100000	0.305000	180.000000	0.000000	180.000000	0.000000	180.000000	0.000000	180.000000	0.000000	180.000000	0.000000	180.000000	0.000000	180.000000	0.000000	180.000000	0.000000	180.000000	0.000000	180.000000	0.000000	180.000000	0.000000	180.000000	0.000000	180.000000	0.000000	180.000000	0.000000	180.000000	0.000000	180.000000	0.000000	180.000000	0.000000	180.000000	0.000000	180.000000	0.000000
-146.100000	0.305000	-146.100000	0.305000	-146.100000	0.305000	-146.100000	0.305000	-146.100000	0.305000	146.300000	0.304000	-90.000000	0.000000	-90.000000	0.000000	-90.000000	0.000000	-90.000000	0.000000	-90.000000	0.000000	-90.000000	0.000000	-90.000000	0.000000	-90.000000	0.000000	-90.000000	0.000000	-90.000000	0.000000	-90.000000	0.000000	-90.000000	0.000000	-90.000000	0.000000	-90.000000	0.000000	-90.000000	0.000000	-90.000000	0.000000	-90.000000	0.000000	-90.000000	0.000000	-90.000000	0.000000
-146.300000	0.304000	-146.300000	0.304000	-146.300000	0.304000	-146.300000	0.304000	-146.300000	0.304000	146.100000	0.305000	-180.000000	0.000000	-180.000000	0.000000	-180.000000	0.000000	-180.000000	0.000000	-180.000000	0.000000	-180.000000	0.000000	-180.000000	0.000000	-180.000000	0.000000	-180.000000	0.000000	-180.000000	0.000000	-180.000000	0.000000	-180.000000	0.000000	-180.000000	0.000000	-180.000000	0.000000	-180.000000	0.000000	-180.000000	0.000000	-180.000000	0.000000	-180.000000	0.000000	-180.000000	0.000000
-146.100000	0.305000	-146.100000	0.305000	-146.100000	0.305000	-146.100000	0.305000	-146.100000	0.305000	146.300000	0.304000	135.000000	0.000000	135.000000	0.000000	135.000000	0.000000	135.000000	0.000000	135.000000	0.000000	135.000000	0.000000	135.000000	0.000000	135.000000	0.000000	135.000000	0.000000	135.000000	0.000000	135.000000	0.000000	135.000000	0.000000	135.000000	0.000000	135.000000	0.000000	135.000000	0.000000	135.000000	0.000000	135.000000	0.000000	135.000000	0.000000	135.000000	0.000000
-146.300000	0.304000	-146.300000	0.304000	-146.300000	0.304000	-146.300000	0.304000	-146.300000	0.304000	146.100000	0.305000	-180.000000	0.000000	-180.000000	0.000000	-180.000000	0.000000	-180.000000	0.000000	-180.000000	0.000000	-180.000000	0.000000	-180.000000	0.000000	-180.000000	0.000000	-180.000000	0.000000	-180.000000	0.000000	-180.000000	0.000000	-180.000000	0.000000	-180.000000	0.000000	-180.000000	0.000000	-180.000000	0.000000	-180.000000	0.000000	-180.000000	0.000000	-180.000000	0.000000	-180.000000	0.000000
-146.100000	0.305000	-146.100000	0.305000	-146.100000	0.305000	-146.100000	0.305000	-146.100000	0.305000	146.300000	0.304000	90.000000	0.000000	90.000000	0.000000	90.000000	0.000000	90.000000	0.000000	90.000000	0.000000	90.000000	0.000000	90.000000	0.000000	90.000000	0.000000	90.000000	0.000000	90.000000	0.000000	90.000000	0.000000	90.000000	0.000000	90.000000	0.000000	90.000000	0.000000	90.000000	0.000000	90.000000	0.000000	90.000000	0.000000	90.000000	0.000000	90.000000	0.000000
-146.300000	0.304000	-146.300000	0.304000	-146.300000	0.304000	-146.300000	0.304000	-146.300000	0.304000	146.100000	0.305000	180.000000	0.000000	180.000000	0.000000	180.000000	0.000000	180.000000	0.000000	180.000000	0.000000	180.000000	0.000000	180.000000	0.000000	180.000000	0.000000	180.000000	0.000000	180.000000	0.000000	180.000000	0.000000	180.000000	0.000000	180.000000	0.000000	180.000000	0.000000	180.000000	0.000000	180.000000	0.000000	180.000000	0.000000	180.000000	0.000000	180.000000	0.000000
-146.100000	0.305000	-146.100000	0.305000	-146.100000	0.305000	-146.100000	0.305000	-146.100000	0.305000	146.300000	0.304000	-132.100000	1.052000	-126.600000	0.000000	-126.600000	0.000000	-126.600000	0.000000	-126.600000	0.000000	-126.600000	0.000000	-126.600000	0.000000	-126.600000	0.000000	-126.600000	0.000000	-126.600000	0.000000	-126.600000	0.000000	-126.600000	0.000000	-126.600000	0.000000	-126.600000	0.000000	-126.600000	0.000000	-126.600000	0.000000	-126.600000	0.000000	-126.600000	0.000000	-126.600000	0.000000
-146.300000	0.304000	-146.300000	0.304000	-146.300000	0.304000	-146.300000	0.304000	-146.300000	0.304000	146.100000	0.305000	180.000000	0.001000	180.000000	0.000000	180.000000	0.000000	180.000000	0.000000	180.000000	0.000000	180.000000	0.000000	180.000000	0.000000	180.000000	0.000000	180.000000	0.000000	180.000000	0.000000	180.000000	0.000000	180.000000	0.000000	180.000000	0.000000	180.000000	0.000000	180.000000	0.000000	180.000000	0.000000	180.000000	0.000000	180.000000	0.000000	180.000000	0.000000
-146.100000	0.305000	-146.100000	0.305000	-146.100000	0.305000	-146.100000	0.305000	-146.100000	0.305000	146.300000	0.304000	-88.300000	0.001000	90.000000	0.000000	90.000000	0.000000	90.000000	0.000000	90.000000	0.000000	90.000000	0.000000	90.000000	0.000000	90.000000	0.000000	90.000000	0.000000	90.000000	0.000000	90.000000	0.000000	90.000000	0.000000	90.000000	0.000000	90.000000	0.000000	90.000000	0.000000	90.000000	0.000000	90.000000	0.000000	90.000000	0.000000	90.000000	0.000000
-146.300000	0.304000	-146.300000	0.304000	-146.300000	0.304000	-146.300000	0.304000	-146.300000	0.304000	146.100000	0.305000	176.900000	0.000000	-180.000000	0.000000	-180.000000	0.000000	-180.000000	0.000000	-180.000000	0.000000	-180.000000	0.000000	-180.000000	0.000000	-180.000000	0.000000	-180.000000	0.000000	-180.000000	0.000000	-180.000000	0.000000	-180.000000	0.000000	-180.000000	0.000000	-180.000000	0.000000	-180.000000	0.000000	-180.000000	0.000000	-180.000000	0.000000	-180.000000	0.000000	-180.000000	0.000000
-146.100000	0.305000	-146.100000	0.305000	-146.100000	0.305000	-146.100000	0.305000	-146.100000	0.305000	146.300000	0.304000	139.200000	0.006000	-135.000000	0.000000	-135.000000	0.000000	-135.000000	0.000000	-135.000000	0.000000	-135.000000	0.000000	-135.000000	0.000000	-135.000000	0.000000	-135.000000	0.000000	-135.000000	0.000000	-135.000000	0.000000	-135.000000	0.000000	-135.000000	0.000000	-135.000000	0.000000	-135.000000	0.000000	-135.000000	0.000000	-135.000000	0.000000	-135.000000	0.000000	-135.000000	0.000000
-146.300000	0.304000	-146.300000	0.304000	-146.300000	0.304000	-146.300000	0.304000	-146.300000	0.304000	146.100000	0.305000	-179.000000	0.670000	180.000000	0.000000	180.000000	0.000000	180.000000	0.000000	180.000000	0.000000	180.000000	0.000000	180.000000	0.000000	180.000000	0.000000	180.000000	0.000000	180.000000	0.000000	180.000000	0.000000	180.000000	0.000000	180.000000	0.000000	180.000000	0.000000	180.000000	0.000000	180.000000	0.000000	180.000000	0.000000	180.000000	0.000000	180.000000	0.000000
-146.100000	0.305000	-146.100000	0.305000	-146.100000	0.305000	-146.100000	0.305000	-146.100000	0.305000	146.300000	0.304000	51.400000	0.009000	-90.000000	0.000000	-90.000000	0.000000	-90.000000	0.000000	-90.000000	0.000000	-90.000000	0.000000	-90.000000	0.000000	-90.000000	0.000000	-90.000000	0.000000	-90.000000	0.000000	-90.000000	0.000000	-90.000000	0.000000	-90.000000	0.000000	-90.000000	0.000000	-90.000000	0.000000	-90.000000	0.000000	-90.000000	0.000000	-90.000000	0.000000	-90.000000	0.000000
-146.300000	0.304000	-146.300000	0.304000	-146.300000	0.304000	-146.300000	0.304000	-146.300000	0.304000	146.100000	0.305000	-108.000000	0.004000	180.000000	0.000000	180.000000	0.000000	180.000000	0.000000	180.000000	0.000000	180.000000	0.000000	180.000000	0.000000	180.000000	0.000000	180.000000	0.000000	180.000000	0.000000	180.000000	0.000000	180.000000	0.000000	180.000000	0.000000	180.000000	0.000000	180.000000	0.000000	180.000000	0.000000	180.000000	0.000000	180.000000	0.000000	180.000000	0.000000
-146.100000	0.305000	-146.100000	0.305000	-146.100000	0.305000	-146.100000	0.305000	-146.100000	0.305000	146.300000	0.304000	-125.700000	0.486000	112.500000	0.000000	112.500000	0.000000	112.500000	0.000000	112.500000	0.000000	112.500000	0.000000	112.500000	0.000000	112.500000	0.000000	112.500000	0.000000	112.500000	0.000000	112.500000	0.000000	112.500000	0.000000	112.500000	0.000000	112.500000	0.000000	112.500000	0.000000	112.500000	0.000000	112.500000	0.000000	112.500000	0.000000	112.500000	0.000000
-146.300000	0.304000	-146.300000	0.304000	-146.300000	0.304000	-146.300000	0.304000	-146.300000	0.304000	146.100000	0.305000	179.400000	0.298000	180.000000	0.000000	180.000000	0.000000	180.000000	0.000000	180.000000	0.000000	180.000000	0.000000	180.000000	0.000000	180.000000	0.000000	180.000000	0.000000	180.000000	0.000000	180.000000	0.000000	180.000000	0.000000	180.000000	0.000000	180.000000	0.000000	180.000000	0.000000	180.000000	0.000000	180.000000	0.000000	180.000000	0.000000	180.000000	0.000000
-146.100000	0.305000	-146.100000	0.305000	-146.100000	0.305000	-146.100000	0.305000	-146.100000	0.305000	146.300000	0.304000	147.300000	0.331000	-90.000000	0.000000	-90.000000	0.000000	-90.000000	0.000000	-90.000000	0.000000	-90.000000	0.000000	-90.000000	0.000000	-90.000000	0.000000	-90.000000	0.000000	-90.000000	0.000000	-90.000000	0.000000	-90.000000	0.000000	-90.000000	0.000000	-90.000000	0.000000	-90.000000	0.000000	-90.000000	0.000000	-90.000000	0.000000	-90.000000	0.000000	-90.000000	0.000000
-146.300000	0.304000	-146.300000	0.304000	-146.300000	0.304000	-146.300000	0.304000	-146.300000	0.304000	146.100000	0.305000	67.700000	0.003000	-180.000000	0.000000	-180.000000	0.000000	-180.000000	0.000000	-180.000000	0.000000	-180.000000	0.000000	-180.000000	0.000000	-180.000000	0.000000	-180.000000	0.000000	-180.000000	0.000000	-180.000000	0.000000	-180.000000	0.000000	-180.000000	0.000000	-180.000000	0.000000	-180.000000	0.000000	-180.000000	0.000000	-180.000000	0.000000	-180.000000	0.000000	-180.000000	0.000000
-146.100000	0.305000	-146.100000	0.305000	-146.100000	0.305000	-146.100000	0.305000	-146.100000	0.305000	146.300000	0.304000	146.900000	0.427000	135.000000	0.000000	135.000000	0.000000	135.000000	0.000000	135.000000	0.000000	135.000000	0.000000	135.000000	0.000000	135.000000	0.000000	135.000000	0.000000	135.000000	0.000000	135.000000	0.000000	135.000000	0.000000	135.000000	0.000000	135.000000	0.000000	135.000000	0.000000	135.000000	0.000000	135.000000	0.000000	135.000000	0.000000	135.000000	0.000000
-146.300000	0.304000	-146.300000	0.304000	-146.300000	0.304000	-146.300000	0.304000	-146.300000	0.304000	146.100000	0.305000	-179.900000	0.307000	180.000000	0.000000	180.000000	0.000000	180.000000	0.000000	180.000000	0.000000	180.000000	0.000000	180.000000	0.000000	180.000000	0.000000	180.000000	0.000000	180.000000	0.000000	180.000000	0.000000	180.000000	0.000000	180.000000	0.000000	180.000000	0.000000	180.000000	0.000000	180.000000	0.000000	180.000000	0.000000	180.000000	0.000000	180.000000	0.000000
-146.100000	0.305000	-146.100000	0.305000	-146.100000	0.305000	-146.100000	0.305000	-146.100000	0.305000	146.300000	0.304000	-150.900000	0.327000	90.000000	0.000000	90.000000	0.000000	90.000000	0.000000	90.000000	0.000000	90.000000	0.000000	90.000000	0.000000	90.000000	0.000000	90.000000	0.000000	90.000000	0.000000	90.000000	0.000000	90.000000	0.000000	90.000000	0.000000	90.000000	0.000000	90.000000	0.000000	90.000000	0.000000	90.000000	0.000000	90.000000	0.000000	90.000000	0.000000
-146.300000	0.304000	-146.300000	0.304000	-146.300000	0.304000	-146.300000	0.304000	-146.300000	0.304000	146.100000	0.305000	-62.400000	0.002000	-180.000000	0.000000	-180.000000	0.000000	-180.000000	0.000000	-180.000000	0.000000	-180.000000	0.000000	-180.000000	0.000000	-180.000000	0.000000	-180.000000	0.000000	-180.000000	0.000000	-180.000000	0.000000	-180.000000	0.000000	-180.000000	0.000000	-180.000000	0.000000	-180.000000	0.000000	-180.000000	0.000000	-180.000000	0.000000	-180.000000	0.000000	-180.000000	0.000000
-146.100000	0.305000	-146.100000	0.305000	-146.100000	0.305000	-146.100000	0.305000	-146.100000	0.305000	146.300000	0.304000	-149.900000	0.427000	-101.200000	0.000000	-101.200000	0.000000	-101.200000	0.000000	-101.200000	0.000000	-101.200000	0.000000	-101.200000	0.000000	-101.200000	0.000000	-101.200000	0.000000	-101.200000	0.000000	-101.200000	0.000000	-101.200000	0.000000	-101.200000	0.000000	-101.200000	0.000000	-101.200000	0.000000	-101.200000	0.000000	-101.200000	0.000000	-101.200000	0.000000	-101.200000	0.000000
-146.300000	0.304000	-146.300000	0.304000	-146.300000	0.304000	-146.300000	0.304000	-146.300000	0.304000	146.100000	0.305000	178.900000	0.309000	-180.000000	0.000000	-180.000000	0.000000	-180.000000	0.000000	-180.000000	0.000000	-180.000000	0.000000	-180.000000	0.000000	-180.000000	0.000000	-180.000000	0.000000	-180.000000	0.000000	-180.000000	0.000000	-180.000000	0.000000	-180.000000	0.000000	-180.000000	0.000000	-180.000000	0.000000	-180.000000	0.000000	-180.000000	0.000000	-180.000000	0.000000	-180.000000	0.000000
-146.100000	0.305000	-146.100000	0.305000	-146.100000	0.305000	-146.100000	0.305000	-146.100000	0.305000	146.300000	0.304000	150.100000	0.325000	90.000000	0.000000	90.000000	0.000000	90.000000	0.000000	90.000000	0.000000	90.000000	0.000000	90.000000	0.000000	90.000000	0.000000	90.000000	0.000000	90.000000	0.000000	90.000000	0.000000	90.000000	0.000000	90.000000	0.000000	90.000000	0.000000	90.000000	0.000000	90.000000	0.000000	90.000000	0.000000	90.000000	0.000000	90.000000	0.000000
-146.300000	0.304000	-146.300000	0.304000	-146.300000	0.304000	-146.300000	0.304000	-146.300000	0.304000	146.100000	0.305000	62.500000	0.004000	180.000000	0.000000	180.000000	0.000000	180.000000	0.000000	180.000000	0.000000	180.000000	0.000000	180.000000	0.000000	180.000000	0.000000	180.000000	0.000000	180.000000	0.000000	180.000000	0.000000	180.000000	0.000000	180.000000	0.000000	180.000000	0.000000	180.000000	0.000000	180.000000	0.000000	180.000000	0.000000	180.000000	0.000000	180.000000	0.000000
-146.100000	0.305000	-146.100000	0.305000	-146.100000	0.305000	-146.100000	0.305000	-146.100000	0.305000	146.300000	0.304000	149.700000	0.426000	-135.000000	0.000000	-135.000000	0.000000	-135.000000	0.000000	-135.000000	0.000000	-135.000000	0.000000	-135.000000	0.000000	-135.000000	0.000000	-135.000000	0.000000	-135.000000	0.000000	-135.000000	0.000000	-135.000000	0.000000	-135.000000	0.000000	-135.000000	0.000000	-135.000000	0.000000	-135.000000	0.000000	-135.000000	0.000000	-135.000000	0.000000	-135.000000	0.000000
-146.300000	0.304000	-146.300000	0.304000	-146.300000	0.304000	-146.300000	0.304000	-146.300000	0.304000	146.100000	0.305000	-179.700000	0.309000	180.000000	0.000000	180.000000	0.000000	180.000000	0.000000	180.000000	0.000000	180.000000	0.000000	180.000000	0.000000	180.000000	0.000000	180.000000	0.000000	180.000000	0.000000	180.000000	0.000000	180.000000	0.000000	180.000000	0.000000	180.000000	0.000000	180.000000	0.000000	180.000000	0.000000	180.000000	0.000000	180.000000	0.000000	180.000000	0.000000
-146.100000	0.305000	-146.100000	0.305000	-146.100000	0.305000	-146.100000	0.305000	-146.100000	0.305000	146.300000	0.304000	-151.100000	0.325000	-90.000000	0.000000	-90.000000	0.000000	-90.000000	0.000000	-90.000000	0.000000	-90.000000	0.000000	-90.000000	0.000000	-90.000000	0.000000	-90.000000	0.000000	-90.000000	0.000000	-90.000000	0.000000	-90.000000	0.000000	-90.000000	0.000000	-90.000000	0.000000	-90.000000	0.000000	-90.000000	0.000000	-90.000000	0.000000	-90.000000	0.000000	-90.000000	0.000000
-146.300000	0.304000	-146.300000	0.304000	-146.300000	0.304000	-146.300000	0.304000	-146.300000	0.304000	146.100000	0.305000	-62.000000	0.003000	-180.000000	0.000000	-180.000000	0.000000	-180.000000	0.000000	-180.000000	0.000000	-180.000000	0.000000	-180.000000	0.000000	-180.000000	0.000000	-180.000000	0.000000	-180.000000	0.000000	-180.000000	0.000000	-180.000000	0.000000	-180.000000	0.000000	-180.000000	0.000000	-180.000000	0.000000	-180.000000	0.000000	-180.000000	0.000000	-180.000000	0.000000	-180.000000	0.000000
-146.100000	0.305000	-146.100000	0.305000	-146.100000	0.305000	-146.100000	0.305000	-146.100000	0.305000	146.300000	0.304000	-150.200000	0.427000	112.500000	0.000000	112.500000	0.000000	112.500000	0.000000	112.500000	0.000000	112.500000	0.000000	112.500000	0.000000	112.500000	0.000000	112.500000	0.000000	112.500000	0.000000	112.500000	0.000000	112.500000	0.000000	112.500000	0.000000	112.500000	0.000000	112.500000	0.000000	112.500000	0.000000	112.500000	0.000000	112.500000	0.000000	112.500000	0.000000
-146.300000	0.304000	-146.300000	0.304000	-146.300000	0.304000	-146.300000	0.304000	-146.300000	0.304000	146.100000	0.305000	179.000000	0.308000	180.000000	0.000000	180.000000	0.000000	180.000000	0.000000	180.000000	0.000000	180.000000	0.000000	180.000000	0.000000	180.000000	0.000000	180.000000	0.000000	180.000000	0.000000	180.000000	0.000000	180.000000	0.000000	180.000000	0.000000	180.000000	0.000000	180.000000	0.000000	180.000000	0.000000	180.000000	0.000000	180.000000	0.000000	180.000000	0.000000
-146.100000	0.305000	-146.100000	0.305000	-146.100000	0.305000	-146.100000	0.305000	-146.100000	0.305000	146.300000	0.304000	149.800000	0.325000	-90.000000	0.000000	-90.000000	0.000000	-90.000000	0.000000	-90.000000	0.000000	-90.000000	0.000000	-90.000000	0.000000	-90.000000	0.000000	-90.000000	0.000000	-90.000000	0.000000	-90.000000	0.000000	-90.000000	0.000000	-90.000000	0.000000	-90.000000	0.000000	-90.000000	0.000000	-90.000000	0.000000	-90.000000	0.000000	-90.000000	0.000000	-90.000000	0.000000
-146.300000	0.304000	-146.300000	0.304000	-146.300000	0.304000	-146.300000	0.304000	-146.300000	0.304000	146.100000	0.305000	63.200000	0.004000	-180.000000	0.000000	-180.000000	0.000000	-180.000000	0.000000	-180.000000	0.000000	-180.000000	0.000000	-180.000000	0.000000	-180.000000	0.000000	-180.000000	0.000000	-180.000000	0.000000	-180.000000	0.000000	-180.000000	0.000000	-180.000000	0.000000	-180.000000	0.000000	-180.000000	0.000000	-180.000000	0.000000	-180.000000	0.000000	-180.000000	0.000000	-180.000000	0.000000
-146.100000	0.305000	-146.100000	0.305000	-146.100000	0.305000	-146.100000	0.305000	-146.100000	0.305000	146.300000	0.304000	149.400000	0.426000	135.000000	0.000000	135.000000	0.000000	135.000000	0.000000	135.000000	0.000000	135.000000	0.000000	135.000000	0.000000	135.000000	0.000000	135.000000	0.000000	135.000000	0.000000	135.000000	0.000000	135.000000	0.000000	135.000000	0.000000	135.000000	0.000000	135.000000	0.000000	135.000000	0.000000	135.000000	0.000000	135.000000	0.000000	135.000000	0.000000
-146.300000	0.304000	-146.300000	0.304000	-146.300000	0.304000	-146.300000	0.304000	-146.300000	0.304000	146.100000	0.305000	-179.700000	0.308000	-180.000000	0.000000	-180.000000	0.000000	-180.000000	0.000000	-180.000000	0.000000	-180.000000	0.000000	-180.000000	0.000000	-180.000000	0.000000	-180.000000	0.000000	-180.000000	0.000000	-180.000000	0.000000	-180.000000	0.000000	-180.000000	0.000000	-180.000000	0.000000	-180.000000	0.000000	-180.000000	0.000000	-180.000000	0.000000	-180.000000	0.000000	-180.000000	0.000000
-146.100000	0.305000	-146.100000	0.305000	-146.100000	0.305000	-146.100000	0.305000	-146.100000	0.305000	146.300000	0.304000	-150.900000	0.326000	90.000000	0.000000	90.000000	0.000000	90.000000	0.000000	90.000000	0.000000	90.000000	0.000000	90.000000	0.000000	90.000000	0.000000	90.000000	0.000000	90.000000	0.000000	90.000000	0.000000	90.000000	0.000000	90.000000	0.000000	90.000000	0.000000	90.000000	0.000000	90.000000	0.000000	90.000000	0.000000	90.000000	0.000000	90.000000	0.000000
-146.300000	0.304000	-146.300000	0.304000	-146.300000	0.304000	-146.300000	0.304000	-146.300000	0.304000	146.100000	0.305000	-62.300000	0.003000	180.000000	0.000000	180.000000	0.000000	180.000000	0.000000	180.000000	0.000000	180.000000	0.000000	180.000000	0.000000	180.000000	0.000000	180.000000	0.000000	180.000000	0.000000	180.000000	0.000000	180.000000	0.000000	180.000000	0.000000	180.000000	0.000000	180.000000	0.000000	180.000000	0.000000	180.000000	0.000000	180.000000	0.000000	180.000000	0.000000
-146.100000	0.305000	-146.100000	0.305000	-146.100000	0.305000	-146.100000	0.305000	-146.100000	0.305000	146.300000	0.304000	-150.000000	0.426000	-140.600000	0.000000	-140.600000	0.000000	-140.600000	0.000000	-140.600000	0.000000	-140.600000	0.000000	-140.600000	0.000000	-140.600000	0.000000	-140.600000	0.000000	-140.600000	0.000000	-140.600000	0.000000	-140.600000	0.000000	-140.600000	0.000000	-140.600000	0.000000	-140.600000	0.000000	-140.600000	0.000000	-140.600000	0.000000	-140.600000	0.000000	-140.600000	0.000000
-146.300000	0.304000	-146.300000	0.304000	-146.300000	0.304000	-146.300000	0.304000	-146.300000	0.304000	146.100000	0.305000	179.100000	0.309000	-180.000000	0.000000	-180.000000	0.000000	-180.000000	0.000000	-180.000000	0.000000	-180.000000	0.000000	-180.000000	0.000000	-180.000000	0.000000	-180.000000	0.000000	-180.000000	0.000000	-180.000000	0.000000	-180.000000	0.000000	-180.000000	0.000000	-180.000000	0.000000	-180.000000	0.000000	-180.000000	0.000000	-180.000000	0.000000	-180.000000	0.000000	-180.000000	0.000000
-146.100000	0.305000	-146.100000	0.305000	-146.100000	0.305000	-146.100000	0.305000	-146.100000	0.305000	146.300000	0.304000	150.400000	0.325000	-90.000000	0.000000	-90.000000	0.000000	-90.000000	0.000000	-90.000000	0.000000	-90.000000	0.000000	-90.000000	0.000000	-90.000000	0.000000	-90.000000	0.000000	-90.000000	0.000000	-90.000000	0.000000	-90.000000	0.000000	-90.000000	0.000000	-90.000000	0.000000	-90.000000	0.000000	-90.000000	0.000000	-90.000000	0.000000	-90.000000	0.000000	-90.000000	0.000000
-146.300000	0.304000	-146.300000	0.304000	-146.300000	0.304000	-146.300000	0.304000	-146.300000	0.304000	146.100000	0.305000	62.400000	0.004000	-180.000000	0.000000	-180.000000	0.000000	-180.000000	0.000000	-180.000000	0.000000	-180.000000	0.000000	-180.000000	0.000000	-180.000000	0.000000	-180.000000	0.000000	-180.000000	0.000000	-180.000000	0.000000	-180.000000	0.000000	-180.000000	0.000000	-180.000000	0.000000	-180.000000	0.000000	-180.000000	0.000000	-180.000000	0.000000	-180.000000	0.000000	-180.000000	0.000000
-180.000000	0.000000	-180.000000	0.000000	-180.000000	0.000000	-180.000000	0.000000	-180.000000	0.000000	-180.000000	0.000000	-180.000000	0.000000	-180.000000	0.000000	-180.000000	0.000000	-180.000000	0.000000	-180.000000	0.000000	-180.000000	0.000000	-180.000000	0.000000	-180.000000	0.000000	-180.000000	0.000000	-180.000000	0.000000	-180.000000	0.000000	-180.000000	0.000000	-180.000000	0.000000	-180.000000	0.000000	-180.000000	0.000000	-180.000000	0.000000	-180.000000	0.000000	-180.000000	0.000000	-180.000000	0.000000
90.000000	0.491000	90.000000	0.491000	90.000000	0.000000	90.000000	0.000000	90.000000	0.000000	90.000000	0.000000	90.000000	0.000000	90.000000	0.000000	90.000000	0.000000	90.000000	0.000000	90.000000	0.000000	90.000000	0.000000	90.000000	0.000000	90.000000	0.000000	90.000000	0.000000	90.000000	0.000000	90.000000	0.000000	90.000000	0.000000	90.000000	0.000000	90.000000	0.000000	90.000000	0.000000	90.000000	0.000000	90.000000	0.000000	90.000000	0.000000	90.000000	0.000000
-180.000000	0.219000	-180.000000	0.219000	-180.000000	0.000000	-180.000000	0.000000	-180.000000	0.000000	-180.000000	0.000000	-180.000000	0.000000	-180.000000	0.000000	-180.000000	0.000000	-180.000000	0.000000	-180.000000	0.000000	-180.000000	0.000000	-180.000000	0.000000	-180.000000	0.000000	-180.000000	0.000000	-180.000000	0.000000	-180.000000	0.000000	-180.000000	0.000000	-180.000000	0.000000	-180.000000	0.000000	-180.000000	0.000000	-180.000000	0.000000	-180.000000	0.000000	-180.000000	0.000000	-180.000000	0.000000
-128.800000	0.379000	-128.800000	0.379000	-135.000000	0.654000	-135.000000	0.000000	-135.000000	0.000000	-135.000000	0.000000	-135.000000	0.000000	-135.000000	0.000000	-135.000000	0.000000	-135.000000	0.000000	-135.000000	0.000000	-135.000000	0.000000	-135.000000	0.000000	-135.000000	0.000000	-135.000000	0.000000	-135.000000	0.000000	-135.000000	0.000000	-135.000000	0.000000	-135.000000	0.000000	-135.000000	0.000000	-135.000000	0.000000	-135.000000	0.000000	-135.000000	0.000000	-135.000000	0.000000	-135.000000	0.000000
-157.000000	0.254000	-157.000000	0.254000	-180.000000	0.198000	-180.000000	0.000000	-180.000000	0.000000	-180.000000	0.000000	-180.000000	0.000000	-180.000000	0.000000	-180.000000	0.000000	-180.000000	0.000000	-180.000000	0.000000	-180.000000	0.000000	-180.000000	0.000000	-180.000000	0.000000	-180.000000	0.000000	-180.000000	0.000000	-180.000000	0.000000	-180.000000	0.000000	-180.000000	0.000000	-180.000000	0.000000	-180.000000	0.000000	-180.000000	0.000000	-180.000000	0.000000	-180.000000	0.000000	-180.000000	0.000000
-137.100000	0.339000	-137.100000	0.339000	-124.000000	0.388000	-90.000000	0.000000	-90.000000	0.000000	-90.000000	0.000000	-90.000000	0.000000	-90.000000	0.000000	-90.000000	0.000000	-90.000000	0.000000	-90.000000	0.000000	-90.000000	0.000000	-90.000000	0.000000	-90.000000	0.000000	-90.000000	0.000000	-90.000000	0.000000	-90.000000	0.000000	-90.000000	0.000000	-90.000000	0.000000	-90.000000	0.000000	-90.000000	0.000000	-90.000000	0.000000	-90.000000	0.000000	-90.000000	0.000000	-90.000000	0.000000
-152.300000	0.282000	-152.300000	0.282000	-159.100000	0.248000	-180.000000	0.000000	-180.000000	0.000000	-180.000000	0.000000	-180.000000	0.000000	-180.000000	0.000000	-180.000000	0.000000	-180.000000	0.000000	-180.000000	0.000000	-180.000000	0.000000	-180.000000	0.000000	-180.000000	0.000000	-180.000000	0.000000	-180.000000	0.000000	-180.000000	0.000000	-180.000000	0.000000	-180.000000	0.000000	-180.000000	0.000000	-180.000000	0.000000	-180.000000	0.000000	-180.000000	0.000000	-180.000000	0.000000	-180.000000	0.000000
-142.100000	0.321000	-142.100000	0.321000	-135.800000	0.344000	112.500000	0.769000	112.500000	0.000000	112.500000	0.000000	112.500000	0.000000	112.500000	0.000000	112.500000	0.000000	112.500000	0.000000	112.500000	0.000000	112.500000	0.000000	112.500000	0.000000	112.500000	0.000000	112.500000	0.000000	112.500000	0.000000	112.500000	0.000000	112.500000	0.000000	112.500000	0.000000	112.500000	0.000000	112.500000	0.000000	112.500000	0.000000	112.500000	0.000000	112.500000	0.000000	112.500000	0.000000
-149.000000	0.293000	-149.000000	0.293000	-153.000000	0.278000	-180.000000	0.187000	-180.000000	0.000000	-180.000000	0.000000	-180.000000	0.000000	-180.000000	0.000000	-180.000000	0.000000	-180.000000	0.000000	-180.000000	0.000000	-180.000000	0.000000	-180.000000	0.000000	-180.000000	0.000000	-180.000000	0.000000	-180.000000	0.000000	-180.000000	0.000000	-180.000000	0.000000	-180.000000	0.000000	-180.000000	0.000000	-180.000000	0.000000	-180.000000	0.000000	-180.000000	0.000000	-180.000000	0.000000	-180.000000	0.000000
-144.200000	0.313000	-144.200000	0.313000	-141.400000	0.324000	-121.800000	0.393000	-90.000000	0.000000	-90.000000	0.000000	-90.000000	0.000000	-90.000000	0.000000	-90.000000	0.000000	-90.000000	0.000000	-90.000000	0.000000	-90.000000	0.000000	-90.000000	0.000000	-90.000000	0.000000	-90.000000	0.000000	-90.000000	0.000000	-90.000000	0.000000	-90.000000	0.000000	-90.000000	0.000000	-90.000000	0.000000	-90.000000	0.000000	-90.000000	0.000000	-90.000000	0.000000	-90.000000	0.000000	-90.000000	0.000000
-147.700000	0.299000	-147.700000	0.299000	-149.500000	0.291000	-160.300000	0.245000	-180.000000	0.000000	-180.000000	0.000000	-180.000000	0.000000	-180.000000	0.000000	-180.000000	0.000000	-180.000000	0.000000	-180.000000	0.000000	-180.000000	0.000000	-180.000000	0.000000	-180.000000	0.000000	-180.000000	0.000000	-180.000000	0.000000	-180.000000	0.000000	-180.000000	0.000000	-180.000000	0.000000	-180.000000	0.000000	-180.000000	0.000000	-180.000000	0.000000	-180.000000	0.000000	-180.000000	0.000000	-180.000000	0.000000
-145.200000	0.309000	-145.200000	0.309000	-143.800000	0.314000	-135.200000	0.347000	135.000000	0.000000	135.000000	0.000000	135.000000	0.000000	135.000000	0.000000	135.000000	0.000000	135.000000	0.000000	135.000000	0.000000	135.000000	0.000000	135.000000	0.000000	135.000000	0.000000	135.000000	0.000000	135.000000	0.000000	135.000000	0.000000	135.000000	0.000000	135.000000	0.000000	135.000000	0.000000	135.000000	0.000000	135.000000	0.000000	135.000000	0.000000	135.000000	0.000000	135.000000	0.000000
-147.000000	0.302000	-147.000000	0.302000	-147.900000	0.298000	-153.400000	0.276000	-180.000000	0.000000	-180.000000	0.000000	-180.000000	0.000000	-180.000000	0.000000	-180.000000	0.000000	-180.000000	0.000000	-180.000000	0.000000	-180.000000	0.000000	-180.000000	0.000000	-180.000000	0.000000	-180.000000	0.000000	-180.000000	0.000000	-180.000000	0.000000	-180.000000	0.000000	-180.000000	0.000000	-180.000000	0.000000	-180.000000	0.000000	-180.000000	0.000000	-180.000000	0.000000	-180.000000	0.000000	-180.000000	0.000000
-145.800000	0.307000	-145.800000	0.307000	-145.000000	0.309000	-141.000000	0.325000	90.000000	0.852000	90.000000	0.000000	90.000000	0.000000	90.000000	0.000000	90.000000	0.000000	90.000000	0.000000	90.000000	0.000000	90.000000	0.000000	90.000000	0.000000	90.000000	0.000000	90.000000	0.000000	90.000000	0.000000	90.000000	0.000000	90.000000	0.000000	90.000000	0.000000	90.000000	0.000000	90.000000	0.000000	90.000000	0.000000	90.000000	0.000000	90.000000	0.000000	90.000000	0.000000
-146.600000	0.303000	-146.600000	0.303000	-147.100000	0.302000	-149.800000	0.291000	-180.000000	0.004000	-180.000000	0.000000	-180.000000	0.000000	-180.000000	0.000000	-180.000000	0.000000	-180.000000	0.000000	-180.000000	0.000000	-180.000000	0.000000	-180.000000	0.000000	-180.000000	0.000000	-180.000000	0.000000	-180.000000	0.000000	-180.000000	0.000000	-180.000000	0.000000	-180.000000	0.000000	-180.000000	0.000000	-180.000000	0.000000	-180.000000	0.000000	-180.000000	0.000000	-180.000000	0.000000	-180.000000	0.000000
-146.000000	0.306000	-146.000000	0.306000	-145.700000	0.307000	-143.700000	0.314000	-90.700000	0.492000	-123.700000	0.000000	-123.700000	0.000000	-123.700000	0.000000	-123.700000	0.000000	-123.700000	0.000000	-123.700000	0.000000	-123.700000	0.000000	-123.700000	0.000000	-123.700000	0.000000	-123.700000	0.000000	-123.700000	0.000000	-123.700000	0.000000	-123.700000	0.000000	-123.700000	0.000000	-123.700000	0.000000	-123.700000	0.000000	-123.700000	0.000000	-123.700000	0.000000	-123.700000	0.000000	-123.700000	0.000000
-146.500000	0.304000	-146.500000	0.304000	-146.600000	0.303000	-147.900000	0.298000	-179.600000	0.218000	180.000000	0.000000	180.000000	0.000000	180.000000	0.000000	180.000000	0.000000	180.000000	0.000000	180.000000	0.000000	180.000000	0.000000	180.000000	0.000000	180.000000	0.000000	180.000000	0.000000	180.000000	0.000000	180.000000	0.000000	180.000000	0.000000	180.000000	0.000000	180.000000	0.000000	180.000000	0.000000	180.000000	0.000000	180.000000	0.000000	180.000000	0.000000	180.000000	0.000000
-146.100000	0.305000	-146.100000	0.305000	-146.000000	0.306000	-145.000000	0.309000	-128.600000	0.379000	-90.000000	0.000000	-90.000000	0.000000	-90.000000	0.000000	-90.000000	0.000000	-90.000000	0.000000	-90.000000	0.000000	-90.000000	0.000000	-90.000000	0.000000	-90.000000	0.000000	-90.000000	0.000000	-90.000000	0.000000	-90.000000	0.000000	-90.000000	0.000000	-90.000000	0.000000	-90.000000	0.000000	-90.000000	0.000000	-90.000000	0.000000	-90.000000	0.000000	-90.000000	0.000000	-90.000000	0.000000
-146.300000	0.304000	-146.300000	0.304000	-146.500000	0.304000	-147.100000	0.302000	-157.100000	0.254000	-180.000000	0.000000	-180.000000	0.000000	-180.000000	0.000000	-180.000000	0.000000	-180.000000	0.000000	-180.000000	0.000000	-180.000000	0.000000	-180.000000	0.000000	-180.000000	0.000000	-180.000000	0.000000	-180.000000	0.000000	-180.000000	0.000000	-180.000000	0.000000	-180.000000	0.000000	-180.000000	0.000000	-180.000000	0.000000	-180.000000	0.000000	-180.000000	0.000000	-180.000000	0.000000	-180.000000	0.000000
-146.100000	0.305000	-146.100000	0.305000	-146.100000	0.305000	-145.700000	0.307000	-137.100000	0.339000	135.000000	0.000000	135.000000	0.000000	135.000000	0.000000	135.000000	0.000000	135.000000	0.000000	135.000000	0.000000	135.000000	0.000000	135.000000	0.000000	135.000000	0.000000	135.000000	0.000000	135.000000	0.000000	135.000000	0.000000	135.000000	0.000000	135.000000	0.000000	135.000000	0.000000	135.000000	0.000000	135.000000	0.000000	135.000000	0.000000	135.000000	0.000000	135.000000	0.000000
-146.300000	0.304000	-146.300000	0.304000	-146.300000	0.304000	-146.600000	0.303000	-152.300000	0.282000	180.000000	0.000000	180.000000	0.000000	180.000000	0.000000	180.000000	0.000000	180.000000	0.000000	180.000000	0.000000	180.000000	0.000000	180.000000	0.000000	180.000000	0.000000	180.000000	0.000000	180.000000	0.000000	180.000000	0.000000	180.000000	0.000000	180.000000	0.000000	180.000000	0.000000	180.000000	0.000000	180.000000	0.000000	180.000000	0.000000	180.000000	0.000000	180.000000	0.000000
-146.100000	0.305000	-146.100000	0.305000	-146.100000	0.305000	-146.000000	0.306000	-142.100000	0.321000	90.000000	0.000000	90.000000	0.000000	90.000000	0.000000	90.000000	0.000000	90.000000	0.000000	90.000000	0.000000	90.000000	0.000000	90.000000	0.000000	90.000000	0.000000	90.000000	0.000000	90.000000	0.000000	90.000000	0.000000	90.000000	0.000000	90.000000	0.000000	90.000000	0.000000	90.000000	0.000000	90.000000	0.000000	90.000000	0.000000	90.000000	0.000000	90.000000	0.000000
-146.300000	0.304000	-146.300000	0.304000	-146.300000	0.304000	-146.500000	0.304000	-149.000000	0.293000	-180.000000	0.000000	-180.000000	0.000000	-180.000000	0.000000	-180.000000	0.000000	-180.000000	0.000000	-180.000000	0.000000	-180.000000	0.000000	-180.000000	0.000000	-180.000000	0.000000	-180.000000	0.000000	-180.000000	0.000000	-180.000000	0.000000	-180.000000	0.000000	-180.000000	0.000000	-180.000000	0.000000	-180.000000	0.000000	-180.000000	0.000000	-180.000000	0.000000	-180.000000	0.000000	-180.000000	0.000000
-146.100000	0.305000	-146.100000	0.305000	-146.100000	0.305000	-146.100000	0.305000	-144.200000	0.313000	-112.500000	0.000000	-112.500000	0.000000	-112.500000	0.000000	-112.500000	0.000000	-112.500000	0.000000	-112.500000	0.000000	-112.500000	0.000000	-112.500000	0.000000	-112.500000	0.000000	-112.500000	0.000000	-112.500000	0.000000	-112.500000	0.000000	-112.500000	0.000000	-112.500000	0.000000	-112.500000	0.000000	-112.500000	0.000000	-112.500000	0.000000	-112.500000	0.000000	-112.500000	0.000000	-112.500000	0.000000
-146.300000	0.304000	-146.300000	0.304000	-146.300000	0.304000	-146.300000	0.304000	-147.700000	0.299000	180.000000	0.000000	180.000000	0.000000	180.000000	0.000000	180.000000	0.000000	180.000000	0.000000	180.000000	0.000000	180.000000	0.000000	180.000000	0.000000	180.000000	0.000000	180.000000	0.000000	180.000000	0.000000	180.000000	0.000000	180.000000	0.000000	180.000000	0.000000	180.000000	0.000000	180.000000	0.000000	180.000000	0.000000	180.000000	0.000000	180.000000	0.000000	180.000000	0.000000
-146.100000	0.305000	-146.100000	0.305000	-146.100000	0.305000	-146.100000	0.305000	-145.200000	0.309000	90.000000	0.000000	90.000000	0.000000	90.000000	0.000000	90.000000	0.000000	90.000000	0.000000	90.000000	0.000000	90.000000	0.000000	90.000000	0.000000	90.000000	0.000000	90.000000	0.000000	90.000000	0.000000	90.000000	0.000000	90.000000	0.000000	90.000000	0.000000	90.000000	0.000000	90.000000	0.000000	90.000000	0.000000	90.000000	0.000000	90.000000	0.000000	90.000000	0.000000
-146.300000	0.304000	-146.300000	0.304000	-146.300000	0.304000	-146.300000	0.304000	-147.000000	0.302000	-180.000000	0.000000	-180.000000	0.000000	-180.000000	0.000000	-180.000000	0.000000	-180.000000	0.000000	-180.000000	0.000000	-180.000000	0.000000	-180.000000	0.000000	-180.000000	0.000000	-180.000000	0.000000	-180.000000	0.000000	-180.000000	0.000000	-180.000000	0.000000	-180.000000	0.000000	-180.000000	0.000000	-180.000000	0.000000	-180.000000	0.000000	-180.000000	0.000000	-180.000000	0.000000	-180.000000	0.000000
-146.100000	0.305000	-146.100000	0.305000	-146.100000	0.305000	-146.100000	0.305000	-145.800000	0.307000	-135.000000	0.949000	-135.000000	0.000000	-135.000000	0.000000	-135.000000	0.000000	-135.000000	0.000000	-135.000000	0.000000	-135.000000	0.000000	-135.000000	0.000000	-135.000000	0.000000	-135.000000	0.000000	-135.000000	0.000000	-135.000000	0.000000	-135.000000	0.000000	-135.000000	0.000000	-135.000000	0.000000	-135.000000	0.000000	-135.000000	0.000000	-135.000000	0.000000	-135.000000	0.000000	-135.000000	0.000000
-146.300000	0.304000	-146.300000	0.304000	-146.300000	0.304000	-146.300000	0.304000	-146.600000	0.303000	180.000000	0.001000	180.000000	0.000000	180.000000	0.000000	180.000000	0.000000	180.000000	0.000000	180.000000	0.000000	180.000000	0.000000	180.000000	0.000000	180.000000	0.000000	180.000000	0.000000	180.000000	0.000000	180.000000	0.000000	180.000000	0.000000	180.000000	0.000000	180.000000	0.000000	180.000000	0.000000	180.000000	0.000000	180.000000	0.000000	180.000000	0.000000	180.000000	0.000000
-146.100000	0.305000	-146.100000	0.305000	-146.100000	0.305000	-146.100000	0.305000	-146.000000	0.306000	-88.400000	0.007000	-90.000000	0.000000	-90.000000	0.000000	-90.000000	0.000000	-90.000000	0.000000	-90.000000	0.000000	-90.000000	0.000000	-90.000000	0.000000	-90.000000	0.000000	-90.000000	0.000000	-90.000000	0.000000	-90.000000	0.000000	-90.000000	0.000000	-90.000000	0.000000	-90.000000	0.000000	-90.000000	0.000000	-90.000000	0.000000	-90.000000	0.000000	-90.000000	0.000000	-90.000000	0.000000
-146.300000	0.304000	-146.300000	0.304000	-146.300000	0.304000	-146.300000	0.304000	-146.500000	0.304000	178.900000	0.539000	180.000000	0.000000	180.000000	0.000000	180.000000	0.000000	180.000000	0.000000	180.000000	0.000000	180.000000	0.000000	180.000000	0.000000	180.000000	0.000000	180.000000	0.000000	180.000000	0.000000	180.000000	0.000000	180.000000	0.000000	180.000000	0.000000	180.000000	0.000000	180.000000	0.000000	180.000000	0.000000	180.000000	0.000000	180.000000	0.000000	180.000000	0.000000
-146.100000	0.305000	-146.100000	0.305000	-146.100000	0.305000	-146.100000	0.305000	-146.100000	0.305000	179.400000	0.249000	106.900000	0.000000	106.900000	0.000000	106.900000	0.000000	106.900000	0.000000	106.900000	0.000000	106.900000	0.000000	106.900000	0.000000	106.900000	0.000000	106.900000	0.000000	106.900000	0.000000	106.900000	0.000000	106.900000	0.000000	106.900000	0.000000	106.900000	0.000000	106.900000	0.000000	106.900000	0.000000	106.900000	0.000000	106.900000	0.000000	106.900000	0.000000
-146.300000	0.304000	-146.300000	0.304000	-146.300000	0.304000	-146.300000	0.304000	-146.300000	0.304000	135.000000	0.360000	180.000000	0.000000	180.000000	0.000000	180.000000	0.000000	180.000000	0.000000	180.000000	0.000000	180.000000	0.000000	180.000000	0.000000	180.000000	0.000000	180.000000	0.000000	180.000000	0.000000	180.000000	0.000000	180.000000	0.000000	180.000000	0.000000	180.000000	0.000000	180.000000	0.000000	180.000000	0.000000	180.000000	0.000000	180.000000	0.000000	180.000000	0.000000
-146.100000	0.305000	-146.100000	0.305000	-146.100000	0.305000	-146.100000	0.305000	-146.100000	0.305000	93.100000	0.006000	-90.000000	0.000000	-90.000000	0.000000	-90.000000	0.000000	-90.000000	0.000000	-90.000000	0.000000	-90.000000	0.000000	-90.000000	0.000000	-90.000000	0.000000	-90.000000	0.000000	-90.000000	0.000000	-90.000000	0.000000	-90.000000	0.000000	-90.000000	0.000000	-90.000000	0.000000	-90.000000	0.000000	-90.000000	0.000000	-90.000000	0.000000	-90.000000	0.000000	-90.000000	0.000000
-146.300000	0.304000	-146.300000	0.304000	-146.300000	0.304000	-146.300000	0.304000	-146.300000	0.304000	134.400000	0.432000	-180.000000	0.000000	-180.000000	0.000000	-180.000000	0.000000	-180.000000	0.000000	-180.000000	0.000000	-180.000000	0.000000	-180.000000	0.000000	-180.000000	0.000000	-180.000000	0.000000	-180.000000	0.000000	-180.000000	0.000000	-180.000000	0.000000	-180.000000	0.000000	-180.000000	0.000000	-180.000000	0.000000	-180.000000	0.000000	-180.000000	0.000000	-180.000000	0.000000	-180.000000	0.000000
-146.100000	0.305000	-146.100000	0.305000	-146.100000	0.305000	-146.100000	0.305000	-146.100000	0.305000	179.200000	0.293000	135.000000	0.000000	135.000000	0.000000	135.000000	0.000000	135.000000	0.000000	135.000000	0.000000	135.000000	0.000000	135.000000	0.000000	135.000000	0.000000	135.000000	0.000000	135.000000	0.000000	135.000000	0.000000	135.000000	0.000000	135.000000	0.000000	135.000000	0.000000	135.000000	0.000000	135.000000	0.000000	135.000000	0.000000	135.000000	0.000000	135.000000	0.000000
-146.300000	0.304000	-146.300000	0.304000	-146.300000	0.304000	-146.300000	0.304000	-146.300000	0.304000	146.200000	0.335000	-180.000000	0.000000	-180.000000	0.000000	-180.000000	0.000000	-180.000000	0.000000	-180.000000	0.000000	-180.000000	0.000000	-180.000000	0.000000	-180.000000	0.000000	-180.000000	0.000000	-180.000000	0.000000	-180.000000	0.000000	-180.000000	0.000000	-180.000000	0.000000	-180.000000	0.000000	-180.000000	0.000000	-180.000000	0.000000	-180.000000	0.000000	-180.000000	0.000000	-180.000000	0.000000
-146.100000	0.305000	-146.100000	0.305000	-146.100000	0.305000	-146.100000	0.305000	-146.100000	0.305000	148.600000	0.286000	90.000000	0.000000	90.000000	0.000000	90.000000	0.000000	90.000000	0.000000	90.000000	0.000000	90.000000	0.000000	90.000000	0.000000	90.000000	0.000000	90.000000	0.000000	90.000000	0.000000	90.000000	0.000000	90.000000	0.000000	90.000000	0.000000	90.000000	0.000000	90.000000	0.000000	90.000000	0.000000	90.000000	0.000000	90.000000	0.000000	90.000000	0.000000
-146.300000	0.304000	-146.300000	0.304000	-146.300000	0.304000	-146.300000	0.304000	-146.300000	0.304000	143.000000	0.315000	180.000000	0.000000	180.000000	0.000000	180.000000	0.000000	180.000000	0.000000	180.000000	0.000000	180.000000	0.000000	180.000000	0.000000	180.000000	0.000000	180.000000	0.000000	180.000000	0.000000	180.000000	0.000000	180.000000	0.000000	180.000000	0.000000	180.000000	0.000000	180.000000	0.000000	180.000000	0.000000	180.000000	0.000000	180.000000	0.000000	180.000000	0.000000
-146.100000	0.305000	-146.100000	0.305000	-146.100000	0.305000	-146.100000	0.305000	-146.100000	0.305000	148.300000	0.298000	-112.500000	0.000000	-112.500000	0.000000	-112.500000	0.000000	-112.500000	0.000000	-112.500000	0.000000	-112.500000	0.000000	-112.500000	0.000000	-112.500000	0.000000	-112.500000	0.000000	-112.500000	0.000000	-112.500000	0.000000	-112.500000	0.000000	-112.500000	0.000000	-112.500000	0.000000	-112.500000	0.000000	-112.500000	0.000000	-112.500000	0.000000	-112.500000	0.000000	-112.500000	0.000000
-146.300000	0.304000	-146.300000	0.304000	-146.300000	0.304000	-146.300000	0.304000	-146.300000	0.304000	145.000000	0.310000	-180.000000	0.000000	-180.000000	0.000000	-180.000000	0.000000	-180.000000	0.000000	-180.000000	0.000000	-180.000000	0.000000	-180.000000	0.000000	-180.000000	0.000000	-180.000000	0.000000	-180.000000	0.000000	-180.000000	0.000000	-180.000000	0.000000	-180.000000	0.000000	-180.000000	0.000000	-180.000000	0.000000	-180.000000	0.000000	-180.000000	0.000000	-180.000000	0.000000	-180.000000	0.000000
-146.100000	0.305000	-146.100000	0.305000	-146.100000	0.305000	-146.100000	0.305000	-146.100000	0.305000	147.100000	0.301000	90.000000	0.000000	90.000000	0.000000	90.000000	0.000000	90.000000	0.000000	90.000000	0.000000	90.000000	0.000000	90.000000	0.000000	90.000000	0.000000	90.000000	0.000000	90.000000	0.000000	90.000000	0.000000	90.000000	0.000000	90.000000	0.000000	90.000000	0.000000	90.000000	0.000000	90.000000	0.000000	90.000000	0.000000	90.000000	0.000000	90.000000	0.000000
-146.300000	0.304000	-146.300000	0.304000	-146.300000	0.304000	-146.300000	0.304000	-146.300000	0.304000	145.600000	0.307000	180.000000	0.000000	180.000000	0.000000	180.000000	0.000000	180.000000	0.000000	180.000000	0.000000	180.000000	0.000000	180.000000	0.000000	180.000000	0.000000	180.000000	0.000000	180.000000	0.000000	180.000000	0.000000	180.000000	0.000000	180.000000	0.000000	180.000000	0.000000	180.000000	0.000000	180.000000	0.000000	180.000000	0.000000	180.000000	0.000000	180.000000	0.000000
-146.100000	0.305000	-146.100000	0.305000	-146.100000	0.305000	-146.100000	0.305000	-146.100000	0.305000	146.700000	0.303000	-135.000000	0.000000	-135.000000	0.000000	-135.000000	0.000000	-135.000000	0.000000	-135.000000	0.000000	-135.000000	0.000000	-135.000000	0.000000	-135.000000	0.000000	-135.000000	0.000000	-135.000000	0.000000	-135.000000	0.000000	-135.000000	0.000000	-135.000000	0.000000	-135.000000	0.000000	-135.000000	0.000000	-135.000000	0.000000	-135.000000	0.000000	-135.000000	0.000000	-135.000000	0.000000
-146.300000	0.304000	-146.300000	0.304000	-146.300000	0.304000	-146.300000	0.304000	-146.300000	0.304000	145.900000	0.306000	180.000000	0.000000	180.000000	0.000000	180.000000	0.000000	180.000000	0.000000	180.000000	0.000000	180.000000	0.000000	180.000000	0.000000	180.000000	0.000000	180.000000	0.000000	180.000000	0.000000	180.000000	0.000000	180.000000	0.000000	180.000000	0.000000	180.000000	0.000000	180.000000	0.000000	180.000000	0.000000	180.000000	0.000000	180.000000	0.000000	180.000000	0.000000
-146.100000	0.305000	-146.100000	0.305000	-146.100000	0.305000	-146.100000	0.305000	-146.100000	0.305000	146.500000	0.304000	-90.000000	0.000000	-90.000000	0.000000	-90.000000	0.000000	-90.000000	0.000000	-90.000000	0.000000	-90.000000	0.000000	-90.000000	0.000000	-90.000000	0.000000	-90.000000	0.000000	-90.000000	0.000000	-90.000000	0.000000	-90.000000	0.000000	-90.000000	0.000000	-90.000000	0.000000	-90.000000	0.000000	-90.000000	0.000000	-90.000000	0.000000	-90.000000	0.000000	-90.000000	0.000000
-146.300000	0.304000	-146.300000	0.304000	-146.300000	0.304000	-146.300000	0.304000	-146.300000	0.304000	146.100000	0.305000	-180.000000	0.000000	-180.000000	0.000000	-180.000000	0.000000	-180.000000	0.000000	-180.000000	0.000000	-180.000000	0.000000	-180.000000	0.000000	-180.000000	0.000000	-180.000000	0.000000	-180.000000	0.000000	-180.000000	0.000000	-180.000000	0.000000	-180.000000	0.000000	-180.000000	0.000000	-180.000000	0.000000	-180.000000	0.000000	-180.000000	0.000000	-180.000000	0.000000	-180.000000	0.000000
-146.100000	0.305000	-146.100000	0.305000	-146.100000	0.305000	-146.100000	0.305000	-146.100000	0.305000	146.300000	0.304000	101.200000	0.000000	101.200000	0.000000	101.200000	0.000000	101.200000	0.000000	101.200000	0.000000	101.200000	0.000000	101.200000	0.000000	101.200000	0.000000	101.200000	0.000000	101.200000	0.000000	101.200000	0.000000	101.200000	0.000000	101.200000	0.000000	101.200000	0.000000	101.200000	0.000000	101.200000	0.000000	101.200000	0.000000	101.200000	0.000000	101.200000	0.000000
-146.300000	0.304000	-146.300000	0.304000	-146.300000	0.304000	-146.300000	0.304000	-146.300000	0.304000	146.100000	0.305000	180.000000	0.000000	180.000000	0.000000	180.000000	0.000000	180.000000	0.000000	180.000000	0.000000	180.000000	0.000000	180.000000	0.000000	180.000000	0.000000	180.000000	0.000000	180.000000	0.000000	180.000000	0.000000	180.000000	0.000000	180.000000	0.000000	180.000000	0.000000	180.000000	0.000000	180.000000	0.000000	180.000000	0.000000	180.000000	0.000000	180.000000	0.000000
-146.100000	0.305000	-146.100000	0.305000	-146.100000	0.305000	-146.100000	0.305000	-146.100000	0.305000	146.300000	0.304000	-90.000000	0.000000	-90.000000	0.000000	-90.000000	0.000000	-90.000000	0.000000	-90.000000	0.000000	-90.000000	0.000000	-90.000000	0.000000	-90.000000	0.000000	-90.000000	0.000000	-90.000000	0.000000	-90.000000	0.000000	-90.000000	0.000000	-90.000000	0.000000	-90.000000	0.000000	-90.000000	0.000000	-90.000000	0.000000	-90.000000	0.000000	-90.000000	0.000000	-90.000000	0.000000
-146.300000	0.304000	-146.300000	0.304000	-146.300000	0.304000	-146.300000	0.304000	-146.300000	0.304000	146.100000	0.305000	-180.000000	0.000000	-180.000000	0.000000	-180.000000	0.000000	-180.000000	0.000000	-180.000000	0.000000	-180.000000	0.000000	-180.000000	0.000000	-180.000000	0.000000	-180.000000	0.000000	-180.000000	0.000000	-180.000000	0.000000	-180.000000	0.000000	-180.000000	0.000000	-180.000000	0.000000	-180.000000	0.000000	-180.000000	0.000000	-180.000000	0.000000	-180.000000	0.000000	-180.000000	0.000000
-146.100000	0.305000	-146.100000	0.305000	-146.100000	0.305000	-146.100000	0.305000	-146.100000	0.305000	146.300000	0.304000	135.000000	0.000000	135.000000	0.000000	135.000000	0.000000	135.000000	0.000000	135.000000	0.000000	135.000000	0.000000	135.000000	0.000000	135.000000	0.000000	135.000000	0.000000	135.000000	0.000000	135.000000	0.000000	135.000000	0.000000	135.000000	0.000000	135.000000	0.000000	135.000000	0.000000	135.000000	0.000000	135.000000	0.000000	135.000000	0.000000	135.000000	0.000000
-146.300000	0.304000	-146.300000	0.304000	-146.300000	0.304000	-146.300000	0.304000	-146.300000	0.304000	146.100000	0.305000	-180.000000	0.000000	-180.000000	0.000000	-180.000000	0.000000	-180.000000	0.000000	-180.000000	0.000000	-180.000000	0.000000	-180.000000	0.000000	-180.000000	0.000000	-180.000000	0.000000	-180.000000	0.000000	-180.000000	0.000000	-180.000000	0.000000	-180.000000	0.000000	-180.000000	0.000000	-180.000000	0.000000	-180.000000	0.000000	-180.000000	0.000000	-180.000000	0.000000	-180.000000	0.000000
-146.100000	0.305000	-146.100000	0.305000	-146.100000	0.305000	-146.100000	0.305000	-146.100000	0.305000	146.300000	0.304000	90.000000	0.000000	90.000000	0.000000	90.000000	0.000000	90.000000	0.000000	90.000000	0.000000	90.000000	0.000000	90.000000	0.000000	90.000000	0.000000	90.000000	0.000000	90.000000	0.000000	90.000000	0.000000	90.000000	0.000000	90.000000	0.000000	90.000000	0.000000	90.000000	0.000000	90.000000	0.000000	90.000000	0.000000	90.000000	0.000000	90.000000	0.000000
-146.300000	0.304000	-146.300000	0.304000	-146.300000	0.304000	-146.300000	0.304000	-146.300000	0.304000	146.100000	0.305000	180.000000	0.000000	180.000000	0.000000	180.000000	0.000000	180.000000	0.000000	180.000000	0.000000	180.000000	0.000000	180.000000	0.000000	180.000000	0.000000	180.000000	0.000000	180.000000	0.000000	180.000000	0.000000	180.000000	0.000000	180.000000	0.000000	180.000000	0.000000	180.000000	0.000000	180.000000	0.000000	180.000000	0.000000	180.000000	0.000000	180.000000	0.000000
-146.100000	0.305000	-146.100000	0.305000	-146.100000	0.305000	-146.100000	0.305000	-146.100000	0.305000	146.300000	0.304000	-112.500000	0.000000	-112.500000	0.000000	-112.500000	0.000000	-112.500000	0.000000	-112.500000	0.000000	-112.500000	0.000000	-112.500000	0.000000	-112.500000	0.000000	-112.500000	0.000000	-112.500000	0.000000	-112.500000	0.000000	-112.500000	0.000000	-112.500000	0.000000	-112.500000	0.000000	-112.500000	0.000000	-112.500000	0.000000	-112.500000	0.000000	-112.500000	0.000000	-112.500000	0.000000
-146.300000	0.304000	-146.300000	0.304000	-146.300000	0.304000	-146.300000	0.304000	-146.300000	0.304000	146.100000	0.305000	180.000000	0.000000	180.000000	0.000000	180.000000	0.000000	180.000000	0.000000	180.000000	0.000000	180.000000	0.000000	180.000000	0.000000	180.000000	0.000000	180.000000	0.000000	180.000000	0.000000	180.000000	0.000000	180.000000	0.000000	180.000000	0.000000	180.000000	0.000000	180.000000	0.000000	180.000000	0.000000	180.000000	0.000000	180.000000	0.000000	180.000000	0.000000
-146.100000	0.305000	-146.100000	0.305000	-146.100000	0.305000	-146.100000	0.305000	-146.100000	0.305000	146.300000	0.304000	-90.000000	1.040000	-90.000000	0.000000	-90.000000	0.000000	-90.000000	0.000000	-90.000000	0.000000	-90.000000	0.000000	-90.000000	0.000000	-90.000000	0.000000	-90.000000	0.000000	-90.000000	0.000000	-90.000000	0.000000	-90.000000	0.000000	-90.000000	0.000000	-90.000000	0.000000	-90.000000	0.000000	-90.000000	0.000000	-90.000000	0.000000	-90.000000	0.000000	-90.000000	0.000000
-146.300000	0.304000	-146.300000	0.304000	-146.300000	0.304000	-146.300000	0.304000	-146.300000	0.304000	146.100000	0.305000	-180.000000	0.001000	-180.000000	0.000000	-180.000000	0.000000	-180.000000	0.000000	-180.000000	0.000000	-180.000000	0.000000	-180.000000	0.000000	-180.000000	0.000000	-180.000000	0.000000	-180.000000	0.000000	-180.000000	0.000000	-180.000000	0.000000	-180.000000	0.000000	-180.000000	0.000000	-180.000000	0.000000	-180.000000	0.000000	-180.000000	0.000000	-180.000000	0.000000	-180.000000	0.000000
-146.100000	0.305000	-146.100000	0.305000	-146.100000	0.305000	-146.100000	0.305000	-146.100000	0.305000	146.300000	0.304000	-87.100000	0.002000	135.000000	0.000000	135.000000	0.000000	135.000000	0.000000	135.000000	0.000000	135.000000	0.000000	135.000000	0.000000	135.000000	0.000000	135.000000	0.000000	135.000000	0.000000	135.000000	0.000000	135.000000	0.000000	135.000000	0.000000	135.000000	0.000000	135.000000	0.000000	135.000000	0.000000	135.000000	0.000000	135.000000	0.000000	135.000000	0.000000
-146.300000	0.304000	-146.300000	0.304000	-146.300000	0.304000	-146.300000	0.304000	-146.300000	0.304000	146.100000	0.305000	174.900000	0.000000	-180.000000	0.000000	-180.000000	0.000000	-180.000000	0.000000	-180.000000	0.000000	-180.000000	0.000000	-180.000000	0.000000	-180.000000	0.000000	-180.000000	0.000000	-180.000000	0.000000	-180.000000	0.000000	-180.000000	0.000000	-180.000000	0.000000	-180.000000	0.000000	-180.000000	0.000000	-180.000000	0.000000	-180.000000	0.000000	-180.000000	0.000000	-180.000000	0.000000
-146.100000	0.305000	-146.100000	0.305000	-146.100000	0.305000	-146.100000	0.305000	-146.100000	0.305000	146.300000	0.304000	140.700000	0.007000	90.000000	0.000000	90.000000	0.000000	90.000000	0.000000	90.000000	0.000000	90.000000	0.000000	90.000000	0.000000	90.000000	0.000000	90.000000	0.000000	90.000000	0.000000	90.000000	0.000000	90.000000	0.000000	90.000000	0.000000	90.000000	0.000000	90.000000	0.000000	90.000000	0.000000	90.000000	0.000000	90.000000	0.000000	90.000000	0.000000
-146.300000	0.304000	-146.300000	0.304000	-146.300000	0.304000	-146.300000	0.304000	-146.300000	0.304000	146.100000	0.305000	-177.800000	0.669000	180.000000	0.000000	180.000000	0.000000	180.000000	0.000000	180.000000	0.000000	180.000000	0.000000	180.000000	0.000000	180.000000	0.000000	180.000000	0.000000	180.000000	0.000000	180.000000	0.000000	180.000000	0.000000	180.000000	0.000000	180.000000	0.000000	180.000000	0.000000	180.000000	0.000000	180.000000	0.000000	180.000000	0.000000	180.000000	0.000000
-146.100000	0.305000	-146.100000	0.305000	-146.100000	0.305000	-146.100000	0.305000	-146.100000	0.305000	146.300000	0.304000	53.400000	0.009000	-126.600000	0.000000	-126.600000	0.000000	-126.600000	0.000000	-126.600000	0.000000	-126.600000	0.000000	-126.600000	0.000000	-126.600000	0.000000	-126.600000	0.000000	-126.600000	0.000000	-126.600000	0.000000	-126.600000	0.000000	-126.600000	0.000000	-126.600000	0.000000	-126.600000	0.000000	-126.600000	0.000000	-126.600000	0.000000	-126.600000	0.000000	-126.600000	0.000000
-146.300000	0.304000	-146.300000	0.304000	-146.300000	0.304000	-146.300000	0.304000	-146.300000	0.304000	146.100000	0.305000	-114.800000	0.006000	180.000000	0.000000	180.000000	0.000000	180.000000	0.000000	180.000000	0.000000	180.000000	0.000000	180.000000	0.000000	180.000000	0.000000	180.000000	0.000000	180.000000	0.000000	180.000000	0.000000	180.000000	0.000000	180.000000	0.000000	180.000000	0.000000	180.000000	0.000000	180.000000	0.000000	180.000000	0.000000	180.000000	0.000000	180.000000	0.000000
-146.100000	0.305000	-146.100000	0.305000	-146.100000	0.305000	-146.100000	0.305000	-146.100000	0.305000	146.300000	0.304000	-122.200000	0.489000	90.000000	0.000000	90.000000	0.000000	90.000000	0.000000	90.000000	0.000000	90.000000	0.000000	90.000000	0.000000	90.000000	0.000000	90.000000	0.000000	90.000000	0.000000	90.000000	0.000000	90.000000	0.000000	90.000000	0.000000	90.000000	0.000000	90.000000	0.000000	90.000000	0.000000	90.000000	0.000000	90.000000	0.000000	90.000000	0.000000
-146.300000	0.304000	-146.300000	0.304000	-146.300000	0.304000	-146.300000	0.304000	-146.300000	0.304000	146.100000	0.305000	179.000000	0.294000	-180.000000	0.000000	-180.000000	0.000000	-180.000000	0.000000	-180.000000	0.000000	-180.000000	0.000000	-180.000000	0.000000	-180.000000	0.000000	-180.000000	0.000000	-180.000000	0.000000	-180.000000	0.000000	-180.000000	0.000000	-180.000000	0.000000	-180.000000	0.000000	-180.000000	0.000000	-180.000000	0.000000	-180.000000	0.000000	-180.000000	0.000000	-180.000000	0.000000
-146.100000	0.305000	-146.100000	0.305000	-146.100000	0.305000	-146.100000	0.305000	-146.100000	0.305000	146.300000	0.304000	145.800000	0.333000	-135.000000	0.000000	-135.000000	0.000000	-135.000000	0.000000	-135.000000	0.000000	-135.000000	0.000000	-135.000000	0.000000	-135.000000	0.000000	-135.000000	0.000000	-135.000000	0.000000	-135.000000	0.000000	-135.000000	0.000000	-135.000000	0.000000	-135.000000	0.000000	-135.000000	0.000000	-135.000000	0.000000	-135.000000	0.000000	-135.000000	0.000000	-135.000000	0.000000
-146.300000	0.304000	-146.300000	0.304000	-146.300000	0.304000	-146.300000	0.304000	-146.300000	0.304000	146.100000	0.305000	70.100000	0.004000	180.000000	0.000000	180.000000	0.000000	180.000000	0.000000	180.000000	0.000000	180.000000	0.000000	180.000000	0.000000	180.000000	0.000000	180.000000	0.000000	180.000000	0.000000	180.000000	0.000000	180.000000	0.000000	180.000000	0.000000	180.000000	0.000000	180.000000	0.000000	180.000000	0.000000	180.000000	0.000000	180.000000	0.000000	180.000000	0.000000
-146.100000	0.305000	-146.100000	0.305000	-146.100000	0.305000	-146.100000	0.305000	-146.100000	0.305000	146.300000	0.304000	145.600000	0.427000	-90.000000	0.000000	-90.000000	0.000000	-90.000000	0.000000	-90.000000	0.000000	-90.000000	0.000000	-90.000000	0.000000	-90.000000	0.000000	-90.000000	0.000000	-90.000000	0.000000	-90.000000	0.000000	-90.000000	0.000000	-90.000000	0.000000	-90.000000	0.000000	-90.000000	0.000000	-90.000000	0.000000	-90.000000	0.000000	-90.000000	0.000000	-90.000000	0.000000
-146.300000	0.304000	-146.300000	0.304000	-146.300000	0.304000	-146.300000	0.304000	-146.300000	0.304000	146.100000	0.305000	179.700000	0.306000	180.000000	0.000000	180.000000	0.000000	180.000000	0.000000	180.000000	0.000000	180.000000	0.000000	180.000000	0.000000	180.000000	0.000000	180.000000	0.000000	180.000000	0.000000	180.000000	0.000000	180.000000	0.000000	180.000000	0.000000	180.000000	0.000000	180.000000	0.000000	180.000000	0.000000	180.000000	0.000000	180.000000	0.000000	180.000000	0.000000
-146.100000	0.305000	-146.100000	0.305000	-146.100000	0.305000	-146.100000	0.305000	-146.100000	0.305000	146.300000	0.304000	150.200000	0.327000	112.500000	0.000000	112.500000	0.000000	112.500000	0.000000	112.500000	0.000000	112.500000	0.000000	112.500000	0.000000	112.500000	0.000000	112.500000	0.000000	112.500000	0.000000	112.500000	0.000000	112.500000	0.000000	112.500000	0.000000	112.500000	0.000000	112.500000	0.000000	112.500000	0.000000	112.500000	0.000000	112.500000	0.000000	112.500000	0.000000
-146.300000	0.304000	-146.300000	0.304000	-146.300000	0.304000	-146.300000	0.304000	-146.300000	0.304000	146.100000	0.305000	63.600000	0.003000	180.000000	0.000000	180.000000	0.000000	180.000000	0.000000	180.000000	0.000000	180.000000	0.000000	180.000000	0.000000	180.000000	0.000000	180.000000	0.000000	180.000000	0.000000	180.000000	0.000000	180.000000	0.000000	180.000000	0.000000	180.000000	0.000000	180.000000	0.000000	180.000000	0.000000	180.000000	0.000000	180.000000	0.000000	180.000000	0.000000
-146.100000	0.305000	-146.100000	0.305000	-146.100000	0.305000	-146.100000	0.305000	-146.100000	0.305000	146.300000	0.304000	149.300000	0.427000	-90.000000	0.000000	-90.000000	0.000000	-90.000000	0.000000	-90.000000	0.000000	-90.000000	0.000000	-90.000000	0.000000	-90.000000	0.000000	-90.000000	0.000000	-90.000000	0.000000	-90.000000	0.000000	-90.000000	0.000000	-90.000000	0.000000	-90.000000	0.000000	-90.000000	0.000000	-90.000000	0.000000	-90.000000	0.000000	-90.000000	0.000000	-90.000000	0.000000
-146.300000	0.304000	-146.300000	0.304000	-146.300000	0.304000	-146.300000	0.304000	-146.300000	0.304000	146.100000	0.305000	-179.300000	0.308000	-180.000000	0.000000	-180.000000	0.000000	-180.000000	0.000000	-180.000000	0.000000	-180.000000	0.000000	-180.000000	0.000000	-180.000000	0.000000	-180.000000	0.000000	-180.000000	0.000000	-180.000000	0.000000	-180.000000	0.000000	-180.000000	0.000000	-180.000000	0.000000	-180.000000	0.000000	-180.000000	0.000000	-180.000000	0.000000	-180.000000	0.000000	-180.000000	0.000000
-146.100000	0.305000	-146.100000	0.305000	-146.100000	0.305000	-146.100000	0.305000	-146.100000	0.305000	146.300000	0.304000	-150.200000	0.325000	135.000000	0.000000	135.000000	0.000000	135.000000	0.000000	135.000000	0.000000	135.000000	0.000000	135.000000	0.000000	135.000000	0.000000	135.000000	0.000000	135.000000	0.000000	135.000000	0.000000	135.000000	0.000000	135.000000	0.000000	135.000000	0.000000	135.000000	0.000000	135.000000	0.000000	135.000000	0.000000	135.000000	0.000000	135.000000	0.000000
-146.300000	0.304000	-146.300000	0.304000	-146.300000	0.304000	-146.300000	0.304000	-146.300000	0.304000	146.100000	0.305000	-63.600000	0.005000	180.000000	0.000000	180.000000	0.000000	180.000000	0.000000	180.000000	0.000000	180.000000	0.000000	180.000000	0.000000	180.000000	0.000000	180.000000	0.000000	180.000000	0.000000	180.000000	0.000000	180.000000	0.000000	180.000000	0.000000	180.000000	0.000000	180.000000	0.000000	180.000000	0.000000	180.000000	0.000000	180.000000	0.000000	180.000000	0.000000
-146.100000	0.305000	-146.100000	0.305000	-146.100000	0.305000	-146.100000	0.305000	-146.100000	0.305000	146.300000	0.304000	-149.500000	0.426000	90.000000	0.000000	90.000000	0.000000	90.000000	0.000000	90.000000	0.000000	90.000000	0.000000	90.000000	0.000000	90.000000	0.000000	90.000000	0.000000	90.000000	0.000000	90.000000	0.000000	90.000000	0.000000	90.000000	0.000000	90.000000	0.000000	90.000000	0.000000	90.000000	0.000000	90.000000	0.000000	90.000000	0.000000	90.000000	0.000000
-146.300000	0.304000	-146.300000	0.304000	-146.300000	0.304000	-146.300000	0.304000	-146.300000	0.304000	146.100000	0.305000	179.500000	0.308000	-180.000000	0.000000	-180.000000	0.000000	-180.000000	0.000000	-180.000000	0.000000	-180.000000	0.000000	-180.000000	0.000000	-180.000000	0.000000	-180.000000	0.000000	-180.000000	0.000000	-180.000000	0.000000	-180.000000	0.000000	-180.000000	0.000000	-180.000000	0.000000	-180.000000	0.000000	-180.000000	0.000000	-180.000000	0.000000	-180.000000	0.000000	-180.000000	0.000000
-146.100000	0.305000	-146.100000	0.305000	-146.100000	0.305000	-146.100000	0.305000	-146.100000	0.305000	146.300000	0.304000	150.600000	0.326000	-101.200000	0.000000	-101.200000	0.000000	-101.200000	0.000000	-101.200000	0.000000	-101.200000	0.000000	-101.200000	0.000000	-101.200000	0.000000	-101.200000	0.000000	-101.200000	0.000000	-101.200000	0.000000	-101.200000	0.000000	-101.200000	0.000000	-101.200000	0.000000	-101.200000	0.000000	-101.200000	0.000000	-101.200000	0.000000	-101.200000	0.000000	-101.200000	0.000000
-146.300000	0.304000	-146.300000	0.304000	-146.300000	0.304000	-146.300000	0.304000	-146.300000	0.304000	146.100000	0.305000	62.600000	0.003000	-180.000000	0.000000	-180.000000	0.000000	-180.000000	0.000000	-180.000000	0.000000	-180.000000	0.000000	-180.000000	0.000000	-180.000000	0.000000	-180.000000	0.000000	-180.000000	0.000000	-180.000000	0.000000	-180.000000	0.000000	-180.000000	0.000000	-180.000000	0.000000	-180.000000	0.000000	-180.000000	0.000000	-180.000000	0.000000	-180.000000	0.000000	-180.000000	0.000000
-146.100000	0.305000	-146.100000	0.305000	-146.100000	0.305000	-146.100000	0.305000	-146.100000	0.305000	146.300000	0.304000	149.800000	0.426000	90.000000	0.000000	90.000000	0.000000	90.000000	0.000000	90.000000	0.000000	90.000000	0.000000	90.000000	0.000000	90.000000	0.000000	90.000000	0.000000	90.000000	0.000000	90.000000	0.000000	90.000000	0.000000	90.000000	0.000000	90.000000	0.000000	90.000000	0.000000	90.000000	0.000000	90.000000	0.000000	90.000000	0.000000	90.000000	0.000000
-146.300000	0.304000	-146.300000	0.304000	-146.300000	0.304000	-146.300000	0.304000	-146.300000	0.304000	146.100000	0.305000	-179.200000	0.309000	180.000000	0.000000	180.000000	0.000000	180.000000	0.000000	180.000000	0.000000	180.000000	0.000000	180.000000	0.000000	180.000000	0.000000	180.000000	0.000000	180.000000	0.000000	180.000000	0.000000	180.000000	0.000000	180.000000	0.000000	180.000000	0.000000	180.000000	0.000000	180.000000	0.000000	180.000000	0.000000	180.000000	0.000000	180.000000	0.000000
-146.100000	0.305000	-146.100000	0.305000	-146.100000	0.305000	-146.100000	0.305000	-146.100000	0.305000	146.300000	0.304000	-150.500000	0.325000	-135.000000	0.000000	-135.000000	0.000000	-135.000000	0.000000	-135.000000	0.000000	-135.000000	0.000000	-135.000000	0.000000	-135.000000	0.000000	-135.000000	0.000000	-135.000000	0.000000	-135.000000	0.000000	-135.000000	0.000000	-135.000000	0.000000	-135.000000	0.000000	-135.000000	0.000000	-135.000000	0.000000	-135.000000	0.000000	-135.000000	0.000000	-135.000000	0.000000
-146.300000	0.304000	-146.300000	0.304000	-146.300000	0.304000	-146.300000	0.304000	-146.300000	0.304000	146.100000	0.305000	-62.600000	0.004000	180.000000	0.000000	180.000000	0.000000	180.000000	0.000000	180.000000	0.000000	180.000000	0.000000	180.000000	0.000000	180.000000	0.000000	180.000000	0.000000	180.000000	0.000000	180.000000	0.000000	180.000000	0.000000	180.000000	0.000000	180.000000	0.000000	180.000000	0.000000	180.000000	0.000000	180.000000	0.000000	180.000000	0.000000	180.000000	0.000000
-146.100000	0.305000	-146.100000	0.305000	-146.100000	0.305000	-146.100000	0.305000	-146.100000	0.305000	146.300000	0.304000	-149.900000	0.426000	-90.000000	0.000000	-90.000000	0.000000	-90.000000	0.000000	-90.000000	0.000000	-90.000000	0.000000	-90.000000	0.000000	-90.000000	0.000000	-90.000000	0.000000	-90.000000	0.000000	-90.000000	0.000000	-90.000000	0.000000	-90.000000	0.000000	-90.000000	0.000000	-90.000000	0.000000	-90.000000	0.000000	-90.000000	0.000000	-90.000000	0.000000	-90.000000	0.000000
-146.300000	0.304000	-146.300000	0.304000	-146.300000	0.304000	-146.300000	0.304000	-146.300000	0.304000	146.100000	0.305000	179.300000	0.309000	-180.000000	0.000000	-180.000000	0.000000	-180.000000	0.000000	-180.000000	0.000000	-180.000000	0.000000	-180.000000	0.000000	-180.000000	0.000000	-180.000000	0.000000	-180.000000	0.000000	-180.000000	0.000000	-180.000000	0.000000	-180.000000	0.000000	-180.000000	0.000000	-180.000000	0.000000	-180.000000	0.000000	-180.000000	0.000000	-180.000000	0.000000	-180.000000	0.000000
-146.100000	0.305000	-146.100000	0.305000	-146.100000	0.305000	-146.100000	0.305000	-146.100000	0.305000	146.300000	0.304000	150.600000	0.325000	112.500000	0.000000	112.500000	0.000000	112.500000	0.000000	112.500000	0.000000	112.500000	0.000000	112.500000	0.000000	112.500000	0.000000	112.500000	0.000000	112.500000	0.000000	112.500000	0.000000	112.500000	0.000000	112.500000	0.000000	112.500000	0.000000	112.500000	0.000000	112.500000	0.000000	112.500000	0.000000	112.500000	0.000000	112.500000	0.000000
-146.300000	0.304000	-146.300000	0.304000	-146.300000	0.304000	-146.300000	0.304000	-146.300000	0.304000	146.100000	0.305000	62.600000	0.004000	180.000000	0.000000	180.000000	0.000000	180.000000	0.000000	180.000000	0.000000	180.000000	0.000000	180.000000	0.000000	180.000000	0.000000	180.000000	0.000000	180.000000	0.000000	180.000000	0.000000	180.000000	0.000000	180.000000	0.000000	180.000000	0.000000	180.000000	0.000000	180.000000	0.000000	180.000000	0.000000	180.000000	0.000000	180.000000	0.000000
-146.100000	0.305000	-146.100000	0.305000	-146.100000	0.305000	-146.100000	0.305000	-146.100000	0.305000	146.300000	0.304000	149.900000	0.426000	-90.000000	0.000000	-90.000000	0.000000	-90.000000	0.000000	-90.000000	0.000000	-90.000000	0.000000	-90.000000	0.000000	-90.000000	0.000000	-90.000000	0.000000	-90.000000	0.000000	-90.000000	0.000000	-90.000000	0.000000	-90.000000	0.000000	-90.000000	0.000000	-90.000000	0.000000	-90.000000	0.000000	-90.000000	0.000000	-90.000000	0.000000	-90.000000	0.000000
-146.300000	0.304000	-146.300000	0.304000	-146.300000	0.304000	-146.300000	0.304000	-146.300000	0.304000	146.100000	0.305000	-179.300000	0.309000	-180.000000	0.000000	-180.000000	0.000000	-180.000000	0.000000	-180.000000	0.000000	-180.000000	0.000000	-180.000000	0.000000	-180.000000	0.000000	-180.000000	0.000000	-180.000000	0.000000	-180.000000	0.000000	-180.000000	0.000000	-180.000000	0.000000	-180.000000	0.000000	-180.000000	0.000000	-180.000000	0.000000	-180.000000	0.000000	-180.000000	0.000000	-180.000000	0.000000
-146.100000	0.305000	-146.100000	0.305000	-146.100000	0.305000	-146.100000	0.305000	-146.100000	0.305000	146.300000	0.304000	-150.600000	0.325000	135.000000	0.000000	135.000000	0.000000	135.000000	0.000000	135.000000	0.000000	135.000000	0.000000	135.000000	0.000000	135.000000	0.000000	135.000000	0.000000	135.000000	0.000000	135.000000	0.000000	135.000000	0.000000	135.000000	0.000000	135.000000	0.000000	135.000000	0.000000	135.000000	0.000000	135.000000	0.000000	135.000000	0.000000	135.000000	0.000000
-146.300000	0.304000	-146.300000	0.304000	-146.300000	0.304000	-146.300000	0.304000	-146.300000	0.304000	146.100000	0.305000	-62.600000	0.004000	-180.000000	0.000000	-180.000000	0.000000	-180.000000	0.000000	-180.000000	0.000000	-180.000000	0.000000	-180.000000	0.000000	-180.000000	0.000000	-180.000000	0.000000	-180.000000	0.000000	-180.000000	0.000000	-180.000000	0.000000	-180.000000	0.000000	-180.000000	0.000000	-180.000000	0.000000	-180.000000	0.000000	-180.000000	0.000000	-180.000000	0.000000	-180.000000	0.000000
-146.100000	0.305000	-146.100000	0.305000	-146.100000	0.305000	-146.100000	0.305000	-146.100000	0.305000	146.300000	0.304000	-149.900000	0.426000	90.000000	0.000000	90.000000	0.000000	90.000000	0.000000	90.000000	0.000000	90.000000	0.000000	90.000000	0.000000	90.000000	0.000000	90.000000	0.000000	90.000000	0.000000	90.000000	0.000000	90.000000	0.000000	90.000000	0.000000	90.000000	0.000000	90.000000	0.000000	90.000000	0.000000	90.000000	0.000000	90.000000	0.000000	90.000000	0.000000
-146.300000	0.304000	-146.300000	0.304000	-146.300000	0.304000	-146.300000	0.304000	-146.300000	0.304000	146.100000	0.305000	179.300000	0.309000	180.000000	0.000000	180.000000	0.000000	180.000000	0.000000	180.000000	0.000000	180.000000	0.000000	180.000000	0.000000	180.000000	0.000000	180.000000	0.000000	180.000000	0.000000	180.000000	0.000000	180.000000	0.000000	180.000000	0.000000	180.000000	0.000000	180.000000	0.000000	180.000000	0.000000	180.000000	0.000000	180.000000	0.000000	180.000000	0.000000
-146.100000	0.305000	-146.100000	0.305000	-146.100000	0.305000	-146.100000	0.305000	-146.100000	0.305000	146.300000	0.304000	150.600000	0.325000	-140.600000	0.000000	-140.600000	0.000000	-140.600000	0.000000	-140.600000	0.000000	-140.600000	0.000000	-140.600000	0.000000	-140.600000	0.000000	-140.600000	0.000000	-140.600000	0.000000	-140.600000	0.000000	-140.600000	0.000000	-140.600000	0.000000	-140.600000	0.000000	-140.600000	0.000000	-140.600000	0.000000	-140.600000	0.000000	-140.600000	0.000000	-140.600000	0.000000
-146.300000	0.304000	-146.300000	0.304000	-146.300000	0.304000	-146.300000	0.304000	-146.300000	0.304000	146.100000	0.305000	62.600000	0.004000	-180.000000	0.000000	-180.000000	0.000000	-180.000000	0.000000	-180.000000	0.000000	-180.000000	0.000000	-180.000000	0.000000	-180.000000	0.000000	-180.000000	0.000000	-180.000000	0.000000	-180.000000	0.000000	-180.000000	0.000000	-180.000000	0.000000	-180.000000	0.000000	-180.000000	0.000000	-180.000000	0.000000	-180.000000	0.000000	-180.000000	0.000000	-180.000000	0.000000
-146.100000	0.305000	-146.100000	0.305000	-146.100000	0.305000	-146.100000	0.305000	-146.100000	0.305000	146.300000	0.304000	149.900000	0.426000	-90.000000	0.000000	-90.000000	0.000000	-90.000000	0.000000	-90.000000	0.000000	-90.000000	0.000000	-90.000000	0.000000	-90.000000	0.000000	-90.000000	0.000000	-90.000000	0.000000	-90.000000	0.000000	-90.000000	0.000000	-90.000000	0.000000	-90.000000	0.000000	-90.000000	0.000000	-90.000000	0.000000	-90.000000	0.000000	-90.000000	0.000000	-90.000000	0.000000
-146.300000	0.304000	-146.300000	0.304000	-146.300000	0.304000	-146.300000	0.304000	-146.300000	0.304000	146.100000	0.305000	-179.300000	0.309000	-180.000000	0.000000	-180.000000	0.000000	-180.000000	0.000000	-180.000000	0.000000	-180.000000	0.000000	-180.000000	0.000000	-180.000000	0.000000	-180.000000	0.000000	-180.000000	0.000000	-180.000000	0.000000	-180.000000	0.000000	-180.000000	0.000000	-180.000000	0.000000	-180.000000	0.000000	-180.000000	0.000000	-180.000000	0.000000	-180.000000	0.000000	-180.000000	0.000000
-180.000000	0.000000	-180.000000	0.000000	-180.000000	0.000000	-180.000000	0.000000	-180.000000	0.000000	-180.000000	0.000000	-180.000000	0.000000	-180.000000	0.000000	-180.000000	0.000000	-180.000000	0.000000	-180.000000	0.000000	-180.000000	0.000000	-180.000000	0.000000	-180.000000	0.000000	-180.000000	0.000000	-180.000000	0.000000	-180.000000	0.000000	-180.000000	0.000000	-180.000000	0.000000	-180.000000	0.000000	-180.000000	0.000000	-180.000000	0.000000	-180.000000	0.000000	-180.000000	0.000000	-180.000000	0.000000
90.000000	0.491000	90.000000	0.491000	90.000000	0.000000	90.000000	0.000000	90.000000	0.000000	90.000000	0.000000	90.000000	0.000000	90.000000	0.000000	90.000000	0.000000	90.000000	0.000000	90.000000	0.000000	90.000000	0.000000	90.000000	0.000000	90.000000	0.000000	90.000000	0.000000	90.000000	0.000000	90.000000	0.000000	90.000000	0.000000	90.000000	0.000000	90.000000	0.000000	90.000000	0.000000	90.000000	0.000000	90.000000	0.000000	90.000000	0.000000	90.000000	0.000000
-180.000000	0.219000	-180.000000	0.219000	-180.000000	0.000000	-180.000000	0.000000	-180.000000	0.000000	-180.000000	0.000000	-180.000000	0.000000	-180.000000	0.000000	-180.000000	0.000000	-180.000000	0.000000	-180.000000	0.000000	-180.000000	0.000000	-180.000000	0.000000	-180.000000	0.000000	-180.000000	0.000000	-180.000000	0.000000	-180.000000	0.000000	-180.000000	0.000000	-180.000000	0.000000	-180.000000	0.000000	-180.000000	0.000000	-180.000000	0.000000	-180.000000	0.000000	-180.000000	0.000000	-180.000000	0.000000
-128.800000	0.379000	-128.800000	0.379000	-135.000000	0.654000	-135.000000	0.000000	-135.000000	0.000000	-135.000000	0.000000	-135.000000	0.000000	-135.000000	0.000000	-135.000000	0.000000	-135.000000	0.000000	-135.000000	0.000000	-135.000000	0.000000	-135.000000	0.000000	-135.000000	0.000000	-135.000000	0.000000	-135.000000	0.000000	-135.000000	0.000000	-135.000000	0.000000	-135.000000	0.000000	-135.000000	0.000000	-135.000000	0.000000	-135.000000	0.000000	-135.000000	0.000000	-135.000000	0.000000	-135.000000	0.000000
-157.000000	0.254000	-157.000000	0.254000	-180.000000	0.198000	-180.000000	0.000000	-180.000000	0.000000	-180.000000	0.000000	-180.000000	0.000000	-180.000000	0.000000	-180.000000	0.000000	-180.000000	0.000000	-180.000000	0.000000	-180.000000	0.000000	-180.000000	0.000000	-180.000000	0.000000	-180.000000	0.000000	-180.000000	0.000000	-180.000000	0.000000	-180.000000	0.000000	-180.000000	0.000000	-180.000000	0.000000	-180.000000	0.000000	-180.000000	0.000000	-180.000000	0.000000	-180.000000	0.000000	-180.000000	0.000000
-137.100000	0.339000	-137.100000	0.339000	-124.000000	0.388000	-90.000000	0.000000	-90.000000	0.000000	-90.000000	0.000000	-90.000000	0.000000	-90.000000	0.000000	-90.000000	0.000000	-90.000000	0.000000	-90.000000	0.000000	-90.000000	0.000000	-90.000000	0.000000	-90.000000	0.000000	-90.000000	0.000000	-90.000000	0.000000	-90.000000	0.000000	-90.000000	0.000000	-90.000000	0.000000	-90.000000	0.000000	-90.000000	0.000000	-90.000000	0.000000	-90.000000	0.000000	-90.000000	0.000000	-90.000000	0.000000
-152.300000	0.282000	-152.300000	0.282000	-159.100000	0.248000	-180.000000	0.000000	-180.000000	0.000000	-180.000000	0.000000	-180.000000	0.000000	-180.000000	0.000000	-180.000000	0.000000	-180.000000	0.000000	-180.000000	0.000000	-180.000000	0.000000	-180.000000	0.000000	-180.000000	0.000000	-180.000000	0.000000	-180.000000	0.000000	-180.000000	0.000000	-180.000000	0.000000	-180.000000	0.000000	-180.000000	0.000000	-180.000000	0.000000	-180.000000	0.000000	-180.000000	0.000000	-180.000000	0.000000	-180.000000	0.000000
-142.100000	0.321000	-142.100000	0.321000	-135.800000	0.344000	112.500000	0.769000	112.500000	0.000000	112.500000	0.000000	112.500000	0.000000	112.500000	0.000000	112.500000	0.000000	112.500000	0.000000	112.500000	0.000000	112.500000	0.000000	112.500000	0.000000	112.500000	0.000000	112.500000	0.000000	112.500000	0.000000	112.500000	0.000000	112.500000	0.000000	112.500000	0.000000	112.500000	0.000000	112.500000	0.000000	112.500000	0.000000	112.500000	0.000000	112.500000	0.000000	112.500000	0.000000
-149.000000	0.293000	-149.000000	0.293000	-153.000000	0.278000	-180.000000	0.187000	-180.000000	0.000000	-180.000000	0.000000	-180.000000	0.000000	-180.000000	0.000000	-180.000000	0.000000	-180.000000	0.000000	-180.000000	0.000000	-180.000000	0.000000	-180.000000	0.000000	-180.000000	0.000000	-180.000000	0.000000	-180.000000	0.000000	-180.000000	0.000000	-180.000000	0.000000	-180.000000	0.000000	-180.000000	0.000000	-180.000000	0.000000	-180.000000	0.000000	-180.000000	0.000000	-180.000000	0.000000	-180.000000	0.000000
-144.200000	0.313000	-144.200000	0.313000	-141.400000	0.324000	-121.800000	0.393000	-90.000000	0.000000	-90.000000	0.000000	-90.000000	0.000000	-90.000000	0.000000	-90.000000	0.000000	-90.000000	0.000000	-90.000000	0.000000	-90.000000	0.000000	-90.000000	0.000000	-90.000000	0.000000	-90.000000	0.000000	-90.000000	0.000000	-90.000000	0.000000	-90.000000	0.000000	-90.000000	0.000000	-90.000000	0.000000	-90.000000	0.000000	-90.000000	0.000000	-90.000000	0.000000	-90.000000	0.000000	-90.000000	0.000000
-147.700000	0.299000	-147.700000	0.299000	-149.500000	0.291000	-160.300000	0.245000	-180.000000	0.000000	-180.000000	0.000000	-180.000000	0.000000	-180.000000	0.000000	-180.000000	0.000000	-180.000000	0.000000	-180.000000	0.000000	-180.000000	0.000000	-180.000000	0.000000	-180.000000	0.000000	-180.000000	0.000000	-180.000000	0.000000	-180.000000	0.000000	-180.000000	0.000000	-180.000000	0.000000	-180.000000	0.000000	-180.000000	0.000000	-180.000000	0.000000	-180.000000	0.000000	-180.000000	0.000000	-180.000000	0.000000
-145.200000	0.309000	-145.200000	0.309000	-143.800000	0.314000	-135.200000	0.347000	135.000000	0.831000	135.000000	0.000000	135.000000	0.000000	135.000000	0.000000	135.000000	0.000000	135.000000	0.000000	135.000000	0.000000	135.000000	0.000000	135.000000	0.000000	135.000000	0.000000	135.000000	0.000000	135.000000	0.000000	135.000000	0.000000	135.000000	0.000000	135.000000	0.000000	135.000000	0.000000	135.000000	0.000000	135.000000	0.000000	135.000000	0.000000	135.000000	0.000000	135.000000	0.000000
-147.000000	0.302000	-147.000000	0.302000	-147.900000	0.298000	-153.400000	0.276000	-180.000000	0.004000	-180.000000	0.000000	-180.000000	0.000000	-180.000000	0.000000	-180.000000	0.000000	-180.000000	0.000000	-180.000000	0.000000	-180.000000	0.000000	-180.000000	0.000000	-180.000000	0.000000	-180.000000	0.000000	-180.000000	0.000000	-180.000000	0.000000	-180.000000	0.000000	-180.000000	0.000000	-180.000000	0.000000	-180.000000	0.000000	-180.000000	0.000000	-180.000000	0.000000	-180.000000	0.000000	-180.000000	0.000000
-145.800000	0.307000	-145.800000	0.307000	-145.000000	0.309000	-141.000000	0.325000	90.700000	0.492000	90.000000	0.000000	90.000000	0.000000	90.000000	0.000000	90.000000	0.000000	90.000000	0.000000	90.000000	0.000000	90.000000	0.000000	90.000000	0.000000	90.000000	0.000000	90.000000	0.000000	90.000000	0.000000	90.000000	0.000000	90.000000	0.000000	90.000000	0.000000	90.000000	0.000000	90.000000	0.000000	90.000000	0.000000	90.000000	0.000000	90.000000	0.000000	90.000000	0.000000
-146.600000	0.303000	-146.600000	0.303000	-147.100000	0.302000	-149.800000	0.291000	179.600000	0.218000	-180.000000	0.000000	-180.000000	0.000000	-180.000000	0.000000	-180.000000	0.000000	-180.000000	0.000000	-180.000000	0.000000	-180.000000	0.000000	-180.000000	0.000000	-180.000000	0.000000	-180.000000	0.000000	-180.000000	0.000000	-180.000000	0.000000	-180.000000	0.000000	-180.000000	0.000000	-180.000000	0.000000	-180.000000	0.000000	-180.000000	0.000000	-180.000000	0.000000	-180.000000	0.000000	-180.000000	0.000000
-146.000000	0.306000	-146.000000	0.306000	-145.700000	0.307000	-143.700000	0.314000	128.600000	0.379000	-123.700000	0.000000	-123.700000	0.000000	-123.700000	0.000000	-123.700000	0.000000	-123.700000	0.000000	-123.700000	0.000000	-123.700000	0.000000	-123.700000	0.000000	-123.700000	0.000000	-123.700000	0.000000	-123.700000	0.000000	-123.700000	0.000000	-123.700000	0.000000	-123.700000	0.000000	-123.700000	0.000000	-123.700000	0.000000	-123.700000	0.000000	-123.700000	0.000000	-123.700000	0.000000	-123.700000	0.000000
-146.500000	0.304000	-146.500000	0.304000	-146.600000	0.303000	-147.900000	0.298000	157.100000	0.254000	180.000000	0.000000	180.000000	0.000000	180.000000	0.000000	180.000000	0.000000	180.000000	0.000000	180.000000	0.000000	180.000000	0.000000	180.000000	0.000000	180.000000	0.000000	180.000000	0.000000	180.000000	0.000000	180.000000	0.000000	180.000000	0.000000	180.000000	0.000000	180.000000	0.000000	180.000000	0.000000	180.000000	0.000000	180.000000	0.000000	180.000000	0.000000	180.000000	0.000000
-146.100000	0.305000	-146.100000	0.305000	-146.000000	0.306000	-145.000000	0.309000	137.100000	0.339000	-90.000000	0.000000	-90.000000	0.000000	-90.000000	0.000000	-90.000000	0.000000	-90.000000	0.000000	-90.000000	0.000000	-90.000000	0.000000	-90.000000	0.000000	-90.000000	0.000000	-90.000000	0.000000	-90.000000	0.000000	-90.000000	0.000000	-90.000000	0.000000	-90.000000	0.000000	-90.000000	0.000000	-90.000000	0.000000	-90.000000	0.000000	-90.000000	0.000000	-90.000000	0.000000	-90.000000	0.000000
-146.300000	0.304000	-146.300000	0.304000	-146.500000	0.304000	-147.100000	0.302000	152.300000	0.282000	-180.000000	0.000000	-180.000000	0.000000	-180.000000	0.000000	-180.000000	0.000000	-180.000000	0.000000	-180.000000	0.000000	-180.000000	0.000000	-180.000000	0.000000	-180.000000	0.000000	-180.000000	0.000000	-180.000000	0.000000	-180.000000	0.000000	-180.000000	0.000000	-180.000000	0.000000	-180.000000	0.000000	-180.000000	0.000000	-180.000000	0.000000	-180.000000	0.000000	-180.000000	0.000000	-180.000000	0.000000
-146.100000	0.305000	-146.100000	0.305000	-146.100000	0.305000	-145.700000	0.307000	142.100000	0.321000	135.000000	0.000000	135.000000	0.000000	135.000000	0.000000	135.000000	0.000000	135.000000	0.000000	135.000000	0.000000	135.000000	0.000000	135.000000	0.000000	135.000000	0.000000	135.000000	0.000000	135.000000	0.000000	135.000000	0.000000	135.000000	0.000000	135.000000	0.000000	135.000000	0.000000	135.000000	0.000000	135.000000	0.000000	135.000000	0.000000	135.000000	0.000000	135.000000	0.000000
-146.300000	0.304000	-146.300000	0.304000	-146.300000	0.304000	-146.600000	0.303000	149.000000	0.293000	180.000000	0.000000	180.000000	0.000000	180.000000	0.000000	180.000000	0.000000	180.000000	0.000000	180.000000	0.000000	180.000000	0.000000	180.000000	0.000000	180.000000	0.000000	180.000000	0.000000	180.000000	0.000000	180.000000	0.000000	180.000000	0.000000	180.000000	0.000000	180.000000	0.000000	180.000000	0.000000	180.000000	0.000000	180.000000	0.000000	180.000000	0.000000	180.000000	0.000000
-146.100000	0.305000	-146.100000	0.305000	-146.100000	0.305000	-146.000000	0.306000	144.200000	0.313000	90.000000	0.000000	90.000000	0.000000	90.000000	0.000000	90.000000	0.000000	90.000000	0.000000	90.000000	0.000000	90.000000	0.000000	90.000000	0.000000	90.000000	0.000000	90.000000	0.000000	90.000000	0.000000	90.000000	0.000000	90.000000	0.000000	90.000000	0.000000	90.000000	0.000000	90.000000	0.000000	90.000000	0.000000	90.000000	0.000000	90.000000	0.000000	90.000000	0.000000
-146.300000	0.304000	-146.300000	0.304000	-146.300000	0.304000	-146.500000	0.304000	147.700000	0.299000	-180.000000	0.000000	-180.000000	0.000000	-180.000000	0.000000	-180.000000	0.000000	-180.000000	0.000000	-180.000000	0.000000	-180.000000	0.000000	-180.000000	0.000000	-180.000000	0.000000	-180.000000	0.000000	-180.000000	0.000000	-180.000000	0.000000	-180.000000	0.000000	-180.000000	0.000000	-180.000000	0.000000	-180.000000	0.000000	-180.000000	0.000000	-180.000000	0.000000	-180.000000	0.000000	-180.000000	0.000000
-146.100000	0.305000	-146.100000	0.305000	-146.100000	0.305000	-146.100000	0.305000	145.200000	0.309000	-112.500000	0.929000	-112.500000	0.000000	-112.500000	0.000000	-112.500000	0.000000	-112.500000	0.000000	-112.500000	0.000000	-112.500000	0.000000	-112.500000	0.000000	-112.500000	0.000000	-112.500000	0.000000	-112.500000	0.000000	-112.500000	0.000000	-112.500000	0.000000	-112.500000	0.000000	-112.500000	0.000000	-112.500000	0.000000	-112.500000	0.000000	-112.500000	0.000000	-112.500000	0.000000	-112.500000	0.000000
-146.300000	0.304000	-146.300000	0.304000	-146.300000	0.304000	-146.300000	0.304000	147.000000	0.302000	180.000000	0.001000	180.000000	0.000000	180.000000	0.000000	180.000000	0.000000	180.000000	0.000000	180.000000	0.000000	180.000000	0.000000	180.000000	0.000000	180.000000	0.000000	180.000000	0.000000	180.000000	0.000000	180.000000	0.000000	180.000000	0.000000	180.000000	0.000000	180.000000	0.000000	180.000000	0.000000	180.000000	0.000000	180.000000	0.000000	180.000000	0.000000	180.000000	0.000000
-146.100000	0.305000	-146.100000	0.305000	-146.100000	0.305000	-146.100000	0.305000	145.800000	0.307000	-88.400000	0.008000	90.000000	0.000000	90.000000	0.000000	90.000000	0.000000	90.000000	0.000000	90.000000	0.000000	90.000000	0.000000	90.000000	0.000000	90.000000	0.000000	90.000000	0.000000	90.000000	0.000000	90.000000	0.000000	90.000000	0.000000	90.000000	0.000000	90.000000	0.000000	90.000000	0.000000	90.000000	0.000000	90.000000	0.000000	90.000000	0.000000	90.000000	0.000000
-146.300000	0.304000	-146.300000	0.304000	-146.300000	0.304000	-146.300000	0.304000	146.600000	0.303000	178.900000	0.539000	-180.000000	0.000000	-180.000000	0.000000	-180.000000	0.000000	-180.000000	0.000000	-180.000000	0.000000	-180.000000	0.000000	-180.000000	0.000000	-180.000000	0.000000	-180.000000	0.000000	-180.000000	0.000000	-180.000000	0.000000	-180.000000	0.000000	-180.000000	0.000000	-180.000000	0.000000	-180.000000	0.000000	-180.000000	0.000000	-180.000000	0.000000	-180.000000	0.000000	-180.000000	0.000000
-146.100000	0.305000	-146.100000	0.305000	-146.100000	0.305000	-146.100000	0.305000	146.000000	0.306000	179.400000	0.248000	-135.000000	0.000000	-135.000000	0.000000	-135.000000	0.000000	-135.000000	0.000000	-135.000000	0.000000	-135.000000	0.000000	-135.000000	0.000000	-135.000000	0.000000	-135.000000	0.000000	-135.000000	0.000000	-135.000000	0.000000	-135.000000	0.000000	-135.000000	0.000000	-135.000000	0.000000	-135.000000	0.000000	-135.000000	0.000000	-135.000000	0.000000	-135.000000	0.000000	-135.000000	0.000000
-146.300000	0.304000	-146.300000	0.304000	-146.300000	0.304000	-146.300000	0.304000	146.500000	0.304000	134.700000	0.360000	180.000000	0.000000	180.000000	0.000000	180.000000	0.000000	180.000000	0.000000	180.000000	0.000000	180.000000	0.000000	180.000000	0.000000	180.000000	0.000000	180.000000	0.000000	180.000000	0.000000	180.000000	0.000000	180.000000	0.000000	180.000000	0.000000	180.000000	0.000000	180.000000	0.000000	180.000000	0.000000	180.000000	0.000000	180.000000	0.000000	180.000000	0.000000
-146.100000	0.305000	-146.100000	0.305000	-146.100000	0.305000	-146.100000	0.305000	146.100000	0.305000	94.300000	0.008000	-90.000000	0.000000	-90.000000	0.000000	-90.000000	0.000000	-90.000000	0.000000	-90.000000	0.000000	-90.000000	0.000000	-90.000000	0.000000	-90.000000	0.000000	-90.000000	0.000000	-90.000000	0.000000	-90.000000	0.000000	-90.000000	0.000000	-90.000000	0.000000	-90.000000	0.000000	-90.000000	0.000000	-90.000000	0.000000	-90.000000	0.000000	-90.000000	0.000000	-90.000000	0.000000
-146.300000	0.304000	-146.300000	0.304000	-146.300000	0.304000	-146.300000	0.304000	146.300000	0.304000	134.100000	0.432000	180.000000	0.000000	180.000000	0.000000	180.000000	0.000000	180.000000	0.000000	180.000000	0.000000	180.000000	0.000000	180.000000	0.000000	180.000000	0.000000	180.000000	0.000000	180.000000	0.000000	180.000000	0.000000	180.000000	0.000000	180.000000	0.000000	180.000000	0.000000	180.000000	0.000000	180.000000	0.000000	180.000000	0.000000	180.000000	0.000000	180.000000	0.000000
-146.100000	0.305000	-146.100000	0.305000	-146.100000	0.305000	-146.100000	0.305000	146.100000	0.305000	179.000000	0.292000	106.900000	0.000000	106.900000	0.000000	106.900000	0.000000	106.900000	0.000000	106.900000	0.000000	106.900000	0.000000	106.900000	0.000000	106.900000	0.000000	106.900000	0.000000	106.900000	0.000000	106.900000	0.000000	106.900000	0.000000	106.900000	0.000000	106.900000	0.000000	106.900000	0.000000	106.900000	0.000000	106.900000	0.000000	106.900000	0.000000	106.900000	0.000000
-146.300000	0.304000	-146.300000	0.304000	-146.300000	0.304000	-146.300000	0.304000	146.300000	0.304000	145.700000	0.335000	180.000000	0.000000	180.000000	0.000000	180.000000	0.000000	180.000000	0.000000	180.000000	0.000000	180.000000	0.000000	180.000000	0.000000	180.000000	0.000000	180.000000	0.000000	180.000000	0.000000	180.000000	0.000000	180.000000	0.000000	180.000000	0.000000	180.000000	0.000000	180.000000	0.000000	180.000000	0.000000	180.000000	0.000000	180.000000	0.000000	180.000000	0.000000
-146.100000	0.305000	-146.100000	0.305000	-146.100000	0.305000	-146.100000	0.305000	146.100000	0.305000	148.700000	0.285000	-90.000000	0.000000	-90.000000	0.000000	-90.000000	0.000000	-90.000000	0.000000	-90.000000	0.000000	-90.000000	0.000000	-90.000000	0.000000	-90.000000	0.000000	-90.000000	0.000000	-90.000000	0.000000	-90.000000	0.000000	-90.000000	0.000000	-90.000000	0.000000	-90.000000	0.000000	-90.000000	0.000000	-90.000000	0.000000	-90.000000	0.000000	-90.000000	0.000000	-90.000000	0.000000
-146.300000	0.304000	-146.300000	0.304000	-146.300000	0.304000	-146.300000	0.304000	146.300000	0.304000	142.900000	0.316000	-180.000000	0.000000	-180.000000	0.000000	-180.000000	0.000000	-180.000000	0.000000	-180.000000	0.000000	-180.000000	0.000000	-180.000000	0.000000	-180.000000	0.000000	-180.000000	0.000000	-180.000000	0.000000	-180.000000	0.000000	-180.000000	0.000000	-180.000000	0.000000	-180.000000	0.000000	-180.000000	0.000000	-180.000000	0.000000	-180.000000	0.000000	-180.000000	0.000000	-180.000000	0.000000
-146.100000	0.305000	-146.100000	0.305000	-146.100000	0.305000	-146.100000	0.305000	146.100000	0.305000	148.400000	0.297000	135.000000	0.000000	135.000000	0.000000	135.000000	0.000000	135.000000	0.000000	135.000000	0.000000	135.000000	0.000000	135.000000	0.000000	135.000000	0.000000	135.000000	0.000000	135.000000	0.000000	135.000000	0.000000	135.000000	0.000000	135.000000	0.000000	135.000000	0.000000	135.000000	0.000000	135.000000	0.000000	135.000000	0.000000	135.000000	0.000000	135.000000	0.000000
-146.300000	0.304000	-146.300000	0.304000	-146.300000	0.304000	-146.300000	0.304000	146.300000	0.304000	144.800000	0.310000	-180.000000	0.000000	-180.000000	0.000000	-180.000000	0.000000	-180.000000	0.000000	-180.000000	0.000000	-180.000000	0.000000	-180.000000	0.000000	-180.000000	0.000000	-180.000000	0.000000	-180.000000	0.000000	-180.000000	0.000000	-180.000000	0.000000	-180.000000	0.000000	-180.000000	0.000000	-180.000000	0.000000	-180.000000	0.000000	-180.000000	0.000000	-180.000000	0.000000	-180.000000	0.000000
-146.100000	0.305000	-146.100000	0.305000	-146.100000	0.305000	-146.100000	0.305000	146.100000	0.305000	147.200000	0.301000	90.000000	0.000000	90.000000	0.000000	90.000000	0.000000	90.000000	0.000000	90.000000	0.000000	90.000000	0.000000	90.000000	0.000000	90.000000	0.000000	90.000000	0.000000	90.000000	0.000000	90.000000	0.000000	90.000000	0.000000	90.000000	0.000000	90.000000	0.000000	90.000000	0.000000	90.000000	0.000000	90.000000	0.000000	90.000000	0.000000	90.000000	0.000000
-146.300000	0.304000	-146.300000	0.304000	-146.300000	0.304000	-146.300000	0.304000	146.300000	0.304000	145.600000	0.307000	180.000000	0.000000	180.000000	0.000000	180.000000	0.000000	180.000000	0.000000	180.000000	0.000000	180.000000	0.000000	180.000000	0.000000	180.000000	0.000000	180.000000	0.000000	180.000000	0.000000	180.000000	0.000000	180.000000	0.000000	180.000000	0.000000	180.000000	0.000000	180.000000	0.000000	180.000000	0.000000	180.000000	0.000000	180.000000	0.000000	180.000000	0.000000
-146.100000	0.305000	-146.100000	0.305000	-146.100000	0.305000	-146.100000	0.305000	146.100000	0.305000	146.700000	0.303000	-112.500000	0.000000	-112.500000	0.000000	-112.500000	0.000000	-112.500000	0.000000	-112.500000	0.000000	-112.500000	0.000000	-112.500000	0.000000	-112.500000	0.000000	-112.500000	0.000000	-112.500000	0.000000	-112.500000	0.000000	-112.500000	0.000000	-112.500000	0.000000	-112.500000	0.000000	-112.500000	0.000000	-112.500000	0.000000	-112.500000	0.000000	-112.500000	0.000000	-112.500000	0.000000
-146.300000	0.304000	-146.300000	0.304000	-146.300000	0.304000	-146.300000	0.304000	146.300000	0.304000	145.900000	0.306000	-180.000000	0.000000	-180.000000	0.000000	-180.000000	0.000000	-180.000000	0.000000	-180.000000	0.000000	-180.000000	0.000000	-180.000000	0.000000	-180.000000	0.000000	-180.000000	0.000000	-180.000000	0.000000	-180.000000	0.000000	-180.000000	0.000000	-180.000000	0.000000	-180.000000	0.000000	-180.000000	0.000000	-180.000000	0.000000	-180.000000	0.000000	-180.000000	0.000000	-180.000000	0.000000
-146.100000	0.305000	-146.100000	0.305000	-146.100000	0.305000	-146.100000	0.305000	146.100000	0.305000	146.500000	0.304000	90.000000	0.000000	90.000000	0.000000	90.000000	0.000000	90.000000	0.000000	90.000000	0.000000	90.000000	0.000000	90.000000	0.000000	90.000000	0.000000	90.000000	0.000000	90.000000	0.000000	90.000000	0.000000	90.000000	0.000000	90.000000	0.000000	90.000000	0.000000	90.000000	0.000000	90.000000	0.000000	90.000000	0.000000	90.000000	0.000000	90.000000	0.000000
-146.300000	0.304000	-146.300000	0.304000	-146.300000	0.304000	-146.300000	0.304000	146.300000	0.304000	146.100000	0.305000	180.000000	0.000000	180.000000	0.000000	180.000000	0.000000	180.000000	0.000000	180.000000	0.000000	180.000000	0.000000	180.000000	0.000000	180.000000	0.000000	180.000000	0.000000	180.000000	0.000000	180.000000	0.000000	180.000000	0.000000	180.000000	0.000000	180.000000	0.000000	180.000000	0.000000	180.000000	0.000000	180.000000	0.000000	180.000000	0.000000	180.000000	0.000000
-146.100000	0.305000	-146.100000	0.305000	-146.100000	0.305000	-146.100000	0.305000	146.100000	0.305000	146.300000	0.304000	-135.000000	0.000000	-135.000000	0.000000	-135.000000	0.000000	-135.000000	0.000000	-135.000000	0.000000	-135.000000	0.000000	-135.000000	0.000000	-135.000000	0.000000	-135.000000	0.000000	-135.000000	0.000000	-135.000000	0.000000	-135.000000	0.000000	-135.000000	0.000000	-135.000000	0.000000	-135.000000	0.000000	-135.000000	0.000000	-135.000000	0.000000	-135.000000	0.000000	-135.000000	0.000000
-146.300000	0.304000	-146.300000	0.304000	-146.300000	0.304000	-146.300000	0.304000	146.300000	0.304000	146.100000	0.305000	180.000000	0.000000	180.000000	0.000000	180.000000	0.000000	180.000000	0.000000	180.000000	0.000000	180.000000	0.000000	180.000000	0.000000	180.000000	0.000000	180.000000	0.000000	180.000000	0.000000	180.000000	0.000000	180.000000	0.000000	180.000000	0.000000	180.000000	0.000000	180.000000	0.000000	180.000000	0.000000	180.000000	0.000000	180.000000	0.000000	180.000000	0.000000
-146.100000	0.305000	-146.100000	0.305000	-146.100000	0.305000	-146.100000	0.305000	146.100000	0.305000	146.300000	0.304000	-90.000000	0.000000	-90.000000	0.000000	-90.000000	0.000000	-90.000000	0.000000	-90.000000	0.000000	-90.000000	0.000000	-90.000000	0.000000	-90.000000	0.000000	-90.000000	0.000000	-90.000000	0.000000	-90.000000	0.000000	-90.000000	0.000000	-90.000000	0.000000	-90.000000	0.000000	-90.000000	0.000000	-90.000000	0.000000	-90.000000	0.000000	-90.000000	0.000000	-90.000000	0.000000
-146.300000	0.304000	-146.300000	0.304000	-146.300000	0.304000	-146.300000	0.304000	146.300000	0.304000	146.100000	0.305000	-180.000000	0.000000	-180.000000	0.000000	-180.000000	0.000000	-180.000000	0.000000	-180.000000	0.000000	-180.000000	0.000000	-180.000000	0.000000	-180.000000	0.000000	-180.000000	0.000000	-180.000000	0.000000	-180.000000	0.000000	-180.000000	0.000000	-180.000000	0.000000	-180.000000	0.000000	-180.000000	0.000000	-180.000000	0.000000	-180.000000	0.000000	-180.000000	0.000000	-180.000000	0.000000
-146.100000	0.305000	-146.100000	0.305000	-146.100000	0.305000	-146.100000	0.305000	146.100000	0.305000	146.300000	0.304000	101.200000	0.000000	101.200000	0.000000	101.200000	0.000000	101.200000	0.000000	101.200000	0.000000	101.200000	0.000000	101.200000	0.000000	101.200000	0.000000	101.200000	0.000000	101.200000	0.000000	101.200000	0.000000	101.200000	0.000000	101.200000	0.000000	101.200000	0.000000	101.200000	0.000000	101.200000	0.000000	101.200000	0.000000	101.200000	0.000000	101.200000	0.000000
-146.300000	0.304000	-146.300000	0.304000	-146.300000	0.304000	-146.300000	0.304000	146.300000	0.304000	146.100000	0.305000	180.000000	0.000000	180.000000	0.000000	180.000000	0.000000	180.000000	0.000000	180.000000	0.000000	180.000000	0.000000	180.000000	0.000000	180.000000	0.000000	180.000000	0.000000	180.000000	0.000000	180.000000	0.000000	180.000000	0.000000	180.000000	0.000000	180.000000	0.000000	180.000000	0.000000	180.000000	0.000000	180.000000	0.000000	180.000000	0.000000	180.000000	0.000000
-146.100000	0.305000	-146.100000	0.305000	-146.100000	0.305000	-146.100000	0.305000	146.100000	0.305000	146.300000	0.304000	-90.000000	0.000000	-90.000000	0.000000	-90.000000	0.000000	-90.000000	0.000000	-90.000000	0.000000	-90.000000	0.000000	-90.000000	0.000000	-90.000000	0.000000	-90.000000	0.000000	-90.000000	0.000000	-90.000000	0.000000	-90.000000	0.000000	-90.000000	0.000000	-90.000000	0.000000	-90.000000	0.000000	-90.000000	0.000000	-90.000000	0.000000	-90.000000	0.000000	-90.000000	0.000000
-146.300000	0.304000	-146.300000	0.304000	-146.300000	0.304000	-146.300000	0.304000	146.300000	0.304000	146.100000	0.305000	-180.000000	0.000000	-180.000000	0.000000	-180.000000	0.000000	-180.000000	0.000000	-180.000000	0.000000	-180.000000	0.000000	-180.000000	0.000000	-180.000000	0.000000	-180.000000	0.000000	-180.000000	0.000000	-180.000000	0.000000	-180.000000	0.000000	-180.000000	0.000000	-180.000000	0.000000	-180.000000	0.000000	-180.000000	0.000000	-180.000000	0.000000	-180.000000	0.000000	-180.000000	0.000000
-146.100000	0.305000	-146.100000	0.305000	-146.100000	0.305000	-146.100000	0.305000	146.100000	0.305000	146.300000	0.304000	135.000000	0.000000	135.000000	0.000000	135.000000	0.000000	135.000000	0.000000	135.000000	0.000000	135.000000	0.000000	135.000000	0.000000	135.000000	0.000000	135.000000	0.000000	135.000000	0.000000	135.000000	0.000000	135.000000	0.000000	135.000000	0.000000	135.000000	0.000000	135.000000	0.000000	135.000000	0.000000	135.000000	0.000000	135.000000	0.000000	135.000000	0.000000
-146.300000	0.304000	-146.300000	0.304000	-146.300000	0.304000	-146.300000	0.304000	146.300000	0.304000	146.100000	0.305000	-180.000000	0.000000	-180.000000	0.000000	-180.000000	0.000000	-180.000000	0.000000	-180.000000	0.000000	-180.000000	0.000000	-180.000000	0.000000	-180.000000	0.000000	-180.000000	0.000000	-180.000000	0.000000	-180.000000	0.000000	-180.000000	0.000000	-180.000000	0.000000	-180.000000	0.000000	-180.000000	0.000000	-180.000000	0.000000	-180.000000	0.000000	-180.000000	0.000000	-180.000000	0.000000
-146.100000	0.305000	-146.100000	0.305000	-146.100000	0.305000	-146.100000	0.305000	146.100000	0.305000	146.300000	0.304000	90.000000	1.032000	90.000000	0.000000	90.000000	0.000000	90.000000	0.000000	90.000000	0.000000	90.000000	0.000000	90.000000	0.000000	90.000000	0.000000	90.000000	0.000000	90.000000	0.000000	90.000000	0.000000	90.000000	0.000000	90.000000	0.000000	90.000000	0.000000	90.000000	0.000000	90.000000	0.000000	90.000000	0.000000	90.000000	0.000000	90.000000	0.000000
-146.300000	0.304000	-146.300000	0.304000	-146.300000	0.304000	-146.300000	0.304000	146.300000	0.304000	146.100000	0.305000	180.000000	0.001000	180.000000	0.000000	180.000000	0.000000	180.000000	0.000000	180.000000	0.000000	180.000000	0.000000	180.000000	0.000000	180.000000	0.000000	180.000000	0.000000	180.000000	0.000000	180.000000	0.000000	180.000000	0.000000	180.000000	0.000000	180.000000	0.000000	180.000000	0.000000	180.000000	0.000000	180.000000	0.000000	180.000000	0.000000	180.000000	0.000000
-146.100000	0.305000	-146.100000	0.305000	-146.100000	0.305000	-146.100000	0.305000	146.100000	0.305000	146.300000	0.304000	87.000000	0.001000	-112.500000	0.000000	-112.500000	0.000000	-112.500000	0.000000	-112.500000	0.000000	-112.500000	0.000000	-112.500000	0.000000	-112.500000	0.000000	-112.500000	0.000000	-112.500000	0.000000	-112.500000	0.000000	-112.500000	0.000000	-112.500000	0.000000	-112.500000	0.000000	-112.500000	0.000000	-112.500000	0.000000	-112.500000	0.000000	-112.500000	0.000000	-112.500000	0.000000
-146.300000	0.304000	-146.300000	0.304000	-146.300000	0.304000	-146.300000	0.304000	146.300000	0.304000	146.100000	0.305000	-174.800000	0.000000	180.000000	0.000000	180.000000	0.000000	180.000000	0.000000	180.000000	0.000000	180.000000	0.000000	180.000000	0.000000	180.000000	0.000000	180.000000	0.000000	180.000000	0.000000	180.000000	0.000000	180.000000	0.000000	180.000000	0.000000	180.000000	0.000000	180.000000	0.000000	180.000000	0.000000	180.000000	0.000000	180.000000	0.000000	180.000000	0.000000
-146.100000	0.305000	-146.100000	0.305000	-146.100000	0.305000	-146.100000	0.305000	146.100000	0.305000	146.300000	0.304000	-130.800000	0.651000	-90.000000	0.000000	-90.000000	0.000000	-90.000000	0.000000	-90.000000	0.000000	-90.000000	0.000000	-90.000000	0.000000	-90.000000	0.000000	-90.000000	0.000000	-90.000000	0.000000	-90.000000	0.000000	-90.000000	0.000000	-90.000000	0.000000	-90.000000	0.000000	-90.000000	0.000000	-90.000000	0.000000	-90.000000	0.000000	-90.000000	0.000000	-90.000000	0.000000
-146.300000	0.304000	-146.300000	0.304000	-146.300000	0.304000	-146.300000	0.304000	146.300000	0.304000	146.100000	0.305000	82.800000	0.001000	-180.000000	0.000000	-180.000000	0.000000	-180.000000	0.000000	-180.000000	0.000000	-180.000000	0.000000	-180.000000	0.000000	-180.000000	0.000000	-180.000000	0.000000	-180.000000	0.000000	-180.000000	0.000000	-180.000000	0.000000	-180.000000	0.000000	-180.000000	0.000000	-180.000000	0.000000	-180.000000	0.000000	-180.000000	0.000000	-180.000000	0.000000	-180.000000	0.000000
-146.100000	0.305000	-146.100000	0.305000	-146.100000	0.305000	-146.100000	0.305000	146.100000	0.305000	146.300000	0.304000	93.800000	0.005000	135.000000	0.000000	135.000000	0.000000	135.000000	0.000000	135.000000	0.000000	135.000000	0.000000	135.000000	0.000000	135.000000	0.000000	135.000000	0.000000	135.000000	0.000000	135.000000	0.000000	135.000000	0.000000	135.000000	0.000000	135.000000	0.000000	135.000000	0.000000	135.000000	0.000000	135.000000	0.000000	135.000000	0.000000	135.000000	0.000000
-146.300000	0.304000	-146.300000	0.304000	-146.300000	0.304000	-146.300000	0.304000	146.300000	0.304000	146.100000	0.305000	90.400000	0.002000	-180.000000	0.000000	-180.000000	0.000000	-180.000000	0.000000	-180.000000	0.000000	-180.000000	0.000000	-180.000000	0.000000	-180.000000	0.000000	-180.000000	0.000000	-180.000000	0.000000	-180.000000	0.000000	-180.000000	0.000000	-180.000000	0.000000	-180.000000	0.000000	-180.000000	0.000000	-180.000000	0.000000	-180.000000	0.000000	-180.000000	0.000000	-180.000000	0.000000
-146.100000	0.305000	-146.100000	0.305000	-146.100000	0.305000	-146.100000	0.305000	146.100000	0.305000	146.300000	0.304000	-135.600000	0.649000	90.000000	0.000000	90.000000	0.000000	90.000000	0.000000	90.000000	0.000000	90.000000	0.000000	90.000000	0.000000	90.000000	0.000000	90.000000	0.000000	90.000000	0.000000	90.000000	0.000000	90.000000	0.000000	90.000000	0.000000	90.000000	0.000000	90.000000	0.000000	90.000000	0.000000	90.000000	0.000000	90.000000	0.000000	90.000000	0.000000
-146.300000	0.304000	-146.300000	0.304000	-146.300000	0.304000	-146.300000	0.304000	146.300000	0.304000	146.100000	0.305000	-177.700000	0.001000	180.000000	0.000000	180.000000	0.000000	180.000000	0.000000	180.000000	0.000000	180.000000	0.000000	180.000000	0.000000	180.000000	0.000000	180.000000	0.000000	180.000000	0.000000	180.000000	0.000000	180.000000	0.000000	180.000000	0.000000	180.000000	0.000000	180.000000	0.000000	180.000000	0.000000	180.000000	0.000000	180.000000	0.000000	180.000000	0.000000
-146.100000	0.305000	-146.100000	0.305000	-146.100000	0.305000	-146.100000	0.305000	146.100000	0.305000	146.300000	0.304000	-93.800000	0.003000	-126.600000	0.000000	-126.600000	0.000000	-126.600000	0.000000	-126.600000	0.000000	-126.600000	0.000000	-126.600000	0.000000	-126.600000	0.000000	-126.600000	0.000000	-126.600000	0.000000	-126.600000	0.000000	-126.600000	0.000000	-126.600000	0.000000	-126.600000	0.000000	-126.600000	0.000000	-126.600000	0.000000	-126.600000	0.000000	-126.600000	0.000000	-126.600000	0.000000
-146.300000	0.304000	-146.300000	0.304000	-146.300000	0.304000	-146.300000	0.304000	146.300000	0.304000	146.100000	0.305000	-178.200000	0.004000	180.000000	0.000000	180.000000	0.000000	180.000000	0.000000	180.000000	0.000000	180.000000	0.000000	180.000000	0.000000	180.000000	0.000000	180.000000	0.000000	180.000000	0.000000	180.000000	0.000000	180.000000	0.000000	180.000000	0.000000	180.000000	0.000000	180.000000	0.000000	180.000000	0.000000	180.000000	0.000000	180.000000	0.000000	180.000000	0.000000
-146.100000	0.305000	-146.100000	0.305000	-146.100000	0.305000	-146.100000	0.305000	146.100000	0.305000	146.300000	0.304000	-134.600000	0.647000	90.000000	0.000000	90.000000	0.000000	90.000000	0.000000	90.000000	0.000000	90.000000	0.000000	90.000000	0.000000	90.000000	0.000000	90.000000	0.000000	90.000000	0.000000	90.000000	0.000000	90.000000	0.000000	90.000000	0.000000	90.000000	0.000000	90.000000	0.000000	90.000000	0.000000	90.000000	0.000000	90.000000	0.000000	90.000000	0.000000
-146.300000	0.304000	-146.300000	0.304000	-146.300000	0.304000	-146.300000	0.304000	146.300000	0.304000	146.100000	0.305000	-96.300000	0.004000	-180.000000	0.000000	-180.000000	0.000000	-180.000000	0.000000	-180.000000	0.000000	-180.000000	0.000000	-180.000000	0.000000	-180.000000	0.000000	-180.000000	0.000000	-180.000000	0.000000	-180.000000	0.000000	-180.000000	0.000000	-180.000000	0.000000	-180.000000	0.000000	-180.000000	0.000000	-180.000000	0.000000	-180.000000	0.000000	-180.000000	0.000000	-180.000000	0.000000
-146.100000	0.305000	-146.100000	0.305000	-146.100000	0.305000	-146.100000	0.305000	146.100000	0.305000	146.300000	0.304000	-83.000000	0.002000	-135.000000	0.000000	-135.000000	0.000000	-135.000000	0.000000	-135.000000	0.000000	-135.000000	0.000000	-135.000000	0.000000	-135.000000	0.000000	-135.000000	0.000000	-135.000000	0.000000	-135.000000	0.000000	-135.000000	0.000000	-135.000000	0.000000	-135.000000	0.000000	-135.000000	0.000000	-135.000000	0.000000	-135.000000	0.000000	-135.000000	0.000000	-135.000000	0.000000
-146.300000	0.304000	-146.300000	0.304000	-146.300000	0.304000	-146.300000	0.304000	146.300000	0.304000	146.100000	0.305000	-97.100000	0.002000	180.000000	0.000000	180.000000	0.000000	180.000000	0.000000	180.000000	0.000000	180.000000	0.000000	180.000000	0.000000	180.000000	0.000000	180.000000	0.000000	180.000000	0.000000	180.000000	0.000000	180.000000	0.000000	180.000000	0.000000	180.000000	0.000000	180.000000	0.000000	180.000000	0.000000	180.000000	0.000000	180.000000	0.000000	180.000000	0.000000
-146.100000	0.305000	-146.100000	0.305000	-146.100000	0.305000	-146.100000	0.305000	146.100000	0.305000	146.300000	0.304000	-129.000000	0.648000	-90.000000	0.000000	-90.000000	0.000000	-90.000000	0.000000	-90.000000	0.000000	-90.000000	0.000000	-90.000000	0.000000	-90.000000	0.000000	-90.000000	0.000000	-90.000000	0.000000	-90.000000	0.000000	-90.000000	0.000000	-90.000000	0.000000	-90.000000	0.000000	-90.000000	0.000000	-90.000000	0.000000	-90.000000	0.000000	-90.000000	0.000000	-90.000000	0.000000
-146.300000	0.304000	-146.300000	0.304000	-146.300000	0.304000	-146.300000	0.304000	146.300000	0.304000	146.100000	0.305000	177.700000	0.002000	180.000000	0.000000	180.000000	0.000000	180.000000	0.000000	180.000000	0.000000	180.000000	0.000000	180.000000	0.000000	180.000000	0.000000	180.000000	0.000000	180.000000	0.000000	180.000000	0.000000	180.000000	0.000000	180.000000	0.000000	180.000000	0.000000	180.000000	0.000000	180.000000	0.000000	180.000000	0.000000	180.000000	0.000000	180.000000	0.000000
-146.100000	0.305000	-146.100000	0.305000	-146.100000	0.305000	-146.100000	0.305000	146.100000	0.305000	146.300000	0.304000	-97.400000	0.007000	112.500000	0.000000	112.500000	0.000000	112.500000	0.000000	112.500000	0.000000	112.500000	0.000000	112.500000	0.000000	112.500000	0.000000	112.500000	0.000000	112.500000	0.000000	112.500000	0.000000	112.500000	0.000000	112.500000	0.000000	112.500000	0.000000	112.500000	0.000000	112.500000	0.000000	112.500000	0.000000	112.500000	0.000000	112.500000	0.000000
-146.300000	0.304000	-146.300000	0.304000	-146.300000	0.304000	-146.300000	0.304000	146.300000	0.304000	146.100000	0.305000	-170.600000	0.002000	180.000000	0.000000	180.000000	0.000000	180.000000	0.000000	180.000000	0.000000	180.000000	0.000000	180.000000	0.000000	180.000000	0.000000	180.000000	0.000000	180.000000	0.000000	180.000000	0.000000	180.000000	0.000000	180.000000	0.000000	180.000000	0.000000	180.000000	0.000000	180.000000	0.000000	180.000000	0.000000	180.000000	0.000000	180.000000	0.000000
-146.100000	0.305000	-146.100000	0.305000	-146.100000	0.305000	-146.100000	0.305000	146.100000	0.305000	146.300000	0.304000	-127.800000	0.645000	-90.000000	0.000000	-90.000000	0.000000	-90.000000	0.000000	-90.000000	0.000000	-90.000000	0.000000	-90.000000	0.000000	-90.000000	0.000000	-90.000000	0.000000	-90.000000	0.000000	-90.000000	0.000000	-90.000000	0.000000	-90.000000	0.000000	-90.000000	0.000000	-90.000000	0.000000	-90.000000	0.000000	-90.000000	0.000000	-90.000000	0.000000	-90.000000	0.000000
-146.300000	0.304000	-146.300000	0.304000	-146.300000	0.304000	-146.300000	0.304000	146.300000	0.304000	146.100000	0.305000	74.900000	0.003000	-180.000000	0.000000	-180.000000	0.000000	-180.000000	0.000000	-180.000000	0.000000	-180.000000	0.000000	-180.000000	0.000000	-180.000000	0.000000	-180.000000	0.000000	-180.000000	0.000000	-180.000000	0.000000	-180.000000	0.000000	-180.000000	0.000000	-180.000000	0.000000	-180.000000	0.000000	-180.000000	0.000000	-180.000000	0.000000	-180.000000	0.000000	-180.000000	0.000000
-146.100000	0.305000	-146.100000	0.305000	-146.100000	0.305000	-146.100000	0.305000	146.100000	0.305000	146.300000	0.304000	98.800000	0.005000	135.000000	0.000000	135.000000	0.000000	135.000000	0.000000	135.000000	0.000000	135.000000	0.000000	135.000000	0.000000	135.000000	0.000000	135.000000	0.000000	135.000000	0.000000	135.000000	0.000000	135.000000	0.000000	135.000000	0.000000	135.000000	0.000000	135.000000	0.000000	135.000000	0.000000	135.000000	0.000000	135.000000	0.000000	135.000000	0.000000
-146.300000	0.304000	-146.300000	0.304000	-146.300000	0.304000	-146.300000	0.304000	146.300000	0.304000	146.100000	0.305000	91.800000	0.539000	180.000000	0.000000	180.000000	0.000000	180.000000	0.000000	180.000000	0.000000	180.000000	0.000000	180.000000	0.000000	180.000000	0.000000	180.000000	0.000000	180.000000	0.000000	180.000000	0.000000	180.000000	0.000000	180.000000	0.000000	180.000000	0.000000	180.000000	0.000000	180.000000	0.000000	180.000000	0.000000	180.000000	0.000000	180.000000	0.000000
-146.100000	0.305000	-146.100000	0.305000	-146.100000	0.305000	-146.100000	0.305000	146.100000	0.305000	146.300000	0.304000	-176.800000	0.249000	90.000000	0.000000	90.000000	0.000000	90.000000	0.000000	90.000000	0.000000	90.000000	0.000000	90.000000	0.000000	90.000000	0.000000	90.000000	0.000000	90.000000	0.000000	90.000000	0.000000	90.000000	0.000000	90.000000	0.000000	90.000000	0.000000	90.000000	0.000000	90.000000	0.000000	90.000000	0.000000	90.000000	0.000000	90.000000	0.000000
-146.300000	0.304000	-146.300000	0.304000	-146.300000	0.304000	-146.300000	0.304000	146.300000	0.304000	146.100000	0.305000	-134.300000	0.357000	-180.000000	0.000000	-180.000000	0.000000	-180.000000	0.000000	-180.000000	0.000000	-180.000000	0.000000	-180.000000	0.000000	-180.000000	0.000000	-180.000000	0.000000	-180.000000	0.000000	-180.000000	0.000000	-180.000000	0.000000	-180.000000	0.000000	-180.000000	0.000000	-180.000000	0.000000	-180.000000	0.000000	-180.000000	0.000000	-180.000000	0.000000	-180.000000	0.000000
-146.100000	0.305000	-146.100000	0.305000	-146.100000	0.305000	-146.100000	0.305000	146.100000	0.305000	146.300000	0.304000	-91.400000	0.009000	-101.200000	0.000000	-101.200000	0.000000	-101.200000	0.000000	-101.200000	0.000000	-101.200000	0.000000	-101.200000	0.000000	-101.200000	0.000000	-101.200000	0.000000	-101.200000	0.000000	-101.200000	0.000000	-101.200000	0.000000	-101.200000	0.000000	-101.200000	0.000000	-101.200000	0.000000	-101.200000	0.000000	-101.200000	0.000000	-101.200000	0.000000	-101.200000	0.000000
-146.300000	0.304000	-146.300000	0.304000	-146.300000	0.304000	-146.300000	0.304000	146.300000	0.304000	146.100000	0.305000	-135.200000	0.430000	-180.000000	0.000000	-180.000000	0.000000	-180.000000	0.000000	-180.000000	0.000000	-180.000000	0.000000	-180.000000	0.000000	-180.000000	0.000000	-180.000000	0.000000	-180.000000	0.000000	-180.000000	0.000000	-180.000000	0.000000	-180.000000	0.000000	-180.000000	0.000000	-180.000000	0.000000	-180.000000	0.000000	-180.000000	0.000000	-180.000000	0.000000	-180.000000	0.000000
-146.100000	0.305000	-146.100000	0.305000	-146.100000	0.305000	-146.100000	0.305000	146.100000	0.305000	146.300000	0.304000	-178.700000	0.294000	90.000000	0.000000	90.000000	0.000000	90.000000	0.000000	90.000000	0.000000	90.000000	0.000000	90.000000	0.000000	90.000000	0.000000	90.000000	0.000000	90.000000	0.000000	90.000000	0.000000	90.000000	0.000000	90.000000	0.000000	90.000000	0.000000	90.000000	0.000000	90.000000	0.000000	90.000000	0.000000	90.000000	0.000000	90.000000	0.000000
-146.300000	0.304000	-146.300000	0.304000	-146.300000	0.304000	-146.300000	0.304000	146.300000	0.304000	146.100000	0.305000	-146.000000	0.334000	180.000000	0.000000	180.000000	0.000000	180.000000	0.000000	180.000000	0.000000	180.000000	0.000000	180.000000	0.000000	180.000000	0.000000	180.000000	0.000000	180.000000	0.000000	180.000000	0.000000	180.000000	0.000000	180.000000	0.000000	180.000000	0.000000	180.000000	0.000000	180.000000	0.000000	180.000000	0.000000	180.000000	0.000000	180.000000	0.000000
-146.100000	0.305000	-146.100000	0.305000	-146.100000	0.305000	-146.100000	0.305000	146.100000	0.305000	146.300000	0.304000	-69.700000	0.004000	-135.000000	0.000000	-135.000000	0.000000	-135.000000	0.000000	-135.000000	0.000000	-135.000000	0.000000	-135.000000	0.000000	-135.000000	0.000000	-135.000000	0.000000	-135.000000	0.000000	-135.000000	0.000000	-135.000000	0.000000	-135.000000	0.000000	-135.000000	0.000000	-135.000000	0.000000	-135.000000	0.000000	-135.000000	0.000000	-135.000000	0.000000	-135.000000	0.000000
-146.300000	0.304000	-146.300000	0.304000	-146.300000	0.304000	-146.300000	0.304000	146.300000	0.304000	146.100000	0.305000	-145.800000	0.427000	180.000000	0.000000	180.000000	0.000000	180.000000	0.000000	180.000000	0.000000	180.000000	0.000000	180.000000	0.000000	180.000000	0.000000	180.000000	0.000000	180.000000	0.000000	180.000000	0.000000	180.000000	0.000000	180.000000	0.000000	180.000000	0.000000	180.000000	0.000000	180.000000	0.000000	180.000000	0.000000	180.000000	0.000000	180.000000	0.000000
-146.100000	0.305000	-146.100000	0.305000	-146.100000	0.305000	-146.100000	0.305000	146.100000	0.305000	146.300000	0.304000	-179.700000	0.306000	-90.000000	0.000000	-90.000000	0.000000	-90.000000	0.000000	-90.000000	0.000000	-90.000000	0.000000	-90.000000	0.000000	-90.000000	0.000000	-90.000000	0.000000	-90.000000	0.000000	-90.000000	0.000000	-90.000000	0.000000	-90.000000	0.000000	-90.000000	0.000000	-90.000000	0.000000	-90.000000	0.000000	-90.000000	0.000000	-90.000000	0.000000	-90.000000	0.000000
-146.300000	0.304000	-146.300000	0.304000	-146.300000	0.304000	-146.300000	0.304000	146.300000	0.304000	146.100000	0.305000	-150.200000	0.327000	-180.000000	0.000000	-180.000000	0.000000	-180.000000	0.000000	-180.000000	0.000000	-180.000000	0.000000	-180.000000	0.000000	-180.000000	0.000000	-180.000000	0.000000	-180.000000	0.000000	-180.000000	0.000000	-180.000000	0.000000	-180.000000	0.000000	-180.000000	0.000000	-180.000000	0.000000	-180.000000	0.000000	-180.000000	0.000000	-180.000000	0.000000	-180.000000	0.000000
-146.100000	0.305000	-146.100000	0.305000	-146.100000	0.305000	-146.100000	0.305000	146.100000	0.305000	146.300000	0.304000	-63.800000	0.003000	112.500000	0.000000	112.500000	0.000000	112.500000	0.000000	112.500000	0.000000	112.500000	0.000000	112.500000	0.000000	112.500000	0.000000	112.500000	0.000000	112.500000	0.000000	112.500000	0.000000	112.500000	0.000000	112.500000	0.000000	112.500000	0.000000	112.500000	0.000000	112.500000	0.000000	112.500000	0.000000	112.500000	0.000000	112.500000	0.000000
-146.300000	0.304000	-146.300000	0.304000	-146.300000	0.304000	-146.300000	0.304000	146.300000	0.304000	146.100000	0.305000	-149.300000	0.427000	180.000000	0.000000	180.000000	0.000000	180.000000	0.000000	180.000000	0.000000	180.000000	0.000000	180.000000	0.000000	180.000000	0.000000	180.000000	0.000000	180.000000	0.000000	180.000000	0.000000	180.000000	0.000000	180.000000	0.000000	180.000000	0.000000	180.000000	0.000000	180.000000	0.000000	180.000000	0.000000	180.000000	0.000000	180.000000	0.000000
-146.100000	0.305000	-146.100000	0.305000	-146.100000	0.305000	-146.100000	0.305000	146.100000	0.305000	146.300000	0.304000	179.200000	0.308000	-90.000000	0.000000	-90.000000	0.000000	-90.000000	0.000000	-90.000000	0.000000	-90.000000	0.000000	-90.000000	0.000000	-90.000000	0.000000	-90.000000	0.000000	-90.000000	0.000000	-90.000000	0.000000	-90.000000	0.000000	-90.000000	0.000000	-90.000000	0.000000	-90.000000	0.000000	-90.000000	0.000000	-90.000000	0.000000	-90.000000	0.000000	-90.000000	0.000000
-146.300000	0.304000	-146.300000	0.304000	-146.300000	0.304000	-146.300000	0.304000	146.300000	0.304000	146.100000	0.305000	150.100000	0.325000	-180.000000	0.000000	-180.000000	0.000000	-180.000000	0.000000	-180.000000	0.000000	-180.000000	0.000000	-180.000000	0.000000	-180.000000	0.000000	-180.000000	0.000000	-180.000000	0.000000	-180.000000	0.000000	-180.000000	0.000000	-180.000000	0.000000	-180.000000	0.000000	-180.000000	0.000000	-180.000000	0.000000	-180.000000	0.000000	-180.000000	0.000000	-180.000000	0.000000
-146.100000	0.305000	-146.100000	0.305000	-146.100000	0.305000	-146.100000	0.305000	146.100000	0.305000	146.300000	0.304000	63.800000	0.005000	135.000000	0.000000	135.000000	0.000000	135.000000	0.000000	135.000000	0.000000	135.000000	0.000000	135.000000	0.000000	135.000000	0.000000	135.000000	0.000000	135.000000	0.000000	135.000000	0.000000	135.000000	0.000000	135.000000	0.000000	135.000000	0.000000	135.000000	0.000000	135.000000	0.000000	135.000000	0.000000	135.000000	0.000000	135.000000	0.000000
-146.300000	0.304000	-146.300000	0.304000	-146.300000	0.304000	-146.300000	0.304000	146.300000	0.304000	146.100000	0.305000	149.400000	0.426000	-180.000000	0.000000	-180.000000	0.000000	-180.000000	0.000000	-180.000000	0.000000	-180.000000	0.000000	-180.000000	0.000000	-180.000000	0.000000	-180.000000	0.000000	-180.000000	0.000000	-180.000000	0.000000	-180.000000	0.000000	-180.000000	0.000000	-180.000000	0.000000	-180.000000	0.000000	-180.000000	0.000000	-180.000000	0.000000	-180.000000	0.000000	-180.000000	0.000000
-146.100000	0.305000	-146.100000	0.305000	-146.100000	0.305000	-146.100000	0.305000	146.100000	0.305000	146.300000	0.304000	-179.500000	0.308000	90.000000	0.000000	90.000000	0.000000	90.000000	0.000000	90.000000	0.000000	90.000000	0.000000	90.000000	0.000000	90.000000	0.000000	90.000000	0.000000	90.000000	0.000000	90.000000	0.000000	90.000000	0.000000	90.000000	0.000000	90.000000	0.000000	90.000000	0.000000	90.000000	0.000000	90.000000	0.000000	90.000000	0.000000	90.000000	0.000000
-146.300000	0.304000	-146.300000	0.304000	-146.300000	0.304000	-146.300000	0.304000	146.300000	0.304000	146.100000	0.305000	-150.600000	0.326000	180.000000	0.000000	180.000000	0.000000	180.000000	0.000000	180.000000	0.000000	180.000000	0.000000	180.000000	0.000000	180.000000	0.000000	180.000000	0.000000	180.000000	0.000000	180.000000	0.000000	180.000000	0.000000	180.000000	0.000000	180.000000	0.000000	180.000000	0.000000	180.000000	0.000000	180.000000	0.000000	180.000000	0.000000	180.000000	0.000000
-146.100000	0.305000	-146.100000	0.305000	-146.100000	0.305000	-146.100000	0.305000	146.100000	0.305000	146.300000	0.304000	-62.900000	0.003000	-140.600000	0.000000	-140.600000	0.000000	-140.600000	0.000000	-140.600000	0.000000	-140.600000	0.000000	-140.600000	0.000000	-140.600000	0.000000	-140.600000	0.000000	-140.600000	0.000000	-140.600000	0.000000	-140.600000	0.000000	-140.600000	0.000000	-140.600000	0.000000	-140.600000	0.000000	-140.600000	0.000000	-140.600000	0.000000	-140.600000	0.000000	-140.600000	0.000000
-146.300000	0.304000	-146.300000	0.304000	-146.300000	0.304000	-146.300000	0.304000	146.300000	0.304000	146.100000	0.305000	-149.700000	0.427000	-180.000000	0.000000	-180.000000	0.000000	-180.000000	0.000000	-180.000000	0.000000	-180.000000	0.000000	-180.000000	0.000000	-180.000000	0.000000	-180.000000	0.000000	-180.000000	0.000000	-180.000000	0.000000	-180.000000	0.000000	-180.000000	0.000000	-180.000000	0.000000	-180.000000	0.000000	-180.000000	0.000000	-180.000000	0.000000	-180.000000	0.000000	-180.000000	0.000000
-146.100000	0.305000	-146.100000	0.305000	-146.100000	0.305000	-146.100000	0.305000	146.100000	0.305000	146.300000	0.304000	179.200000	0.308000	-90.000000	0.000000	-90.000000	0.000000	-90.000000	0.000000	-90.000000	0.000000	-90.000000	0.000000	-90.000000	0.000000	-90.000000	0.000000	-90.000000	0.000000	-90.000000	0.000000	-90.000000	0.000000	-90.000000	0.000000	-90.000000	0.000000	-90.000000	0.000000	-90.000000	0.000000	-90.000000	0.000000	-90.000000	0.000000	-90.000000	0.000000	-90.000000	0.000000
-146.300000	0.304000	-146.300000	0.304000	-146.300000	0.304000	-146.300000	0.304000	146.300000	0.304000	146.100000	0.305000	150.000000	0.325000	-180.000000	0.000000	-180.000000	0.000000	-180.000000	0.000000	-180.000000	0.000000	-180.000000	0.000000	-180.000000	0.000000	-180.000000	0.000000	-180.000000	0.000000	-180.000000	0.000000	-180.000000	0.000000	-180.000000	0.000000	-180.000000	0.000000	-180.000000	0.000000	-180.000000	0.000000	-180.000000	0.000000	-180.000000	0.000000	-180.000000	0.000000	-180.000000	0.000000
-180.000000	0.000000	-180.000000	0.000000	-180.000000	0.000000	-180.000000	0.000000	-180.000000	0.000000	-180.000000	0.000000	-180.000000	0.000000	-180.000000	0.000000	-180.000000	0.000000	-180.000000	0.000000	-180.000000	0.000000	-180.000000	0.000000	-180.000000	0.000000	-180.000000	0.000000	-180.000000	0.000000	-180.000000	0.000000	-180.000000	0.000000	-180.000000	0.000000	-180.000000	0.000000	-180.000000	0.000000	-180.000000	0.000000	-180.000000	0.000000	-180.000000	0.000000	-180.000000	0.000000	-180.000000	0.000000
90.000000	0.491000	90.000000	0.491000	90.000000	0.000000	90.000000	0.000000	90.000000	0.000000	90.000000	0.000000	90.000000	0.000000	90.000000	0.000000	90.000000	0.000000	90.000000	0.000000	90.000000	0.000000	90.000000	0.000000	90.000000	0.000000	90.000000	0.000000	90.000000	0.000000	90.000000	0.000000	90.000000	0.000000	90.000000	0.000000	90.000000	0.000000	90.000000	0.000000	90.000000	0.000000	90.000000	0.000000	90.000000	0.000000	90.000000	0.000000	90.000000	0.000000
-180.000000	0.219000	-180.000000	0.219000	-180.000000	0.000000	-180.000000	0.000000	-180.000000	0.000000	-180.000000	0.000000	-180.000000	0.000000	-180.000000	0.000000	-180.000000	0.000000	-180.000000	0.000000	-180.000000	0.000000	-180.000000	0.000000	-180.000000	0.000000	-180.000000	0.000000	-180.000000	0.000000	-180.000000	0.000000	-180.000000	0.000000	-180.000000	0.000000	-180.000000	0.000000	-180.000000	0.000000	-180.000000	0.000000	-180.000000	0.000000	-180.000000	0.000000	-180.000000	0.000000	-180.000000	0.000000
-128.800000	0.379000	-128.800000	0.379000	-135.000000	0.654000	-135.000000	0.000000	-135.000000	0.000000	-135.000000	0.000000	-135.000000	0.000000	-135.000000	0.000000	-135.000000	0.000000	-135.000000	0.000000	-135.000000	0.000000	-135.000000	0.000000	-135.000000	0.000000	-135.000000	0.000000	-135.000000	0.000000	-135.000000	0.000000	-135.000000	0.000000	-135.000000	0.000000	-135.000000	0.000000	-135.000000	0.000000	-135.000000	0.000000	-135.000000	0.000000	-135.000000	0.000000	-135.000000	0.000000	-135.000000	0.000000
-157.000000	0.254000	-157.000000	0.254000	-180.000000	0.198000	-180.000000	0.000000	-180.000000	0.000000	-180.000000	0.000000	-180.000000	0.000000	-180.000000	0.000000	-180.000000	0.000000	-180.000000	0.000000	-180.000000	0.000000	-180.000000	0.000000	-180.000000	0.000000	-180.000000	0.000000	-180.000000	0.000000	-180.000000	0.000000	-180.000000	0.000000	-180.000000	0.000000	-180.000000	0.000000	-180.000000	0.000000	-180.000000	0.000000	-180.000000	0.000000	-180.000000	0.000000	-180.000000	0.000000	-180.000000	0.000000
-137.100000	0.339000	-137.100000	0.339000	-124.000000	0.388000	-90.000000	0.000000	-90.000000	0.000000	-90.000000	0.000000	-90.000000	0.000000	-90.000000	0.000000	-90.000000	0.000000	-90.000000	0.000000	-90.000000	0.000000	-90.000000	0.000000	-90.000000	0.000000	-90.000000	0.000000	-90.000000	0.000000	-90.000000	0.000000	-90.000000	0.000000	-90.000000	0.000000	-90.000000	0.000000	-90.000000	0.000000	-90.000000	0.000000	-90.000000	0.000000	-90.000000	0.000000	-90.000000	0.000000	-90.000000	0.000000
-152.300000	0.282000	-152.300000	0.282000	-159.100000	0.248000	-180.000000	0.000000	-180.000000	0.000000	-180.000000	0.000000	-180.000000	0.000000	-180.000000	0.000000	-180.000000	0.000000	-180.000000	0.000000	-180.000000	0.000000	-180.000000	0.000000	-180.000000	0.000000	-180.000000	0.000000	-180.000000	0.000000	-180.000000	0.000000	-180.000000	0.000000	-180.000000	0.000000	-180.000000	0.000000	-180.000000	0.000000	-180.000000	0.000000	-180.000000	0.000000	-180.000000	0.000000	-180.000000	0.000000	-180.000000	0.000000
-142.100000	0.321000	-142.100000	0.321000	-135.800000	0.344000	112.500000	0.769000	112.500000	0.000000	112.500000	0.000000	112.500000	0.000000	112.500000	0.000000	112.500000	0.000000	112.500000	0.000000	112.500000	0.000000	112.500000	0.000000	112.500000	0.000000	112.500000	0.000000	112.500000	0.000000	112.500000	0.000000	112.500000	0.000000	112.500000	0.000000	112.500000	0.000000	112.500000	0.000000	112.500000	0.000000	112.500000	0.000000	112.500000	0.000000	112.500000	0.000000	112.500000	0.000000
-149.000000	0.293000	-149.000000	0.293000	-153.000000	0.278000	-180.000000	0.187000	-180.000000	0.000000	-180.000000	0.000000	-180.000000	0.000000	-180.000000	0.000000	-180.000000	0.000000	-180.000000	0.000000	-180.000000	0.000000	-180.000000	0.000000	-180.000000	0.000000	-180.000000	0.000000	-180.000000	0.000000	-180.000000	0.000000	-180.000000	0.000000	-180.000000	0.000000	-180.000000	0.000000	-180.000000	0.000000	-180.000000	0.000000	-180.000000	0.000000	-180.000000	0.000000	-180.000000	0.000000	-180.000000	0.000000
-144.200000	0.313000	-144.200000	0.313000	-141.400000	0.324000	-121.800000	0.393000	-90.000000	0.000000	-90.000000	0.000000	-90.000000	0.000000	-90.000000	0.000000	-90.000000	0.000000	-90.000000	0.000000	-90.000000	0.000000	-90.000000	0.000000	-90.000000	0.000000	-90.000000	0.000000	-90.000000	0.000000	-90.000000	0.000000	-90.000000	0.000000	-90.000000	0.000000	-90.000000	0.000000	-90.000000	0.000000	-90.000000	0.000000	-90.000000	0.000000	-90.000000	0.000000	-90.000000	0.000000	-90.000000	0.000000
-147.700000	0.299000	-147.700000	0.299000	-149.500000	0.291000	-160.300000	0.245000	-180.000000	0.000000	-180.000000	0.000000	-180.000000	0.000000	-180.000000	0.000000	-180.000000	0.000000	-180.000000	0.000000	-180.000000	0.000000	-180.000000	0.000000	-180.000000	0.000000	-180.000000	0.000000	-180.000000	0.000000	-180.000000	0.000000	-180.000000	0.000000	-180.000000	0.000000	-180.000000	0.000000	-180.000000	0.000000	-180.000000	0.000000	-180.000000	0.000000	-180.000000	0.000000	-180.000000	0.000000	-180.000000	0.000000
-145.200000	0.309000	-145.200000	0.309000	-143.800000	0.314000	-135.200000	0.347000	135.000000	0.831000	135.000000	0.000000	135.000000	0.000000	135.000000	0.000000	135.000000	0.000000	135.000000	0.000000	135.000000	0.000000	135.000000	0.000000	135.000000	0.000000	135.000000	0.000000	135.000000	0.000000	135.000000	0.000000	135.000000	0.000000	135.000000	0.000000	135.000000	0.000000	135.000000	0.000000	135.000000	0.000000	135.000000	0.000000	135.000000	0.000000	135.000000	0.000000	135.000000	0.000000
-147.000000	0.302000	-147.000000	0.302000	-147.900000	0.298000	-153.400000	0.276000	-180.000000	0.005000	-180.000000	0.000000	-180.000000	0.000000	-180.000000	0.000000	-180.000000	0.000000	-180.000000	0.000000	-180.000000	0.000000	-180.000000	0.000000	-180.000000	0.000000	-180.000000	0.000000	-180.000000	0.000000	-180.000000	0.000000	-180.000000	0.000000	-180.000000	0.000000	-180.000000	0.000000	-180.000000	0.000000	-180.000000	0.000000	-180.000000	0.000000	-180.000000	0.000000	-180.000000	0.000000	-180.000000	0.000000
-145.800000	0.307000	-145.800000	0.307000	-145.000000	0.309000	-141.000000	0.325000	90.800000	0.492000	90.000000	0.000000	90.000000	0.000000	90.000000	0.000000	90.000000	0.000000	90.000000	0.000000	90.000000	0.000000	90.000000	0.000000	90.000000	0.000000	90.000000	0.000000	90.000000	0.000000	90.000000	0.000000	90.000000	0.000000	90.000000	0.000000	90.000000	0.000000	90.000000	0.000000	90.000000	0.000000	90.000000	0.000000	90.000000	0.000000	90.000000	0.000000	90.000000	0.000000
-146.600000	0.303000	-146.600000	0.303000	-147.100000	0.302000	-149.800000	0.291000	179.500000	0.217000	-180.000000	0.000000	-180.000000	0.000000	-180.000000	0.000000	-180.000000	0.000000	-180.000000	0.000000	-180.000000	0.000000	-180.000000	0.000000	-180.000000	0.000000	-180.000000	0.000000	-180.000000	0.000000	-180.000000	0.000000	-180.000000	0.000000	-180.000000	0.000000	-180.000000	0.000000	-180.000000	0.000000	-180.000000	0.000000	-180.000000	0.000000	-180.000000	0.000000	-180.000000	0.000000	-180.000000	0.000000
-146.000000	0.306000	-146.000000	0.306000	-145.700000	0.307000	-143.700000	0.314000	128.400000	0.380000	-123.700000	0.000000	-123.700000	0.000000	-123.700000	0.000000	-123.700000	0.000000	-123.700000	0.000000	-123.700000	0.000000	-123.700000	0.000000	-123.700000	0.000000	-123.700000	0.000000	-123.700000	0.000000	-123.700000	0.000000	-123.700000	0.000000	-123.700000	0.000000	-123.700000	0.000000	-123.700000	0.000000	-123.700000	0.000000	-123.700000	0.000000	-123.700000	0.000000	-123.700000	0.000000	-123.700000	0.000000
-146.500000	0.304000	-146.500000	0.304000	-146.600000	0.303000	-147.900000	0.298000	157.200000	0.254000	180.000000	0.000000	180.000000	0.000000	180.000000	0.000000	180.000000	0.000000	180.000000	0.000000	180.000000	0.000000	180.000000	0.000000	180.000000	0.000000	180.000000	0.000000	180.000000	0.000000	180.000000	0.000000	180.000000	0.000000	180.000000	0.000000	180.000000	0.000000	180.000000	0.000000	180.000000	0.000000	180.000000	0.000000	180.000000	0.000000	180.000000	0.000000	180.000000	0.000000
-146.100000	0.305000	-146.100000	0.305000	-146.000000	0.306000	-145.000000	0.309000	137.000000	0.339000	-90.000000	0.000000	-90.000000	0.000000	-90.000000	0.000000	-90.000000	0.000000	-90.000000	0.000000	-90.000000	0.000000	-90.000000	0.000000	-90.000000	0.000000	-90.000000	0.000000	-90.000000	0.000000	-90.000000	0.000000	-90.000000	0.000000	-90.000000	0.000000	-90.000000	0.000000	-90.000000	0.000000	-90.000000	0.000000	-90.000000	0.000000	-90.000000	0.000000	-90.000000	0.000000	-90.000000	0.000000
-146.300000	0.304000	-146.300000	0.304000	-146.500000	0.304000	-147.100000	0.302000	152.200000	0.281000	-180.000000	0.000000	-180.000000	0.000000	-180.000000	0.000000	-180.000000	0.000000	-180.000000	0.000000	-180.000000	0.000000	-180.000000	0.000000	-180.000000	0.000000	-180.000000	0.000000	-180.000000	0.000000	-180.000000	0.000000	-180.000000	0.000000	-180.000000	0.000000	-180.000000	0.000000	-180.000000	0.000000	-180.000000	0.000000	-180.000000	0.000000	-180.000000	0.000000	-180.000000	0.000000	-180.000000	0.000000
-146.100000	0.305000	-146.100000	0.305000	-146.100000	0.305000	-145.700000	0.307000	141.900000	0.321000	135.000000	0.000000	135.000000	0.000000	135.000000	0.000000	135.000000	0.000000	135.000000	0.000000	135.000000	0.000000	135.000000	0.000000	135.000000	0.000000	135.000000	0.000000	135.000000	0.000000	135.000000	0.000000	135.000000	0.000000	135.000000	0.000000	135.000000	0.000000	135.000000	0.000000	135.000000	0.000000	135.000000	0.000000	135.000000	0.000000	135.000000	0.000000	135.000000	0.000000
-146.300000	0.304000	-146.300000	0.304000	-146.300000	0.304000	-146.600000	0.303000	149.100000	0.293000	180.000000	0.000000	180.000000	0.000000	180.000000	0.000000	180.000000	0.000000	180.000000	0.000000	180.000000	0.000000	180.000000	0.000000	180.000000	0.000000	180.000000	0.000000	180.000000	0.000000	180.000000	0.000000	180.000000	0.000000	180.000000	0.000000	180.000000	0.000000	180.000000	0.000000	180.000000	0.000000	180.000000	0.000000	180.000000	0.000000	180.000000	0.000000	180.000000	0.000000
-146.100000	0.305000	-146.100000	0.305000	-146.100000	0.305000	-146.000000	0.306000	144.200000	0.313000	90.000000	0.000000	90.000000	0.000000	90.000000	0.000000	90.000000	0.000000	90.000000	0.000000	90.000000	0.000000	90.000000	0.000000	90.000000	0.000000	90.000000	0.000000	90.000000	0.000000	90.000000	0.000000	90.000000	0.000000	90.000000	0.000000	90.000000	0.000000	90.000000	0.000000	90.000000	0.000000	90.000000	0.000000	90.000000	0.000000	90.000000	0.000000	90.000000	0.000000
-146.300000	0.304000	-146.300000	0.304000	-146.300000	0.304000	-146.500000	0.304000	147.700000	0.299000	-180.000000	0.000000	-180.000000	0.000000	-180.000000	0.000000	-180.000000	0.000000	-180.000000	0.000000	-180.000000	0.000000	-180.000000	0.000000	-180.000000	0.000000	-180.000000	0.000000	-180.000000	0.000000	-180.000000	0.000000	-180.000000	0.000000	-180.000000	0.000000	-180.000000	0.000000	-180.000000	0.000000	-180.000000	0.000000	-180.000000	0.000000	-180.000000	0.000000	-180.000000	0.000000	-180.000000	0.000000
-146.100000	0.305000	-146.100000	0.305000	-146.100000	0.305000	-146.100000	0.305000	145.200000	0.309000	-112.500000	0.929000	-112.500000	0.000000	-112.500000	0.000000	-112.500000	0.000000	-112.500000	0.000000	-112.500000	0.000000	-112.500000	0.000000	-112.500000	0.000000	-112.500000	0.000000	-112.500000	0.000000	-112.500000	0.000000	-112.500000	0.000000	-112.500000	0.000000	-112.500000	0.000000	-112.500000	0.000000	-112.500000	0.000000	-112.500000	0.000000	-112.500000	0.000000	-112.500000	0.000000	-112.500000	0.000000
-146.300000	0.304000	-146.300000	0.304000	-146.300000	0.304000	-146.300000	0.304000	147.000000	0.302000	180.000000	0.001000	180.000000	0.000000	180.000000	0.000000	180.000000	0.000000	180.000000	0.000000	180.000000	0.000000	180.000000	0.000000	180.000000	0.000000	180.000000	0.000000	180.000000	0.000000	180.000000	0.000000	180.000000	0.000000	180.000000	0.000000	180.000000	0.000000	180.000000	0.000000	180.000000	0.000000	180.000000	0.000000	180.000000	0.000000	180.000000	0.000000	180.000000	0.000000
-146.100000	0.305000	-146.100000	0.305000	-146.100000	0.305000	-146.100000	0.305000	145.800000	0.307000	-90.200000	0.493000	90.000000	0.000000	90.000000	0.000000	90.000000	0.000000	90.000000	0.000000	90.000000	0.000000	90.000000	0.000000	90.000000	0.000000	90.000000	0.000000	90.000000	0.000000	90.000000	0.000000	90.000000	0.000000	90.000000	0.000000	90.000000	0.000000	90.000000	0.000000	90.000000	0.000000	90.000000	0.000000	90.000000	0.000000	90.000000	0.000000	90.000000	0.000000
-146.300000	0.304000	-146.300000	0.304000	-146.300000	0.304000	-146.300000	0.304000	146.600000	0.303000	-179.600000	0.002000	-180.000000	0.000000	-180.000000	0.000000	-180.000000	0.000000	-180.000000	0.000000	-180.000000	0.000000	-180.000000	0.000000	-180.000000	0.000000	-180.000000	0.000000	-180.000000	0.000000	-180.000000	0.000000	-180.000000	0.000000	-180.000000	0.000000	-180.000000	0.000000	-180.000000	0.000000	-180.000000	0.000000	-180.000000	0.000000	-180.000000	0.000000	-180.000000	0.000000	-180.000000	0.000000
-146.100000	0.305000	-146.100000	0.305000	-146.100000	0.305000	-146.100000	0.305000	146.000000	0.306000	-90.500000	0.502000	-135.000000	0.000000	-135.000000	0.000000	-135.000000	0.000000	-135.000000	0.000000	-135.000000	0.000000	-135.000000	0.000000	-135.000000	0.000000	-135.000000	0.000000	-135.000000	0.000000	-135.000000	0.000000	-135.000000	0.000000	-135.000000	0.000000	-135.000000	0.000000	-135.000000	0.000000	-135.000000	0.000000	-135.000000	0.000000	-135.000000	0.000000	-135.000000	0.000000	-135.000000	0.000000
-146.300000	0.304000	-146.300000	0.304000	-146.300000	0.304000	-146.300000	0.304000	146.500000	0.304000	-179.400000	0.003000	180.000000	0.000000	180.000000	0.000000	180.000000	0.000000	180.000000	0.000000	180.000000	0.000000	180.000000	0.000000	180.000000	0.000000	180.000000	0.000000	180.000000	0.000000	180.000000	0.000000	180.000000	0.000000	180.000000	0.000000	180.000000	0.000000	180.000000	0.000000	180.000000	0.000000	180.000000	0.000000	180.000000	0.000000	180.000000	0.000000	180.000000	0.000000
-146.100000	0.305000	-146.100000	0.305000	-146.100000	0.305000	-146.100000	0.305000	146.100000	0.305000	-90.800000	0.500000	-90.000000	0.000000	-90.000000	0.000000	-90.000000	0.000000	-90.000000	0.000000	-90.000000	0.000000	-90.000000	0.000000	-90.000000	0.000000	-90.000000	0.000000	-90.000000	0.000000	-90.000000	0.000000	-90.000000	0.000000	-90.000000	0.000000	-90.000000	0.000000	-90.000000	0.000000	-90.000000	0.000000	-90.000000	0.000000	-90.000000	0.000000	-90.000000	0.000000	-90.000000	0.000000
-146.300000	0.304000	-146.300000	0.304000	-146.300000	0.304000	-146.300000	0.304000	146.300000	0.304000	-179.000000	0.004000	180.000000	0.000000	180.000000	0.000000	180.000000	0.000000	180.000000	0.000000	180.000000	0.000000	180.000000	0.000000	180.000000	0.000000	180.000000	0.000000	180.000000	0.000000	180.000000	0.000000	180.000000	0.000000	180.000000	0.000000	180.000000	0.000000	180.000000	0.000000	180.000000	0.000000	180.000000	0.000000	180.000000	0.000000	180.000000	0.000000	180.000000	0.000000
-146.100000	0.305000	-146.100000	0.305000	-146.100000	0.305000	-146.100000	0.305000	146.100000	0.305000	-91.200000	0.499000	106.900000	0.000000	106.900000	0.000000	106.900000	0.000000	106.900000	0.000000	106.900000	0.000000	106.900000	0.000000	106.900000	0.000000	106.900000	0.000000	106.900000	0.000000	106.900000	0.000000	106.900000	0.000000	106.900000	0.000000	106.900000	0.000000	106.900000	0.000000	106.900000	0.000000	106.900000	0.000000	106.900000	0.000000	106.900000	0.000000	106.900000	0.000000
-146.300000	0.304000	-146.300000	0.304000	-146.300000	0.304000	-146.300000	0.304000	146.300000	0.304000	-178.600000	0.005000	180.000000	0.000000	180.000000	0.000000	180.000000	0.000000	180.000000	0.000000	180.000000	0.000000	180.000000	0.000000	180.000000	0.000000	180.000000	0.000000	180.000000	0.000000	180.000000	0.000000	180.000000	0.000000	180.000000	0.000000	180.000000	0.000000	180.000000	0.000000	180.000000	0.000000	180.000000	0.000000	180.000000	0.000000	180.000000	0.000000	180.000000	0.000000
-146.100000	0.305000	-146.100000	0.305000	-146.100000	0.305000	-146.100000	0.305000	146.100000	0.305000	-91.600000	0.498000	-90.000000	0.000000	-90.000000	0.000000	-90.000000	0.000000	-90.000000	0.000000	-90.000000	0.000000	-90.000000	0.000000	-90.000000	0.000000	-90.000000	0.000000	-90.000000	0.000000	-90.000000	0.000000	-90.000000	0.000000	-90.000000	0.000000	-90.000000	0.000000	-90.000000	0.000000	-90.000000	0.000000	-90.000000	0.000000	-90.000000	0.000000	-90.000000	0.000000	-90.000000	0.000000
-146.300000	0.304000	-146.300000	0.304000	-146.300000	0.304000	-146.300000	0.304000	146.300000	0.304000	-178.200000	0.006000	-180.000000	0.000000	-180.000000	0.000000	-180.000000	0.000000	-180.000000	0.000000	-180.000000	0.000000	-180.000000	0.000000	-180.000000	0.000000	-180.000000	0.000000	-180.000000	0.000000	-180.000000	0.000000	-180.000000	0.000000	-180.000000	0.000000	-180.000000	0.000000	-180.000000	0.000000	-180.000000	0.000000	-180.000000	0.000000	-180.000000	0.000000	-180.000000	0.000000	-180.000000	0.000000
-146.100000	0.305000	-146.100000	0.305000	-146.100000	0.305000	-146.100000	0.305000	146.100000	0.305000	-91.900000	0.497000	135.000000	0.000000	135.000000	0.000000	135.000000	0.000000	135.000000	0.000000	135.000000	0.000000	135.000000	0.000000	135.000000	0.000000	135.000000	0.000000	135.000000	0.000000	135.000000	0.000000	135.000000	0.000000	135.000000	0.000000	135.000000	0.000000	135.000000	0.000000	135.000000	0.000000	135.000000	0.000000	135.000000	0.000000	135.000000	0.000000	135.000000	0.000000
-146.300000	0.304000	-146.300000	0.304000	-146.300000	0.304000	-146.300000	0.304000	146.300000	0.304000	-178.000000	0.008000	-180.000000	0.000000	-180.000000	0.000000	-180.000000	0.000000	-180.000000	0.000000	-180.000000	0.000000	-180.000000	0.000000	-180.000000	0.000000	-180.000000	0.000000	-180.000000	0.000000	-180.000000	0.000000	-180.000000	0.000000	-180.000000	0.000000	-180.000000	0.000000	-180.000000	0.000000	-180.000000	0.000000	-180.000000	0.000000	-180.000000	0.000000	-180.000000	0.000000	-180.000000	0.000000
-146.100000	0.305000	-146.100000	0.305000	-146.100000	0.305000	-146.100000	0.305000	146.100000	0.305000	-92.400000	0.496000	90.000000	0.000000	90.000000	0.000000	90.000000	0.000000	90.000000	0.000000	90.000000	0.000000	90.000000	0.000000	90.000000	0.000000	90.000000	0.000000	90.000000	0.000000	90.000000	0.000000	90.000000	0.000000	90.000000	0.000000	90.000000	0.000000	90.000000	0.000000	90.000000	0.000000	90.000000	0.000000	90.000000	0.000000	90.000000	0.000000	90.000000	0.000000
-146.300000	0.304000	-146.300000	0.304000	-146.300000	0.304000	-146.300000	0.304000	146.300000	0.304000	-177.200000	0.008000	180.000000	0.000000	180.000000	0.000000	180.000000	0.000000	180.000000	0.000000	180.000000	0.000000	180.000000	0.000000	180.000000	0.000000	180.000000	0.000000	180.000000	0.000000	180.000000	0.000000	180.000000	0.000000	180.000000	0.000000	180.000000	0.000000	180.000000	0.000000	180.000000	0.000000	180.000000	0.000000	180.000000	0.000000	180.000000	0.000000	180.000000	0.000000
-146.100000	0.305000	-146.100000	0.305000	-146.100000	0.305000	-146.100000	0.305000	146.100000	0.305000	-92.800000	0.495000	-112.500000	0.000000	-112.500000	0.000000	-112.500000	0.000000	-112.500000	0.000000	-112.500000	0.000000	-112.500000	0.000000	-112.500000	0.000000	-112.500000	0.000000	-112.500000	0.000000	-112.500000	0.000000	-112.500000	0.000000	-112.500000	0.000000	-112.500000	0.000000	-112.500000	0.000000	-112.500000	0.000000	-112.500000	0.000000	-112.500000	0.000000	-112.500000	0.000000	-112.500000	0.000000
-146.300000	0.304000	-146.300000	0.304000	-146.300000	0.304000	-146.300000	0.304000	146.300000	0.304000	-177.200000	0.011000	-180.000000	0.000000	-180.000000	0.000000	-180.000000	0.000000	-180.000000	0.000000	-180.000000	0.000000	-180.000000	0.000000	-180.000000	0.000000	-180.000000	0.000000	-180.000000	0.000000	-180.000000	0.000000	-180.000000	0.000000	-180.000000	0.000000	-180.000000	0.000000	-180.000000	0.000000	-180.000000	0.000000	-180.000000	0.000000	-180.000000	0.000000	-180.000000	0.000000	-180.000000	0.000000
-146.100000	0.305000	-146.100000	0.305000	-146.100000	0.305000	-146.100000	0.305000	146.100000	0.305000	-93.300000	0.494000	90.000000	0.000000	90.000000	0.000000	90.000000	0.000000	90.000000	0.000000	90.000000	0.000000	90.000000	0.000000	90.000000	0.000000	90.000000	0.000000	90.000000	0.000000	90.000000	0.000000	90.000000	0.000000	90.000000	0.000000	90.000000	0.000000	90.000000	0.000000	90.000000	0.000000	90.000000	0.000000	90.000000	0.000000	90.000000	0.000000	90.000000	0.000000
-146.300000	0.304000	-146.300000	0.304000	-146.300000	0.304000	-146.300000	0.304000	146.300000	0.304000	-176.200000	0.010000	180.000000	0.000000	180.000000	0.000000	180.000000	0.000000	180.000000	0.000000	180.000000	0.000000	180.000000	0.000000	180.000000	0.000000	180.000000	0.000000	180.000000	0.000000	180.000000	0.000000	180.000000	0.000000	180.000000	0.000000	180.000000	0.000000	180.000000	0.000000	180.000000	0.000000	180.000000	0.000000	180.000000	0.000000	180.000000	0.000000	180.000000	0.000000
-146.100000	0.305000	-146.100000	0.305000	-146.100000	0.305000	-146.100000	0.305000	146.100000	0.305000	-93.600000	0.493000	-135.000000	0.000000	-135.000000	0.000000	-135.000000	0.000000	-135.000000	0.000000	-135.000000	0.000000	-135.000000	0.000000	-135.000000	0.000000	-135.000000	0.000000	-135.000000	0.000000	-135.000000	0.000000	-135.000000	0.000000	-135.000000	0.000000	-135.000000	0.000000	-135.000000	0.000000	-135.000000	0.000000	-135.000000	0.000000	-135.000000	0.000000	-135.000000	0.000000	-135.000000	0.000000
-146.300000	0.304000	-146.300000	0.304000	-146.300000	0.304000	-146.300000	0.304000	146.300000	0.304000	-176.600000	0.015000	180.000000	0.000000	180.000000	0.000000	180.000000	0.000000	180.000000	0.000000	180.000000	0.000000	180.000000	0.000000	180.000000	0.000000	180.000000	0.000000	180.000000	0.000000	180.000000	0.000000	180.000000	0.000000	180.000000	0.000000	180.000000	0.000000	180.000000	0.000000	180.000000	0.000000	180.000000	0.000000	180.000000	0.000000	180.000000	0.000000	180.000000	0.000000
-146.100000	0.305000	-146.100000	0.305000	-146.100000	0.305000	-146.100000	0.305000	146.100000	0.305000	-94.200000	0.491000	-90.000000	0.000000	-90.000000	0.000000	-90.000000	0.000000	-90.000000	0.000000	-90.000000	0.000000	-90.000000	0.000000	-90.000000	0.000000	-90.000000	0.000000	-90.000000	0.000000	-90.000000	0.000000	-90.000000	0.000000	-90.000000	0.000000	-90.000000	0.000000	-90.000000	0.000000	-90.000000	0.000000	-90.000000	0.000000	-90.000000	0.000000	-90.000000	0.000000	-90.000000	0.000000
-146.300000	0.304000	-146.300000	0.304000	-146.300000	0.304000	-146.300000	0.304000	146.300000	0.304000	-174.900000	0.013000	-180.000000	0.000000	-180.000000	0.000000	-180.000000	0.000000	-180.000000	0.000000	-180.000000	0.000000	-180.000000	0.000000	-180.000000	0.000000	-180.000000	0.000000	-180.000000	0.000000	-180.000000	0.000000	-180.000000	0.000000	-180.000000	0.000000	-180.000000	0.000000	-180.000000	0.000000	-180.000000	0.000000	-180.000000	0.000000	-180.000000	0.000000	-180.000000	0.000000	-180.000000	0.000000
-146.100000	0.305000	-146.100000	0.305000	-146.100000	0.305000	-146.100000	0.305000	146.100000	0.305000	-94.700000	0.490000	123.700000	1.018000	101.200000	0.000000	101.200000	0.000000	101.200000	0.000000	101.200000	0.000000	101.200000	0.000000	101.200000	0.000000	101.200000	0.000000	101.200000	0.000000	101.200000	0.000000	101.200000	0.000000	101.200000	0.000000	101.200000	0.000000	101.200000	0.000000	101.200000	0.000000	101.200000	0.000000	101.200000	0.000000	101.200000	0.000000	101.200000	0.000000
-146.300000	0.304000	-146.300000	0.304000	-146.300000	0.304000	-146.300000	0.304000	146.300000	0.304000	-178.600000	0.220000	180.000000	0.001000	180.000000	0.000000	180.000000	0.000000	180.000000	0.000000	180.000000	0.000000	180.000000	0.000000	180.000000	0.000000	180.000000	0.000000	180.000000	0.000000	180.000000	0.000000	180.000000	0.000000	180.000000	0.000000	180.000000	0.000000	180.000000	0.000000	180.000000	0.000000	180.000000	0.000000	180.000000	0.000000	180.000000	0.000000	180.000000	0.000000
-146.100000	0.305000	-146.100000	0.305000	-146.100000	0.305000	-146.100000	0.305000	146.100000	0.305000	-129.000000	0.377000	-90.000000	0.000000	-90.000000	0.000000	-90.000000	0.000000	-90.000000	0.000000	-90.000000	0.000000	-90.000000	0.000000	-90.000000	0.000000	-90.000000	0.000000	-90.000000	0.000000	-90.000000	0.000000	-90.000000	0.000000	-90.000000	0.000000	-90.000000	0.000000	-90.000000	0.000000	-90.000000	0.000000	-90.000000	0.000000	-90.000000	0.000000	-90.000000	0.000000	-90.000000	0.000000
-146.300000	0.304000	-146.300000	0.304000	-146.300000	0.304000	-146.300000	0.304000	146.300000	0.304000	-104.900000	0.009000	178.500000	0.001000	-180.000000	0.000000	-180.000000	0.000000	-180.000000	0.000000	-180.000000	0.000000	-180.000000	0.000000	-180.000000	0.000000	-180.000000	0.000000	-180.000000	0.000000	-180.000000	0.000000	-180.000000	0.000000	-180.000000	0.000000	-180.000000	0.000000	-180.000000	0.000000	-180.000000	0.000000	-180.000000	0.000000	-180.000000	0.000000	-180.000000	0.000000	-180.000000	0.000000
-146.100000	0.305000	-146.100000	0.305000	-146.100000	0.305000	-146.100000	0.305000	146.100000	0.305000	-128.800000	0.435000	50.000000	0.652000	135.000000	0.000000	135.000000	0.000000	135.000000	0.000000	135.000000	0.000000	135.000000	0.000000	135.000000	0.000000	135.000000	0.000000	135.000000	0.000000	135.000000	0.000000	135.000000	0.000000	135.000000	0.000000	135.000000	0.000000	135.000000	0.000000	135.000000	0.000000	135.000000	0.000000	135.000000	0.000000	135.000000	0.000000	135.000000	0.000000
-146.300000	0.304000	-146.300000	0.304000	-146.300000	0.304000	-146.300000	0.304000	146.300000	0.304000	-178.800000	0.285000	90.200000	0.001000	-180.000000	0.000000	-180.000000	0.000000	-180.000000	0.000000	-180.000000	0.000000	-180.000000	0.000000	-180.000000	0.000000	-180.000000	0.000000	-180.000000	0.000000	-180.000000	0.000000	-180.000000	0.000000	-180.000000	0.000000	-180.000000	0.000000	-180.000000	0.000000	-180.000000	0.000000	-180.000000	0.000000	-180.000000	0.000000	-180.000000	0.000000	-180.000000	0.000000
-146.100000	0.305000	-146.100000	0.305000	-146.100000	0.305000	-146.100000	0.305000	146.100000	0.305000	-143.800000	0.339000	90.800000	0.002000	90.000000	0.000000	90.000000	0.000000	90.000000	0.000000	90.000000	0.000000	90.000000	0.000000	90.000000	0.000000	90.000000	0.000000	90.000000	0.000000	90.000000	0.000000	90.000000	0.000000	90.000000	0.000000	90.000000	0.000000	90.000000	0.000000	90.000000	0.000000	90.000000	0.000000	90.000000	0.000000	90.000000	0.000000	90.000000	0.000000
-146.300000	0.304000	-146.300000	0.304000	-146.300000	0.304000	-146.300000	0.304000	146.300000	0.304000	-149.500000	0.282000	85.900000	0.002000	180.000000	0.000000	180.000000	0.000000	180.000000	0.000000	180.000000	0.000000	180.000000	0.000000	180.000000	0.000000	180.000000	0.000000	180.000000	0.000000	180.000000	0.000000	180.000000	0.000000	180.000000	0.000000	180.000000	0.000000	180.000000	0.000000	180.000000	0.000000	180.000000	0.000000	180.000000	0.000000	180.000000	0.000000	180.000000	0.000000
-146.100000	0.305000	-146.100000	0.305000	-146.100000	0.305000	-146.100000	0.305000	146.100000	0.305000	-142.400000	0.318000	133.900000	0.650000	-112.500000	0.000000	-112.500000	0.000000	-112.500000	0.000000	-112.500000	0.000000	-112.500000	0.000000	-112.500000	0.000000	-112.500000	0.000000	-112.500000	0.000000	-112.500000	0.000000	-112.500000	0.000000	-112.500000	0.000000	-112.500000	0.000000	-112.500000	0.000000	-112.500000	0.000000	-112.500000	0.000000	-112.500000	0.000000	-112.500000	0.000000	-112.500000	0.000000
-146.300000	0.304000	-146.300000	0.304000	-146.300000	0.304000	-146.300000	0.304000	146.300000	0.304000	-148.800000	0.296000	-83.800000	0.002000	180.000000	0.000000	180.000000	0.000000	180.000000	0.000000	180.000000	0.000000	180.000000	0.000000	180.000000	0.000000	180.000000	0.000000	180.000000	0.000000	180.000000	0.000000	180.000000	0.000000	180.000000	0.000000	180.000000	0.000000	180.000000	0.000000	180.000000	0.000000	180.000000	0.000000	180.000000	0.000000	180.000000	0.000000	180.000000	0.000000
-146.100000	0.305000	-146.100000	0.305000	-146.100000	0.305000	-146.100000	0.305000	146.100000	0.305000	-144.600000	0.311000	176.400000	0.002000	-90.000000	0.000000	-90.000000	0.000000	-90.000000	0.000000	-90.000000	0.000000	-90.000000	0.000000	-90.000000	0.000000	-90.000000	0.000000	-90.000000	0.000000	-90.000000	0.000000	-90.000000	0.000000	-90.000000	0.000000	-90.000000	0.000000	-90.000000	0.000000	-90.000000	0.000000	-90.000000	0.000000	-90.000000	0.000000	-90.000000	0.000000	-90.000000	0.000000
-146.300000	0.304000	-146.300000	0.304000	-146.300000	0.304000	-146.300000	0.304000	146.300000	0.304000	-147.300000	0.300000	90.200000	0.006000	-180.000000	0.000000	-180.000000	0.000000	-180.000000	0.000000	-180.000000	0.000000	-180.000000	0.000000	-180.000000	0.000000	-180.000000	0.000000	-180.000000	0.000000	-180.000000	0.000000	-180.000000	0.000000	-180.000000	0.000000	-180.000000	0.000000	-180.000000	0.000000	-180.000000	0.000000	-180.000000	0.000000	-180.000000	0.000000	-180.000000	0.000000	-180.000000	0.000000
-146.100000	0.305000	-146.100000	0.305000	-146.100000	0.305000	-146.100000	0.305000	146.100000	0.305000	-145.400000	0.308000	-135.000000	0.647000	135.000000	0.000000	135.000000	0.000000	135.000000	0.000000	135.000000	0.000000	135.000000	0.000000	135.000000	0.000000	135.000000	0.000000	135.000000	0.000000	135.000000	0.000000	135.000000	0.000000	135.000000	0.000000	135.000000	0.000000	135.000000	0.000000	135.000000	0.000000	135.000000	0.000000	135.000000	0.000000	135.000000	0.000000	135.000000	0.000000
-146.300000	0.304000	-146.300000	0.304000	-146.300000	0.304000	-146.300000	0.304000	146.300000	0.304000	-146.800000	0.302000	-176.900000	0.002000	-180.000000	0.000000	-180.000000	0.000000	-180.000000	0.000000	-180.000000	0.000000	-180.000000	0.000000	-180.000000	0.000000	-180.000000	0.000000	-180.000000	0.000000	-180.000000	0.000000	-180.000000	0.000000	-180.000000	0.000000	-180.000000	0.000000	-180.000000	0.000000	-180.000000	0.000000	-180.000000	0.000000	-180.000000	0.000000	-180.000000	0.000000	-180.000000	0.000000
-146.100000	0.305000	-146.100000	0.305000	-146.100000	0.305000	-146.100000	0.305000	146.100000	0.305000	-145.800000	0.306000	-97.100000	0.002000	90.000000	0.000000	90.000000	0.000000	90.000000	0.000000	90.000000	0.000000	90.000000	0.000000	90.000000	0.000000	90.000000	0.000000	90.000000	0.000000	90.000000	0.000000	90.000000	0.000000	90.000000	0.000000	90.000000	0.000000	90.000000	0.000000	90.000000	0.000000	90.000000	0.000000	90.000000	0.000000	90.000000	0.000000	90.000000	0.000000
-146.300000	0.304000	-146.300000	0.304000	-146.300000	0.304000	-146.300000	0.304000	146.300000	0.304000	-146.500000	0.304000	-174.100000	0.004000	180.000000	0.000000	180.000000	0.000000	180.000000	0.000000	180.000000	0.000000	180.000000	0.000000	180.000000	0.000000	180.000000	0.000000	180.000000	0.000000	180.000000	0.000000	180.000000	0.000000	180.000000	0.000000	180.000000	0.000000	180.000000	0.000000	180.000000	0.000000	180.000000	0.000000	180.000000	0.000000	180.000000	0.000000	180.000000	0.000000
-146.100000	0.305000	-146.100000	0.305000	-146.100000	0.305000	-146.100000	0.305000	146.100000	0.305000	-146.100000	0.305000	-135.100000	0.646000	-126.600000	0.000000	-126.600000	0.000000	-126.600000	0.000000	-126.600000	0.000000	-126.600000	0.000000	-126.600000	0.000000	-126.600000	0.000000	-126.600000	0.000000	-126.600000	0.000000	-126.600000	0.000000	-126.600000	0.000000	-126.600000	0.000000	-126.600000	0.000000	-126.600000	0.000000	-126.600000	0.000000	-126.600000	0.000000	-126.600000	0.000000	-126.600000	0.000000
-146.300000	0.304000	-146.300000	0.304000	-146.300000	0.304000	-146.300000	0.304000	146.300000	0.304000	-146.300000	0.304000	81.800000	0.006000	180.000000	0.000000	180.000000	0.000000	180.000000	0.000000	180.000000	0.000000	180.000000	0.000000	180.000000	0.000000	180.000000	0.000000	180.000000	0.000000	180.000000	0.000000	180.000000	0.000000	180.000000	0.000000	180.000000	0.000000	180.000000	0.000000	180.000000	0.000000	180.000000	0.000000	180.000000	0.000000	180.000000	0.000000	180.000000	0.000000
-146.100000	0.305000	-146.100000	0.305000	-146.100000	0.305000	-146.100000	0.305000	146.100000	0.305000	-146.100000	0.305000	-177.400000	0.002000	90.000000	0.000000	90.000000	0.000000	90.000000	0.000000	90.000000	0.000000	90.000000	0.000000	90.000000	0.000000	90.000000	0.000000	90.000000	0.000000	90.000000	0.000000	90.000000	0.000000	90.000000	0.000000	90.000000	0.000000	90.000000	0.000000	90.000000	0.000000	90.000000	0.000000	90.000000	0.000000	90.000000	0.000000	90.000000	0.000000
-146.300000	0.304000	-146.300000	0.304000	-146.300000	0.304000	-146.300000	0.304000	146.300000	0.304000	-146.300000	0.304000	-82.600000	0.003000	-180.000000	0.000000	-180.000000	0.000000	-180.000000	0.000000	-180.000000	0.000000	-180.000000	0.000000	-180.000000	0.000000	-180.000000	0.000000	-180.000000	0.000000	-180.000000	0.000000	-180.000000	0.000000	-180.000000	0.000000	-180.000000	0.000000	-180.000000	0.000000	-180.000000	0.000000	-180.000000	0.000000	-180.000000	0.000000	-180.000000	0.000000	-180.000000	0.000000
-146.100000	0.305000	-146.100000	0.305000	-146.100000	0.305000	-146.100000	0.305000	146.100000	0.305000	-146.100000	0.305000	-53.700000	0.646000	-135.000000	0.000000	-135.000000	0.000000	-135.000000	0.000000	-135.000000	0.000000	-135.000000	0.000000	-135.000000	0.000000	-135.000000	0.000000	-135.000000	0.000000	-135.000000	0.000000	-135.000000	0.000000	-135.000000	0.000000	-135.000000	0.000000	-135.000000	0.000000	-135.000000	0.000000	-135.000000	0.000000	-135.000000	0.000000	-135.000000	0.000000	-135.000000	0.000000
-146.300000	0.304000	-146.300000	0.304000	-146.300000	0.304000	-146.300000	0.304000	146.300000	0.304000	-146.300000	0.304000	-170.200000	0.002000	180.000000	0.000000	180.000000	0.000000	180.000000	0.000000	180.000000	0.000000	180.000000	0.000000	180.000000	0.000000	180.000000	0.000000	180.000000	0.000000	180.000000	0.000000	180.000000	0.000000	180.000000	0.000000	180.000000	0.000000	180.000000	0.000000	180.000000	0.000000	180.000000	0.000000	180.000000	0.000000	180.000000	0.000000	180.000000	0.000000
-146.100000	0.305000	-146.100000	0.305000	-146.100000	0.305000	-146.100000	0.305000	146.100000	0.305000	-146.100000	0.305000	80.100000	0.009000	-90.000000	0.000000	-90.000000	0.000000	-90.000000	0.000000	-90.000000	0.000000	-90.000000	0.000000	-90.000000	0.000000	-90.000000	0.000000	-90.000000	0.000000	-90.000000	0.000000	-90.000000	0.000000	-90.000000	0.000000	-90.000000	0.000000	-90.000000	0.000000	-90.000000	0.000000	-90.000000	0.000000	-90.000000	0.000000	-90.000000	0.000000	-90.000000	0.000000
-146.300000	0.304000	-146.300000	0.304000	-146.300000	0.304000	-146.300000	0.304000	146.300000	0.304000	-146.300000	0.304000	-176.300000	0.532000	180.000000	0.000000	180.000000	0.000000	180.000000	0.000000	180.000000	0.000000	180.000000	0.000000	180.000000	0.000000	180.000000	0.000000	180.000000	0.000000	180.000000	0.000000	180.000000	0.000000	180.000000	0.000000	180.000000	0.000000	180.000000	0.000000	180.000000	0.000000	180.000000	0.000000	180.000000	0.000000	180.000000	0.000000	180.000000	0.000000
-146.100000	0.305000	-146.100000	0.305000	-146.100000	0.305000	-146.100000	0.305000	146.100000	0.305000	-146.100000	0.305000	-178.200000	0.255000	112.500000	0.000000	112.500000	0.000000	112.500000	0.000000	112.500000	0.000000	112.500000	0.000000	112.500000	0.000000	112.500000	0.000000	112.500000	0.000000	112.500000	0.000000	112.500000	0.000000	112.500000	0.000000	112.500000	0.000000	112.500000	0.000000	112.500000	0.000000	112.500000	0.000000	112.500000	0.000000	112.500000	0.000000	112.500000	0.000000
-146.300000	0.304000	-146.300000	0.304000	-146.300000	0.304000	-146.300000	0.304000	146.300000	0.304000	-146.300000	0.304000	-135.900000	0.355000	180.000000	0.000000	180.000000	0.000000	180.000000	0.000000	180.000000	0.000000	180.000000	0.000000	180.000000	0.000000	180.000000	0.000000	180.000000	0.000000	180.000000	0.000000	180.000000	0.000000	180.000000	0.000000	180.000000	0.000000	180.000000	0.000000	180.000000	0.000000	180.000000	0.000000	180.000000	0.000000	180.000000	0.000000	180.000000	0.000000
-146.100000	0.305000	-146.100000	0.305000	-146.100000	0.305000	-146.100000	0.305000	146.100000	0.305000	-146.100000	0.305000	-88.600000	0.005000	-90.000000	0.000000	-90.000000	0.000000	-90.000000	0.000000	-90.000000	0.000000	-90.000000	0.000000	-90.000000	0.000000	-90.000000	0.000000	-90.000000	0.000000	-90.000000	0.000000	-90.000000	0.000000	-90.000000	0.000000	-90.000000	0.000000	-90.000000	0.000000	-90.000000	0.000000	-90.000000	0.000000	-90.000000	0.000000	-90.000000	0.000000	-90.000000	0.000000
-146.300000	0.304000	-146.300000	0.304000	-146.300000	0.304000	-146.300000	0.304000	146.300000	0.304000	-146.300000	0.304000	-136.300000	0.431000	-180.000000	0.000000	-180.000000	0.000000	-180.000000	0.000000	-180.000000	0.000000	-180.000000	0.000000	-180.000000	0.000000	-180.000000	0.000000	-180.000000	0.000000	-180.000000	0.000000	-180.000000	0.000000	-180.000000	0.000000	-180.000000	0.000000	-180.000000	0.000000	-180.000000	0.000000	-180.000000	0.000000	-180.000000	0.000000	-180.000000	0.000000	-180.000000	0.000000
-146.100000	0.305000	-146.100000	0.305000	-146.100000	0.305000	-146.100000	0.305000	146.100000	0.305000	-146.100000	0.305000	-179.300000	0.296000	135.000000	0.000000	135.000000	0.000000	135.000000	0.000000	135.000000	0.000000	135.000000	0.000000	135.000000	0.000000	135.000000	0.000000	135.000000	0.000000	135.000000	0.000000	135.000000	0.000000	135.000000	0.000000	135.000000	0.000000	135.000000	0.000000	135.000000	0.000000	135.000000	0.000000	135.000000	0.000000	135.000000	0.000000	135.000000	0.000000
-146.300000	0.304000	-146.300000	0.304000	-146.300000	0.304000	-146.300000	0.304000	146.300000	0.304000	-146.300000	0.304000	-147.000000	0.333000	180.000000	0.000000	180.000000	0.000000	180.000000	0.000000	180.000000	0.000000	180.000000	0.000000	180.000000	0.000000	180.000000	0.000000	180.000000	0.000000	180.000000	0.000000	180.000000	0.000000	180.000000	0.000000	180.000000	0.000000	180.000000	0.000000	180.000000	0.000000	180.000000	0.000000	180.000000	0.000000	180.000000	0.000000	180.000000	0.000000
-146.100000	0.305000	-146.100000	0.305000	-146.100000	0.305000	-146.100000	0.305000	146.100000	0.305000	-146.100000	0.305000	-68.900000	0.004000	90.000000	0.000000	90.000000	0.000000	90.000000	0.000000	90.000000	0.000000	90.000000	0.000000	90.000000	0.000000	90.000000	0.000000	90.000000	0.000000	90.000000	0.000000	90.000000	0.000000	90.000000	0.000000	90.000000	0.000000	90.000000	0.000000	90.000000	0.000000	90.000000	0.000000	90.000000	0.000000	90.000000	0.000000	90.000000	0.000000
-146.300000	0.304000	-146.300000	0.304000	-146.300000	0.304000	-146.300000	0.304000	146.300000	0.304000	-146.300000	0.304000	-146.500000	0.427000	-180.000000	0.000000	-180.000000	0.000000	-180.000000	0.000000	-180.000000	0.000000	-180.000000	0.000000	-180.000000	0.000000	-180.000000	0.000000	-180.000000	0.000000	-180.000000	0.000000	-180.000000	0.000000	-180.000000	0.000000	-180.000000	0.000000	-180.000000	0.000000	-180.000000	0.000000	-180.000000	0.000000	-180.000000	0.000000	-180.000000	0.000000	-180.000000	0.000000
-146.100000	0.305000	-146.100000	0.305000	-146.100000	0.305000	-146.100000	0.305000	146.100000	0.305000	-146.100000	0.305000	180.000000	0.306000	-101.200000	0.000000	-101.200000	0.000000	-101.200000	0.000000	-101.200000	0.000000	-101.200000	0.000000	-101.200000	0.000000	-101.200000	0.000000	-101.200000	0.000000	-101.200000	0.000000	-101.200000	0.000000	-101.200000	0.000000	-101.200000	0.000000	-101.200000	0.000000	-101.200000	0.000000	-101.200000	0.000000	-101.200000	0.000000	-101.200000	0.000000	-101.200000	0.000000
-146.300000	0.304000	-146.300000	0.304000	-146.300000	0.304000	-146.300000	0.304000	146.300000	0.304000	-146.300000	0.304000	-150.600000	0.327000	-180.000000	0.000000	-180.000000	0.000000	-180.000000	0.000000	-180.000000	0.000000	-180.000000	0.000000	-180.000000	0.000000	-180.000000	0.000000	-180.000000	0.000000	-180.000000	0.000000	-180.000000	0.000000	-180.000000	0.000000	-180.000000	0.000000	-180.000000	0.000000	-180.000000	0.000000	-180.000000	0.000000	-180.000000	0.000000	-180.000000	0.000000	-180.000000	0.000000
-146.100000	0.305000	-146.100000	0.305000	-146.100000	0.305000	-146.100000	0.305000	146.100000	0.305000	-146.100000	0.305000	-63.800000	0.003000	90.000000	0.000000	90.000000	0.000000	90.000000	0.000000	90.000000	0.000000	90.000000	0.000000	90.000000	0.000000	90.000000	0.000000	90.000000	0.000000	90.000000	0.000000	90.000000	0.000000	90.000000	0.000000	90.000000	0.000000	90.000000	0.000000	90.000000	0.000000	90.000000	0.000000	90.000000	0.000000	90.000000	0.000000	90.000000	0.000000
-146.300000	0.304000	-146.300000	0.304000	-146.300000	0.304000	-146.300000	0.304000	146.300000	0.304000	-146.300000	0.304000	-149.400000	0.427000	180.000000	0.000000	180.000000	0.000000	180.000000	0.000000	180.000000	0.000000	180.000000	0.000000	180.000000	0.000000	180.000000	0.000000	180.000000	0.000000	180.000000	0.000000	180.000000	0.000000	180.000000	0.000000	180.000000	0.000000	180.000000	0.000000	180.000000	0.000000	180.000000	0.000000	180.000000	0.000000	180.000000	0.000000	180.000000	0.000000
-146.100000	0.305000	-146.100000	0.305000	-146.100000	0.305000	-146.100000	0.305000	146.100000	0.305000	-146.100000	0.305000	179.000000	0.308000	-135.000000	0.000000	-135.000000	0.000000	-135.000000	0.000000	-135.000000	0.000000	-135.000000	0.000000	-135.000000	0.000000	-135.000000	0.000000	-135.000000	0.000000	-135.000000	0.000000	-135.000000	0.000000	-135.000000	0.000000	-135.000000	0.000000	-135.000000	0.000000	-135.000000	0.000000	-135.000000	0.000000	-135.000000	0.000000	-135.000000	0.000000	-135.000000	0.000000
-146.300000	0.304000	-146.300000	0.304000	-146.300000	0.304000	-146.300000	0.304000	146.300000	0.304000	-146.300000	0.304000	149.800000	0.325000	180.000000	0.000000	180.000000	0.000000	180.000000	0.000000	180.000000	0.000000	180.000000	0.000000	180.000000	0.000000	180.000000	0.000000	180.000000	0.000000	180.000000	0.000000	180.000000	0.000000	180.000000	0.000000	180.000000	0.000000	180.000000	0.000000	180.000000	0.000000	180.000000	0.000000	180.000000	0.000000	180.000000	0.000000	180.000000	0.000000
-146.100000	0.305000	-146.100000	0.305000	-146.100000	0.305000	-146.100000	0.305000	146.100000	0.305000	-146.100000	0.305000	64.200000	0.005000	-90.000000	0.000000	-90.000000	0.000000	-90.000000	0.000000	-90.000000	0.000000	-90.000000	0.000000	-90.000000	0.000000	-90.000000	0.000000	-90.000000	0.000000	-90.000000	0.000000	-90.000000	0.000000	-90.000000	0.000000	-90.000000	0.000000	-90.000000	0.000000	-90.000000	0.000000	-90.000000	0.000000	-90.000000	0.000000	-90.000000	0.000000	-90.000000	0.000000
-146.300000	0.304000	-146.300000	0.304000	-146.300000	0.304000	-146.300000	0.304000	146.300000	0.304000	-146.300000	0.304000	149.200000	0.426000	-180.000000	0.000000	-180.000000	0.000000	-180.000000	0.000000	-180.000000	0.000000	-180.000000	0.000000	-180.000000	0.000000	-180.000000	0.000000	-180.000000	0.000000	-180.000000	0.000000	-180.000000	0.000000	-180.000000	0.000000	-180.000000	0.000000	-180.000000	0.000000	-180.000000	0.000000	-180.000000	0.000000	-180.000000	0.000000	-180.000000	0.000000	-180.000000	0.000000
-146.100000	0.305000	-146.100000	0.305000	-146.100000	0.305000	-146.100000	0.305000	146.100000	0.305000	-146.100000	0.305000	-179.600000	0.308000	112.500000	0.000000	112.500000	0.000000	112.500000	0.000000	112.500000	0.000000	112.500000	0.000000	112.500000	0.000000	112.500000	0.000000	112.500000	0.000000	112.500000	0.000000	112.500000	0.000000	112.500000	0.000000	112.500000	0.000000	112.500000	0.000000	112.500000	0.000000	112.500000	0.000000	112.500000	0.000000	112.500000	0.000000	112.500000	0.000000
-146.300000	0.304000	-146.300000	0.304000	-146.300000	0.304000	-146.300000	0.304000	146.300000	0.304000	-146.300000	0.304000	-150.700000	0.326000	180.000000	0.000000	180.000000	0.000000	180.000000	0.000000	180.000000	0.000000	180.000000	0.000000	180.000000	0.000000	180.000000	0.000000	180.000000	0.000000	180.000000	0.000000	180.000000	0.000000	180.000000	0.000000	180.000000	0.000000	180.000000	0.000000	180.000000	0.000000	180.000000	0.000000	180.000000	0.000000	180.000000	0.000000	180.000000	0.000000
-146.100000	0.305000	-146.100000	0.305000	-146.100000	0.305000	-146.100000	0.305000	146.100000	0.305000	-146.100000	0.305000	-63.100000	0.003000	-90.000000	0.000000	-90.000000	0.000000	-90.000000	0.000000	-90.000000	0.000000	-90.000000	0.000000	-90.000000	0.000000	-90.000000	0.000000	-90.000000	0.000000	-90.000000	0.000000	-90.000000	0.000000	-90.000000	0.000000	-90.000000	0.000000	-90.000000	0.000000	-90.000000	0.000000	-90.000000	0.000000	-90.000000	0.000000	-90.000000	0.000000	-90.000000	0.000000
-146.300000	0.304000	-146.300000	0.304000	-146.300000	0.304000	-146.300000	0.304000	146.300000	0.304000	-146.300000	0.304000	-149.700000	0.427000	-180.000000	0.000000	-180.000000	0.000000	-180.000000	0.000000	-180.000000	0.000000	-180.000000	0.000000	-180.000000	0.000000	-180.000000	0.000000	-180.000000	0.000000	-180.000000	0.000000	-180.000000	0.000000	-180.000000	0.000000	-180.000000	0.000000	-180.000000	0.000000	-180.000000	0.000000	-180.000000	0.000000	-180.000000	0.000000	-180.000000	0.000000	-180.000000	0.000000
-146.100000	0.305000	-146.100000	0.305000	-146.100000	0.305000	-146.100000	0.305000	146.100000	0.305000	-146.100000	0.305000	179.000000	0.308000	135.000000	0.000000	135.000000	0.000000	135.000000	0.000000	135.000000	0.000000	135.000000	0.000000	135.000000	0.000000	135.000000	0.000000	135.000000	0.000000	135.000000	0.000000	135.000000	0.000000	135.000000	0.000000	135.000000	0.000000	135.000000	0.000000	135.000000	0.000000	135.000000	0.000000	135.000000	0.000000	135.000000	0.000000	135.000000	0.000000
-146.300000	0.304000	-146.300000	0.304000	-146.300000	0.304000	-146.300000	0.304000	146.300000	0.304000	-146.300000	0.304000	149.800000	0.325000	-180.000000	0.000000	-180.000000	0.000000	-180.000000	0.000000	-180.000000	0.000000	-180.000000	0.000000	-180.000000	0.000000	-180.000000	0.000000	-180.000000	0.000000	-180.000000	0.000000	-180.000000	0.000000	-180.000000	0.000000	-180.000000	0.000000	-180.000000	0.000000	-180.000000	0.000000	-180.000000	0.000000	-180.000000	0.000000	-180.000000	0.000000	-180.000000	0.000000
-146.100000	0.305000	-146.100000	0.305000	-146.100000	0.305000	-146.100000	0.305000	146.100000	0.305000	-146.100000	0.305000	64.200000	0.005000	90.000000	0.000000	90.000000	0.000000	90.000000	0.000000	90.000000	0.000000	90.000000	0.000000	90.000000	0.000000	90.000000	0.000000	90.000000	0.000000	90.000000	0.000000	90.000000	0.000000	90.000000	0.000000	90.000000	0.000000	90.000000	0.000000	90.000000	0.000000	90.000000	0.000000	90.000000	0.000000	90.000000	0.000000	90.000000	0.000000
-146.300000	0.304000	-146.300000	0.304000	-146.300000	0.304000	-146.300000	0.304000	146.300000	0.304000	-146.300000	0.304000	149.200000	0.426000	180.000000	0.000000	180.000000	0.000000	180.000000	0.000000	180.000000	0.000000	180.000000	0.000000	180.000000	0.000000	180.000000	0.000000	180.000000	0.000000	180.000000	0.000000	180.000000	0.000000	180.000000	0.000000	180.000000	0.000000	180.000000	0.000000	180.000000	0.000000	180.000000	0.000000	180.000000	0.000000	180.000000	0.000000	180.000000	0.000000
-146.100000	0.305000	-146.100000	0.305000	-146.100000	0.305000	-146.100000	0.305000	146.100000	0.305000	-146.100000	0.305000	-179.600000	0.308000	-140.600000	0.000000	-140.600000	0.000000	-140.600000	0.000000	-140.600000	0.000000	-140.600000	0.000000	-140.600000	0.000000	-140.600000	0.000000	-140.600000	0.000000	-140.600000	0.000000	-140.600000	0.000000	-140.600000	0.000000	-140.600000	0.000000	-140.600000	0.000000	-140.600000	0.000000	-140.600000	0.000000	-140.600000	0.000000	-140.600000	0.000000	-140.600000	0.000000
-146.300000	0.304000	-146.300000	0.304000	-146.300000	0.304000	-146.300000	0.304000	146.300000	0.304000	-146.300000	0.304000	-150.700000	0.326000	-180.000000	0.000000	-180.000000	0.000000	-180.000000	0.000000	-180.000000	0.000000	-180.000000	0.000000	-180.000000	0.000000	-180.000000	0.000000	-180.000000	0.000000	-180.000000	0.000000	-180.000000	0.000000	-180.000000	0.000000	-180.000000	0.000000	-180.000000	0.000000	-180.000000	0.000000	-180.000000	0.000000	-180.000000	0.000000	-180.000000	0.000000	-180.000000	0.000000
-146.100000	0.305000	-146.100000	0.305000	-146.100000	0.305000	-146.100000	0.305000	146.100000	0.305000	-146.100000	0.305000	-63.100000	0.003000	-90.000000	0.000000	-90.000000	0.000000	-90.000000	0.000000	-90.000000	0.000000	-90.000000	0.000000	-90.000000	0.000000	-90.000000	0.000000	-90.000000	0.000000	-90.000000	0.000000	-90.000000	0.000000	-90.000000	0.000000	-90.000000	0.000000	-90.000000	0.000000	-90.000000	0.000000	-90.000000	0.000000	-90.000000	0.000000	-90.000000	0.000000	-90.000000	0.000000
-146.300000	0.304000	-146.300000	0.304000	-146.300000	0.304000	-146.300000	0.304000	146.300000	0.304000	-146.300000	0.304000	-149.700000	0.427000	-180.000000	0.000000	-180.000000	0.000000	-180.000000	0.000000	-180.000000	0.000000	-180.000000	0.000000	-180.000000	0.000000	-180.000000	0.000000	-180.000000	0.000000	-180.000000	0.000000	-180.000000	0.000000	-180.000000	0.000000	-180.000000	0.000000	-180.000000	0.000000	-180.000000	0.000000	-180.000000	0.000000	-180.000000	0.000000	-180.000000	0.000000	-180.000000	0.000000
-180.000000	0.000000	-180.000000	0.000000	-180.000000	0.000000	-180.000000	0.000000	-180.000000	0.000000	-180.000000	0.000000	-180.000000	0.000000	-180.000000	0.000000	-180.000000	0.000000	-180.000000	0.000000	-180.000000	0.000000	-180.000000	0.000000	-180.000000	0.000000	-180.000000	0.000000	-180.000000	0.000000	-180.000000	0.000000	-180.000000	0.000000	-180.000000	0.000000	-180.000000	0.000000	-180.000000	0.000000	-180.000000	0.000000	-180.000000	0.000000	-180.000000	0.000000	-180.000000	0.000000	-180.000000	0.000000
90.000000	0.491000	90.000000	0.491000	90.000000	0.000000	90.000000	0.000000	90.000000	0.000000	90.000000	0.000000	90.000000	0.000000	90.000000	0.000000	90.000000	0.000000	90.000000	0.000000	90.000000	0.000000	90.000000	0.000000	90.000000	0.000000	90.000000	0.000000	90.000000	0.000000	90.000000	0.000000	90.000000	0.000000	90.000000	0.000000	90.000000	0.000000	90.000000	0.000000	90.000000	0.000000	90.000000	0.000000	90.000000	0.000000	90.000000	0.000000	90.000000	0.000000
-180.000000	0.219000	-180.000000	0.219000	-180.000000	0.000000	-180.000000	0.000000	-180.000000	0.000000	-180.000000	0.000000	-180.000000	0.000000	-180.000000	0.000000	-180.000000	0.000000	-180.000000	0.000000	-180.000000	0.000000	-180.000000	0.000000	-180.000000	0.000000	-180.000000	0.000000	-180.000000	0.000000	-180.000000	0.000000	-180.000000	0.000000	-180.000000	0.000000	-180.000000	0.000000	-180.000000	0.000000	-180.000000	0.000000	-180.000000	0.000000	-180.000000	0.000000	-180.000000	0.000000	-180.000000	0.000000
-128.800000	0.379000	-128.800000	0.379000	-135.000000	0.654000	-135.000000	0.000000	-135.000000	0.000000	-135.000000	0.000000	-135.000000	0.000000	-135.000000	0.000000	-135.000000	0.000000	-135.000000	0.000000	-135.000000	0.000000	-135.000000	0.000000	-135.000000	0.000000	-135.000000	0.000000	-135.000000	0.000000	-135.000000	0.000000	-135.000000	0.000000	-135.000000	0.000000	-135.000000	0.000000	-135.000000	0.000000	-135.000000	0.000000	-135.000000	0.000000	-135.000000	0.000000	-135.000000	0.000000	-135.000000	0.000000
-157.000000	0.254000	-157.000000	0.254000	-180.000000	0.198000	-180.000000	0.000000	-180.000000	0.000000	-180.000000	0.000000	-180.000000	0.000000	-180.000000	0.000000	-180.000000	0.000000	-180.000000	0.000000	-180.000000	0.000000	-180.000000	0.000000	-180.000000	0.000000	-180.000000	0.000000	-180.000000	0.000000	-180.000000	0.000000	-180.000000	0.000000	-180.000000	0.000000	-180.000000	0.000000	-180.000000	0.000000	-180.000000	0.000000	-180.000000	0.000000	-180.000000	0.000000	-180.000000	0.000000	-180.000000	0.000000
-137.100000	0.339000	-137.100000	0.339000	-124.000000	0.388000	-90.000000	0.000000	-90.000000	0.000000	-90.000000	0.000000	-90.000000	0.000000	-90.000000	0.000000	-90.000000	0.000000	-90.000000	0.000000	-90.000000	0.000000	-90.000000	0.000000	-90.000000	0.000000	-90.000000	0.000000	-90.000000	0.000000	-90.000000	0.000000	-90.000000	0.000000	-90.000000	0.000000	-90.000000	0.000000	-90.000000	0.000000	-90.000000	0.000000	-90.000000	0.000000	-90.000000	0.000000	-90.000000	0.000000	-90.000000	0.000000
-152.300000	0.282000	-152.300000	0.282000	-159.100000	0.248000	-180.000000	0.000000	-180.000000	0.000000	-180.000000	0.000000	-180.000000	0.000000	-180.000000	0.000000	-180.000000	0.000000	-180.000000	0.000000	-180.000000	0.000000	-180.000000	0.000000	-180.000000	0.000000	-180.000000	0.000000	-180.000000	0.000000	-180.000000	0.000000	-180.000000	0.000000	-180.000000	0.000000	-180.000000	0.000000	-180.000000	0.000000	-180.000000	0.000000	-180.000000	0.000000	-180.000000	0.000000	-180.000000	0.000000	-180.000000	0.000000
-142.100000	0.321000	-142.100000	0.321000	-135.800000	0.344000	112.500000	0.769000	112.500000	0.000000	112.500000	0.000000	112.500000	0.000000	112.500000	0.000000	112.500000	0.000000	112.500000	0.000000	112.500000	0.000000	112.500000	0.000000	112.500000	0.000000	112.500000	0.000000	112.500000	0.000000	112.500000	0.000000	112.500000	0.000000	112.500000	0.000000	112.500000	0.000000	112.500000	0.000000	112.500000	0.000000	112.500000	0.000000	112.500000	0.000000	112.500000	0.000000	112.500000	0.000000
-149.000000	0.293000	-149.000000	0.293000	-153.000000	0.278000	-180.000000	0.187000	-180.000000	0.000000	-180.000000	0.000000	-180.000000	0.000000	-180.000000	0.000000	-180.000000	0.000000	-180.000000	0.000000	-180.000000	0.000000	-180.000000	0.000000	-180.000000	0.000000	-180.000000	0.000000	-180.000000	0.000000	-180.000000	0.000000	-180.000000	0.000000	-180.000000	0.000000	-180.000000	0.000000	-180.000000	0.000000	-180.000000	0.000000	-180.000000	0.000000	-180.000000	0.000000	-180.000000	0.000000	-180.000000	0.000000
-144.200000	0.313000	-144.200000	0.313000	-141.400000	0.324000	-121.800000	0.393000	-90.000000	0.000000	-90.000000	0.000000	-90.000000	0.000000	-90.000000	0.000000	-90.000000	0.000000	-90.000000	0.000000	-90.000000	0.000000	-90.000000	0.000000	-90.000000	0.000000	-90.000000	0.000000	-90.000000	0.000000	-90.000000	0.000000	-90.000000	0.000000	-90.000000	0.000000	-90.000000	0.000000	-90.000000	0.000000	-90.000000	0.000000	-90.000000	0.000000	-90.000000	0.000000	-90.000000	0.000000	-90.000000	0.000000
-147.700000	0.299000	-147.700000	0.299000	-149.500000	0.291000	-160.300000	0.245000	-180.000000	0.000000	-180.000000	0.000000	-180.000000	0.000000	-180.000000	0.000000	-180.000000	0.000000	-180.000000	0.000000	-180.000000	0.000000	-180.000000	0.000000	-180.000000	0.000000	-180.000000	0.000000	-180.000000	0.000000	-180.000000	0.000000	-180.000000	0.000000	-180.000000	0.000000	-180.000000	0.000000	-180.000000	0.000000	-180.000000	0.000000	-180.000000	0.000000	-180.000000	0.000000	-180.000000	0.000000	-180.000000	0.000000
-145.200000	0.309000	-145.200000	0.309000	-143.800000	0.314000	-135.200000	0.347000	135.000000	0.831000	135.000000	0.000000	135.000000	0.000000	135.000000	0.000000	135.000000	0.000000	135.000000	0.000000	135.000000	0.000000	135.000000	0.000000	135.000000	0.000000	135.000000	0.000000	135.000000	0.000000	135.000000	0.000000	135.000000	0.000000	135.000000	0.000000	135.000000	0.000000	135.000000	0.000000	135.000000	0.000000	135.000000	0.000000	135.000000	0.000000	135.000000	0.000000	135.000000	0.000000
-147.000000	0.302000	-147.000000	0.302000	-147.900000	0.298000	-153.400000	0.276000	-180.000000	0.005000	-180.000000	0.000000	-180.000000	0.000000	-180.000000	0.000000	-180.000000	0.000000	-180.000000	0.000000	-180.000000	0.000000	-180.000000	0.000000	-180.000000	0.000000	-180.000000	0.000000	-180.000000	0.000000	-180.000000	0.000000	-180.000000	0.000000	-180.000000	0.000000	-180.000000	0.000000	-180.000000	0.000000	-180.000000	0.000000	-180.000000	0.000000	-180.000000	0.000000	-180.000000	0.000000	-180.000000	0.000000
-145.800000	0.307000	-145.800000	0.307000	-145.000000	0.309000	-141.000000	0.325000	90.800000	0.492000	90.000000	0.000000	90.000000	0.000000	90.000000	0.000000	90.000000	0.000000	90.000000	0.000000	90.000000	0.000000	90.000000	0.000000	90.000000	0.000000	90.000000	0.000000	90.000000	0.000000	90.000000	0.000000	90.000000	0.000000	90.000000	0.000000	90.000000	0.000000	90.000000	0.000000	90.000000	0.000000	90.000000	0.000000	90.000000	0.000000	90.000000	0.000000	90.000000	0.000000
-146.600000	0.303000	-146.600000	0.303000	-147.100000	0.302000	-149.800000	0.291000	179.500000	0.217000	-180.000000	0.000000	-180.000000	0.000000	-180.000000	0.000000	-180.000000	0.000000	-180.000000	0.000000	-180.000000	0.000000	-180.000000	0.000000	-180.000000	0.000000	-180.000000	0.000000	-180.000000	0.000000	-180.000000	0.000000	-180.000000	0.000000	-180.000000	0.000000	-180.000000	0.000000	-180.000000	0.000000	-180.000000	0.000000	-180.000000	0.000000	-180.000000	0.000000	-180.000000	0.000000	-180.000000	0.000000
-146.000000	0.306000	-146.000000	0.306000	-145.700000	0.307000	-143.700000	0.314000	128.400000	0.380000	-123.700000	0.000000	-123.700000	0.000000	-123.700000	0.000000	-123.700000	0.000000	-123.700000	0.000000	-123.700000	0.000000	-123.700000	0.000000	-123.700000	0.000000	-123.700000	0.000000	-123.700000	0.000000	-123.700000	0.000000	-123.700000	0.000000	-123.700000	0.000000	-123.700000	0.000000	-123.700000	0.000000	-123.700000	0.000000	-123.700000	0.000000	-123.700000	0.000000	-123.700000	0.000000	-123.700000	0.000000
-146.500000	0.304000	-146.500000	0.304000	-146.600000	0.303000	-147.900000	0.298000	157.200000	0.254000	180.000000	0.000000	180.000000	0.000000	180.000000	0.000000	180.000000	0.000000	180.000000	0.000000	180.000000	0.000000	180.000000	0.000000	180.000000	0.000000	180.000000	0.000000	180.000000	0.000000	180.000000	0.000000	180.000000	0.000000	180.000000	0.000000	180.000000	0.000000	180.000000	0.000000	180.000000	0.000000	180.000000	0.000000	180.000000	0.000000	180.000000	0.000000	180.000000	0.000000
-146.100000	0.305000	-146.100000	0.305000	-146.000000	0.306000	-145.000000	0.309000	137.000000	0.339000	-90.000000	0.000000	-90.000000	0.000000	-90.000000	0.000000	-90.000000	0.000000	-90.000000	0.000000	-90.000000	0.000000	-90.000000	0.000000	-90.000000	0.000000	-90.000000	0.000000	-90.000000	0.000000	-90.000000	0.000000	-90.000000	0.000000	-90.000000	0.000000	-90.000000	0.000000	-90.000000	0.000000	-90.000000	0.000000	-90.000000	0.000000	-90.000000	0.000000	-90.000000	0.000000	-90.000000	0.000000
-146.300000	0.304000	-146.300000	0.304000	-146.500000	0.304000	-147.100000	0.302000	152.200000	0.281000	-180.000000	0.000000	-180.000000	0.000000	-180.000000	0.000000	-180.000000	0.000000	-180.000000	0.000000	-180.000000	0.000000	-180.000000	0.000000	-180.000000	0.000000	-180.000000	0.000000	-180.000000	0.000000	-180.000000	0.000000	-180.000000	0.000000	-180.000000	0.000000	-180.000000	0.000000	-180.000000	0.000000	-180.000000	0.000000	-180.000000	0.000000	-180.000000	0.000000	-180.000000	0.000000	-180.000000	0.000000
-146.100000	0.305000	-146.100000	0.305000	-146.100000	0.305000	-145.700000	0.307000	141.900000	0.321000	135.000000	0.000000	135.000000	0.000000	135.000000	0.000000	135.000000	0.000000	135.000000	0.000000	135.000000	0.000000	135.000000	0.000000	135.000000	0.000000	135.000000	0.000000	135.000000	0.000000	135.000000	0.000000	135.000000	0.000000	135.000000	0.000000	135.000000	0.000000	135.000000	0.000000	135.000000	0.000000	135.000000	0.000000	135.000000	0.000000	135.000000	0.000000	135.000000	0.000000
-146.300000	0.304000	-146.300000	0.304000	-146.300000	0.304000	-146.600000	0.303000	149.100000	0.293000	180.000000	0.000000	180.000000	0.000000	180.000000	0.000000	180.000000	0.000000	180.000000	0.000000	180.000000	0.000000	180.000000	0.000000	180.000000	0.000000	180.000000	0.000000	180.000000	0.000000	180.000000	0.000000	180.000000	0.000000	180.000000	0.000000	180.000000	0.000000	180.000000	0.000000	180.000000	0.000000	180.000000	0.000000	180.000000	0.000000	180.000000	0.000000	180.000000	0.000000
-146.100000	0.305000	-146.100000	0.305000	-146.100000	0.305000	-146.000000	0.306000	144.200000	0.313000	90.000000	0.000000	90.000000	0.000000	90.000000	0.000000	90.000000	0.000000	90.000000	0.000000	90.000000	0.000000	90.000000	0.000000	90.000000	0.000000	90.000000	0.000000	90.000000	0.000000	90.000000	0.000000	90.000000	0.000000	90.000000	0.000000	90.000000	0.000000	90.000000	0.000000	90.000000	0.000000	90.000000	0.000000	90.000000	0.000000	90.000000	0.000000	90.000000	0.000000
-146.300000	0.304000	-146.300000	0.304000	-146.300000	0.304000	-146.500000	0.304000	147.700000	0.299000	-180.000000	0.000000	-180.000000	0.000000	-180.000000	0.000000	-180.000000	0.000000	-180.000000	0.000000	-180.000000	0.000000	-180.000000	0.000000	-180.000000	0.000000	-180.000000	0.000000	-180.000000	0.000000	-180.000000	0.000000	-180.000000	0.000000	-180.000000	0.000000	-180.000000	0.000000	-180.000000	0.000000	-180.000000	0.000000	-180.000000	0.000000	-180.000000	0.000000	-180.000000	0.000000	-180.000000	0.000000
-146.100000	0.305000	-146.100000	0.305000	-146.100000	0.305000	-146.100000	0.305000	145.200000	0.309000	-112.500000	0.929000	-112.500000	0.000000	-112.500000	0.000000	-112.500000	0.000000	-112.500000	0.000000	-112.500000	0.000000	-112.500000	0.000000	-112.500000	0.000000	-112.500000	0.000000	-112.500000	0.000000	-112.500000	0.000000	-112.500000	0.000000	-112.500000	0.000000	-112.500000	0.000000	-112.500000	0.000000	-112.500000	0.000000	-112.500000	0.000000	-112.500000	0.000000	-112.500000	0.000000	-112.500000	0.000000
-146.300000	0.304000	-146.300000	0.304000	-146.300000	0.304000	-146.300000	0.304000	147.000000	0.302000	180.000000	0.001000	180.000000	0.000000	180.000000	0.000000	180.000000	0.000000	180.000000	0.000000	180.000000	0.000000	180.000000	0.000000	180.000000	0.000000	180.000000	0.000000	180.000000	0.000000	180.000000	0.000000	180.000000	0.000000	180.000000	0.000000	180.000000	0.000000	180.000000	0.000000	180.000000	0.000000	180.000000	0.000000	180.000000	0.000000	180.000000	0.000000	180.000000	0.000000
-146.100000	0.305000	-146.100000	0.305000	-146.100000	0.305000	-146.100000	0.305000	145.800000	0.307000	-90.200000	0.493000	90.000000	0.000000	90.000000	0.000000	90.000000	0.000000	90.000000	0.000000	90.000000	0.000000	90.000000	0.000000	90.000000	0.000000	90.000000	0.000000	90.000000	0.000000	90.000000	0.000000	90.000000	0.000000	90.000000	0.000000	90.000000	0.000000	90.000000	0.000000	90.000000	0.000000	90.000000	0.000000	90.000000	0.000000	90.000000	0.000000	90.000000	0.000000
-146.300000	0.304000	-146.300000	0.304000	-146.300000	0.304000	-146.300000	0.304000	146.600000	0.303000	-179.600000	0.002000	-180.000000	0.000000	-180.000000	0.000000	-180.000000	0.000000	-180.000000	0.000000	-180.000000	0.000000	-180.000000	0.000000	-180.000000	0.000000	-180.000000	0.000000	-180.000000	0.000000	-180.000000	0.000000	-180.000000	0.000000	-180.000000	0.000000	-180.000000	0.000000	-180.000000	0.000000	-180.000000	0.000000	-180.000000	0.000000	-180.000000	0.000000	-180.000000	0.000000	-180.000000	0.000000
-146.100000	0.305000	-146.100000	0.305000	-146.100000	0.305000	-146.100000	0.305000	146.000000	0.306000	-90.500000	0.502000	-135.000000	0.000000	-135.000000	0.000000	-135.000000	0.000000	-135.000000	0.000000	-135.000000	0.000000	-135.000000	0.000000	-135.000000	0.000000	-135.000000	0.000000	-135.000000	0.000000	-135.000000	0.000000	-135.000000	0.000000	-135.000000	0.000000	-135.000000	0.000000	-135.000000	0.000000	-135.000000	0.000000	-135.000000	0.000000	-135.000000	0.000000	-135.000000	0.000000	-135.000000	0.000000
-146.300000	0.304000	-146.300000	0.304000	-146.300000	0.304000	-146.300000	0.304000	146.500000	0.304000	-179.400000	0.003000	180.000000	0.000000	180.000000	0.000000	180.000000	0.000000	180.000000	0.000000	180.000000	0.000000	180.000000	0.000000	180.000000	0.000000	180.000000	0.000000	180.000000	0.000000	180.000000	0.000000	180.000000	0.000000	180.000000	0.000000	180.000000	0.000000	180.000000	0.000000	180.000000	0.000000	180.000000	0.000000	180.000000	0.000000	180.000000	0.000000	180.000000	0.000000
-146.100000	0.305000	-146.100000	0.305000	-146.100000	0.305000	-146.100000	0.305000	146.100000	0.305000	-90.800000	0.500000	-90.000000	0.000000	-90.000000	0.000000	-90.000000	0.000000	-90.000000	0.000000	-90.000000	0.000000	-90.000000	0.000000	-90.000000	0.000000	-90.000000	0.000000	-90.000000	0.000000	-90.000000	0.000000	-90.000000	0.000000	-90.000000	0.000000	-90.000000	0.000000	-90.000000	0.000000	-90.000000	0.000000	-90.000000	0.000000	-90.000000	0.000000	-90.000000	0.000000	-90.000000	0.000000
-146.300000	0.304000	-146.300000	0.304000	-146.300000	0.304000	-146.300000	0.304000	146.300000	0.304000	-179.000000	0.004000	180.000000	0.000000	180.000000	0.000000	180.000000	0.000000	180.000000	0.000000	180.000000	0.000000	180.000000	0.000000	180.000000	0.000000	180.000000	0.000000	180.000000	0.000000	180.000000	0.000000	180.000000	0.000000	180.000000	0.000000	180.000000	0.000000	180.000000	0.000000	180.000000	0.000000	180.000000	0.000000	180.000000	0.000000	180.000000	0.000000	180.000000	0.000000
-146.100000	0.305000	-146.100000	0.305000	-146.100000	0.305000	-146.100000	0.305000	146.100000	0.305000	-91.200000	0.499000	106.900000	0.000000	106.900000	0.000000	106.900000	0.000000	106.900000	0.000000	106.900000	0.000000	106.900000	0.000000	106.900000	0.000000	106.900000	0.000000	106.900000	0.000000	106.900000	0.000000	106.900000	0.000000	106.900000	0.000000	106.900000	0.000000	106.900000	0.000000	106.900000	0.000000	106.900000	0.000000	106.900000	0.000000	106.900000	0.000000	106.900000	0.000000
-146.300000	0.304000	-146.300000	0.304000	-146.300000	0.304000	-146.300000	0.304000	146.300000	0.304000	-178.600000	0.005000	180.000000	0.000000	180.000000	0.000000	180.000000	0.000000	180.000000	0.000000	180.000000	0.000000	180.000000	0.000000	180.000000	0.000000	180.000000	0.000000	180.000000	0.000000	180.000000	0.000000	180.000000	0.000000	180.000000	0.000000	180.000000	0.000000	180.000000	0.000000	180.000000	0.000000	180.000000	0.000000	180.000000	0.000000	180.000000	0.000000	180.000000	0.000000
-146.100000	0.305000	-146.100000	0.305000	-146.100000	0.305000	-146.100000	0.305000	146.100000	0.305000	-91.600000	0.498000	-90.000000	0.000000	-90.000000	0.000000	-90.000000	0.000000	-90.000000	0.000000	-90.000000	0.000000	-90.000000	0.000000	-90.000000	0.000000	-90.000000	0.000000	-90.000000	0.000000	-90.000000	0.000000	-90.000000	0.000000	-90.000000	0.000000	-90.000000	0.000000	-90.000000	0.000000	-90.000000	0.000000	-90.000000	0.000000	-90.000000	0.000000	-90.000000	0.000000	-90.000000	0.000000
-146.300000	0.304000	-146.300000	0.304000	-146.300000	0.304000	-146.300000	0.304000	146.300000	0.304000	-178.200000	0.007000	-180.000000	0.000000	-180.000000	0.000000	-180.000000	0.000000	-180.000000	0.000000	-180.000000	0.000000	-180.000000	0.000000	-180.000000	0.000000	-180.000000	0.000000	-180.000000	0.000000	-180.000000	0.000000	-180.000000	0.000000	-180.000000	0.000000	-180.000000	0.000000	-180.000000	0.000000	-180.000000	0.000000	-180.000000	0.000000	-180.000000	0.000000	-180.000000	0.000000	-180.000000	0.000000
-146.100000	0.305000	-146.100000	0.305000	-146.100000	0.305000	-146.100000	0.305000	146.100000	0.305000	-92.100000	0.497000	135.000000	0.000000	135.000000	0.000000	135.000000	0.000000	135.000000	0.000000	135.000000	0.000000	135.000000	0.000000	135.000000	0.000000	135.000000	0.000000	135.000000	0.000000	135.000000	0.000000	135.000000	0.000000	135.000000	0.000000	135.000000	0.000000	135.000000	0.000000	135.000000	0.000000	135.000000	0.000000	135.000000	0.000000	135.000000	0.000000	135.000000	0.000000
-146.300000	0.304000	-146.300000	0.304000	-146.300000	0.304000	-146.300000	0.304000	146.300000	0.304000	-177.600000	0.007000	-180.000000	0.000000	-180.000000	0.000000	-180.000000	0.000000	-180.000000	0.000000	-180.000000	0.000000	-180.000000	0.000000	-180.000000	0.000000	-180.000000	0.000000	-180.000000	0.000000	-180.000000	0.000000	-180.000000	0.000000	-180.000000	0.000000	-180.000000	0.000000	-180.000000	0.000000	-180.000000	0.000000	-180.000000	0.000000	-180.000000	0.000000	-180.000000	0.000000	-180.000000	0.000000
-146.100000	0.305000	-146.100000	0.305000	-146.100000	0.305000	-146.100000	0.305000	146.100000	0.305000	-92.400000	0.496000	90.000000	0.000000	90.000000	0.000000	90.000000	0.000000	90.000000	0.000000	90.000000	0.000000	90.000000	0.000000	90.000000	0.000000	90.000000	0.000000	90.000000	0.000000	90.000000	0.000000	90.000000	0.000000	90.000000	0.000000	90.000000	0.000000	90.000000	0.000000	90.000000	0.000000	90.000000	0.000000	90.000000	0.000000	90.000000	0.000000	90.000000	0.000000
-146.300000	0.304000	-146.300000	0.304000	-146.300000	0.304000	-146.300000	0.304000	146.300000	0.304000	-177.600000	0.010000	180.000000	0.000000	180.000000	0.000000	180.000000	0.000000	180.000000	0.000000	180.000000	0.000000	180.000000	0.000000	180.000000	0.000000	180.000000	0.000000	180.000000	0.000000	180.000000	0.000000	180.000000	0.000000	180.000000	0.000000	180.000000	0.000000	180.000000	0.000000	180.000000	0.000000	180.000000	0.000000	180.000000	0.000000	180.000000	0.000000	180.000000	0.000000
-146.100000	0.305000	-146.100000	0.305000	-146.100000	0.305000	-146.100000	0.305000	146.100000	0.305000	-92.900000	0.495000	-112.500000	0.000000	-112.500000	0.000000	-112.500000	0.000000	-112.500000	0.000000	-112.500000	0.000000	-112.500000	0.000000	-112.500000	0.000000	-112.500000	0.000000	-112.500000	0.000000	-112.500000	0.000000	-112.500000	0.000000	-112.500000	0.000000	-112.500000	0.000000	-112.500000	0.000000	-112.500000	0.000000	-112.500000	0.000000	-112.500000	0.000000	-112.500000	0.000000	-112.500000	0.000000
-146.300000	0.304000	-146.300000	0.304000	-146.300000	0.304000	-146.300000	0.304000	146.300000	0.304000	-176.600000	0.009000	-180.000000	0.000000	-180.000000	0.000000	-180.000000	0.000000	-180.000000	0.000000	-180.000000	0.000000	-180.000000	0.000000	-180.000000	0.000000	-180.000000	0.000000	-180.000000	0.000000	-180.000000	0.000000	-180.000000	0.000000	-180.000000	0.000000	-180.000000	0.000000	-180.000000	0.000000	-180.000000	0.000000	-180.000000	0.000000	-180.000000	0.000000	-180.000000	0.000000	-180.000000	0.000000
-146.100000	0.305000	-146.100000	0.305000	-146.100000	0.305000	-146.100000	0.305000	146.100000	0.305000	-93.200000	0.494000	90.000000	0.000000	90.000000	0.000000	90.000000	0.000000	90.000000	0.000000	90.000000	0.000000	90.000000	0.000000	90.000000	0.000000	90.000000	0.000000	90.000000	0.000000	90.000000	0.000000	90.000000	0.000000	90.000000	0.000000	90.000000	0.000000	90.000000	0.000000	90.000000	0.000000	90.000000	0.000000	90.000000	0.000000	90.000000	0.000000	90.000000	0.000000
-146.300000	0.304000	-146.300000	0.304000	-146.300000	0.304000	-146.300000	0.304000	146.300000	0.304000	-176.900000	0.013000	180.000000	0.000000	180.000000	0.000000	180.000000	0.000000	180.000000	0.000000	180.000000	0.000000	180.000000	0.000000	180.000000	0.000000	180.000000	0.000000	180.000000	0.000000	180.000000	0.000000	180.000000	0.000000	180.000000	0.000000	180.000000	0.000000	180.000000	0.000000	180.000000	0.000000	180.000000	0.000000	180.000000	0.000000	180.000000	0.000000	180.000000	0.000000
-146.100000	0.305000	-146.100000	0.305000	-146.100000	0.305000	-146.100000	0.305000	146.100000	0.305000	-93.800000	0.492000	-135.000000	0.000000	-135.000000	0.000000	-135.000000	0.000000	-135.000000	0.000000	-135.000000	0.000000	-135.000000	0.000000	-135.000000	0.000000	-135.000000	0.000000	-135.000000	0.000000	-135.000000	0.000000	-135.000000	0.000000	-135.000000	0.000000	-135.000000	0.000000	-135.000000	0.000000	-135.000000	0.000000	-135.000000	0.000000	-135.000000	0.000000	-135.000000	0.000000	-135.000000	0.000000
-146.300000	0.304000	-146.300000	0.304000	-146.300000	0.304000	-146.300000	0.304000	146.300000	0.304000	-175.500000	0.013000	180.000000	0.000000	180.000000	0.000000	180.000000	0.000000	180.000000	0.000000	180.000000	0.000000	180.000000	0.000000	180.000000	0.000000	180.000000	0.000000	180.000000	0.000000	180.000000	0.000000	180.000000	0.000000	180.000000	0.000000	180.000000	0.000000	180.000000	0.000000	180.000000	0.000000	180.000000	0.000000	180.000000	0.000000	180.000000	0.000000	180.000000	0.000000
-146.100000	0.305000	-146.100000	0.305000	-146.100000	0.305000	-146.100000	0.305000	146.100000	0.305000	-94.400000	0.491000	-90.000000	0.000000	-90.000000	0.000000	-90.000000	0.000000	-90.000000	0.000000	-90.000000	0.000000	-90.000000	0.000000	-90.000000	0.000000	-90.000000	0.000000	-90.000000	0.000000	-90.000000	0.000000	-90.000000	0.000000	-90.000000	0.000000	-90.000000	0.000000	-90.000000	0.000000	-90.000000	0.000000	-90.000000	0.000000	-90.000000	0.000000	-90.000000	0.000000	-90.000000	0.000000
-146.300000	0.304000	-146.300000	0.304000	-146.300000	0.304000	-146.300000	0.304000	146.300000	0.304000	-178.600000	0.220000	-180.000000	0.000000	-180.000000	0.000000	-180.000000	0.000000	-180.000000	0.000000	-180.000000	0.000000	-180.000000	0.000000	-180.000000	0.000000	-180.000000	0.000000	-180.000000	0.000000	-180.000000	0.000000	-180.000000	0.000000	-180.000000	0.000000	-180.000000	0.000000	-180.000000	0.000000	-180.000000	0.000000	-180.000000	0.000000	-180.000000	0.000000	-180.000000	0.000000	-180.000000	0.000000
-146.100000	0.305000	-146.100000	0.305000	-146.100000	0.305000	-146.100000	0.305000	146.100000	0.305000	-129.000000	0.377000	123.700000	1.018000	101.200000	0.000000	101.200000	0.000000	101.200000	0.000000	101.200000	0.000000	101.200000	0.000000	101.200000	0.000000	101.200000	0.000000	101.200000	0.000000	101.200000	0.000000	101.200000	0.000000	101.200000	0.000000	101.200000	0.000000	101.200000	0.000000	101.200000	0.000000	101.200000	0.000000	101.200000	0.000000	101.200000	0.000000	101.200000	0.000000
-146.300000	0.304000	-146.300000	0.304000	-146.300000	0.304000	-146.300000	0.304000	146.300000	0.304000	-105.000000	0.009000	180.000000	0.001000	180.000000	0.000000	180.000000	0.000000	180.000000	0.000000	180.000000	0.000000	180.000000	0.000000	180.000000	0.000000	180.000000	0.000000	180.000000	0.000000	180.000000	0.000000	180.000000	0.000000	180.000000	0.000000	180.000000	0.000000	180.000000	0.000000	180.000000	0.000000	180.000000	0.000000	180.000000	0.000000	180.000000	0.000000	180.000000	0.000000
-146.100000	0.305000	-146.100000	0.305000	-146.100000	0.305000	-146.100000	0.305000	146.100000	0.305000	-128.700000	0.435000	-88.400000	0.001000	-90.000000	0.000000	-90.000000	0.000000	-90.000000	0.000000	-90.000000	0.000000	-90.000000	0.000000	-90.000000	0.000000	-90.000000	0.000000	-90.000000	0.000000	-90.000000	0.000000	-90.000000	0.000000	-90.000000	0.000000	-90.000000	0.000000	-90.000000	0.000000	-90.000000	0.000000	-90.000000	0.000000	-90.000000	0.000000	-90.000000	0.000000	-90.000000	0.000000
-146.300000	0.304000	-146.300000	0.304000	-146.300000	0.304000	-146.300000	0.304000	146.300000	0.304000	-178.800000	0.285000	177.000000	0.000000	-180.000000	0.000000	-180.000000	0.000000	-180.000000	0.000000	-180.000000	0.000000	-180.000000	0.000000	-180.000000	0.000000	-180.000000	0.000000	-180.000000	0.000000	-180.000000	0.000000	-180.000000	0.000000	-180.000000	0.000000	-180.000000	0.000000	-180.000000	0.000000	-180.000000	0.000000	-180.000000	0.000000	-180.000000	0.000000	-180.000000	0.000000	-180.000000	0.000000
-146.100000	0.305000	-146.100000	0.305000	-146.100000	0.305000	-146.100000	0.305000	146.100000	0.305000	-143.800000	0.339000	131.100000	0.652000	135.000000	0.000000	135.000000	0.000000	135.000000	0.000000	135.000000	0.000000	135.000000	0.000000	135.000000	0.000000	135.000000	0.000000	135.000000	0.000000	135.000000	0.000000	135.000000	0.000000	135.000000	0.000000	135.000000	0.000000	135.000000	0.000000	135.000000	0.000000	135.000000	0.000000	135.000000	0.000000	135.000000	0.000000	135.000000	0.000000
-146.300000	0.304000	-146.300000	0.304000	-146.300000	0.304000	-146.300000	0.304000	146.300000	0.304000	-149.500000	0.282000	-86.400000	0.001000	-180.000000	0.000000	-180.000000	0.000000	-180.000000	0.000000	-180.000000	0.000000	-180.000000	0.000000	-180.000000	0.000000	-180.000000	0.000000	-180.000000	0.000000	-180.000000	0.000000	-180.000000	0.000000	-180.000000	0.000000	-180.000000	0.000000	-180.000000	0.000000	-180.000000	0.000000	-180.000000	0.000000	-180.000000	0.000000	-180.000000	0.000000	-180.000000	0.000000
-146.100000	0.305000	-146.100000	0.305000	-146.100000	0.305000	-146.100000	0.305000	146.100000	0.305000	-142.400000	0.318000	-173.500000	0.003000	90.000000	0.000000	90.000000	0.000000	90.000000	0.000000	90.000000	0.000000	90.000000	0.000000	90.000000	0.000000	90.000000	0.000000	90.000000	0.000000	90.000000	0.000000	90.000000	0.000000	90.000000	0.000000	90.000000	0.000000	90.000000	0.000000	90.000000	0.000000	90.000000	0.000000	90.000000	0.000000	90.000000	0.000000	90.000000	0.000000
-146.300000	0.304000	-146.300000	0.304000	-146.300000	0.304000	-146.300000	0.304000	146.300000	0.304000	-148.800000	0.296000	86.100000	0.002000	180.000000	0.000000	180.000000	0.000000	180.000000	0.000000	180.000000	0.000000	180.000000	0.000000	180.000000	0.000000	180.000000	0.000000	180.000000	0.000000	180.000000	0.000000	180.000000	0.000000	180.000000	0.000000	180.000000	0.000000	180.000000	0.000000	180.000000	0.000000	180.000000	0.000000	180.000000	0.000000	180.000000	0.000000	180.000000	0.000000
-146.100000	0.305000	-146.100000	0.305000	-146.100000	0.305000	-146.100000	0.305000	146.100000	0.305000	-144.600000	0.311000	-139.400000	0.645000	-112.500000	0.000000	-112.500000	0.000000	-112.500000	0.000000	-112.500000	0.000000	-112.500000	0.000000	-112.500000	0.000000	-112.500000	0.000000	-112.500000	0.000000	-112.500000	0.000000	-112.500000	0.000000	-112.500000	0.000000	-112.500000	0.000000	-112.500000	0.000000	-112.500000	0.000000	-112.500000	0.000000	-112.500000	0.000000	-112.500000	0.000000	-112.500000	0.000000
-146.300000	0.304000	-146.300000	0.304000	-146.300000	0.304000	-146.300000	0.304000	146.300000	0.304000	-147.300000	0.300000	-83.800000	0.009000	180.000000	0.000000	180.000000	0.000000	180.000000	0.000000	180.000000	0.000000	180.000000	0.000000	180.000000	0.000000	180.000000	0.000000	180.000000	0.000000	180.000000	0.000000	180.000000	0.000000	180.000000	0.000000	180.000000	0.000000	180.000000	0.000000	180.000000	0.000000	180.000000	0.000000	180.000000	0.000000	180.000000	0.000000	180.000000	0.000000
-146.100000	0.305000	-146.100000	0.305000	-146.100000	0.305000	-146.100000	0.305000	146.100000	0.305000	-145.400000	0.308000	177.400000	0.004000	-90.000000	0.000000	-90.000000	0.000000	-90.000000	0.000000	-90.000000	0.000000	-90.000000	0.000000	-90.000000	0.000000	-90.000000	0.000000	-90.000000	0.000000	-90.000000	0.000000	-90.000000	0.000000	-90.000000	0.000000	-90.000000	0.000000	-90.000000	0.000000	-90.000000	0.000000	-90.000000	0.000000	-90.000000	0.000000	-90.000000	0.000000	-90.000000	0.000000
-146.300000	0.304000	-146.300000	0.304000	-146.300000	0.304000	-146.300000	0.304000	146.300000	0.304000	-146.800000	0.302000	93.300000	0.002000	-180.000000	0.000000	-180.000000	0.000000	-180.000000	0.000000	-180.000000	0.000000	-180.000000	0.000000	-180.000000	0.000000	-180.000000	0.000000	-180.000000	0.000000	-180.000000	0.000000	-180.000000	0.000000	-180.000000	0.000000	-180.000000	0.000000	-180.000000	0.000000	-180.000000	0.000000	-180.000000	0.000000	-180.000000	0.000000	-180.000000	0.000000	-180.000000	0.000000
-146.100000	0.305000	-146.100000	0.305000	-146.100000	0.305000	-146.100000	0.305000	146.100000	0.305000	-145.800000	0.306000	-142.600000	0.646000	135.000000	0.000000	135.000000	0.000000	135.000000	0.000000	135.000000	0.000000	135.000000	0.000000	135.000000	0.000000	135.000000	0.000000	135.000000	0.000000	135.000000	0.000000	135.000000	0.000000	135.000000	0.000000	135.000000	0.000000	135.000000	0.000000	135.000000	0.000000	135.000000	0.000000	135.000000	0.000000	135.000000	0.000000	135.000000	0.000000
-146.300000	0.304000	-146.300000	0.304000	-146.300000	0.304000	-146.300000	0.304000	146.300000	0.304000	-146.500000	0.304000	92.800000	0.003000	-180.000000	0.000000	-180.000000	0.000000	-180.000000	0.000000	-180.000000	0.000000	-180.000000	0.000000	-180.000000	0.000000	-180.000000	0.000000	-180.000000	0.000000	-180.000000	0.000000	-180.000000	0.000000	-180.000000	0.000000	-180.000000	0.000000	-180.000000	0.000000	-180.000000	0.000000	-180.000000	0.000000	-180.000000	0.000000	-180.000000	0.000000	-180.000000	0.000000
-146.100000	0.305000	-146.100000	0.305000	-146.100000	0.305000	-146.100000	0.305000	146.100000	0.305000	-146.100000	0.305000	-174.000000	0.004000	90.000000	0.000000	90.000000	0.000000	90.000000	0.000000	90.000000	0.000000	90.000000	0.000000	90.000000	0.000000	90.000000	0.000000	90.000000	0.000000	90.000000	0.000000	90.000000	0.000000	90.000000	0.000000	90.000000	0.000000	90.000000	0.000000	90.000000	0.000000	90.000000	0.000000	90.000000	0.000000	90.000000	0.000000	90.000000	0.000000
-146.300000	0.304000	-146.300000	0.304000	-146.300000	0.304000	-146.300000	0.304000	146.300000	0.304000	-146.300000	0.304000	-91.600000	0.002000	180.000000	0.000000	180.000000	0.000000	180.000000	0.000000	180.000000	0.000000	180.000000	0.000000	180.000000	0.000000	180.000000	0.000000	180.000000	0.000000	180.000000	0.000000	180.000000	0.000000	180.000000	0.000000	180.000000	0.000000	180.000000	0.000000	180.000000	0.000000	180.000000	0.000000	180.000000	0.000000	180.000000	0.000000	180.000000	0.000000
-146.100000	0.305000	-146.100000	0.305000	-146.100000	0.305000	-146.100000	0.305000	146.100000	0.305000	-146.100000	0.305000	-55.800000	0.647000	-126.600000	0.000000	-126.600000	0.000000	-126.600000	0.000000	-126.600000	0.000000	-126.600000	0.000000	-126.600000	0.000000	-126.600000	0.000000	-126.600000	0.000000	-126.600000	0.000000	-126.600000	0.000000	-126.600000	0.000000	-126.600000	0.000000	-126.600000	0.000000	-126.600000	0.000000	-126.600000	0.000000	-126.600000	0.000000	-126.600000	0.000000	-126.600000	0.000000
-146.300000	0.304000	-146.300000	0.304000	-146.300000	0.304000	-146.300000	0.304000	146.300000	0.304000	-146.300000	0.304000	-80.700000	0.002000	180.000000	0.000000	180.000000	0.000000	180.000000	0.000000	180.000000	0.000000	180.000000	0.000000	180.000000	0.000000	180.000000	0.000000	180.000000	0.000000	180.000000	0.000000	180.000000	0.000000	180.000000	0.000000	180.000000	0.000000	180.000000	0.000000	180.000000	0.000000	180.000000	0.000000	180.000000	0.000000	180.000000	0.000000	180.000000	0.000000
-146.100000	0.305000	-146.100000	0.305000	-146.100000	0.305000	-146.100000	0.305000	146.100000	0.305000	-146.100000	0.305000	177.100000	0.005000	90.000000	0.000000	90.000000	0.000000	90.000000	0.000000	90.000000	0.000000	90.000000	0.000000	90.000000	0.000000	90.000000	0.000000	90.000000	0.000000	90.000000	0.000000	90.000000	0.000000	90.000000	0.000000	90.000000	0.000000	90.000000	0.000000	90.000000	0.000000	90.000000	0.000000	90.000000	0.000000	90.000000	0.000000	90.000000	0.000000
-146.300000	0.304000	-146.300000	0.304000	-146.300000	0.304000	-146.300000	0.304000	146.300000	0.304000	-146.300000	0.304000	90.600000	0.542000	-180.000000	0.000000	-180.000000	0.000000	-180.000000	0.000000	-180.000000	0.000000	-180.000000	0.000000	-180.000000	0.000000	-180.000000	0.000000	-180.000000	0.000000	-180.000000	0.000000	-180.000000	0.000000	-180.000000	0.000000	-180.000000	0.000000	-180.000000	0.000000	-180.000000	0.000000	-180.000000	0.000000	-180.000000	0.000000	-180.000000	0.000000	-180.000000	0.000000
-146.100000	0.305000	-146.100000	0.305000	-146.100000	0.305000	-146.100000	0.305000	146.100000	0.305000	-146.100000	0.305000	-177.900000	0.247000	-135.000000	0.000000	-135.000000	0.000000	-135.000000	0.000000	-135.000000	0.000000	-135.000000	0.000000	-135.000000	0.000000	-135.000000	0.000000	-135.000000	0.000000	-135.000000	0.000000	-135.000000	0.000000	-135.000000	0.000000	-135.000000	0.000000	-135.000000	0.000000	-135.000000	0.000000	-135.000000	0.000000	-135.000000	0.000000	-135.000000	0.000000	-135.000000	0.000000
-146.300000	0.304000	-146.300000	0.304000	-146.300000	0.304000	-146.300000	0.304000	146.300000	0.304000	-146.300000	0.304000	-134.100000	0.359000	180.000000	0.000000	180.000000	0.000000	180.000000	0.000000	180.000000	0.000000	180.000000	0.000000	180.000000	0.000000	180.000000	0.000000	180.000000	0.000000	180.000000	0.000000	180.000000	0.000000	180.000000	0.000000	180.000000	0.000000	180.000000	0.000000	180.000000	0.000000	180.000000	0.000000	180.000000	0.000000	180.000000	0.000000	180.000000	0.000000
-146.100000	0.305000	-146.100000	0.305000	-146.100000	0.305000	-146.100000	0.305000	146.100000	0.305000	-146.100000	0.305000	-92.300000	0.007000	-90.000000	0.000000	-90.000000	0.000000	-90.000000	0.000000	-90.000000	0.000000	-90.000000	0.000000	-90.000000	0.000000	-90.000000	0.000000	-90.000000	0.000000	-90.000000	0.000000	-90.000000	0.000000	-90.000000	0.000000	-90.000000	0.000000	-90.000000	0.000000	-90.000000	0.000000	-90.000000	0.000000	-90.000000	0.000000	-90.000000	0.000000	-90.000000	0.000000
-146.300000	0.304000	-146.300000	0.304000	-146.300000	0.304000	-146.300000	0.304000	146.300000	0.304000	-146.300000	0.304000	-134.600000	0.431000	180.000000	0.000000	180.000000	0.000000	180.000000	0.000000	180.000000	0.000000	180.000000	0.000000	180.000000	0.000000	180.000000	0.000000	180.000000	0.000000	180.000000	0.000000	180.000000	0.000000	180.000000	0.000000	180.000000	0.000000	180.000000	0.000000	180.000000	0.000000	180.000000	0.000000	180.000000	0.000000	180.000000	0.000000	180.000000	0.000000
-146.100000	0.305000	-146.100000	0.305000	-146.100000	0.305000	-146.100000	0.305000	146.100000	0.305000	-146.100000	0.305000	-179.000000	0.294000	112.500000	0.000000	112.500000	0.000000	112.500000	0.000000	112.500000	0.000000	112.500000	0.000000	112.500000	0.000000	112.500000	0.000000	112.500000	0.000000	112.500000	0.000000	112.500000	0.000000	112.500000	0.000000	112.500000	0.000000	112.500000	0.000000	112.500000	0.000000	112.500000	0.000000	112.500000	0.000000	112.500000	0.000000	112.500000	0.000000
-146.300000	0.304000	-146.300000	0.304000	-146.300000	0.304000	-146.300000	0.304000	146.300000	0.304000	-146.300000	0.304000	-146.200000	0.334000	180.000000	0.000000	180.000000	0.000000	180.000000	0.000000	180.000000	0.000000	180.000000	0.000000	180.000000	0.000000	180.000000	0.000000	180.000000	0.000000	180.000000	0.000000	180.000000	0.000000	180.000000	0.000000	180.000000	0.000000	180.000000	0.000000	180.000000	0.000000	180.000000	0.000000	180.000000	0.000000	180.000000	0.000000	180.000000	0.000000
-146.100000	0.305000	-146.100000	0.305000	-146.100000	0.305000	-146.100000	0.305000	146.100000	0.305000	-146.100000	0.305000	-70.100000	0.004000	-90.000000	0.000000	-90.000000	0.000000	-90.000000	0.000000	-90.000000	0.000000	-90.000000	0.000000	-90.000000	0.000000	-90.000000	0.000000	-90.000000	0.000000	-90.000000	0.000000	-90.000000	0.000000	-90.000000	0.000000	-90.000000	0.000000	-90.000000	0.000000	-90.000000	0.000000	-90.000000	0.000000	-90.000000	0.000000	-90.000000	0.000000	-90.000000	0.000000
-146.300000	0.304000	-146.300000	0.304000	-146.300000	0.304000	-146.300000	0.304000	146.300000	0.304000	-146.300000	0.304000	-145.800000	0.427000	-180.000000	0.000000	-180.000000	0.000000	-180.000000	0.000000	-180.000000	0.000000	-180.000000	0.000000	-180.000000	0.000000	-180.000000	0.000000	-180.000000	0.000000	-180.000000	0.000000	-180.000000	0.000000	-180.000000	0.000000	-180.000000	0.000000	-180.000000	0.000000	-180.000000	0.000000	-180.000000	0.000000	-180.000000	0.000000	-180.000000	0.000000	-180.000000	0.000000
-146.100000	0.305000	-146.100000	0.305000	-146.100000	0.305000	-146.100000	0.305000	146.100000	0.305000	-146.100000	0.305000	-179.900000	0.306000	135.000000	0.000000	135.000000	0.000000	135.000000	0.000000	135.000000	0.000000	135.000000	0.000000	135.000000	0.000000	135.000000	0.000000	135.000000	0.000000	135.000000	0.000000	135.000000	0.000000	135.000000	0.000000	135.000000	0.000000	135.000000	0.000000	135.000000	0.000000	135.000000	0.000000	135.000000	0.000000	135.000000	0.000000	135.000000	0.000000
-146.300000	0.304000	-146.300000	0.304000	-146.300000	0.304000	-146.300000	0.304000	146.300000	0.304000	-146.300000	0.304000	-150.400000	0.327000	180.000000	0.000000	180.000000	0.000000	180.000000	0.000000	180.000000	0.000000	180.000000	0.000000	180.000000	0.000000	180.000000	0.000000	180.000000	0.000000	180.000000	0.000000	180.000000	0.000000	180.000000	0.000000	180.000000	0.000000	180.000000	0.000000	180.000000	0.000000	180.000000	0.000000	180.000000	0.000000	180.000000	0.000000	180.000000	0.000000
-146.100000	0.305000	-146.100000	0.305000	-146.100000	0.305000	-146.100000	0.305000	146.100000	0.305000	-146.100000	0.305000	-64.500000	0.004000	90.000000	0.000000	90.000000	0.000000	90.000000	0.000000	90.000000	0.000000	90.000000	0.000000	90.000000	0.000000	90.000000	0.000000	90.000000	0.000000	90.000000	0.000000	90.000000	0.000000	90.000000	0.000000	90.000000	0.000000	90.000000	0.000000	90.000000	0.000000	90.000000	0.000000	90.000000	0.000000	90.000000	0.000000	90.000000	0.000000
-146.300000	0.304000	-146.300000	0.304000	-146.300000	0.304000	-146.300000	0.304000	146.300000	0.304000	-146.300000	0.304000	-149.200000	0.426000	-180.000000	0.000000	-180.000000	0.000000	-180.000000	0.000000	-180.000000	0.000000	-180.000000	0.000000	-180.000000	0.000000	-180.000000	0.000000	-180.000000	0.000000	-180.000000	0.000000	-180.000000	0.000000	-180.000000	0.000000	-180.000000	0.000000	-180.000000	0.000000	-180.000000	0.000000	-180.000000	0.000000	-180.000000	0.000000	-180.000000	0.000000	-180.000000	0.000000
-146.100000	0.305000	-146.100000	0.305000	-146.100000	0.305000	-146.100000	0.305000	146.100000	0.305000	-146.100000	0.305000	179.100000	0.308000	-101.200000	0.000000	-101.200000	0.000000	-101.200000	0.000000	-101.200000	0.000000	-101.200000	0.000000	-101.200000	0.000000	-101.200000	0.000000	-101.200000	0.000000	-101.200000	0.000000	-101.200000	0.000000	-101.200000	0.000000	-101.200000	0.000000	-101.200000	0.000000	-101.200000	0.000000	-101.200000	0.000000	-101.200000	0.000000	-101.200000	0.000000	-101.200000	0.000000
-146.300000	0.304000	-146.300000	0.304000	-146.300000	0.304000	-146.300000	0.304000	146.300000	0.304000	-146.300000	0.304000	150.000000	0.325000	-180.000000	0.000000	-180.000000	0.000000	-180.000000	0.000000	-180.000000	0.000000	-180.000000	0.000000	-180.000000	0.000000	-180.000000	0.000000	-180.000000	0.000000	-180.000000	0.000000	-180.000000	0.000000	-180.000000	0.000000	-180.000000	0.000000	-180.000000	0.000000	-180.000000	0.000000	-180.000000	0.000000	-180.000000	0.000000	-180.000000	0.000000	-180.000000	0.000000
-146.100000	0.305000	-146.100000	0.305000	-146.100000	0.305000	-146.100000	0.305000	146.100000	0.305000	-146.100000	0.305000	64.800000	0.006000	90.000000	0.000000	90.000000	0.000000	90.000000	0.000000	90.000000	0.000000	90.000000	0.000000	90.000000	0.000000	90.000000	0.000000	90.000000	0.000000	90.000000	0.000000	90.000000	0.000000	90.000000	0.000000	90.000000	0.000000	90.000000	0.000000	90.000000	0.000000	90.000000	0.000000	90.000000	0.000000	90.000000	0.000000	90.000000	0.000000
-146.300000	0.304000	-146.300000	0.304000	-146.300000	0.304000	-146.300000	0.304000	146.300000	0.304000	-146.300000	0.304000	149.200000	0.426000	180.000000	0.000000	180.000000	0.000000	180.000000	0.000000	180.000000	0.000000	180.000000	0.000000	180.000000	0.000000	180.000000	0.000000	180.000000	0.000000	180.000000	0.000000	180.000000	0.000000	180.000000	0.000000	180.000000	0.000000	180.000000	0.000000	180.000000	0.000000	180.000000	0.000000	180.000000	0.000000	180.000000	0.000000	180.000000	0.000000
-146.100000	0.305000	-146.100000	0.305000	-146.100000	0.305000	-146.100000	0.305000	146.100000	0.305000	-146.100000	0.305000	-179.500000	0.307000	-135.000000	0.000000	-135.000000	0.000000	-135.000000	0.000000	-135.000000	0.000000	-135.000000	0.000000	-135.000000	0.000000	-135.000000	0.000000	-135.000000	0.000000	-135.000000	0.000000	-135.000000	0.000000	-135.000000	0.000000	-135.000000	0.000000	-135.000000	0.000000	-135.000000	0.000000	-135.000000	0.000000	-135.000000	0.000000	-135.000000	0.000000	-135.000000	0.000000
-146.300000	0.304000	-146.300000	0.304000	-146.300000	0.304000	-146.300000	0.304000	146.300000	0.304000	-146.300000	0.304000	-150.200000	0.326000	180.000000	0.000000	180.000000	0.000000	180.000000	0.000000	180.000000	0.000000	180.000000	0.000000	180.000000	0.000000	180.000000	0.000000	180.000000	0.000000	180.000000	0.000000	180.000000	0.000000	180.000000	0.000000	180.000000	0.000000	180.000000	0.000000	180.000000	0.000000	180.000000	0.000000	180.000000	0.000000	180.000000	0.000000	180.000000	0.000000
-146.100000	0.305000	-146.100000	0.305000	-146.100000	0.305000	-146.100000	0.305000	146.100000	0.305000	-146.100000	0.305000	-64.600000	0.005000	-90.000000	0.000000	-90.000000	0.000000	-90.000000	0.000000	-90.000000	0.000000	-90.000000	0.000000	-90.000000	0.000000	-90.000000	0.000000	-90.000000	0.000000	-90.000000	0.000000	-90.000000	0.000000	-90.000000	0.000000	-90.000000	0.000000	-90.000000	0.000000	-90.000000	0.000000	-90.000000	0.000000	-90.000000	0.000000	-90.000000	0.000000	-90.000000	0.000000
-146.300000	0.304000	-146.300000	0.304000	-146.300000	0.304000	-146.300000	0.304000	146.300000	0.304000	-146.300000	0.304000	-149.200000	0.426000	-180.000000	0.000000	-180.000000	0.000000	-180.000000	0.000000	-180.000000	0.000000	-180.000000	0.000000	-180.000000	0.000000	-180.000000	0.000000	-180.000000	0.000000	-180.000000	0.000000	-180.000000	0.000000	-180.000000	0.000000	-180.000000	0.000000	-180.000000	0.000000	-180.000000	0.000000	-180.000000	0.000000	-180.000000	0.000000	-180.000000	0.000000	-180.000000	0.000000
-146.100000	0.305000	-146.100000	0.305000	-146.100000	0.305000	-146.100000	0.305000	146.100000	0.305000	-146.100000	0.305000	179.300000	0.308000	112.500000	0.000000	112.500000	0.000000	112.500000	0.000000	112.500000	0.000000	112.500000	0.000000	112.500000	0.000000	112.500000	0.000000	112.500000	0.000000	112.500000	0.000000	112.500000	0.000000	112.500000	0.000000	112.500000	0.000000	112.500000	0.000000	112.500000	0.000000	112.500000	0.000000	112.500000	0.000000	112.500000	0.000000	112.500000	0.000000
-146.300000	0.304000	-146.300000	0.304000	-146.300000	0.304000	-146.300000	0.304000	146.300000	0.304000	-146.300000	0.304000	150.400000	0.326000	180.000000	0.000000	180.000000	0.000000	180.000000	0.000000	180.000000	0.000000	180.000000	0.000000	180.000000	0.000000	180.000000	0.000000	180.000000	0.000000	180.000000	0.000000	180.000000	0.000000	180.000000	0.000000	180.000000	0.000000	180.000000	0.000000	180.000000	0.000000	180.000000	0.000000	180.000000	0.000000	180.000000	0.000000	180.000000	0.000000
-146.100000	0.305000	-146.100000	0.305000	-146.100000	0.305000	-146.100000	0.305000	146.100000	0.305000	-146.100000	0.305000	63.700000	0.004000	-90.000000	0.000000	-90.000000	0.000000	-90.000000	0.000000	-90.000000	0.000000	-90.000000	0.000000	-90.000000	0.000000	-90.000000	0.000000	-90.000000	0.000000	-90.000000	0.000000	-90.000000	0.000000	-90.000000	0.000000	-90.000000	0.000000	-90.000000	0.000000	-90.000000	0.000000	-90.000000	0.000000	-90.000000	0.000000	-90.000000	0.000000	-90.000000	0.000000
-146.300000	0.304000	-146.300000	0.304000	-146.300000	0.304000	-146.300000	0.304000	146.300000	0.304000	-146.300000	0.304000	149.500000	0.426000	-180.000000	0.000000	-180.000000	0.000000	-180.000000	0.000000	-180.000000	0.000000	-180.000000	0.000000	-180.000000	0.000000	-180.000000	0.000000	-180.000000	0.000000	-180.000000	0.000000	-180.000000	0.000000	-180.000000	0.000000	-180.000000	0.000000	-180.000000	0.000000	-180.000000	0.000000	-180.000000	0.000000	-180.000000	0.000000	-180.000000	0.000000	-180.000000	0.000000
-146.100000	0.305000	-146.100000	0.305000	-146.100000	0.305000	-146.100000	0.305000	146.100000	0.305000	-146.100000	0.305000	-179.200000	0.308000	135.000000	0.000000	135.000000	0.000000	135.000000	0.000000	135.000000	0.000000	135.000000	0.000000	135.000000	0.000000	135.000000	0.000000	135.000000	0.000000	135.000000	0.000000	135.000000	0.000000	135.000000	0.000000	135.000000	0.000000	135.000000	0.000000	135.000000	0.000000	135.000000	0.000000	135.000000	0.000000	135.000000	0.000000	135.000000	0.000000
-146.300000	0.304000	-146.300000	0.304000	-146.300000	0.304000	-146.300000	0.304000	146.300000	0.304000	-146.300000	0.304000	-150.100000	0.325000	-180.000000	0.000000	-180.000000	0.000000	-180.000000	0.000000	-180.000000	0.000000	-180.000000	0.000000	-180.000000	0.000000	-180.000000	0.000000	-180.000000	0.000000	-180.000000	0.000000	-180.000000	0.000000	-180.000000	0.000000	-180.000000	0.000000	-180.000000	0.000000	-180.000000	0.000000	-180.000000	0.000000	-180.000000	0.000000	-180.000000	0.000000	-180.000000	0.000000
-146.100000	0.305000	-146.100000	0.305000	-146.100000	0.305000	-146.100000	0.305000	146.100000	0.305000	-146.100000	0.305000	-64.400000	0.005000	90.000000	0.000000	90.000000	0.000000	90.000000	0.000000	90.000000	0.000000	90.000000	0.000000	90.000000	0.000000	90.000000	0.000000	90.000000	0.000000	90.000000	0.000000	90.000000	0.000000	90.000000	0.000000	90.000000	0.000000	90.000000	0.000000	90.000000	0.000000	90.000000	0.000000	90.000000	0.000000	90.000000	0.000000	90.000000	0.000000
-146.300000	0.304000	-146.300000	0.304000	-146.300000	0.304000	-146.300000	0.304000	146.300000	0.304000	-146.300000	0.304000	-149.200000	0.426000	180.000000	0.000000	180.000000	0.000000	180.000000	0.000000	180.000000	0.000000	180.000000	0.000000	180.000000	0.000000	180.000000	0.000000	180.000000	0.000000	180.000000	0.000000	180.000000	0.000000	180.000000	0.000000	180.000000	0.000000	180.000000	0.000000	180.000000	0.000000	180.000000	0.000000	180.000000	0.000000	180.000000	0.000000	180.000000	0.000000
-146.100000	0.305000	-146.100000	0.305000	-146.100000	0.305000	-146.100000	0.305000	146.100000	0.305000	-146.100000	0.305000	179.500000	0.308000	-140.600000	0.000000	-140.600000	0.000000	-140.600000	0.000000	-140.600000	0.000000	-140.600000	0.000000	-140.600000	0.000000	-140.600000	0.000000	-140.600000	0.000000	-140.600000	0.000000	-140.600000	0.000000	-140.600000	0.000000	-140.600000	0.000000	-140.600000	0.000000	-140.600000	0.000000	-140.600000	0.000000	-140.600000	0.000000	-140.600000	0.000000	-140.600000	0.000000
-146.300000	0.304000	-146.300000	0.304000	-146.300000	0.304000	-146.300000	0.304000	146.300000	0.304000	-146.300000	0.304000	150.600000	0.326000	-180.000000	0.000000	-180.000000	0.000000	-180.000000	0.000000	-180.000000	0.000000	-180.000000	0.000000	-180.000000	0.000000	-180.000000	0.000000	-180.000000	0.000000	-180.000000	0.000000	-180.000000	0.000000	-180.000000	0.000000	-180.000000	0.000000	-180.000000	0.000000	-180.000000	0.000000	-180.000000	0.000000	-180.000000	0.000000	-180.000000	0.000000	-180.000000	0.000000
-146.100000	0.305000	-146.100000	0.305000	-146.100000	0.305000	-146.100000	0.305000	146.100000	0.305000	-146.100000	0.305000	63.700000	0.004000	-90.000000	0.000000	-90.000000	0.000000	-90.000000	0.000000	-90.000000	0.000000	-90.000000	0.000000	-90.000000	0.000000	-90.000000	0.000000	-90.000000	0.000000	-90.000000	0.000000	-90.000000	0.000000	-90.000000	0.000000	-90.000000	0.000000	-90.000000	0.000000	-90.000000	0.000000	-90.000000	0.000000	-90.000000	0.000000	-90.000000	0.000000	-90.000000	0.000000
-146.300000	0.304000	-146.300000	0.304000	-146.300000	0.304000	-146.300000	0.304000	146.300000	0.304000	-146.300000	0.304000	149.600000	0.426000	-180.000000	0.000000	-180.000000	0.000000	-180.000000	0.000000	-180.000000	0.000000	-180.000000	0.000000	-180.000000	0.000000	-180.000000	0.000000	-180.000000	0.000000	-180.000000	0.000000	-180.000000	0.000000	-180.000000	0.000000	-180.000000	0.000000	-180.000000	0.000000	-180.000000	0.000000	-180.000000	0.000000	-180.000000	0.000000	-180.000000	0.000000	-180.000000	0.000000
-180.000000	0.000000	-180.000000	0.000000	-180.000000	0.000000	-180.000000	0.000000	-180.000000	0.000000	-180.000000	0.000000	-180.000000	0.000000	-180.000000	0.000000	-180.000000	0.000000	-180.000000	0.000000	-180.000000	0.000000	-180.000000	0.000000	-180.000000	0.000000	-180.000000	0.000000	-180.000000	0.000000	-180.000000	0.000000	-180.000000	0.000000	-180.000000	0.000000	-180.000000	0.000000	-180.000000	0.000000	-180.000000	0.000000	-180.000000	0.000000	-180.000000	0.000000	-180.000000	0.000000	-180.000000	0.000000
90.000000	0.491000	90.000000	0.491000	90.000000	0.000000	90.000000	0.000000	90.000000	0.000000	90.000000	0.000000	90.000000	0.000000	90.000000	0.000000	90.000000	0.000000	90.000000	0.000000	90.000000	0.000000	90.000000	0.000000	90.000000	0.000000	90.000000	0.000000	90.000000	0.000000	90.000000	0.000000	90.000000	0.000000	90.000000	0.000000	90.000000	0.000000	90.000000	0.000000	90.000000	0.000000	90.000000	0.000000	90.000000	0.000000	90.000000	0.000000	90.000000	0.000000
-180.000000	0.219000	-180.000000	0.219000	-180.000000	0.000000	-180.000000	0.000000	-180.000000	0.000000	-180.000000	0.000000	-180.000000	0.000000	-180.000000	0.000000	-180.000000	0.000000	-180.000000	0.000000	-180.000000	0.000000	-180.000000	0.000000	-180.000000	0.000000	-180.000000	0.000000	-180.000000	0.000000	-180.000000	0.000000	-180.000000	0.000000	-180.000000	0.000000	-180.000000	0.000000	-180.000000	0.000000	-180.000000	0.000000	-180.000000	0.000000	-180.000000	0.000000	-180.000000	0.000000	-180.000000	0.000000
-128.800000	0.379000	-128.800000	0.379000	-135.000000	0.654000	-135.000000	0.000000	-135.000000	0.000000	-135.000000	0.000000	-135.000000	0.000000	-135.000000	0.000000	-135.000000	0.000000	-135.000000	0.000000	-135.000000	0.000000	-135.000000	0.000000	-135.000000	0.000000	-135.000000	0.000000	-135.000000	0.000000	-135.000000	0.000000	-135.000000	0.000000	-135.000000	0.000000	-135.000000	0.000000	-135.000000	0.000000	-135.000000	0.000000	-135.000000	0.000000	-135.000000	0.000000	-135.000000	0.000000	-135.000000	0.000000
-157.000000	0.254000	-157.000000	0.254000	-180.000000	0.198000	-180.000000	0.000000	-180.000000	0.000000	-180.000000	0.000000	-180.000000	0.000000	-180.000000	0.000000	-180.000000	0.000000	-180.000000	0.000000	-180.000000	0.000000	-180.000000	0.000000	-180.000000	0.000000	-180.000000	0.000000	-180.000000	0.000000	-180.000000	0.000000	-180.000000	0.000000	-180.000000	0.000000	-180.000000	0.000000	-180.000000	0.000000	-180.000000	0.000000	-180.000000	0.000000	-180.000000	0.000000	-180.000000	0.000000	-180.000000	0.000000
-137.100000	0.339000	-137.100000	0.339000	-124.000000	0.388000	-90.000000	0.000000	-90.000000	0.000000	-90.000000	0.000000	-90.000000	0.000000	-90.000000	0.000000	-90.000000	0.000000	-90.000000	0.000000	-90.000000	0.000000	-90.000000	0.000000	-90.000000	0.000000	-90.000000	0.000000	-90.000000	0.000000	-90.000000	0.000000	-90.000000	0.000000	-90.000000	0.000000	-90.000000	0.000000	-90.000000	0.000000	-90.000000	0.000000	-90.000000	0.000000	-90.000000	0.000000	-90.000000	0.000000	-90.000000	0.000000
-152.300000	0.282000	-152.300000	0.282000	-159.100000	0.248000	-180.000000	0.732000	-180.000000	0.000000	-180.000000	0.000000	-180.000000	0.000000	-180.000000	0.000000	-180.000000	0.000000	-180.000000	0.000000	-180.000000	0.000000	-180.000000	0.000000	-180.000000	0.000000	-180.000000	0.000000	-180.000000	0.000000	-180.000000	0.000000	-180.000000	0.000000	-180.000000	0.000000	-180.000000	0.000000	-180.000000	0.000000	-180.000000	0.000000	-180.000000	0.000000	-180.000000	0.000000	-180.000000	0.000000	-180.000000	0.000000
-142.100000	0.321000	-142.100000	0.321000	-135.800000	0.344000	-180.000000	0.202000	112.500000	0.000000	112.500000	0.000000	112.500000	0.000000	112.500000	0.000000	112.500000	0.000000	112.500000	0.000000	112.500000	0.000000	112.500000	0.000000	112.500000	0.000000	112.500000	0.000000	112.500000	0.000000	112.500000	0.000000	112.500000	0.000000	112.500000	0.000000	112.500000	0.000000	112.500000	0.000000	112.500000	0.000000	112.500000	0.000000	112.500000	0.000000	112.500000	0.000000	112.500000	0.000000
-149.000000	0.293000	-149.000000	0.293000	-153.000000	0.278000	-124.800000	0.385000	-180.000000	0.000000	-180.000000	0.000000	-180.000000	0.000000	-180.000000	0.000000	-180.000000	0.000000	-180.000000	0.000000	-180.000000	0.000000	-180.000000	0.000000	-180.000000	0.000000	-180.000000	0.000000	-180.000000	0.000000	-180.000000	0.000000	-180.000000	0.000000	-180.000000	0.000000	-180.000000	0.000000	-180.000000	0.000000	-180.000000	0.000000	-180.000000	0.000000	-180.000000	0.000000	-180.000000	0.000000	-180.000000	0.000000
-144.200000	0.313000	-144.200000	0.313000	-141.400000	0.324000	-158.700000	0.250000	-90.000000	0.000000	-90.000000	0.000000	-90.000000	0.000000	-90.000000	0.000000	-90.000000	0.000000	-90.000000	0.000000	-90.000000	0.000000	-90.000000	0.000000	-90.000000	0.000000	-90.000000	0.000000	-90.000000	0.000000	-90.000000	0.000000	-90.000000	0.000000	-90.000000	0.000000	-90.000000	0.000000	-90.000000	0.000000	-90.000000	0.000000	-90.000000	0.000000	-90.000000	0.000000	-90.000000	0.000000	-90.000000	0.000000
-147.700000	0.299000	-147.700000	0.299000	-149.500000	0.291000	-136.200000	0.343000	-180.000000	0.000000	-180.000000	0.000000	-180.000000	0.000000	-180.000000	0.000000	-180.000000	0.000000	-180.000000	0.000000	-180.000000	0.000000	-180.000000	0.000000	-180.000000	0.000000	-180.000000	0.000000	-180.000000	0.000000	-180.000000	0.000000	-180.000000	0.000000	-180.000000	0.000000	-180.000000	0.000000	-180.000000	0.000000	-180.000000	0.000000	-180.000000	0.000000	-180.000000	0.000000	-180.000000	0.000000	-180.000000	0.000000
-145.200000	0.309000	-145.200000	0.309000	-143.800000	0.314000	-152.800000	0.279000	135.000000	0.831000	135.000000	0.000000	135.000000	0.000000	135.000000	0.000000	135.000000	0.000000	135.000000	0.000000	135.000000	0.000000	135.000000	0.000000	135.000000	0.000000	135.000000	0.000000	135.000000	0.000000	135.000000	0.000000	135.000000	0.000000	135.000000	0.000000	135.000000	0.000000	135.000000	0.000000	135.000000	0.000000	135.000000	0.000000	135.000000	0.000000	135.000000	0.000000	135.000000	0.000000
-147.000000	0.302000	-147.000000	0.302000	-147.900000	0.298000	-141.600000	0.323000	-180.000000	0.005000	-180.000000	0.000000	-180.000000	0.000000	-180.000000	0.000000	-180.000000	0.000000	-180.000000	0.000000	-180.000000	0.000000	-180.000000	0.000000	-180.000000	0.000000	-180.000000	0.000000	-180.000000	0.000000	-180.000000	0.000000	-180.000000	0.000000	-180.000000	0.000000	-180.000000	0.000000	-180.000000	0.000000	-180.000000	0.000000	-180.000000	0.000000	-180.000000	0.000000	-180.000000	0.000000	-180.000000	0.000000
-145.800000	0.307000	-145.800000	0.307000	-145.000000	0.309000	-149.400000	0.292000	90.800000	0.492000	90.000000	0.000000	90.000000	0.000000	90.000000	0.000000	90.000000	0.000000	90.000000	0.000000	90.000000	0.000000	90.000000	0.000000	90.000000	0.000000	90.000000	0.000000	90.000000	0.000000	90.000000	0.000000	90.000000	0.000000	90.000000	0.000000	90.000000	0.000000	90.000000	0.000000	90.000000	0.000000	90.000000	0.000000	90.000000	0.000000	90.000000	0.000000	90.000000	0.000000
-146.600000	0.303000	-146.600000	0.303000	-147.100000	0.302000	-144.000000	0.314000	179.500000	0.217000	-180.000000	0.000000	-180.000000	0.000000	-180.000000	0.000000	-180.000000	0.000000	-180.000000	0.000000	-180.000000	0.000000	-180.000000	0.000000	-180.000000	0.000000	-180.000000	0.000000	-180.000000	0.000000	-180.000000	0.000000	-180.000000	0.000000	-180.000000	0.000000	-180.000000	0.000000	-180.000000	0.000000	-180.000000	0.000000	-180.000000	0.000000	-180.000000	0.000000	-180.000000	0.000000	-180.000000	0.000000
-146.000000	0.306000	-146.000000	0.306000	-145.700000	0.307000	-147.800000	0.298000	128.400000	0.380000	-123.700000	0.000000	-123.700000	0.000000	-123.700000	0.000000	-123.700000	0.000000	-123.700000	0.000000	-123.700000	0.000000	-123.700000	0.000000	-123.700000	0.000000	-123.700000	0.000000	-123.700000	0.000000	-123.700000	0.000000	-123.700000	0.000000	-123.700000	0.000000	-123.700000	0.000000	-123.700000	0.000000	-123.700000	0.000000	-123.700000	0.000000	-123.700000	0.000000	-123.700000	0.000000	-123.700000	0.000000
-146.500000	0.304000	-146.500000	0.304000	-146.600000	0.303000	-145.100000	0.309000	157.200000	0.254000	180.000000	0.000000	180.000000	0.000000	180.000000	0.000000	180.000000	0.000000	180.000000	0.000000	180.000000	0.000000	180.000000	0.000000	180.000000	0.000000	180.000000	0.000000	180.000000	0.000000	180.000000	0.000000	180.000000	0.000000	180.000000	0.000000	180.000000	0.000000	180.000000	0.000000	180.000000	0.000000	180.000000	0.000000	180.000000	0.000000	180.000000	0.000000	180.000000	0.000000
-146.100000	0.305000	-146.100000	0.305000	-146.000000	0.306000	-147.000000	0.302000	137.000000	0.339000	-90.000000	0.000000	-90.000000	0.000000	-90.000000	0.000000	-90.000000	0.000000	-90.000000	0.000000	-90.000000	0.000000	-90.000000	0.000000	-90.000000	0.000000	-90.000000	0.000000	-90.000000	0.000000	-90.000000	0.000000	-90.000000	0.000000	-90.000000	0.000000	-90.000000	0.000000	-90.000000	0.000000	-90.000000	0.000000	-90.000000	0.000000	-90.000000	0.000000	-90.000000	0.000000	-90.000000	0.000000
-146.300000	0.304000	-146.300000	0.304000	-146.500000	0.304000	-145.800000	0.307000	152.200000	0.281000	-180.000000	0.000000	-180.000000	0.000000	-180.000000	0.000000	-180.000000	0.000000	-180.000000	0.000000	-180.000000	0.000000	-180.000000	0.000000	-180.000000	0.000000	-180.000000	0.000000	-180.000000	0.000000	-180.000000	0.000000	-180.000000	0.000000	-180.000000	0.000000	-180.000000	0.000000	-180.000000	0.000000	-180.000000	0.000000	-180.000000	0.000000	-180.000000	0.000000	-180.000000	0.000000	-180.000000	0.000000
-146.100000	0.305000	-146.100000	0.305000	-146.100000	0.305000	-146.600000	0.303000	141.900000	0.321000	135.000000	0.000000	135.000000	0.000000	135.000000	0.000000	135.000000	0.000000	135.000000	0.000000	135.000000	0.000000	135.000000	0.000000	135.000000	0.000000	135.000000	0.000000	135.000000	0.000000	135.000000	0.000000	135.000000	0.000000	135.000000	0.000000	135.000000	0.000000	135.000000	0.000000	135.000000	0.000000	135.000000	0.000000	135.000000	0.000000	135.000000	0.000000	135.000000	0.000000
-146.300000	0.304000	-146.300000	0.304000	-146.300000	0.304000	-146.000000	0.306000	149.100000	0.293000	180.000000	0.000000	180.000000	0.000000	180.000000	0.000000	180.000000	0.000000	180.000000	0.000000	180.000000	0.000000	180.000000	0.000000	180.000000	0.000000	180.000000	0.000000	180.000000	0.000000	180.000000	0.000000	180.000000	0.000000	180.000000	0.000000	180.000000	0.000000	180.000000	0.000000	180.000000	0.000000	180.000000	0.000000	180.000000	0.000000	180.000000	0.000000	180.000000	0.000000
-146.100000	0.305000	-146.100000	0.305000	-146.100000	0.305000	-146.500000	0.304000	144.200000	0.313000	90.000000	0.000000	90.000000	0.000000	90.000000	0.000000	90.000000	0.000000	90.000000	0.000000	90.000000	0.000000	90.000000	0.000000	90.000000	0.000000	90.000000	0.000000	90.000000	0.000000	90.000000	0.000000	90.000000	0.000000	90.000000	0.000000	90.000000	0.000000	90.000000	0.000000	90.000000	0.000000	90.000000	0.000000	90.000000	0.000000	90.000000	0.000000	90.000000	0.000000
-146.300000	0.304000	-146.300000	0.304000	-146.300000	0.304000	-146.100000	0.305000	147.700000	0.299000	-180.000000	0.920000	-180.000000	0.000000	-180.000000	0.000000	-180.000000	0.000000	-180.000000	0.000000	-180.000000	0.000000	-180.000000	0.000000	-180.000000	0.000000	-180.000000	0.000000	-180.000000	0.000000	-180.000000	0.000000	-180.000000	0.000000	-180.000000	0.000000	-180.000000	0.000000	-180.000000	0.000000	-180.000000	0.000000	-180.000000	0.000000	-180.000000	0.000000	-180.000000	0.000000	-180.000000	0.000000
-146.100000	0.305000	-146.100000	0.305000	-146.100000	0.305000	-146.300000	0.304000	145.200000	0.309000	-150.700000	0.008000	-112.500000	0.000000	-112.500000	0.000000	-112.500000	0.000000	-112.500000	0.000000	-112.500000	0.000000	-112.500000	0.000000	-112.500000	0.000000	-112.500000	0.000000	-112.500000	0.000000	-112.500000	0.000000	-112.500000	0.000000	-112.500000	0.000000	-112.500000	0.000000	-112.500000	0.000000	-112.500000	0.000000	-112.500000	0.000000	-112.500000	0.000000	-112.500000	0.000000	-112.500000	0.000000
-146.300000	0.304000	-146.300000	0.304000	-146.300000	0.304000	-146.100000	0.305000	147.000000	0.302000	-105.600000	0.452000	180.000000	0.000000	180.000000	0.000000	180.000000	0.000000	180.000000	0.000000	180.000000	0.000000	180.000000	0.000000	180.000000	0.000000	180.000000	0.000000	180.000000	0.000000	180.000000	0.000000	180.000000	0.000000	180.000000	0.000000	180.000000	0.000000	180.000000	0.000000	180.000000	0.000000	180.000000	0.000000	180.000000	0.000000	180.000000	0.000000	180.000000	0.000000
-146.100000	0.305000	-146.100000	0.305000	-146.100000	0.305000	-146.300000	0.304000	145.800000	0.307000	-179.100000	0.252000	90.000000	0.000000	90.000000	0.000000	90.000000	0.000000	90.000000	0.000000	90.000000	0.000000	90.000000	0.000000	90.000000	0.000000	90.000000	0.000000	90.000000	0.000000	90.000000	0.000000	90.000000	0.000000	90.000000	0.000000	90.000000	0.000000	90.000000	0.000000	90.000000	0.000000	90.000000	0.000000	90.000000	0.000000	90.000000	0.000000	90.000000	0.000000
-146.300000	0.304000	-146.300000	0.304000	-146.300000	0.304000	-146.100000	0.305000	146.600000	0.303000	-136.200000	0.360000	-180.000000	0.000000	-180.000000	0.000000	-180.000000	0.000000	-180.000000	0.000000	-180.000000	0.000000	-180.000000	0.000000	-180.000000	0.000000	-180.000000	0.000000	-180.000000	0.000000	-180.000000	0.000000	-180.000000	0.000000	-180.000000	0.000000	-180.000000	0.000000	-180.000000	0.000000	-180.000000	0.000000	-180.000000	0.000000	-180.000000	0.000000	-180.000000	0.000000	-180.000000	0.000000
-146.100000	0.305000	-146.100000	0.305000	-146.100000	0.305000	-146.300000	0.304000	146.000000	0.306000	-153.300000	0.267000	-135.000000	0.000000	-135.000000	0.000000	-135.000000	0.000000	-135.000000	0.000000	-135.000000	0.000000	-135.000000	0.000000	-135.000000	0.000000	-135.000000	0.000000	-135.000000	0.000000	-135.000000	0.000000	-135.000000	0.000000	-135.000000	0.000000	-135.000000	0.000000	-135.000000	0.000000	-135.000000	0.000000	-135.000000	0.000000	-135.000000	0.000000	-135.000000	0.000000	-135.000000	0.000000
-146.300000	0.304000	-146.300000	0.304000	-146.300000	0.304000	-146.100000	0.305000	146.500000	0.304000	-139.600000	0.329000	180.000000	0.000000	180.000000	0.000000	180.000000	0.000000	180.000000	0.000000	180.000000	0.000000	180.000000	0.000000	180.000000	0.000000	180.000000	0.000000	180.000000	0.000000	180.000000	0.000000	180.000000	0.000000	180.000000	0.000000	180.000000	0.000000	180.000000	0.000000	180.000000	0.000000	180.000000	0.000000	180.000000	0.000000	180.000000	0.000000	180.000000	0.000000
-146.100000	0.305000	-146.100000	0.305000	-146.100000	0.305000	-146.300000	0.304000	146.100000	0.305000	-150.600000	0.288000	-90.000000	0.000000	-90.000000	0.000000	-90.000000	0.000000	-90.000000	0.000000	-90.000000	0.000000	-90.000000	0.000000	-90.000000	0.000000	-90.000000	0.000000	-90.000000	0.000000	-90.000000	0.000000	-90.000000	0.000000	-90.000000	0.000000	-90.000000	0.000000	-90.000000	0.000000	-90.000000	0.000000	-90.000000	0.000000	-90.000000	0.000000	-90.000000	0.000000	-90.000000	0.000000
-146.300000	0.304000	-146.300000	0.304000	-146.300000	0.304000	-146.100000	0.305000	146.300000	0.304000	-143.300000	0.317000	180.000000	0.000000	180.000000	0.000000	180.000000	0.000000	180.000000	0.000000	180.000000	0.000000	180.000000	0.000000	180.000000	0.000000	180.000000	0.000000	180.000000	0.000000	180.000000	0.000000	180.000000	0.000000	180.000000	0.000000	180.000000	0.000000	180.000000	0.000000	180.000000	0.000000	180.000000	0.000000	180.000000	0.000000	180.000000	0.000000	180.000000	0.000000
-146.100000	0.305000	-146.100000	0.305000	-146.100000	0.305000	-146.300000	0.304000	146.100000	0.305000	-148.300000	0.296000	106.900000	0.000000	106.900000	0.000000	106.900000	0.000000	106.900000	0.000000	106.900000	0.000000	106.900000	0.000000	106.900000	0.000000	106.900000	0.000000	106.900000	0.000000	106.900000	0.000000	106.900000	0.000000	106.900000	0.000000	106.900000	0.000000	106.900000	0.000000	106.900000	0.000000	106.900000	0.000000	106.900000	0.000000	106.900000	0.000000	106.900000	0.000000
-146.300000	0.304000	-146.300000	0.304000	-146.300000	0.304000	-146.100000	0.305000	146.300000	0.304000	-144.700000	0.311000	180.000000	0.000000	180.000000	0.000000	180.000000	0.000000	180.000000	0.000000	180.000000	0.000000	180.000000	0.000000	180.000000	0.000000	180.000000	0.000000	180.000000	0.000000	180.000000	0.000000	180.000000	0.000000	180.000000	0.000000	180.000000	0.000000	180.000000	0.000000	180.000000	0.000000	180.000000	0.000000	180.000000	0.000000	180.000000	0.000000	180.000000	0.000000
-146.100000	0.305000	-146.100000	0.305000	-146.100000	0.305000	-146.300000	0.304000	146.100000	0.305000	-147.300000	0.300000	-90.000000	0.000000	-90.000000	0.000000	-90.000000	0.000000	-90.000000	0.000000	-90.000000	0.000000	-90.000000	0.000000	-90.000000	0.000000	-90.000000	0.000000	-90.000000	0.000000	-90.000000	0.000000	-90.000000	0.000000	-90.000000	0.000000	-90.000000	0.000000	-90.000000	0.000000	-90.000000	0.000000	-90.000000	0.000000	-90.000000	0.000000	-90.000000	0.000000	-90.000000	0.000000
-146.300000	0.304000	-146.300000	0.304000	-146.300000	0.304000	-146.100000	0.305000	146.300000	0.304000	-145.400000	0.308000	-180.000000	0.000000	-180.000000	0.000000	-180.000000	0.000000	-180.000000	0.000000	-180.000000	0.000000	-180.000000	0.000000	-180.000000	0.000000	-180.000000	0.000000	-180.000000	0.000000	-180.000000	0.000000	-180.000000	0.000000	-180.000000	0.000000	-180.000000	0.000000	-180.000000	0.000000	-180.000000	0.000000	-180.000000	0.000000	-180.000000	0.000000	-180.000000	0.000000	-180.000000	0.000000
-146.100000	0.305000	-146.100000	0.305000	-146.100000	0.305000	-146.300000	0.304000	146.100000	0.305000	-146.800000	0.302000	135.000000	0.000000	135.000000	0.000000	135.000000	0.000000	135.000000	0.000000	135.000000	0.000000	135.000000	0.000000	135.000000	0.000000	135.000000	0.000000	135.000000	0.000000	135.000000	0.000000	135.000000	0.000000	135.000000	0.000000	135.000000	0.000000	135.000000	0.000000	135.000000	0.000000	135.000000	0.000000	135.000000	0.000000	135.000000	0.000000	135.000000	0.000000
-146.300000	0.304000	-146.300000	0.304000	-146.300000	0.304000	-146.100000	0.305000	146.300000	0.304000	-145.800000	0.306000	-180.000000	0.000000	-180.000000	0.000000	-180.000000	0.000000	-180.000000	0.000000	-180.000000	0.000000	-180.000000	0.000000	-180.000000	0.000000	-180.000000	0.000000	-180.000000	0.000000	-180.000000	0.000000	-180.000000	0.000000	-180.000000	0.000000	-180.000000	0.000000	-180.000000	0.000000	-180.000000	0.000000	-180.000000	0.000000	-180.000000	0.000000	-180.000000	0.000000	-180.000000	0.000000
-146.100000	0.305000	-146.100000	0.305000	-146.100000	0.305000	-146.300000	0.304000	146.100000	0.305000	-146.500000	0.304000	90.000000	0.000000	90.000000	0.000000	90.000000	0.000000	90.000000	0.000000	90.000000	0.000000	90.000000	0.000000	90.000000	0.000000	90.000000	0.000000	90.000000	0.000000	90.000000	0.000000	90.000000	0.000000	90.000000	0.000000	90.000000	0.000000	90.000000	0.000000	90.000000	0.000000	90.000000	0.000000	90.000000	0.000000	90.000000	0.000000	90.000000	0.000000
-146.300000	0.304000	-146.300000	0.304000	-146.300000	0.304000	-146.100000	0.305000	146.300000	0.304000	-146.100000	0.305000	180.000000	0.000000	180.000000	0.000000	180.000000	0.000000	180.000000	0.000000	180.000000	0.000000	180.000000	0.000000	180.000000	0.000000	180.000000	0.000000	180.000000	0.000000	180.000000	0.000000	180.000000	0.000000	180.000000	0.000000	180.000000	0.000000	180.000000	0.000000	180.000000	0.000000	180.000000	0.000000	180.000000	0.000000	180.000000	0.000000	180.000000	0.000000
-146.100000	0.305000	-146.100000	0.305000	-146.100000	0.305000	-146.300000	0.304000	146.100000	0.305000	-146.300000	0.304000	-112.500000	0.000000	-112.500000	0.000000	-112.500000	0.000000	-112.500000	0.000000	-112.500000	0.000000	-112.500000	0.000000	-112.500000	0.000000	-112.500000	0.000000	-112.500000	0.000000	-112.500000	0.000000	-112.500000	0.000000	-112.500000	0.000000	-112.500000	0.000000	-112.500000	0.000000	-112.500000	0.000000	-112.500000	0.000000	-112.500000	0.000000	-112.500000	0.000000	-112.500000	0.000000
-146.300000	0.304000	-146.300000	0.304000	-146.300000	0.304000	-146.100000	0.305000	146.300000	0.304000	-146.100000	0.305000	-180.000000	0.000000	-180.000000	0.000000	-180.000000	0.000000	-180.000000	0.000000	-180.000000	0.000000	-180.000000	0.000000	-180.000000	0.000000	-180.000000	0.000000	-180.000000	0.000000	-180.000000	0.000000	-180.000000	0.000000	-180.000000	0.000000	-180.000000	0.000000	-180.000000	0.000000	-180.000000	0.000000	-180.000000	0.000000	-180.000000	0.000000	-180.000000	0.000000	-180.000000	0.000000
-146.100000	0.305000	-146.100000	0.305000	-146.100000	0.305000	-146.300000	0.304000	146.100000	0.305000	-146.300000	0.304000	90.000000	0.000000	90.000000	0.000000	90.000000	0.000000	90.000000	0.000000	90.000000	0.000000	90.000000	0.000000	90.000000	0.000000	90.000000	0.000000	90.000000	0.000000	90.000000	0.000000	90.000000	0.000000	90.000000	0.000000	90.000000	0.000000	90.000000	0.000000	90.000000	0.000000	90.000000	0.000000	90.000000	0.000000	90.000000	0.000000	90.000000	0.000000
-146.300000	0.304000	-146.300000	0.304000	-146.300000	0.304000	-146.100000	0.305000	146.300000	0.304000	-146.100000	0.305000	180.000000	0.000000	180.000000	0.000000	180.000000	0.000000	180.000000	0.000000	180.000000	0.000000	180.000000	0.000000	180.000000	0.000000	180.000000	0.000000	180.000000	0.000000	180.000000	0.000000	180.000000	0.000000	180.000000	0.000000	180.000000	0.000000	180.000000	0.000000	180.000000	0.000000	180.000000	0.000000	180.000000	0.000000	180.000000	0.000000	180.000000	0.000000
-146.100000	0.305000	-146.100000	0.305000	-146.100000	0.305000	-146.300000	0.304000	146.100000	0.305000	-146.300000	0.304000	-135.000000	0.000000	-135.000000	0.000000	-135.000000	0.000000	-135.000000	0.000000	-135.000000	0.000000	-135.000000	0.000000	-135.000000	0.000000	-135.000000	0.000000	-135.000000	0.000000	-135.000000	0.000000	-135.000000	0.000000	-135.000000	0.000000	-135.000000	0.000000	-135.000000	0.000000	-135.000000	0.000000	-135.000000	0.000000	-135.000000	0.000000	-135.000000	0.000000	-135.000000	0.000000
-146.300000	0.304000	-146.300000	0.304000	-146.300000	0.304000	-146.100000	0.305000	146.300000	0.304000	-146.100000	0.305000	180.000000	0.000000	180.000000	0.000000	180.000000	0.000000	180.000000	0.000000	180.000000	0.000000	180.000000	0.000000	180.000000	0.000000	180.000000	0.000000	180.000000	0.000000	180.000000	0.000000	180.000000	0.000000	180.000000	0.000000	180.000000	0.000000	180.000000	0.000000	180.000000	0.000000	180.000000	0.000000	180.000000	0.000000	180.000000	0.000000	180.000000	0.000000
-146.100000	0.305000	-146.100000	0.305000	-146.100000	0.305000	-146.300000	0.304000	146.100000	0.305000	-146.300000	0.304000	-90.000000	0.000000	-90.000000	0.000000	-90.000000	0.000000	-90.000000	0.000000	-90.000000	0.000000	-90.000000	0.000000	-90.000000	0.000000	-90.000000	0.000000	-90.000000	0.000000	-90.000000	0.000000	-90.000000	0.000000	-90.000000	0.000000	-90.000000	0.000000	-90.000000	0.000000	-90.000000	0.000000	-90.000000	0.000000	-90.000000	0.000000	-90.000000	0.000000	-90.000000	0.000000
-146.300000	0.304000	-146.300000	0.304000	-146.300000	0.304000	-146.100000	0.305000	146.300000	0.304000	-146.100000	0.305000	-180.000000	0.000000	-180.000000	0.000000	-180.000000	0.000000	-180.000000	0.000000	-180.000000	0.000000	-180.000000	0.000000	-180.000000	0.000000	-180.000000	0.000000	-180.000000	0.000000	-180.000000	0.000000	-180.000000	0.000000	-180.000000	0.000000	-180.000000	0.000000	-180.000000	0.000000	-180.000000	0.000000	-180.000000	0.000000	-180.000000	0.000000	-180.000000	0.000000	-180.000000	0.000000
-146.100000	0.305000	-146.100000	0.305000	-146.100000	0.305000	-146.300000	0.304000	146.100000	0.305000	-146.300000	0.304000	123.700000	1.018000	101.200000	0.000000	101.200000	0.000000	101.200000	0.000000	101.200000	0.000000	101.200000	0.000000	101.200000	0.000000	101.200000	0.000000	101.200000	0.000000	101.200000	0.000000	101.200000	0.000000	101.200000	0.000000	101.200000	0.000000	101.200000	0.000000	101.200000	0.000000	101.200000	0.000000	101.200000	0.000000	101.200000	0.000000	101.200000	0.000000
-146.300000	0.304000	-146.300000	0.304000	-146.300000	0.304000	-146.100000	0.305000	146.300000	0.304000	-146.100000	0.305000	180.000000	0.001000	180.000000	0.000000	180.000000	0.000000	180.000000	0.000000	180.000000	0.000000	180.000000	0.000000	180.000000	0.000000	180.000000	0.000000	180.000000	0.000000	180.000000	0.000000	180.000000	0.000000	180.000000	0.000000	180.000000	0.000000	180.000000	0.000000	180.000000	0.000000	180.000000	0.000000	180.000000	0.000000	180.000000	0.000000	180.000000	0.000000
-146.100000	0.305000	-146.100000	0.305000	-146.100000	0.305000	-146.300000	0.304000	146.100000	0.305000	-146.300000	0.304000	-88.400000	0.001000	-90.000000	0.000000	-90.000000	0.000000	-90.000000	0.000000	-90.000000	0.000000	-90.000000	0.000000	-90.000000	0.000000	-90.000000	0.000000	-90.000000	0.000000	-90.000000	0.000000	-90.000000	0.000000	-90.000000	0.000000	-90.000000	0.000000	-90.000000	0.000000	-90.000000	0.000000	-90.000000	0.000000	-90.000000	0.000000	-90.000000	0.000000	-90.000000	0.000000
-146.300000	0.304000	-146.300000	0.304000	-146.300000	0.304000	-146.100000	0.305000	146.300000	0.304000	-146.100000	0.305000	177.000000	0.000000	-180.000000	0.000000	-180.000000	0.000000	-180.000000	0.000000	-180.000000	0.000000	-180.000000	0.000000	-180.000000	0.000000	-180.000000	0.000000	-180.000000	0.000000	-180.000000	0.000000	-180.000000	0.000000	-180.000000	0.000000	-180.000000	0.000000	-180.000000	0.000000	-180.000000	0.000000	-180.000000	0.000000	-180.000000	0.000000	-180.000000	0.000000	-180.000000	0.000000
-146.100000	0.305000	-146.100000	0.305000	-146.100000	0.305000	-146.300000	0.304000	146.100000	0.305000	-146.300000	0.304000	131.100000	0.652000	135.000000	0.000000	135.000000	0.000000	135.000000	0.000000	135.000000	0.000000	135.000000	0.000000	135.000000	0.000000	135.000000	0.000000	135.000000	0.000000	135.000000	0.000000	135.000000	0.000000	135.000000	0.000000	135.000000	0.000000	135.000000	0.000000	135.000000	0.000000	135.000000	0.000000	135.000000	0.000000	135.000000	0.000000	135.000000	0.000000
-146.300000	0.304000	-146.300000	0.304000	-146.300000	0.304000	-146.100000	0.305000	146.300000	0.304000	-146.100000	0.305000	-86.800000	0.001000	-180.000000	0.000000	-180.000000	0.000000	-180.000000	0.000000	-180.000000	0.000000	-180.000000	0.000000	-180.000000	0.000000	-180.000000	0.000000	-180.000000	0.000000	-180.000000	0.000000	-180.000000	0.000000	-180.000000	0.000000	-180.000000	0.000000	-180.000000	0.000000	-180.000000	0.000000	-180.000000	0.000000	-180.000000	0.000000	-180.000000	0.000000	-180.000000	0.000000
-146.100000	0.305000	-146.100000	0.305000	-146.100000	0.305000	-146.300000	0.304000	146.100000	0.305000	-146.300000	0.304000	-172.700000	0.003000	90.000000	0.000000	90.000000	0.000000	90.000000	0.000000	90.000000	0.000000	90.000000	0.000000	90.000000	0.000000	90.000000	0.000000	90.000000	0.000000	90.000000	0.000000	90.000000	0.000000	90.000000	0.000000	90.000000	0.000000	90.000000	0.000000	90.000000	0.000000	90.000000	0.000000	90.000000	0.000000	90.000000	0.000000	90.000000	0.000000
-146.300000	0.304000	-146.300000	0.304000	-146.300000	0.304000	-146.100000	0.305000	146.300000	0.304000	-146.100000	0.305000	85.400000	0.003000	180.000000	0.000000	180.000000	0.000000	180.000000	0.000000	180.000000	0.000000	180.000000	0.000000	180.000000	0.000000	180.000000	0.000000	180.000000	0.000000	180.000000	0.000000	180.000000	0.000000	180.000000	0.000000	180.000000	0.000000	180.000000	0.000000	180.000000	0.000000	180.000000	0.000000	180.000000	0.000000	180.000000	0.000000	180.000000	0.000000
-146.100000	0.305000	-146.100000	0.305000	-146.100000	0.305000	-146.300000	0.304000	146.100000	0.305000	-146.300000	0.304000	-139.700000	0.644000	-112.500000	0.000000	-112.500000	0.000000	-112.500000	0.000000	-112.500000	0.000000	-112.500000	0.000000	-112.500000	0.000000	-112.500000	0.000000	-112.500000	0.000000	-112.500000	0.000000	-112.500000	0.000000	-112.500000	0.000000	-112.500000	0.000000	-112.500000	0.000000	-112.500000	0.000000	-112.500000	0.000000	-112.500000	0.000000	-112.500000	0.000000	-112.500000	0.000000
-146.300000	0.304000	-146.300000	0.304000	-146.300000	0.304000	-146.100000	0.305000	146.300000	0.304000	-146.100000	0.305000	-83.900000	0.009000	180.000000	0.000000	180.000000	0.000000	180.000000	0.000000	180.000000	0.000000	180.000000	0.000000	180.000000	0.000000	180.000000	0.000000	180.000000	0.000000	180.000000	0.000000	180.000000	0.000000	180.000000	0.000000	180.000000	0.000000	180.000000	0.000000	180.000000	0.000000	180.000000	0.000000	180.000000	0.000000	180.000000	0.000000	180.000000	0.000000
-146.100000	0.305000	-146.100000	0.305000	-146.100000	0.305000	-146.300000	0.304000	146.100000	0.305000	-146.300000	0.304000	-92.500000	0.005000	-90.000000	0.000000	-90.000000	0.000000	-90.000000	0.000000	-90.000000	0.000000	-90.000000	0.000000	-90.000000	0.000000	-90.000000	0.000000	-90.000000	0.000000	-90.000000	0.000000	-90.000000	0.000000	-90.000000	0.000000	-90.000000	0.000000	-90.000000	0.000000	-90.000000	0.000000	-90.000000	0.000000	-90.000000	0.000000	-90.000000	0.000000	-90.000000	0.000000
-146.300000	0.304000	-146.300000	0.304000	-146.300000	0.304000	-146.100000	0.305000	146.300000	0.304000	-146.100000	0.305000	-92.900000	0.538000	-180.000000	0.000000	-180.000000	0.000000	-180.000000	0.000000	-180.000000	0.000000	-180.000000	0.000000	-180.000000	0.000000	-180.000000	0.000000	-180.000000	0.000000	-180.000000	0.000000	-180.000000	0.000000	-180.000000	0.000000	-180.000000	0.000000	-180.000000	0.000000	-180.000000	0.000000	-180.000000	0.000000	-180.000000	0.000000	-180.000000	0.000000	-180.000000	0.000000
-146.100000	0.305000	-146.100000	0.305000	-146.100000	0.305000	-146.300000	0.304000	146.100000	0.305000	-146.300000	0.304000	179.300000	0.249000	135.000000	0.000000	135.000000	0.000000	135.000000	0.000000	135.000000	0.000000	135.000000	0.000000	135.000000	0.000000	135.000000	0.000000	135.000000	0.000000	135.000000	0.000000	135.000000	0.000000	135.000000	0.000000	135.000000	0.000000	135.000000	0.000000	135.000000	0.000000	135.000000	0.000000	135.000000	0.000000	135.000000	0.000000	135.000000	0.000000
-146.300000	0.304000	-146.300000	0.304000	-146.300000	0.304000	-146.100000	0.305000	146.300000	0.304000	-146.100000	0.305000	134.900000	0.360000	-180.000000	0.000000	-180.000000	0.000000	-180.000000	0.000000	-180.000000	0.000000	-180.000000	0.000000	-180.000000	0.000000	-180.000000	0.000000	-180.000000	0.000000	-180.000000	0.000000	-180.000000	0.000000	-180.000000	0.000000	-180.000000	0.000000	-180.000000	0.000000	-180.000000	0.000000	-180.000000	0.000000	-180.000000	0.000000	-180.000000	0.000000	-180.000000	0.000000
-146.100000	0.305000	-146.100000	0.305000	-146.100000	0.305000	-146.300000	0.304000	146.100000	0.305000	-146.300000	0.304000	91.000000	0.003000	90.000000	0.000000	90.000000	0.000000	90.000000	0.000000	90.000000	0.000000	90.000000	0.000000	90.000000	0.000000	90.000000	0.000000	90.000000	0.000000	90.000000	0.000000	90.000000	0.000000	90.000000	0.000000	90.000000	0.000000	90.000000	0.000000	90.000000	0.000000	90.000000	0.000000	90.000000	0.000000	90.000000	0.000000	90.000000	0.000000
-146.300000	0.304000	-146.300000	0.304000	-146.300000	0.304000	-146.100000	0.305000	146.300000	0.304000	-146.100000	0.305000	134.900000	0.432000	180.000000	0.000000	180.000000	0.000000	180.000000	0.000000	180.000000	0.000000	180.000000	0.000000	180.000000	0.000000	180.000000	0.000000	180.000000	0.000000	180.000000	0.000000	180.000000	0.000000	180.000000	0.000000	180.000000	0.000000	180.000000	0.000000	180.000000	0.000000	180.000000	0.000000	180.000000	0.000000	180.000000	0.000000	180.000000	0.000000
-146.100000	0.305000	-146.100000	0.305000	-146.100000	0.305000	-146.300000	0.304000	146.100000	0.305000	-146.300000	0.304000	179.600000	0.295000	-126.600000	0.000000	-126.600000	0.000000	-126.600000	0.000000	-126.600000	0.000000	-126.600000	0.000000	-126.600000	0.000000	-126.600000	0.000000	-126.600000	0.000000	-126.600000	0.000000	-126.600000	0.000000	-126.600000	0.000000	-126.600000	0.000000	-126.600000	0.000000	-126.600000	0.000000	-126.600000	0.000000	-126.600000	0.000000	-126.600000	0.000000	-126.600000	0.000000
-146.300000	0.304000	-146.300000	0.304000	-146.300000	0.304000	-146.100000	0.305000	146.300000	0.304000	-146.100000	0.305000	147.100000	0.334000	180.000000	0.000000	180.000000	0.000000	180.000000	0.000000	180.000000	0.000000	180.000000	0.000000	180.000000	0.000000	180.000000	0.000000	180.000000	0.000000	180.000000	0.000000	180.000000	0.000000	180.000000	0.000000	180.000000	0.000000	180.000000	0.000000	180.000000	0.000000	180.000000	0.000000	180.000000	0.000000	180.000000	0.000000	180.000000	0.000000
-146.100000	0.305000	-146.100000	0.305000	-146.100000	0.305000	-146.300000	0.304000	146.100000	0.305000	-146.300000	0.304000	69.300000	0.003000	90.000000	0.000000	90.000000	0.000000	90.000000	0.000000	90.000000	0.000000	90.000000	0.000000	90.000000	0.000000	90.000000	0.000000	90.000000	0.000000	90.000000	0.000000	90.000000	0.000000	90.000000	0.000000	90.000000	0.000000	90.000000	0.000000	90.000000	0.000000	90.000000	0.000000	90.000000	0.000000	90.000000	0.000000	90.000000	0.000000
-146.300000	0.304000	-146.300000	0.304000	-146.300000	0.304000	-146.100000	0.305000	146.300000	0.304000	-146.100000	0.305000	146.300000	0.427000	-180.000000	0.000000	-180.000000	0.000000	-180.000000	0.000000	-180.000000	0.000000	-180.000000	0.000000	-180.000000	0.000000	-180.000000	0.000000	-180.000000	0.000000	-180.000000	0.000000	-180.000000	0.000000	-180.000000	0.000000	-180.000000	0.000000	-180.000000	0.000000	-180.000000	0.000000	-180.000000	0.000000	-180.000000	0.000000	-180.000000	0.000000	-180.000000	0.000000
-146.100000	0.305000	-146.100000	0.305000	-146.100000	0.305000	-146.300000	0.304000	146.100000	0.305000	-146.300000	0.304000	-179.700000	0.306000	-135.000000	0.000000	-135.000000	0.000000	-135.000000	0.000000	-135.000000	0.000000	-135.000000	0.000000	-135.000000	0.000000	-135.000000	0.000000	-135.000000	0.000000	-135.000000	0.000000	-135.000000	0.000000	-135.000000	0.000000	-135.000000	0.000000	-135.000000	0.000000	-135.000000	0.000000	-135.000000	0.000000	-135.000000	0.000000	-135.000000	0.000000	-135.000000	0.000000
-146.300000	0.304000	-146.300000	0.304000	-146.300000	0.304000	-146.100000	0.305000	146.300000	0.304000	-146.100000	0.305000	-150.200000	0.327000	180.000000	0.000000	180.000000	0.000000	180.000000	0.000000	180.000000	0.000000	180.000000	0.000000	180.000000	0.000000	180.000000	0.000000	180.000000	0.000000	180.000000	0.000000	180.000000	0.000000	180.000000	0.000000	180.000000	0.000000	180.000000	0.000000	180.000000	0.000000	180.000000	0.000000	180.000000	0.000000	180.000000	0.000000	180.000000	0.000000
-146.100000	0.305000	-146.100000	0.305000	-146.100000	0.305000	-146.300000	0.304000	146.100000	0.305000	-146.300000	0.304000	-64.800000	0.004000	-90.000000	0.000000	-90.000000	0.000000	-90.000000	0.000000	-90.000000	0.000000	-90.000000	0.000000	-90.000000	0.000000	-90.000000	0.000000	-90.000000	0.000000	-90.000000	0.000000	-90.000000	0.000000	-90.000000	0.000000	-90.000000	0.000000	-90.000000	0.000000	-90.000000	0.000000	-90.000000	0.000000	-90.000000	0.000000	-90.000000	0.000000	-90.000000	0.000000
-146.300000	0.304000	-146.300000	0.304000	-146.300000	0.304000	-146.100000	0.305000	146.300000	0.304000	-146.100000	0.305000	-149.100000	0.426000	180.000000	0.000000	180.000000	0.000000	180.000000	0.000000	180.000000	0.000000	180.000000	0.000000	180.000000	0.000000	180.000000	0.000000	180.000000	0.000000	180.000000	0.000000	180.000000	0.000000	180.000000	0.000000	180.000000	0.000000	180.000000	0.000000	180.000000	0.000000	180.000000	0.000000	180.000000	0.000000	180.000000	0.000000	180.000000	0.000000
-146.100000	0.305000	-146.100000	0.305000	-146.100000	0.305000	-146.300000	0.304000	146.100000	0.305000	-146.300000	0.304000	179.100000	0.308000	112.500000	0.000000	112.500000	0.000000	112.500000	0.000000	112.500000	0.000000	112.500000	0.000000	112.500000	0.000000	112.500000	0.000000	112.500000	0.000000	112.500000	0.000000	112.500000	0.000000	112.500000	0.000000	112.500000	0.000000	112.500000	0.000000	112.500000	0.000000	112.500000	0.000000	112.500000	0.000000	112.500000	0.000000	112.500000	0.000000
-146.300000	0.304000	-146.300000	0.304000	-146.300000	0.304000	-146.100000	0.305000	146.300000	0.304000	-146.100000	0.305000	150.000000	0.325000	180.000000	0.000000	180.000000	0.000000	180.000000	0.000000	180.000000	0.000000	180.000000	0.000000	180.000000	0.000000	180.000000	0.000000	180.000000	0.000000	180.000000	0.000000	180.000000	0.000000	180.000000	0.000000	180.000000	0.000000	180.000000	0.000000	180.000000	0.000000	180.000000	0.000000	180.000000	0.000000	180.000000	0.000000	180.000000	0.000000
-146.100000	0.305000	-146.100000	0.305000	-146.100000	0.305000	-146.300000	0.304000	146.100000	0.305000	-146.300000	0.304000	65.100000	0.006000	-90.000000	0.000000	-90.000000	0.000000	-90.000000	0.000000	-90.000000	0.000000	-90.000000	0.000000	-90.000000	0.000000	-90.000000	0.000000	-90.000000	0.000000	-90.000000	0.000000	-90.000000	0.000000	-90.000000	0.000000	-90.000000	0.000000	-90.000000	0.000000	-90.000000	0.000000	-90.000000	0.000000	-90.000000	0.000000	-90.000000	0.000000	-90.000000	0.000000
-146.300000	0.304000	-146.300000	0.304000	-146.300000	0.304000	-146.100000	0.305000	146.300000	0.304000	-146.100000	0.305000	149.100000	0.426000	-180.000000	0.000000	-180.000000	0.000000	-180.000000	0.000000	-180.000000	0.000000	-180.000000	0.000000	-180.000000	0.000000	-180.000000	0.000000	-180.000000	0.000000	-180.000000	0.000000	-180.000000	0.000000	-180.000000	0.000000	-180.000000	0.000000	-180.000000	0.000000	-180.000000	0.000000	-180.000000	0.000000	-180.000000	0.000000	-180.000000	0.000000	-180.000000	0.000000
-146.100000	0.305000	-146.100000	0.305000	-146.100000	0.305000	-146.300000	0.304000	146.100000	0.305000	-146.300000	0.304000	-179.400000	0.307000	135.000000	0.000000	135.000000	0.000000	135.000000	0.000000	135.000000	0.000000	135.000000	0.000000	135.000000	0.000000	135.000000	0.000000	135.000000	0.000000	135.000000	0.000000	135.000000	0.000000	135.000000	0.000000	135.000000	0.000000	135.000000	0.000000	135.000000	0.000000	135.000000	0.000000	135.000000	0.000000	135.000000	0.000000	135.000000	0.000000
-146.300000	0.304000	-146.300000	0.304000	-146.300000	0.304000	-146.100000	0.305000	146.300000	0.304000	-146.100000	0.305000	-150.100000	0.326000	180.000000	0.000000	180.000000	0.000000	180.000000	0.000000	180.000000	0.000000	180.000000	0.000000	180.000000	0.000000	180.000000	0.000000	180.000000	0.000000	180.000000	0.000000	180.000000	0.000000	180.000000	0.000000	180.000000	0.000000	180.000000	0.000000	180.000000	0.000000	180.000000	0.000000	180.000000	0.000000	180.000000	0.000000	180.000000	0.000000
-146.100000	0.305000	-146.100000	0.305000	-146.100000	0.305000	-146.300000	0.304000	146.100000	0.305000	-146.300000	0.304000	-64.900000	0.005000	90.000000	0.000000	90.000000	0.000000	90.000000	0.000000	90.000000	0.000000	90.000000	0.000000	90.000000	0.000000	90.000000	0.000000	90.000000	0.000000	90.000000	0.000000	90.000000	0.000000	90.000000	0.000000	90.000000	0.000000	90.000000	0.000000	90.000000	0.000000	90.000000	0.000000	90.000000	0.000000	90.000000	0.000000	90.000000	0.000000
-146.300000	0.304000	-146.300000	0.304000	-146.300000	0.304000	-146.100000	0.305000	146.300000	0.304000	-146.100000	0.305000	-149.100000	0.426000	-180.000000	0.000000	-180.000000	0.000000	-180.000000	0.000000	-180.000000	0.000000	-180.000000	0.000000	-180.000000	0.000000	-180.000000	0.000000	-180.000000	0.000000	-180.000000	0.000000	-180.000000	0.000000	-180.000000	0.000000	-180.000000	0.000000	-180.000000	0.000000	-180.000000	0.000000	-180.000000	0.000000	-180.000000	0.000000	-180.000000	0.000000	-180.000000	0.000000
-146.100000	0.305000	-146.100000	0.305000	-146.100000	0.305000	-146.300000	0.304000	146.100000	0.305000	-146.300000	0.304000	179.300000	0.308000	-101.200000	0.000000	-101.200000	0.000000	-101.200000	0.000000	-101.200000	0.000000	-101.200000	0.000000	-101.200000	0.000000	-101.200000	0.000000	-101.200000	0.000000	-101.200000	0.000000	-101.200000	0.000000	-101.200000	0.000000	-101.200000	0.000000	-101.200000	0.000000	-101.200000	0.000000	-101.200000	0.000000	-101.200000	0.000000	-101.200000	0.000000	-101.200000	0.000000
-146.300000	0.304000	-146.300000	0.304000	-146.300000	0.304000	-146.100000	0.305000	146.300000	0.304000	-146.100000	0.305000	150.400000	0.326000	-180.000000	0.000000	-180.000000	0.000000	-180.000000	0.000000	-180.000000	0.000000	-180.000000	0.000000	-180.000000	0.000000	-180.000000	0.000000	-180.000000	0.000000	-180.000000	0.000000	-180.000000	0.000000	-180.000000	0.000000	-180.000000	0.000000	-180.000000	0.000000	-180.000000	0.000000	-180.000000	0.000000	-180.000000	0.000000	-180.000000	0.000000	-180.000000	0.000000
-146.100000	0.305000	-146.100000	0.305000	-146.100000	0.305000	-146.300000	0.304000	146.100000	0.305000	-146.300000	0.304000	64.000000	0.004000	90.000000	0.000000	90.000000	0.000000	90.000000	0.000000	90.000000	0.000000	90.000000	0.000000	90.000000	0.000000	90.000000	0.000000	90.000000	0.000000	90.000000	0.000000	90.000000	0.000000	90.000000	0.000000	90.000000	0.000000	90.000000	0.000000	90.000000	0.000000	90.000000	0.000000	90.000000	0.000000	90.000000	0.000000	90.000000	0.000000
-146.300000	0.304000	-146.300000	0.304000	-146.300000	0.304000	-146.100000	0.305000	146.300000	0.304000	-146.100000	0.305000	149.400000	0.426000	180.000000	0.000000	180.000000	0.000000	180.000000	0.000000	180.000000	0.000000	180.000000	0.000000	180.000000	0.000000	180.000000	0.000000	180.000000	0.000000	180.000000	0.000000	180.000000	0.000000	180.000000	0.000000	180.000000	0.000000	180.000000	0.000000	180.000000	0.000000	180.000000	0.000000	180.000000	0.000000	180.000000	0.000000	180.000000	0.000000
-146.100000	0.305000	-146.100000	0.305000	-146.100000	0.305000	-146.300000	0.304000	146.100000	0.305000	-146.300000	0.304000	-179.200000	0.308000	-135.000000	0.000000	-135.000000	0.000000	-135.000000	0.000000	-135.000000	0.000000	-135.000000	0.000000	-135.000000	0.000000	-135.000000	0.000000	-135.000000	0.000000	-135.000000	0.000000	-135.000000	0.000000	-135.000000	0.000000	-135.000000	0.000000	-135.000000	0.000000	-135.000000	0.000000	-135.000000	0.000000	-135.000000	0.000000	-135.000000	0.000000	-135.000000	0.000000
-146.300000	0.304000	-146.300000	0.304000	-146.300000	0.304000	-146.100000	0.305000	146.300000	0.304000	-146.100000	0.305000	-150.100000	0.325000	180.000000	0.000000	180.000000	0.000000	180.000000	0.000000	180.000000	0.000000	180.000000	0.000000	180.000000	0.000000	180.000000	0.000000	180.000000	0.000000	180.000000	0.000000	180.000000	0.000000	180.000000	0.000000	180.000000	0.000000	180.000000	0.000000	180.000000	0.000000	180.000000	0.000000	180.000000	0.000000	180.000000	0.000000	180.000000	0.000000
-146.100000	0.305000	-146.100000	0.305000	-146.100000	0.305000	-146.300000	0.304000	146.100000	0.305000	-146.300000	0.304000	-65.000000	0.006000	-90.000000	0.000000	-90.000000	0.000000	-90.000000	0.000000	-90.000000	0.000000	-90.000000	0.000000	-90.000000	0.000000	-90.000000	0.000000	-90.000000	0.000000	-90.000000	0.000000	-90.000000	0.000000	-90.000000	0.000000	-90.000000	0.000000	-90.000000	0.000000	-90.000000	0.000000	-90.000000	0.000000	-90.000000	0.000000	-90.000000	0.000000	-90.000000	0.000000
-146.300000	0.304000	-146.300000	0.304000	-146.300000	0.304000	-146.100000	0.305000	146.300000	0.304000	-146.100000	0.305000	-149.100000	0.426000	-180.000000	0.000000	-180.000000	0.000000	-180.000000	0.000000	-180.000000	0.000000	-180.000000	0.000000	-180.000000	0.000000	-180.000000	0.000000	-180.000000	0.000000	-180.000000	0.000000	-180.000000	0.000000	-180.000000	0.000000	-180.000000	0.000000	-180.000000	0.000000	-180.000000	0.000000	-180.000000	0.000000	-180.000000	0.000000	-180.000000	0.000000	-180.000000	0.000000
-146.100000	0.305000	-146.100000	0.305000	-146.100000	0.305000	-146.300000	0.304000	146.100000	0.305000	-146.300000	0.304000	179.500000	0.307000	112.500000	0.000000	112.500000	0.000000	112.500000	0.000000	112.500000	0.000000	112.500000	0.000000	112.500000	0.000000	112.500000	0.000000	112.500000	0.000000	112.500000	0.000000	112.500000	0.000000	112.500000	0.000000	112.500000	0.000000	112.500000	0.000000	112.500000	0.000000	112.500000	0.000000	112.500000	0.000000	112.500000	0.000000	112.500000	0.000000
-146.300000	0.304000	-146.300000	0.304000	-146.300000	0.304000	-146.100000	0.305000	146.300000	0.304000	-146.100000	0.305000	150.200000	0.326000	180.000000	0.000000	180.000000	0.000000	180.000000	0.000000	180.000000	0.000000	180.000000	0.000000	180.000000	0.000000	180.000000	0.000000	180.000000	0.000000	180.000000	0.000000	180.000000	0.000000	180.000000	0.000000	180.000000	0.000000	180.000000	0.000000	180.000000	0.000000	180.000000	0.000000	180.000000	0.000000	180.000000	0.000000	180.000000	0.000000
-146.100000	0.305000	-146.100000	0.305000	-146.100000	0.305000	-146.300000	0.304000	146.100000	0.305000	-146.300000	0.304000	64.900000	0.005000	-90.000000	0.000000	-90.000000	0.000000	-90.000000	0.000000	-90.000000	0.000000	-90.000000	0.000000	-90.000000	0.000000	-90.000000	0.000000	-90.000000	0.000000	-90.000000	0.000000	-90.000000	0.000000	-90.000000	0.000000	-90.000000	0.000000	-90.000000	0.000000	-90.000000	0.000000	-90.000000	0.000000	-90.000000	0.000000	-90.000000	0.000000	-90.000000	0.000000
-146.300000	0.304000	-146.300000	0.304000	-146.300000	0.304000	-146.100000	0.305000	146.300000	0.304000	-146.100000	0.305000	149.100000	0.426000	-180.000000	0.000000	-180.000000	0.000000	-180.000000	0.000000	-180.000000	0.000000	-180.000000	0.000000	-180.000000	0.000000	-180.000000	0.000000	-180.000000	0.000000	-180.000000	0.000000	-180.000000	0.000000	-180.000000	0.000000	-180.000000	0.000000	-180.000000	0.000000	-180.000000	0.000000	-180.000000	0.000000	-180.000000	0.000000	-180.000000	0.000000	-180.000000	0.000000
-146.100000	0.305000	-146.100000	0.305000	-146.100000	0.305000	-146.300000	0.304000	146.100000	0.305000	-146.300000	0.304000	-179.300000	0.308000	135.000000	0.000000	135.000000	0.000000	135.000000	0.000000	135.000000	0.000000	135.000000	0.000000	135.000000	0.000000	135.000000	0.000000	135.000000	0.000000	135.000000	0.000000	135.000000	0.000000	135.000000	0.000000	135.000000	0.000000	135.000000	0.000000	135.000000	0.000000	135.000000	0.000000	135.000000	0.000000	135.000000	0.000000	135.000000	0.000000
-146.300000	0.304000	-146.300000	0.304000	-146.300000	0.304000	-146.100000	0.305000	146.300000	0.304000	-146.100000	0.305000	-150.400000	0.326000	-180.000000	0.000000	-180.000000	0.000000	-180.000000	0.000000	-180.000000	0.000000	-180.000000	0.000000	-180.000000	0.000000	-180.000000	0.000000	-180.000000	0.000000	-180.000000	0.000000	-180.000000	0.000000	-180.000000	0.000000	-180.000000	0.000000	-180.000000	0.000000	-180.000000	0.000000	-180.000000	0.000000	-180.000000	0.000000	-180.000000	0.000000	-180.000000	0.000000
-146.100000	0.305000	-146.100000	0.305000	-146.100000	0.305000	-146.300000	0.304000	146.100000	0.305000	-146.300000	0.304000	-64.000000	0.004000	90.000000	0.000000	90.000000	0.000000	90.000000	0.000000	90.000000	0.000000	90.000000	0.000000	90.000000	0.000000	90.000000	0.000000	90.000000	0.000000	90.000000	0.000000	90.000000	0.000000	90.000000	0.000000	90.000000	0.000000	90.000000	0.000000	90.000000	0.000000	90.000000	0.000000	90.000000	0.000000	90.000000	0.000000	90.000000	0.000000
-146.300000	0.304000	-146.300000	0.304000	-146.300000	0.304000	-146.100000	0.305000	146.300000	0.304000	-146.100000	0.305000	-149.400000	0.426000	180.000000	0.000000	180.000000	0.000000	180.000000	0.000000	180.000000	0.000000	180.000000	0.000000	180.000000	0.000000	180.000000	0.000000	180.000000	0.000000	180.000000	0.000000	180.000000	0.000000	180.000000	0.000000	180.000000	0.000000	180.000000	0.000000	180.000000	0.000000	180.000000	0.000000	180.000000	0.000000	180.000000	0.000000	180.000000	0.000000
-146.100000	0.305000	-146.100000	0.305000	-146.100000	0.305000	-146.300000	0.304000	146.100000	0.305000	-146.300000	0.304000	179.200000	0.308000	-129.300000	1.099000	-140.600000	0.000000	-140.600000	0.000000	-140.600000	0.000000	-140.600000	0.000000	-140.600000	0.000000	-140.600000	0.000000	-140.600000	0.000000	-140.600000	0.000000	-140.600000	0.000000	-140.600000	0.000000	-140.600000	0.000000	-140.600000	0.000000	-140.600000	0.000000	-140.600000	0.000000	-140.600000	0.000000	-140.600000	0.000000	-140.600000	0.000000
-146.300000	0.304000	-146.300000	0.304000	-146.300000	0.304000	-146.100000	0.305000	146.300000	0.304000	-146.100000	0.305000	150.100000	0.325000	180.000000	0.001000	-180.000000	0.000000	-180.000000	0.000000	-180.000000	0.000000	-180.000000	0.000000	-180.000000	0.000000	-180.000000	0.000000	-180.000000	0.000000	-180.000000	0.000000	-180.000000	0.000000	-180.000000	0.000000	-180.000000	0.000000	-180.000000	0.000000	-180.000000	0.000000	-180.000000	0.000000	-180.000000	0.000000	-180.000000	0.000000	-180.000000	0.000000
-146.100000	0.305000	-146.100000	0.305000	-146.100000	0.305000	-146.300000	0.304000	146.100000	0.305000	-146.300000	0.304000	65.000000	0.006000	-90.000000	0.000000	-90.000000	0.000000	-90.000000	0.000000	-90.000000	0.000000	-90.000000	0.000000	-90.000000	0.000000	-90.000000	0.000000	-90.000000	0.000000	-90.000000	0.000000	-90.000000	0.000000	-90.000000	0.000000	-90.000000	0.000000	-90.000000	0.000000	-90.000000	0.000000	-90.000000	0.000000	-90.000000	0.000000	-90.000000	0.000000	-90.000000	0.000000
-146.300000	0.304000	-146.300000	0.304000	-146.300000	0.304000	-146.100000	0.305000	146.300000	0.304000	-146.100000	0.305000	149.100000	0.426000	-180.000000	0.000000	-180.000000	0.000000	-180.000000	0.000000	-180.000000	0.000000	-180.000000	0.000000	-180.000000	0.000000	-180.000000	0.000000	-180.000000	0.000000	-180.000000	0.000000	-180.000000	0.000000	-180.000000	0.000000	-180.000000	0.000000	-180.000000	0.000000	-180.000000	0.000000	-180.000000	0.000000	-180.000000	0.000000	-180.000000	0.000000	-180.000000	0.000000
-180.000000	0.000000	-180.000000	0.000000	-180.000000	0.000000	-180.000000	0.000000	-180.000000	0.000000	-180.000000	0.000000	-180.000000	0.000000	-180.000000	0.000000	-180.000000	0.000000	-180.000000	0.000000	-180.000000	0.000000	-180.000000	0.000000	-180.000000	0.000000	-180.000000	0.000000	-180.000000	0.000000	-180.000000	0.000000	-180.000000	0.000000	-180.000000	0.000000	-180.000000	0.000000	-180.000000	0.000000	-180.000000	0.000000	-180.000000	0.000000	-180.000000	0.000000	-180.000000	0.000000	-180.000000	0.000000
90.000000	0.491000	90.000000	0.491000	90.000000	0.000000	90.000000	0.000000	90.000000	0.000000	90.000000	0.000000	90.000000	0.000000	90.000000	0.000000	90.000000	0.000000	90.000000	0.000000	90.000000	0.000000	90.000000	0.000000	90.000000	0.000000	90.000000	0.000000	90.000000	0.000000	90.000000	0.000000	90.000000	0.000000	90.000000	0.000000	90.000000	0.000000	90.000000	0.000000	90.000000	0.000000	90.000000	0.000000	90.000000	0.000000	90.000000	0.000000	90.000000	0.000000
-180.000000	0.219000	-180.000000	0.219000	-180.000000	0.000000	-180.000000	0.000000	-180.000000	0.000000	-180.000000	0.000000	-180.000000	0.000000	-180.000000	0.000000	-180.000000	0.000000	-180.000000	0.000000	-180.000000	0.000000	-180.000000	0.000000	-180.000000	0.000000	-180.000000	0.000000	-180.000000	0.000000	-180.000000	0.000000	-180.000000	0.000000	-180.000000	0.000000	-180.000000	0.000000	-180.000000	0.000000	-180.000000	0.000000	-180.000000	0.000000	-180.000000	0.000000	-180.000000	0.000000	-180.000000	0.000000
-128.800000	0.379000	-128.800000	0.379000	-135.000000	0.654000	-135.000000	0.000000	-135.000000	0.000000	-135.000000	0.000000	-135.000000	0.000000	-135.000000	0.000000	-135.000000	0.000000	-135.000000	0.000000	-135.000000	0.000000	-135.000000	0.000000	-135.000000	0.000000	-135.000000	0.000000	-135.000000	0.000000	-135.000000	0.000000	-135.000000	0.000000	-135.000000	0.000000	-135.000000	0.000000	-135.000000	0.000000	-135.000000	0.000000	-135.000000	0.000000	-135.000000	0.000000	-135.000000	0.000000	-135.000000	0.000000
-157.000000	0.254000	-157.000000	0.254000	-180.000000	0.198000	-180.000000	0.000000	-180.000000	0.000000	-180.000000	0.000000	-180.000000	0.000000	-180.000000	0.000000	-180.000000	0.000000	-180.000000	0.000000	-180.000000	0.000000	-180.000000	0.000000	-180.000000	0.000000	-180.000000	0.000000	-180.000000	0.000000	-180.000000	0.000000	-180.000000	0.000000	-180.000000	0.000000	-180.000000	0.000000	-180.000000	0.000000	-180.000000	0.000000	-180.000000	0.000000	-180.000000	0.000000	-180.000000	0.000000	-180.000000	0.000000
-137.100000	0.339000	-137.100000	0.339000	-124.000000	0.388000	-90.000000	0.000000	-90.000000	0.000000	-90.000000	0.000000	-90.000000	0.000000	-90.000000	0.000000	-90.000000	0.000000	-90.000000	0.000000	-90.000000	0.000000	-90.000000	0.000000	-90.000000	0.000000	-90.000000	0.000000	-90.000000	0.000000	-90.000000	0.000000	-90.000000	0.000000	-90.000000	0.000000	-90.000000	0.000000	-90.000000	0.000000	-90.000000	0.000000	-90.000000	0.000000	-90.000000	0.000000	-90.000000	0.000000	-90.000000	0.000000
-152.300000	0.282000	-152.300000	0.282000	-159.100000	0.248000	-180.000000	0.732000	-180.000000	0.000000	-180.000000	0.000000	-180.000000	0.000000	-180.000000	0.000000	-180.000000	0.000000	-180.000000	0.000000	-180.000000	0.000000	-180.000000	0.000000	-180.000000	0.000000	-180.000000	0.000000	-180.000000	0.000000	-180.000000	0.000000	-180.000000	0.000000	-180.000000	0.000000	-180.000000	0.000000	-180.000000	0.000000	-180.000000	0.000000	-180.000000	0.000000	-180.000000	0.000000	-180.000000	0.000000	-180.000000	0.000000
-142.100000	0.321000	-142.100000	0.321000	-135.800000	0.344000	-180.000000	0.202000	112.500000	0.000000	112.500000	0.000000	112.500000	0.000000	112.500000	0.000000	112.500000	0.000000	112.500000	0.000000	112.500000	0.000000	112.500000	0.000000	112.500000	0.000000	112.500000	0.000000	112.500000	0.000000	112.500000	0.000000	112.500000	0.000000	112.500000	0.000000	112.500000	0.000000	112.500000	0.000000	112.500000	0.000000	112.500000	0.000000	112.500000	0.000000	112.500000	0.000000	112.500000	0.000000
-149.000000	0.293000	-149.000000	0.293000	-153.000000	0.278000	-124.800000	0.385000	-180.000000	0.000000	-180.000000	0.000000	-180.000000	0.000000	-180.000000	0.000000	-180.000000	0.000000	-180.000000	0.000000	-180.000000	0.000000	-180.000000	0.000000	-180.000000	0.000000	-180.000000	0.000000	-180.000000	0.000000	-180.000000	0.000000	-180.000000	0.000000	-180.000000	0.000000	-180.000000	0.000000	-180.000000	0.000000	-180.000000	0.000000	-180.000000	0.000000	-180.000000	0.000000	-180.000000	0.000000	-180.000000	0.000000
-144.200000	0.313000	-144.200000	0.313000	-141.400000	0.324000	-158.700000	0.250000	-90.000000	0.000000	-90.000000	0.000000	-90.000000	0.000000	-90.000000	0.000000	-90.000000	0.000000	-90.000000	0.000000	-90.000000	0.000000	-90.000000	0.000000	-90.000000	0.000000	-90.000000	0.000000	-90.000000	0.000000	-90.000000	0.000000	-90.000000	0.000000	-90.000000	0.000000	-90.000000	0.000000	-90.000000	0.000000	-90.000000	0.000000	-90.000000	0.000000	-90.000000	0.000000	-90.000000	0.000000	-90.000000	0.000000
-147.700000	0.299000	-147.700000	0.299000	-149.500000	0.291000	-136.200000	0.343000	-180.000000	0.000000	-180.000000	0.000000	-180.000000	0.000000	-180.000000	0.000000	-180.000000	0.000000	-180.000000	0.000000	-180.000000	0.000000	-180.000000	0.000000	-180.000000	0.000000	-180.000000	0.000000	-180.000000	0.000000	-180.000000	0.000000	-180.000000	0.000000	-180.000000	0.000000	-180.000000	0.000000	-180.000000	0.000000	-180.000000	0.000000	-180.000000	0.000000	-180.000000	0.000000	-180.000000	0.000000	-180.000000	0.000000
-145.200000	0.309000	-145.200000	0.309000	-143.800000	0.314000	-152.800000	0.279000	135.000000	0.831000	135.000000	0.000000	135.000000	0.000000	135.000000	0.000000	135.000000	0.000000	135.000000	0.000000	135.000000	0.000000	135.000000	0.000000	135.000000	0.000000	135.000000	0.000000	135.000000	0.000000	135.000000	0.000000	135.000000	0.000000	135.000000	0.000000	135.000000	0.000000	135.000000	0.000000	135.000000	0.000000	135.000000	0.000000	135.000000	0.000000	135.000000	0.000000	135.000000	0.000000
-147.000000	0.302000	-147.000000	0.302000	-147.900000	0.298000	-141.600000	0.323000	-180.000000	0.006000	-180.000000	0.000000	-180.000000	0.000000	-180.000000	0.000000	-180.000000	0.000000	-180.000000	0.000000	-180.000000	0.000000	-180.000000	0.000000	-180.000000	0.000000	-180.000000	0.000000	-180.000000	0.000000	-180.000000	0.000000	-180.000000	0.000000	-180.000000	0.000000	-180.000000	0.000000	-180.000000	0.000000	-180.000000	0.000000	-180.000000	0.000000	-180.000000	0.000000	-180.000000	0.000000	-180.000000	0.000000
-145.800000	0.307000	-145.800000	0.307000	-145.000000	0.309000	-149.400000	0.292000	91.000000	0.491000	90.000000	0.000000	90.000000	0.000000	90.000000	0.000000	90.000000	0.000000	90.000000	0.000000	90.000000	0.000000	90.000000	0.000000	90.000000	0.000000	90.000000	0.000000	90.000000	0.000000	90.000000	0.000000	90.000000	0.000000	90.000000	0.000000	90.000000	0.000000	90.000000	0.000000	90.000000	0.000000	90.000000	0.000000	90.000000	0.000000	90.000000	0.000000	90.000000	0.000000
-146.600000	0.303000	-146.600000	0.303000	-147.100000	0.302000	-144.000000	0.314000	179.400000	0.218000	-180.000000	0.000000	-180.000000	0.000000	-180.000000	0.000000	-180.000000	0.000000	-180.000000	0.000000	-180.000000	0.000000	-180.000000	0.000000	-180.000000	0.000000	-180.000000	0.000000	-180.000000	0.000000	-180.000000	0.000000	-180.000000	0.000000	-180.000000	0.000000	-180.000000	0.000000	-180.000000	0.000000	-180.000000	0.000000	-180.000000	0.000000	-180.000000	0.000000	-180.000000	0.000000	-180.000000	0.000000
-146.000000	0.306000	-146.000000	0.306000	-145.700000	0.307000	-147.800000	0.298000	128.600000	0.379000	-123.700000	0.000000	-123.700000	0.000000	-123.700000	0.000000	-123.700000	0.000000	-123.700000	0.000000	-123.700000	0.000000	-123.700000	0.000000	-123.700000	0.000000	-123.700000	0.000000	-123.700000	0.000000	-123.700000	0.000000	-123.700000	0.000000	-123.700000	0.000000	-123.700000	0.000000	-123.700000	0.000000	-123.700000	0.000000	-123.700000	0.000000	-123.700000	0.000000	-123.700000	0.000000	-123.700000	0.000000
-146.500000	0.304000	-146.500000	0.304000	-146.600000	0.303000	-145.100000	0.309000	157.100000	0.254000	180.000000	0.000000	180.000000	0.000000	180.000000	0.000000	180.000000	0.000000	180.000000	0.000000	180.000000	0.000000	180.000000	0.000000	180.000000	0.000000	180.000000	0.000000	180.000000	0.000000	180.000000	0.000000	180.000000	0.000000	180.000000	0.000000	180.000000	0.000000	180.000000	0.000000	180.000000	0.000000	180.000000	0.000000	180.000000	0.000000	180.000000	0.000000	180.000000	0.000000
-146.100000	0.305000	-146.100000	0.305000	-146.000000	0.306000	-147.000000	0.302000	137.100000	0.339000	-90.000000	0.000000	-90.000000	0.000000	-90.000000	0.000000	-90.000000	0.000000	-90.000000	0.000000	-90.000000	0.000000	-90.000000	0.000000	-90.000000	0.000000	-90.000000	0.000000	-90.000000	0.000000	-90.000000	0.000000	-90.000000	0.000000	-90.000000	0.000000	-90.000000	0.000000	-90.000000	0.000000	-90.000000	0.000000	-90.000000	0.000000	-90.000000	0.000000	-90.000000	0.000000	-90.000000	0.000000
-146.300000	0.304000	-146.300000	0.304000	-146.500000	0.304000	-145.800000	0.307000	152.300000	0.282000	-180.000000	0.000000	-180.000000	0.000000	-180.000000	0.000000	-180.000000	0.000000	-180.000000	0.000000	-180.000000	0.000000	-180.000000	0.000000	-180.000000	0.000000	-180.000000	0.000000	-180.000000	0.000000	-180.000000	0.000000	-180.000000	0.000000	-180.000000	0.000000	-180.000000	0.000000	-180.000000	0.000000	-180.000000	0.000000	-180.000000	0.000000	-180.000000	0.000000	-180.000000	0.000000	-180.000000	0.000000
-146.100000	0.305000	-146.100000	0.305000	-146.100000	0.305000	-146.600000	0.303000	142.100000	0.321000	135.000000	0.904000	135.000000	0.000000	135.000000	0.000000	135.000000	0.000000	135.000000	0.000000	135.000000	0.000000	135.000000	0.000000	135.000000	0.000000	135.000000	0.000000	135.000000	0.000000	135.000000	0.000000	135.000000	0.000000	135.000000	0.000000	135.000000	0.000000	135.000000	0.000000	135.000000	0.000000	135.000000	0.000000	135.000000	0.000000	135.000000	0.000000	135.000000	0.000000
-146.300000	0.304000	-146.300000	0.304000	-146.300000	0.304000	-146.000000	0.306000	149.000000	0.293000	180.000000	0.001000	180.000000	0.000000	180.000000	0.000000	180.000000	0.000000	180.000000	0.000000	180.000000	0.000000	180.000000	0.000000	180.000000	0.000000	180.000000	0.000000	180.000000	0.000000	180.000000	0.000000	180.000000	0.000000	180.000000	0.000000	180.000000	0.000000	180.000000	0.000000	180.000000	0.000000	180.000000	0.000000	180.000000	0.000000	180.000000	0.000000	180.000000	0.000000
-146.100000	0.305000	-146.100000	0.305000	-146.100000	0.305000	-146.500000	0.304000	144.200000	0.313000	90.200000	0.493000	90.000000	0.000000	90.000000	0.000000	90.000000	0.000000	90.000000	0.000000	90.000000	0.000000	90.000000	0.000000	90.000000	0.000000	90.000000	0.000000	90.000000	0.000000	90.000000	0.000000	90.000000	0.000000	90.000000	0.000000	90.000000	0.000000	90.000000	0.000000	90.000000	0.000000	90.000000	0.000000	90.000000	0.000000	90.000000	0.000000	90.000000	0.000000
-146.300000	0.304000	-146.300000	0.304000	-146.300000	0.304000	-146.100000	0.305000	147.700000	0.299000	179.600000	0.002000	-180.000000	0.000000	-180.000000	0.000000	-180.000000	0.000000	-180.000000	0.000000	-180.000000	0.000000	-180.000000	0.000000	-180.000000	0.000000	-180.000000	0.000000	-180.000000	0.000000	-180.000000	0.000000	-180.000000	0.000000	-180.000000	0.000000	-180.000000	0.000000	-180.000000	0.000000	-180.000000	0.000000	-180.000000	0.000000	-180.000000	0.000000	-180.000000	0.000000	-180.000000	0.000000
-146.100000	0.305000	-146.100000	0.305000	-146.100000	0.305000	-146.300000	0.304000	145.200000	0.309000	90.500000	0.502000	-112.500000	0.000000	-112.500000	0.000000	-112.500000	0.000000	-112.500000	0.000000	-112.500000	0.000000	-112.500000	0.000000	-112.500000	0.000000	-112.500000	0.000000	-112.500000	0.000000	-112.500000	0.000000	-112.500000	0.000000	-112.500000	0.000000	-112.500000	0.000000	-112.500000	0.000000	-112.500000	0.000000	-112.500000	0.000000	-112.500000	0.000000	-112.500000	0.000000	-112.500000	0.000000
-146.300000	0.304000	-146.300000	0.304000	-146.300000	0.304000	-146.100000	0.305000	147.000000	0.302000	179.400000	0.003000	180.000000	0.000000	180.000000	0.000000	180.000000	0.000000	180.000000	0.000000	180.000000	0.000000	180.000000	0.000000	180.000000	0.000000	180.000000	0.000000	180.000000	0.000000	180.000000	0.000000	180.000000	0.000000	180.000000	0.000000	180.000000	0.000000	180.000000	0.000000	180.000000	0.000000	180.000000	0.000000	180.000000	0.000000	180.000000	0.000000	180.000000	0.000000
-146.100000	0.305000	-146.100000	0.305000	-146.100000	0.305000	-146.300000	0.304000	145.800000	0.307000	90.800000	0.500000	90.000000	0.000000	90.000000	0.000000	90.000000	0.000000	90.000000	0.000000	90.000000	0.000000	90.000000	0.000000	90.000000	0.000000	90.000000	0.000000	90.000000	0.000000	90.000000	0.000000	90.000000	0.000000	90.000000	0.000000	90.000000	0.000000	90.000000	0.000000	90.000000	0.000000	90.000000	0.000000	90.000000	0.000000	90.000000	0.000000	90.000000	0.000000
-146.300000	0.304000	-146.300000	0.304000	-146.300000	0.304000	-146.100000	0.305000	146.600000	0.303000	179.000000	0.004000	-180.000000	0.000000	-180.000000	0.000000	-180.000000	0.000000	-180.000000	0.000000	-180.000000	0.000000	-180.000000	0.000000	-180.000000	0.000000	-180.000000	0.000000	-180.000000	0.000000	-180.000000	0.000000	-180.000000	0.000000	-180.000000	0.000000	-180.000000	0.000000	-180.000000	0.000000	-180.000000	0.000000	-180.000000	0.000000	-180.000000	0.000000	-180.000000	0.000000	-180.000000	0.000000
-146.100000	0.305000	-146.100000	0.305000	-146.100000	0.305000	-146.300000	0.304000	146.000000	0.306000	91.200000	0.499000	-135.000000	0.000000	-135.000000	0.000000	-135.000000	0.000000	-135.000000	0.000000	-135.000000	0.000000	-135.000000	0.000000	-135.000000	0.000000	-135.000000	0.000000	-135.000000	0.000000	-135.000000	0.000000	-135.000000	0.000000	-135.000000	0.000000	-135.000000	0.000000	-135.000000	0.000000	-135.000000	0.000000	-135.000000	0.000000	-135.000000	0.000000	-135.000000	0.000000	-135.000000	0.000000
-146.300000	0.304000	-146.300000	0.304000	-146.300000	0.304000	-146.100000	0.305000	146.500000	0.304000	178.600000	0.006000	180.000000	0.000000	180.000000	0.000000	180.000000	0.000000	180.000000	0.000000	180.000000	0.000000	180.000000	0.000000	180.000000	0.000000	180.000000	0.000000	180.000000	0.000000	180.000000	0.000000	180.000000	0.000000	180.000000	0.000000	180.000000	0.000000	180.000000	0.000000	180.000000	0.000000	180.000000	0.000000	180.000000	0.000000	180.000000	0.000000	180.000000	0.000000
-146.100000	0.305000	-146.100000	0.305000	-146.100000	0.305000	-146.300000	0.304000	146.100000	0.305000	91.700000	0.498000	-90.000000	0.000000	-90.000000	0.000000	-90.000000	0.000000	-90.000000	0.000000	-90.000000	0.000000	-90.000000	0.000000	-90.000000	0.000000	-90.000000	0.000000	-90.000000	0.000000	-90.000000	0.000000	-90.000000	0.000000	-90.000000	0.000000	-90.000000	0.000000	-90.000000	0.000000	-90.000000	0.000000	-90.000000	0.000000	-90.000000	0.000000	-90.000000	0.000000	-90.000000	0.000000
-146.300000	0.304000	-146.300000	0.304000	-146.300000	0.304000	-146.100000	0.305000	146.300000	0.304000	178.000000	0.006000	180.000000	0.000000	180.000000	0.000000	180.000000	0.000000	180.000000	0.000000	180.000000	0.000000	180.000000	0.000000	180.000000	0.000000	180.000000	0.000000	180.000000	0.000000	180.000000	0.000000	180.000000	0.000000	180.000000	0.000000	180.000000	0.000000	180.000000	0.000000	180.000000	0.000000	180.000000	0.000000	180.000000	0.000000	180.000000	0.000000	180.000000	0.000000
-146.100000	0.305000	-146.100000	0.305000	-146.100000	0.305000	-146.300000	0.304000	146.100000	0.305000	92.000000	0.497000	106.900000	0.000000	106.900000	0.000000	106.900000	0.000000	106.900000	0.000000	106.900000	0.000000	106.900000	0.000000	106.900000	0.000000	106.900000	0.000000	106.900000	0.000000	106.900000	0.000000	106.900000	0.000000	106.900000	0.000000	106.900000	0.000000	106.900000	0.000000	106.900000	0.000000	106.900000	0.000000	106.900000	0.000000	106.900000	0.000000	106.900000	0.000000
-146.300000	0.304000	-146.300000	0.304000	-146.300000	0.304000	-146.100000	0.305000	146.300000	0.304000	178.000000	0.009000	180.000000	0.000000	180.000000	0.000000	180.000000	0.000000	180.000000	0.000000	180.000000	0.000000	180.000000	0.000000	180.000000	0.000000	180.000000	0.000000	180.000000	0.000000	180.000000	0.000000	180.000000	0.000000	180.000000	0.000000	180.000000	0.000000	180.000000	0.000000	180.000000	0.000000	180.000000	0.000000	180.000000	0.000000	180.000000	0.000000	180.000000	0.000000
-146.100000	0.305000	-146.100000	0.305000	-146.100000	0.305000	-146.300000	0.304000	146.100000	0.305000	92.500000	0.496000	-90.000000	0.000000	-90.000000	0.000000	-90.000000	0.000000	-90.000000	0.000000	-90.000000	0.000000	-90.000000	0.000000	-90.000000	0.000000	-90.000000	0.000000	-90.000000	0.000000	-90.000000	0.000000	-90.000000	0.000000	-90.000000	0.000000	-90.000000	0.000000	-90.000000	0.000000	-90.000000	0.000000	-90.000000	0.000000	-90.000000	0.000000	-90.000000	0.000000	-90.000000	0.000000
-146.300000	0.304000	-146.300000	0.304000	-146.300000	0.304000	-146.100000	0.305000	146.300000	0.304000	176.900000	0.008000	-180.000000	0.000000	-180.000000	0.000000	-180.000000	0.000000	-180.000000	0.000000	-180.000000	0.000000	-180.000000	0.000000	-180.000000	0.000000	-180.000000	0.000000	-180.000000	0.000000	-180.000000	0.000000	-180.000000	0.000000	-180.000000	0.000000	-180.000000	0.000000	-180.000000	0.000000	-180.000000	0.000000	-180.000000	0.000000	-180.000000	0.000000	-180.000000	0.000000	-180.000000	0.000000
-146.100000	0.305000	-146.100000	0.305000	-146.100000	0.305000	-146.300000	0.304000	146.100000	0.305000	92.900000	0.495000	135.000000	0.000000	135.000000	0.000000	135.000000	0.000000	135.000000	0.000000	135.000000	0.000000	135.000000	0.000000	135.000000	0.000000	135.000000	0.000000	135.000000	0.000000	135.000000	0.000000	135.000000	0.000000	135.000000	0.000000	135.000000	0.000000	135.000000	0.000000	135.000000	0.000000	135.000000	0.000000	135.000000	0.000000	135.000000	0.000000	135.000000	0.000000
-146.300000	0.304000	-146.300000	0.304000	-146.300000	0.304000	-146.100000	0.305000	146.300000	0.304000	177.300000	0.012000	-180.000000	0.000000	-180.000000	0.000000	-180.000000	0.000000	-180.000000	0.000000	-180.000000	0.000000	-180.000000	0.000000	-180.000000	0.000000	-180.000000	0.000000	-180.000000	0.000000	-180.000000	0.000000	-180.000000	0.000000	-180.000000	0.000000	-180.000000	0.000000	-180.000000	0.000000	-180.000000	0.000000	-180.000000	0.000000	-180.000000	0.000000	-180.000000	0.000000	-180.000000	0.000000
-146.100000	0.305000	-146.100000	0.305000	-146.100000	0.305000	-146.300000	0.304000	146.100000	0.305000	93.400000	0.493000	90.000000	0.000000	90.000000	0.000000	90.000000	0.000000	90.000000	0.000000	90.000000	0.000000	90.000000	0.000000	90.000000	0.000000	90.000000	0.000000	90.000000	0.000000	90.000000	0.000000	90.000000	0.000000	90.000000	0.000000	90.000000	0.000000	90.000000	0.000000	90.000000	0.000000	90.000000	0.000000	90.000000	0.000000	90.000000	0.000000	90.000000	0.000000
-146.300000	0.304000	-146.300000	0.304000	-146.300000	0.304000	-146.100000	0.305000	146.300000	0.304000	175.900000	0.011000	180.000000	0.000000	180.000000	0.000000	180.000000	0.000000	180.000000	0.000000	180.000000	0.000000	180.000000	0.000000	180.000000	0.000000	180.000000	0.000000	180.000000	0.000000	180.000000	0.000000	180.000000	0.000000	180.000000	0.000000	180.000000	0.000000	180.000000	0.000000	180.000000	0.000000	180.000000	0.000000	180.000000	0.000000	180.000000	0.000000	180.000000	0.000000
-146.100000	0.305000	-146.100000	0.305000	-146.100000	0.305000	-146.300000	0.304000	146.100000	0.305000	93.900000	0.492000	-112.500000	0.000000	-112.500000	0.000000	-112.500000	0.000000	-112.500000	0.000000	-112.500000	0.000000	-112.500000	0.000000	-112.500000	0.000000	-112.500000	0.000000	-112.500000	0.000000	-112.500000	0.000000	-112.500000	0.000000	-112.500000	0.000000	-112.500000	0.000000	-112.500000	0.000000	-112.500000	0.000000	-112.500000	0.000000	-112.500000	0.000000	-112.500000	0.000000	-112.500000	0.000000
-146.300000	0.304000	-146.300000	0.304000	-146.300000	0.304000	-146.100000	0.305000	146.300000	0.304000	178.800000	0.219000	-180.000000	0.000000	-180.000000	0.000000	-180.000000	0.000000	-180.000000	0.000000	-180.000000	0.000000	-180.000000	0.000000	-180.000000	0.000000	-180.000000	0.000000	-180.000000	0.000000	-180.000000	0.000000	-180.000000	0.000000	-180.000000	0.000000	-180.000000	0.000000	-180.000000	0.000000	-180.000000	0.000000	-180.000000	0.000000	-180.000000	0.000000	-180.000000	0.000000	-180.000000	0.000000
-146.100000	0.305000	-146.100000	0.305000	-146.100000	0.305000	-146.300000	0.304000	146.100000	0.305000	128.800000	0.378000	90.000000	1.001000	90.000000	0.000000	90.000000	0.000000	90.000000	0.000000	90.000000	0.000000	90.000000	0.000000	90.000000	0.000000	90.000000	0.000000	90.000000	0.000000	90.000000	0.000000	90.000000	0.000000	90.000000	0.000000	90.000000	0.000000	90.000000	0.000000	90.000000	0.000000	90.000000	0.000000	90.000000	0.000000	90.000000	0.000000	90.000000	0.000000
-146.300000	0.304000	-146.300000	0.304000	-146.300000	0.304000	-146.100000	0.305000	146.300000	0.304000	105.600000	0.009000	180.000000	0.001000	180.000000	0.000000	180.000000	0.000000	180.000000	0.000000	180.000000	0.000000	180.000000	0.000000	180.000000	0.000000	180.000000	0.000000	180.000000	0.000000	180.000000	0.000000	180.000000	0.000000	180.000000	0.000000	180.000000	0.000000	180.000000	0.000000	180.000000	0.000000	180.000000	0.000000	180.000000	0.000000	180.000000	0.000000	180.000000	0.000000
-146.100000	0.305000	-146.100000	0.305000	-146.100000	0.305000	-146.300000	0.304000	146.100000	0.305000	128.400000	0.435000	87.100000	0.002000	-135.000000	0.000000	-135.000000	0.000000	-135.000000	0.000000	-135.000000	0.000000	-135.000000	0.000000	-135.000000	0.000000	-135.000000	0.000000	-135.000000	0.000000	-135.000000	0.000000	-135.000000	0.000000	-135.000000	0.000000	-135.000000	0.000000	-135.000000	0.000000	-135.000000	0.000000	-135.000000	0.000000	-135.000000	0.000000	-135.000000	0.000000	-135.000000	0.000000
-146.300000	0.304000	-146.300000	0.304000	-146.300000	0.304000	-146.100000	0.305000	146.300000	0.304000	178.800000	0.285000	-175.000000	0.001000	180.000000	0.000000	180.000000	0.000000	180.000000	0.000000	180.000000	0.000000	180.000000	0.000000	180.000000	0.000000	180.000000	0.000000	180.000000	0.000000	180.000000	0.000000	180.000000	0.000000	180.000000	0.000000	180.000000	0.000000	180.000000	0.000000	180.000000	0.000000	180.000000	0.000000	180.000000	0.000000	180.000000	0.000000	180.000000	0.000000
-146.100000	0.305000	-146.100000	0.305000	-146.100000	0.305000	-146.300000	0.304000	146.100000	0.305000	143.800000	0.339000	-130.400000	0.649000	-90.000000	0.000000	-90.000000	0.000000	-90.000000	0.000000	-90.000000	0.000000	-90.000000	0.000000	-90.000000	0.000000	-90.000000	0.000000	-90.000000	0.000000	-90.000000	0.000000	-90.000000	0.000000	-90.000000	0.000000	-90.000000	0.000000	-90.000000	0.000000	-90.000000	0.000000	-90.000000	0.000000	-90.000000	0.000000	-90.000000	0.000000	-90.000000	0.000000
-146.300000	0.304000	-146.300000	0.304000	-146.300000	0.304000	-146.100000	0.305000	146.300000	0.304000	149.500000	0.282000	83.900000	0.003000	-180.000000	0.000000	-180.000000	0.000000	-180.000000	0.000000	-180.000000	0.000000	-180.000000	0.000000	-180.000000	0.000000	-180.000000	0.000000	-180.000000	0.000000	-180.000000	0.000000	-180.000000	0.000000	-180.000000	0.000000	-180.000000	0.000000	-180.000000	0.000000	-180.000000	0.000000	-180.000000	0.000000	-180.000000	0.000000	-180.000000	0.000000	-180.000000	0.000000
-146.100000	0.305000	-146.100000	0.305000	-146.100000	0.305000	-146.300000	0.304000	146.100000	0.305000	142.400000	0.318000	96.500000	0.004000	101.200000	0.000000	101.200000	0.000000	101.200000	0.000000	101.200000	0.000000	101.200000	0.000000	101.200000	0.000000	101.200000	0.000000	101.200000	0.000000	101.200000	0.000000	101.200000	0.000000	101.200000	0.000000	101.200000	0.000000	101.200000	0.000000	101.200000	0.000000	101.200000	0.000000	101.200000	0.000000	101.200000	0.000000	101.200000	0.000000
-146.300000	0.304000	-146.300000	0.304000	-146.300000	0.304000	-146.100000	0.305000	146.300000	0.304000	148.800000	0.296000	84.200000	0.004000	180.000000	0.000000	180.000000	0.000000	180.000000	0.000000	180.000000	0.000000	180.000000	0.000000	180.000000	0.000000	180.000000	0.000000	180.000000	0.000000	180.000000	0.000000	180.000000	0.000000	180.000000	0.000000	180.000000	0.000000	180.000000	0.000000	180.000000	0.000000	180.000000	0.000000	180.000000	0.000000	180.000000	0.000000	180.000000	0.000000
-146.100000	0.305000	-146.100000	0.305000	-146.100000	0.305000	-146.300000	0.304000	146.100000	0.305000	144.600000	0.311000	-137.200000	0.646000	-90.000000	0.000000	-90.000000	0.000000	-90.000000	0.000000	-90.000000	0.000000	-90.000000	0.000000	-90.000000	0.000000	-90.000000	0.000000	-90.000000	0.000000	-90.000000	0.000000	-90.000000	0.000000	-90.000000	0.000000	-90.000000	0.000000	-90.000000	0.000000	-90.000000	0.000000	-90.000000	0.000000	-90.000000	0.000000	-90.000000	0.000000	-90.000000	0.000000
-146.300000	0.304000	-146.300000	0.304000	-146.300000	0.304000	-146.100000	0.305000	146.300000	0.304000	147.300000	0.300000	-166.500000	0.002000	-180.000000	0.000000	-180.000000	0.000000	-180.000000	0.000000	-180.000000	0.000000	-180.000000	0.000000	-180.000000	0.000000	-180.000000	0.000000	-180.000000	0.000000	-180.000000	0.000000	-180.000000	0.000000	-180.000000	0.000000	-180.000000	0.000000	-180.000000	0.000000	-180.000000	0.000000	-180.000000	0.000000	-180.000000	0.000000	-180.000000	0.000000	-180.000000	0.000000
-146.100000	0.305000	-146.100000	0.305000	-146.100000	0.305000	-146.300000	0.304000	146.100000	0.305000	145.400000	0.308000	79.800000	0.007000	135.000000	0.000000	135.000000	0.000000	135.000000	0.000000	135.000000	0.000000	135.000000	0.000000	135.000000	0.000000	135.000000	0.000000	135.000000	0.000000	135.000000	0.000000	135.000000	0.000000	135.000000	0.000000	135.000000	0.000000	135.000000	0.000000	135.000000	0.000000	135.000000	0.000000	135.000000	0.000000	135.000000	0.000000	135.000000	0.000000
-146.300000	0.304000	-146.300000	0.304000	-146.300000	0.304000	-146.100000	0.305000	146.300000	0.304000	146.800000	0.302000	-177.500000	0.530000	-180.000000	0.000000	-180.000000	0.000000	-180.000000	0.000000	-180.000000	0.000000	-180.000000	0.000000	-180.000000	0.000000	-180.000000	0.000000	-180.000000	0.000000	-180.000000	0.000000	-180.000000	0.000000	-180.000000	0.000000	-180.000000	0.000000	-180.000000	0.000000	-180.000000	0.000000	-180.000000	0.000000	-180.000000	0.000000	-180.000000	0.000000	-180.000000	0.000000
-146.100000	0.305000	-146.100000	0.305000	-146.100000	0.305000	-146.300000	0.304000	146.100000	0.305000	145.800000	0.306000	-178.700000	0.257000	90.000000	0.000000	90.000000	0.000000	90.000000	0.000000	90.000000	0.000000	90.000000	0.000000	90.000000	0.000000	90.000000	0.000000	90.000000	0.000000	90.000000	0.000000	90.000000	0.000000	90.000000	0.000000	90.000000	0.000000	90.000000	0.000000	90.000000	0.000000	90.000000	0.000000	90.000000	0.000000	90.000000	0.000000	90.000000	0.000000
-146.300000	0.304000	-146.300000	0.304000	-146.300000	0.304000	-146.100000	0.305000	146.300000	0.304000	146.500000	0.304000	-136.600000	0.355000	180.000000	0.000000	180.000000	0.000000	180.000000	0.000000	180.000000	0.000000	180.000000	0.000000	180.000000	0.000000	180.000000	0.000000	180.000000	0.000000	180.000000	0.000000	180.000000	0.000000	180.000000	0.000000	180.000000	0.000000	180.000000	0.000000	180.000000	0.000000	180.000000	0.000000	180.000000	0.000000	180.000000	0.000000	180.000000	0.000000
-146.100000	0.305000	-146.100000	0.305000	-146.100000	0.305000	-146.300000	0.304000	146.100000	0.305000	146.100000	0.305000	-87.700000	0.004000	-112.500000	0.000000	-112.500000	0.000000	-112.500000	0.000000	-112.500000	0.000000	-112.500000	0.000000	-112.500000	0.000000	-112.500000	0.000000	-112.500000	0.000000	-112.500000	0.000000	-112.500000	0.000000	-112.500000	0.000000	-112.500000	0.000000	-112.500000	0.000000	-112.500000	0.000000	-112.500000	0.000000	-112.500000	0.000000	-112.500000	0.000000	-112.500000	0.000000
-146.300000	0.304000	-146.300000	0.304000	-146.300000	0.304000	-146.100000	0.305000	146.300000	0.304000	146.300000	0.304000	-136.700000	0.431000	180.000000	0.000000	180.000000	0.000000	180.000000	0.000000	180.000000	0.000000	180.000000	0.000000	180.000000	0.000000	180.000000	0.000000	180.000000	0.000000	180.000000	0.000000	180.000000	0.000000	180.000000	0.000000	180.000000	0.000000	180.000000	0.000000	180.000000	0.000000	180.000000	0.000000	180.000000	0.000000	180.000000	0.000000	180.000000	0.000000
-146.100000	0.305000	-146.100000	0.305000	-146.100000	0.305000	-146.300000	0.304000	146.100000	0.305000	146.100000	0.305000	-179.500000	0.297000	-90.000000	0.000000	-90.000000	0.000000	-90.000000	0.000000	-90.000000	0.000000	-90.000000	0.000000	-90.000000	0.000000	-90.000000	0.000000	-90.000000	0.000000	-90.000000	0.000000	-90.000000	0.000000	-90.000000	0.000000	-90.000000	0.000000	-90.000000	0.000000	-90.000000	0.000000	-90.000000	0.000000	-90.000000	0.000000	-90.000000	0.000000	-90.000000	0.000000
-146.300000	0.304000	-146.300000	0.304000	-146.300000	0.304000	-146.100000	0.305000	146.300000	0.304000	146.300000	0.304000	-147.400000	0.332000	-180.000000	0.000000	-180.000000	0.000000	-180.000000	0.000000	-180.000000	0.000000	-180.000000	0.000000	-180.000000	0.000000	-180.000000	0.000000	-180.000000	0.000000	-180.000000	0.000000	-180.000000	0.000000	-180.000000	0.000000	-180.000000	0.000000	-180.000000	0.000000	-180.000000	0.000000	-180.000000	0.000000	-180.000000	0.000000	-180.000000	0.000000	-180.000000	0.000000
-146.100000	0.305000	-146.100000	0.305000	-146.100000	0.305000	-146.300000	0.304000	146.100000	0.305000	146.100000	0.305000	-69.400000	0.005000	135.000000	0.000000	135.000000	0.000000	135.000000	0.000000	135.000000	0.000000	135.000000	0.000000	135.000000	0.000000	135.000000	0.000000	135.000000	0.000000	135.000000	0.000000	135.000000	0.000000	135.000000	0.000000	135.000000	0.000000	135.000000	0.000000	135.000000	0.000000	135.000000	0.000000	135.000000	0.000000	135.000000	0.000000	135.000000	0.000000
-146.300000	0.304000	-146.300000	0.304000	-146.300000	0.304000	-146.100000	0.305000	146.300000	0.304000	146.300000	0.304000	-146.600000	0.426000	-180.000000	0.000000	-180.000000	0.000000	-180.000000	0.000000	-180.000000	0.000000	-180.000000	0.000000	-180.000000	0.000000	-180.000000	0.000000	-180.000000	0.000000	-180.000000	0.000000	-180.000000	0.000000	-180.000000	0.000000	-180.000000	0.000000	-180.000000	0.000000	-180.000000	0.000000	-180.000000	0.000000	-180.000000	0.000000	-180.000000	0.000000	-180.000000	0.000000
-146.100000	0.305000	-146.100000	0.305000	-146.100000	0.305000	-146.300000	0.304000	146.100000	0.305000	146.100000	0.305000	179.900000	0.306000	90.000000	0.000000	90.000000	0.000000	90.000000	0.000000	90.000000	0.000000	90.000000	0.000000	90.000000	0.000000	90.000000	0.000000	90.000000	0.000000	90.000000	0.000000	90.000000	0.000000	90.000000	0.000000	90.000000	0.000000	90.000000	0.000000	90.000000	0.000000	90.000000	0.000000	90.000000	0.000000	90.000000	0.000000	90.000000	0.000000
-146.300000	0.304000	-146.300000	0.304000	-146.300000	0.304000	-146.100000	0.305000	146.300000	0.304000	146.300000	0.304000	150.500000	0.327000	180.000000	0.000000	180.000000	0.000000	180.000000	0.000000	180.000000	0.000000	180.000000	0.000000	180.000000	0.000000	180.000000	0.000000	180.000000	0.000000	180.000000	0.000000	180.000000	0.000000	180.000000	0.000000	180.000000	0.000000	180.000000	0.000000	180.000000	0.000000	180.000000	0.000000	180.000000	0.000000	180.000000	0.000000	180.000000	0.000000
-146.100000	0.305000	-146.100000	0.305000	-146.100000	0.305000	-146.300000	0.304000	146.100000	0.305000	146.100000	0.305000	64.900000	0.004000	-126.600000	0.000000	-126.600000	0.000000	-126.600000	0.000000	-126.600000	0.000000	-126.600000	0.000000	-126.600000	0.000000	-126.600000	0.000000	-126.600000	0.000000	-126.600000	0.000000	-126.600000	0.000000	-126.600000	0.000000	-126.600000	0.000000	-126.600000	0.000000	-126.600000	0.000000	-126.600000	0.000000	-126.600000	0.000000	-126.600000	0.000000	-126.600000	0.000000
-146.300000	0.304000	-146.300000	0.304000	-146.300000	0.304000	-146.100000	0.305000	146.300000	0.304000	146.300000	0.304000	149.200000	0.426000	180.000000	0.000000	180.000000	0.000000	180.000000	0.000000	180.000000	0.000000	180.000000	0.000000	180.000000	0.000000	180.000000	0.000000	180.000000	0.000000	180.000000	0.000000	180.000000	0.000000	180.000000	0.000000	180.000000	0.000000	180.000000	0.000000	180.000000	0.000000	180.000000	0.000000	180.000000	0.000000	180.000000	0.000000	180.000000	0.000000
-146.100000	0.305000	-146.100000	0.305000	-146.100000	0.305000	-146.300000	0.304000	146.100000	0.305000	146.100000	0.305000	-178.900000	0.308000	90.000000	0.000000	90.000000	0.000000	90.000000	0.000000	90.000000	0.000000	90.000000	0.000000	90.000000	0.000000	90.000000	0.000000	90.000000	0.000000	90.000000	0.000000	90.000000	0.000000	90.000000	0.000000	90.000000	0.000000	90.000000	0.000000	90.000000	0.000000	90.000000	0.000000	90.000000	0.000000	90.000000	0.000000	90.000000	0.000000
-146.300000	0.304000	-146.300000	0.304000	-146.300000	0.304000	-146.100000	0.305000	146.300000	0.304000	146.300000	0.304000	-149.800000	0.325000	-180.000000	0.000000	-180.000000	0.000000	-180.000000	0.000000	-180.000000	0.000000	-180.000000	0.000000	-180.000000	0.000000	-180.000000	0.000000	-180.000000	0.000000	-180.000000	0.000000	-180.000000	0.000000	-180.000000	0.000000	-180.000000	0.000000	-180.000000	0.000000	-180.000000	0.000000	-180.000000	0.000000	-180.000000	0.000000	-180.000000	0.000000	-180.000000	0.000000
-146.100000	0.305000	-146.100000	0.305000	-146.100000	0.305000	-146.300000	0.304000	146.100000	0.305000	146.100000	0.305000	-65.800000	0.007000	-135.000000	0.000000	-135.000000	0.000000	-135.000000	0.000000	-135.000000	0.000000	-135.000000	0.000000	-135.000000	0.000000	-135.000000	0.000000	-135.000000	0.000000	-135.000000	0.000000	-135.000000	0.000000	-135.000000	0.000000	-135.000000	0.000000	-135.000000	0.000000	-135.000000	0.000000	-135.000000	0.000000	-135.000000	0.000000	-135.000000	0.000000	-135.000000	0.000000
-146.300000	0.304000	-146.300000	0.304000	-146.300000	0.304000	-146.100000	0.305000	146.300000	0.304000	146.300000	0.304000	-148.900000	0.426000	180.000000	0.000000	180.000000	0.000000	180.000000	0.000000	180.000000	0.000000	180.000000	0.000000	180.000000	0.000000	180.000000	0.000000	180.000000	0.000000	180.000000	0.000000	180.000000	0.000000	180.000000	0.000000	180.000000	0.000000	180.000000	0.000000	180.000000	0.000000	180.000000	0.000000	180.000000	0.000000	180.000000	0.000000	180.000000	0.000000
-146.100000	0.305000	-146.100000	0.305000	-146.100000	0.305000	-146.300000	0.304000	146.100000	0.305000	146.100000	0.305000	179.600000	0.307000	-90.000000	0.000000	-90.000000	0.000000	-90.000000	0.000000	-90.000000	0.000000	-90.000000	0.000000	-90.000000	0.000000	-90.000000	0.000000	-90.000000	0.000000	-90.000000	0.000000	-90.000000	0.000000	-90.000000	0.000000	-90.000000	0.000000	-90.000000	0.000000	-90.000000	0.000000	-90.000000	0.000000	-90.000000	0.000000	-90.000000	0.000000	-90.000000	0.000000
-146.300000	0.304000	-146.300000	0.304000	-146.300000	0.304000	-146.100000	0.305000	146.300000	0.304000	146.300000	0.304000	150.300000	0.326000	180.000000	0.000000	180.000000	0.000000	180.000000	0.000000	180.000000	0.000000	180.000000	0.000000	180.000000	0.000000	180.000000	0.000000	180.000000	0.000000	180.000000	0.000000	180.000000	0.000000	180.000000	0.000000	180.000000	0.000000	180.000000	0.000000	180.000000	0.000000	180.000000	0.000000	180.000000	0.000000	180.000000	0.000000	180.000000	0.000000
-146.100000	0.305000	-146.100000	0.305000	-146.100000	0.305000	-146.300000	0.304000	146.100000	0.305000	146.100000	0.305000	65.100000	0.005000	112.500000	0.000000	112.500000	0.000000	112.500000	0.000000	112.500000	0.000000	112.500000	0.000000	112.500000	0.000000	112.500000	0.000000	112.500000	0.000000	112.500000	0.000000	112.500000	0.000000	112.500000	0.000000	112.500000	0.000000	112.500000	0.000000	112.500000	0.000000	112.500000	0.000000	112.500000	0.000000	112.500000	0.000000	112.500000	0.000000
-146.300000	0.304000	-146.300000	0.304000	-146.300000	0.304000	-146.100000	0.305000	146.300000	0.304000	146.300000	0.304000	149.100000	0.426000	180.000000	0.000000	180.000000	0.000000	180.000000	0.000000	180.000000	0.000000	180.000000	0.000000	180.000000	0.000000	180.000000	0.000000	180.000000	0.000000	180.000000	0.000000	180.000000	0.000000	180.000000	0.000000	180.000000	0.000000	180.000000	0.000000	180.000000	0.000000	180.000000	0.000000	180.000000	0.000000	180.000000	0.000000	180.000000	0.000000
-146.100000	0.305000	-146.100000	0.305000	-146.100000	0.305000	-146.300000	0.304000	146.100000	0.305000	146.100000	0.305000	-179.200000	0.308000	-90.000000	0.000000	-90.000000	0.000000	-90.000000	0.000000	-90.000000	0.000000	-90.000000	0.000000	-90.000000	0.000000	-90.000000	0.000000	-90.000000	0.000000	-90.000000	0.000000	-90.000000	0.000000	-90.000000	0.000000	-90.000000	0.000000	-90.000000	0.000000	-90.000000	0.000000	-90.000000	0.000000	-90.000000	0.000000	-90.000000	0.000000	-90.000000	0.000000
-146.300000	0.304000	-146.300000	0.304000	-146.300000	0.304000	-146.100000	0.305000	146.300000	0.304000	146.300000	0.304000	-150.100000	0.325000	-180.000000	0.000000	-180.000000	0.000000	-180.000000	0.000000	-180.000000	0.000000	-180.000000	0.000000	-180.000000	0.000000	-180.000000	0.000000	-180.000000	0.000000	-180.000000	0.000000	-180.000000	0.000000	-180.000000	0.000000	-180.000000	0.000000	-180.000000	0.000000	-180.000000	0.000000	-180.000000	0.000000	-180.000000	0.000000	-180.000000	0.000000	-180.000000	0.000000
-146.100000	0.305000	-146.100000	0.305000	-146.100000	0.305000	-146.300000	0.304000	146.100000	0.305000	146.100000	0.305000	-65.300000	0.006000	135.000000	0.000000	135.000000	0.000000	135.000000	0.000000	135.000000	0.000000	135.000000	0.000000	135.000000	0.000000	135.000000	0.000000	135.000000	0.000000	135.000000	0.000000	135.000000	0.000000	135.000000	0.000000	135.000000	0.000000	135.000000	0.000000	135.000000	0.000000	135.000000	0.000000	135.000000	0.000000	135.000000	0.000000	135.000000	0.000000
-146.300000	0.304000	-146.300000	0.304000	-146.300000	0.304000	-146.100000	0.305000	146.300000	0.304000	146.300000	0.304000	-149.100000	0.426000	180.000000	0.000000	180.000000	0.000000	180.000000	0.000000	180.000000	0.000000	180.000000	0.000000	180.000000	0.000000	180.000000	0.000000	180.000000	0.000000	180.000000	0.000000	180.000000	0.000000	180.000000	0.000000	180.000000	0.000000	180.000000	0.000000	180.000000	0.000000	180.000000	0.000000	180.000000	0.000000	180.000000	0.000000	180.000000	0.000000
-146.100000	0.305000	-146.100000	0.305000	-146.100000	0.305000	-146.300000	0.304000	146.100000	0.305000	146.100000	0.305000	179.300000	0.307000	90.000000	0.000000	90.000000	0.000000	90.000000	0.000000	90.000000	0.000000	90.000000	0.000000	90.000000	0.000000	90.000000	0.000000	90.000000	0.000000	90.000000	0.000000	90.000000	0.000000	90.000000	0.000000	90.000000	0.000000	90.000000	0.000000	90.000000	0.000000	90.000000	0.000000	90.000000	0.000000	90.000000	0.000000	90.000000	0.000000
-146.300000	0.304000	-146.300000	0.304000	-146.300000	0.304000	-146.100000	0.305000	146.300000	0.304000	146.300000	0.304000	150.000000	0.326000	-180.000000	0.000000	-180.000000	0.000000	-180.000000	0.000000	-180.000000	0.000000	-180.000000	0.000000	-180.000000	0.000000	-180.000000	0.000000	-180.000000	0.000000	-180.000000	0.000000	-180.000000	0.000000	-180.000000	0.000000	-180.000000	0.000000	-180.000000	0.000000	-180.000000	0.000000	-180.000000	0.000000	-180.000000	0.000000	-180.000000	0.000000	-180.000000	0.000000
-146.100000	0.305000	-146.100000	0.305000	-146.100000	0.305000	-146.300000	0.304000	146.100000	0.305000	146.100000	0.305000	65.200000	0.005000	-101.200000	0.000000	-101.200000	0.000000	-101.200000	0.000000	-101.200000	0.000000	-101.200000	0.000000	-101.200000	0.000000	-101.200000	0.000000	-101.200000	0.000000	-101.200000	0.000000	-101.200000	0.000000	-101.200000	0.000000	-101.200000	0.000000	-101.200000	0.000000	-101.200000	0.000000	-101.200000	0.000000	-101.200000	0.000000	-101.200000	0.000000	-101.200000	0.000000
-146.300000	0.304000	-146.300000	0.304000	-146.300000	0.304000	-146.100000	0.305000	146.300000	0.304000	146.300000	0.304000	149.000000	0.426000	-180.000000	0.000000	-180.000000	0.000000	-180.000000	0.000000	-180.000000	0.000000	-180.000000	0.000000	-180.000000	0.000000	-180.000000	0.000000	-180.000000	0.000000	-180.000000	0.000000	-180.000000	0.000000	-180.000000	0.000000	-180.000000	0.000000	-180.000000	0.000000	-180.000000	0.000000	-180.000000	0.000000	-180.000000	0.000000	-180.000000	0.000000	-180.000000	0.000000
-146.100000	0.305000	-146.100000	0.305000	-146.100000	0.305000	-146.300000	0.304000	146.100000	0.305000	146.100000	0.305000	-179.200000	0.307000	90.000000	0.000000	90.000000	0.000000	90.000000	0.000000	90.000000	0.000000	90.000000	0.000000	90.000000	0.000000	90.000000	0.000000	90.000000	0.000000	90.000000	0.000000	90.000000	0.000000	90.000000	0.000000	90.000000	0.000000	90.000000	0.000000	90.000000	0.000000	90.000000	0.000000	90.000000	0.000000	90.000000	0.000000	90.000000	0.000000
-146.300000	0.304000	-146.300000	0.304000	-146.300000	0.304000	-146.100000	0.305000	146.300000	0.304000	146.300000	0.304000	-149.900000	0.326000	180.000000	0.000000	180.000000	0.000000	180.000000	0.000000	180.000000	0.000000	180.000000	0.000000	180.000000	0.000000	180.000000	0.000000	180.000000	0.000000	180.000000	0.000000	180.000000	0.000000	180.000000	0.000000	180.000000	0.000000	180.000000	0.000000	180.000000	0.000000	180.000000	0.000000	180.000000	0.000000	180.000000	0.000000	180.000000	0.000000
-146.100000	0.305000	-146.100000	0.305000	-146.100000	0.305000	-146.300000	0.304000	146.100000	0.305000	146.100000	0.305000	-65.600000	0.006000	-135.000000	0.000000	-135.000000	0.000000	-135.000000	0.000000	-135.000000	0.000000	-135.000000	0.000000	-135.000000	0.000000	-135.000000	0.000000	-135.000000	0.000000	-135.000000	0.000000	-135.000000	0.000000	-135.000000	0.000000	-135.000000	0.000000	-135.000000	0.000000	-135.000000	0.000000	-135.000000	0.000000	-135.000000	0.000000	-135.000000	0.000000	-135.000000	0.000000
-146.300000	0.304000	-146.300000	0.304000	-146.300000	0.304000	-146.100000	0.305000	146.300000	0.304000	146.300000	0.304000	-148.900000	0.426000	180.000000	0.000000	180.000000	0.000000	180.000000	0.000000	180.000000	0.000000	180.000000	0.000000	180.000000	0.000000	180.000000	0.000000	180.000000	0.000000	180.000000	0.000000	180.000000	0.000000	180.000000	0.000000	180.000000	0.000000	180.000000	0.000000	180.000000	0.000000	180.000000	0.000000	180.000000	0.000000	180.000000	0.000000	180.000000	0.000000
-146.100000	0.305000	-146.100000	0.305000	-146.100000	0.305000	-146.300000	0.304000	146.100000	0.305000	146.100000	0.305000	179.400000	0.307000	-90.000000	0.000000	-90.000000	0.000000	-90.000000	0.000000	-90.000000	0.000000	-90.000000	0.000000	-90.000000	0.000000	-90.000000	0.000000	-90.000000	0.000000	-90.000000	0.000000	-90.000000	0.000000	-90.000000	0.000000	-90.000000	0.000000	-90.000000	0.000000	-90.000000	0.000000	-90.000000	0.000000	-90.000000	0.000000	-90.000000	0.000000	-90.000000	0.000000
-146.300000	0.304000	-146.300000	0.304000	-146.300000	0.304000	-146.100000	0.305000	146.300000	0.304000	146.300000	0.304000	150.100000	0.326000	-180.000000	0.000000	-180.000000	0.000000	-180.000000	0.000000	-180.000000	0.000000	-180.000000	0.000000	-180.000000	0.000000	-180.000000	0.000000	-180.000000	0.000000	-180.000000	0.000000	-180.000000	0.000000	-180.000000	0.000000	-180.000000	0.000000	-180.000000	0.000000	-180.000000	0.000000	-180.000000	0.000000	-180.000000	0.000000	-180.000000	0.000000	-180.000000	0.000000
-146.100000	0.305000	-146.100000	0.305000	-146.100000	0.305000	-146.300000	0.304000	146.100000	0.305000	146.100000	0.305000	65.200000	0.005000	112.500000	0.000000	112.500000	0.000000	112.500000	0.000000	112.500000	0.000000	112.500000	0.000000	112.500000	0.000000	112.500000	0.000000	112.500000	0.000000	112.500000	0.000000	112.500000	0.000000	112.500000	0.000000	112.500000	0.000000	112.500000	0.000000	112.500000	0.000000	112.500000	0.000000	112.500000	0.000000	112.500000	0.000000	112.500000	0.000000
-146.300000	0.304000	-146.300000	0.304000	-146.300000	0.304000	-146.100000	0.305000	146.300000	0.304000	146.300000	0.304000	149.000000	0.426000	180.000000	0.000000	180.000000	0.000000	180.000000	0.000000	180.000000	0.000000	180.000000	0.000000	180.000000	0.000000	180.000000	0.000000	180.000000	0.000000	180.000000	0.000000	180.000000	0.000000	180.000000	0.000000	180.000000	0.000000	180.000000	0.000000	180.000000	0.000000	180.000000	0.000000	180.000000	0.000000	180.000000	0.000000	180.000000	0.000000
-146.100000	0.305000	-146.100000	0.305000	-146.100000	0.305000	-146.300000	0.304000	146.100000	0.305000	146.100000	0.305000	-179.300000	0.307000	-90.000000	0.000000	-90.000000	0.000000	-90.000000	0.000000	-90.000000	0.000000	-90.000000	0.000000	-90.000000	0.000000	-90.000000	0.000000	-90.000000	0.000000	-90.000000	0.000000	-90.000000	0.000000	-90.000000	0.000000	-90.000000	0.000000	-90.000000	0.000000	-90.000000	0.000000	-90.000000	0.000000	-90.000000	0.000000	-90.000000	0.000000	-90.000000	0.000000
-146.300000	0.304000	-146.300000	0.304000	-146.300000	0.304000	-146.100000	0.305000	146.300000	0.304000	146.300000	0.304000	-150.000000	0.326000	-180.000000	0.000000	-180.000000	0.000000	-180.000000	0.000000	-180.000000	0.000000	-180.000000	0.000000	-180.000000	0.000000	-180.000000	0.000000	-180.000000	0.000000	-180.000000	0.000000	-180.000000	0.000000	-180.000000	0.000000	-180.000000	0.000000	-180.000000	0.000000	-180.000000	0.000000	-180.000000	0.000000	-180.000000	0.000000	-180.000000	0.000000	-180.000000	0.000000
-146.100000	0.305000	-146.100000	0.305000	-146.100000	0.305000	-146.300000	0.304000	146.100000	0.305000	146.100000	0.305000	-65.200000	0.005000	135.000000	1.094000	135.000000	0.000000	135.000000	0.000000	135.000000	0.000000	135.000000	0.000000	135.000000	0.000000	135.000000	0.000000	135.000000	0.000000	135.000000	0.000000	135.000000	0.000000	135.000000	0.000000	135.000000	0.000000	135.000000	0.000000	135.000000	0.000000	135.000000	0.000000	135.000000	0.000000	135.000000	0.000000	135.000000	0.000000
-146.300000	0.304000	-146.300000	0.304000	-146.300000	0.304000	-146.100000	0.305000	146.300000	0.304000	146.300000	0.304000	-149.000000	0.426000	-180.000000	0.001000	-180.000000	0.000000	-180.000000	0.000000	-180.000000	0.000000	-180.000000	0.000000	-180.000000	0.000000	-180.000000	0.000000	-180.000000	0.000000	-180.000000	0.000000	-180.000000	0.000000	-180.000000	0.000000	-180.000000	0.000000	-180.000000	0.000000	-180.000000	0.000000	-180.000000	0.000000	-180.000000	0.000000	-180.000000	0.000000	-180.000000	0.000000
-146.100000	0.305000	-146.100000	0.305000	-146.100000	0.305000	-146.300000	0.304000	146.100000	0.305000	146.100000	0.305000	179.200000	0.307000	90.000000	0.000000	90.000000	0.000000	90.000000	0.000000	90.000000	0.000000	90.000000	0.000000	90.000000	0.000000	90.000000	0.000000	90.000000	0.000000	90.000000	0.000000	90.000000	0.000000	90.000000	0.000000	90.000000	0.000000	90.000000	0.000000	90.000000	0.000000	90.000000	0.000000	90.000000	0.000000	90.000000	0.000000	90.000000	0.000000
-146.300000	0.304000	-146.300000	0.304000	-146.300000	0.304000	-146.100000	0.305000	146.300000	0.304000	146.300000	0.304000	149.900000	0.326000	180.000000	0.000000	180.000000	0.000000	180.000000	0.000000	180.000000	0.000000	180.000000	0.000000	180.000000	0.000000	180.000000	0.000000	180.000000	0.000000	180.000000	0.000000	180.000000	0.000000	180.000000	0.000000	180.000000	0.000000	180.000000	0.000000	180.000000	0.000000	180.000000	0.000000	180.000000	0.000000	180.000000	0.000000	180.000000	0.000000
-146.100000	0.305000	-146.100000	0.305000	-146.100000	0.305000	-146.300000	0.304000	146.100000	0.305000	146.100000	0.305000	65.600000	0.006000	45.100000	0.002000	-140.600000	0.000000	-140.600000	0.000000	-140.600000	0.000000	-140.600000	0.000000	-140.600000	0.000000	-140.600000	0.000000	-140.600000	0.000000	-140.600000	0.000000	-140.600000	0.000000	-140.600000	0.000000	-140.600000	0.000000	-140.600000	0.000000	-140.600000	0.000000	-140.600000	0.000000	-140.600000	0.000000	-140.600000	0.000000	-140.600000	0.000000
-146.300000	0.304000	-146.300000	0.304000	-146.300000	0.304000	-146.100000	0.305000	146.300000	0.304000	146.300000	0.304000	148.900000	0.426000	179.000000	0.000000	-180.000000	0.000000	-180.000000	0.000000	-180.000000	0.000000	-180.000000	0.000000	-180.000000	0.000000	-180.000000	0.000000	-180.000000	0.000000	-180.000000	0.000000	-180.000000	0.000000	-180.000000	0.000000	-180.000000	0.000000	-180.000000	0.000000	-180.000000	0.000000	-180.000000	0.000000	-180.000000	0.000000	-180.000000	0.000000	-180.000000	0.000000
-146.100000	0.305000	-146.100000	0.305000	-146.100000	0.305000	-146.300000	0.304000	146.100000	0.305000	146.100000	0.305000	-179.400000	0.307000	-89.200000	0.001000	-90.000000	0.000000	-90.000000	0.000000	-90.000000	0.000000	-90.000000	0.000000	-90.000000	0.000000	-90.000000	0.000000	-90.000000	0.000000	-90.000000	0.000000	-90.000000	0.000000	-90.000000	0.000000	-90.000000	0.000000	-90.000000	0.000000	-90.000000	0.000000	-90.000000	0.000000	-90.000000	0.000000	-90.000000	0.000000	-90.000000	0.000000
-146.300000	0.304000	-146.300000	0.304000	-146.300000	0.304000	-146.100000	0.305000	146.300000	0.304000	146.300000	0.304000	-150.100000	0.326000	-179.100000	0.000000	-180.000000	0.000000	-180.000000	0.000000	-180.000000	0.000000	-180.000000	0.000000	-180.000000	0.000000	-180.000000	0.000000	-180.000000	0.000000	-180.000000	0.000000	-180.000000	0.000000	-180.000000	0.000000	-180.000000	0.000000	-180.000000	0.000000	-180.000000	0.000000	-180.000000	0.000000	-180.000000	0.000000	-180.000000	0.000000	-180.000000	0.000000
-180.000000	0.000000	-180.000000	0.000000	-180.000000	0.000000	-180.000000	0.000000	-180.000000	0.000000	-180.000000	0.000000	-180.000000	0.000000	-180.000000	0.000000	-180.000000	0.000000	-180.000000	0.000000	-180.000000	0.000000	-180.000000	0.000000	-180.000000	0.000000	-180.000000	0.000000	-180.000000	0.000000	-180.000000	0.000000	-180.000000	0.000000	-180.000000	0.000000	-180.000000	0.000000	-180.000000	0.000000	-180.000000	0.000000	-180.000000	0.000000	-180.000000	0.000000	-180.000000	0.000000	-180.000000	0.000000
90.000000	0.491000	90.000000	0.491000	90.000000	0.000000	90.000000	0.000000	90.000000	0.000000	90.000000	0.000000	90.000000	0.000000	90.000000	0.000000	90.000000	0.000000	90.000000	0.000000	90.000000	0.000000	90.000000	0.000000	90.000000	0.000000	90.000000	0.000000	90.000000	0.000000	90.000000	0.000000	90.000000	0.000000	90.000000	0.000000	90.000000	0.000000	90.000000	0.000000	90.000000	0.000000	90.000000	0.000000	90.000000	0.000000	90.000000	0.000000	90.000000	0.000000
-180.000000	0.219000	-180.000000	0.219000	-180.000000	0.000000	-180.000000	0.000000	-180.000000	0.000000	-180.000000	0.000000	-180.000000	0.000000	-180.000000	0.000000	-180.000000	0.000000	-180.000000	0.000000	-180.000000	0.000000	-180.000000	0.000000	-180.000000	0.000000	-180.000000	0.000000	-180.000000	0.000000	-180.000000	0.000000	-180.000000	0.000000	-180.000000	0.000000	-180.000000	0.000000	-180.000000	0.000000	-180.000000	0.000000	-180.000000	0.000000	-180.000000	0.000000	-180.000000	0.000000	-180.000000	0.000000
-128.800000	0.379000	-128.800000	0.379000	-135.000000	0.654000	-135.000000	0.000000	-135.000000	0.000000	-135.000000	0.000000	-135.000000	0.000000	-135.000000	0.000000	-135.000000	0.000000	-135.000000	0.000000	-135.000000	0.000000	-135.000000	0.000000	-135.000000	0.000000	-135.000000	0.000000	-135.000000	0.000000	-135.000000	0.000000	-135.000000	0.000000	-135.000000	0.000000	-135.000000	0.000000	-135.000000	0.000000	-135.000000	0.000000	-135.000000	0.000000	-135.000000	0.000000	-135.000000	0.000000	-135.000000	0.000000
-157.000000	0.254000	-157.000000	0.254000	-180.000000	0.198000	-180.000000	0.000000	-180.000000	0.000000	-180.000000	0.000000	-180.000000	0.000000	-180.000000	0.000000	-180.000000	0.000000	-180.000000	0.000000	-180.000000	0.000000	-180.000000	0.000000	-180.000000	0.000000	-180.000000	0.000000	-180.000000	0.000000	-180.000000	0.000000	-180.000000	0.000000	-180.000000	0.000000	-180.000000	0.000000	-180.000000	0.000000	-180.000000	0.000000	-180.000000	0.000000	-180.000000	0.000000	-180.000000	0.000000	-180.000000	0.000000
-137.100000	0.339000	-137.100000	0.339000	-124.000000	0.388000	-90.000000	0.717000	-90.000000	0.000000	-90.000000	0.000000	-90.000000	0.000000	-90.000000	0.000000	-90.000000	0.000000	-90.000000	0.000000	-90.000000	0.000000	-90.000000	0.000000	-90.000000	0.000000	-90.000000	0.000000	-90.000000	0.000000	-90.000000	0.000000	-90.000000	0.000000	-90.000000	0.000000	-90.000000	0.000000	-90.000000	0.000000	-90.000000	0.000000	-90.000000	0.000000	-90.000000	0.000000	-90.000000	0.000000	-90.000000	0.000000
-152.300000	0.282000	-152.300000	0.282000	-159.100000	0.248000	-180.000000	0.193000	-180.000000	0.000000	-180.000000	0.000000	-180.000000	0.000000	-180.000000	0.000000	-180.000000	0.000000	-180.000000	0.000000	-180.000000	0.000000	-180.000000	0.000000	-180.000000	0.000000	-180.000000	0.000000	-180.000000	0.000000	-180.000000	0.000000	-180.000000	0.000000	-180.000000	0.000000	-180.000000	0.000000	-180.000000	0.000000	-180.000000	0.000000	-180.000000	0.000000	-180.000000	0.000000	-180.000000	0.000000	-180.000000	0.000000
-142.100000	0.321000	-142.100000	0.321000	-135.800000	0.344000	123.000000	0.390000	112.500000	0.000000	112.500000	0.000000	112.500000	0.000000	112.500000	0.000000	112.500000	0.000000	112.500000	0.000000	112.500000	0.000000	112.500000	0.000000	112.500000	0.000000	112.500000	0.000000	112.500000	0.000000	112.500000	0.000000	112.500000	0.000000	112.500000	0.000000	112.500000	0.000000	112.500000	0.000000	112.500000	0.000000	112.500000	0.000000	112.500000	0.000000	112.500000	0.000000	112.500000	0.000000
-149.000000	0.293000	-149.000000	0.293000	-153.000000	0.278000	159.600000	0.247000	-180.000000	0.000000	-180.000000	0.000000	-180.000000	0.000000	-180.000000	0.000000	-180.000000	0.000000	-180.000000	0.000000	-180.000000	0.000000	-180.000000	0.000000	-180.000000	0.000000	-180.000000	0.000000	-180.000000	0.000000	-180.000000	0.000000	-180.000000	0.000000	-180.000000	0.000000	-180.000000	0.000000	-180.000000	0.000000	-180.000000	0.000000	-180.000000	0.000000	-180.000000	0.000000	-180.000000	0.000000	-180.000000	0.000000
-144.200000	0.313000	-144.200000	0.313000	-141.400000	0.324000	135.600000	0.345000	-90.000000	0.000000	-90.000000	0.000000	-90.000000	0.000000	-90.000000	0.000000	-90.000000	0.000000	-90.000000	0.000000	-90.000000	0.000000	-90.000000	0.000000	-90.000000	0.000000	-90.000000	0.000000	-90.000000	0.000000	-90.000000	0.000000	-90.000000	0.000000	-90.000000	0.000000	-90.000000	0.000000	-90.000000	0.000000	-90.000000	0.000000	-90.000000	0.000000	-90.000000	0.000000	-90.000000	0.000000	-90.000000	0.000000
-147.700000	0.299000	-147.700000	0.299000	-149.500000	0.291000	153.100000	0.277000	-180.000000	0.810000	-180.000000	0.000000	-180.000000	0.000000	-180.000000	0.000000	-180.000000	0.000000	-180.000000	0.000000	-180.000000	0.000000	-180.000000	0.000000	-180.000000	0.000000	-180.000000	0.000000	-180.000000	0.000000	-180.000000	0.000000	-180.000000	0.000000	-180.000000	0.000000	-180.000000	0.000000	-180.000000	0.000000	-180.000000	0.000000	-180.000000	0.000000	-180.000000	0.000000	-180.000000	0.000000	-180.000000	0.000000
-145.200000	0.309000	-145.200000	0.309000	-143.800000	0.314000	141.200000	0.324000	-180.000000	0.189000	135.000000	0.000000	135.000000	0.000000	135.000000	0.000000	135.000000	0.000000	135.000000	0.000000	135.000000	0.000000	135.000000	0.000000	135.000000	0.000000	135.000000	0.000000	135.000000	0.000000	135.000000	0.000000	135.000000	0.000000	135.000000	0.000000	135.000000	0.000000	135.000000	0.000000	135.000000	0.000000	135.000000	0.000000	135.000000	0.000000	135.000000	0.000000	135.000000	0.000000
-147.000000	0.302000	-147.000000	0.302000	-147.900000	0.298000	149.600000	0.291000	-122.200000	0.392000	-180.000000	0.000000	-180.000000	0.000000	-180.000000	0.000000	-180.000000	0.000000	-180.000000	0.000000	-180.000000	0.000000	-180.000000	0.000000	-180.000000	0.000000	-180.000000	0.000000	-180.000000	0.000000	-180.000000	0.000000	-180.000000	0.000000	-180.000000	0.000000	-180.000000	0.000000	-180.000000	0.000000	-180.000000	0.000000	-180.000000	0.000000	-180.000000	0.000000	-180.000000	0.000000	-180.000000	0.000000
-145.800000	0.307000	-145.800000	0.307000	-145.000000	0.309000	143.800000	0.314000	-160.100000	0.246000	90.000000	0.000000	90.000000	0.000000	90.000000	0.000000	90.000000	0.000000	90.000000	0.000000	90.000000	0.000000	90.000000	0.000000	90.000000	0.000000	90.000000	0.000000	90.000000	0.000000	90.000000	0.000000	90.000000	0.000000	90.000000	0.000000	90.000000	0.000000	90.000000	0.000000	90.000000	0.000000	90.000000	0.000000	90.000000	0.000000	90.000000	0.000000	90.000000	0.000000
-146.600000	0.303000	-146.600000	0.303000	-147.100000	0.302000	147.900000	0.298000	-135.300000	0.346000	-180.000000	0.000000	-180.000000	0.000000	-180.000000	0.000000	-180.000000	0.000000	-180.000000	0.000000	-180.000000	0.000000	-180.000000	0.000000	-180.000000	0.000000	-180.000000	0.000000	-180.000000	0.000000	-180.000000	0.000000	-180.000000	0.000000	-180.000000	0.000000	-180.000000	0.000000	-180.000000	0.000000	-180.000000	0.000000	-180.000000	0.000000	-180.000000	0.000000	-180.000000	0.000000	-180.000000	0.000000
-146.000000	0.306000	-146.000000	0.306000	-145.700000	0.307000	145.000000	0.309000	-153.300000	0.277000	-123.700000	0.000000	-123.700000	0.000000	-123.700000	0.000000	-123.700000	0.000000	-123.700000	0.000000	-123.700000	0.000000	-123.700000	0.000000	-123.700000	0.000000	-123.700000	0.000000	-123.700000	0.000000	-123.700000	0.000000	-123.700000	0.000000	-123.700000	0.000000	-123.700000	0.000000	-123.700000	0.000000	-123.700000	0.000000	-123.700000	0.000000	-123.700000	0.000000	-123.700000	0.000000	-123.700000	0.000000
-146.500000	0.304000	-146.500000	0.304000	-146.600000	0.303000	147.100000	0.302000	-141.200000	0.324000	180.000000	0.000000	180.000000	0.000000	180.000000	0.000000	180.000000	0.000000	180.000000	0.000000	180.000000	0.000000	180.000000	0.000000	180.000000	0.000000	180.000000	0.000000	180.000000	0.000000	180.000000	0.000000	180.000000	0.000000	180.000000	0.000000	180.000000	0.000000	180.000000	0.000000	180.000000	0.000000	180.000000	0.000000	180.000000	0.000000	180.000000	0.000000	180.000000	0.000000
-146.100000	0.305000	-146.100000	0.305000	-146.000000	0.306000	145.700000	0.307000	-149.600000	0.291000	-90.000000	0.000000	-90.000000	0.000000	-90.000000	0.000000	-90.000000	0.000000	-90.000000	0.000000	-90.000000	0.000000	-90.000000	0.000000	-90.000000	0.000000	-90.000000	0.000000	-90.000000	0.000000	-90.000000	0.000000	-90.000000	0.000000	-90.000000	0.000000	-90.000000	0.000000	-90.000000	0.000000	-90.000000	0.000000	-90.000000	0.000000	-90.000000	0.000000	-90.000000	0.000000	-90.000000	0.000000
-146.300000	0.304000	-146.300000	0.304000	-146.500000	0.304000	146.600000	0.303000	-143.800000	0.314000	-180.000000	0.000000	-180.000000	0.000000	-180.000000	0.000000	-180.000000	0.000000	-180.000000	0.000000	-180.000000	0.000000	-180.000000	0.000000	-180.000000	0.000000	-180.000000	0.000000	-180.000000	0.000000	-180.000000	0.000000	-180.000000	0.000000	-180.000000	0.000000	-180.000000	0.000000	-180.000000	0.000000	-180.000000	0.000000	-180.000000	0.000000	-180.000000	0.000000	-180.000000	0.000000	-180.000000	0.000000
-146.100000	0.305000	-146.100000	0.305000	-146.100000	0.305000	146.000000	0.306000	-147.900000	0.298000	135.000000	0.904000	135.000000	0.000000	135.000000	0.000000	135.000000	0.000000	135.000000	0.000000	135.000000	0.000000	135.000000	0.000000	135.000000	0.000000	135.000000	0.000000	135.000000	0.000000	135.000000	0.000000	135.000000	0.000000	135.000000	0.000000	135.000000	0.000000	135.000000	0.000000	135.000000	0.000000	135.000000	0.000000	135.000000	0.000000	135.000000	0.000000	135.000000	0.000000
-146.300000	0.304000	-146.300000	0.304000	-146.300000	0.304000	146.500000	0.304000	-145.000000	0.309000	180.000000	0.002000	180.000000	0.000000	180.000000	0.000000	180.000000	0.000000	180.000000	0.000000	180.000000	0.000000	180.000000	0.000000	180.000000	0.000000	180.000000	0.000000	180.000000	0.000000	180.000000	0.000000	180.000000	0.000000	180.000000	0.000000	180.000000	0.000000	180.000000	0.000000	180.000000	0.000000	180.000000	0.000000	180.000000	0.000000	180.000000	0.000000	180.000000	0.000000
-146.100000	0.305000	-146.100000	0.305000	-146.100000	0.305000	146.100000	0.305000	-147.100000	0.302000	90.300000	0.492000	90.000000	0.000000	90.000000	0.000000	90.000000	0.000000	90.000000	0.000000	90.000000	0.000000	90.000000	0.000000	90.000000	0.000000	90.000000	0.000000	90.000000	0.000000	90.000000	0.000000	90.000000	0.000000	90.000000	0.000000	90.000000	0.000000	90.000000	0.000000	90.000000	0.000000	90.000000	0.000000	90.000000	0.000000	90.000000	0.000000	90.000000	0.000000
-146.300000	0.304000	-146.300000	0.304000	-146.300000	0.304000	146.300000	0.304000	-145.700000	0.307000	179.400000	0.003000	-180.000000	0.000000	-180.000000	0.000000	-180.000000	0.000000	-180.000000	0.000000	-180.000000	0.000000	-180.000000	0.000000	-180.000000	0.000000	-180.000000	0.000000	-180.000000	0.000000	-180.000000	0.000000	-180.000000	0.000000	-180.000000	0.000000	-180.000000	0.000000	-180.000000	0.000000	-180.000000	0.000000	-180.000000	0.000000	-180.000000	0.000000	-180.000000	0.000000	-180.000000	0.000000
-146.100000	0.305000	-146.100000	0.305000	-146.100000	0.305000	146.100000	0.305000	-146.600000	0.303000	90.800000	0.501000	-112.500000	0.000000	-112.500000	0.000000	-112.500000	0.000000	-112.500000	0.000000	-112.500000	0.000000	-112.500000	0.000000	-112.500000	0.000000	-112.500000	0.000000	-112.500000	0.000000	-112.500000	0.000000	-112.500000	0.000000	-112.500000	0.000000	-112.500000	0.000000	-112.500000	0.000000	-112.500000	0.000000	-112.500000	0.000000	-112.500000	0.000000	-112.500000	0.000000	-112.500000	0.000000
-146.300000	0.304000	-146.300000	0.304000	-146.300000	0.304000	146.300000	0.304000	-146.000000	0.306000	179.000000	0.004000	180.000000	0.000000	180.000000	0.000000	180.000000	0.000000	180.000000	0.000000	180.000000	0.000000	180.000000	0.000000	180.000000	0.000000	180.000000	0.000000	180.000000	0.000000	180.000000	0.000000	180.000000	0.000000	180.000000	0.000000	180.000000	0.000000	180.000000	0.000000	180.000000	0.000000	180.000000	0.000000	180.000000	0.000000	180.000000	0.000000	180.000000	0.000000
-146.100000	0.305000	-146.100000	0.305000	-146.100000	0.305000	146.100000	0.305000	-146.500000	0.304000	91.200000	0.499000	90.000000	0.000000	90.000000	0.000000	90.000000	0.000000	90.000000	0.000000	90.000000	0.000000	90.000000	0.000000	90.000000	0.000000	90.000000	0.000000	90.000000	0.000000	90.000000	0.000000	90.000000	0.000000	90.000000	0.000000	90.000000	0.000000	90.000000	0.000000	90.000000	0.000000	90.000000	0.000000	90.000000	0.000000	90.000000	0.000000	90.000000	0.000000
-146.300000	0.304000	-146.300000	0.304000	-146.300000	0.304000	146.300000	0.304000	-146.100000	0.305000	178.600000	0.006000	-180.000000	0.000000	-180.000000	0.000000	-180.000000	0.000000	-180.000000	0.000000	-180.000000	0.000000	-180.000000	0.000000	-180.000000	0.000000	-180.000000	0.000000	-180.000000	0.000000	-180.000000	0.000000	-180.000000	0.000000	-180.000000	0.000000	-180.000000	0.000000	-180.000000	0.000000	-180.000000	0.000000	-180.000000	0.000000	-180.000000	0.000000	-180.000000	0.000000	-180.000000	0.000000
-146.100000	0.305000	-146.100000	0.305000	-146.100000	0.305000	146.100000	0.305000	-146.300000	0.304000	91.700000	0.498000	-135.000000	0.000000	-135.000000	0.000000	-135.000000	0.000000	-135.000000	0.000000	-135.000000	0.000000	-135.000000	0.000000	-135.000000	0.000000	-135.000000	0.000000	-135.000000	0.000000	-135.000000	0.000000	-135.000000	0.000000	-135.000000	0.000000	-135.000000	0.000000	-135.000000	0.000000	-135.000000	0.000000	-135.000000	0.000000	-135.000000	0.000000	-135.000000	0.000000	-135.000000	0.000000
-146.300000	0.304000	-146.300000	0.304000	-146.300000	0.304000	146.300000	0.304000	-146.100000	0.305000	178.000000	0.006000	180.000000	0.000000	180.000000	0.000000	180.000000	0.000000	180.000000	0.000000	180.000000	0.000000	180.000000	0.000000	180.000000	0.000000	180.000000	0.000000	180.000000	0.000000	180.000000	0.000000	180.000000	0.000000	180.000000	0.000000	180.000000	0.000000	180.000000	0.000000	180.000000	0.000000	180.000000	0.000000	180.000000	0.000000	180.000000	0.000000	180.000000	0.000000
-146.100000	0.305000	-146.100000	0.305000	-146.100000	0.305000	146.100000	0.305000	-146.300000	0.304000	92.000000	0.497000	-90.000000	0.000000	-90.000000	0.000000	-90.000000	0.000000	-90.000000	0.000000	-90.000000	0.000000	-90.000000	0.000000	-90.000000	0.000000	-90.000000	0.000000	-90.000000	0.000000	-90.000000	0.000000	-90.000000	0.000000	-90.000000	0.000000	-90.000000	0.000000	-90.000000	0.000000	-90.000000	0.000000	-90.000000	0.000000	-90.000000	0.000000	-90.000000	0.000000	-90.000000	0.000000
-146.300000	0.304000	-146.300000	0.304000	-146.300000	0.304000	146.300000	0.304000	-146.100000	0.305000	178.000000	0.009000	180.000000	0.000000	180.000000	0.000000	180.000000	0.000000	180.000000	0.000000	180.000000	0.000000	180.000000	0.000000	180.000000	0.000000	180.000000	0.000000	180.000000	0.000000	180.000000	0.000000	180.000000	0.000000	180.000000	0.000000	180.000000	0.000000	180.000000	0.000000	180.000000	0.000000	180.000000	0.000000	180.000000	0.000000	180.000000	0.000000	180.000000	0.000000
-146.100000	0.305000	-146.100000	0.305000	-146.100000	0.305000	146.100000	0.305000	-146.300000	0.304000	92.500000	0.496000	106.900000	0.000000	106.900000	0.000000	106.900000	0.000000	106.900000	0.000000	106.900000	0.000000	106.900000	0.000000	106.900000	0.000000	106.900000	0.000000	106.900000	0.000000	106.900000	0.000000	106.900000	0.000000	106.900000	0.000000	106.900000	0.000000	106.900000	0.000000	106.900000	0.000000	106.900000	0.000000	106.900000	0.000000	106.900000	0.000000	106.900000	0.000000
-146.300000	0.304000	-146.300000	0.304000	-146.300000	0.304000	146.300000	0.304000	-146.100000	0.305000	176.900000	0.008000	180.000000	0.000000	180.000000	0.000000	180.000000	0.000000	180.000000	0.000000	180.000000	0.000000	180.000000	0.000000	180.000000	0.000000	180.000000	0.000000	180.000000	0.000000	180.000000	0.000000	180.000000	0.000000	180.000000	0.000000	180.000000	0.000000	180.000000	0.000000	180.000000	0.000000	180.000000	0.000000	180.000000	0.000000	180.000000	0.000000	180.000000	0.000000
-146.100000	0.305000	-146.100000	0.305000	-146.100000	0.305000	146.100000	0.305000	-146.300000	0.304000	92.900000	0.495000	-90.000000	0.000000	-90.000000	0.000000	-90.000000	0.000000	-90.000000	0.000000	-90.000000	0.000000	-90.000000	0.000000	-90.000000	0.000000	-90.000000	0.000000	-90.000000	0.000000	-90.000000	0.000000	-90.000000	0.000000	-90.000000	0.000000	-90.000000	0.000000	-90.000000	0.000000	-90.000000	0.000000	-90.000000	0.000000	-90.000000	0.000000	-90.000000	0.000000	-90.000000	0.000000
-146.300000	0.304000	-146.300000	0.304000	-146.300000	0.304000	146.300000	0.304000	-146.100000	0.305000	177.300000	0.013000	-180.000000	0.000000	-180.000000	0.000000	-180.000000	0.000000	-180.000000	0.000000	-180.000000	0.000000	-180.000000	0.000000	-180.000000	0.000000	-180.000000	0.000000	-180.000000	0.000000	-180.000000	0.000000	-180.000000	0.000000	-180.000000	0.000000	-180.000000	0.000000	-180.000000	0.000000	-180.000000	0.000000	-180.000000	0.000000	-180.000000	0.000000	-180.000000	0.000000	-180.000000	0.000000
-146.100000	0.305000	-146.100000	0.305000	-146.100000	0.305000	146.100000	0.305000	-146.300000	0.304000	93.600000	0.493000	135.000000	0.000000	135.000000	0.000000	135.000000	0.000000	135.000000	0.000000	135.000000	0.000000	135.000000	0.000000	135.000000	0.000000	135.000000	0.000000	135.000000	0.000000	135.000000	0.000000	135.000000	0.000000	135.000000	0.000000	135.000000	0.000000	135.000000	0.000000	135.000000	0.000000	135.000000	0.000000	135.000000	0.000000	135.000000	0.000000	135.000000	0.000000
-146.300000	0.304000	-146.300000	0.304000	-146.300000	0.304000	146.300000	0.304000	-146.100000	0.305000	175.500000	0.011000	-180.000000	0.000000	-180.000000	0.000000	-180.000000	0.000000	-180.000000	0.000000	-180.000000	0.000000	-180.000000	0.000000	-180.000000	0.000000	-180.000000	0.000000	-180.000000	0.000000	-180.000000	0.000000	-180.000000	0.000000	-180.000000	0.000000	-180.000000	0.000000	-180.000000	0.000000	-180.000000	0.000000	-180.000000	0.000000	-180.000000	0.000000	-180.000000	0.000000	-180.000000	0.000000
-146.100000	0.305000	-146.100000	0.305000	-146.100000	0.305000	146.100000	0.305000	-146.300000	0.304000	94.100000	0.492000	90.000000	0.000000	90.000000	0.000000	90.000000	0.000000	90.000000	0.000000	90.000000	0.000000	90.000000	0.000000	90.000000	0.000000	90.000000	0.000000	90.000000	0.000000	90.000000	0.000000	90.000000	0.000000	90.000000	0.000000	90.000000	0.000000	90.000000	0.000000	90.000000	0.000000	90.000000	0.000000	90.000000	0.000000	90.000000	0.000000	90.000000	0.000000
-146.300000	0.304000	-146.300000	0.304000	-146.300000	0.304000	146.300000	0.304000	-146.100000	0.305000	178.800000	0.220000	180.000000	0.000000	180.000000	0.000000	180.000000	0.000000	180.000000	0.000000	180.000000	0.000000	180.000000	0.000000	180.000000	0.000000	180.000000	0.000000	180.000000	0.000000	180.000000	0.000000	180.000000	0.000000	180.000000	0.000000	180.000000	0.000000	180.000000	0.000000	180.000000	0.000000	180.000000	0.000000	180.000000	0.000000	180.000000	0.000000	180.000000	0.000000
-146.100000	0.305000	-146.100000	0.305000	-146.100000	0.305000	146.100000	0.305000	-146.300000	0.304000	129.000000	0.377000	-112.500000	0.995000	-112.500000	0.000000	-112.500000	0.000000	-112.500000	0.000000	-112.500000	0.000000	-112.500000	0.000000	-112.500000	0.000000	-112.500000	0.000000	-112.500000	0.000000	-112.500000	0.000000	-112.500000	0.000000	-112.500000	0.000000	-112.500000	0.000000	-112.500000	0.000000	-112.500000	0.000000	-112.500000	0.000000	-112.500000	0.000000	-112.500000	0.000000	-112.500000	0.000000
-146.300000	0.304000	-146.300000	0.304000	-146.300000	0.304000	146.300000	0.304000	-146.100000	0.305000	156.800000	0.255000	-180.000000	0.001000	-180.000000	0.000000	-180.000000	0.000000	-180.000000	0.000000	-180.000000	0.000000	-180.000000	0.000000	-180.000000	0.000000	-180.000000	0.000000	-180.000000	0.000000	-180.000000	0.000000	-180.000000	0.000000	-180.000000	0.000000	-180.000000	0.000000	-180.000000	0.000000	-180.000000	0.000000	-180.000000	0.000000	-180.000000	0.000000	-180.000000	0.000000	-180.000000	0.000000
-146.100000	0.305000	-146.100000	0.305000	-146.100000	0.305000	146.100000	0.305000	-146.300000	0.304000	137.300000	0.339000	88.400000	0.001000	90.000000	0.000000	90.000000	0.000000	90.000000	0.000000	90.000000	0.000000	90.000000	0.000000	90.000000	0.000000	90.000000	0.000000	90.000000	0.000000	90.000000	0.000000	90.000000	0.000000	90.000000	0.000000	90.000000	0.000000	90.000000	0.000000	90.000000	0.000000	90.000000	0.000000	90.000000	0.000000	90.000000	0.000000	90.000000	0.000000
-146.300000	0.304000	-146.300000	0.304000	-146.300000	0.304000	146.300000	0.304000	-146.100000	0.305000	152.200000	0.282000	-177.000000	0.001000	180.000000	0.000000	180.000000	0.000000	180.000000	0.000000	180.000000	0.000000	180.000000	0.000000	180.000000	0.000000	180.000000	0.000000	180.000000	0.000000	180.000000	0.000000	180.000000	0.000000	180.000000	0.000000	180.000000	0.000000	180.000000	0.000000	180.000000	0.000000	180.000000	0.000000	180.000000	0.000000	180.000000	0.000000	180.000000	0.000000
-146.100000	0.305000	-146.100000	0.305000	-146.100000	0.305000	146.100000	0.305000	-146.300000	0.304000	142.100000	0.321000	-131.500000	0.651000	-135.000000	0.000000	-135.000000	0.000000	-135.000000	0.000000	-135.000000	0.000000	-135.000000	0.000000	-135.000000	0.000000	-135.000000	0.000000	-135.000000	0.000000	-135.000000	0.000000	-135.000000	0.000000	-135.000000	0.000000	-135.000000	0.000000	-135.000000	0.000000	-135.000000	0.000000	-135.000000	0.000000	-135.000000	0.000000	-135.000000	0.000000	-135.000000	0.000000
-146.300000	0.304000	-146.300000	0.304000	-146.300000	0.304000	146.300000	0.304000	-146.100000	0.305000	149.000000	0.293000	87.600000	0.002000	180.000000	0.000000	180.000000	0.000000	180.000000	0.000000	180.000000	0.000000	180.000000	0.000000	180.000000	0.000000	180.000000	0.000000	180.000000	0.000000	180.000000	0.000000	180.000000	0.000000	180.000000	0.000000	180.000000	0.000000	180.000000	0.000000	180.000000	0.000000	180.000000	0.000000	180.000000	0.000000	180.000000	0.000000	180.000000	0.000000
-146.100000	0.305000	-146.100000	0.305000	-146.100000	0.305000	146.100000	0.305000	-146.300000	0.304000	144.200000	0.313000	170.900000	0.003000	-90.000000	0.000000	-90.000000	0.000000	-90.000000	0.000000	-90.000000	0.000000	-90.000000	0.000000	-90.000000	0.000000	-90.000000	0.000000	-90.000000	0.000000	-90.000000	0.000000	-90.000000	0.000000	-90.000000	0.000000	-90.000000	0.000000	-90.000000	0.000000	-90.000000	0.000000	-90.000000	0.000000	-90.000000	0.000000	-90.000000	0.000000	-90.000000	0.000000
-146.300000	0.304000	-146.300000	0.304000	-146.300000	0.304000	146.300000	0.304000	-146.100000	0.305000	147.700000	0.299000	-83.200000	0.003000	-180.000000	0.000000	-180.000000	0.000000	-180.000000	0.000000	-180.000000	0.000000	-180.000000	0.000000	-180.000000	0.000000	-180.000000	0.000000	-180.000000	0.000000	-180.000000	0.000000	-180.000000	0.000000	-180.000000	0.000000	-180.000000	0.000000	-180.000000	0.000000	-180.000000	0.000000	-180.000000	0.000000	-180.000000	0.000000	-180.000000	0.000000	-180.000000	0.000000
-146.100000	0.305000	-146.100000	0.305000	-146.100000	0.305000	146.100000	0.305000	-146.300000	0.304000	145.200000	0.309000	140.300000	0.643000	101.200000	0.000000	101.200000	0.000000	101.200000	0.000000	101.200000	0.000000	101.200000	0.000000	101.200000	0.000000	101.200000	0.000000	101.200000	0.000000	101.200000	0.000000	101.200000	0.000000	101.200000	0.000000	101.200000	0.000000	101.200000	0.000000	101.200000	0.000000	101.200000	0.000000	101.200000	0.000000	101.200000	0.000000	101.200000	0.000000
-146.300000	0.304000	-146.300000	0.304000	-146.300000	0.304000	146.300000	0.304000	-146.100000	0.305000	147.000000	0.302000	83.700000	0.009000	180.000000	0.000000	180.000000	0.000000	180.000000	0.000000	180.000000	0.000000	180.000000	0.000000	180.000000	0.000000	180.000000	0.000000	180.000000	0.000000	180.000000	0.000000	180.000000	0.000000	180.000000	0.000000	180.000000	0.000000	180.000000	0.000000	180.000000	0.000000	180.000000	0.000000	180.000000	0.000000	180.000000	0.000000	180.000000	0.000000
-146.100000	0.305000	-146.100000	0.305000	-146.100000	0.305000	146.100000	0.305000	-146.300000	0.304000	145.800000	0.307000	91.200000	0.007000	-90.000000	0.000000	-90.000000	0.000000	-90.000000	0.000000	-90.000000	0.000000	-90.000000	0.000000	-90.000000	0.000000	-90.000000	0.000000	-90.000000	0.000000	-90.000000	0.000000	-90.000000	0.000000	-90.000000	0.000000	-90.000000	0.000000	-90.000000	0.000000	-90.000000	0.000000	-90.000000	0.000000	-90.000000	0.000000	-90.000000	0.000000	-90.000000	0.000000
-146.300000	0.304000	-146.300000	0.304000	-146.300000	0.304000	146.300000	0.304000	-146.100000	0.305000	146.600000	0.303000	94.000000	0.536000	-180.000000	0.000000	-180.000000	0.000000	-180.000000	0.000000	-180.000000	0.000000	-180.000000	0.000000	-180.000000	0.000000	-180.000000	0.000000	-180.000000	0.000000	-180.000000	0.000000	-180.000000	0.000000	-180.000000	0.000000	-180.000000	0.000000	-180.000000	0.000000	-180.000000	0.000000	-180.000000	0.000000	-180.000000	0.000000	-180.000000	0.000000	-180.000000	0.000000
-146.100000	0.305000	-146.100000	0.305000	-146.100000	0.305000	146.100000	0.305000	-146.300000	0.304000	146.000000	0.306000	-179.600000	0.250000	135.000000	0.000000	135.000000	0.000000	135.000000	0.000000	135.000000	0.000000	135.000000	0.000000	135.000000	0.000000	135.000000	0.000000	135.000000	0.000000	135.000000	0.000000	135.000000	0.000000	135.000000	0.000000	135.000000	0.000000	135.000000	0.000000	135.000000	0.000000	135.000000	0.000000	135.000000	0.000000	135.000000	0.000000	135.000000	0.000000
-146.300000	0.304000	-146.300000	0.304000	-146.300000	0.304000	146.300000	0.304000	-146.100000	0.305000	146.500000	0.304000	-135.200000	0.359000	-180.000000	0.000000	-180.000000	0.000000	-180.000000	0.000000	-180.000000	0.000000	-180.000000	0.000000	-180.000000	0.000000	-180.000000	0.000000	-180.000000	0.000000	-180.000000	0.000000	-180.000000	0.000000	-180.000000	0.000000	-180.000000	0.000000	-180.000000	0.000000	-180.000000	0.000000	-180.000000	0.000000	-180.000000	0.000000	-180.000000	0.000000	-180.000000	0.000000
-146.100000	0.305000	-146.100000	0.305000	-146.100000	0.305000	146.100000	0.305000	-146.300000	0.304000	146.100000	0.305000	-90.800000	0.003000	90.000000	0.000000	90.000000	0.000000	90.000000	0.000000	90.000000	0.000000	90.000000	0.000000	90.000000	0.000000	90.000000	0.000000	90.000000	0.000000	90.000000	0.000000	90.000000	0.000000	90.000000	0.000000	90.000000	0.000000	90.000000	0.000000	90.000000	0.000000	90.000000	0.000000	90.000000	0.000000	90.000000	0.000000	90.000000	0.000000
-146.300000	0.304000	-146.300000	0.304000	-146.300000	0.304000	146.300000	0.304000	-146.100000	0.305000	146.300000	0.304000	-135.000000	0.433000	180.000000	0.000000	180.000000	0.000000	180.000000	0.000000	180.000000	0.000000	180.000000	0.000000	180.000000	0.000000	180.000000	0.000000	180.000000	0.000000	180.000000	0.000000	180.000000	0.000000	180.000000	0.000000	180.000000	0.000000	180.000000	0.000000	180.000000	0.000000	180.000000	0.000000	180.000000	0.000000	180.000000	0.000000	180.000000	0.000000
-146.100000	0.305000	-146.100000	0.305000	-146.100000	0.305000	146.100000	0.305000	-146.300000	0.304000	146.100000	0.305000	-179.600000	0.294000	-112.500000	0.000000	-112.500000	0.000000	-112.500000	0.000000	-112.500000	0.000000	-112.500000	0.000000	-112.500000	0.000000	-112.500000	0.000000	-112.500000	0.000000	-112.500000	0.000000	-112.500000	0.000000	-112.500000	0.000000	-112.500000	0.000000	-112.500000	0.000000	-112.500000	0.000000	-112.500000	0.000000	-112.500000	0.000000	-112.500000	0.000000	-112.500000	0.000000
-146.300000	0.304000	-146.300000	0.304000	-146.300000	0.304000	146.300000	0.304000	-146.100000	0.305000	146.300000	0.304000	-146.700000	0.334000	180.000000	0.000000	180.000000	0.000000	180.000000	0.000000	180.000000	0.000000	180.000000	0.000000	180.000000	0.000000	180.000000	0.000000	180.000000	0.000000	180.000000	0.000000	180.000000	0.000000	180.000000	0.000000	180.000000	0.000000	180.000000	0.000000	180.000000	0.000000	180.000000	0.000000	180.000000	0.000000	180.000000	0.000000	180.000000	0.000000
-146.100000	0.305000	-146.100000	0.305000	-146.100000	0.305000	146.100000	0.305000	-146.300000	0.304000	146.100000	0.305000	-70.900000	0.005000	-90.000000	0.000000	-90.000000	0.000000	-90.000000	0.000000	-90.000000	0.000000	-90.000000	0.000000	-90.000000	0.000000	-90.000000	0.000000	-90.000000	0.000000	-90.000000	0.000000	-90.000000	0.000000	-90.000000	0.000000	-90.000000	0.000000	-90.000000	0.000000	-90.000000	0.000000	-90.000000	0.000000	-90.000000	0.000000	-90.000000	0.000000	-90.000000	0.000000
-146.300000	0.304000	-146.300000	0.304000	-146.300000	0.304000	146.300000	0.304000	-146.100000	0.305000	146.300000	0.304000	-145.800000	0.427000	-180.000000	0.000000	-180.000000	0.000000	-180.000000	0.000000	-180.000000	0.000000	-180.000000	0.000000	-180.000000	0.000000	-180.000000	0.000000	-180.000000	0.000000	-180.000000	0.000000	-180.000000	0.000000	-180.000000	0.000000	-180.000000	0.000000	-180.000000	0.000000	-180.000000	0.000000	-180.000000	0.000000	-180.000000	0.000000	-180.000000	0.000000	-180.000000	0.000000
-146.100000	0.305000	-146.100000	0.305000	-146.100000	0.305000	146.100000	0.305000	-146.300000	0.304000	146.100000	0.305000	-180.000000	0.305000	135.000000	0.000000	135.000000	0.000000	135.000000	0.000000	135.000000	0.000000	135.000000	0.000000	135.000000	0.000000	135.000000	0.000000	135.000000	0.000000	135.000000	0.000000	135.000000	0.000000	135.000000	0.000000	135.000000	0.000000	135.000000	0.000000	135.000000	0.000000	135.000000	0.000000	135.000000	0.000000	135.000000	0.000000	135.000000	0.000000
-146.300000	0.304000	-146.300000	0.304000	-146.300000	0.304000	146.300000	0.304000	-146.100000	0.305000	146.300000	0.304000	-150.300000	0.328000	-180.000000	0.000000	-180.000000	0.000000	-180.000000	0.000000	-180.000000	0.000000	-180.000000	0.000000	-180.000000	0.000000	-180.000000	0.000000	-180.000000	0.000000	-180.000000	0.000000	-180.000000	0.000000	-180.000000	0.000000	-180.000000	0.000000	-180.000000	0.000000	-180.000000	0.000000	-180.000000	0.000000	-180.000000	0.000000	-180.000000	0.000000	-180.000000	0.000000
-146.100000	0.305000	-146.100000	0.305000	-146.100000	0.305000	146.100000	0.305000	-146.300000	0.304000	146.100000	0.305000	-65.500000	0.004000	90.000000	0.000000	90.000000	0.000000	90.000000	0.000000	90.000000	0.000000	90.000000	0.000000	90.000000	0.000000	90.000000	0.000000	90.000000	0.000000	90.000000	0.000000	90.000000	0.000000	90.000000	0.000000	90.000000	0.000000	90.000000	0.000000	90.000000	0.000000	90.000000	0.000000	90.000000	0.000000	90.000000	0.000000	90.000000	0.000000
-146.300000	0.304000	-146.300000	0.304000	-146.300000	0.304000	146.300000	0.304000	-146.100000	0.305000	146.300000	0.304000	-148.900000	0.426000	180.000000	0.000000	180.000000	0.000000	180.000000	0.000000	180.000000	0.000000	180.000000	0.000000	180.000000	0.000000	180.000000	0.000000	180.000000	0.000000	180.000000	0.000000	180.000000	0.000000	180.000000	0.000000	180.000000	0.000000	180.000000	0.000000	180.000000	0.000000	180.000000	0.000000	180.000000	0.000000	180.000000	0.000000	180.000000	0.000000
-146.100000	0.305000	-146.100000	0.305000	-146.100000	0.305000	146.100000	0.305000	-146.300000	0.304000	146.100000	0.305000	179.000000	0.308000	-126.600000	0.000000	-126.600000	0.000000	-126.600000	0.000000	-126.600000	0.000000	-126.600000	0.000000	-126.600000	0.000000	-126.600000	0.000000	-126.600000	0.000000	-126.600000	0.000000	-126.600000	0.000000	-126.600000	0.000000	-126.600000	0.000000	-126.600000	0.000000	-126.600000	0.000000	-126.600000	0.000000	-126.600000	0.000000	-126.600000	0.000000	-126.600000	0.000000
-146.300000	0.304000	-146.300000	0.304000	-146.300000	0.304000	146.300000	0.304000	-146.100000	0.305000	146.300000	0.304000	149.900000	0.325000	180.000000	0.000000	180.000000	0.000000	180.000000	0.000000	180.000000	0.000000	180.000000	0.000000	180.000000	0.000000	180.000000	0.000000	180.000000	0.000000	180.000000	0.000000	180.000000	0.000000	180.000000	0.000000	180.000000	0.000000	180.000000	0.000000	180.000000	0.000000	180.000000	0.000000	180.000000	0.000000	180.000000	0.000000	180.000000	0.000000
-146.100000	0.305000	-146.100000	0.305000	-146.100000	0.305000	146.100000	0.305000	-146.300000	0.304000	146.100000	0.305000	66.100000	0.007000	90.000000	0.000000	90.000000	0.000000	90.000000	0.000000	90.000000	0.000000	90.000000	0.000000	90.000000	0.000000	90.000000	0.000000	90.000000	0.000000	90.000000	0.000000	90.000000	0.000000	90.000000	0.000000	90.000000	0.000000	90.000000	0.000000	90.000000	0.000000	90.000000	0.000000	90.000000	0.000000	90.000000	0.000000	90.000000	0.000000
-146.300000	0.304000	-146.300000	0.304000	-146.300000	0.304000	146.300000	0.304000	-146.100000	0.305000	146.300000	0.304000	148.800000	0.426000	-180.000000	0.000000	-180.000000	0.000000	-180.000000	0.000000	-180.000000	0.000000	-180.000000	0.000000	-180.000000	0.000000	-180.000000	0.000000	-180.000000	0.000000	-180.000000	0.000000	-180.000000	0.000000	-180.000000	0.000000	-180.000000	0.000000	-180.000000	0.000000	-180.000000	0.000000	-180.000000	0.000000	-180.000000	0.000000	-180.000000	0.000000	-180.000000	0.000000
-146.100000	0.305000	-146.100000	0.305000	-146.100000	0.305000	146.100000	0.305000	-146.300000	0.304000	146.100000	0.305000	-179.500000	0.307000	-135.000000	0.000000	-135.000000	0.000000	-135.000000	0.000000	-135.000000	0.000000	-135.000000	0.000000	-135.000000	0.000000	-135.000000	0.000000	-135.000000	0.000000	-135.000000	0.000000	-135.000000	0.000000	-135.000000	0.000000	-135.000000	0.000000	-135.000000	0.000000	-135.000000	0.000000	-135.000000	0.000000	-135.000000	0.000000	-135.000000	0.000000	-135.000000	0.000000
-146.300000	0.304000	-146.300000	0.304000	-146.300000	0.304000	146.300000	0.304000	-146.100000	0.305000	146.300000	0.304000	-150.200000	0.326000	180.000000	0.000000	180.000000	0.000000	180.000000	0.000000	180.000000	0.000000	180.000000	0.000000	180.000000	0.000000	180.000000	0.000000	180.000000	0.000000	180.000000	0.000000	180.000000	0.000000	180.000000	0.000000	180.000000	0.000000	180.000000	0.000000	180.000000	0.000000	180.000000	0.000000	180.000000	0.000000	180.000000	0.000000	180.000000	0.000000
-146.100000	0.305000	-146.100000	0.305000	-146.100000	0.305000	146.100000	0.305000	-146.300000	0.304000	146.100000	0.305000	-65.800000	0.006000	-90.000000	0.000000	-90.000000	0.000000	-90.000000	0.000000	-90.000000	0.000000	-90.000000	0.000000	-90.000000	0.000000	-90.000000	0.000000	-90.000000	0.000000	-90.000000	0.000000	-90.000000	0.000000	-90.000000	0.000000	-90.000000	0.000000	-90.000000	0.000000	-90.000000	0.000000	-90.000000	0.000000	-90.000000	0.000000	-90.000000	0.000000	-90.000000	0.000000
-146.300000	0.304000	-146.300000	0.304000	-146.300000	0.304000	146.300000	0.304000	-146.100000	0.305000	146.300000	0.304000	-148.900000	0.426000	180.000000	0.000000	180.000000	0.000000	180.000000	0.000000	180.000000	0.000000	180.000000	0.000000	180.000000	0.000000	180.000000	0.000000	180.000000	0.000000	180.000000	0.000000	180.000000	0.000000	180.000000	0.000000	180.000000	0.000000	180.000000	0.000000	180.000000	0.000000	180.000000	0.000000	180.000000	0.000000	180.000000	0.000000	180.000000	0.000000
-146.100000	0.305000	-146.100000	0.305000	-146.100000	0.305000	146.100000	0.305000	-146.300000	0.304000	146.100000	0.305000	179.300000	0.307000	112.500000	0.000000	112.500000	0.000000	112.500000	0.000000	112.500000	0.000000	112.500000	0.000000	112.500000	0.000000	112.500000	0.000000	112.500000	0.000000	112.500000	0.000000	112.500000	0.000000	112.500000	0.000000	112.500000	0.000000	112.500000	0.000000	112.500000	0.000000	112.500000	0.000000	112.500000	0.000000	112.500000	0.000000	112.500000	0.000000
-146.300000	0.304000	-146.300000	0.304000	-146.300000	0.304000	146.300000	0.304000	-146.100000	0.305000	146.300000	0.304000	150.000000	0.326000	180.000000	0.000000	180.000000	0.000000	180.000000	0.000000	180.000000	0.000000	180.000000	0.000000	180.000000	0.000000	180.000000	0.000000	180.000000	0.000000	180.000000	0.000000	180.000000	0.000000	180.000000	0.000000	180.000000	0.000000	180.000000	0.000000	180.000000	0.000000	180.000000	0.000000	180.000000	0.000000	180.000000	0.000000	180.000000	0.000000
-146.100000	0.305000	-146.100000	0.305000	-146.100000	0.305000	146.100000	0.305000	-146.300000	0.304000	146.100000	0.305000	65.900000	0.006000	-90.000000	0.000000	-90.000000	0.000000	-90.000000	0.000000	-90.000000	0.000000	-90.000000	0.000000	-90.000000	0.000000	-90.000000	0.000000	-90.000000	0.000000	-90.000000	0.000000	-90.000000	0.000000	-90.000000	0.000000	-90.000000	0.000000	-90.000000	0.000000	-90.000000	0.000000	-90.000000	0.000000	-90.000000	0.000000	-90.000000	0.000000	-90.000000	0.000000
-146.300000	0.304000	-146.300000	0.304000	-146.300000	0.304000	146.300000	0.304000	-146.100000	0.305000	146.300000	0.304000	148.800000	0.426000	-180.000000	0.000000	-180.000000	0.000000	-180.000000	0.000000	-180.000000	0.000000	-180.000000	0.000000	-180.000000	0.000000	-180.000000	0.000000	-180.000000	0.000000	-180.000000	0.000000	-180.000000	0.000000	-180.000000	0.000000	-180.000000	0.000000	-180.000000	0.000000	-180.000000	0.000000	-180.000000	0.000000	-180.000000	0.000000	-180.000000	0.000000	-180.000000	0.000000
-146.100000	0.305000	-146.100000	0.305000	-146.100000	0.305000	146.100000	0.305000	-146.300000	0.304000	146.100000	0.305000	-179.400000	0.307000	135.000000	0.000000	135.000000	0.000000	135.000000	0.000000	135.000000	0.000000	135.000000	0.000000	135.000000	0.000000	135.000000	0.000000	135.000000	0.000000	135.000000	0.000000	135.000000	0.000000	135.000000	0.000000	135.000000	0.000000	135.000000	0.000000	135.000000	0.000000	135.000000	0.000000	135.000000	0.000000	135.000000	0.000000	135.000000	0.000000
-146.300000	0.304000	-146.300000	0.304000	-146.300000	0.304000	146.300000	0.304000	-146.100000	0.305000	146.300000	0.304000	-150.100000	0.326000	180.000000	0.000000	180.000000	0.000000	180.000000	0.000000	180.000000	0.000000	180.000000	0.000000	180.000000	0.000000	180.000000	0.000000	180.000000	0.000000	180.000000	0.000000	180.000000	0.000000	180.000000	0.000000	180.000000	0.000000	180.000000	0.000000	180.000000	0.000000	180.000000	0.000000	180.000000	0.000000	180.000000	0.000000	180.000000	0.000000
-146.100000	0.305000	-146.100000	0.305000	-146.100000	0.305000	146.100000	0.305000	-146.300000	0.304000	146.100000	0.305000	-65.900000	0.006000	90.000000	0.000000	90.000000	0.000000	90.000000	0.000000	90.000000	0.000000	90.000000	0.000000	90.000000	0.000000	90.000000	0.000000	90.000000	0.000000	90.000000	0.000000	90.000000	0.000000	90.000000	0.000000	90.000000	0.000000	90.000000	0.000000	90.000000	0.000000	90.000000	0.000000	90.000000	0.000000	90.000000	0.000000	90.000000	0.000000
-146.300000	0.304000	-146.300000	0.304000	-146.300000	0.304000	146.300000	0.304000	-146.100000	0.305000	146.300000	0.304000	-148.900000	0.426000	-180.000000	0.000000	-180.000000	0.000000	-180.000000	0.000000	-180.000000	0.000000	-180.000000	0.000000	-180.000000	0.000000	-180.000000	0.000000	-180.000000	0.000000	-180.000000	0.000000	-180.000000	0.000000	-180.000000	0.000000	-180.000000	0.000000	-180.000000	0.000000	-180.000000	0.000000	-180.000000	0.000000	-180.000000	0.000000	-180.000000	0.000000	-180.000000	0.000000
-146.100000	0.305000	-146.100000	0.305000	-146.100000	0.305000	146.100000	0.305000	-146.300000	0.304000	146.100000	0.305000	179.300000	0.307000	-119.200000	1.079000	-101.200000	0.000000	-101.200000	0.000000	-101.200000	0.000000	-101.200000	0.000000	-101.200000	0.000000	-101.200000	0.000000	-101.200000	0.000000	-101.200000	0.000000	-101.200000	0.000000	-101.200000	0.000000	-101.200000	0.000000	-101.200000	0.000000	-101.200000	0.000000	-101.200000	0.000000	-101.200000	0.000000	-101.200000	0.000000	-101.200000	0.000000
-146.300000	0.304000	-146.300000	0.304000	-146.300000	0.304000	146.300000	0.304000	-146.100000	0.305000	146.300000	0.304000	150.000000	0.326000	180.000000	0.001000	-180.000000	0.000000	-180.000000	0.000000	-180.000000	0.000000	-180.000000	0.000000	-180.000000	0.000000	-180.000000	0.000000	-180.000000	0.000000	-180.000000	0.000000	-180.000000	0.000000	-180.000000	0.000000	-180.000000	0.000000	-180.000000	0.000000	-180.000000	0.000000	-180.000000	0.000000	-180.000000	0.000000	-180.000000	0.000000	-180.000000	0.000000
-146.100000	0.305000	-146.100000	0.305000	-146.100000	0.305000	146.100000	0.305000	-146.300000	0.304000	146.100000	0.305000	65.900000	0.006000	-90.000000	0.000000	90.000000	0.000000	90.000000	0.000000	90.000000	0.000000	90.000000	0.000000	90.000000	0.000000	90.000000	0.000000	90.000000	0.000000	90.000000	0.000000	90.000000	0.000000	90.000000	0.000000	90.000000	0.000000	90.000000	0.000000	90.000000	0.000000	90.000000	0.000000	90.000000	0.000000	90.000000	0.000000	90.000000	0.000000
-146.300000	0.304000	-146.300000	0.304000	-146.300000	0.304000	146.300000	0.304000	-146.100000	0.305000	146.300000	0.304000	148.800000	0.426000	-180.000000	0.000000	180.000000	0.000000	180.000000	0.000000	180.000000	0.000000	180.000000	0.000000	180.000000	0.000000	180.000000	0.000000	180.000000	0.000000	180.000000	0.000000	180.000000	0.000000	180.000000	0.000000	180.000000	0.000000	180.000000	0.000000	180.000000	0.000000	180.000000	0.000000	180.000000	0.000000	180.000000	0.000000	180.000000	0.000000
[truncated: 19,123 more rows]
[truncated: 152 more columns]
