# Supplementary material for: Mathematical model studies of the comprehensive generation of major and minor phyllotactic patterns in plants with a predominant focus on orixate phyllotaxis
Source: PLoS Comput Biol. 2019 Jun 6;15(6):e1007044. doi: 10.1371/journal.pcbi.1007044 (PMC6553687; doi:10.1371/journal.pcbi.1007044)
Supplement: S4 Dataset — (ZIP) [file pcbi.1007044.s018.zip › EDC2/a1_N3_gm2_medium.csv]

-180.000000	0.000000	-180.000000	0.000000	-180.000000	0.000000	-180.000000	0.000000	-180.000000	0.000000	-180.000000	0.000000	-180.000000	0.000000	-180.000000	0.000000	-180.000000	0.000000	-180.000000	0.000000	-180.000000	0.000000	-180.000000	0.000000	-180.000000	0.000000	-180.000000	0.000000	-180.000000	0.000000	-180.000000	0.000000	-180.000000	0.000000	-180.000000	0.000000	-180.000000	0.000000	-180.000000	0.000000	-180.000000	0.000000	-180.000000	0.000000	-180.000000	0.000000	-180.000000	0.000000	-180.000000	0.000000
90.000000	0.491000	90.000000	0.491000	90.000000	0.491000	90.000000	0.491000	90.000000	0.491000	90.000000	0.491000	90.000000	0.000000	90.000000	0.000000	90.000000	0.000000	90.000000	0.000000	90.000000	0.000000	90.000000	0.000000	90.000000	0.000000	90.000000	0.000000	90.000000	0.000000	90.000000	0.000000	90.000000	0.000000	90.000000	0.000000	90.000000	0.000000	90.000000	0.000000	90.000000	0.000000	90.000000	0.000000	90.000000	0.000000	90.000000	0.000000	90.000000	0.000000
-180.000000	0.216000	-180.000000	0.216000	-180.000000	0.215000	-180.000000	0.214000	-180.000000	0.213000	-180.000000	0.212000	-180.000000	0.545000	-180.000000	0.545000	-180.000000	0.000000	-180.000000	0.000000	-180.000000	0.000000	-180.000000	0.000000	-180.000000	0.000000	-180.000000	0.000000	-180.000000	0.000000	-180.000000	0.000000	-180.000000	0.000000	-180.000000	0.000000	-180.000000	0.000000	-180.000000	0.000000	-180.000000	0.000000	-180.000000	0.000000	-180.000000	0.000000	-180.000000	0.000000	-180.000000	0.000000
-128.200000	0.381000	-128.200000	0.381000	-128.000000	0.381000	-127.800000	0.382000	-127.500000	0.382000	-127.400000	0.383000	-180.000000	0.244000	-180.000000	0.243000	-135.000000	0.654000	-135.000000	0.654000	-135.000000	0.654000	-135.000000	0.654000	-135.000000	0.654000	-135.000000	0.000000	-135.000000	0.000000	-135.000000	0.000000	-135.000000	0.000000	-135.000000	0.000000	-135.000000	0.000000	-135.000000	0.000000	-135.000000	0.000000	-135.000000	0.000000	-135.000000	0.000000	-135.000000	0.000000	-135.000000	0.000000
-157.200000	0.252000	-157.100000	0.252000	-157.100000	0.251000	-157.200000	0.250000	-157.300000	0.250000	-157.300000	0.249000	133.900000	0.363000	133.600000	0.363000	-180.000000	0.168000	-180.000000	0.153000	-180.000000	0.047000	-180.000000	0.030000	-180.000000	0.021000	-180.000000	0.675000	-180.000000	0.000000	-180.000000	0.000000	-180.000000	0.000000	-180.000000	0.000000	-180.000000	0.000000	-180.000000	0.000000	-180.000000	0.000000	-180.000000	0.000000	-180.000000	0.000000	-180.000000	0.000000	-180.000000	0.000000
-136.700000	0.340000	-136.700000	0.340000	-136.600000	0.341000	-136.400000	0.341000	-136.400000	0.341000	-136.200000	0.342000	153.600000	0.261000	153.600000	0.260000	-118.300000	0.405000	-115.700000	0.414000	-97.700000	0.472000	-94.900000	0.481000	-93.400000	0.486000	-180.000000	0.086000	-90.000000	0.717000	-90.000000	0.000000	-90.000000	0.000000	-90.000000	0.000000	-90.000000	0.000000	-90.000000	0.000000	-90.000000	0.000000	-90.000000	0.000000	-90.000000	0.000000	-90.000000	0.000000	-90.000000	0.000000
-152.300000	0.280000	-152.300000	0.280000	-152.400000	0.279000	-152.500000	0.279000	-152.400000	0.279000	-152.500000	0.278000	138.600000	0.332000	138.500000	0.333000	-161.400000	0.231000	-162.700000	0.223000	-174.200000	0.191000	-172.200000	0.058000	-173.900000	0.032000	104.300000	0.451000	-180.000000	0.012000	-180.000000	0.000000	-180.000000	0.000000	-180.000000	0.000000	-180.000000	0.000000	-180.000000	0.000000	-180.000000	0.000000	-180.000000	0.000000	-180.000000	0.000000	-180.000000	0.000000	-180.000000	0.000000
-141.800000	0.322000	-141.800000	0.322000	-141.600000	0.322000	-141.500000	0.322000	-141.500000	0.322000	-141.400000	0.323000	151.000000	0.285000	151.000000	0.284000	-132.700000	0.355000	-131.200000	0.361000	-123.800000	0.389000	-103.000000	0.463000	-98.200000	0.479000	154.000000	0.026000	92.000000	0.490000	112.500000	0.769000	112.500000	0.769000	112.500000	0.769000	112.500000	0.769000	112.500000	0.000000	112.500000	0.000000	112.500000	0.000000	112.500000	0.000000	112.500000	0.000000	112.500000	0.000000
-149.100000	0.292000	-149.100000	0.292000	-149.200000	0.292000	-149.200000	0.292000	-149.100000	0.292000	-149.200000	0.291000	142.600000	0.318000	142.400000	0.318000	-154.400000	0.268000	-155.200000	0.263000	-158.500000	0.239000	-172.700000	0.198000	-171.600000	0.071000	106.600000	0.462000	176.300000	0.017000	-180.000000	0.009000	-180.000000	0.007000	-180.000000	0.006000	-180.000000	0.005000	-180.000000	0.000000	-180.000000	0.000000	-180.000000	0.000000	-180.000000	0.000000	-180.000000	0.000000	-180.000000	0.000000
-144.000000	0.313000	-144.000000	0.313000	-143.900000	0.313000	-143.900000	0.313000	-143.900000	0.313000	-143.700000	0.313000	148.300000	0.294000	148.400000	0.294000	-139.500000	0.329000	-138.600000	0.332000	-134.500000	0.348000	-125.300000	0.384000	-105.400000	0.455000	176.500000	0.215000	94.600000	0.490000	-91.500000	0.490000	-91.100000	0.491000	-91.000000	0.492000	-88.500000	0.027000	-90.000000	0.000000	-90.000000	0.000000	-90.000000	0.000000	-90.000000	0.000000	-90.000000	0.000000	-90.000000	0.000000
-147.700000	0.299000	-147.600000	0.298000	-147.600000	0.298000	-147.600000	0.298000	-147.600000	0.298000	-147.600000	0.298000	144.300000	0.311000	144.200000	0.311000	-150.100000	0.285000	-150.600000	0.283000	-153.100000	0.271000	-157.400000	0.241000	-170.400000	0.190000	128.100000	0.378000	174.700000	0.028000	-177.200000	0.013000	-177.800000	0.011000	-178.100000	0.008000	179.600000	0.523000	-180.000000	0.000000	-180.000000	0.000000	-180.000000	0.000000	-180.000000	0.000000	-180.000000	0.000000	-180.000000	0.000000
-145.100000	0.308000	-145.100000	0.309000	-145.100000	0.309000	-145.000000	0.309000	-144.900000	0.308000	-144.900000	0.308000	147.200000	0.299000	147.200000	0.299000	-142.700000	0.317000	-142.300000	0.318000	-140.100000	0.326000	-135.000000	0.346000	-124.400000	0.386000	154.400000	0.236000	97.200000	0.482000	-93.500000	0.493000	-92.900000	0.495000	-92.300000	0.496000	168.000000	0.149000	135.000000	0.831000	135.000000	0.000000	135.000000	0.000000	135.000000	0.000000	135.000000	0.000000	135.000000	0.000000
-146.800000	0.302000	-146.900000	0.301000	-146.900000	0.301000	-146.900000	0.301000	-146.800000	0.301000	-146.700000	0.301000	145.100000	0.307000	145.100000	0.307000	-148.100000	0.294000	-148.200000	0.293000	-149.400000	0.286000	-152.600000	0.271000	-157.700000	0.237000	134.800000	0.345000	171.200000	0.034000	-175.900000	0.021000	-176.400000	0.015000	-177.400000	0.013000	118.200000	0.404000	-180.000000	0.004000	-180.000000	0.000000	-180.000000	0.000000	-180.000000	0.000000	-180.000000	0.000000	-180.000000	0.000000
-145.700000	0.306000	-145.600000	0.307000	-145.600000	0.307000	-145.500000	0.306000	-145.500000	0.306000	-145.500000	0.306000	146.600000	0.302000	146.500000	0.301000	-144.200000	0.310000	-144.000000	0.311000	-142.800000	0.315000	-140.100000	0.325000	-134.300000	0.348000	152.300000	0.270000	99.800000	0.475000	-95.500000	0.487000	-94.300000	0.490000	-93.500000	0.492000	131.500000	0.043000	88.800000	0.015000	90.000000	0.852000	90.000000	0.000000	90.000000	0.000000	90.000000	0.000000	90.000000	0.000000
-146.400000	0.303000	-146.600000	0.303000	-146.600000	0.303000	-146.400000	0.303000	-146.400000	0.303000	-146.400000	0.303000	145.600000	0.305000	145.500000	0.306000	-147.000000	0.299000	-147.100000	0.298000	-147.600000	0.294000	-149.200000	0.286000	-152.700000	0.268000	139.900000	0.325000	169.500000	0.047000	-173.200000	0.024000	-175.100000	0.020000	-175.700000	0.015000	119.700000	0.433000	-177.700000	0.007000	-180.000000	0.003000	-180.000000	0.000000	-180.000000	0.000000	-180.000000	0.000000	-180.000000	0.000000
-145.900000	0.305000	-145.800000	0.305000	-145.800000	0.305000	-145.900000	0.305000	-145.900000	0.305000	-145.800000	0.305000	146.200000	0.303000	146.300000	0.302000	-145.100000	0.307000	-144.800000	0.307000	-144.200000	0.309000	-142.700000	0.314000	-139.600000	0.327000	148.800000	0.284000	102.600000	0.466000	-97.300000	0.482000	-95.700000	0.486000	-94.600000	0.490000	171.300000	0.208000	-118.800000	0.638000	-88.700000	0.016000	-123.900000	0.873000	-123.600000	0.873000	-123.700000	0.000000	-123.700000	0.000000
-146.300000	0.304000	-146.300000	0.304000	-146.300000	0.304000	-146.200000	0.304000	-146.200000	0.304000	-146.200000	0.303000	145.900000	0.305000	145.600000	0.305000	-146.400000	0.301000	-146.400000	0.300000	-146.700000	0.299000	-147.400000	0.294000	-149.400000	0.284000	142.300000	0.314000	165.700000	0.056000	-172.300000	0.034000	-173.500000	0.024000	-175.000000	0.019000	127.100000	0.376000	-170.000000	0.008000	177.700000	0.004000	180.000000	0.002000	180.000000	0.002000	180.000000	0.000000	180.000000	0.000000
-146.100000	0.305000	-146.100000	0.305000	-146.100000	0.305000	-146.000000	0.304000	-146.000000	0.304000	-145.900000	0.305000	146.100000	0.303000	146.200000	0.303000	-145.400000	0.305000	-145.200000	0.305000	-145.000000	0.306000	-144.100000	0.309000	-142.300000	0.315000	147.200000	0.292000	105.700000	0.457000	-99.300000	0.476000	-97.200000	0.483000	-95.600000	0.487000	112.400000	0.034000	-102.100000	0.020000	117.400000	0.640000	89.400000	0.008000	89.300000	0.006000	-90.000000	0.888000	-90.000000	0.000000
-146.200000	0.304000	-146.200000	0.304000	-146.200000	0.304000	-146.100000	0.304000	-146.000000	0.304000	-146.100000	0.303000	145.800000	0.304000	145.800000	0.304000	-146.100000	0.302000	-146.100000	0.302000	-146.200000	0.301000	-146.600000	0.298000	-147.500000	0.292000	143.600000	0.308000	164.000000	0.078000	-169.100000	0.036000	-172.000000	0.028000	-173.700000	0.021000	127.900000	0.425000	-173.300000	0.538000	176.600000	0.007000	-178.800000	0.003000	-178.700000	0.002000	-180.000000	0.002000	-180.000000	0.000000
-146.100000	0.305000	-146.100000	0.305000	-146.100000	0.305000	-146.000000	0.304000	-146.000000	0.304000	-145.900000	0.305000	146.100000	0.304000	145.900000	0.303000	-145.700000	0.305000	-145.500000	0.304000	-145.300000	0.304000	-144.800000	0.306000	-143.700000	0.309000	146.300000	0.297000	109.700000	0.443000	-101.100000	0.471000	-98.500000	0.479000	-96.600000	0.484000	174.100000	0.256000	-128.100000	0.089000	100.400000	0.014000	-125.400000	0.646000	-126.800000	0.648000	-88.800000	0.007000	135.000000	0.000000
-146.200000	0.304000	-146.200000	0.304000	-146.200000	0.304000	-146.100000	0.304000	-146.000000	0.304000	-146.100000	0.303000	146.000000	0.304000	145.800000	0.304000	-146.100000	0.303000	-145.900000	0.303000	-145.900000	0.302000	-146.100000	0.300000	-146.500000	0.297000	144.400000	0.305000	161.500000	0.115000	-168.500000	0.048000	-170.800000	0.032000	-173.000000	0.025000	134.700000	0.349000	-125.400000	0.391000	176.800000	0.010000	-179.100000	0.005000	178.400000	0.004000	177.900000	0.002000	180.000000	0.000000
-146.100000	0.305000	-146.100000	0.305000	-146.100000	0.305000	-146.000000	0.304000	-146.000000	0.304000	-145.900000	0.305000	146.000000	0.304000	146.000000	0.304000	-145.700000	0.304000	-145.700000	0.303000	-145.500000	0.304000	-145.100000	0.304000	-144.600000	0.306000	145.700000	0.299000	116.000000	0.420000	-103.300000	0.464000	-99.700000	0.475000	-97.600000	0.482000	98.900000	0.033000	-164.000000	0.241000	130.200000	0.633000	-96.700000	0.010000	-95.300000	0.007000	125.800000	0.647000	90.000000	0.000000
-146.200000	0.304000	-146.200000	0.304000	-146.200000	0.304000	-146.100000	0.304000	-146.000000	0.304000	-146.100000	0.303000	146.000000	0.304000	146.000000	0.304000	-145.900000	0.303000	-145.700000	0.303000	-145.800000	0.302000	-145.800000	0.301000	-146.000000	0.299000	144.800000	0.303000	163.900000	0.207000	-164.700000	0.051000	-169.500000	0.037000	-171.600000	0.026000	134.800000	0.421000	-132.900000	0.349000	162.700000	0.008000	-178.400000	0.005000	-178.000000	0.004000	-177.200000	0.004000	-180.000000	0.000000
-146.100000	0.305000	-146.100000	0.305000	-146.100000	0.305000	-146.000000	0.304000	-146.000000	0.304000	-145.900000	0.305000	146.000000	0.304000	146.000000	0.304000	-145.800000	0.304000	-145.700000	0.303000	-145.600000	0.304000	-145.300000	0.304000	-144.900000	0.304000	145.400000	0.300000	128.500000	0.370000	-105.400000	0.459000	-101.100000	0.471000	-98.400000	0.479000	174.400000	0.272000	-102.200000	0.052000	106.800000	0.021000	-129.600000	0.642000	-128.900000	0.645000	96.900000	0.005000	-112.500000	0.929000
-146.200000	0.304000	-146.200000	0.304000	-146.200000	0.304000	-146.100000	0.304000	-146.000000	0.304000	-146.100000	0.303000	146.000000	0.304000	146.000000	0.304000	-145.900000	0.303000	-145.700000	0.303000	-145.800000	0.302000	-145.800000	0.302000	-145.700000	0.301000	144.900000	0.302000	154.800000	0.244000	-164.200000	0.065000	-167.800000	0.041000	-171.300000	0.031000	137.300000	0.339000	-135.000000	0.411000	175.000000	0.017000	-171.000000	0.004000	-177.200000	0.002000	176.600000	0.004000	180.000000	0.001000
-146.100000	0.305000	-146.100000	0.305000	-146.100000	0.305000	-146.000000	0.304000	-146.000000	0.304000	-145.900000	0.305000	146.000000	0.304000	146.000000	0.304000	-145.800000	0.304000	-145.700000	0.303000	-145.500000	0.303000	-145.400000	0.303000	-145.200000	0.303000	145.300000	0.301000	135.800000	0.341000	-107.700000	0.451000	-102.500000	0.467000	-99.400000	0.477000	95.200000	0.035000	-170.500000	0.265000	133.800000	0.619000	-100.800000	0.015000	-96.500000	0.013000	129.000000	0.645000	89.700000	0.004000
-146.200000	0.304000	-146.200000	0.304000	-146.200000	0.304000	-146.100000	0.304000	-146.000000	0.304000	-146.100000	0.303000	146.000000	0.304000	146.000000	0.304000	-145.900000	0.303000	-145.700000	0.303000	-145.700000	0.303000	-145.600000	0.302000	-145.500000	0.301000	145.100000	0.302000	151.100000	0.270000	-160.100000	0.068000	-166.600000	0.047000	-169.500000	0.031000	137.100000	0.419000	-135.300000	0.338000	111.000000	0.014000	-177.700000	0.006000	-179.400000	0.004000	-179.900000	0.003000	-179.400000	0.001000
-146.100000	0.305000	-146.100000	0.305000	-146.100000	0.305000	-146.000000	0.304000	-146.000000	0.304000	-145.900000	0.305000	146.000000	0.304000	146.000000	0.304000	-145.800000	0.304000	-145.700000	0.303000	-145.700000	0.303000	-145.500000	0.303000	-145.200000	0.303000	145.200000	0.301000	139.900000	0.323000	-109.900000	0.445000	-104.000000	0.463000	-100.200000	0.475000	174.200000	0.275000	-96.000000	0.039000	157.000000	0.023000	-131.700000	0.636000	-128.800000	0.641000	94.900000	0.010000	-44.100000	0.017000
-146.200000	0.304000	-146.200000	0.304000	-146.200000	0.304000	-146.100000	0.304000	-146.000000	0.304000	-146.100000	0.303000	146.000000	0.304000	146.000000	0.304000	-145.900000	0.303000	-145.700000	0.303000	-145.700000	0.303000	-145.600000	0.302000	-145.500000	0.301000	145.100000	0.302000	148.400000	0.284000	-160.500000	0.092000	-164.600000	0.050000	-169.600000	0.036000	137.600000	0.336000	-136.800000	0.417000	-85.000000	0.552000	-122.600000	0.009000	-168.900000	0.005000	-180.000000	0.005000	179.300000	0.003000
-146.100000	0.305000	-146.100000	0.305000	-146.100000	0.305000	-146.000000	0.304000	-146.000000	0.304000	-145.900000	0.305000	146.000000	0.304000	146.000000	0.304000	-145.800000	0.304000	-145.700000	0.303000	-145.700000	0.303000	-145.500000	0.303000	-145.200000	0.303000	145.200000	0.301000	142.300000	0.313000	-113.200000	0.432000	-105.300000	0.459000	-100.900000	0.472000	95.000000	0.038000	-172.900000	0.270000	-125.200000	0.041000	-142.900000	0.013000	79.100000	0.012000	128.700000	0.643000	-91.000000	0.013000
-146.200000	0.304000	-146.200000	0.304000	-146.200000	0.304000	-146.100000	0.304000	-146.000000	0.304000	-146.100000	0.303000	146.000000	0.304000	146.000000	0.304000	-145.900000	0.303000	-145.700000	0.303000	-145.700000	0.303000	-145.600000	0.302000	-145.500000	0.301000	145.100000	0.302000	146.800000	0.291000	-154.600000	0.097000	-163.800000	0.057000	-167.900000	0.036000	137.600000	0.418000	-136.200000	0.337000	-96.200000	0.038000	74.300000	0.018000	176.300000	0.004000	172.400000	0.002000	-177.800000	0.705000
-146.100000	0.305000	-146.100000	0.305000	-146.100000	0.305000	-146.000000	0.304000	-146.000000	0.304000	-145.900000	0.305000	146.000000	0.304000	146.000000	0.304000	-145.800000	0.304000	-145.700000	0.303000	-145.700000	0.303000	-145.500000	0.303000	-145.200000	0.303000	145.200000	0.301000	143.400000	0.308000	-116.300000	0.423000	-106.700000	0.455000	-101.700000	0.470000	173.700000	0.275000	-94.300000	0.034000	-96.500000	0.542000	142.600000	0.606000	53.800000	0.637000	-79.200000	0.010000	47.800000	0.019000
-146.200000	0.304000	-146.200000	0.304000	-146.200000	0.304000	-146.100000	0.304000	-146.000000	0.304000	-146.100000	0.303000	146.000000	0.304000	146.000000	0.304000	-145.900000	0.303000	-145.700000	0.303000	-145.700000	0.303000	-145.600000	0.302000	-145.500000	0.301000	145.100000	0.302000	146.000000	0.295000	-165.200000	0.205000	-161.600000	0.059000	-167.900000	0.041000	137.600000	0.336000	-137.100000	0.420000	-90.900000	0.013000	75.300000	0.027000	-160.800000	0.011000	-178.400000	0.004000	-100.000000	0.003000
-146.100000	0.305000	-146.100000	0.305000	-146.100000	0.305000	-146.000000	0.304000	-146.000000	0.304000	-145.900000	0.305000	146.000000	0.304000	146.000000	0.304000	-145.800000	0.304000	-145.700000	0.303000	-145.700000	0.303000	-145.500000	0.303000	-145.200000	0.303000	145.200000	0.301000	144.100000	0.305000	-127.900000	0.373000	-108.000000	0.451000	-102.500000	0.468000	95.000000	0.038000	-173.800000	0.270000	-110.200000	0.066000	-147.500000	0.027000	76.500000	0.011000	-53.100000	0.641000	-74.300000	0.015000
-146.200000	0.304000	-146.200000	0.304000	-146.200000	0.304000	-146.100000	0.304000	-146.000000	0.304000	-146.100000	0.303000	146.000000	0.304000	146.000000	0.304000	-145.900000	0.303000	-145.700000	0.303000	-145.700000	0.303000	-145.600000	0.302000	-145.500000	0.301000	145.100000	0.302000	145.600000	0.298000	-153.700000	0.233000	-161.100000	0.069000	-166.200000	0.041000	137.600000	0.418000	-136.300000	0.338000	-92.900000	0.523000	-126.900000	0.016000	170.800000	0.004000	172.600000	0.007000	-116.400000	0.004000
-146.100000	0.305000	-146.100000	0.305000	-146.100000	0.305000	-146.000000	0.304000	-146.000000	0.304000	-145.900000	0.305000	146.000000	0.304000	146.000000	0.304000	-145.800000	0.304000	-145.700000	0.303000	-145.700000	0.303000	-145.500000	0.303000	-145.200000	0.303000	145.200000	0.301000	144.500000	0.303000	-134.500000	0.346000	-109.700000	0.445000	-103.300000	0.466000	173.700000	0.275000	-94.000000	0.031000	-103.600000	0.051000	66.000000	0.609000	55.800000	0.631000	-81.900000	0.009000	57.800000	0.016000
-146.200000	0.304000	-146.200000	0.304000	-146.200000	0.304000	-146.100000	0.304000	-146.000000	0.304000	-146.100000	0.303000	146.000000	0.304000	146.000000	0.304000	-145.900000	0.303000	-145.700000	0.303000	-145.700000	0.303000	-145.600000	0.302000	-145.500000	0.301000	145.100000	0.302000	145.300000	0.299000	-151.600000	0.264000	-158.100000	0.071000	-166.200000	0.046000	137.600000	0.336000	-137.000000	0.421000	-94.300000	0.017000	161.700000	0.023000	-112.200000	0.017000	-172.400000	0.005000	115.100000	0.691000
-146.100000	0.305000	-146.100000	0.305000	-146.100000	0.305000	-146.000000	0.304000	-146.000000	0.304000	-145.900000	0.305000	146.000000	0.304000	146.000000	0.304000	-145.800000	0.304000	-145.700000	0.303000	-145.700000	0.303000	-145.500000	0.303000	-145.200000	0.303000	145.200000	0.301000	144.700000	0.302000	-138.900000	0.326000	-111.200000	0.441000	-104.000000	0.463000	95.000000	0.038000	-174.400000	0.271000	-94.600000	0.533000	90.700000	0.012000	-168.800000	0.012000	-57.500000	0.637000	124.500000	0.006000
-146.200000	0.304000	-146.200000	0.304000	-146.200000	0.304000	-146.100000	0.304000	-146.000000	0.304000	-146.100000	0.303000	146.000000	0.304000	146.000000	0.304000	-145.900000	0.303000	-145.700000	0.303000	-145.700000	0.303000	-145.600000	0.302000	-145.500000	0.301000	145.100000	0.302000	145.100000	0.300000	-148.500000	0.279000	-158.100000	0.085000	-164.600000	0.046000	137.600000	0.418000	-136.600000	0.338000	-91.500000	0.057000	-170.700000	0.013000	95.200000	0.006000	174.600000	0.011000	173.600000	0.008000
-146.100000	0.305000	-146.100000	0.305000	-146.100000	0.305000	-146.000000	0.304000	-146.000000	0.304000	-145.900000	0.305000	146.000000	0.304000	146.000000	0.304000	-145.800000	0.304000	-145.700000	0.303000	-145.700000	0.303000	-145.500000	0.303000	-145.200000	0.303000	145.200000	0.301000	144.800000	0.301000	-141.400000	0.315000	-113.200000	0.434000	-104.700000	0.461000	173.700000	0.275000	-93.600000	0.030000	-118.600000	0.051000	-128.900000	0.618000	138.000000	0.624000	108.000000	0.008000	123.900000	0.003000
-146.200000	0.304000	-146.200000	0.304000	-146.200000	0.304000	-146.100000	0.304000	-146.000000	0.304000	-146.100000	0.303000	146.000000	0.304000	146.000000	0.304000	-145.900000	0.303000	-145.700000	0.303000	-145.700000	0.303000	-145.600000	0.302000	-145.500000	0.301000	145.100000	0.302000	145.000000	0.300000	-146.900000	0.288000	-153.900000	0.084000	-164.600000	0.052000	137.600000	0.336000	-137.100000	0.421000	-94.800000	0.522000	-100.700000	0.022000	71.400000	0.023000	167.600000	0.004000	130.600000	0.004000
-146.100000	0.305000	-146.100000	0.305000	-146.100000	0.305000	-146.000000	0.304000	-146.000000	0.304000	-145.900000	0.305000	146.000000	0.304000	146.000000	0.304000	-145.800000	0.304000	-145.700000	0.303000	-145.700000	0.303000	-145.500000	0.303000	-145.200000	0.303000	145.200000	0.301000	144.800000	0.301000	-142.900000	0.309000	-114.800000	0.430000	-105.600000	0.458000	95.000000	0.038000	-174.600000	0.272000	-84.000000	0.046000	176.300000	0.010000	102.600000	0.007000	134.200000	0.636000	51.800000	0.023000
-146.200000	0.304000	-146.200000	0.304000	-146.200000	0.304000	-146.100000	0.304000	-146.000000	0.304000	-146.100000	0.303000	146.000000	0.304000	146.000000	0.304000	-145.900000	0.303000	-145.700000	0.303000	-145.700000	0.303000	-145.600000	0.302000	-145.500000	0.301000	145.100000	0.302000	145.000000	0.300000	-146.000000	0.293000	-156.600000	0.113000	-162.700000	0.052000	137.600000	0.418000	-136.800000	0.338000	-110.400000	0.015000	100.100000	0.018000	116.200000	0.009000	170.800000	0.014000	-164.800000	0.690000
-146.100000	0.305000	-146.100000	0.305000	-146.100000	0.305000	-146.000000	0.304000	-146.000000	0.304000	-145.900000	0.305000	146.000000	0.304000	146.000000	0.304000	-145.800000	0.304000	-145.700000	0.303000	-145.700000	0.303000	-145.500000	0.303000	-145.200000	0.303000	145.200000	0.301000	144.800000	0.301000	-143.600000	0.305000	-117.700000	0.417000	-106.500000	0.456000	173.700000	0.275000	-93.200000	0.029000	-90.300000	0.535000	141.000000	0.621000	-72.100000	0.625000	114.900000	0.005000	-75.500000	0.006000
-146.200000	0.304000	-146.200000	0.304000	-146.200000	0.304000	-146.100000	0.304000	-146.000000	0.304000	-146.100000	0.303000	146.000000	0.304000	146.000000	0.304000	-145.900000	0.303000	-145.700000	0.303000	-145.700000	0.303000	-145.600000	0.302000	-145.500000	0.301000	145.100000	0.302000	145.000000	0.300000	-145.400000	0.296000	-147.500000	0.099000	-162.600000	0.057000	137.600000	0.336000	-137.200000	0.422000	147.200000	0.075000	160.400000	0.016000	-89.900000	0.012000	153.900000	0.006000	142.500000	0.004000
-146.100000	0.305000	-146.100000	0.305000	-146.100000	0.305000	-146.000000	0.304000	-146.000000	0.304000	-145.900000	0.305000	146.000000	0.304000	146.000000	0.304000	-145.800000	0.304000	-145.700000	0.303000	-145.700000	0.303000	-145.500000	0.303000	-145.200000	0.303000	145.200000	0.301000	144.800000	0.301000	-144.100000	0.303000	-119.500000	0.416000	-107.300000	0.453000	95.000000	0.038000	-174.700000	0.271000	110.000000	0.020000	117.200000	0.013000	-92.300000	0.022000	148.600000	0.028000	155.700000	0.011000
-146.200000	0.304000	-146.200000	0.304000	-146.200000	0.304000	-146.100000	0.304000	-146.000000	0.304000	-146.100000	0.303000	146.000000	0.304000	146.000000	0.304000	-145.900000	0.303000	-145.700000	0.303000	-145.700000	0.303000	-145.600000	0.302000	-145.500000	0.301000	145.100000	0.302000	145.000000	0.300000	-145.100000	0.297000	-164.100000	0.210000	-161.000000	0.058000	137.600000	0.418000	-136.600000	0.338000	161.300000	0.530000	158.800000	0.008000	-108.000000	0.008000	-175.800000	0.650000	-94.500000	0.008000
-146.100000	0.305000	-146.100000	0.305000	-146.100000	0.305000	-146.000000	0.304000	-146.000000	0.304000	-145.900000	0.305000	146.000000	0.304000	146.000000	0.304000	-145.800000	0.304000	-145.700000	0.303000	-145.700000	0.303000	-145.500000	0.303000	-145.200000	0.303000	145.200000	0.301000	144.800000	0.301000	-144.300000	0.302000	-128.800000	0.368000	-108.100000	0.451000	173.700000	0.275000	-93.500000	0.029000	-80.400000	0.052000	140.400000	0.621000	167.600000	0.631000	66.100000	0.009000	54.200000	0.672000
-146.200000	0.304000	-146.200000	0.304000	-146.200000	0.304000	-146.100000	0.304000	-146.000000	0.304000	-146.100000	0.303000	146.000000	0.304000	146.000000	0.304000	-145.900000	0.303000	-145.700000	0.303000	-145.700000	0.303000	-145.600000	0.302000	-145.500000	0.301000	145.100000	0.302000	145.000000	0.300000	-144.900000	0.298000	-151.600000	0.228000	-160.700000	0.063000	137.600000	0.336000	-137.000000	0.422000	-147.000000	0.027000	103.800000	0.027000	-106.200000	0.004000	-132.000000	0.007000	147.600000	0.005000
-146.100000	0.305000	-146.100000	0.305000	-146.100000	0.305000	-146.000000	0.304000	-146.000000	0.304000	-145.900000	0.305000	146.000000	0.304000	146.000000	0.304000	-145.800000	0.304000	-145.700000	0.303000	-145.700000	0.303000	-145.500000	0.303000	-145.200000	0.303000	145.200000	0.301000	144.800000	0.301000	-144.400000	0.301000	-134.400000	0.347000	-109.000000	0.448000	95.000000	0.038000	-174.700000	0.271000	75.200000	0.555000	174.200000	0.007000	-171.300000	0.007000	-167.300000	0.022000	71.100000	0.010000
-146.200000	0.304000	-146.200000	0.304000	-146.200000	0.304000	-146.100000	0.304000	-146.000000	0.304000	-146.100000	0.303000	146.000000	0.304000	146.000000	0.304000	-145.900000	0.303000	-145.700000	0.303000	-145.700000	0.303000	-145.600000	0.302000	-145.500000	0.301000	145.100000	0.302000	145.000000	0.300000	-144.800000	0.299000	-151.200000	0.260000	-159.000000	0.064000	137.600000	0.418000	-136.600000	0.338000	-154.300000	0.006000	-93.800000	0.020000	79.400000	0.023000	104.900000	0.007000	-147.600000	0.002000
-146.100000	0.305000	-146.100000	0.305000	-146.100000	0.305000	-146.000000	0.304000	-146.000000	0.304000	-145.900000	0.305000	146.000000	0.304000	146.000000	0.304000	-145.800000	0.304000	-145.700000	0.303000	-145.700000	0.303000	-145.500000	0.303000	-145.200000	0.303000	145.200000	0.301000	144.800000	0.301000	-144.500000	0.300000	-138.400000	0.328000	-109.900000	0.446000	173.700000	0.275000	-93.500000	0.029000	-89.000000	0.059000	-146.500000	0.616000	144.100000	0.618000	-55.000000	0.661000	-132.300000	0.008000
-146.200000	0.304000	-146.200000	0.304000	-146.200000	0.304000	-146.100000	0.304000	-146.000000	0.304000	-146.100000	0.303000	146.000000	0.304000	146.000000	0.304000	-145.900000	0.303000	-145.700000	0.303000	-145.700000	0.303000	-145.600000	0.302000	-145.500000	0.301000	145.100000	0.302000	145.000000	0.300000	-144.700000	0.300000	-148.300000	0.275000	-158.800000	0.070000	137.600000	0.336000	-137.000000	0.422000	171.400000	0.522000	-80.100000	0.021000	-74.400000	0.021000	-166.400000	0.013000	-167.200000	0.677000
-146.100000	0.305000	-146.100000	0.305000	-146.100000	0.305000	-146.000000	0.304000	-146.000000	0.304000	-145.900000	0.305000	146.000000	0.304000	146.000000	0.304000	-145.800000	0.304000	-145.700000	0.303000	-145.700000	0.303000	-145.500000	0.303000	-145.200000	0.303000	145.200000	0.301000	144.800000	0.301000	-144.700000	0.300000	-140.800000	0.316000	-110.800000	0.443000	95.000000	0.038000	-174.700000	0.271000	100.000000	0.054000	-90.700000	0.012000	152.600000	0.004000	95.200000	0.009000	103.300000	0.005000
-146.200000	0.304000	-146.200000	0.304000	-146.200000	0.304000	-146.100000	0.304000	-146.000000	0.304000	-146.100000	0.303000	146.000000	0.304000	146.000000	0.304000	-145.900000	0.303000	-145.700000	0.303000	-145.700000	0.303000	-145.600000	0.302000	-145.500000	0.301000	145.100000	0.302000	145.000000	0.300000	-144.700000	0.300000	-146.800000	0.285000	-156.900000	0.070000	137.600000	0.418000	-136.600000	0.338000	144.700000	0.055000	-108.400000	0.008000	91.200000	0.018000	160.700000	0.002000	168.200000	0.004000
-146.100000	0.305000	-146.100000	0.305000	-146.100000	0.305000	-146.000000	0.304000	-146.000000	0.304000	-145.900000	0.305000	146.000000	0.304000	146.000000	0.304000	-145.800000	0.304000	-145.700000	0.303000	-145.700000	0.303000	-145.500000	0.303000	-145.200000	0.303000	145.200000	0.301000	144.800000	0.301000	-144.700000	0.300000	-142.200000	0.309000	-111.700000	0.441000	173.700000	0.275000	-93.500000	0.029000	-85.000000	0.539000	60.600000	0.631000	61.500000	0.621000	51.400000	0.034000	-91.100000	0.009000
-146.200000	0.304000	-146.200000	0.304000	-146.200000	0.304000	-146.100000	0.304000	-146.000000	0.304000	-146.100000	0.303000	146.000000	0.304000	146.000000	0.304000	-145.900000	0.303000	-145.700000	0.303000	-145.700000	0.303000	-145.600000	0.302000	-145.500000	0.301000	145.100000	0.302000	145.000000	0.300000	-144.700000	0.300000	-145.700000	0.290000	-156.900000	0.077000	137.600000	0.336000	-137.000000	0.422000	-162.100000	0.011000	108.000000	0.012000	-110.200000	0.022000	-163.900000	0.646000	-128.900000	0.008000
-146.100000	0.305000	-146.100000	0.305000	-146.100000	0.305000	-146.000000	0.304000	-146.000000	0.304000	-145.900000	0.305000	146.000000	0.304000	146.000000	0.304000	-145.800000	0.304000	-145.700000	0.303000	-145.700000	0.303000	-145.500000	0.303000	-145.200000	0.303000	145.200000	0.301000	144.800000	0.301000	-144.700000	0.300000	-143.000000	0.305000	-112.600000	0.437000	95.000000	0.038000	-174.700000	0.271000	72.800000	0.045000	112.900000	0.006000	-148.500000	0.004000	-77.800000	0.006000	-167.600000	0.663000
-146.200000	0.304000	-146.200000	0.304000	-146.200000	0.304000	-146.100000	0.304000	-146.000000	0.304000	-146.100000	0.303000	146.000000	0.304000	146.000000	0.304000	-145.900000	0.303000	-145.700000	0.303000	-145.700000	0.303000	-145.600000	0.302000	-145.500000	0.301000	145.100000	0.302000	145.000000	0.300000	-144.700000	0.300000	-145.200000	0.294000	-154.800000	0.077000	137.600000	0.418000	-136.600000	0.338000	-175.100000	0.495000	73.600000	0.575000	71.600000	0.015000	137.200000	0.010000	57.800000	0.011000
-146.100000	0.305000	-146.100000	0.305000	-146.100000	0.305000	-146.000000	0.304000	-146.000000	0.304000	-145.900000	0.305000	146.000000	0.304000	146.000000	0.304000	-145.800000	0.304000	-145.700000	0.303000	-145.700000	0.303000	-145.500000	0.303000	-145.200000	0.303000	145.200000	0.301000	144.800000	0.301000	-144.700000	0.300000	-143.500000	0.302000	-113.500000	0.435000	173.700000	0.275000	-93.500000	0.029000	-142.500000	0.166000	113.600000	0.031000	154.400000	0.616000	168.100000	0.021000	-116.900000	0.006000
-146.200000	0.304000	-146.200000	0.304000	-146.200000	0.304000	-146.100000	0.304000	-146.000000	0.304000	-146.100000	0.303000	146.000000	0.304000	146.000000	0.304000	-145.900000	0.303000	-145.700000	0.303000	-145.700000	0.303000	-145.600000	0.302000	-145.500000	0.301000	145.100000	0.302000	145.000000	0.300000	-144.700000	0.300000	-144.800000	0.296000	-155.000000	0.085000	137.600000	0.336000	-137.000000	0.422000	-128.100000	0.365000	118.800000	0.006000	68.900000	0.015000	-104.700000	0.018000	-56.800000	0.018000
-146.100000	0.305000	-146.100000	0.305000	-146.100000	0.305000	-146.000000	0.304000	-146.000000	0.304000	-145.900000	0.305000	146.000000	0.304000	146.000000	0.304000	-145.800000	0.304000	-145.700000	0.303000	-145.700000	0.303000	-145.500000	0.303000	-145.200000	0.303000	145.200000	0.301000	144.800000	0.301000	-144.700000	0.300000	-143.900000	0.301000	-114.500000	0.430000	95.000000	0.038000	-174.700000	0.271000	-125.800000	0.120000	75.700000	0.577000	-131.400000	0.021000	58.200000	0.655000	-132.300000	0.005000
-146.200000	0.304000	-146.200000	0.304000	-146.200000	0.304000	-146.100000	0.304000	-146.000000	0.304000	-146.100000	0.303000	146.000000	0.304000	146.000000	0.304000	-145.900000	0.303000	-145.700000	0.303000	-145.700000	0.303000	-145.600000	0.302000	-145.500000	0.301000	145.100000	0.302000	145.000000	0.300000	-144.700000	0.300000	-144.600000	0.297000	-152.700000	0.087000	137.600000	0.418000	-136.600000	0.338000	-131.300000	0.386000	99.500000	0.016000	-153.900000	0.018000	145.700000	0.006000	67.800000	0.022000
-146.100000	0.305000	-146.100000	0.305000	-146.100000	0.305000	-146.000000	0.304000	-146.000000	0.304000	-145.900000	0.305000	146.000000	0.304000	146.000000	0.304000	-145.800000	0.304000	-145.700000	0.303000	-145.700000	0.303000	-145.500000	0.303000	-145.200000	0.303000	145.200000	0.301000	144.800000	0.301000	-144.700000	0.300000	-144.000000	0.300000	-115.800000	0.427000	173.700000	0.275000	-93.500000	0.029000	-151.900000	0.205000	125.100000	0.010000	78.300000	0.591000	73.600000	0.014000	176.500000	0.684000
-146.200000	0.304000	-146.200000	0.304000	-146.200000	0.304000	-146.100000	0.304000	-146.000000	0.304000	-146.100000	0.303000	146.000000	0.304000	146.000000	0.304000	-145.900000	0.303000	-145.700000	0.303000	-145.700000	0.303000	-145.600000	0.302000	-145.500000	0.301000	145.100000	0.302000	145.000000	0.300000	-144.700000	0.300000	-144.500000	0.298000	-152.600000	0.097000	137.600000	0.336000	-137.000000	0.422000	-130.700000	0.357000	71.400000	0.576000	56.700000	0.050000	-148.500000	0.004000	-73.700000	0.009000
-146.100000	0.305000	-146.100000	0.305000	-146.100000	0.305000	-146.000000	0.304000	-146.000000	0.304000	-145.900000	0.305000	146.000000	0.304000	146.000000	0.304000	-145.800000	0.304000	-145.700000	0.303000	-145.700000	0.303000	-145.500000	0.303000	-145.200000	0.303000	145.200000	0.301000	144.800000	0.301000	-144.700000	0.300000	-144.100000	0.299000	-117.200000	0.421000	95.000000	0.038000	-174.700000	0.271000	-109.400000	0.080000	-134.600000	0.017000	-122.300000	0.008000	-134.100000	0.009000	149.900000	0.002000
-146.200000	0.304000	-146.200000	0.304000	-146.200000	0.304000	-146.100000	0.304000	-146.000000	0.304000	-146.100000	0.303000	146.000000	0.304000	146.000000	0.304000	-145.900000	0.303000	-145.700000	0.303000	-145.700000	0.303000	-145.600000	0.302000	-145.500000	0.301000	145.100000	0.302000	145.000000	0.300000	-144.700000	0.300000	-144.300000	0.298000	-150.000000	0.100000	137.600000	0.418000	-136.600000	0.338000	-134.300000	0.397000	-122.800000	0.021000	-116.600000	0.011000	-146.500000	0.673000	97.300000	0.007000
-146.100000	0.305000	-146.100000	0.305000	-146.100000	0.305000	-146.000000	0.304000	-146.000000	0.304000	-145.900000	0.305000	146.000000	0.304000	146.000000	0.304000	-145.800000	0.304000	-145.700000	0.303000	-145.700000	0.303000	-145.500000	0.303000	-145.200000	0.303000	145.200000	0.301000	144.800000	0.301000	-144.700000	0.300000	-144.200000	0.299000	-118.600000	0.417000	173.700000	0.275000	-93.500000	0.029000	-164.100000	0.252000	-168.400000	0.564000	-51.200000	0.617000	-108.900000	0.007000	56.700000	0.012000
-146.200000	0.304000	-146.200000	0.304000	-146.200000	0.304000	-146.100000	0.304000	-146.000000	0.304000	-146.100000	0.303000	146.000000	0.304000	146.000000	0.304000	-145.900000	0.303000	-145.700000	0.303000	-145.700000	0.303000	-145.600000	0.302000	-145.500000	0.301000	145.100000	0.302000	145.000000	0.300000	-144.700000	0.300000	-144.300000	0.298000	-150.800000	0.116000	137.600000	0.336000	-137.000000	0.422000	-133.500000	0.339000	-120.700000	0.025000	103.000000	0.008000	-162.100000	0.003000	-105.600000	0.015000
-146.100000	0.305000	-146.100000	0.305000	-146.100000	0.305000	-146.000000	0.304000	-146.000000	0.304000	-145.900000	0.305000	146.000000	0.304000	146.000000	0.304000	-145.800000	0.304000	-145.700000	0.303000	-145.700000	0.303000	-145.500000	0.303000	-145.200000	0.303000	145.200000	0.301000	144.800000	0.301000	-144.700000	0.300000	-144.200000	0.299000	-120.400000	0.409000	95.000000	0.038000	-174.700000	0.271000	-97.500000	0.050000	-144.500000	0.017000	-169.400000	0.031000	84.800000	0.012000	-133.700000	0.681000
-146.200000	0.304000	-146.200000	0.304000	-146.200000	0.304000	-146.100000	0.304000	-146.000000	0.304000	-146.100000	0.303000	146.000000	0.304000	146.000000	0.304000	-145.900000	0.303000	-145.700000	0.303000	-145.700000	0.303000	-145.600000	0.302000	-145.500000	0.301000	145.100000	0.302000	145.000000	0.300000	-144.700000	0.300000	-144.300000	0.298000	-146.600000	0.115000	137.600000	0.418000	-136.600000	0.338000	-136.800000	0.411000	79.300000	0.566000	-118.700000	0.006000	132.100000	0.015000	-52.700000	0.015000
-146.100000	0.305000	-146.100000	0.305000	-146.100000	0.305000	-146.000000	0.304000	-146.000000	0.304000	-145.900000	0.305000	146.000000	0.304000	146.000000	0.304000	-145.800000	0.304000	-145.700000	0.303000	-145.700000	0.303000	-145.500000	0.303000	-145.200000	0.303000	145.200000	0.301000	144.800000	0.301000	-144.700000	0.300000	-144.200000	0.299000	-122.000000	0.406000	173.700000	0.275000	-93.500000	0.029000	-169.800000	0.263000	127.900000	0.016000	-123.900000	0.625000	150.500000	0.658000	105.500000	0.003000
-146.200000	0.304000	-146.200000	0.304000	-146.200000	0.304000	-146.100000	0.304000	-146.000000	0.304000	-146.100000	0.303000	146.000000	0.304000	146.000000	0.304000	-145.900000	0.303000	-145.700000	0.303000	-145.700000	0.303000	-145.600000	0.302000	-145.500000	0.301000	145.100000	0.302000	145.000000	0.300000	-144.700000	0.300000	-144.300000	0.298000	-158.300000	0.190000	137.600000	0.336000	-137.000000	0.422000	-134.500000	0.337000	87.500000	0.033000	-176.100000	0.004000	65.200000	0.013000	-171.000000	0.015000
-146.100000	0.305000	-146.100000	0.305000	-146.100000	0.305000	-146.000000	0.304000	-146.000000	0.304000	-145.900000	0.305000	146.000000	0.304000	146.000000	0.304000	-145.800000	0.304000	-145.700000	0.303000	-145.700000	0.303000	-145.500000	0.303000	-145.200000	0.303000	145.200000	0.301000	144.800000	0.301000	-144.700000	0.300000	-144.200000	0.299000	-127.400000	0.374000	95.000000	0.038000	-174.700000	0.271000	-94.900000	0.037000	89.600000	0.553000	-111.500000	0.025000	-124.700000	0.004000	-125.100000	0.010000
-146.200000	0.304000	-146.200000	0.304000	-146.200000	0.304000	-146.100000	0.304000	-146.000000	0.304000	-146.100000	0.303000	146.000000	0.304000	146.000000	0.304000	-145.900000	0.303000	-145.700000	0.303000	-145.700000	0.303000	-145.600000	0.302000	-145.500000	0.301000	145.100000	0.302000	145.000000	0.300000	-144.700000	0.300000	-144.300000	0.298000	-125.200000	0.090000	137.600000	0.418000	-136.600000	0.338000	-136.800000	0.418000	106.900000	0.013000	-150.400000	0.005000	-170.700000	0.015000	65.700000	0.011000
-146.100000	0.305000	-146.100000	0.305000	-146.100000	0.305000	-146.000000	0.304000	-146.000000	0.304000	-145.900000	0.305000	146.000000	0.304000	146.000000	0.304000	-145.800000	0.304000	-145.700000	0.303000	-145.700000	0.303000	-145.500000	0.303000	-145.200000	0.303000	145.200000	0.301000	144.800000	0.301000	-144.700000	0.300000	-144.200000	0.299000	-128.500000	0.403000	173.700000	0.275000	-93.500000	0.029000	-172.400000	0.264000	87.000000	0.058000	-135.300000	0.622000	101.300000	0.017000	138.100000	0.694000
-146.200000	0.304000	-146.200000	0.304000	-146.200000	0.304000	-146.100000	0.304000	-146.000000	0.304000	-146.100000	0.303000	146.000000	0.304000	146.000000	0.304000	-145.900000	0.303000	-145.700000	0.303000	-145.700000	0.303000	-145.600000	0.302000	-145.500000	0.301000	145.100000	0.302000	145.000000	0.300000	-144.700000	0.300000	-144.300000	0.298000	-166.000000	0.251000	137.600000	0.336000	-137.000000	0.422000	-134.700000	0.339000	97.700000	0.520000	73.500000	0.016000	-56.000000	0.657000	102.100000	0.004000
-146.100000	0.305000	-146.100000	0.305000	-146.100000	0.305000	-146.000000	0.304000	-146.000000	0.304000	-145.900000	0.305000	146.000000	0.304000	146.000000	0.304000	-145.800000	0.304000	-145.700000	0.303000	-145.700000	0.303000	-145.500000	0.303000	-145.200000	0.303000	145.200000	0.301000	144.800000	0.301000	-144.700000	0.300000	-144.200000	0.299000	-134.200000	0.345000	95.000000	0.038000	-174.700000	0.271000	-94.500000	0.030000	96.800000	0.047000	-143.000000	0.018000	-135.000000	0.015000	-176.900000	0.006000
-146.200000	0.304000	-146.200000	0.304000	-146.200000	0.304000	-146.100000	0.304000	-146.000000	0.304000	-146.100000	0.303000	146.000000	0.304000	146.000000	0.304000	-145.900000	0.303000	-145.700000	0.303000	-145.700000	0.303000	-145.600000	0.302000	-145.500000	0.301000	145.100000	0.302000	145.000000	0.300000	-144.700000	0.300000	-144.300000	0.298000	-109.500000	0.075000	137.600000	0.418000	-136.600000	0.338000	-136.300000	0.422000	81.100000	0.046000	-110.700000	0.007000	-145.300000	0.005000	-105.500000	0.005000
-146.100000	0.305000	-146.100000	0.305000	-146.100000	0.305000	-146.000000	0.304000	-146.000000	0.304000	-145.900000	0.305000	146.000000	0.304000	146.000000	0.304000	-145.800000	0.304000	-145.700000	0.303000	-145.700000	0.303000	-145.500000	0.303000	-145.200000	0.303000	145.200000	0.301000	144.800000	0.301000	-144.700000	0.300000	-144.200000	0.299000	-134.600000	0.403000	173.700000	0.275000	-93.500000	0.029000	-173.800000	0.263000	106.400000	0.500000	-49.700000	0.628000	-142.900000	0.007000	-128.300000	0.011000
-146.200000	0.304000	-146.200000	0.304000	-146.200000	0.304000	-146.100000	0.304000	-146.000000	0.304000	-146.100000	0.303000	146.000000	0.304000	146.000000	0.304000	-145.900000	0.303000	-145.700000	0.303000	-145.700000	0.303000	-145.600000	0.302000	-145.500000	0.301000	145.100000	0.302000	145.000000	0.300000	-144.700000	0.300000	-144.300000	0.298000	-168.200000	0.269000	137.600000	0.336000	-137.000000	0.422000	-134.700000	0.341000	77.600000	0.071000	100.500000	0.006000	-143.500000	0.007000	-179.200000	0.009000
-146.100000	0.305000	-146.100000	0.305000	-146.100000	0.305000	-146.000000	0.304000	-146.000000	0.304000	-145.900000	0.305000	146.000000	0.304000	146.000000	0.304000	-145.800000	0.304000	-145.700000	0.303000	-145.700000	0.303000	-145.500000	0.303000	-145.200000	0.303000	145.200000	0.301000	144.800000	0.301000	-144.700000	0.300000	-144.200000	0.299000	-136.700000	0.336000	95.000000	0.038000	-174.700000	0.271000	-94.600000	0.027000	145.300000	0.355000	174.700000	0.019000	-114.000000	0.673000	-96.900000	0.700000
-146.200000	0.304000	-146.200000	0.304000	-146.200000	0.304000	-146.100000	0.304000	-146.000000	0.304000	-146.100000	0.303000	146.000000	0.304000	146.000000	0.304000	-145.900000	0.303000	-145.700000	0.303000	-145.700000	0.303000	-145.600000	0.302000	-145.500000	0.301000	145.100000	0.302000	145.000000	0.300000	-144.700000	0.300000	-144.300000	0.298000	-106.500000	0.077000	137.600000	0.418000	-136.600000	0.338000	-135.900000	0.423000	160.300000	0.317000	-94.300000	0.013000	-177.300000	0.010000	-167.700000	0.001000
-146.100000	0.305000	-146.100000	0.305000	-146.100000	0.305000	-146.000000	0.304000	-146.000000	0.304000	-145.900000	0.305000	146.000000	0.304000	146.000000	0.304000	-145.800000	0.304000	-145.700000	0.303000	-145.700000	0.303000	-145.500000	0.303000	-145.200000	0.303000	145.200000	0.301000	144.800000	0.301000	-144.700000	0.300000	-144.200000	0.299000	-136.500000	0.401000	173.700000	0.275000	-93.500000	0.029000	-174.400000	0.263000	68.000000	0.049000	-138.200000	0.623000	-107.700000	0.004000	76.700000	0.012000
-146.200000	0.304000	-146.200000	0.304000	-146.200000	0.304000	-146.100000	0.304000	-146.000000	0.304000	-146.100000	0.303000	146.000000	0.304000	146.000000	0.304000	-145.900000	0.303000	-145.700000	0.303000	-145.700000	0.303000	-145.600000	0.302000	-145.500000	0.301000	145.100000	0.302000	145.000000	0.300000	-144.700000	0.300000	-144.300000	0.298000	-167.900000	0.273000	137.600000	0.336000	-137.000000	0.422000	-134.800000	0.342000	154.700000	0.397000	-79.500000	0.016000	-151.300000	0.004000	-146.600000	0.004000
-146.100000	0.305000	-146.100000	0.305000	-146.100000	0.305000	-146.000000	0.304000	-146.000000	0.304000	-145.900000	0.305000	146.000000	0.304000	146.000000	0.304000	-145.800000	0.304000	-145.700000	0.303000	-145.700000	0.303000	-145.500000	0.303000	-145.200000	0.303000	145.200000	0.301000	144.800000	0.301000	-144.700000	0.300000	-144.200000	0.299000	-137.200000	0.333000	95.000000	0.038000	-174.700000	0.271000	-94.400000	0.025000	175.200000	0.295000	-96.200000	0.009000	-154.800000	0.031000	-67.800000	0.007000
-146.200000	0.304000	-146.200000	0.304000	-146.200000	0.304000	-146.100000	0.304000	-146.000000	0.304000	-146.100000	0.303000	146.000000	0.304000	146.000000	0.304000	-145.900000	0.303000	-145.700000	0.303000	-145.700000	0.303000	-145.600000	0.302000	-145.500000	0.301000	145.100000	0.302000	145.000000	0.300000	-144.700000	0.300000	-144.300000	0.298000	-146.000000	0.257000	137.600000	0.418000	-136.600000	0.338000	-135.800000	0.424000	138.000000	0.317000	-110.100000	0.006000	129.600000	0.646000	-122.700000	0.669000
-146.100000	0.305000	-146.100000	0.305000	-146.100000	0.305000	-146.000000	0.304000	-146.000000	0.304000	-145.900000	0.305000	146.000000	0.304000	146.000000	0.304000	-145.800000	0.304000	-145.700000	0.303000	-145.700000	0.303000	-145.500000	0.303000	-145.200000	0.303000	145.200000	0.301000	144.800000	0.301000	-144.700000	0.300000	-144.200000	0.299000	-139.100000	0.324000	173.700000	0.275000	-93.500000	0.029000	-174.800000	0.263000	86.700000	0.025000	66.200000	0.633000	73.800000	0.011000	-71.400000	0.009000
-146.200000	0.304000	-146.200000	0.304000	-146.200000	0.304000	-146.100000	0.304000	-146.000000	0.304000	-146.100000	0.303000	146.000000	0.304000	146.000000	0.304000	-145.900000	0.303000	-145.700000	0.303000	-145.700000	0.303000	-145.600000	0.302000	-145.500000	0.301000	145.100000	0.302000	145.000000	0.300000	-144.700000	0.300000	-144.300000	0.298000	-147.700000	0.277000	137.600000	0.336000	-137.000000	0.422000	-135.000000	0.343000	139.600000	0.426000	94.500000	0.010000	-126.500000	0.017000	125.400000	0.011000
-146.100000	0.305000	-146.100000	0.305000	-146.100000	0.305000	-146.000000	0.304000	-146.000000	0.304000	-145.900000	0.305000	146.000000	0.304000	146.000000	0.304000	-145.800000	0.304000	-145.700000	0.303000	-145.700000	0.303000	-145.500000	0.303000	-145.200000	0.303000	145.200000	0.301000	144.800000	0.301000	-144.700000	0.300000	-144.200000	0.299000	-140.800000	0.313000	95.000000	0.038000	-174.700000	0.271000	-94.100000	0.023000	173.700000	0.259000	97.800000	0.013000	-172.400000	0.004000	167.800000	0.003000
-146.200000	0.304000	-146.200000	0.304000	-146.200000	0.304000	-146.100000	0.304000	-146.000000	0.304000	-146.100000	0.303000	146.000000	0.304000	146.000000	0.304000	-145.900000	0.303000	-145.700000	0.303000	-145.700000	0.303000	-145.600000	0.302000	-145.500000	0.301000	145.100000	0.302000	145.000000	0.300000	-144.700000	0.300000	-144.300000	0.298000	-145.900000	0.284000	137.600000	0.418000	-136.600000	0.338000	-135.800000	0.425000	133.400000	0.342000	91.600000	0.012000	72.700000	0.028000	-73.600000	0.013000
-146.100000	0.305000	-146.100000	0.305000	-146.100000	0.305000	-146.000000	0.304000	-146.000000	0.304000	-145.900000	0.305000	146.000000	0.304000	146.000000	0.304000	-145.800000	0.304000	-145.700000	0.303000	-145.700000	0.303000	-145.500000	0.303000	-145.200000	0.303000	145.200000	0.301000	144.800000	0.301000	-144.700000	0.300000	-144.200000	0.299000	-142.000000	0.307000	173.700000	0.275000	-93.500000	0.029000	-175.300000	0.264000	95.200000	0.024000	-159.800000	0.629000	57.700000	0.653000	-44.500000	0.669000
-146.200000	0.304000	-146.200000	0.304000	-146.200000	0.304000	-146.100000	0.304000	-146.000000	0.304000	-146.100000	0.303000	146.000000	0.304000	146.000000	0.304000	-145.900000	0.303000	-145.700000	0.303000	-145.700000	0.303000	-145.600000	0.302000	-145.500000	0.301000	145.100000	0.302000	145.000000	0.300000	-144.700000	0.300000	-144.300000	0.298000	-145.100000	0.289000	137.600000	0.336000	-137.000000	0.422000	-135.100000	0.342000	135.100000	0.425000	-81.300000	0.007000	129.700000	0.008000	-153.900000	0.009000
-146.100000	0.305000	-146.100000	0.305000	-146.100000	0.305000	-146.000000	0.304000	-146.000000	0.304000	-145.900000	0.305000	146.000000	0.304000	146.000000	0.304000	-145.800000	0.304000	-145.700000	0.303000	-145.700000	0.303000	-145.500000	0.303000	-145.200000	0.303000	145.200000	0.301000	144.800000	0.301000	-144.700000	0.300000	-144.200000	0.299000	-142.700000	0.304000	95.000000	0.038000	-174.700000	0.271000	-94.000000	0.023000	173.900000	0.251000	178.300000	0.013000	135.400000	0.011000	-126.200000	0.004000
-146.200000	0.304000	-146.200000	0.304000	-146.200000	0.304000	-146.100000	0.304000	-146.000000	0.304000	-146.100000	0.303000	146.000000	0.304000	146.000000	0.304000	-145.900000	0.303000	-145.700000	0.303000	-145.700000	0.303000	-145.600000	0.302000	-145.500000	0.301000	145.100000	0.302000	145.000000	0.300000	-144.700000	0.300000	-144.300000	0.298000	-144.700000	0.292000	137.600000	0.418000	-136.600000	0.338000	-135.800000	0.425000	132.500000	0.348000	105.300000	0.014000	158.900000	0.007000	-147.600000	0.006000
-146.100000	0.305000	-146.100000	0.305000	-146.100000	0.305000	-146.000000	0.304000	-146.000000	0.304000	-145.900000	0.305000	146.000000	0.304000	146.000000	0.304000	-145.800000	0.304000	-145.700000	0.303000	-145.700000	0.303000	-145.500000	0.303000	-145.200000	0.303000	145.200000	0.301000	144.800000	0.301000	-144.700000	0.300000	-144.200000	0.299000	-143.100000	0.301000	173.700000	0.275000	-93.500000	0.029000	-175.300000	0.264000	97.200000	0.023000	-152.100000	0.628000	130.900000	0.007000	-148.600000	0.007000
-146.200000	0.304000	-146.200000	0.304000	-146.200000	0.304000	-146.100000	0.304000	-146.000000	0.304000	-146.100000	0.303000	146.000000	0.304000	146.000000	0.304000	-145.900000	0.303000	-145.700000	0.303000	-145.700000	0.303000	-145.600000	0.302000	-145.500000	0.301000	145.100000	0.302000	145.000000	0.300000	-144.700000	0.300000	-144.300000	0.298000	-144.300000	0.294000	137.600000	0.336000	-137.000000	0.422000	-135.100000	0.342000	134.000000	0.425000	91.000000	0.008000	121.100000	0.664000	119.800000	0.675000
-146.100000	0.305000	-146.100000	0.305000	-146.100000	0.305000	-146.000000	0.304000	-146.000000	0.304000	-145.900000	0.305000	146.000000	0.304000	146.000000	0.304000	-145.800000	0.304000	-145.700000	0.303000	-145.700000	0.303000	-145.500000	0.303000	-145.200000	0.303000	145.200000	0.301000	144.800000	0.301000	-144.700000	0.300000	-144.200000	0.299000	-143.400000	0.300000	95.000000	0.038000	-174.700000	0.271000	-94.000000	0.023000	174.100000	0.249000	-174.500000	0.011000	-61.000000	0.019000	115.200000	0.003000
-146.200000	0.304000	-146.200000	0.304000	-146.200000	0.304000	-146.100000	0.304000	-146.000000	0.304000	-146.100000	0.303000	146.000000	0.304000	146.000000	0.304000	-145.900000	0.303000	-145.700000	0.303000	-145.700000	0.303000	-145.600000	0.302000	-145.500000	0.301000	145.100000	0.302000	145.000000	0.300000	-144.700000	0.300000	-144.300000	0.298000	-144.200000	0.295000	137.600000	0.418000	-136.600000	0.338000	-135.800000	0.425000	132.300000	0.350000	-89.900000	0.016000	126.600000	0.003000	-174.800000	0.013000
-180.000000	0.000000	-180.000000	0.000000	-180.000000	0.000000	-180.000000	0.000000	-180.000000	0.000000	-180.000000	0.000000	-180.000000	0.000000	-180.000000	0.000000	-180.000000	0.000000	-180.000000	0.000000	-180.000000	0.000000	-180.000000	0.000000	-180.000000	0.000000	-180.000000	0.000000	-180.000000	0.000000	-180.000000	0.000000	-180.000000	0.000000	-180.000000	0.000000	-180.000000	0.000000	-180.000000	0.000000	-180.000000	0.000000	-180.000000	0.000000	-180.000000	0.000000	-180.000000	0.000000	-180.000000	0.000000
90.000000	0.491000	90.000000	0.491000	90.000000	0.491000	90.000000	0.491000	90.000000	0.491000	90.000000	0.491000	90.000000	0.000000	90.000000	0.000000	90.000000	0.000000	90.000000	0.000000	90.000000	0.000000	90.000000	0.000000	90.000000	0.000000	90.000000	0.000000	90.000000	0.000000	90.000000	0.000000	90.000000	0.000000	90.000000	0.000000	90.000000	0.000000	90.000000	0.000000	90.000000	0.000000	90.000000	0.000000	90.000000	0.000000	90.000000	0.000000	90.000000	0.000000
-180.000000	0.216000	-180.000000	0.216000	-180.000000	0.215000	-180.000000	0.214000	-180.000000	0.213000	-180.000000	0.211000	-180.000000	0.545000	-180.000000	0.545000	-180.000000	0.000000	-180.000000	0.000000	-180.000000	0.000000	-180.000000	0.000000	-180.000000	0.000000	-180.000000	0.000000	-180.000000	0.000000	-180.000000	0.000000	-180.000000	0.000000	-180.000000	0.000000	-180.000000	0.000000	-180.000000	0.000000	-180.000000	0.000000	-180.000000	0.000000	-180.000000	0.000000	-180.000000	0.000000	-180.000000	0.000000
-128.200000	0.381000	-128.200000	0.381000	-128.000000	0.381000	-127.800000	0.382000	-127.500000	0.382000	-127.200000	0.384000	-180.000000	0.243000	-180.000000	0.242000	-135.000000	0.654000	-135.000000	0.654000	-135.000000	0.654000	-135.000000	0.654000	-135.000000	0.654000	-135.000000	0.000000	-135.000000	0.000000	-135.000000	0.000000	-135.000000	0.000000	-135.000000	0.000000	-135.000000	0.000000	-135.000000	0.000000	-135.000000	0.000000	-135.000000	0.000000	-135.000000	0.000000	-135.000000	0.000000	-135.000000	0.000000
-157.200000	0.252000	-157.100000	0.252000	-157.100000	0.251000	-157.200000	0.250000	-157.200000	0.250000	-157.400000	0.248000	133.700000	0.364000	133.400000	0.364000	-180.000000	0.168000	-180.000000	0.152000	-180.000000	0.048000	-180.000000	0.031000	-180.000000	0.022000	-180.000000	0.675000	-180.000000	0.000000	-180.000000	0.000000	-180.000000	0.000000	-180.000000	0.000000	-180.000000	0.000000	-180.000000	0.000000	-180.000000	0.000000	-180.000000	0.000000	-180.000000	0.000000	-180.000000	0.000000	-180.000000	0.000000
-136.700000	0.340000	-136.700000	0.340000	-136.600000	0.341000	-136.400000	0.341000	-136.400000	0.341000	-136.000000	0.342000	153.700000	0.260000	153.700000	0.259000	-118.300000	0.405000	-115.500000	0.414000	-97.900000	0.472000	-95.100000	0.481000	-93.600000	0.485000	-180.000000	0.088000	-90.000000	0.717000	-90.000000	0.000000	-90.000000	0.000000	-90.000000	0.000000	-90.000000	0.000000	-90.000000	0.000000	-90.000000	0.000000	-90.000000	0.000000	-90.000000	0.000000	-90.000000	0.000000	-90.000000	0.000000
-152.300000	0.280000	-152.300000	0.280000	-152.400000	0.279000	-152.500000	0.279000	-152.400000	0.279000	-152.600000	0.278000	138.500000	0.333000	138.300000	0.333000	-161.400000	0.231000	-162.800000	0.223000	-174.000000	0.190000	-171.900000	0.058000	-173.600000	0.034000	104.600000	0.450000	-180.000000	0.013000	-180.000000	0.000000	-180.000000	0.000000	-180.000000	0.000000	-180.000000	0.000000	-180.000000	0.000000	-180.000000	0.000000	-180.000000	0.000000	-180.000000	0.000000	-180.000000	0.000000	-180.000000	0.000000
-141.800000	0.322000	-141.800000	0.322000	-141.600000	0.322000	-141.500000	0.322000	-141.500000	0.322000	-141.400000	0.323000	151.100000	0.284000	151.100000	0.284000	-132.700000	0.355000	-131.200000	0.361000	-123.700000	0.390000	-103.100000	0.462000	-98.600000	0.477000	153.500000	0.026000	92.100000	0.489000	112.500000	0.769000	112.500000	0.769000	112.500000	0.769000	112.500000	0.769000	112.500000	0.000000	112.500000	0.000000	112.500000	0.000000	112.500000	0.000000	112.500000	0.000000	112.500000	0.000000
-149.100000	0.292000	-149.100000	0.292000	-149.200000	0.292000	-149.200000	0.292000	-149.100000	0.292000	-149.200000	0.291000	142.400000	0.318000	142.400000	0.318000	-154.300000	0.267000	-155.100000	0.262000	-158.600000	0.239000	-172.700000	0.198000	-174.900000	0.168000	106.800000	0.461000	176.000000	0.018000	-180.000000	0.010000	-180.000000	0.008000	-180.000000	0.006000	-180.000000	0.005000	-180.000000	0.000000	-180.000000	0.000000	-180.000000	0.000000	-180.000000	0.000000	-180.000000	0.000000	-180.000000	0.000000
-144.000000	0.313000	-144.000000	0.313000	-143.900000	0.313000	-143.900000	0.313000	-143.900000	0.313000	-143.700000	0.313000	148.400000	0.294000	148.300000	0.293000	-139.400000	0.330000	-138.500000	0.333000	-134.400000	0.348000	-125.300000	0.384000	-119.800000	0.403000	176.500000	0.216000	94.900000	0.489000	-91.600000	0.490000	-91.300000	0.491000	-91.000000	0.492000	-88.500000	0.030000	-90.000000	0.000000	-90.000000	0.000000	-90.000000	0.000000	-90.000000	0.000000	-90.000000	0.000000	-90.000000	0.000000
-147.600000	0.298000	-147.600000	0.298000	-147.600000	0.298000	-147.600000	0.298000	-147.600000	0.298000	-147.600000	0.298000	144.200000	0.311000	144.100000	0.311000	-150.200000	0.285000	-150.600000	0.282000	-153.100000	0.271000	-157.300000	0.240000	-159.700000	0.221000	128.200000	0.377000	174.400000	0.030000	-176.900000	0.013000	-177.500000	0.010000	-178.100000	0.008000	179.600000	0.521000	-180.000000	0.000000	-180.000000	0.000000	-180.000000	0.000000	-180.000000	0.000000	-180.000000	0.000000	-180.000000	0.000000
-145.100000	0.309000	-145.100000	0.309000	-145.000000	0.309000	-145.000000	0.309000	-144.900000	0.308000	-144.900000	0.308000	147.200000	0.299000	147.200000	0.299000	-142.600000	0.317000	-142.100000	0.318000	-140.100000	0.326000	-134.800000	0.346000	-131.500000	0.359000	154.300000	0.237000	97.700000	0.480000	-93.700000	0.492000	-92.900000	0.495000	-92.300000	0.496000	169.000000	0.152000	135.000000	0.831000	135.000000	0.000000	135.000000	0.000000	135.000000	0.000000	135.000000	0.000000	135.000000	0.000000
-146.900000	0.301000	-146.900000	0.301000	-146.900000	0.301000	-146.900000	0.301000	-146.700000	0.301000	-146.700000	0.301000	145.100000	0.307000	145.100000	0.307000	-148.100000	0.294000	-148.300000	0.293000	-149.400000	0.286000	-152.600000	0.271000	-154.400000	0.260000	135.000000	0.345000	170.600000	0.036000	-175.800000	0.023000	-176.800000	0.017000	-177.400000	0.014000	118.400000	0.404000	-180.000000	0.004000	-180.000000	0.000000	-180.000000	0.000000	-180.000000	0.000000	-180.000000	0.000000	-180.000000	0.000000
-145.600000	0.307000	-145.600000	0.307000	-145.600000	0.307000	-145.500000	0.306000	-145.500000	0.306000	-145.500000	0.306000	146.600000	0.302000	146.400000	0.301000	-144.200000	0.310000	-144.000000	0.311000	-142.800000	0.315000	-140.100000	0.325000	-138.200000	0.333000	152.200000	0.270000	100.400000	0.473000	-95.900000	0.485000	-94.400000	0.490000	-93.600000	0.492000	130.600000	0.039000	88.800000	0.016000	90.000000	0.852000	90.000000	0.000000	90.000000	0.000000	90.000000	0.000000	90.000000	0.000000
-146.600000	0.303000	-146.600000	0.303000	-146.600000	0.303000	-146.400000	0.303000	-146.400000	0.303000	-146.400000	0.303000	145.600000	0.305000	145.400000	0.305000	-147.000000	0.299000	-147.000000	0.298000	-147.600000	0.294000	-149.200000	0.286000	-150.200000	0.279000	139.900000	0.325000	169.000000	0.051000	-172.600000	0.026000	-174.400000	0.019000	-175.400000	0.015000	119.600000	0.434000	-177.700000	0.008000	-180.000000	0.003000	-180.000000	0.000000	-180.000000	0.000000	-180.000000	0.000000	-180.000000	0.000000
-145.800000	0.305000	-145.800000	0.305000	-145.800000	0.305000	-145.900000	0.305000	-145.800000	0.305000	-145.800000	0.305000	146.200000	0.303000	146.200000	0.303000	-145.100000	0.307000	-144.800000	0.307000	-144.100000	0.309000	-142.700000	0.314000	-141.500000	0.318000	148.800000	0.284000	103.500000	0.463000	-97.900000	0.480000	-95.900000	0.486000	-94.800000	0.489000	172.200000	0.212000	-118.600000	0.636000	-88.800000	0.016000	-123.600000	0.873000	-123.800000	0.873000	-123.800000	0.873000	-123.700000	0.000000
-146.300000	0.304000	-146.300000	0.304000	-146.300000	0.304000	-146.200000	0.304000	-146.200000	0.303000	-146.100000	0.303000	145.800000	0.304000	145.700000	0.304000	-146.400000	0.301000	-146.400000	0.300000	-146.700000	0.298000	-147.400000	0.294000	-148.000000	0.290000	142.300000	0.314000	164.700000	0.060000	-171.700000	0.037000	-173.800000	0.026000	-175.000000	0.021000	127.600000	0.374000	-165.700000	0.009000	177.800000	0.005000	180.000000	0.002000	180.000000	0.002000	180.000000	0.001000	180.000000	0.000000
-146.100000	0.305000	-146.100000	0.305000	-146.100000	0.305000	-146.000000	0.304000	-145.900000	0.305000	-145.900000	0.305000	146.000000	0.304000	146.000000	0.303000	-145.400000	0.305000	-145.200000	0.305000	-144.800000	0.306000	-144.100000	0.309000	-143.400000	0.311000	147.200000	0.292000	106.700000	0.454000	-100.100000	0.474000	-97.400000	0.482000	-96.000000	0.486000	111.400000	0.033000	-104.700000	0.020000	117.900000	0.639000	89.400000	0.009000	89.400000	0.007000	-89.700000	0.006000	-90.000000	0.000000
-146.200000	0.304000	-146.200000	0.304000	-146.200000	0.304000	-146.100000	0.304000	-146.200000	0.304000	-146.100000	0.303000	146.000000	0.304000	145.800000	0.304000	-146.100000	0.302000	-146.100000	0.302000	-146.200000	0.301000	-146.600000	0.298000	-146.700000	0.295000	143.600000	0.308000	163.600000	0.088000	-168.100000	0.039000	-171.400000	0.028000	-173.000000	0.021000	128.300000	0.425000	-172.700000	0.541000	173.800000	0.007000	-178.800000	0.003000	-178.800000	0.002000	179.400000	0.002000	-180.000000	0.000000
-146.100000	0.305000	-146.100000	0.305000	-146.000000	0.304000	-146.000000	0.304000	-146.000000	0.304000	-145.900000	0.305000	146.000000	0.304000	145.900000	0.303000	-145.600000	0.304000	-145.500000	0.304000	-145.300000	0.304000	-144.800000	0.306000	-144.200000	0.307000	146.200000	0.296000	111.300000	0.437000	-102.000000	0.469000	-98.800000	0.478000	-96.900000	0.484000	174.300000	0.257000	-127.400000	0.082000	101.800000	0.016000	-124.500000	0.645000	-125.900000	0.647000	128.300000	0.648000	135.000000	0.000000
-146.200000	0.304000	-146.200000	0.304000	-146.100000	0.304000	-146.100000	0.304000	-146.000000	0.304000	-146.100000	0.303000	146.000000	0.304000	145.800000	0.304000	-146.000000	0.303000	-145.900000	0.303000	-145.800000	0.302000	-146.100000	0.300000	-146.100000	0.298000	144.300000	0.305000	166.000000	0.182000	-167.700000	0.052000	-170.800000	0.035000	-173.000000	0.026000	134.700000	0.348000	-124.900000	0.394000	176.200000	0.012000	-178.900000	0.005000	178.800000	0.004000	179.000000	0.003000	180.000000	0.000000
-146.100000	0.305000	-146.100000	0.305000	-146.100000	0.304000	-146.000000	0.304000	-146.000000	0.304000	-145.900000	0.305000	146.000000	0.304000	145.900000	0.303000	-145.800000	0.304000	-145.700000	0.303000	-145.500000	0.303000	-145.100000	0.304000	-144.700000	0.305000	145.800000	0.299000	124.300000	0.387000	-104.200000	0.461000	-100.200000	0.474000	-97.800000	0.481000	99.200000	0.034000	-165.100000	0.241000	131.100000	0.629000	-97.000000	0.011000	-95.700000	0.009000	96.800000	0.007000	90.000000	0.000000
-146.200000	0.304000	-146.200000	0.304000	-146.100000	0.304000	-146.100000	0.304000	-146.000000	0.304000	-146.100000	0.303000	146.000000	0.304000	145.800000	0.304000	-145.900000	0.303000	-145.700000	0.303000	-145.700000	0.303000	-145.700000	0.301000	-145.800000	0.300000	144.700000	0.303000	156.800000	0.227000	-163.700000	0.055000	-168.500000	0.037000	-171.200000	0.027000	134.800000	0.420000	-132.700000	0.350000	152.600000	0.011000	-178.400000	0.006000	-178.300000	0.003000	178.300000	0.003000	-180.000000	0.920000
-146.100000	0.305000	-146.100000	0.305000	-146.100000	0.304000	-146.000000	0.304000	-146.000000	0.304000	-145.900000	0.305000	146.000000	0.304000	145.900000	0.303000	-145.800000	0.304000	-145.700000	0.303000	-145.600000	0.303000	-145.300000	0.303000	-145.000000	0.303000	145.400000	0.300000	132.900000	0.352000	-106.400000	0.456000	-101.600000	0.470000	-98.700000	0.478000	174.200000	0.272000	-102.600000	0.050000	115.000000	0.020000	-129.500000	0.640000	-127.900000	0.645000	130.400000	0.645000	-86.600000	0.006000
-146.200000	0.304000	-146.200000	0.304000	-146.100000	0.304000	-146.100000	0.304000	-146.000000	0.304000	-146.100000	0.303000	146.000000	0.304000	145.800000	0.304000	-145.900000	0.303000	-145.700000	0.303000	-145.700000	0.303000	-145.600000	0.302000	-145.500000	0.301000	144.900000	0.302000	152.800000	0.261000	-163.200000	0.070000	-167.900000	0.045000	-171.000000	0.033000	137.100000	0.338000	-134.600000	0.412000	169.400000	0.552000	-169.700000	0.005000	-177.300000	0.002000	174.600000	0.004000	176.800000	0.002000
-146.100000	0.305000	-146.100000	0.305000	-146.100000	0.304000	-146.000000	0.304000	-146.000000	0.304000	-145.900000	0.305000	146.000000	0.304000	145.900000	0.303000	-145.800000	0.304000	-145.700000	0.303000	-145.600000	0.303000	-145.400000	0.303000	-145.200000	0.303000	145.300000	0.301000	138.400000	0.330000	-108.900000	0.447000	-103.100000	0.465000	-99.800000	0.475000	96.100000	0.038000	-170.800000	0.264000	120.500000	0.050000	-101.700000	0.016000	-96.600000	0.013000	-83.200000	0.010000	91.000000	0.004000
-146.200000	0.304000	-146.200000	0.304000	-146.100000	0.304000	-146.100000	0.304000	-146.000000	0.304000	-146.100000	0.303000	146.000000	0.304000	145.800000	0.304000	-145.900000	0.303000	-145.700000	0.303000	-145.700000	0.303000	-145.600000	0.302000	-145.500000	0.301000	145.100000	0.302000	149.300000	0.278000	-159.000000	0.075000	-165.300000	0.047000	-169.000000	0.033000	137.000000	0.418000	-135.100000	0.339000	130.800000	0.030000	-177.500000	0.006000	-179.700000	0.005000	-177.600000	0.003000	-136.000000	0.014000
-146.100000	0.305000	-146.100000	0.305000	-146.100000	0.304000	-146.000000	0.304000	-146.000000	0.304000	-145.900000	0.305000	146.000000	0.304000	145.900000	0.303000	-145.800000	0.304000	-145.700000	0.303000	-145.600000	0.303000	-145.400000	0.303000	-145.200000	0.303000	145.200000	0.301000	141.300000	0.317000	-111.400000	0.440000	-104.600000	0.462000	-100.700000	0.473000	173.600000	0.274000	-96.700000	0.039000	155.000000	0.554000	-131.800000	0.634000	-128.900000	0.641000	-53.200000	0.642000	-178.500000	0.006000
-146.200000	0.304000	-146.200000	0.304000	-146.100000	0.304000	-146.100000	0.304000	-146.000000	0.304000	-146.100000	0.303000	146.000000	0.304000	145.800000	0.304000	-145.900000	0.303000	-145.700000	0.303000	-145.700000	0.303000	-145.600000	0.302000	-145.500000	0.301000	145.100000	0.302000	147.400000	0.288000	-159.900000	0.106000	-164.700000	0.054000	-169.000000	0.038000	137.300000	0.336000	-136.400000	0.417000	131.100000	0.018000	-120.800000	0.010000	-168.200000	0.004000	171.900000	0.006000	-92.900000	0.699000
-146.100000	0.305000	-146.100000	0.305000	-146.100000	0.304000	-146.000000	0.304000	-146.000000	0.304000	-145.900000	0.305000	146.000000	0.304000	145.900000	0.303000	-145.800000	0.304000	-145.700000	0.303000	-145.600000	0.303000	-145.400000	0.303000	-145.200000	0.303000	145.200000	0.301000	142.900000	0.310000	-115.400000	0.424000	-105.900000	0.457000	-101.500000	0.470000	96.100000	0.041000	-172.800000	0.269000	145.000000	0.017000	-142.900000	0.015000	79.300000	0.013000	-80.100000	0.009000	-175.300000	0.002000
-146.200000	0.304000	-146.200000	0.304000	-146.100000	0.304000	-146.100000	0.304000	-146.000000	0.304000	-146.100000	0.303000	146.000000	0.304000	145.800000	0.304000	-145.900000	0.303000	-145.700000	0.303000	-145.700000	0.303000	-145.600000	0.302000	-145.500000	0.301000	145.100000	0.302000	146.300000	0.293000	-153.900000	0.118000	-162.500000	0.058000	-167.300000	0.039000	137.400000	0.417000	-136.000000	0.338000	-82.000000	0.567000	73.400000	0.021000	175.600000	0.004000	-176.700000	0.004000	60.100000	0.017000
-146.100000	0.305000	-146.100000	0.305000	-146.100000	0.304000	-146.000000	0.304000	-146.000000	0.304000	-145.900000	0.305000	146.000000	0.304000	145.900000	0.303000	-145.800000	0.304000	-145.700000	0.303000	-145.600000	0.303000	-145.400000	0.303000	-145.200000	0.303000	145.200000	0.301000	143.700000	0.306000	-119.400000	0.411000	-107.400000	0.453000	-102.400000	0.468000	173.100000	0.274000	-94.900000	0.034000	-126.400000	0.011000	144.000000	0.602000	54.500000	0.637000	-53.400000	0.640000	174.000000	0.003000
-146.200000	0.304000	-146.200000	0.304000	-146.100000	0.304000	-146.100000	0.304000	-146.000000	0.304000	-146.100000	0.303000	146.000000	0.304000	145.800000	0.304000	-145.900000	0.303000	-145.700000	0.303000	-145.700000	0.303000	-145.600000	0.302000	-145.500000	0.301000	145.100000	0.302000	145.700000	0.296000	-162.800000	0.215000	-161.400000	0.065000	-167.000000	0.043000	137.200000	0.336000	-136.800000	0.420000	-101.700000	0.069000	75.800000	0.027000	-157.200000	0.011000	169.300000	0.008000	71.500000	0.008000
-146.100000	0.305000	-146.100000	0.305000	-146.100000	0.304000	-146.000000	0.304000	-146.000000	0.304000	-145.900000	0.305000	146.000000	0.304000	145.900000	0.303000	-145.800000	0.304000	-145.700000	0.303000	-145.600000	0.303000	-145.400000	0.303000	-145.200000	0.303000	145.200000	0.301000	144.200000	0.304000	-129.800000	0.364000	-109.000000	0.448000	-103.200000	0.466000	96.200000	0.041000	-173.700000	0.269000	175.500000	0.534000	-151.100000	0.030000	-119.100000	0.012000	-80.100000	0.009000	176.000000	0.006000
-146.200000	0.304000	-146.200000	0.304000	-146.100000	0.304000	-146.100000	0.304000	-146.000000	0.304000	-146.100000	0.303000	146.000000	0.304000	145.800000	0.304000	-145.900000	0.303000	-145.700000	0.303000	-145.700000	0.303000	-145.600000	0.302000	-145.500000	0.301000	145.100000	0.302000	145.400000	0.298000	-153.000000	0.243000	-159.300000	0.070000	-165.600000	0.044000	137.300000	0.417000	-136.100000	0.339000	96.800000	0.017000	-120.600000	0.019000	-165.700000	0.004000	-172.300000	0.004000	138.700000	0.702000
-146.100000	0.305000	-146.100000	0.305000	-146.100000	0.304000	-146.000000	0.304000	-146.000000	0.304000	-145.900000	0.305000	146.000000	0.304000	145.900000	0.303000	-145.800000	0.304000	-145.700000	0.303000	-145.600000	0.303000	-145.400000	0.303000	-145.200000	0.303000	145.200000	0.301000	144.500000	0.302000	-136.000000	0.340000	-110.600000	0.443000	-104.000000	0.463000	173.100000	0.274000	-94.600000	0.031000	165.400000	0.043000	64.600000	0.610000	-136.000000	0.626000	-56.000000	0.636000	120.500000	0.006000
-146.200000	0.304000	-146.200000	0.304000	-146.100000	0.304000	-146.100000	0.304000	-146.000000	0.304000	-146.100000	0.303000	146.000000	0.304000	145.800000	0.304000	-145.900000	0.303000	-145.700000	0.303000	-145.700000	0.303000	-145.600000	0.302000	-145.500000	0.301000	145.100000	0.302000	145.100000	0.299000	-150.500000	0.268000	-158.100000	0.079000	-165.300000	0.049000	137.200000	0.336000	-136.700000	0.421000	-90.400000	0.533000	158.700000	0.015000	-100.400000	0.024000	166.500000	0.013000	160.500000	0.004000
-146.100000	0.305000	-146.100000	0.305000	-146.100000	0.304000	-146.000000	0.304000	-146.000000	0.304000	-145.900000	0.305000	146.000000	0.304000	145.900000	0.303000	-145.800000	0.304000	-145.700000	0.303000	-145.600000	0.303000	-145.400000	0.303000	-145.200000	0.303000	145.200000	0.301000	144.700000	0.302000	-139.600000	0.323000	-112.400000	0.437000	-104.900000	0.461000	96.200000	0.041000	-174.300000	0.270000	-125.900000	0.056000	86.900000	0.014000	171.300000	0.011000	-83.500000	0.009000	-88.700000	0.007000
-146.200000	0.304000	-146.200000	0.304000	-146.100000	0.304000	-146.100000	0.304000	-146.000000	0.304000	-146.100000	0.303000	146.000000	0.304000	145.800000	0.304000	-145.900000	0.303000	-145.700000	0.303000	-145.700000	0.303000	-145.600000	0.302000	-145.500000	0.301000	145.100000	0.302000	145.100000	0.300000	-148.000000	0.281000	-155.800000	0.086000	-163.600000	0.049000	137.300000	0.417000	-136.300000	0.338000	-88.100000	0.030000	-163.300000	0.016000	110.000000	0.007000	-162.600000	0.003000	-132.700000	0.005000
-146.100000	0.305000	-146.100000	0.305000	-146.100000	0.304000	-146.000000	0.304000	-146.000000	0.304000	-145.900000	0.305000	146.000000	0.304000	145.900000	0.303000	-145.800000	0.304000	-145.700000	0.303000	-145.600000	0.303000	-145.400000	0.303000	-145.200000	0.303000	145.200000	0.301000	144.800000	0.301000	-141.700000	0.313000	-114.300000	0.431000	-105.600000	0.459000	173.100000	0.274000	-94.400000	0.031000	-99.400000	0.535000	-134.300000	0.613000	135.100000	0.631000	-60.900000	0.631000	-169.600000	0.671000
-146.200000	0.304000	-146.200000	0.304000	-146.100000	0.304000	-146.100000	0.304000	-146.000000	0.304000	-146.100000	0.303000	146.000000	0.304000	145.800000	0.304000	-145.900000	0.303000	-145.700000	0.303000	-145.700000	0.303000	-145.600000	0.302000	-145.500000	0.301000	145.100000	0.302000	144.900000	0.300000	-146.600000	0.289000	-154.900000	0.100000	-163.700000	0.054000	137.200000	0.336000	-136.800000	0.421000	-89.500000	0.021000	-94.800000	0.029000	168.300000	0.006000	-73.300000	0.021000	64.400000	0.011000
-146.100000	0.305000	-146.100000	0.305000	-146.100000	0.304000	-146.000000	0.304000	-146.000000	0.304000	-145.900000	0.305000	146.000000	0.304000	145.900000	0.303000	-145.800000	0.304000	-145.700000	0.303000	-145.600000	0.303000	-145.400000	0.303000	-145.200000	0.303000	145.200000	0.301000	144.800000	0.301000	-143.000000	0.308000	-116.600000	0.422000	-106.300000	0.456000	96.200000	0.041000	-174.300000	0.270000	-136.600000	0.391000	171.200000	0.008000	108.400000	0.020000	-167.100000	0.003000	-130.600000	0.005000
-146.200000	0.304000	-146.200000	0.304000	-146.100000	0.304000	-146.100000	0.304000	-146.000000	0.304000	-146.100000	0.303000	146.000000	0.304000	145.800000	0.304000	-145.900000	0.303000	-145.700000	0.303000	-145.700000	0.303000	-145.600000	0.302000	-145.500000	0.301000	145.100000	0.302000	144.900000	0.300000	-145.800000	0.293000	-152.700000	0.113000	-162.000000	0.055000	137.300000	0.417000	-136.300000	0.338000	-175.000000	0.302000	103.500000	0.021000	161.700000	0.005000	74.200000	0.011000	-163.600000	0.013000
-146.100000	0.305000	-146.100000	0.305000	-146.100000	0.304000	-146.000000	0.304000	-146.000000	0.304000	-145.900000	0.305000	146.000000	0.304000	145.900000	0.303000	-145.800000	0.304000	-145.700000	0.303000	-145.600000	0.303000	-145.400000	0.303000	-145.200000	0.303000	145.200000	0.301000	144.800000	0.301000	-143.600000	0.305000	-119.200000	0.413000	-107.200000	0.454000	173.100000	0.274000	-94.400000	0.031000	-140.700000	0.316000	145.000000	0.621000	135.500000	0.627000	-134.400000	0.017000	98.800000	0.004000
-146.200000	0.304000	-146.200000	0.304000	-146.100000	0.304000	-146.100000	0.304000	-146.000000	0.304000	-146.100000	0.303000	146.000000	0.304000	145.800000	0.304000	-145.900000	0.303000	-145.700000	0.303000	-145.700000	0.303000	-145.600000	0.302000	-145.500000	0.301000	145.100000	0.302000	144.900000	0.300000	-145.400000	0.296000	-160.200000	0.189000	-161.700000	0.060000	137.200000	0.336000	-136.800000	0.421000	-85.500000	0.030000	154.200000	0.010000	-76.900000	0.019000	-169.100000	0.654000	-52.300000	0.669000
-146.100000	0.305000	-146.100000	0.305000	-146.100000	0.304000	-146.000000	0.304000	-146.000000	0.304000	-145.900000	0.305000	146.000000	0.304000	145.900000	0.303000	-145.800000	0.304000	-145.700000	0.303000	-145.600000	0.303000	-145.400000	0.303000	-145.200000	0.303000	145.200000	0.301000	144.800000	0.301000	-144.000000	0.302000	-126.800000	0.377000	-108.100000	0.451000	96.200000	0.041000	-174.300000	0.270000	-141.400000	0.422000	118.600000	0.016000	-174.200000	0.005000	66.100000	0.015000	-164.100000	0.014000
-146.200000	0.304000	-146.200000	0.304000	-146.100000	0.304000	-146.100000	0.304000	-146.000000	0.304000	-146.100000	0.303000	146.000000	0.304000	145.800000	0.304000	-145.900000	0.303000	-145.700000	0.303000	-145.700000	0.303000	-145.600000	0.302000	-145.500000	0.301000	145.100000	0.302000	144.900000	0.300000	-145.000000	0.298000	-153.300000	0.221000	-160.100000	0.061000	137.300000	0.417000	-136.300000	0.338000	-174.100000	0.270000	162.600000	0.013000	78.900000	0.016000	-135.800000	0.006000	99.700000	0.004000
-146.100000	0.305000	-146.100000	0.305000	-146.100000	0.304000	-146.000000	0.304000	-146.000000	0.304000	-145.900000	0.305000	146.000000	0.304000	145.900000	0.303000	-145.800000	0.304000	-145.700000	0.303000	-145.600000	0.303000	-145.400000	0.303000	-145.200000	0.303000	145.200000	0.301000	144.800000	0.301000	-144.300000	0.301000	-132.900000	0.352000	-109.000000	0.449000	173.100000	0.274000	-94.400000	0.031000	-135.500000	0.336000	138.800000	0.616000	-143.200000	0.622000	-154.900000	0.017000	137.400000	0.003000
-146.200000	0.304000	-146.200000	0.304000	-146.100000	0.304000	-146.100000	0.304000	-146.000000	0.304000	-146.100000	0.303000	146.000000	0.304000	145.800000	0.304000	-145.900000	0.303000	-145.700000	0.303000	-145.700000	0.303000	-145.600000	0.302000	-145.500000	0.301000	145.100000	0.302000	144.900000	0.300000	-144.800000	0.299000	-151.700000	0.254000	-159.700000	0.066000	137.200000	0.336000	-136.800000	0.421000	-93.400000	0.028000	99.000000	0.026000	-149.400000	0.020000	89.400000	0.007000	62.600000	0.012000
-146.100000	0.305000	-146.100000	0.305000	-146.100000	0.304000	-146.000000	0.304000	-146.000000	0.304000	-145.900000	0.305000	146.000000	0.304000	145.900000	0.303000	-145.800000	0.304000	-145.700000	0.303000	-145.600000	0.303000	-145.400000	0.303000	-145.200000	0.303000	145.200000	0.301000	144.800000	0.301000	-144.400000	0.300000	-137.500000	0.332000	-109.900000	0.446000	96.200000	0.041000	-174.300000	0.270000	-136.700000	0.423000	-177.700000	0.014000	81.400000	0.010000	-55.200000	0.670000	118.500000	0.664000
-146.200000	0.304000	-146.200000	0.304000	-146.100000	0.304000	-146.100000	0.304000	-146.000000	0.304000	-146.100000	0.303000	146.000000	0.304000	145.800000	0.304000	-145.900000	0.303000	-145.700000	0.303000	-145.700000	0.303000	-145.600000	0.302000	-145.500000	0.301000	145.100000	0.302000	144.900000	0.300000	-144.600000	0.299000	-148.800000	0.271000	-158.100000	0.067000	137.300000	0.417000	-136.300000	0.338000	-174.100000	0.263000	-101.800000	0.017000	146.900000	0.006000	-163.700000	0.002000	74.100000	0.014000
-146.100000	0.305000	-146.100000	0.305000	-146.100000	0.304000	-146.000000	0.304000	-146.000000	0.304000	-145.900000	0.305000	146.000000	0.304000	145.900000	0.303000	-145.800000	0.304000	-145.700000	0.303000	-145.600000	0.303000	-145.400000	0.303000	-145.200000	0.303000	145.200000	0.301000	144.800000	0.301000	-144.500000	0.300000	-140.200000	0.319000	-110.700000	0.443000	173.100000	0.274000	-94.400000	0.031000	-134.800000	0.342000	-142.900000	0.618000	69.000000	0.614000	78.900000	0.011000	-127.000000	0.009000
-146.200000	0.304000	-146.200000	0.304000	-146.100000	0.304000	-146.100000	0.304000	-146.000000	0.304000	-146.100000	0.303000	146.000000	0.304000	145.800000	0.304000	-145.900000	0.303000	-145.700000	0.303000	-145.700000	0.303000	-145.600000	0.302000	-145.500000	0.301000	145.100000	0.302000	144.900000	0.300000	-144.600000	0.299000	-147.100000	0.282000	-158.000000	0.074000	137.200000	0.336000	-136.800000	0.421000	-94.700000	0.026000	-154.600000	0.017000	64.200000	0.037000	-161.800000	0.003000	-163.900000	0.003000
-146.100000	0.305000	-146.100000	0.305000	-146.100000	0.304000	-146.000000	0.304000	-146.000000	0.304000	-145.900000	0.305000	146.000000	0.304000	145.900000	0.303000	-145.800000	0.304000	-145.700000	0.303000	-145.600000	0.303000	-145.400000	0.303000	-145.200000	0.303000	145.200000	0.301000	144.800000	0.301000	-144.500000	0.300000	-141.800000	0.311000	-111.700000	0.440000	96.200000	0.041000	-174.300000	0.270000	-135.800000	0.423000	-123.700000	0.015000	-142.600000	0.006000	-55.800000	0.027000	73.300000	0.015000
-146.200000	0.304000	-146.200000	0.304000	-146.100000	0.304000	-146.100000	0.304000	-146.000000	0.304000	-146.100000	0.303000	146.000000	0.304000	145.800000	0.304000	-145.900000	0.303000	-145.700000	0.303000	-145.700000	0.303000	-145.600000	0.302000	-145.500000	0.301000	145.100000	0.302000	144.900000	0.300000	-144.600000	0.299000	-146.000000	0.289000	-155.800000	0.074000	137.300000	0.417000	-136.300000	0.338000	-174.600000	0.263000	-156.700000	0.008000	-88.600000	0.015000	178.400000	0.653000	43.600000	0.670000
-146.100000	0.305000	-146.100000	0.305000	-146.100000	0.304000	-146.000000	0.304000	-146.000000	0.304000	-145.900000	0.305000	146.000000	0.304000	145.900000	0.303000	-145.800000	0.304000	-145.700000	0.303000	-145.600000	0.303000	-145.400000	0.303000	-145.200000	0.303000	145.200000	0.301000	144.800000	0.301000	-144.500000	0.300000	-142.800000	0.306000	-112.700000	0.437000	173.100000	0.274000	-94.400000	0.031000	-134.800000	0.342000	-140.300000	0.616000	-65.600000	0.612000	70.700000	0.010000	152.800000	0.004000
-146.200000	0.304000	-146.200000	0.304000	-146.100000	0.304000	-146.100000	0.304000	-146.000000	0.304000	-146.100000	0.303000	146.000000	0.304000	145.800000	0.304000	-145.900000	0.303000	-145.700000	0.303000	-145.700000	0.303000	-145.600000	0.302000	-145.500000	0.301000	145.100000	0.302000	144.900000	0.300000	-144.600000	0.299000	-145.200000	0.292000	-156.000000	0.083000	137.200000	0.336000	-136.800000	0.421000	-94.700000	0.025000	-101.200000	0.032000	103.300000	0.032000	-137.900000	0.005000	107.600000	0.007000
-146.100000	0.305000	-146.100000	0.305000	-146.100000	0.304000	-146.000000	0.304000	-146.000000	0.304000	-145.900000	0.305000	146.000000	0.304000	145.900000	0.303000	-145.800000	0.304000	-145.700000	0.303000	-145.600000	0.303000	-145.400000	0.303000	-145.200000	0.303000	145.200000	0.301000	144.800000	0.301000	-144.500000	0.300000	-143.300000	0.303000	-113.900000	0.433000	96.200000	0.041000	-174.300000	0.270000	-135.700000	0.424000	-178.800000	0.010000	123.600000	0.004000	-159.300000	0.023000	178.200000	0.006000
-146.200000	0.304000	-146.200000	0.304000	-146.100000	0.304000	-146.100000	0.304000	-146.000000	0.304000	-146.100000	0.303000	146.000000	0.304000	145.800000	0.304000	-145.900000	0.303000	-145.700000	0.303000	-145.700000	0.303000	-145.600000	0.302000	-145.500000	0.301000	145.100000	0.302000	144.900000	0.300000	-144.600000	0.299000	-144.900000	0.295000	-153.100000	0.082000	137.300000	0.417000	-136.300000	0.338000	-174.800000	0.263000	97.500000	0.019000	67.500000	0.021000	95.500000	0.010000	128.300000	0.012000
-146.100000	0.305000	-146.100000	0.305000	-146.100000	0.304000	-146.000000	0.304000	-146.000000	0.304000	-145.900000	0.305000	146.000000	0.304000	145.900000	0.303000	-145.800000	0.304000	-145.700000	0.303000	-145.600000	0.303000	-145.400000	0.303000	-145.200000	0.303000	145.200000	0.301000	144.800000	0.301000	-144.500000	0.300000	-143.700000	0.301000	-114.900000	0.430000	173.100000	0.274000	-94.400000	0.031000	-134.800000	0.342000	147.000000	0.615000	-145.300000	0.607000	-54.000000	0.664000	130.500000	0.659000
-146.200000	0.304000	-146.200000	0.304000	-146.100000	0.304000	-146.100000	0.304000	-146.000000	0.304000	-146.100000	0.303000	146.000000	0.304000	145.800000	0.304000	-145.900000	0.303000	-145.700000	0.303000	-145.700000	0.303000	-145.600000	0.302000	-145.500000	0.301000	145.100000	0.302000	144.900000	0.300000	-144.600000	0.299000	-144.500000	0.296000	-154.200000	0.096000	137.200000	0.336000	-136.800000	0.421000	-94.800000	0.025000	145.300000	0.022000	-88.100000	0.015000	-159.100000	0.003000	60.400000	0.013000
-146.100000	0.305000	-146.100000	0.305000	-146.100000	0.304000	-146.000000	0.304000	-146.000000	0.304000	-145.900000	0.305000	146.000000	0.304000	145.900000	0.303000	-145.800000	0.304000	-145.700000	0.303000	-145.600000	0.303000	-145.400000	0.303000	-145.200000	0.303000	145.200000	0.301000	144.800000	0.301000	-144.500000	0.300000	-143.900000	0.300000	-116.400000	0.424000	96.200000	0.041000	-174.300000	0.270000	-135.700000	0.424000	133.900000	0.012000	149.700000	0.033000	-76.000000	0.012000	-109.600000	0.011000
-146.200000	0.304000	-146.200000	0.304000	-146.100000	0.304000	-146.100000	0.304000	-146.000000	0.304000	-146.100000	0.303000	146.000000	0.304000	145.800000	0.304000	-145.900000	0.303000	-145.700000	0.303000	-145.700000	0.303000	-145.600000	0.302000	-145.500000	0.301000	145.100000	0.302000	144.900000	0.300000	-144.600000	0.299000	-144.400000	0.297000	-149.700000	0.091000	137.300000	0.417000	-136.300000	0.338000	-174.800000	0.263000	152.700000	0.011000	145.400000	0.008000	152.300000	0.004000	175.000000	0.006000
-146.100000	0.305000	-146.100000	0.305000	-146.100000	0.304000	-146.000000	0.304000	-146.000000	0.304000	-145.900000	0.305000	146.000000	0.304000	145.900000	0.303000	-145.800000	0.304000	-145.700000	0.303000	-145.600000	0.303000	-145.400000	0.303000	-145.200000	0.303000	145.200000	0.301000	144.800000	0.301000	-144.500000	0.300000	-144.000000	0.299000	-117.600000	0.422000	173.100000	0.274000	-94.400000	0.031000	-134.800000	0.342000	141.700000	0.607000	-74.300000	0.603000	144.300000	0.018000	64.900000	0.019000
-146.200000	0.304000	-146.200000	0.304000	-146.100000	0.304000	-146.100000	0.304000	-146.000000	0.304000	-146.100000	0.303000	146.000000	0.304000	145.800000	0.304000	-145.900000	0.303000	-145.700000	0.303000	-145.700000	0.303000	-145.600000	0.302000	-145.500000	0.301000	145.100000	0.302000	144.900000	0.300000	-144.600000	0.299000	-144.300000	0.298000	-153.300000	0.116000	137.200000	0.336000	-136.800000	0.421000	-94.800000	0.025000	90.700000	0.040000	-170.900000	0.036000	-176.900000	0.663000	59.000000	0.023000
-146.100000	0.305000	-146.100000	0.305000	-146.100000	0.304000	-146.000000	0.304000	-146.000000	0.304000	-145.900000	0.305000	146.000000	0.304000	145.900000	0.303000	-145.800000	0.304000	-145.700000	0.303000	-145.600000	0.303000	-145.400000	0.303000	-145.200000	0.303000	145.200000	0.301000	144.800000	0.301000	-144.500000	0.300000	-144.200000	0.299000	-119.400000	0.412000	96.200000	0.041000	-174.300000	0.270000	-135.700000	0.424000	-168.300000	0.015000	106.300000	0.015000	76.000000	0.008000	176.000000	0.674000
-146.200000	0.304000	-146.200000	0.304000	-146.100000	0.304000	-146.100000	0.304000	-146.000000	0.304000	-146.100000	0.303000	146.000000	0.304000	145.800000	0.304000	-145.900000	0.303000	-145.700000	0.303000	-145.700000	0.303000	-145.600000	0.302000	-145.500000	0.301000	145.100000	0.302000	144.900000	0.300000	-144.600000	0.299000	-144.300000	0.298000	-144.600000	0.098000	137.300000	0.417000	-136.300000	0.338000	-174.800000	0.263000	-109.600000	0.015000	138.400000	0.008000	-150.900000	0.006000	-63.200000	0.011000
-146.100000	0.305000	-146.100000	0.305000	-146.100000	0.304000	-146.000000	0.304000	-146.000000	0.304000	-145.900000	0.305000	146.000000	0.304000	145.900000	0.303000	-145.800000	0.304000	-145.700000	0.303000	-145.600000	0.303000	-145.400000	0.303000	-145.200000	0.303000	145.200000	0.301000	144.800000	0.301000	-144.500000	0.300000	-144.200000	0.299000	-120.600000	0.413000	173.100000	0.274000	-94.400000	0.031000	-134.800000	0.342000	-149.400000	0.620000	76.200000	0.618000	-137.100000	0.016000	131.100000	0.003000
-146.200000	0.304000	-146.200000	0.304000	-146.100000	0.304000	-146.100000	0.304000	-146.000000	0.304000	-146.100000	0.303000	146.000000	0.304000	145.800000	0.304000	-145.900000	0.303000	-145.700000	0.303000	-145.700000	0.303000	-145.600000	0.302000	-145.500000	0.301000	145.100000	0.302000	144.900000	0.300000	-144.600000	0.299000	-144.300000	0.298000	-161.400000	0.193000	137.200000	0.336000	-136.800000	0.421000	-94.800000	0.025000	-148.800000	0.008000	80.100000	0.012000	74.100000	0.011000	158.000000	0.012000
-146.100000	0.305000	-146.100000	0.305000	-146.100000	0.304000	-146.000000	0.304000	-146.000000	0.304000	-145.900000	0.305000	146.000000	0.304000	145.900000	0.303000	-145.800000	0.304000	-145.700000	0.303000	-145.600000	0.303000	-145.400000	0.303000	-145.200000	0.303000	145.200000	0.301000	144.800000	0.301000	-144.500000	0.300000	-144.200000	0.299000	-127.000000	0.375000	96.200000	0.041000	-174.300000	0.270000	-135.700000	0.424000	-123.600000	0.020000	-153.200000	0.024000	162.400000	0.662000	-94.400000	0.006000
-146.200000	0.304000	-146.200000	0.304000	-146.100000	0.304000	-146.100000	0.304000	-146.000000	0.304000	-146.100000	0.303000	146.000000	0.304000	145.800000	0.304000	-145.900000	0.303000	-145.700000	0.303000	-145.700000	0.303000	-145.600000	0.302000	-145.500000	0.301000	145.100000	0.302000	144.900000	0.300000	-144.600000	0.299000	-144.300000	0.298000	-122.500000	0.076000	137.300000	0.417000	-136.300000	0.338000	-174.800000	0.263000	-161.200000	0.016000	-99.300000	0.009000	73.000000	0.012000	56.000000	0.671000
-146.100000	0.305000	-146.100000	0.305000	-146.100000	0.304000	-146.000000	0.304000	-146.000000	0.304000	-145.900000	0.305000	146.000000	0.304000	145.900000	0.303000	-145.800000	0.304000	-145.700000	0.303000	-145.600000	0.303000	-145.400000	0.303000	-145.200000	0.303000	145.200000	0.301000	144.800000	0.301000	-144.500000	0.300000	-144.200000	0.299000	-128.100000	0.409000	173.100000	0.274000	-94.400000	0.031000	-134.800000	0.342000	-138.200000	0.608000	-62.900000	0.623000	-142.400000	0.003000	84.600000	0.010000
-146.200000	0.304000	-146.200000	0.304000	-146.100000	0.304000	-146.100000	0.304000	-146.000000	0.304000	-146.100000	0.303000	146.000000	0.304000	145.800000	0.304000	-145.900000	0.303000	-145.700000	0.303000	-145.700000	0.303000	-145.600000	0.302000	-145.500000	0.301000	145.100000	0.302000	144.900000	0.300000	-144.600000	0.299000	-144.300000	0.298000	-168.000000	0.252000	137.200000	0.336000	-136.800000	0.421000	-94.800000	0.025000	-96.300000	0.030000	108.300000	0.017000	-131.900000	0.012000	110.500000	0.004000
-146.100000	0.305000	-146.100000	0.305000	-146.100000	0.304000	-146.000000	0.304000	-146.000000	0.304000	-145.900000	0.305000	146.000000	0.304000	145.900000	0.303000	-145.800000	0.304000	-145.700000	0.303000	-145.600000	0.303000	-145.400000	0.303000	-145.200000	0.303000	145.200000	0.301000	144.800000	0.301000	-144.500000	0.300000	-144.200000	0.299000	-134.200000	0.346000	96.200000	0.041000	-174.300000	0.270000	-135.700000	0.424000	172.900000	0.018000	166.300000	0.003000	67.600000	0.017000	100.300000	0.006000
-146.200000	0.304000	-146.200000	0.304000	-146.100000	0.304000	-146.100000	0.304000	-146.000000	0.304000	-146.100000	0.303000	146.000000	0.304000	145.800000	0.304000	-145.900000	0.303000	-145.700000	0.303000	-145.700000	0.303000	-145.600000	0.302000	-145.500000	0.301000	145.100000	0.302000	144.900000	0.300000	-144.600000	0.299000	-144.300000	0.298000	-107.900000	0.067000	137.300000	0.417000	-136.300000	0.338000	-174.800000	0.263000	106.400000	0.017000	-77.900000	0.020000	-151.600000	0.660000	-154.800000	0.013000
-146.100000	0.305000	-146.100000	0.305000	-146.100000	0.304000	-146.000000	0.304000	-146.000000	0.304000	-145.900000	0.305000	146.000000	0.304000	145.900000	0.303000	-145.800000	0.304000	-145.700000	0.303000	-145.600000	0.303000	-145.400000	0.303000	-145.200000	0.303000	145.200000	0.301000	144.800000	0.301000	-144.500000	0.300000	-144.200000	0.299000	-134.500000	0.407000	173.100000	0.274000	-94.400000	0.031000	-134.800000	0.342000	142.400000	0.617000	-149.400000	0.617000	-74.900000	0.009000	119.800000	0.664000
-146.200000	0.304000	-146.200000	0.304000	-146.100000	0.304000	-146.100000	0.304000	-146.000000	0.304000	-146.100000	0.303000	146.000000	0.304000	145.800000	0.304000	-145.900000	0.303000	-145.700000	0.303000	-145.700000	0.303000	-145.600000	0.302000	-145.500000	0.301000	145.100000	0.302000	144.900000	0.300000	-144.600000	0.299000	-144.300000	0.298000	-169.300000	0.269000	137.200000	0.336000	-136.800000	0.421000	-94.800000	0.025000	155.700000	0.013000	-72.200000	0.022000	139.200000	0.008000	113.700000	0.008000
-146.100000	0.305000	-146.100000	0.305000	-146.100000	0.304000	-146.000000	0.304000	-146.000000	0.304000	-145.900000	0.305000	146.000000	0.304000	145.900000	0.303000	-145.800000	0.304000	-145.700000	0.303000	-145.600000	0.303000	-145.400000	0.303000	-145.200000	0.303000	145.200000	0.301000	144.800000	0.301000	-144.500000	0.300000	-144.200000	0.299000	-136.600000	0.337000	96.200000	0.041000	-174.300000	0.270000	-135.700000	0.424000	122.400000	0.018000	149.900000	0.007000	147.800000	0.011000	-58.000000	0.013000
-146.200000	0.304000	-146.200000	0.304000	-146.100000	0.304000	-146.100000	0.304000	-146.000000	0.304000	-146.100000	0.303000	146.000000	0.304000	145.800000	0.304000	-145.900000	0.303000	-145.700000	0.303000	-145.700000	0.303000	-145.600000	0.302000	-145.500000	0.301000	145.100000	0.302000	144.900000	0.300000	-144.600000	0.299000	-144.300000	0.298000	-105.300000	0.071000	137.300000	0.417000	-136.300000	0.338000	-174.800000	0.263000	157.100000	0.009000	119.700000	0.018000	-77.700000	0.014000	-109.300000	0.006000
-146.100000	0.305000	-146.100000	0.305000	-146.100000	0.304000	-146.000000	0.304000	-146.000000	0.304000	-145.900000	0.305000	146.000000	0.304000	145.900000	0.303000	-145.800000	0.304000	-145.700000	0.303000	-145.600000	0.303000	-145.400000	0.303000	-145.200000	0.303000	145.200000	0.301000	144.800000	0.301000	-144.500000	0.300000	-144.200000	0.299000	-136.400000	0.404000	173.100000	0.274000	-94.400000	0.031000	-134.800000	0.342000	139.500000	0.615000	-63.000000	0.618000	179.400000	0.665000	-135.400000	0.004000
-146.200000	0.304000	-146.200000	0.304000	-146.100000	0.304000	-146.100000	0.304000	-146.000000	0.304000	-146.100000	0.303000	146.000000	0.304000	145.800000	0.304000	-145.900000	0.303000	-145.700000	0.303000	-145.700000	0.303000	-145.600000	0.302000	-145.500000	0.301000	145.100000	0.302000	144.900000	0.300000	-144.600000	0.299000	-144.300000	0.298000	-168.700000	0.272000	137.200000	0.336000	-136.800000	0.421000	-94.800000	0.025000	101.300000	0.032000	110.300000	0.024000	-83.900000	0.009000	65.500000	0.023000
-146.100000	0.305000	-146.100000	0.305000	-146.100000	0.304000	-146.000000	0.304000	-146.000000	0.304000	-145.900000	0.305000	146.000000	0.304000	145.900000	0.303000	-145.800000	0.304000	-145.700000	0.303000	-145.600000	0.303000	-145.400000	0.303000	-145.200000	0.303000	145.200000	0.301000	144.800000	0.301000	-144.500000	0.300000	-144.200000	0.299000	-137.000000	0.334000	96.200000	0.041000	-174.300000	0.270000	-135.700000	0.424000	179.200000	0.009000	153.600000	0.003000	166.000000	0.005000	-154.700000	0.693000
-146.200000	0.304000	-146.200000	0.304000	-146.100000	0.304000	-146.100000	0.304000	-146.000000	0.304000	-146.100000	0.303000	146.000000	0.304000	145.800000	0.304000	-145.900000	0.303000	-145.700000	0.303000	-145.700000	0.303000	-145.600000	0.302000	-145.500000	0.301000	145.100000	0.302000	144.900000	0.300000	-144.600000	0.299000	-144.300000	0.298000	-145.800000	0.255000	137.300000	0.417000	-136.300000	0.338000	-174.800000	0.263000	-97.600000	0.020000	-74.600000	0.018000	110.200000	0.008000	-143.100000	0.002000
-146.100000	0.305000	-146.100000	0.305000	-146.100000	0.304000	-146.000000	0.304000	-146.000000	0.304000	-145.900000	0.305000	146.000000	0.304000	145.900000	0.303000	-145.800000	0.304000	-145.700000	0.303000	-145.600000	0.303000	-145.400000	0.303000	-145.200000	0.303000	145.200000	0.301000	144.800000	0.301000	-144.500000	0.300000	-144.200000	0.299000	-138.900000	0.325000	173.100000	0.274000	-94.400000	0.031000	-134.800000	0.342000	-146.900000	0.615000	-153.000000	0.614000	-54.500000	0.028000	-120.100000	0.005000
-146.200000	0.304000	-146.200000	0.304000	-146.100000	0.304000	-146.100000	0.304000	-146.000000	0.304000	-146.100000	0.303000	146.000000	0.304000	145.800000	0.304000	-145.900000	0.303000	-145.700000	0.303000	-145.700000	0.303000	-145.600000	0.302000	-145.500000	0.301000	145.100000	0.302000	144.900000	0.300000	-144.600000	0.299000	-144.300000	0.298000	-147.700000	0.275000	137.200000	0.336000	-136.800000	0.421000	-94.800000	0.025000	-145.400000	0.021000	-69.800000	0.018000	-174.400000	0.645000	-168.800000	0.004000
-146.100000	0.305000	-146.100000	0.305000	-146.100000	0.304000	-146.000000	0.304000	-146.000000	0.304000	-145.900000	0.305000	146.000000	0.304000	145.900000	0.303000	-145.800000	0.304000	-145.700000	0.303000	-145.600000	0.303000	-145.400000	0.303000	-145.200000	0.303000	145.200000	0.301000	144.800000	0.301000	-144.500000	0.300000	-144.200000	0.299000	-140.500000	0.314000	96.200000	0.041000	-174.300000	0.270000	-135.700000	0.424000	-134.100000	0.012000	135.900000	0.019000	-62.200000	0.015000	-131.500000	0.010000
-146.200000	0.304000	-146.200000	0.304000	-146.100000	0.304000	-146.100000	0.304000	-146.000000	0.304000	-146.100000	0.303000	146.000000	0.304000	145.800000	0.304000	-145.900000	0.303000	-145.700000	0.303000	-145.700000	0.303000	-145.600000	0.302000	-145.500000	0.301000	145.100000	0.302000	144.900000	0.300000	-144.600000	0.299000	-144.300000	0.298000	-146.000000	0.283000	137.300000	0.417000	-136.300000	0.338000	-174.800000	0.263000	-152.500000	0.013000	144.300000	0.016000	125.400000	0.004000	-123.100000	0.666000
-146.100000	0.305000	-146.100000	0.305000	-146.100000	0.304000	-146.000000	0.304000	-146.000000	0.304000	-145.900000	0.305000	146.000000	0.304000	145.900000	0.303000	-145.800000	0.304000	-145.700000	0.303000	-145.600000	0.303000	-145.400000	0.303000	-145.200000	0.303000	145.200000	0.301000	144.800000	0.301000	-144.500000	0.300000	-144.200000	0.299000	-141.800000	0.308000	173.100000	0.274000	-94.400000	0.031000	-134.800000	0.342000	-141.800000	0.606000	-73.200000	0.599000	172.500000	0.027000	-63.200000	0.014000
-146.200000	0.304000	-146.200000	0.304000	-146.100000	0.304000	-146.100000	0.304000	-146.000000	0.304000	-146.100000	0.303000	146.000000	0.304000	145.800000	0.304000	-145.900000	0.303000	-145.700000	0.303000	-145.700000	0.303000	-145.600000	0.302000	-145.500000	0.301000	145.100000	0.302000	144.900000	0.300000	-144.600000	0.299000	-144.300000	0.298000	-145.200000	0.288000	137.200000	0.336000	-136.800000	0.421000	-94.800000	0.025000	-86.900000	0.039000	-60.600000	0.045000	-109.500000	0.008000	116.400000	0.009000
-146.100000	0.305000	-146.100000	0.305000	-146.100000	0.304000	-146.000000	0.304000	-146.000000	0.304000	-145.900000	0.305000	146.000000	0.304000	145.900000	0.303000	-145.800000	0.304000	-145.700000	0.303000	-145.600000	0.303000	-145.400000	0.303000	-145.200000	0.303000	145.200000	0.301000	144.800000	0.301000	-144.500000	0.300000	-144.200000	0.299000	-142.500000	0.304000	96.200000	0.041000	-174.300000	0.270000	-135.700000	0.424000	163.200000	0.015000	134.500000	0.005000	57.300000	0.655000	168.400000	0.004000
-146.200000	0.304000	-146.200000	0.304000	-146.100000	0.304000	-146.100000	0.304000	-146.000000	0.304000	-146.100000	0.303000	146.000000	0.304000	145.800000	0.304000	-145.900000	0.303000	-145.700000	0.303000	-145.700000	0.303000	-145.600000	0.302000	-145.500000	0.301000	145.100000	0.302000	144.900000	0.300000	-144.600000	0.299000	-144.300000	0.298000	-144.700000	0.291000	137.300000	0.417000	-136.300000	0.338000	-174.800000	0.263000	113.700000	0.015000	109.500000	0.009000	170.700000	0.018000	-74.500000	0.014000
-146.100000	0.305000	-146.100000	0.305000	-146.100000	0.304000	-146.000000	0.304000	-146.000000	0.304000	-145.900000	0.305000	146.000000	0.304000	145.900000	0.303000	-145.800000	0.304000	-145.700000	0.303000	-145.600000	0.303000	-145.400000	0.303000	-145.200000	0.303000	145.200000	0.301000	144.800000	0.301000	-144.500000	0.300000	-144.200000	0.299000	-143.000000	0.302000	173.100000	0.274000	-94.400000	0.031000	-134.800000	0.342000	-63.600000	0.621000	48.800000	0.624000	-104.000000	0.006000	-41.000000	0.668000
-146.200000	0.304000	-146.200000	0.304000	-146.100000	0.304000	-146.100000	0.304000	-146.000000	0.304000	-146.100000	0.303000	146.000000	0.304000	145.800000	0.304000	-145.900000	0.303000	-145.700000	0.303000	-145.700000	0.303000	-145.600000	0.302000	-145.500000	0.301000	145.100000	0.302000	144.900000	0.300000	-144.600000	0.299000	-144.300000	0.298000	-144.400000	0.293000	137.200000	0.336000	-136.800000	0.421000	-94.800000	0.025000	-150.300000	0.006000	-100.500000	0.008000	-144.000000	0.004000	144.800000	0.007000
-146.100000	0.305000	-146.100000	0.305000	-146.100000	0.304000	-146.000000	0.304000	-146.000000	0.304000	-145.900000	0.305000	146.000000	0.304000	145.900000	0.303000	-145.800000	0.304000	-145.700000	0.303000	-145.600000	0.303000	-145.400000	0.303000	-145.200000	0.303000	145.200000	0.301000	144.800000	0.301000	-144.500000	0.300000	-144.200000	0.299000	-143.200000	0.300000	96.200000	0.041000	-174.300000	0.270000	-135.700000	0.424000	-90.100000	0.021000	-103.700000	0.023000	-56.100000	0.025000	-75.500000	0.007000
-146.200000	0.304000	-146.200000	0.304000	-146.100000	0.304000	-146.100000	0.304000	-146.000000	0.304000	-146.100000	0.303000	146.000000	0.304000	145.800000	0.304000	-145.900000	0.303000	-145.700000	0.303000	-145.700000	0.303000	-145.600000	0.302000	-145.500000	0.301000	145.100000	0.302000	144.900000	0.300000	-144.600000	0.299000	-144.300000	0.298000	-144.200000	0.295000	137.300000	0.417000	-136.300000	0.338000	-174.800000	0.263000	162.100000	0.016000	-86.100000	0.013000	-123.400000	0.648000	164.200000	0.004000
-146.100000	0.305000	-146.100000	0.305000	-146.100000	0.304000	-146.000000	0.304000	-146.000000	0.304000	-145.900000	0.305000	146.000000	0.304000	145.900000	0.303000	-145.800000	0.304000	-145.700000	0.303000	-145.600000	0.303000	-145.400000	0.303000	-145.200000	0.303000	145.200000	0.301000	144.800000	0.301000	-144.500000	0.300000	-144.200000	0.299000	-143.500000	0.299000	173.100000	0.274000	-94.400000	0.031000	-134.800000	0.342000	136.800000	0.609000	-146.700000	0.618000	-82.600000	0.014000	68.500000	0.009000
-146.200000	0.304000	-146.200000	0.304000	-146.100000	0.304000	-146.100000	0.304000	-146.000000	0.304000	-146.100000	0.303000	146.000000	0.304000	145.800000	0.304000	-145.900000	0.303000	-145.700000	0.303000	-145.700000	0.303000	-145.600000	0.302000	-145.500000	0.301000	145.100000	0.302000	144.900000	0.300000	-144.600000	0.299000	-144.300000	0.298000	-143.900000	0.295000	137.200000	0.336000	-136.800000	0.421000	-94.800000	0.025000	94.400000	0.029000	-72.300000	0.010000	136.700000	0.017000	-132.500000	0.669000
-146.100000	0.305000	-146.100000	0.305000	-146.100000	0.304000	-146.000000	0.304000	-146.000000	0.304000	-145.900000	0.305000	146.000000	0.304000	145.900000	0.303000	-145.800000	0.304000	-145.700000	0.303000	-145.600000	0.303000	-145.400000	0.303000	-145.200000	0.303000	145.200000	0.301000	144.800000	0.301000	-144.500000	0.300000	-144.200000	0.299000	-143.500000	0.298000	96.200000	0.041000	-174.300000	0.270000	-135.700000	0.424000	-170.000000	0.015000	137.700000	0.020000	161.200000	0.003000	-67.600000	0.010000
-146.200000	0.304000	-146.200000	0.304000	-146.100000	0.304000	-146.100000	0.304000	-146.000000	0.304000	-146.100000	0.303000	146.000000	0.304000	145.800000	0.304000	-145.900000	0.303000	-145.700000	0.303000	-145.700000	0.303000	-145.600000	0.302000	-145.500000	0.301000	145.100000	0.302000	144.900000	0.300000	-144.600000	0.299000	-144.300000	0.298000	-143.900000	0.296000	137.300000	0.417000	-136.300000	0.338000	-174.800000	0.263000	-107.200000	0.021000	138.800000	0.011000	-73.400000	0.028000	126.800000	0.008000
-180.000000	0.000000	-180.000000	0.000000	-180.000000	0.000000	-180.000000	0.000000	-180.000000	0.000000	-180.000000	0.000000	-180.000000	0.000000	-180.000000	0.000000	-180.000000	0.000000	-180.000000	0.000000	-180.000000	0.000000	-180.000000	0.000000	-180.000000	0.000000	-180.000000	0.000000	-180.000000	0.000000	-180.000000	0.000000	-180.000000	0.000000	-180.000000	0.000000	-180.000000	0.000000	-180.000000	0.000000	-180.000000	0.000000	-180.000000	0.000000	-180.000000	0.000000	-180.000000	0.000000	-180.000000	0.000000
90.000000	0.491000	90.000000	0.491000	90.000000	0.491000	90.000000	0.491000	90.000000	0.491000	90.000000	0.491000	90.000000	0.000000	90.000000	0.000000	90.000000	0.000000	90.000000	0.000000	90.000000	0.000000	90.000000	0.000000	90.000000	0.000000	90.000000	0.000000	90.000000	0.000000	90.000000	0.000000	90.000000	0.000000	90.000000	0.000000	90.000000	0.000000	90.000000	0.000000	90.000000	0.000000	90.000000	0.000000	90.000000	0.000000	90.000000	0.000000	90.000000	0.000000
-180.000000	0.216000	-180.000000	0.216000	-180.000000	0.215000	-180.000000	0.214000	-180.000000	0.213000	-180.000000	0.211000	-180.000000	0.545000	-180.000000	0.545000	-180.000000	0.000000	-180.000000	0.000000	-180.000000	0.000000	-180.000000	0.000000	-180.000000	0.000000	-180.000000	0.000000	-180.000000	0.000000	-180.000000	0.000000	-180.000000	0.000000	-180.000000	0.000000	-180.000000	0.000000	-180.000000	0.000000	-180.000000	0.000000	-180.000000	0.000000	-180.000000	0.000000	-180.000000	0.000000	-180.000000	0.000000
-128.200000	0.381000	-128.200000	0.381000	-128.000000	0.381000	-127.800000	0.382000	-127.500000	0.382000	-127.200000	0.384000	-180.000000	0.243000	-180.000000	0.242000	-135.000000	0.654000	-135.000000	0.654000	-135.000000	0.654000	-135.000000	0.654000	-135.000000	0.654000	-135.000000	0.000000	-135.000000	0.000000	-135.000000	0.000000	-135.000000	0.000000	-135.000000	0.000000	-135.000000	0.000000	-135.000000	0.000000	-135.000000	0.000000	-135.000000	0.000000	-135.000000	0.000000	-135.000000	0.000000	-135.000000	0.000000
-157.200000	0.252000	-157.100000	0.252000	-157.100000	0.251000	-157.200000	0.250000	-157.200000	0.250000	-157.400000	0.248000	133.600000	0.363000	133.400000	0.364000	-180.000000	0.167000	-180.000000	0.150000	-180.000000	0.050000	-180.000000	0.032000	-180.000000	0.023000	-180.000000	0.675000	-180.000000	0.000000	-180.000000	0.000000	-180.000000	0.000000	-180.000000	0.000000	-180.000000	0.000000	-180.000000	0.000000	-180.000000	0.000000	-180.000000	0.000000	-180.000000	0.000000	-180.000000	0.000000	-180.000000	0.000000
-136.700000	0.340000	-136.700000	0.340000	-136.600000	0.341000	-136.400000	0.341000	-136.400000	0.341000	-136.000000	0.342000	153.700000	0.261000	153.600000	0.259000	-118.200000	0.406000	-115.100000	0.415000	-98.200000	0.470000	-95.200000	0.480000	-93.800000	0.485000	-180.000000	0.089000	-90.000000	0.717000	-90.000000	0.000000	-90.000000	0.000000	-90.000000	0.000000	-90.000000	0.000000	-90.000000	0.000000	-90.000000	0.000000	-90.000000	0.000000	-90.000000	0.000000	-90.000000	0.000000	-90.000000	0.000000
-152.300000	0.280000	-152.300000	0.280000	-152.400000	0.279000	-152.500000	0.279000	-152.400000	0.279000	-152.600000	0.278000	138.600000	0.332000	138.300000	0.333000	-161.500000	0.230000	-163.000000	0.222000	-173.800000	0.190000	-172.000000	0.067000	-173.300000	0.034000	104.800000	0.449000	-180.000000	0.013000	-180.000000	0.000000	-180.000000	0.000000	-180.000000	0.000000	-180.000000	0.000000	-180.000000	0.000000	-180.000000	0.000000	-180.000000	0.000000	-180.000000	0.000000	-180.000000	0.000000	-180.000000	0.000000
-141.800000	0.322000	-141.800000	0.322000	-141.600000	0.322000	-141.500000	0.322000	-141.500000	0.322000	-141.400000	0.323000	150.900000	0.284000	151.000000	0.283000	-132.600000	0.356000	-131.000000	0.362000	-123.800000	0.390000	-104.500000	0.457000	-98.800000	0.477000	153.300000	0.028000	92.100000	0.489000	112.500000	0.769000	112.500000	0.769000	112.500000	0.769000	112.500000	0.769000	112.500000	0.000000	112.500000	0.000000	112.500000	0.000000	112.500000	0.000000	112.500000	0.000000	112.500000	0.000000
-149.100000	0.292000	-149.100000	0.292000	-149.200000	0.292000	-149.200000	0.292000	-149.100000	0.292000	-149.200000	0.291000	142.400000	0.318000	142.300000	0.319000	-154.400000	0.267000	-155.200000	0.262000	-158.500000	0.238000	-171.500000	0.199000	-174.800000	0.166000	107.200000	0.460000	176.000000	0.019000	-180.000000	0.010000	-180.000000	0.008000	-180.000000	0.006000	-180.000000	0.005000	-180.000000	0.000000	-180.000000	0.000000	-180.000000	0.000000	-180.000000	0.000000	-180.000000	0.000000	-180.000000	0.000000
-144.000000	0.313000	-144.000000	0.313000	-143.900000	0.313000	-143.900000	0.313000	-143.900000	0.313000	-143.700000	0.313000	148.400000	0.294000	148.400000	0.293000	-139.400000	0.330000	-138.500000	0.333000	-134.300000	0.348000	-125.700000	0.382000	-119.500000	0.404000	176.200000	0.216000	95.100000	0.488000	-91.600000	0.490000	-91.300000	0.491000	-91.000000	0.492000	-88.500000	0.034000	-90.000000	0.000000	-90.000000	0.000000	-90.000000	0.000000	-90.000000	0.000000	-90.000000	0.000000	-90.000000	0.000000
-147.600000	0.298000	-147.600000	0.298000	-147.600000	0.298000	-147.600000	0.298000	-147.600000	0.298000	-147.600000	0.298000	144.200000	0.311000	144.000000	0.311000	-150.200000	0.285000	-150.600000	0.282000	-153.100000	0.271000	-157.200000	0.242000	-159.800000	0.220000	128.200000	0.377000	174.100000	0.031000	-176.900000	0.014000	-177.500000	0.011000	-178.100000	0.008000	179.600000	0.518000	-180.000000	0.810000	-180.000000	0.000000	-180.000000	0.000000	-180.000000	0.000000	-180.000000	0.000000	-180.000000	0.000000
-145.100000	0.309000	-145.100000	0.309000	-145.000000	0.309000	-145.000000	0.309000	-144.900000	0.308000	-144.900000	0.308000	147.200000	0.299000	147.100000	0.298000	-142.600000	0.317000	-142.100000	0.318000	-140.100000	0.326000	-135.100000	0.345000	-131.300000	0.359000	154.200000	0.236000	98.000000	0.479000	-93.900000	0.492000	-93.100000	0.494000	-92.300000	0.496000	170.700000	0.157000	132.900000	0.019000	135.000000	0.831000	135.000000	0.000000	135.000000	0.000000	135.000000	0.000000	135.000000	0.000000
-146.900000	0.301000	-146.900000	0.301000	-146.900000	0.301000	-146.900000	0.301000	-146.700000	0.301000	-146.700000	0.301000	145.100000	0.307000	145.000000	0.308000	-148.100000	0.294000	-148.200000	0.292000	-149.400000	0.286000	-152.400000	0.272000	-154.400000	0.260000	134.800000	0.345000	170.400000	0.039000	-175.500000	0.023000	-176.400000	0.018000	-177.400000	0.014000	118.700000	0.403000	124.800000	0.007000	-180.000000	0.003000	-180.000000	0.000000	-180.000000	0.000000	-180.000000	0.000000	-180.000000	0.000000
-145.600000	0.307000	-145.600000	0.307000	-145.600000	0.307000	-145.500000	0.306000	-145.500000	0.306000	-145.500000	0.306000	146.500000	0.302000	146.600000	0.301000	-144.200000	0.310000	-143.900000	0.311000	-142.800000	0.315000	-140.300000	0.325000	-138.100000	0.332000	152.200000	0.269000	100.900000	0.471000	-96.000000	0.485000	-94.800000	0.489000	-93.600000	0.492000	129.100000	0.035000	166.800000	0.575000	89.100000	0.013000	90.000000	0.000000	90.000000	0.000000	90.000000	0.000000	90.000000	0.000000
-146.600000	0.303000	-146.600000	0.303000	-146.500000	0.302000	-146.400000	0.303000	-146.400000	0.303000	-146.400000	0.303000	145.600000	0.305000	145.400000	0.305000	-147.000000	0.299000	-147.100000	0.298000	-147.600000	0.294000	-149.100000	0.286000	-150.100000	0.279000	139.700000	0.325000	168.200000	0.054000	-172.600000	0.027000	-174.100000	0.020000	-175.400000	0.015000	119.800000	0.435000	128.500000	0.021000	-178.300000	0.005000	-180.000000	0.000000	-180.000000	0.000000	-180.000000	0.000000	-180.000000	0.000000
-145.800000	0.305000	-145.800000	0.305000	-145.800000	0.306000	-145.900000	0.305000	-145.800000	0.305000	-145.800000	0.305000	146.200000	0.303000	146.200000	0.303000	-145.100000	0.307000	-144.800000	0.307000	-144.100000	0.309000	-142.700000	0.314000	-141.500000	0.318000	148.800000	0.283000	104.300000	0.461000	-98.000000	0.480000	-96.200000	0.485000	-94.800000	0.489000	173.100000	0.216000	121.800000	0.033000	-120.600000	0.641000	-123.600000	0.873000	-123.600000	0.873000	-123.800000	0.873000	-123.700000	0.000000
-146.300000	0.304000	-146.300000	0.304000	-146.400000	0.303000	-146.200000	0.304000	-146.200000	0.303000	-146.100000	0.303000	145.800000	0.304000	145.700000	0.304000	-146.400000	0.301000	-146.300000	0.300000	-146.600000	0.298000	-147.400000	0.294000	-147.900000	0.290000	142.100000	0.314000	164.000000	0.064000	-171.400000	0.037000	-173.500000	0.028000	-175.000000	0.021000	128.100000	0.373000	169.600000	0.557000	-175.100000	0.007000	180.000000	0.002000	180.000000	0.002000	180.000000	0.002000	180.000000	0.000000
-146.100000	0.305000	-146.100000	0.305000	-145.900000	0.305000	-146.000000	0.304000	-145.900000	0.305000	-145.900000	0.305000	146.000000	0.304000	145.900000	0.303000	-145.400000	0.305000	-145.200000	0.305000	-144.800000	0.306000	-144.000000	0.308000	-143.300000	0.310000	147.200000	0.292000	107.600000	0.451000	-100.200000	0.473000	-97.800000	0.480000	-96.000000	0.486000	110.400000	0.031000	120.700000	0.029000	-99.400000	0.016000	89.400000	0.010000	89.400000	0.007000	89.400000	0.005000	-90.000000	0.000000
-146.200000	0.304000	-146.200000	0.304000	-146.300000	0.304000	-146.100000	0.304000	-146.200000	0.304000	-146.100000	0.303000	146.000000	0.304000	145.800000	0.304000	-146.100000	0.302000	-146.100000	0.302000	-146.100000	0.300000	-146.400000	0.298000	-146.700000	0.296000	143.600000	0.308000	163.600000	0.101000	-168.200000	0.041000	-170.800000	0.030000	-173.000000	0.022000	128.600000	0.426000	137.100000	0.017000	-177.600000	0.012000	-178.900000	0.003000	-178.900000	0.003000	-178.900000	0.002000	-180.000000	0.000000
-146.100000	0.305000	-146.100000	0.305000	-146.100000	0.305000	-146.000000	0.304000	-146.000000	0.304000	-145.900000	0.305000	146.000000	0.304000	145.900000	0.303000	-145.600000	0.304000	-145.500000	0.304000	-145.200000	0.305000	-144.700000	0.305000	-144.300000	0.306000	146.200000	0.296000	113.200000	0.430000	-102.300000	0.468000	-99.400000	0.476000	-97.100000	0.483000	174.600000	0.257000	-75.600000	0.571000	-130.800000	0.631000	-123.600000	0.645000	-126.400000	0.646000	-127.800000	0.648000	135.000000	0.904000
-146.200000	0.304000	-146.200000	0.304000	-146.200000	0.304000	-146.100000	0.304000	-146.000000	0.304000	-146.100000	0.303000	146.000000	0.304000	145.800000	0.304000	-145.900000	0.303000	-145.800000	0.302000	-145.900000	0.301000	-145.900000	0.300000	-146.000000	0.299000	144.300000	0.305000	164.600000	0.189000	-167.100000	0.052000	-170.200000	0.038000	-172.600000	0.027000	134.700000	0.348000	-130.400000	0.010000	-152.600000	0.009000	-178.500000	0.005000	-179.200000	0.005000	178.600000	0.004000	180.000000	0.001000
-146.100000	0.305000	-146.100000	0.305000	-146.000000	0.304000	-146.000000	0.304000	-146.000000	0.304000	-145.900000	0.305000	146.000000	0.304000	145.900000	0.303000	-145.800000	0.304000	-145.600000	0.304000	-145.300000	0.304000	-145.100000	0.304000	-144.800000	0.304000	145.700000	0.298000	125.600000	0.381000	-104.500000	0.461000	-101.000000	0.472000	-98.100000	0.480000	99.500000	0.034000	-97.100000	0.042000	-114.000000	0.020000	-97.300000	0.012000	-97.000000	0.008000	-95.300000	0.006000	-89.700000	0.005000
-146.200000	0.304000	-146.200000	0.304000	-146.100000	0.304000	-146.100000	0.304000	-146.000000	0.304000	-146.100000	0.303000	146.000000	0.304000	145.800000	0.304000	-145.900000	0.303000	-145.900000	0.303000	-145.800000	0.302000	-145.700000	0.301000	-145.600000	0.300000	144.600000	0.304000	156.200000	0.233000	-163.800000	0.057000	-167.500000	0.039000	-171.000000	0.029000	134.700000	0.421000	172.200000	0.553000	-170.500000	0.552000	-178.500000	0.005000	-178.100000	0.004000	-177.900000	0.004000	179.400000	0.001000
-146.100000	0.305000	-146.100000	0.305000	-146.100000	0.304000	-146.000000	0.304000	-146.000000	0.304000	-145.900000	0.305000	146.000000	0.304000	145.900000	0.303000	-145.800000	0.304000	-145.600000	0.303000	-145.400000	0.303000	-145.200000	0.303000	-145.000000	0.303000	145.500000	0.299000	133.900000	0.348000	-106.700000	0.454000	-102.300000	0.468000	-99.100000	0.477000	174.200000	0.270000	107.600000	0.016000	-120.600000	0.052000	-129.000000	0.640000	-130.300000	0.643000	-129.700000	0.645000	44.000000	0.022000
-146.200000	0.304000	-146.200000	0.304000	-146.100000	0.304000	-146.100000	0.304000	-146.000000	0.304000	-146.100000	0.303000	146.000000	0.304000	145.800000	0.304000	-145.900000	0.303000	-145.700000	0.303000	-145.600000	0.302000	-145.600000	0.302000	-145.500000	0.301000	144.800000	0.303000	152.100000	0.264000	-162.800000	0.073000	-167.300000	0.048000	-170.400000	0.033000	136.700000	0.339000	134.700000	0.070000	-127.600000	0.030000	-170.100000	0.005000	-172.600000	0.004000	-176.900000	0.003000	-179.400000	0.005000
-146.100000	0.305000	-146.100000	0.305000	-146.100000	0.304000	-146.000000	0.304000	-146.000000	0.304000	-145.900000	0.305000	146.000000	0.304000	145.900000	0.303000	-145.800000	0.304000	-145.700000	0.303000	-145.500000	0.303000	-145.400000	0.303000	-145.100000	0.302000	145.400000	0.300000	138.900000	0.327000	-109.500000	0.445000	-103.800000	0.463000	-100.100000	0.474000	97.100000	0.039000	-88.200000	0.543000	-155.700000	0.553000	-100.800000	0.018000	-99.600000	0.014000	-96.800000	0.011000	-92.400000	0.695000
-146.200000	0.304000	-146.200000	0.304000	-146.100000	0.304000	-146.100000	0.304000	-146.000000	0.304000	-146.100000	0.303000	146.000000	0.304000	145.800000	0.304000	-145.900000	0.303000	-145.700000	0.303000	-145.700000	0.303000	-145.600000	0.302000	-145.400000	0.302000	144.900000	0.302000	148.900000	0.280000	-158.400000	0.079000	-164.400000	0.049000	-169.000000	0.035000	136.600000	0.418000	-116.300000	0.010000	-131.900000	0.022000	-178.200000	0.006000	-178.100000	0.004000	-179.600000	0.003000	-177.600000	0.003000
-146.100000	0.305000	-146.100000	0.305000	-146.100000	0.304000	-146.000000	0.304000	-146.000000	0.304000	-145.900000	0.305000	146.000000	0.304000	145.900000	0.303000	-145.800000	0.304000	-145.700000	0.303000	-145.600000	0.303000	-145.400000	0.303000	-145.300000	0.302000	145.300000	0.301000	141.600000	0.316000	-112.200000	0.437000	-105.300000	0.460000	-101.000000	0.472000	173.400000	0.272000	-85.700000	0.028000	-144.800000	0.010000	-130.900000	0.634000	-131.100000	0.639000	-129.900000	0.643000	117.500000	0.018000
-146.200000	0.304000	-146.200000	0.304000	-146.100000	0.304000	-146.100000	0.304000	-146.000000	0.304000	-146.100000	0.303000	146.000000	0.304000	145.800000	0.304000	-145.900000	0.303000	-145.700000	0.303000	-145.700000	0.303000	-145.600000	0.302000	-145.300000	0.302000	145.000000	0.301000	147.200000	0.289000	-160.900000	0.125000	-164.100000	0.058000	-168.300000	0.039000	136.900000	0.337000	-89.900000	0.547000	80.400000	0.571000	-123.200000	0.009000	-148.900000	0.008000	-168.900000	0.004000	-176.700000	0.003000
-146.100000	0.305000	-146.100000	0.305000	-146.100000	0.304000	-146.000000	0.304000	-146.000000	0.304000	-145.900000	0.305000	146.000000	0.304000	145.900000	0.303000	-145.800000	0.304000	-145.700000	0.303000	-145.600000	0.303000	-145.400000	0.303000	-145.300000	0.302000	145.100000	0.301000	143.000000	0.309000	-117.700000	0.414000	-106.700000	0.454000	-102.000000	0.469000	97.100000	0.042000	-117.000000	0.044000	129.500000	0.011000	-139.700000	0.016000	-123.000000	0.012000	79.000000	0.010000	-68.200000	0.010000
-146.200000	0.304000	-146.200000	0.304000	-146.100000	0.304000	-146.100000	0.304000	-146.000000	0.304000	-146.100000	0.303000	146.000000	0.304000	145.800000	0.304000	-145.900000	0.303000	-145.700000	0.303000	-145.700000	0.303000	-145.600000	0.302000	-145.300000	0.302000	145.100000	0.301000	146.200000	0.294000	-159.700000	0.187000	-161.400000	0.061000	-167.000000	0.041000	137.000000	0.416000	-125.600000	0.404000	102.700000	0.070000	70.600000	0.029000	-166.500000	0.007000	175.900000	0.004000	-178.200000	0.005000
-146.100000	0.305000	-146.100000	0.305000	-146.100000	0.304000	-146.000000	0.304000	-146.000000	0.304000	-145.900000	0.305000	146.000000	0.304000	145.900000	0.303000	-145.800000	0.304000	-145.700000	0.303000	-145.600000	0.303000	-145.400000	0.303000	-145.300000	0.302000	145.100000	0.301000	143.800000	0.305000	-126.700000	0.378000	-108.400000	0.450000	-102.900000	0.467000	172.900000	0.273000	-172.000000	0.261000	-176.100000	0.530000	144.800000	0.594000	-136.100000	0.621000	53.600000	0.638000	-133.600000	0.703000
-146.200000	0.304000	-146.200000	0.304000	-146.100000	0.304000	-146.100000	0.304000	-146.000000	0.304000	-146.100000	0.303000	146.000000	0.304000	145.800000	0.304000	-145.900000	0.303000	-145.700000	0.303000	-145.700000	0.303000	-145.600000	0.302000	-145.300000	0.302000	145.100000	0.301000	145.600000	0.297000	-155.400000	0.232000	-160.700000	0.071000	-166.300000	0.044000	137.000000	0.336000	-135.000000	0.343000	-96.800000	0.025000	75.300000	0.028000	-92.400000	0.025000	-164.100000	0.011000	-130.100000	0.003000
-146.100000	0.305000	-146.100000	0.305000	-146.100000	0.304000	-146.000000	0.304000	-146.000000	0.304000	-145.900000	0.305000	146.000000	0.304000	145.900000	0.303000	-145.800000	0.304000	-145.700000	0.303000	-145.600000	0.303000	-145.400000	0.303000	-145.300000	0.302000	145.100000	0.301000	144.300000	0.303000	-133.900000	0.348000	-110.100000	0.444000	-103.700000	0.464000	97.200000	0.044000	-97.200000	0.036000	-163.300000	0.039000	-151.900000	0.034000	160.300000	0.017000	79.700000	0.009000	-144.300000	0.006000
-146.200000	0.304000	-146.200000	0.304000	-146.100000	0.304000	-146.100000	0.304000	-146.000000	0.304000	-146.100000	0.303000	146.000000	0.304000	145.800000	0.304000	-145.900000	0.303000	-145.700000	0.303000	-145.700000	0.303000	-145.600000	0.302000	-145.300000	0.302000	145.100000	0.301000	145.200000	0.298000	-151.500000	0.260000	-157.800000	0.074000	-165.300000	0.047000	137.200000	0.415000	-135.900000	0.419000	88.700000	0.536000	-117.000000	0.025000	121.000000	0.007000	166.300000	0.004000	-152.700000	0.007000
-146.100000	0.305000	-146.100000	0.305000	-146.100000	0.304000	-146.000000	0.304000	-146.000000	0.304000	-145.900000	0.305000	146.000000	0.304000	145.900000	0.303000	-145.800000	0.304000	-145.700000	0.303000	-145.600000	0.303000	-145.400000	0.303000	-145.300000	0.302000	145.100000	0.301000	144.500000	0.302000	-138.400000	0.328000	-111.800000	0.439000	-104.600000	0.462000	172.500000	0.273000	-173.300000	0.267000	133.300000	0.052000	65.500000	0.608000	-61.100000	0.624000	59.000000	0.631000	-131.900000	0.003000
-146.200000	0.304000	-146.200000	0.304000	-146.100000	0.304000	-146.100000	0.304000	-146.000000	0.304000	-146.100000	0.303000	146.000000	0.304000	145.800000	0.304000	-145.900000	0.303000	-145.700000	0.303000	-145.700000	0.303000	-145.600000	0.302000	-145.300000	0.302000	145.100000	0.301000	145.100000	0.299000	-148.800000	0.277000	-157.600000	0.089000	-164.300000	0.050000	137.000000	0.336000	-135.600000	0.339000	84.900000	0.030000	156.200000	0.008000	-169.400000	0.013000	-117.900000	0.021000	-112.900000	0.674000
-146.100000	0.305000	-146.100000	0.305000	-146.100000	0.304000	-146.000000	0.304000	-146.000000	0.304000	-145.900000	0.305000	146.000000	0.304000	145.900000	0.303000	-145.800000	0.304000	-145.700000	0.303000	-145.600000	0.303000	-145.400000	0.303000	-145.300000	0.302000	145.100000	0.301000	144.600000	0.301000	-141.100000	0.316000	-114.000000	0.431000	-105.500000	0.459000	97.200000	0.044000	-95.900000	0.034000	100.900000	0.539000	83.500000	0.016000	-89.900000	0.019000	-168.300000	0.005000	71.000000	0.012000
-146.200000	0.304000	-146.200000	0.304000	-146.100000	0.304000	-146.100000	0.304000	-146.000000	0.304000	-146.100000	0.303000	146.000000	0.304000	145.800000	0.304000	-145.900000	0.303000	-145.700000	0.303000	-145.700000	0.303000	-145.600000	0.302000	-145.300000	0.302000	145.100000	0.301000	145.000000	0.300000	-147.000000	0.287000	-153.400000	0.091000	-163.300000	0.053000	137.200000	0.415000	-136.400000	0.420000	90.500000	0.012000	-158.300000	0.019000	172.400000	0.007000	94.600000	0.009000	-138.000000	0.005000
-146.100000	0.305000	-146.100000	0.305000	-146.100000	0.304000	-146.000000	0.304000	-146.000000	0.304000	-145.900000	0.305000	146.000000	0.304000	145.900000	0.303000	-145.800000	0.304000	-145.700000	0.303000	-145.600000	0.303000	-145.400000	0.303000	-145.300000	0.302000	145.100000	0.301000	144.800000	0.301000	-142.600000	0.309000	-116.000000	0.425000	-106.400000	0.456000	172.500000	0.273000	-173.700000	0.268000	135.500000	0.397000	-137.800000	0.608000	125.700000	0.627000	139.200000	0.621000	-131.600000	0.006000
-146.200000	0.304000	-146.200000	0.304000	-146.100000	0.304000	-146.100000	0.304000	-146.000000	0.304000	-146.100000	0.303000	146.000000	0.304000	145.800000	0.304000	-145.900000	0.303000	-145.700000	0.303000	-145.700000	0.303000	-145.600000	0.302000	-145.300000	0.302000	145.100000	0.301000	144.900000	0.300000	-145.900000	0.292000	-157.600000	0.135000	-162.400000	0.057000	137.000000	0.336000	-135.900000	0.339000	177.200000	0.299000	-90.000000	0.034000	111.700000	0.015000	61.400000	0.026000	65.500000	0.013000
-146.100000	0.305000	-146.100000	0.305000	-146.100000	0.304000	-146.000000	0.304000	-146.000000	0.304000	-145.900000	0.305000	146.000000	0.304000	145.900000	0.303000	-145.800000	0.304000	-145.700000	0.303000	-145.600000	0.303000	-145.400000	0.303000	-145.300000	0.302000	145.100000	0.301000	144.800000	0.301000	-143.400000	0.305000	-120.300000	0.405000	-107.400000	0.453000	97.200000	0.044000	-95.400000	0.033000	141.100000	0.320000	167.400000	0.008000	172.300000	0.007000	109.600000	0.007000	-130.800000	0.664000
-146.200000	0.304000	-146.200000	0.304000	-146.100000	0.304000	-146.100000	0.304000	-146.000000	0.304000	-146.100000	0.303000	146.000000	0.304000	145.800000	0.304000	-145.900000	0.303000	-145.700000	0.303000	-145.700000	0.303000	-145.600000	0.302000	-145.300000	0.302000	145.100000	0.301000	144.900000	0.300000	-145.400000	0.295000	-144.000000	0.109000	-161.100000	0.060000	137.200000	0.415000	-136.500000	0.420000	85.600000	0.025000	105.300000	0.024000	-93.400000	0.015000	125.600000	0.006000	-73.600000	0.011000
-146.100000	0.305000	-146.100000	0.305000	-146.100000	0.304000	-146.000000	0.304000	-146.000000	0.304000	-145.900000	0.305000	146.000000	0.304000	145.900000	0.303000	-145.800000	0.304000	-145.700000	0.303000	-145.600000	0.303000	-145.400000	0.303000	-145.300000	0.302000	145.100000	0.301000	144.800000	0.301000	-143.900000	0.303000	-122.300000	0.407000	-108.400000	0.450000	172.500000	0.273000	-173.900000	0.269000	141.000000	0.424000	150.500000	0.619000	-139.700000	0.620000	-76.800000	0.620000	132.600000	0.009000
-146.200000	0.304000	-146.200000	0.304000	-146.100000	0.304000	-146.100000	0.304000	-146.000000	0.304000	-146.100000	0.303000	146.000000	0.304000	145.800000	0.304000	-145.900000	0.303000	-145.700000	0.303000	-145.700000	0.303000	-145.600000	0.302000	-145.300000	0.302000	145.100000	0.301000	144.900000	0.300000	-145.100000	0.297000	-163.300000	0.224000	-160.200000	0.064000	137.000000	0.336000	-136.100000	0.339000	175.300000	0.270000	147.300000	0.008000	-77.200000	0.026000	-89.000000	0.014000	156.300000	0.005000
-146.100000	0.305000	-146.100000	0.305000	-146.100000	0.304000	-146.000000	0.304000	-146.000000	0.304000	-145.900000	0.305000	146.000000	0.304000	145.900000	0.303000	-145.800000	0.304000	-145.700000	0.303000	-145.600000	0.303000	-145.400000	0.303000	-145.300000	0.302000	145.100000	0.301000	144.800000	0.301000	-144.100000	0.301000	-130.900000	0.359000	-109.300000	0.447000	97.200000	0.044000	-95.000000	0.032000	135.800000	0.338000	121.000000	0.017000	-99.600000	0.006000	144.100000	0.026000	-76.400000	0.012000
-146.200000	0.304000	-146.200000	0.304000	-146.100000	0.304000	-146.100000	0.304000	-146.000000	0.304000	-146.100000	0.303000	146.000000	0.304000	145.800000	0.304000	-145.900000	0.303000	-145.700000	0.303000	-145.700000	0.303000	-145.600000	0.302000	-145.300000	0.302000	145.100000	0.301000	144.900000	0.300000	-144.800000	0.298000	-150.700000	0.238000	-159.000000	0.067000	137.200000	0.415000	-136.600000	0.421000	93.200000	0.024000	165.300000	0.023000	-108.100000	0.007000	155.400000	0.008000	170.600000	0.672000
-146.100000	0.305000	-146.100000	0.305000	-146.100000	0.304000	-146.000000	0.304000	-146.000000	0.304000	-145.900000	0.305000	146.000000	0.304000	145.900000	0.303000	-145.800000	0.304000	-145.700000	0.303000	-145.600000	0.303000	-145.400000	0.303000	-145.300000	0.302000	145.100000	0.301000	144.800000	0.301000	-144.400000	0.301000	-135.800000	0.340000	-110.300000	0.444000	172.500000	0.273000	-174.100000	0.269000	136.400000	0.425000	138.500000	0.606000	67.100000	0.632000	-75.100000	0.025000	155.700000	0.006000
-146.200000	0.304000	-146.200000	0.304000	-146.100000	0.304000	-146.100000	0.304000	-146.000000	0.304000	-146.100000	0.303000	146.000000	0.304000	145.800000	0.304000	-145.900000	0.303000	-145.700000	0.303000	-145.700000	0.303000	-145.600000	0.302000	-145.300000	0.302000	145.100000	0.301000	144.900000	0.300000	-144.700000	0.298000	-150.100000	0.265000	-158.100000	0.072000	137.000000	0.336000	-136.100000	0.339000	175.000000	0.263000	95.300000	0.025000	93.300000	0.009000	-177.100000	0.643000	111.000000	0.003000
-146.100000	0.305000	-146.100000	0.305000	-146.100000	0.304000	-146.000000	0.304000	-146.000000	0.304000	-145.900000	0.305000	146.000000	0.304000	145.900000	0.303000	-145.800000	0.304000	-145.700000	0.303000	-145.600000	0.303000	-145.400000	0.303000	-145.300000	0.302000	145.100000	0.301000	144.800000	0.301000	-144.300000	0.300000	-139.100000	0.323000	-111.400000	0.441000	97.200000	0.044000	-94.900000	0.031000	134.700000	0.342000	-172.600000	0.024000	109.700000	0.014000	66.500000	0.019000	165.200000	0.007000
-146.200000	0.304000	-146.200000	0.304000	-146.100000	0.304000	-146.100000	0.304000	-146.000000	0.304000	-146.100000	0.303000	146.000000	0.304000	145.800000	0.304000	-145.900000	0.303000	-145.700000	0.303000	-145.700000	0.303000	-145.600000	0.302000	-145.300000	0.302000	145.100000	0.301000	144.900000	0.300000	-144.700000	0.299000	-147.600000	0.278000	-156.500000	0.074000	137.200000	0.415000	-136.600000	0.421000	95.200000	0.025000	-106.900000	0.017000	80.500000	0.016000	-134.100000	0.005000	140.800000	0.013000
-146.100000	0.305000	-146.100000	0.305000	-146.100000	0.304000	-146.000000	0.304000	-146.000000	0.304000	-145.900000	0.305000	146.000000	0.304000	145.900000	0.303000	-145.800000	0.304000	-145.700000	0.303000	-145.600000	0.303000	-145.400000	0.303000	-145.300000	0.302000	145.100000	0.301000	144.800000	0.301000	-144.500000	0.300000	-141.200000	0.314000	-112.400000	0.438000	172.500000	0.273000	-174.300000	0.269000	135.500000	0.424000	-140.300000	0.615000	-150.900000	0.619000	-141.500000	0.008000	128.600000	0.664000
-146.200000	0.304000	-146.200000	0.304000	-146.100000	0.304000	-146.100000	0.304000	-146.000000	0.304000	-146.100000	0.303000	146.000000	0.304000	145.800000	0.304000	-145.900000	0.303000	-145.700000	0.303000	-145.700000	0.303000	-145.600000	0.302000	-145.300000	0.302000	145.100000	0.301000	144.900000	0.300000	-144.600000	0.299000	-146.400000	0.286000	-156.000000	0.081000	137.000000	0.336000	-136.100000	0.339000	174.800000	0.262000	-157.700000	0.014000	-82.800000	0.013000	71.300000	0.014000	89.300000	0.010000
-146.100000	0.305000	-146.100000	0.305000	-146.100000	0.304000	-146.000000	0.304000	-146.000000	0.304000	-145.900000	0.305000	146.000000	0.304000	145.900000	0.303000	-145.800000	0.304000	-145.700000	0.303000	-145.600000	0.303000	-145.400000	0.303000	-145.300000	0.302000	145.100000	0.301000	144.800000	0.301000	-144.500000	0.300000	-142.400000	0.308000	-113.600000	0.434000	97.200000	0.044000	-94.900000	0.031000	134.600000	0.343000	-120.500000	0.018000	155.000000	0.021000	-131.900000	0.665000	-141.200000	0.012000
-146.200000	0.304000	-146.200000	0.304000	-146.100000	0.304000	-146.100000	0.304000	-146.000000	0.304000	-146.100000	0.303000	146.000000	0.304000	145.800000	0.304000	-145.900000	0.303000	-145.700000	0.303000	-145.700000	0.303000	-145.600000	0.302000	-145.300000	0.302000	145.100000	0.301000	144.900000	0.300000	-144.600000	0.299000	-145.500000	0.291000	-153.900000	0.083000	137.200000	0.415000	-136.600000	0.421000	95.300000	0.025000	-158.300000	0.010000	129.100000	0.009000	-93.200000	0.008000	-160.100000	0.003000
-146.100000	0.305000	-146.100000	0.305000	-146.100000	0.304000	-146.000000	0.304000	-146.000000	0.304000	-145.900000	0.305000	146.000000	0.304000	145.900000	0.303000	-145.800000	0.304000	-145.700000	0.303000	-145.600000	0.303000	-145.400000	0.303000	-145.300000	0.302000	145.100000	0.301000	144.800000	0.301000	-144.500000	0.300000	-143.100000	0.304000	-114.700000	0.430000	172.500000	0.273000	-174.300000	0.269000	135.400000	0.424000	-139.100000	0.615000	-66.600000	0.616000	171.700000	0.010000	72.500000	0.021000
-146.200000	0.304000	-146.200000	0.304000	-146.100000	0.304000	-146.100000	0.304000	-146.000000	0.304000	-146.100000	0.303000	146.000000	0.304000	145.800000	0.304000	-145.900000	0.303000	-145.700000	0.303000	-145.700000	0.303000	-145.600000	0.302000	-145.300000	0.302000	145.100000	0.301000	144.900000	0.300000	-144.600000	0.299000	-145.000000	0.294000	-153.900000	0.094000	137.000000	0.336000	-136.100000	0.339000	174.700000	0.261000	-106.300000	0.031000	-167.300000	0.027000	108.500000	0.005000	-178.000000	0.660000
-146.100000	0.305000	-146.100000	0.305000	-146.100000	0.304000	-146.000000	0.304000	-146.000000	0.304000	-145.900000	0.305000	146.000000	0.304000	145.900000	0.303000	-145.800000	0.304000	-145.700000	0.303000	-145.600000	0.303000	-145.400000	0.303000	-145.300000	0.302000	145.100000	0.301000	144.800000	0.301000	-144.500000	0.300000	-143.500000	0.302000	-116.200000	0.424000	97.200000	0.044000	-94.900000	0.031000	134.400000	0.343000	-172.100000	0.009000	93.800000	0.013000	-56.600000	0.637000	-132.300000	0.010000
-146.200000	0.304000	-146.200000	0.304000	-146.100000	0.304000	-146.100000	0.304000	-146.000000	0.304000	-146.100000	0.303000	146.000000	0.304000	145.800000	0.304000	-145.900000	0.303000	-145.700000	0.303000	-145.700000	0.303000	-145.600000	0.302000	-145.300000	0.302000	145.100000	0.301000	144.900000	0.300000	-144.600000	0.299000	-144.600000	0.295000	-150.800000	0.095000	137.200000	0.415000	-136.600000	0.421000	95.700000	0.026000	92.200000	0.023000	164.400000	0.005000	-172.300000	0.007000	-163.700000	0.008000
-146.100000	0.305000	-146.100000	0.305000	-146.100000	0.304000	-146.000000	0.304000	-146.000000	0.304000	-145.900000	0.305000	146.000000	0.304000	145.900000	0.303000	-145.800000	0.304000	-145.700000	0.303000	-145.600000	0.303000	-145.400000	0.303000	-145.300000	0.302000	145.100000	0.301000	144.800000	0.301000	-144.500000	0.300000	-143.700000	0.301000	-117.600000	0.421000	172.500000	0.273000	-174.300000	0.269000	135.300000	0.424000	147.600000	0.609000	59.300000	0.632000	83.200000	0.014000	-126.200000	0.006000
-146.200000	0.304000	-146.200000	0.304000	-146.100000	0.304000	-146.100000	0.304000	-146.000000	0.304000	-146.100000	0.303000	146.000000	0.304000	145.800000	0.304000	-145.900000	0.303000	-145.700000	0.303000	-145.700000	0.303000	-145.600000	0.302000	-145.300000	0.302000	145.100000	0.301000	144.900000	0.300000	-144.600000	0.299000	-144.500000	0.296000	-151.800000	0.111000	137.000000	0.336000	-136.100000	0.339000	174.500000	0.260000	78.500000	0.025000	-118.500000	0.009000	-173.900000	0.004000	-147.700000	0.004000
-146.100000	0.305000	-146.100000	0.305000	-146.100000	0.304000	-146.000000	0.304000	-146.000000	0.304000	-145.900000	0.305000	146.000000	0.304000	145.900000	0.303000	-145.800000	0.304000	-145.700000	0.303000	-145.600000	0.303000	-145.400000	0.303000	-145.300000	0.302000	145.100000	0.301000	144.800000	0.301000	-144.500000	0.300000	-143.800000	0.300000	-119.300000	0.413000	97.200000	0.044000	-94.900000	0.031000	134.300000	0.344000	-163.000000	0.014000	-155.500000	0.007000	-62.600000	0.637000	-31.900000	0.675000
-146.200000	0.304000	-146.200000	0.304000	-146.100000	0.304000	-146.100000	0.304000	-146.000000	0.304000	-146.100000	0.303000	146.000000	0.304000	145.800000	0.304000	-145.900000	0.303000	-145.700000	0.303000	-145.700000	0.303000	-145.600000	0.302000	-145.300000	0.302000	145.100000	0.301000	144.900000	0.300000	-144.600000	0.299000	-144.400000	0.297000	-147.200000	0.108000	137.200000	0.415000	-136.600000	0.421000	95.800000	0.025000	-109.900000	0.009000	82.300000	0.021000	116.900000	0.010000	84.700000	0.007000
-146.100000	0.305000	-146.100000	0.305000	-146.100000	0.304000	-146.000000	0.304000	-146.000000	0.304000	-145.900000	0.305000	146.000000	0.304000	145.900000	0.303000	-145.800000	0.304000	-145.700000	0.303000	-145.600000	0.303000	-145.400000	0.303000	-145.300000	0.302000	145.100000	0.301000	144.800000	0.301000	-144.500000	0.300000	-143.900000	0.299000	-120.800000	0.410000	172.500000	0.273000	-174.300000	0.269000	135.200000	0.424000	60.100000	0.628000	141.400000	0.611000	164.500000	0.004000	-163.700000	0.007000
-146.200000	0.304000	-146.200000	0.304000	-146.100000	0.304000	-146.100000	0.304000	-146.000000	0.304000	-146.100000	0.303000	146.000000	0.304000	145.800000	0.304000	-145.900000	0.303000	-145.700000	0.303000	-145.700000	0.303000	-145.600000	0.302000	-145.300000	0.302000	145.100000	0.301000	144.900000	0.300000	-144.600000	0.299000	-144.300000	0.298000	-156.700000	0.169000	137.000000	0.336000	-136.100000	0.339000	174.700000	0.261000	127.700000	0.011000	73.700000	0.026000	-86.400000	0.012000	-121.100000	0.006000
-146.100000	0.305000	-146.100000	0.305000	-146.100000	0.304000	-146.000000	0.304000	-146.000000	0.304000	-145.900000	0.305000	146.000000	0.304000	145.900000	0.303000	-145.800000	0.304000	-145.700000	0.303000	-145.600000	0.303000	-145.400000	0.303000	-145.300000	0.302000	145.100000	0.301000	144.800000	0.301000	-144.500000	0.300000	-144.100000	0.299000	-125.100000	0.385000	97.200000	0.044000	-94.900000	0.031000	134.400000	0.343000	115.800000	0.012000	-140.900000	0.016000	-140.600000	0.622000	61.300000	0.014000
-146.200000	0.304000	-146.200000	0.304000	-146.100000	0.304000	-146.100000	0.304000	-146.000000	0.304000	-146.100000	0.303000	146.000000	0.304000	145.800000	0.304000	-145.900000	0.303000	-145.700000	0.303000	-145.700000	0.303000	-145.600000	0.302000	-145.300000	0.302000	145.100000	0.301000	144.900000	0.300000	-144.600000	0.299000	-144.200000	0.298000	-131.300000	0.095000	137.200000	0.415000	-136.600000	0.421000	95.700000	0.026000	176.600000	0.579000	-132.900000	0.010000	-63.400000	0.025000	171.900000	0.660000
-146.100000	0.305000	-146.100000	0.305000	-146.100000	0.304000	-146.000000	0.304000	-146.000000	0.304000	-145.900000	0.305000	146.000000	0.304000	145.900000	0.303000	-145.800000	0.304000	-145.700000	0.303000	-145.600000	0.303000	-145.400000	0.303000	-145.300000	0.302000	145.100000	0.301000	144.800000	0.301000	-144.500000	0.300000	-144.100000	0.298000	-126.200000	0.404000	172.500000	0.273000	-174.300000	0.269000	135.300000	0.424000	-111.500000	0.018000	65.500000	0.612000	128.700000	0.008000	-58.700000	0.013000
-146.200000	0.304000	-146.200000	0.304000	-146.100000	0.304000	-146.100000	0.304000	-146.000000	0.304000	-146.100000	0.303000	146.000000	0.304000	145.800000	0.304000	-145.900000	0.303000	-145.700000	0.303000	-145.700000	0.303000	-145.600000	0.302000	-145.300000	0.302000	145.100000	0.301000	144.900000	0.300000	-144.600000	0.299000	-144.100000	0.298000	-164.900000	0.240000	137.000000	0.336000	-136.100000	0.339000	174.500000	0.260000	-128.900000	0.008000	-105.400000	0.033000	128.100000	0.007000	122.400000	0.004000
-146.100000	0.305000	-146.100000	0.305000	-146.100000	0.304000	-146.000000	0.304000	-146.000000	0.304000	-145.900000	0.305000	146.000000	0.304000	145.900000	0.303000	-145.800000	0.304000	-145.700000	0.303000	-145.600000	0.303000	-145.400000	0.303000	-145.300000	0.302000	145.100000	0.301000	144.800000	0.301000	-144.500000	0.300000	-144.100000	0.298000	-132.800000	0.351000	97.200000	0.044000	-94.900000	0.031000	134.300000	0.344000	66.000000	0.585000	-116.500000	0.008000	-62.000000	0.028000	64.100000	0.019000
-146.200000	0.304000	-146.200000	0.304000	-146.100000	0.304000	-146.100000	0.304000	-146.000000	0.304000	-146.100000	0.303000	146.000000	0.304000	145.800000	0.304000	-145.900000	0.303000	-145.700000	0.303000	-145.700000	0.303000	-145.600000	0.302000	-145.300000	0.302000	145.100000	0.301000	144.900000	0.300000	-144.600000	0.299000	-144.100000	0.298000	-113.200000	0.079000	137.200000	0.415000	-136.600000	0.421000	95.800000	0.025000	-136.500000	0.007000	-70.700000	0.019000	128.600000	0.642000	111.000000	0.004000
-146.100000	0.305000	-146.100000	0.305000	-146.100000	0.304000	-146.000000	0.304000	-146.000000	0.304000	-145.900000	0.305000	146.000000	0.304000	145.900000	0.303000	-145.800000	0.304000	-145.700000	0.303000	-145.600000	0.303000	-145.400000	0.303000	-145.300000	0.302000	145.100000	0.301000	144.800000	0.301000	-144.500000	0.300000	-144.100000	0.298000	-133.200000	0.402000	172.500000	0.273000	-174.300000	0.269000	135.200000	0.424000	-101.000000	0.013000	150.400000	0.611000	73.400000	0.017000	-57.600000	0.659000
-146.200000	0.304000	-146.200000	0.304000	-146.100000	0.304000	-146.100000	0.304000	-146.000000	0.304000	-146.100000	0.303000	146.000000	0.304000	145.800000	0.304000	-145.900000	0.303000	-145.700000	0.303000	-145.700000	0.303000	-145.600000	0.302000	-145.300000	0.302000	145.100000	0.301000	144.900000	0.300000	-144.600000	0.299000	-144.100000	0.298000	-167.500000	0.265000	137.000000	0.336000	-136.100000	0.339000	174.700000	0.261000	174.400000	0.573000	85.700000	0.008000	-131.200000	0.014000	-56.500000	0.021000
-146.100000	0.305000	-146.100000	0.305000	-146.100000	0.304000	-146.000000	0.304000	-146.000000	0.304000	-145.900000	0.305000	146.000000	0.304000	145.900000	0.303000	-145.800000	0.304000	-145.700000	0.303000	-145.600000	0.303000	-145.400000	0.303000	-145.300000	0.302000	145.100000	0.301000	144.800000	0.301000	-144.500000	0.300000	-144.100000	0.298000	-136.000000	0.337000	97.200000	0.044000	-94.900000	0.031000	134.400000	0.343000	115.100000	0.021000	-149.600000	0.035000	-158.100000	0.005000	116.100000	0.004000
-146.200000	0.304000	-146.200000	0.304000	-146.100000	0.304000	-146.100000	0.304000	-146.000000	0.304000	-146.100000	0.303000	146.000000	0.304000	145.800000	0.304000	-145.900000	0.303000	-145.700000	0.303000	-145.700000	0.303000	-145.600000	0.302000	-145.300000	0.302000	145.100000	0.301000	144.900000	0.300000	-144.600000	0.299000	-144.100000	0.298000	-146.200000	0.251000	137.200000	0.415000	-136.600000	0.421000	95.700000	0.026000	130.700000	0.028000	-143.200000	0.008000	72.900000	0.022000	133.800000	0.004000
-146.100000	0.305000	-146.100000	0.305000	-146.100000	0.304000	-146.000000	0.304000	-146.000000	0.304000	-145.900000	0.305000	146.000000	0.304000	145.900000	0.303000	-145.800000	0.304000	-145.700000	0.303000	-145.600000	0.303000	-145.400000	0.303000	-145.300000	0.302000	145.100000	0.301000	144.800000	0.301000	-144.500000	0.300000	-144.100000	0.298000	-138.300000	0.327000	172.500000	0.273000	-174.300000	0.269000	135.300000	0.424000	-74.900000	0.572000	72.900000	0.604000	-177.200000	0.659000	-64.600000	0.014000
-146.200000	0.304000	-146.200000	0.304000	-146.100000	0.304000	-146.100000	0.304000	-146.000000	0.304000	-146.100000	0.303000	146.000000	0.304000	145.800000	0.304000	-145.900000	0.303000	-145.700000	0.303000	-145.700000	0.303000	-145.600000	0.302000	-145.300000	0.302000	145.100000	0.301000	144.900000	0.300000	-144.600000	0.299000	-144.100000	0.298000	-147.900000	0.273000	137.000000	0.336000	-136.100000	0.339000	174.500000	0.260000	-123.600000	0.004000	174.000000	0.037000	-129.000000	0.008000	117.900000	0.017000
-146.100000	0.305000	-146.100000	0.305000	-146.100000	0.304000	-146.000000	0.304000	-146.000000	0.304000	-145.900000	0.305000	146.000000	0.304000	145.900000	0.303000	-145.800000	0.304000	-145.700000	0.303000	-145.600000	0.303000	-145.400000	0.303000	-145.300000	0.302000	145.100000	0.301000	144.800000	0.301000	-144.500000	0.300000	-144.100000	0.298000	-140.200000	0.315000	97.200000	0.044000	-94.900000	0.031000	134.300000	0.344000	-91.800000	0.016000	-105.500000	0.015000	-149.200000	0.006000	163.700000	0.686000
-146.200000	0.304000	-146.200000	0.304000	-146.100000	0.304000	-146.100000	0.304000	-146.000000	0.304000	-146.100000	0.303000	146.000000	0.304000	145.800000	0.304000	-145.900000	0.303000	-145.700000	0.303000	-145.700000	0.303000	-145.600000	0.302000	-145.300000	0.302000	145.100000	0.301000	144.900000	0.300000	-144.600000	0.299000	-144.100000	0.298000	-146.000000	0.281000	137.200000	0.415000	-136.600000	0.421000	95.800000	0.025000	-81.100000	0.569000	-148.500000	0.007000	-145.800000	0.013000	71.400000	0.009000
-146.100000	0.305000	-146.100000	0.305000	-146.100000	0.304000	-146.000000	0.304000	-146.000000	0.304000	-145.900000	0.305000	146.000000	0.304000	145.900000	0.303000	-145.800000	0.304000	-145.700000	0.303000	-145.600000	0.303000	-145.400000	0.303000	-145.300000	0.302000	145.100000	0.301000	144.800000	0.301000	-144.500000	0.300000	-144.100000	0.298000	-141.600000	0.309000	172.500000	0.273000	-174.300000	0.269000	135.200000	0.424000	-118.000000	0.020000	-76.300000	0.624000	-141.500000	0.004000	-141.600000	0.003000
-146.200000	0.304000	-146.200000	0.304000	-146.100000	0.304000	-146.100000	0.304000	-146.000000	0.304000	-146.100000	0.303000	146.000000	0.304000	145.800000	0.304000	-145.900000	0.303000	-145.700000	0.303000	-145.700000	0.303000	-145.600000	0.302000	-145.300000	0.302000	145.100000	0.301000	144.900000	0.300000	-144.600000	0.299000	-144.100000	0.298000	-145.300000	0.287000	137.000000	0.336000	-136.100000	0.339000	174.700000	0.261000	-107.400000	0.043000	-78.500000	0.009000	-108.300000	0.672000	-146.700000	0.012000
-146.100000	0.305000	-146.100000	0.305000	-146.100000	0.304000	-146.000000	0.304000	-146.000000	0.304000	-145.900000	0.305000	146.000000	0.304000	145.900000	0.303000	-145.800000	0.304000	-145.700000	0.303000	-145.600000	0.303000	-145.400000	0.303000	-145.300000	0.302000	145.100000	0.301000	144.800000	0.301000	-144.500000	0.300000	-144.100000	0.298000	-142.300000	0.304000	97.200000	0.044000	-94.900000	0.031000	134.400000	0.343000	-88.300000	0.553000	-149.300000	0.015000	143.400000	0.010000	83.700000	0.007000
-146.200000	0.304000	-146.200000	0.304000	-146.100000	0.304000	-146.100000	0.304000	-146.000000	0.304000	-146.100000	0.303000	146.000000	0.304000	145.800000	0.304000	-145.900000	0.303000	-145.700000	0.303000	-145.700000	0.303000	-145.600000	0.302000	-145.300000	0.302000	145.100000	0.301000	144.900000	0.300000	-144.600000	0.299000	-144.100000	0.298000	-144.700000	0.291000	137.200000	0.415000	-136.600000	0.421000	95.700000	0.026000	-98.100000	0.011000	72.600000	0.023000	144.500000	0.008000	169.000000	0.674000
-146.100000	0.305000	-146.100000	0.305000	-146.100000	0.304000	-146.000000	0.304000	-146.000000	0.304000	-145.900000	0.305000	146.000000	0.304000	145.900000	0.303000	-145.800000	0.304000	-145.700000	0.303000	-145.600000	0.303000	-145.400000	0.303000	-145.300000	0.302000	145.100000	0.301000	144.800000	0.301000	-144.500000	0.300000	-144.100000	0.298000	-142.800000	0.301000	172.500000	0.273000	-174.300000	0.269000	135.300000	0.424000	-102.700000	0.033000	-147.700000	0.597000	140.900000	0.004000	129.200000	0.004000
-146.200000	0.304000	-146.200000	0.304000	-146.100000	0.304000	-146.100000	0.304000	-146.000000	0.304000	-146.100000	0.303000	146.000000	0.304000	145.800000	0.304000	-145.900000	0.303000	-145.700000	0.303000	-145.700000	0.303000	-145.600000	0.302000	-145.300000	0.302000	145.100000	0.301000	144.900000	0.300000	-144.600000	0.299000	-144.100000	0.298000	-144.300000	0.293000	137.000000	0.336000	-136.100000	0.339000	174.500000	0.260000	-87.600000	0.543000	-66.300000	0.036000	143.900000	0.011000	156.100000	0.007000
-146.100000	0.305000	-146.100000	0.305000	-146.100000	0.304000	-146.000000	0.304000	-146.000000	0.304000	-145.900000	0.305000	146.000000	0.304000	145.900000	0.303000	-145.800000	0.304000	-145.700000	0.303000	-145.600000	0.303000	-145.400000	0.303000	-145.300000	0.302000	145.100000	0.301000	144.800000	0.301000	-144.500000	0.300000	-144.100000	0.298000	-143.200000	0.300000	97.200000	0.044000	-94.900000	0.031000	134.300000	0.344000	-104.000000	0.052000	132.200000	0.018000	131.400000	0.674000	139.600000	0.006000
-146.200000	0.304000	-146.200000	0.304000	-146.100000	0.304000	-146.100000	0.304000	-146.000000	0.304000	-146.100000	0.303000	146.000000	0.304000	145.800000	0.304000	-145.900000	0.303000	-145.700000	0.303000	-145.700000	0.303000	-145.600000	0.302000	-145.300000	0.302000	145.100000	0.301000	144.900000	0.300000	-144.600000	0.299000	-144.100000	0.298000	-144.100000	0.294000	137.200000	0.415000	-136.600000	0.421000	95.800000	0.025000	-109.400000	0.018000	146.500000	0.011000	129.900000	0.005000	137.600000	0.006000
-146.100000	0.305000	-146.100000	0.305000	-146.100000	0.304000	-146.000000	0.304000	-146.000000	0.304000	-145.900000	0.305000	146.000000	0.304000	145.900000	0.303000	-145.800000	0.304000	-145.700000	0.303000	-145.600000	0.303000	-145.400000	0.303000	-145.300000	0.302000	145.100000	0.301000	144.800000	0.301000	-144.500000	0.300000	-144.100000	0.298000	-143.300000	0.299000	172.500000	0.273000	-174.300000	0.269000	135.200000	0.424000	-88.600000	0.545000	-73.600000	0.598000	138.900000	0.006000	58.400000	0.675000
-146.200000	0.304000	-146.200000	0.304000	-146.100000	0.304000	-146.100000	0.304000	-146.000000	0.304000	-146.100000	0.303000	146.000000	0.304000	145.800000	0.304000	-145.900000	0.303000	-145.700000	0.303000	-145.700000	0.303000	-145.600000	0.302000	-145.300000	0.302000	145.100000	0.301000	144.900000	0.300000	-144.600000	0.299000	-144.100000	0.298000	-144.000000	0.295000	137.000000	0.336000	-136.100000	0.339000	174.700000	0.261000	-84.700000	0.038000	63.900000	0.047000	156.300000	0.012000	75.100000	0.009000
-146.100000	0.305000	-146.100000	0.305000	-146.100000	0.304000	-146.000000	0.304000	-146.000000	0.304000	-145.900000	0.305000	146.000000	0.304000	145.900000	0.303000	-145.800000	0.304000	-145.700000	0.303000	-145.600000	0.303000	-145.400000	0.303000	-145.300000	0.302000	145.100000	0.301000	144.800000	0.301000	-144.500000	0.300000	-144.100000	0.298000	-143.400000	0.298000	97.200000	0.044000	-94.900000	0.031000	134.400000	0.343000	-127.800000	0.025000	-136.600000	0.006000	133.700000	0.005000	-166.600000	0.003000
-146.200000	0.304000	-146.200000	0.304000	-146.100000	0.304000	-146.100000	0.304000	-146.000000	0.304000	-146.100000	0.303000	146.000000	0.304000	145.800000	0.304000	-145.900000	0.303000	-145.700000	0.303000	-145.700000	0.303000	-145.600000	0.302000	-145.300000	0.302000	145.100000	0.301000	144.900000	0.300000	-144.600000	0.299000	-144.100000	0.298000	-143.900000	0.296000	137.200000	0.415000	-136.600000	0.421000	95.700000	0.026000	-82.300000	0.549000	-105.400000	0.010000	116.100000	0.667000	-94.900000	0.009000
-146.100000	0.305000	-146.100000	0.305000	-146.100000	0.304000	-146.000000	0.304000	-146.000000	0.304000	-145.900000	0.305000	146.000000	0.304000	145.900000	0.303000	-145.800000	0.304000	-145.700000	0.303000	-145.600000	0.303000	-145.400000	0.303000	-145.300000	0.302000	145.100000	0.301000	144.800000	0.301000	-144.500000	0.300000	-144.100000	0.298000	-143.500000	0.297000	172.500000	0.273000	-174.300000	0.269000	135.300000	0.424000	148.900000	0.033000	-53.900000	0.621000	-68.400000	0.017000	-48.500000	0.026000
-146.200000	0.304000	-146.200000	0.304000	-146.100000	0.304000	-146.100000	0.304000	-146.000000	0.304000	-146.100000	0.303000	146.000000	0.304000	145.800000	0.304000	-145.900000	0.303000	-145.700000	0.303000	-145.700000	0.303000	-145.600000	0.302000	-145.300000	0.302000	145.100000	0.301000	144.900000	0.300000	-144.600000	0.299000	-144.100000	0.298000	-143.700000	0.296000	137.000000	0.336000	-136.100000	0.339000	174.500000	0.260000	126.000000	0.026000	103.000000	0.013000	139.000000	0.004000	179.000000	0.642000
-146.100000	0.305000	-146.100000	0.305000	-146.100000	0.304000	-146.000000	0.304000	-146.000000	0.304000	-145.900000	0.305000	146.000000	0.304000	145.900000	0.303000	-145.800000	0.304000	-145.700000	0.303000	-145.600000	0.303000	-145.400000	0.303000	-145.300000	0.302000	145.100000	0.301000	144.800000	0.301000	-144.500000	0.300000	-144.100000	0.298000	-143.600000	0.297000	97.200000	0.044000	-94.900000	0.031000	134.300000	0.344000	158.400000	0.543000	120.700000	0.018000	115.000000	0.007000	-58.100000	0.015000
-146.200000	0.304000	-146.200000	0.304000	-146.100000	0.304000	-146.100000	0.304000	-146.000000	0.304000	-146.100000	0.303000	146.000000	0.304000	145.800000	0.304000	-145.900000	0.303000	-145.700000	0.303000	-145.700000	0.303000	-145.600000	0.302000	-145.300000	0.302000	145.100000	0.301000	144.900000	0.300000	-144.600000	0.299000	-144.100000	0.298000	-143.800000	0.297000	137.200000	0.415000	-136.600000	0.421000	95.800000	0.025000	124.300000	0.040000	68.700000	0.023000	-55.200000	0.034000	114.400000	0.007000
-146.100000	0.305000	-146.100000	0.305000	-146.100000	0.304000	-146.000000	0.304000	-146.000000	0.304000	-145.900000	0.305000	146.000000	0.304000	145.900000	0.303000	-145.800000	0.304000	-145.700000	0.303000	-145.600000	0.303000	-145.400000	0.303000	-145.300000	0.302000	145.100000	0.301000	144.800000	0.301000	-144.500000	0.300000	-144.100000	0.298000	-143.700000	0.297000	172.500000	0.273000	-174.300000	0.269000	135.200000	0.424000	149.700000	0.035000	-150.900000	0.602000	129.000000	0.638000	-166.400000	0.025000
-146.200000	0.304000	-146.200000	0.304000	-146.100000	0.304000	-146.100000	0.304000	-146.000000	0.304000	-146.100000	0.303000	146.000000	0.304000	145.800000	0.304000	-145.900000	0.303000	-145.700000	0.303000	-145.700000	0.303000	-145.600000	0.302000	-145.300000	0.302000	145.100000	0.301000	144.900000	0.300000	-144.600000	0.299000	-144.100000	0.298000	-143.700000	0.297000	137.000000	0.336000	-136.100000	0.339000	174.700000	0.261000	-86.500000	0.548000	-79.000000	0.015000	72.900000	0.016000	-138.100000	0.005000
-146.100000	0.305000	-146.100000	0.305000	-146.100000	0.304000	-146.000000	0.304000	-146.000000	0.304000	-145.900000	0.305000	146.000000	0.304000	145.900000	0.303000	-145.800000	0.304000	-145.700000	0.303000	-145.600000	0.303000	-145.400000	0.303000	-145.300000	0.302000	145.100000	0.301000	144.800000	0.301000	-144.500000	0.300000	-144.100000	0.298000	-143.700000	0.297000	97.200000	0.044000	-94.900000	0.031000	134.400000	0.343000	-127.600000	0.012000	142.100000	0.034000	-127.700000	0.018000	69.500000	0.639000
-146.200000	0.304000	-146.200000	0.304000	-146.100000	0.304000	-146.100000	0.304000	-146.000000	0.304000	-146.100000	0.303000	146.000000	0.304000	145.800000	0.304000	-145.900000	0.303000	-145.700000	0.303000	-145.700000	0.303000	-145.600000	0.302000	-145.300000	0.302000	145.100000	0.301000	144.900000	0.300000	-144.600000	0.299000	-144.100000	0.298000	-143.700000	0.297000	137.200000	0.415000	-136.600000	0.421000	95.700000	0.026000	-78.800000	0.052000	149.300000	0.011000	-167.100000	0.003000	44.600000	0.032000
-180.000000	0.000000	-180.000000	0.000000	-180.000000	0.000000	-180.000000	0.000000	-180.000000	0.000000	-180.000000	0.000000	-180.000000	0.000000	-180.000000	0.000000	-180.000000	0.000000	-180.000000	0.000000	-180.000000	0.000000	-180.000000	0.000000	-180.000000	0.000000	-180.000000	0.000000	-180.000000	0.000000	-180.000000	0.000000	-180.000000	0.000000	-180.000000	0.000000	-180.000000	0.000000	-180.000000	0.000000	-180.000000	0.000000	-180.000000	0.000000	-180.000000	0.000000	-180.000000	0.000000	-180.000000	0.000000
90.000000	0.491000	90.000000	0.491000	90.000000	0.491000	90.000000	0.491000	90.000000	0.491000	90.000000	0.491000	90.000000	0.000000	90.000000	0.000000	90.000000	0.000000	90.000000	0.000000	90.000000	0.000000	90.000000	0.000000	90.000000	0.000000	90.000000	0.000000	90.000000	0.000000	90.000000	0.000000	90.000000	0.000000	90.000000	0.000000	90.000000	0.000000	90.000000	0.000000	90.000000	0.000000	90.000000	0.000000	90.000000	0.000000	90.000000	0.000000	90.000000	0.000000
-180.000000	0.216000	-180.000000	0.215000	-180.000000	0.215000	-180.000000	0.214000	-180.000000	0.212000	-180.000000	0.211000	-180.000000	0.545000	-180.000000	0.545000	-180.000000	0.000000	-180.000000	0.000000	-180.000000	0.000000	-180.000000	0.000000	-180.000000	0.000000	-180.000000	0.000000	-180.000000	0.000000	-180.000000	0.000000	-180.000000	0.000000	-180.000000	0.000000	-180.000000	0.000000	-180.000000	0.000000	-180.000000	0.000000	-180.000000	0.000000	-180.000000	0.000000	-180.000000	0.000000	-180.000000	0.000000
-128.200000	0.381000	-128.000000	0.381000	-128.000000	0.381000	-127.800000	0.382000	-127.400000	0.383000	-127.200000	0.384000	-180.000000	0.243000	-180.000000	0.242000	-135.000000	0.654000	-135.000000	0.654000	-135.000000	0.654000	-135.000000	0.654000	-135.000000	0.654000	-135.000000	0.654000	-135.000000	0.000000	-135.000000	0.000000	-135.000000	0.000000	-135.000000	0.000000	-135.000000	0.000000	-135.000000	0.000000	-135.000000	0.000000	-135.000000	0.000000	-135.000000	0.000000	-135.000000	0.000000	-135.000000	0.000000
-157.100000	0.252000	-157.100000	0.251000	-157.100000	0.251000	-157.200000	0.250000	-157.300000	0.249000	-157.400000	0.248000	133.600000	0.363000	133.400000	0.364000	-180.000000	0.166000	-180.000000	0.148000	-180.000000	0.051000	-180.000000	0.033000	-180.000000	0.023000	-180.000000	0.018000	-180.000000	0.000000	-180.000000	0.000000	-180.000000	0.000000	-180.000000	0.000000	-180.000000	0.000000	-180.000000	0.000000	-180.000000	0.000000	-180.000000	0.000000	-180.000000	0.000000	-180.000000	0.000000	-180.000000	0.000000
-136.700000	0.340000	-136.600000	0.341000	-136.600000	0.341000	-136.400000	0.341000	-136.200000	0.342000	-136.000000	0.342000	153.600000	0.260000	153.600000	0.259000	-118.000000	0.406000	-114.700000	0.416000	-98.400000	0.470000	-95.400000	0.480000	-93.800000	0.485000	-92.900000	0.487000	-90.000000	0.717000	-90.000000	0.000000	-90.000000	0.000000	-90.000000	0.000000	-90.000000	0.000000	-90.000000	0.000000	-90.000000	0.000000	-90.000000	0.000000	-90.000000	0.000000	-90.000000	0.000000	-90.000000	0.000000
-152.300000	0.280000	-152.500000	0.280000	-152.400000	0.279000	-152.400000	0.279000	-152.500000	0.278000	-152.600000	0.278000	138.500000	0.333000	138.300000	0.333000	-161.500000	0.230000	-163.100000	0.221000	-173.600000	0.189000	-171.800000	0.067000	-173.400000	0.035000	-174.700000	0.026000	-180.000000	0.014000	-180.000000	0.000000	-180.000000	0.000000	-180.000000	0.000000	-180.000000	0.000000	-180.000000	0.000000	-180.000000	0.000000	-180.000000	0.000000	-180.000000	0.000000	-180.000000	0.000000	-180.000000	0.000000
-141.800000	0.322000	-141.700000	0.322000	-141.600000	0.322000	-141.500000	0.322000	-141.400000	0.323000	-141.400000	0.323000	151.000000	0.284000	151.000000	0.283000	-132.500000	0.356000	-130.800000	0.362000	-123.600000	0.390000	-104.600000	0.457000	-98.900000	0.476000	-96.800000	0.483000	92.300000	0.489000	112.500000	0.769000	112.500000	0.769000	112.500000	0.769000	112.500000	0.769000	112.500000	0.000000	112.500000	0.000000	112.500000	0.000000	112.500000	0.000000	112.500000	0.000000	112.500000	0.000000
-149.100000	0.292000	-149.100000	0.292000	-149.100000	0.292000	-149.100000	0.292000	-149.200000	0.291000	-149.200000	0.291000	142.400000	0.318000	142.200000	0.318000	-154.500000	0.267000	-155.200000	0.261000	-158.600000	0.238000	-171.400000	0.198000	-174.700000	0.166000	-172.400000	0.046000	175.700000	0.018000	-180.000000	0.010000	-180.000000	0.008000	-180.000000	0.007000	-180.000000	0.005000	-180.000000	0.000000	-180.000000	0.000000	-180.000000	0.000000	-180.000000	0.000000	-180.000000	0.000000	-180.000000	0.000000
-144.000000	0.313000	-144.000000	0.313000	-143.900000	0.313000	-143.900000	0.313000	-143.700000	0.313000	-143.700000	0.313000	148.400000	0.294000	148.300000	0.293000	-139.300000	0.330000	-138.300000	0.333000	-134.300000	0.349000	-125.600000	0.383000	-119.600000	0.404000	-101.100000	0.469000	95.100000	0.488000	-91.600000	0.490000	-91.300000	0.491000	-91.100000	0.491000	-88.500000	0.040000	-90.000000	0.801000	-90.000000	0.000000	-90.000000	0.000000	-90.000000	0.000000	-90.000000	0.000000	-90.000000	0.000000
-147.600000	0.298000	-147.600000	0.298000	-147.600000	0.298000	-147.600000	0.298000	-147.600000	0.298000	-147.600000	0.298000	144.200000	0.311000	144.100000	0.311000	-150.200000	0.284000	-150.700000	0.282000	-153.100000	0.270000	-157.200000	0.241000	-159.700000	0.219000	-166.900000	0.061000	174.400000	0.033000	-176.900000	0.014000	-177.500000	0.011000	-177.800000	0.009000	179.600000	0.513000	-180.000000	0.004000	-180.000000	0.000000	-180.000000	0.000000	-180.000000	0.000000	-180.000000	0.000000	-180.000000	0.000000
-145.100000	0.309000	-145.100000	0.309000	-145.000000	0.309000	-145.000000	0.309000	-144.900000	0.308000	-144.900000	0.308000	147.200000	0.299000	147.100000	0.298000	-142.500000	0.317000	-142.000000	0.318000	-139.900000	0.326000	-134.900000	0.345000	-131.200000	0.360000	-105.800000	0.455000	98.200000	0.479000	-93.900000	0.492000	-93.100000	0.494000	-92.600000	0.496000	173.100000	0.166000	88.500000	0.030000	135.000000	0.831000	135.000000	0.000000	135.000000	0.000000	135.000000	0.000000	135.000000	0.000000
-146.900000	0.301000	-146.900000	0.301000	-146.900000	0.301000	-146.900000	0.301000	-146.700000	0.301000	-146.700000	0.301000	145.100000	0.307000	144.900000	0.307000	-148.100000	0.294000	-148.200000	0.292000	-149.400000	0.286000	-152.400000	0.271000	-154.500000	0.259000	-170.700000	0.180000	169.700000	0.037000	-175.500000	0.023000	-176.400000	0.018000	-177.000000	0.014000	119.500000	0.400000	-179.400000	0.521000	-180.000000	0.003000	-180.000000	0.000000	-180.000000	0.000000	-180.000000	0.000000	-180.000000	0.000000
-145.600000	0.307000	-145.600000	0.307000	-145.600000	0.307000	-145.500000	0.306000	-145.500000	0.306000	-145.500000	0.306000	146.500000	0.301000	146.500000	0.301000	-144.200000	0.310000	-143.800000	0.311000	-142.800000	0.315000	-140.100000	0.325000	-138.000000	0.333000	-122.800000	0.392000	100.900000	0.471000	-96.000000	0.485000	-94.800000	0.489000	-93.800000	0.491000	126.500000	0.030000	-146.500000	0.132000	89.100000	0.014000	90.000000	0.000000	90.000000	0.000000	90.000000	0.000000	90.000000	0.000000
-146.600000	0.303000	-146.600000	0.303000	-146.500000	0.302000	-146.400000	0.303000	-146.400000	0.303000	-146.300000	0.302000	145.500000	0.306000	145.400000	0.305000	-146.900000	0.299000	-147.000000	0.297000	-147.600000	0.294000	-149.100000	0.286000	-150.200000	0.279000	-157.600000	0.225000	169.000000	0.058000	-172.700000	0.028000	-174.100000	0.021000	-175.400000	0.017000	120.500000	0.436000	-122.700000	0.388000	-178.300000	0.006000	-180.000000	0.000000	-180.000000	0.000000	-180.000000	0.000000	-180.000000	0.000000
-145.800000	0.305000	-145.800000	0.305000	-145.800000	0.306000	-145.900000	0.305000	-145.800000	0.305000	-145.700000	0.305000	146.300000	0.302000	146.100000	0.302000	-145.000000	0.306000	-144.700000	0.307000	-144.100000	0.309000	-142.700000	0.314000	-141.400000	0.318000	-132.500000	0.354000	104.500000	0.459000	-98.200000	0.479000	-96.400000	0.485000	-95.100000	0.488000	174.200000	0.223000	-139.500000	0.119000	-120.300000	0.640000	-123.600000	0.873000	-123.900000	0.873000	-123.800000	0.873000	-123.700000	0.000000
-146.300000	0.304000	-146.300000	0.304000	-146.400000	0.303000	-146.200000	0.304000	-146.200000	0.303000	-146.200000	0.303000	145.600000	0.305000	145.700000	0.305000	-146.300000	0.301000	-146.400000	0.300000	-146.600000	0.298000	-147.400000	0.294000	-147.900000	0.290000	-153.300000	0.261000	163.000000	0.064000	-171.100000	0.038000	-173.100000	0.028000	-174.400000	0.021000	129.100000	0.369000	-125.400000	0.398000	-172.100000	0.007000	180.000000	0.002000	180.000000	0.002000	180.000000	0.002000	180.000000	0.000000
-146.100000	0.305000	-146.100000	0.305000	-145.900000	0.305000	-146.000000	0.304000	-145.900000	0.305000	-145.900000	0.305000	146.200000	0.303000	146.100000	0.303000	-145.400000	0.305000	-145.200000	0.305000	-144.800000	0.306000	-144.000000	0.308000	-143.300000	0.310000	-138.400000	0.331000	108.000000	0.450000	-100.500000	0.472000	-98.000000	0.480000	-96.300000	0.485000	108.700000	0.031000	-143.000000	0.134000	-101.700000	0.016000	89.400000	0.010000	89.400000	0.008000	89.400000	0.006000	-90.000000	0.000000
-146.200000	0.304000	-146.200000	0.304000	-146.300000	0.304000	-146.000000	0.304000	-146.100000	0.303000	-146.100000	0.303000	145.800000	0.304000	145.700000	0.304000	-146.100000	0.302000	-146.100000	0.302000	-146.100000	0.300000	-146.400000	0.298000	-146.700000	0.296000	-149.700000	0.279000	167.900000	0.153000	-168.000000	0.043000	-170.800000	0.031000	-173.000000	0.024000	129.500000	0.425000	-125.600000	0.391000	-176.500000	0.017000	-178.900000	0.004000	-178.900000	0.002000	-178.900000	0.002000	-180.000000	0.000000
-146.100000	0.305000	-146.100000	0.305000	-146.100000	0.305000	-146.100000	0.304000	-145.900000	0.305000	-145.800000	0.304000	146.000000	0.304000	145.900000	0.303000	-145.600000	0.304000	-145.500000	0.304000	-145.200000	0.305000	-144.700000	0.305000	-144.300000	0.306000	-141.400000	0.317000	119.300000	0.405000	-102.700000	0.466000	-99.500000	0.476000	-97.400000	0.482000	174.600000	0.259000	-137.700000	0.122000	-132.800000	0.625000	-124.100000	0.644000	-125.000000	0.647000	-126.900000	0.648000	135.000000	0.904000
-146.200000	0.304000	-146.200000	0.304000	-146.200000	0.304000	-146.000000	0.304000	-146.100000	0.303000	-146.100000	0.304000	146.000000	0.304000	145.800000	0.304000	-145.900000	0.303000	-145.800000	0.302000	-145.900000	0.301000	-145.900000	0.300000	-146.000000	0.299000	-147.600000	0.289000	158.800000	0.205000	-166.600000	0.055000	-169.900000	0.038000	-172.000000	0.028000	135.000000	0.347000	-126.400000	0.393000	-132.100000	0.012000	-176.600000	0.005000	179.100000	0.004000	178.800000	0.004000	180.000000	0.001000
-146.100000	0.305000	-146.100000	0.305000	-146.000000	0.304000	-146.100000	0.304000	-145.900000	0.305000	-146.000000	0.304000	146.000000	0.304000	145.900000	0.303000	-145.800000	0.304000	-145.600000	0.304000	-145.300000	0.304000	-145.100000	0.304000	-144.800000	0.304000	-143.100000	0.310000	129.400000	0.367000	-105.200000	0.459000	-101.100000	0.471000	-98.500000	0.479000	99.400000	0.035000	-146.200000	0.156000	-130.100000	0.021000	-98.500000	0.013000	-96.000000	0.009000	-95.900000	0.006000	-89.700000	0.005000
-146.200000	0.304000	-146.200000	0.304000	-146.100000	0.304000	-146.000000	0.304000	-146.100000	0.303000	-146.000000	0.304000	146.000000	0.304000	145.800000	0.304000	-145.900000	0.303000	-145.800000	0.302000	-145.800000	0.302000	-145.700000	0.301000	-145.600000	0.300000	-146.400000	0.294000	154.800000	0.248000	-163.000000	0.060000	-167.600000	0.041000	-170.700000	0.030000	134.900000	0.420000	-127.000000	0.381000	-165.800000	0.568000	-177.900000	0.006000	-178.300000	0.005000	-177.900000	0.004000	179.400000	0.002000
-146.100000	0.305000	-146.100000	0.305000	-146.000000	0.304000	-146.100000	0.304000	-145.900000	0.305000	-146.000000	0.304000	146.000000	0.304000	145.900000	0.303000	-145.800000	0.304000	-145.600000	0.304000	-145.400000	0.303000	-145.200000	0.303000	-145.000000	0.303000	-143.900000	0.306000	136.300000	0.339000	-107.500000	0.452000	-102.600000	0.467000	-99.500000	0.476000	174.000000	0.270000	-130.600000	0.111000	-121.500000	0.016000	-129.900000	0.638000	-128.700000	0.643000	-129.800000	0.645000	43.800000	0.024000
-146.200000	0.304000	-146.200000	0.304000	-146.100000	0.304000	-146.000000	0.304000	-146.100000	0.303000	-146.000000	0.304000	146.000000	0.304000	145.800000	0.304000	-145.900000	0.303000	-145.800000	0.302000	-145.600000	0.302000	-145.600000	0.302000	-145.500000	0.301000	-145.800000	0.297000	150.500000	0.270000	-162.200000	0.078000	-166.700000	0.049000	-170.000000	0.035000	136.600000	0.339000	-128.200000	0.394000	-132.500000	0.040000	-165.700000	0.007000	-174.900000	0.003000	-176.600000	0.003000	-179.200000	0.007000
-146.100000	0.305000	-146.100000	0.305000	-146.100000	0.304000	-146.100000	0.304000	-145.900000	0.305000	-146.000000	0.304000	146.000000	0.304000	145.900000	0.303000	-145.800000	0.304000	-145.600000	0.304000	-145.500000	0.303000	-145.400000	0.303000	-145.100000	0.302000	-144.400000	0.304000	140.000000	0.322000	-110.400000	0.441000	-104.200000	0.462000	-100.600000	0.473000	97.600000	0.040000	-157.100000	0.211000	-166.800000	0.560000	-104.800000	0.017000	-98.300000	0.014000	-96.900000	0.011000	-92.800000	0.692000
-146.200000	0.304000	-146.200000	0.304000	-146.000000	0.304000	-146.000000	0.304000	-146.100000	0.303000	-146.000000	0.304000	146.000000	0.304000	145.800000	0.304000	-145.900000	0.303000	-145.800000	0.302000	-145.600000	0.302000	-145.500000	0.302000	-145.300000	0.301000	-145.500000	0.299000	148.200000	0.284000	-157.700000	0.087000	-164.200000	0.052000	-168.300000	0.036000	136.500000	0.417000	-130.100000	0.359000	-116.400000	0.010000	-176.100000	0.009000	-178.500000	0.005000	-179.200000	0.004000	-177.100000	0.003000
-146.100000	0.305000	-146.100000	0.305000	-146.100000	0.304000	-146.100000	0.304000	-145.900000	0.305000	-146.000000	0.304000	146.000000	0.304000	145.900000	0.303000	-145.800000	0.304000	-145.600000	0.304000	-145.500000	0.303000	-145.400000	0.302000	-145.200000	0.302000	-144.800000	0.303000	142.200000	0.312000	-113.600000	0.432000	-105.800000	0.458000	-101.500000	0.471000	173.200000	0.272000	-113.000000	0.075000	-145.600000	0.031000	-133.200000	0.629000	-130.000000	0.639000	-130.300000	0.642000	116.200000	0.018000
-146.200000	0.304000	-146.200000	0.304000	-146.100000	0.304000	-146.000000	0.304000	-146.100000	0.303000	-146.000000	0.304000	146.000000	0.304000	145.800000	0.304000	-145.900000	0.303000	-145.800000	0.302000	-145.600000	0.302000	-145.400000	0.302000	-145.400000	0.302000	-145.300000	0.300000	146.600000	0.291000	-164.000000	0.170000	-163.300000	0.060000	-168.000000	0.041000	136.800000	0.337000	-132.300000	0.403000	82.400000	0.559000	-113.900000	0.012000	-161.600000	0.007000	-167.000000	0.005000	-176.200000	0.003000
-146.100000	0.305000	-146.100000	0.305000	-146.000000	0.304000	-146.100000	0.304000	-145.900000	0.305000	-146.000000	0.304000	146.000000	0.304000	145.900000	0.303000	-145.800000	0.304000	-145.600000	0.304000	-145.500000	0.303000	-145.400000	0.302000	-145.300000	0.302000	-144.900000	0.302000	143.400000	0.307000	-123.000000	0.391000	-107.400000	0.452000	-102.400000	0.468000	97.800000	0.044000	-166.100000	0.251000	121.100000	0.023000	-86.800000	0.018000	-111.800000	0.013000	78.500000	0.010000	-67.700000	0.011000
-146.200000	0.304000	-146.200000	0.304000	-146.100000	0.304000	-146.000000	0.304000	-146.100000	0.303000	-146.000000	0.304000	146.000000	0.304000	145.800000	0.304000	-145.900000	0.303000	-145.800000	0.302000	-145.600000	0.302000	-145.400000	0.302000	-145.300000	0.302000	-145.200000	0.300000	145.800000	0.295000	-156.000000	0.212000	-160.900000	0.065000	-166.400000	0.042000	136.900000	0.415000	-133.500000	0.343000	98.200000	0.039000	-80.700000	0.019000	-171.800000	0.004000	174.900000	0.004000	-177.600000	0.007000
-146.100000	0.305000	-146.100000	0.305000	-146.100000	0.304000	-146.100000	0.304000	-145.900000	0.305000	-146.000000	0.304000	146.000000	0.304000	145.900000	0.303000	-145.800000	0.304000	-145.600000	0.304000	-145.500000	0.303000	-145.400000	0.302000	-145.300000	0.302000	-144.900000	0.302000	144.000000	0.304000	-131.100000	0.360000	-109.100000	0.447000	-103.300000	0.465000	172.500000	0.272000	-101.600000	0.052000	90.100000	0.549000	-137.000000	0.607000	-134.000000	0.631000	53.800000	0.637000	-130.700000	0.701000
-146.200000	0.304000	-146.200000	0.304000	-146.000000	0.304000	-146.000000	0.304000	-146.100000	0.303000	-146.000000	0.304000	146.000000	0.304000	145.800000	0.304000	-145.900000	0.303000	-145.800000	0.302000	-145.600000	0.302000	-145.400000	0.302000	-145.300000	0.302000	-145.200000	0.300000	145.300000	0.297000	-153.200000	0.250000	-159.800000	0.075000	-166.100000	0.048000	136.700000	0.336000	-135.400000	0.412000	101.800000	0.017000	-82.500000	0.031000	-107.400000	0.017000	-122.800000	0.013000	-128.100000	0.002000
-146.100000	0.305000	-146.100000	0.305000	-146.100000	0.304000	-146.100000	0.304000	-145.900000	0.305000	-146.000000	0.304000	146.000000	0.304000	145.900000	0.303000	-145.800000	0.304000	-145.600000	0.304000	-145.500000	0.303000	-145.400000	0.302000	-145.300000	0.302000	-144.900000	0.302000	144.400000	0.303000	-136.800000	0.336000	-111.100000	0.441000	-104.400000	0.462000	98.400000	0.047000	-170.300000	0.263000	106.800000	0.054000	161.900000	0.013000	-85.100000	0.014000	-79.700000	0.009000	-150.100000	0.007000
-146.200000	0.304000	-146.200000	0.304000	-146.100000	0.304000	-146.000000	0.304000	-146.100000	0.303000	-146.000000	0.304000	146.000000	0.304000	145.800000	0.304000	-145.900000	0.303000	-145.800000	0.302000	-145.600000	0.302000	-145.400000	0.302000	-145.300000	0.302000	-145.200000	0.300000	145.200000	0.298000	-149.700000	0.270000	-156.800000	0.079000	-164.000000	0.048000	136.900000	0.414000	-134.900000	0.339000	90.600000	0.534000	105.600000	0.021000	-93.500000	0.009000	-87.800000	0.007000	82.200000	0.008000
-146.100000	0.305000	-146.100000	0.305000	-146.000000	0.304000	-146.100000	0.304000	-145.900000	0.305000	-146.000000	0.304000	146.000000	0.304000	145.900000	0.303000	-145.800000	0.304000	-145.600000	0.304000	-145.500000	0.303000	-145.400000	0.302000	-145.300000	0.302000	-144.900000	0.302000	144.500000	0.302000	-140.000000	0.321000	-112.900000	0.435000	-105.300000	0.460000	172.000000	0.272000	-98.000000	0.042000	104.400000	0.040000	155.600000	0.623000	-128.300000	0.623000	-132.200000	0.022000	131.800000	0.004000
-146.200000	0.304000	-146.200000	0.304000	-146.100000	0.304000	-146.000000	0.304000	-146.100000	0.303000	-146.000000	0.304000	146.000000	0.304000	145.800000	0.304000	-145.900000	0.303000	-145.800000	0.302000	-145.600000	0.302000	-145.400000	0.302000	-145.300000	0.302000	-145.200000	0.300000	145.000000	0.299000	-147.600000	0.282000	-156.800000	0.097000	-164.100000	0.054000	136.700000	0.336000	-136.200000	0.416000	99.100000	0.028000	145.900000	0.004000	-87.500000	0.022000	-171.700000	0.654000	135.600000	0.673000
-146.100000	0.305000	-146.100000	0.305000	-146.100000	0.304000	-146.100000	0.304000	-145.900000	0.305000	-146.000000	0.304000	146.000000	0.304000	145.900000	0.303000	-145.800000	0.304000	-145.600000	0.304000	-145.500000	0.303000	-145.400000	0.302000	-145.300000	0.302000	-144.900000	0.302000	144.600000	0.301000	-141.900000	0.312000	-115.400000	0.426000	-106.200000	0.457000	98.300000	0.047000	-172.200000	0.267000	92.400000	0.536000	116.200000	0.014000	-100.100000	0.008000	69.600000	0.014000	67.600000	0.010000
-146.200000	0.304000	-146.200000	0.304000	-146.000000	0.304000	-146.000000	0.304000	-146.100000	0.303000	-146.000000	0.304000	146.000000	0.304000	145.800000	0.304000	-145.900000	0.303000	-145.800000	0.302000	-145.600000	0.302000	-145.400000	0.302000	-145.300000	0.302000	-145.200000	0.300000	144.900000	0.300000	-146.400000	0.290000	-152.100000	0.099000	-162.100000	0.054000	137.000000	0.414000	-135.500000	0.338000	97.100000	0.049000	172.300000	0.565000	-100.000000	0.009000	-150.600000	0.004000	-133.700000	0.006000
-146.100000	0.305000	-146.100000	0.305000	-146.100000	0.304000	-146.100000	0.304000	-145.900000	0.305000	-146.000000	0.304000	146.000000	0.304000	145.900000	0.303000	-145.800000	0.304000	-145.600000	0.304000	-145.500000	0.303000	-145.400000	0.302000	-145.300000	0.302000	-144.900000	0.302000	144.700000	0.300000	-143.000000	0.306000	-117.600000	0.420000	-107.000000	0.454000	172.000000	0.272000	-96.600000	0.038000	113.000000	0.043000	119.900000	0.037000	151.600000	0.632000	-74.900000	0.018000	-141.900000	0.008000
-146.200000	0.304000	-146.200000	0.304000	-146.100000	0.304000	-146.000000	0.304000	-146.100000	0.303000	-146.000000	0.304000	146.000000	0.304000	145.800000	0.304000	-145.900000	0.303000	-145.800000	0.302000	-145.600000	0.302000	-145.400000	0.302000	-145.300000	0.302000	-145.200000	0.300000	144.800000	0.300000	-145.500000	0.294000	-161.000000	0.176000	-162.200000	0.062000	136.700000	0.336000	-136.500000	0.418000	93.000000	0.529000	132.400000	0.023000	-94.700000	0.011000	-69.800000	0.017000	72.400000	0.012000
-146.100000	0.305000	-146.100000	0.305000	-146.000000	0.304000	-146.100000	0.304000	-145.900000	0.305000	-146.000000	0.304000	146.000000	0.304000	145.900000	0.303000	-145.800000	0.304000	-145.600000	0.304000	-145.500000	0.303000	-145.400000	0.302000	-145.300000	0.302000	-144.900000	0.302000	144.700000	0.300000	-143.700000	0.303000	-124.700000	0.385000	-108.200000	0.450000	98.300000	0.047000	-172.900000	0.267000	91.200000	0.046000	158.500000	0.566000	-168.800000	0.003000	-166.700000	0.653000	-128.500000	0.667000
-146.200000	0.304000	-146.200000	0.304000	-146.100000	0.304000	-146.000000	0.304000	-146.100000	0.303000	-146.000000	0.304000	146.000000	0.304000	145.800000	0.304000	-145.900000	0.303000	-145.800000	0.302000	-145.600000	0.302000	-145.400000	0.302000	-145.300000	0.302000	-145.200000	0.300000	144.800000	0.300000	-145.000000	0.296000	-152.800000	0.202000	-159.600000	0.061000	137.000000	0.414000	-135.600000	0.339000	109.700000	0.022000	128.800000	0.009000	77.900000	0.025000	-70.100000	0.015000	-83.600000	0.010000
-146.100000	0.305000	-146.100000	0.305000	-146.100000	0.304000	-146.100000	0.304000	-145.900000	0.305000	-146.000000	0.304000	146.000000	0.304000	145.900000	0.303000	-145.800000	0.304000	-145.600000	0.304000	-145.500000	0.303000	-145.400000	0.302000	-145.300000	0.302000	-144.900000	0.302000	144.700000	0.300000	-144.000000	0.302000	-130.600000	0.362000	-109.200000	0.448000	172.000000	0.272000	-96.200000	0.035000	90.200000	0.536000	143.400000	0.020000	158.600000	0.622000	141.000000	0.004000	158.100000	0.006000
-146.200000	0.304000	-146.200000	0.304000	-146.000000	0.304000	-146.000000	0.304000	-146.100000	0.303000	-146.000000	0.304000	146.000000	0.304000	145.800000	0.304000	-145.900000	0.303000	-145.800000	0.302000	-145.600000	0.302000	-145.400000	0.302000	-145.300000	0.302000	-145.200000	0.300000	144.800000	0.300000	-144.800000	0.297000	-153.200000	0.245000	-160.000000	0.070000	136.700000	0.336000	-136.300000	0.419000	97.100000	0.065000	-81.600000	0.568000	75.500000	0.011000	133.000000	0.016000	118.300000	0.005000
-146.100000	0.305000	-146.100000	0.305000	-146.100000	0.304000	-146.100000	0.304000	-145.900000	0.305000	-146.000000	0.304000	146.000000	0.304000	145.900000	0.303000	-145.800000	0.304000	-145.600000	0.304000	-145.500000	0.303000	-145.400000	0.302000	-145.300000	0.302000	-144.900000	0.302000	144.700000	0.300000	-144.200000	0.301000	-136.000000	0.338000	-110.300000	0.444000	98.300000	0.047000	-173.500000	0.268000	116.100000	0.014000	-122.400000	0.012000	-164.700000	0.011000	-68.600000	0.017000	-58.600000	0.019000
-146.200000	0.304000	-146.200000	0.304000	-146.100000	0.304000	-146.000000	0.304000	-146.100000	0.303000	-146.000000	0.304000	146.000000	0.304000	145.800000	0.304000	-145.900000	0.303000	-145.800000	0.302000	-145.600000	0.302000	-145.400000	0.302000	-145.300000	0.302000	-145.200000	0.300000	144.800000	0.300000	-144.700000	0.298000	-149.400000	0.264000	-157.100000	0.068000	137.000000	0.414000	-135.800000	0.339000	88.400000	0.543000	-96.000000	0.052000	-109.200000	0.019000	155.100000	0.657000	-179.800000	0.656000
-146.100000	0.305000	-146.100000	0.305000	-146.000000	0.304000	-146.100000	0.304000	-145.900000	0.305000	-146.000000	0.304000	146.000000	0.304000	145.900000	0.303000	-145.800000	0.304000	-145.600000	0.304000	-145.500000	0.303000	-145.400000	0.302000	-145.300000	0.302000	-144.900000	0.302000	144.700000	0.300000	-144.300000	0.300000	-139.100000	0.323000	-111.300000	0.442000	172.000000	0.272000	-95.900000	0.034000	88.600000	0.050000	-91.300000	0.545000	65.900000	0.624000	79.000000	0.009000	-62.100000	0.013000
-146.200000	0.304000	-146.200000	0.304000	-146.100000	0.304000	-146.000000	0.304000	-146.100000	0.303000	-146.000000	0.304000	146.000000	0.304000	145.800000	0.304000	-145.900000	0.303000	-145.800000	0.302000	-145.600000	0.302000	-145.400000	0.302000	-145.300000	0.302000	-145.200000	0.300000	144.800000	0.300000	-144.600000	0.299000	-147.600000	0.278000	-157.900000	0.079000	136.700000	0.336000	-136.400000	0.420000	124.500000	0.013000	-103.000000	0.012000	99.300000	0.012000	-145.500000	0.009000	125.400000	0.005000
-146.100000	0.305000	-146.100000	0.305000	-146.100000	0.304000	-146.100000	0.304000	-145.900000	0.305000	-146.000000	0.304000	146.000000	0.304000	145.900000	0.303000	-145.800000	0.304000	-145.600000	0.304000	-145.500000	0.303000	-145.400000	0.302000	-145.300000	0.302000	-144.900000	0.302000	144.700000	0.300000	-144.500000	0.300000	-141.100000	0.313000	-112.500000	0.437000	98.300000	0.047000	-173.700000	0.268000	82.700000	0.551000	-92.000000	0.050000	133.500000	0.011000	-140.500000	0.012000	173.200000	0.020000
-146.200000	0.304000	-146.200000	0.304000	-146.000000	0.304000	-146.000000	0.304000	-146.100000	0.303000	-146.000000	0.304000	146.000000	0.304000	145.800000	0.304000	-145.900000	0.303000	-145.800000	0.302000	-145.600000	0.302000	-145.400000	0.302000	-145.300000	0.302000	-145.200000	0.300000	144.800000	0.300000	-144.600000	0.299000	-146.200000	0.286000	-154.400000	0.076000	137.000000	0.414000	-135.800000	0.339000	-145.800000	0.041000	-94.800000	0.527000	-66.400000	0.023000	72.200000	0.018000	-111.900000	0.004000
-146.100000	0.305000	-146.100000	0.305000	-146.100000	0.304000	-146.100000	0.304000	-145.900000	0.305000	-146.000000	0.304000	146.000000	0.304000	145.900000	0.303000	-145.800000	0.304000	-145.600000	0.304000	-145.500000	0.303000	-145.400000	0.302000	-145.300000	0.302000	-144.900000	0.302000	144.700000	0.300000	-144.500000	0.300000	-142.300000	0.307000	-113.500000	0.435000	172.000000	0.272000	-95.900000	0.034000	-116.900000	0.031000	-100.900000	0.051000	148.400000	0.600000	177.000000	0.657000	57.600000	0.659000
-146.200000	0.304000	-146.200000	0.304000	-146.100000	0.304000	-146.000000	0.304000	-146.100000	0.303000	-146.000000	0.304000	146.000000	0.304000	145.800000	0.304000	-145.900000	0.303000	-145.800000	0.302000	-145.600000	0.302000	-145.400000	0.302000	-145.300000	0.302000	-145.200000	0.300000	144.800000	0.300000	-144.600000	0.299000	-145.400000	0.291000	-155.900000	0.090000	136.700000	0.336000	-136.400000	0.420000	-164.100000	0.537000	-94.800000	0.040000	72.900000	0.023000	71.800000	0.013000	57.400000	0.021000
-146.100000	0.305000	-146.100000	0.305000	-146.000000	0.304000	-146.100000	0.304000	-145.900000	0.305000	-146.000000	0.304000	146.000000	0.304000	145.900000	0.303000	-145.800000	0.304000	-145.600000	0.304000	-145.500000	0.303000	-145.400000	0.302000	-145.300000	0.302000	-144.900000	0.302000	144.700000	0.300000	-144.500000	0.300000	-143.100000	0.304000	-114.800000	0.428000	98.300000	0.047000	-173.700000	0.268000	-124.000000	0.054000	-99.100000	0.517000	-138.500000	0.034000	-146.700000	0.004000	130.600000	0.004000
-146.200000	0.304000	-146.200000	0.304000	-146.100000	0.304000	-146.000000	0.304000	-146.100000	0.303000	-146.000000	0.304000	146.000000	0.304000	145.800000	0.304000	-145.900000	0.303000	-145.800000	0.302000	-145.600000	0.302000	-145.400000	0.302000	-145.300000	0.302000	-145.200000	0.300000	144.800000	0.300000	-144.600000	0.299000	-144.800000	0.293000	-151.600000	0.087000	137.000000	0.414000	-135.800000	0.339000	-140.700000	0.017000	-82.400000	0.053000	-147.800000	0.014000	-123.800000	0.013000	111.200000	0.004000
-146.100000	0.305000	-146.100000	0.305000	-146.100000	0.304000	-146.100000	0.304000	-145.900000	0.305000	-146.000000	0.304000	146.000000	0.304000	145.900000	0.303000	-145.800000	0.304000	-145.600000	0.304000	-145.500000	0.303000	-145.400000	0.302000	-145.300000	0.302000	-144.900000	0.302000	144.700000	0.300000	-144.500000	0.300000	-143.400000	0.302000	-116.200000	0.426000	172.000000	0.272000	-95.900000	0.034000	-148.300000	0.562000	-108.000000	0.050000	75.900000	0.593000	62.000000	0.022000	-173.600000	0.013000
-146.200000	0.304000	-146.200000	0.304000	-146.000000	0.304000	-146.000000	0.304000	-146.100000	0.303000	-146.000000	0.304000	146.000000	0.304000	145.800000	0.304000	-145.900000	0.303000	-145.800000	0.302000	-145.600000	0.302000	-145.400000	0.302000	-145.300000	0.302000	-145.200000	0.300000	144.800000	0.300000	-144.600000	0.299000	-144.600000	0.295000	-153.700000	0.106000	136.700000	0.336000	-136.400000	0.420000	-135.900000	0.008000	-99.000000	0.508000	160.600000	0.046000	-157.700000	0.652000	117.800000	0.024000
-146.100000	0.305000	-146.100000	0.305000	-146.100000	0.304000	-146.100000	0.304000	-145.900000	0.305000	-146.000000	0.304000	146.000000	0.304000	145.900000	0.303000	-145.800000	0.304000	-145.600000	0.304000	-145.500000	0.303000	-145.400000	0.302000	-145.300000	0.302000	-144.900000	0.302000	144.700000	0.300000	-144.500000	0.300000	-143.600000	0.300000	-117.900000	0.417000	98.300000	0.047000	-173.700000	0.268000	-133.900000	0.046000	-80.400000	0.069000	128.600000	0.011000	-76.300000	0.011000	161.100000	0.681000
-146.200000	0.304000	-146.200000	0.304000	-146.100000	0.304000	-146.000000	0.304000	-146.100000	0.303000	-146.000000	0.304000	146.000000	0.304000	145.800000	0.304000	-145.900000	0.303000	-145.800000	0.302000	-145.600000	0.302000	-145.400000	0.302000	-145.300000	0.302000	-145.200000	0.300000	144.800000	0.300000	-144.600000	0.299000	-144.400000	0.296000	-147.800000	0.099000	137.000000	0.414000	-135.800000	0.339000	-163.700000	0.547000	-113.800000	0.023000	146.500000	0.008000	139.700000	0.009000	72.200000	0.009000
-146.100000	0.305000	-146.100000	0.305000	-146.000000	0.304000	-146.100000	0.304000	-145.900000	0.305000	-146.000000	0.304000	146.000000	0.304000	145.900000	0.303000	-145.800000	0.304000	-145.600000	0.304000	-145.500000	0.303000	-145.400000	0.302000	-145.300000	0.302000	-144.900000	0.302000	144.700000	0.300000	-144.500000	0.300000	-143.900000	0.300000	-119.400000	0.416000	172.000000	0.272000	-95.900000	0.034000	-114.300000	0.021000	-94.500000	0.522000	145.800000	0.611000	152.600000	0.015000	-140.400000	0.003000
-146.200000	0.304000	-146.200000	0.304000	-146.100000	0.304000	-146.000000	0.304000	-146.100000	0.303000	-146.000000	0.304000	146.000000	0.304000	145.800000	0.304000	-145.900000	0.303000	-145.800000	0.302000	-145.600000	0.302000	-145.400000	0.302000	-145.300000	0.302000	-145.200000	0.300000	144.800000	0.300000	-144.600000	0.299000	-144.300000	0.297000	-154.600000	0.141000	136.700000	0.336000	-136.400000	0.420000	-139.100000	0.062000	-79.800000	0.073000	-71.000000	0.034000	-80.700000	0.019000	-147.800000	0.012000
-146.100000	0.305000	-146.100000	0.305000	-146.100000	0.304000	-146.100000	0.304000	-145.900000	0.305000	-146.000000	0.304000	146.000000	0.304000	145.900000	0.303000	-145.800000	0.304000	-145.600000	0.304000	-145.500000	0.303000	-145.400000	0.302000	-145.300000	0.302000	-144.900000	0.302000	144.700000	0.300000	-144.500000	0.300000	-143.900000	0.299000	-122.200000	0.399000	98.300000	0.047000	-173.700000	0.268000	88.100000	0.543000	-127.800000	0.010000	-166.600000	0.004000	-170.700000	0.657000	82.700000	0.010000
-146.200000	0.304000	-146.200000	0.304000	-146.000000	0.304000	-146.000000	0.304000	-146.100000	0.303000	-146.000000	0.304000	146.000000	0.304000	145.800000	0.304000	-145.900000	0.303000	-145.800000	0.302000	-145.600000	0.302000	-145.400000	0.302000	-145.300000	0.302000	-145.200000	0.300000	144.800000	0.300000	-144.600000	0.299000	-144.200000	0.297000	-138.800000	0.100000	137.000000	0.414000	-135.800000	0.339000	115.000000	0.009000	-86.200000	0.541000	75.600000	0.023000	-94.700000	0.012000	173.700000	0.671000
-146.100000	0.305000	-146.100000	0.305000	-146.100000	0.304000	-146.100000	0.304000	-145.900000	0.305000	-146.000000	0.304000	146.000000	0.304000	145.900000	0.303000	-145.800000	0.304000	-145.600000	0.304000	-145.500000	0.303000	-145.400000	0.302000	-145.300000	0.302000	-144.900000	0.302000	144.700000	0.300000	-144.500000	0.300000	-144.000000	0.299000	-123.400000	0.407000	172.000000	0.272000	-95.900000	0.034000	86.600000	0.038000	148.100000	0.047000	-146.400000	0.603000	178.700000	0.003000	122.900000	0.006000
-146.200000	0.304000	-146.200000	0.304000	-146.100000	0.304000	-146.000000	0.304000	-146.100000	0.303000	-146.000000	0.304000	146.000000	0.304000	145.800000	0.304000	-145.900000	0.303000	-145.800000	0.302000	-145.600000	0.302000	-145.400000	0.302000	-145.300000	0.302000	-145.200000	0.300000	144.800000	0.300000	-144.600000	0.299000	-144.200000	0.297000	-163.300000	0.221000	136.700000	0.336000	-136.400000	0.420000	91.500000	0.541000	129.000000	0.027000	-67.800000	0.033000	100.100000	0.010000	159.200000	0.006000
-146.100000	0.305000	-146.100000	0.305000	-146.000000	0.304000	-146.100000	0.304000	-145.900000	0.305000	-146.000000	0.304000	146.000000	0.304000	145.900000	0.303000	-145.800000	0.304000	-145.600000	0.304000	-145.500000	0.303000	-145.400000	0.302000	-145.300000	0.302000	-144.900000	0.302000	144.700000	0.300000	-144.500000	0.300000	-144.000000	0.299000	-130.400000	0.361000	98.300000	0.047000	-173.700000	0.268000	112.600000	0.040000	153.900000	0.538000	139.100000	0.014000	141.700000	0.638000	139.900000	0.008000
-146.200000	0.304000	-146.200000	0.304000	-146.100000	0.304000	-146.000000	0.304000	-146.100000	0.303000	-146.000000	0.304000	146.000000	0.304000	145.800000	0.304000	-145.900000	0.303000	-145.800000	0.302000	-145.600000	0.302000	-145.400000	0.302000	-145.300000	0.302000	-145.200000	0.300000	144.800000	0.300000	-144.600000	0.299000	-144.200000	0.297000	-117.300000	0.079000	137.000000	0.414000	-135.800000	0.339000	127.200000	0.401000	128.100000	0.041000	128.400000	0.005000	159.200000	0.005000	137.600000	0.004000
-146.100000	0.305000	-146.100000	0.305000	-146.100000	0.304000	-146.100000	0.304000	-145.900000	0.305000	-146.000000	0.304000	146.000000	0.304000	145.900000	0.303000	-145.800000	0.304000	-145.600000	0.304000	-145.500000	0.303000	-145.400000	0.302000	-145.300000	0.302000	-144.900000	0.302000	144.700000	0.300000	-144.500000	0.300000	-144.000000	0.299000	-131.000000	0.404000	172.000000	0.272000	-95.900000	0.034000	172.000000	0.263000	144.700000	0.039000	-61.600000	0.617000	-83.200000	0.011000	60.300000	0.674000
-146.200000	0.304000	-146.200000	0.304000	-146.000000	0.304000	-146.000000	0.304000	-146.100000	0.303000	-146.000000	0.304000	146.000000	0.304000	145.800000	0.304000	-145.900000	0.303000	-145.800000	0.302000	-145.600000	0.302000	-145.400000	0.302000	-145.300000	0.302000	-145.200000	0.300000	144.800000	0.300000	-144.600000	0.299000	-144.200000	0.297000	-167.400000	0.259000	136.700000	0.336000	-136.400000	0.420000	134.700000	0.340000	150.700000	0.548000	99.400000	0.028000	-167.600000	0.007000	70.000000	0.010000
-146.100000	0.305000	-146.100000	0.305000	-146.100000	0.304000	-146.100000	0.304000	-145.900000	0.305000	-146.000000	0.304000	146.000000	0.304000	145.900000	0.303000	-145.800000	0.304000	-145.600000	0.304000	-145.500000	0.303000	-145.400000	0.302000	-145.300000	0.302000	-144.900000	0.302000	144.700000	0.300000	-144.500000	0.300000	-144.000000	0.299000	-135.100000	0.341000	98.300000	0.047000	-173.700000	0.268000	95.600000	0.033000	125.100000	0.006000	154.600000	0.011000	-56.900000	0.631000	-156.900000	0.002000
-146.200000	0.304000	-146.200000	0.304000	-146.100000	0.304000	-146.000000	0.304000	-146.100000	0.303000	-146.000000	0.304000	146.000000	0.304000	145.800000	0.304000	-145.900000	0.303000	-145.800000	0.302000	-145.600000	0.302000	-145.400000	0.302000	-145.300000	0.302000	-145.200000	0.300000	144.800000	0.300000	-144.600000	0.299000	-144.200000	0.297000	-112.400000	0.090000	137.000000	0.414000	-135.800000	0.339000	136.100000	0.420000	152.300000	0.055000	-77.000000	0.018000	102.200000	0.016000	-80.200000	0.013000
-146.100000	0.305000	-146.100000	0.305000	-146.000000	0.304000	-146.100000	0.304000	-145.900000	0.305000	-146.000000	0.304000	146.000000	0.304000	145.900000	0.303000	-145.800000	0.304000	-145.600000	0.304000	-145.500000	0.303000	-145.400000	0.302000	-145.300000	0.302000	-144.900000	0.302000	144.700000	0.300000	-144.500000	0.300000	-144.000000	0.299000	-135.000000	0.397000	172.000000	0.272000	-95.900000	0.034000	173.000000	0.261000	-92.800000	0.539000	168.900000	0.610000	-179.000000	0.007000	-64.300000	0.013000
-146.200000	0.304000	-146.200000	0.304000	-146.100000	0.304000	-146.000000	0.304000	-146.100000	0.303000	-146.000000	0.304000	146.000000	0.304000	145.800000	0.304000	-145.900000	0.303000	-145.800000	0.302000	-145.600000	0.302000	-145.400000	0.302000	-145.300000	0.302000	-145.200000	0.300000	144.800000	0.300000	-144.600000	0.299000	-144.200000	0.297000	-165.800000	0.266000	136.700000	0.336000	-136.400000	0.420000	134.100000	0.341000	-113.400000	0.018000	65.200000	0.018000	-101.500000	0.012000	-175.100000	0.658000
-146.100000	0.305000	-146.100000	0.305000	-146.100000	0.304000	-146.100000	0.304000	-145.900000	0.305000	-146.000000	0.304000	146.000000	0.304000	145.900000	0.303000	-145.800000	0.304000	-145.600000	0.304000	-145.500000	0.303000	-145.400000	0.302000	-145.300000	0.302000	-144.900000	0.302000	144.700000	0.300000	-144.500000	0.300000	-144.000000	0.299000	-136.100000	0.335000	98.300000	0.047000	-173.700000	0.268000	96.500000	0.031000	-89.000000	0.068000	-129.700000	0.016000	-137.500000	0.629000	-62.600000	0.014000
-146.200000	0.304000	-146.200000	0.304000	-146.000000	0.304000	-146.000000	0.304000	-146.100000	0.303000	-146.000000	0.304000	146.000000	0.304000	145.800000	0.304000	-145.900000	0.303000	-145.800000	0.302000	-145.600000	0.302000	-145.400000	0.302000	-145.300000	0.302000	-145.200000	0.300000	144.800000	0.300000	-144.600000	0.299000	-144.200000	0.297000	-146.100000	0.253000	137.000000	0.414000	-135.800000	0.339000	135.500000	0.422000	-98.800000	0.519000	-146.100000	0.022000	-164.800000	0.012000	124.900000	0.005000
-146.100000	0.305000	-146.100000	0.305000	-146.100000	0.304000	-146.100000	0.304000	-145.900000	0.305000	-146.000000	0.304000	146.000000	0.304000	145.900000	0.303000	-145.800000	0.304000	-145.600000	0.304000	-145.500000	0.303000	-145.400000	0.302000	-145.300000	0.302000	-144.900000	0.302000	144.700000	0.300000	-144.500000	0.300000	-144.000000	0.299000	-138.500000	0.326000	172.000000	0.272000	-95.900000	0.034000	173.400000	0.259000	-97.500000	0.032000	74.000000	0.595000	93.400000	0.011000	169.600000	0.016000
-146.200000	0.304000	-146.200000	0.304000	-146.100000	0.304000	-146.000000	0.304000	-146.100000	0.303000	-146.000000	0.304000	146.000000	0.304000	145.800000	0.304000	-145.900000	0.303000	-145.800000	0.302000	-145.600000	0.302000	-145.400000	0.302000	-145.300000	0.302000	-145.200000	0.300000	144.800000	0.300000	-144.600000	0.299000	-144.200000	0.297000	-147.700000	0.273000	136.700000	0.336000	-136.400000	0.420000	133.900000	0.343000	-88.900000	0.060000	-67.700000	0.047000	150.500000	0.005000	-105.000000	0.007000
-146.100000	0.305000	-146.100000	0.305000	-146.000000	0.304000	-146.100000	0.304000	-145.900000	0.305000	-146.000000	0.304000	146.000000	0.304000	145.900000	0.303000	-145.800000	0.304000	-145.600000	0.304000	-145.500000	0.303000	-145.400000	0.302000	-145.300000	0.302000	-144.900000	0.302000	144.700000	0.300000	-144.500000	0.300000	-144.000000	0.299000	-140.200000	0.315000	98.300000	0.047000	-173.700000	0.268000	96.800000	0.029000	-102.600000	0.505000	139.300000	0.007000	67.300000	0.626000	56.100000	0.662000
-146.200000	0.304000	-146.200000	0.304000	-146.100000	0.304000	-146.000000	0.304000	-146.100000	0.303000	-146.000000	0.304000	146.000000	0.304000	145.800000	0.304000	-145.900000	0.303000	-145.800000	0.302000	-145.600000	0.302000	-145.400000	0.302000	-145.300000	0.302000	-145.200000	0.300000	144.800000	0.300000	-144.600000	0.299000	-144.200000	0.297000	-146.000000	0.281000	137.000000	0.414000	-135.800000	0.339000	135.100000	0.423000	-85.800000	0.062000	123.500000	0.010000	76.100000	0.019000	68.800000	0.017000
-146.100000	0.305000	-146.100000	0.305000	-146.100000	0.304000	-146.100000	0.304000	-145.900000	0.305000	-146.000000	0.304000	146.000000	0.304000	145.900000	0.303000	-145.800000	0.304000	-145.600000	0.304000	-145.500000	0.303000	-145.400000	0.302000	-145.300000	0.302000	-144.900000	0.302000	144.700000	0.300000	-144.500000	0.300000	-144.000000	0.299000	-141.500000	0.309000	172.000000	0.272000	-95.900000	0.034000	173.800000	0.258000	-95.900000	0.053000	-59.900000	0.617000	-148.500000	0.012000	117.300000	0.004000
-146.200000	0.304000	-146.200000	0.304000	-146.000000	0.304000	-146.000000	0.304000	-146.100000	0.303000	-146.000000	0.304000	146.000000	0.304000	145.800000	0.304000	-145.900000	0.303000	-145.800000	0.302000	-145.600000	0.302000	-145.400000	0.302000	-145.300000	0.302000	-145.200000	0.300000	144.800000	0.300000	-144.600000	0.299000	-144.200000	0.297000	-145.200000	0.286000	136.700000	0.336000	-136.400000	0.420000	133.800000	0.344000	-105.400000	0.494000	104.200000	0.023000	-102.300000	0.011000	110.400000	0.004000
-146.100000	0.305000	-146.100000	0.305000	-146.100000	0.304000	-146.100000	0.304000	-145.900000	0.305000	-146.000000	0.304000	146.000000	0.304000	145.900000	0.303000	-145.800000	0.304000	-145.600000	0.304000	-145.500000	0.303000	-145.400000	0.302000	-145.300000	0.302000	-144.900000	0.302000	144.700000	0.300000	-144.500000	0.300000	-144.000000	0.299000	-142.200000	0.305000	98.300000	0.047000	-173.700000	0.268000	97.000000	0.028000	-81.300000	0.077000	143.400000	0.010000	-55.600000	0.626000	-167.700000	0.016000
-146.200000	0.304000	-146.200000	0.304000	-146.100000	0.304000	-146.000000	0.304000	-146.100000	0.303000	-146.000000	0.304000	146.000000	0.304000	145.800000	0.304000	-145.900000	0.303000	-145.800000	0.302000	-145.600000	0.302000	-145.400000	0.302000	-145.300000	0.302000	-145.200000	0.300000	144.800000	0.300000	-144.600000	0.299000	-144.200000	0.297000	-144.700000	0.290000	137.000000	0.414000	-135.800000	0.339000	134.900000	0.423000	-108.400000	0.053000	-70.500000	0.025000	102.900000	0.012000	113.100000	0.020000
-146.100000	0.305000	-146.100000	0.305000	-146.000000	0.304000	-146.100000	0.304000	-145.900000	0.305000	-146.000000	0.304000	146.000000	0.304000	145.900000	0.303000	-145.800000	0.304000	-145.600000	0.304000	-145.500000	0.303000	-145.400000	0.302000	-145.300000	0.302000	-144.900000	0.302000	144.700000	0.300000	-144.500000	0.300000	-144.000000	0.299000	-142.700000	0.302000	172.000000	0.272000	-95.900000	0.034000	174.000000	0.259000	-103.000000	0.496000	161.800000	0.602000	170.200000	0.010000	140.300000	0.679000
-146.200000	0.304000	-146.200000	0.304000	-146.100000	0.304000	-146.000000	0.304000	-146.100000	0.303000	-146.000000	0.304000	146.000000	0.304000	145.800000	0.304000	-145.900000	0.303000	-145.800000	0.302000	-145.600000	0.302000	-145.400000	0.302000	-145.300000	0.302000	-145.200000	0.300000	144.800000	0.300000	-144.600000	0.299000	-144.200000	0.297000	-144.300000	0.292000	136.700000	0.336000	-136.400000	0.420000	134.000000	0.344000	-78.500000	0.072000	66.800000	0.017000	-85.400000	0.013000	62.600000	0.014000
-146.100000	0.305000	-146.100000	0.305000	-146.100000	0.304000	-146.100000	0.304000	-145.900000	0.305000	-146.000000	0.304000	146.000000	0.304000	145.900000	0.303000	-145.800000	0.304000	-145.600000	0.304000	-145.500000	0.303000	-145.400000	0.302000	-145.300000	0.302000	-144.900000	0.302000	144.700000	0.300000	-144.500000	0.300000	-144.000000	0.299000	-143.000000	0.300000	98.300000	0.047000	-173.700000	0.268000	96.600000	0.027000	-110.600000	0.031000	-130.000000	0.025000	-144.500000	0.624000	-123.500000	0.003000
-146.200000	0.304000	-146.200000	0.304000	-146.000000	0.304000	-146.000000	0.304000	-146.100000	0.303000	-146.000000	0.304000	146.000000	0.304000	145.800000	0.304000	-145.900000	0.303000	-145.800000	0.302000	-145.600000	0.302000	-145.400000	0.302000	-145.300000	0.302000	-145.200000	0.300000	144.800000	0.300000	-144.600000	0.299000	-144.200000	0.297000	-144.100000	0.294000	137.000000	0.414000	-135.800000	0.339000	135.000000	0.423000	-98.200000	0.512000	-150.100000	0.024000	-74.300000	0.017000	-153.700000	0.011000
-146.100000	0.305000	-146.100000	0.305000	-146.100000	0.304000	-146.100000	0.304000	-145.900000	0.305000	-146.000000	0.304000	146.000000	0.304000	145.900000	0.303000	-145.800000	0.304000	-145.600000	0.304000	-145.500000	0.303000	-145.400000	0.302000	-145.300000	0.302000	-144.900000	0.302000	144.700000	0.300000	-144.500000	0.300000	-144.000000	0.299000	-143.300000	0.299000	172.000000	0.272000	-95.900000	0.034000	174.300000	0.260000	-80.600000	0.078000	77.000000	0.588000	150.700000	0.008000	81.800000	0.011000
-146.200000	0.304000	-146.200000	0.304000	-146.100000	0.304000	-146.000000	0.304000	-146.100000	0.303000	-146.000000	0.304000	146.000000	0.304000	145.800000	0.304000	-145.900000	0.303000	-145.800000	0.302000	-145.600000	0.302000	-145.400000	0.302000	-145.300000	0.302000	-145.200000	0.300000	144.800000	0.300000	-144.600000	0.299000	-144.200000	0.297000	-143.900000	0.295000	136.700000	0.336000	-136.400000	0.420000	134.100000	0.343000	-121.900000	0.017000	64.500000	0.051000	117.900000	0.010000	-114.600000	0.668000
-146.100000	0.305000	-146.100000	0.305000	-146.000000	0.304000	-146.100000	0.304000	-145.900000	0.305000	-146.000000	0.304000	146.000000	0.304000	145.900000	0.303000	-145.800000	0.304000	-145.600000	0.304000	-145.500000	0.303000	-145.400000	0.302000	-145.300000	0.302000	-144.900000	0.302000	144.700000	0.300000	-144.500000	0.300000	-144.000000	0.299000	-143.400000	0.298000	98.300000	0.047000	-173.700000	0.268000	96.400000	0.027000	-91.100000	0.530000	169.100000	0.005000	-58.300000	0.625000	76.900000	0.009000
-146.200000	0.304000	-146.200000	0.304000	-146.100000	0.304000	-146.000000	0.304000	-146.100000	0.303000	-146.000000	0.304000	146.000000	0.304000	145.800000	0.304000	-145.900000	0.303000	-145.800000	0.302000	-145.600000	0.302000	-145.400000	0.302000	-145.300000	0.302000	-145.200000	0.300000	144.800000	0.300000	-144.600000	0.299000	-144.200000	0.297000	-143.700000	0.295000	137.000000	0.414000	-135.800000	0.339000	135.100000	0.424000	153.000000	0.060000	-79.500000	0.018000	99.700000	0.020000	-162.900000	0.004000
-146.100000	0.305000	-146.100000	0.305000	-146.100000	0.304000	-146.100000	0.304000	-145.900000	0.305000	-146.000000	0.304000	146.000000	0.304000	145.900000	0.303000	-145.800000	0.304000	-145.600000	0.304000	-145.500000	0.303000	-145.400000	0.302000	-145.300000	0.302000	-144.900000	0.302000	144.700000	0.300000	-144.500000	0.300000	-144.000000	0.299000	-143.500000	0.298000	172.000000	0.272000	-95.900000	0.034000	174.200000	0.259000	124.400000	0.017000	151.500000	0.600000	168.700000	0.008000	-104.500000	0.006000
-146.200000	0.304000	-146.200000	0.304000	-146.000000	0.304000	-146.000000	0.304000	-146.100000	0.303000	-146.000000	0.304000	146.000000	0.304000	145.800000	0.304000	-145.900000	0.303000	-145.800000	0.302000	-145.600000	0.302000	-145.400000	0.302000	-145.300000	0.302000	-145.200000	0.300000	144.800000	0.300000	-144.600000	0.299000	-144.200000	0.297000	-143.800000	0.296000	136.700000	0.336000	-136.400000	0.420000	134.000000	0.344000	153.200000	0.537000	63.200000	0.038000	-84.200000	0.010000	51.700000	0.024000
-146.100000	0.305000	-146.100000	0.305000	-146.100000	0.304000	-146.100000	0.304000	-145.900000	0.305000	-146.000000	0.304000	146.000000	0.304000	145.900000	0.303000	-145.800000	0.304000	-145.600000	0.304000	-145.500000	0.303000	-145.400000	0.302000	-145.300000	0.302000	-144.900000	0.302000	144.700000	0.300000	-144.500000	0.300000	-144.000000	0.299000	-143.500000	0.297000	98.300000	0.047000	-173.700000	0.268000	96.600000	0.027000	133.300000	0.051000	-134.500000	0.010000	-151.700000	0.626000	179.400000	0.652000
-146.200000	0.304000	-146.200000	0.304000	-146.100000	0.304000	-146.000000	0.304000	-146.100000	0.303000	-146.000000	0.304000	146.000000	0.304000	145.800000	0.304000	-145.900000	0.303000	-145.800000	0.302000	-145.600000	0.302000	-145.400000	0.302000	-145.300000	0.302000	-145.200000	0.300000	144.800000	0.300000	-144.600000	0.299000	-144.200000	0.297000	-143.700000	0.296000	137.000000	0.414000	-135.800000	0.339000	135.000000	0.423000	141.400000	0.029000	-127.500000	0.010000	-71.300000	0.014000	63.800000	0.011000
-146.100000	0.305000	-146.100000	0.305000	-146.000000	0.304000	-146.100000	0.304000	-145.900000	0.305000	-146.000000	0.304000	146.000000	0.304000	145.900000	0.303000	-145.800000	0.304000	-145.600000	0.304000	-145.500000	0.303000	-145.400000	0.302000	-145.300000	0.302000	-144.900000	0.302000	144.700000	0.300000	-144.500000	0.300000	-144.000000	0.299000	-143.500000	0.297000	172.000000	0.272000	-95.900000	0.034000	174.300000	0.260000	148.500000	0.548000	61.200000	0.614000	147.800000	0.011000	-128.500000	0.003000
-146.200000	0.304000	-146.200000	0.304000	-146.100000	0.304000	-146.000000	0.304000	-146.100000	0.303000	-146.000000	0.304000	146.000000	0.304000	145.800000	0.304000	-145.900000	0.303000	-145.800000	0.302000	-145.600000	0.302000	-145.400000	0.302000	-145.300000	0.302000	-145.200000	0.300000	144.800000	0.300000	-144.600000	0.299000	-144.200000	0.297000	-143.700000	0.296000	136.700000	0.336000	-136.400000	0.420000	134.100000	0.343000	130.300000	0.015000	-101.800000	0.026000	122.600000	0.010000	-176.600000	0.027000
-146.100000	0.305000	-146.100000	0.305000	-146.100000	0.304000	-146.100000	0.304000	-145.900000	0.305000	-146.000000	0.304000	146.000000	0.304000	145.900000	0.303000	-145.800000	0.304000	-145.600000	0.304000	-145.500000	0.303000	-145.400000	0.302000	-145.300000	0.302000	-144.900000	0.302000	144.700000	0.300000	-144.500000	0.300000	-144.000000	0.299000	-143.500000	0.297000	98.300000	0.047000	-173.700000	0.268000	96.400000	0.027000	147.400000	0.049000	-169.800000	0.014000	-61.200000	0.621000	120.900000	0.004000
-146.200000	0.304000	-146.200000	0.304000	-146.000000	0.304000	-146.000000	0.304000	-146.100000	0.303000	-146.000000	0.304000	146.000000	0.304000	145.800000	0.304000	-145.900000	0.303000	-145.800000	0.302000	-145.600000	0.302000	-145.400000	0.302000	-145.300000	0.302000	-145.200000	0.300000	144.800000	0.300000	-144.600000	0.299000	-144.200000	0.297000	-143.700000	0.296000	137.000000	0.414000	-135.800000	0.339000	135.100000	0.424000	-90.700000	0.545000	85.900000	0.016000	95.300000	0.025000	-61.300000	0.653000
-180.000000	0.000000	-180.000000	0.000000	-180.000000	0.000000	-180.000000	0.000000	-180.000000	0.000000	-180.000000	0.000000	-180.000000	0.000000	-180.000000	0.000000	-180.000000	0.000000	-180.000000	0.000000	-180.000000	0.000000	-180.000000	0.000000	-180.000000	0.000000	-180.000000	0.000000	-180.000000	0.000000	-180.000000	0.000000	-180.000000	0.000000	-180.000000	0.000000	-180.000000	0.000000	-180.000000	0.000000	-180.000000	0.000000	-180.000000	0.000000	-180.000000	0.000000	-180.000000	0.000000	-180.000000	0.000000
90.000000	0.491000	90.000000	0.491000	90.000000	0.491000	90.000000	0.491000	90.000000	0.491000	90.000000	0.491000	90.000000	0.000000	90.000000	0.000000	90.000000	0.000000	90.000000	0.000000	90.000000	0.000000	90.000000	0.000000	90.000000	0.000000	90.000000	0.000000	90.000000	0.000000	90.000000	0.000000	90.000000	0.000000	90.000000	0.000000	90.000000	0.000000	90.000000	0.000000	90.000000	0.000000	90.000000	0.000000	90.000000	0.000000	90.000000	0.000000	90.000000	0.000000
-180.000000	0.216000	-180.000000	0.215000	-180.000000	0.214000	-180.000000	0.213000	-180.000000	0.212000	-180.000000	0.210000	-180.000000	0.545000	-180.000000	0.545000	-180.000000	0.000000	-180.000000	0.000000	-180.000000	0.000000	-180.000000	0.000000	-180.000000	0.000000	-180.000000	0.000000	-180.000000	0.000000	-180.000000	0.000000	-180.000000	0.000000	-180.000000	0.000000	-180.000000	0.000000	-180.000000	0.000000	-180.000000	0.000000	-180.000000	0.000000	-180.000000	0.000000	-180.000000	0.000000	-180.000000	0.000000
-128.200000	0.381000	-128.000000	0.381000	-127.800000	0.382000	-127.500000	0.382000	-127.400000	0.383000	-126.900000	0.384000	-180.000000	0.243000	-180.000000	0.242000	-135.000000	0.654000	-135.000000	0.654000	-135.000000	0.654000	-135.000000	0.654000	-135.000000	0.654000	-135.000000	0.654000	-135.000000	0.000000	-135.000000	0.000000	-135.000000	0.000000	-135.000000	0.000000	-135.000000	0.000000	-135.000000	0.000000	-135.000000	0.000000	-135.000000	0.000000	-135.000000	0.000000	-135.000000	0.000000	-135.000000	0.000000
-157.100000	0.252000	-157.100000	0.251000	-157.200000	0.250000	-157.300000	0.250000	-157.300000	0.249000	-157.400000	0.247000	133.600000	0.363000	133.400000	0.364000	-180.000000	0.165000	-180.000000	0.147000	-180.000000	0.053000	-180.000000	0.034000	-180.000000	0.024000	-180.000000	0.018000	-180.000000	0.000000	-180.000000	0.000000	-180.000000	0.000000	-180.000000	0.000000	-180.000000	0.000000	-180.000000	0.000000	-180.000000	0.000000	-180.000000	0.000000	-180.000000	0.000000	-180.000000	0.000000	-180.000000	0.000000
-136.700000	0.340000	-136.600000	0.341000	-136.400000	0.341000	-136.400000	0.341000	-136.200000	0.342000	-135.900000	0.343000	153.600000	0.260000	153.600000	0.259000	-117.800000	0.407000	-114.600000	0.417000	-98.700000	0.469000	-95.600000	0.479000	-93.900000	0.484000	-92.900000	0.487000	-90.000000	0.717000	-90.000000	0.000000	-90.000000	0.000000	-90.000000	0.000000	-90.000000	0.000000	-90.000000	0.000000	-90.000000	0.000000	-90.000000	0.000000	-90.000000	0.000000	-90.000000	0.000000	-90.000000	0.000000
-152.300000	0.280000	-152.400000	0.279000	-152.500000	0.279000	-152.400000	0.279000	-152.500000	0.278000	-152.700000	0.277000	138.500000	0.333000	138.300000	0.333000	-161.600000	0.229000	-163.200000	0.220000	-173.300000	0.188000	-175.100000	0.166000	-173.200000	0.038000	-174.700000	0.027000	-180.000000	0.014000	-180.000000	0.000000	-180.000000	0.000000	-180.000000	0.000000	-180.000000	0.000000	-180.000000	0.000000	-180.000000	0.000000	-180.000000	0.000000	-180.000000	0.000000	-180.000000	0.000000	-180.000000	0.000000
-141.800000	0.322000	-141.600000	0.322000	-141.500000	0.322000	-141.500000	0.322000	-141.400000	0.323000	-141.100000	0.323000	151.000000	0.284000	151.000000	0.283000	-132.300000	0.356000	-130.600000	0.363000	-123.500000	0.390000	-119.400000	0.405000	-99.400000	0.475000	-97.000000	0.482000	92.300000	0.489000	112.500000	0.769000	112.500000	0.769000	112.500000	0.769000	112.500000	0.769000	112.500000	0.000000	112.500000	0.000000	112.500000	0.000000	112.500000	0.000000	112.500000	0.000000	112.500000	0.000000
-149.100000	0.292000	-149.200000	0.292000	-149.200000	0.292000	-149.100000	0.292000	-149.200000	0.291000	-149.200000	0.290000	142.400000	0.318000	142.200000	0.318000	-154.400000	0.266000	-155.300000	0.260000	-158.600000	0.238000	-160.400000	0.223000	-174.100000	0.163000	-172.100000	0.048000	175.700000	0.019000	-180.000000	0.010000	-180.000000	0.008000	-180.000000	0.007000	-180.000000	0.006000	-180.000000	0.000000	-180.000000	0.000000	-180.000000	0.000000	-180.000000	0.000000	-180.000000	0.000000	-180.000000	0.000000
-144.000000	0.313000	-143.900000	0.313000	-143.900000	0.313000	-143.900000	0.313000	-143.700000	0.313000	-143.600000	0.314000	148.400000	0.294000	148.300000	0.293000	-139.200000	0.330000	-138.100000	0.334000	-134.200000	0.348000	-131.600000	0.358000	-119.200000	0.405000	-101.600000	0.468000	95.200000	0.488000	-91.600000	0.490000	-91.300000	0.491000	-91.100000	0.491000	-91.000000	0.491000	-90.000000	0.801000	-90.000000	0.000000	-90.000000	0.000000	-90.000000	0.000000	-90.000000	0.000000	-90.000000	0.000000
-147.600000	0.298000	-147.600000	0.298000	-147.600000	0.298000	-147.600000	0.298000	-147.600000	0.298000	-147.700000	0.297000	144.200000	0.311000	144.100000	0.311000	-150.200000	0.284000	-150.800000	0.281000	-153.000000	0.270000	-154.400000	0.262000	-159.900000	0.218000	-166.500000	0.064000	174.200000	0.033000	-176.900000	0.015000	-177.500000	0.011000	-177.800000	0.010000	-178.100000	0.008000	-180.000000	0.004000	-180.000000	0.000000	-180.000000	0.000000	-180.000000	0.000000	-180.000000	0.000000	-180.000000	0.000000
-145.100000	0.309000	-145.000000	0.309000	-145.000000	0.309000	-144.900000	0.308000	-144.900000	0.308000	-144.800000	0.309000	147.200000	0.299000	147.100000	0.298000	-142.500000	0.317000	-141.900000	0.319000	-139.900000	0.326000	-138.500000	0.332000	-131.000000	0.360000	-106.400000	0.453000	98.300000	0.478000	-94.000000	0.491000	-93.100000	0.494000	-92.800000	0.495000	-92.300000	0.496000	88.600000	0.033000	135.000000	0.831000	135.000000	0.000000	135.000000	0.000000	135.000000	0.000000	135.000000	0.000000
-146.900000	0.301000	-146.900000	0.301000	-146.900000	0.301000	-146.800000	0.301000	-146.700000	0.301000	-146.800000	0.300000	145.100000	0.307000	144.900000	0.307000	-148.100000	0.294000	-148.400000	0.292000	-149.400000	0.286000	-150.100000	0.280000	-154.500000	0.259000	-170.400000	0.182000	169.800000	0.040000	-175.300000	0.024000	-176.400000	0.019000	-176.700000	0.015000	-177.400000	0.013000	-179.500000	0.518000	-180.000000	0.003000	-180.000000	0.000000	-180.000000	0.000000	-180.000000	0.000000	-180.000000	0.000000
-145.600000	0.307000	-145.600000	0.307000	-145.500000	0.306000	-145.500000	0.306000	-145.500000	0.306000	-145.400000	0.307000	146.500000	0.301000	146.500000	0.301000	-144.100000	0.310000	-143.800000	0.311000	-142.700000	0.315000	-141.700000	0.318000	-138.000000	0.333000	-123.200000	0.391000	101.400000	0.470000	-96.300000	0.484000	-94.900000	0.488000	-94.100000	0.491000	-93.500000	0.492000	-149.400000	0.137000	89.100000	0.015000	90.000000	0.000000	90.000000	0.000000	90.000000	0.000000	90.000000	0.000000
-146.600000	0.303000	-146.600000	0.303000	-146.400000	0.303000	-146.400000	0.303000	-146.400000	0.303000	-146.500000	0.302000	145.500000	0.306000	145.400000	0.305000	-146.900000	0.298000	-147.000000	0.297000	-147.600000	0.294000	-148.000000	0.291000	-150.100000	0.278000	-157.400000	0.226000	168.000000	0.058000	-172.300000	0.030000	-173.900000	0.022000	-175.100000	0.018000	-175.600000	0.015000	-122.300000	0.389000	-178.300000	0.006000	-180.000000	0.000000	-180.000000	0.000000	-180.000000	0.000000	-180.000000	0.000000
-145.800000	0.305000	-145.800000	0.305000	-145.900000	0.305000	-145.800000	0.305000	-145.800000	0.305000	-145.600000	0.305000	146.300000	0.302000	146.100000	0.302000	-144.900000	0.307000	-144.700000	0.307000	-144.100000	0.309000	-143.500000	0.310000	-141.400000	0.319000	-132.700000	0.354000	105.000000	0.458000	-98.700000	0.478000	-96.600000	0.484000	-95.400000	0.487000	-94.700000	0.489000	-136.800000	0.105000	-119.400000	0.639000	-123.700000	0.873000	-123.800000	0.873000	-123.900000	0.873000	-123.700000	0.000000
-146.300000	0.304000	-146.300000	0.304000	-146.200000	0.304000	-146.200000	0.303000	-146.200000	0.303000	-146.200000	0.303000	145.600000	0.305000	145.700000	0.305000	-146.400000	0.301000	-146.400000	0.300000	-146.600000	0.298000	-146.700000	0.296000	-148.000000	0.289000	-153.200000	0.261000	163.300000	0.070000	-170.500000	0.039000	-172.900000	0.029000	-174.100000	0.023000	-175.000000	0.019000	-124.800000	0.403000	-171.500000	0.007000	180.000000	0.003000	180.000000	0.002000	180.000000	0.002000	180.000000	0.000000
-146.100000	0.305000	-146.100000	0.305000	-146.000000	0.304000	-145.900000	0.305000	-145.900000	0.305000	-145.900000	0.305000	146.200000	0.303000	146.100000	0.303000	-145.400000	0.305000	-145.200000	0.305000	-144.800000	0.306000	-144.400000	0.307000	-143.200000	0.311000	-138.400000	0.330000	108.800000	0.447000	-100.900000	0.471000	-98.200000	0.479000	-96.700000	0.484000	-95.600000	0.487000	-149.300000	0.151000	-101.500000	0.019000	89.100000	0.010000	89.400000	0.008000	89.400000	0.006000	-90.000000	0.888000
-146.200000	0.304000	-146.200000	0.304000	-146.100000	0.304000	-146.200000	0.304000	-146.100000	0.303000	-146.100000	0.303000	145.800000	0.304000	145.700000	0.304000	-146.100000	0.302000	-146.100000	0.302000	-146.100000	0.300000	-146.200000	0.299000	-146.700000	0.295000	-149.500000	0.279000	166.900000	0.155000	-167.700000	0.046000	-170.600000	0.032000	-172.400000	0.025000	-173.700000	0.020000	-125.200000	0.387000	-176.500000	0.023000	-178.300000	0.004000	-178.900000	0.003000	-178.900000	0.002000	-180.000000	0.002000
-146.100000	0.305000	-146.000000	0.304000	-146.000000	0.304000	-146.000000	0.304000	-145.900000	0.305000	-145.800000	0.304000	145.900000	0.303000	145.900000	0.303000	-145.500000	0.304000	-145.500000	0.304000	-145.100000	0.304000	-144.800000	0.304000	-144.100000	0.306000	-141.500000	0.317000	119.900000	0.403000	-103.300000	0.464000	-99.800000	0.475000	-97.800000	0.481000	-96.400000	0.485000	-130.600000	0.097000	-133.100000	0.619000	-122.800000	0.643000	-125.500000	0.646000	-126.900000	0.648000	-88.800000	0.007000
-146.200000	0.304000	-146.100000	0.304000	-146.100000	0.304000	-146.000000	0.304000	-146.100000	0.303000	-146.100000	0.304000	145.800000	0.304000	145.800000	0.304000	-145.900000	0.303000	-145.800000	0.302000	-145.900000	0.302000	-145.800000	0.301000	-146.000000	0.298000	-147.500000	0.289000	158.700000	0.208000	-165.700000	0.057000	-169.600000	0.039000	-171.700000	0.030000	-173.300000	0.023000	-126.600000	0.401000	-123.400000	0.012000	-178.500000	0.007000	-179.000000	0.005000	178.800000	0.004000	178.000000	0.002000
-146.100000	0.305000	-146.100000	0.305000	-146.000000	0.304000	-146.000000	0.304000	-145.900000	0.305000	-146.000000	0.304000	146.000000	0.304000	145.900000	0.303000	-145.700000	0.304000	-145.600000	0.304000	-145.400000	0.303000	-145.200000	0.303000	-144.600000	0.304000	-143.100000	0.310000	129.800000	0.365000	-105.800000	0.456000	-101.400000	0.470000	-99.000000	0.477000	-97.100000	0.483000	-158.800000	0.204000	-139.800000	0.023000	-97.300000	0.012000	-97.100000	0.009000	-95.600000	0.007000	44.400000	0.028000
-146.200000	0.304000	-146.200000	0.304000	-146.100000	0.304000	-146.000000	0.304000	-146.100000	0.303000	-146.000000	0.304000	146.000000	0.304000	145.800000	0.304000	-145.900000	0.303000	-145.800000	0.302000	-145.600000	0.302000	-145.600000	0.302000	-145.700000	0.300000	-146.400000	0.294000	154.400000	0.249000	-162.700000	0.067000	-167.300000	0.043000	-170.000000	0.032000	-172.300000	0.025000	-128.800000	0.365000	79.300000	0.567000	-178.200000	0.008000	-178.200000	0.005000	-178.100000	0.003000	-178.600000	0.646000
-146.100000	0.305000	-146.000000	0.304000	-146.000000	0.304000	-146.000000	0.304000	-145.900000	0.305000	-146.000000	0.304000	146.000000	0.304000	145.900000	0.303000	-145.700000	0.303000	-145.600000	0.304000	-145.500000	0.303000	-145.300000	0.302000	-145.000000	0.303000	-143.900000	0.306000	136.500000	0.338000	-108.600000	0.448000	-103.000000	0.466000	-100.100000	0.474000	-97.900000	0.481000	-114.600000	0.069000	122.700000	0.014000	-130.000000	0.637000	-130.100000	0.642000	-129.000000	0.646000	-62.500000	0.015000
-146.200000	0.304000	-146.100000	0.304000	-146.100000	0.304000	-146.000000	0.304000	-146.100000	0.303000	-146.000000	0.304000	146.000000	0.304000	145.800000	0.304000	-145.700000	0.303000	-145.800000	0.302000	-145.600000	0.302000	-145.400000	0.302000	-145.500000	0.301000	-145.800000	0.297000	150.400000	0.271000	-160.500000	0.082000	-166.100000	0.050000	-169.400000	0.038000	-171.600000	0.027000	-130.900000	0.407000	101.200000	0.046000	-165.600000	0.006000	-171.200000	0.004000	-177.400000	0.002000	124.700000	0.005000
-146.100000	0.305000	-146.100000	0.305000	-146.000000	0.304000	-146.000000	0.304000	-145.900000	0.305000	-146.000000	0.304000	146.000000	0.304000	145.900000	0.303000	-145.700000	0.303000	-145.600000	0.304000	-145.500000	0.303000	-145.400000	0.302000	-145.100000	0.302000	-144.400000	0.304000	140.100000	0.322000	-111.700000	0.437000	-104.600000	0.461000	-101.300000	0.471000	-98.600000	0.479000	-166.800000	0.246000	89.100000	0.552000	-103.800000	0.019000	-100.800000	0.015000	-96.200000	0.012000	-179.100000	0.027000
-146.200000	0.304000	-146.200000	0.304000	-146.100000	0.304000	-146.000000	0.304000	-146.100000	0.303000	-146.000000	0.304000	146.000000	0.304000	145.800000	0.304000	-145.700000	0.303000	-145.800000	0.302000	-145.600000	0.302000	-145.400000	0.302000	-145.300000	0.301000	-145.500000	0.299000	148.000000	0.283000	-158.200000	0.104000	-164.000000	0.054000	-167.400000	0.038000	-170.900000	0.029000	-132.600000	0.346000	103.400000	0.010000	-177.200000	0.010000	-177.400000	0.005000	-179.700000	0.004000	-124.800000	0.009000
-146.100000	0.305000	-146.000000	0.304000	-146.000000	0.304000	-146.000000	0.304000	-145.900000	0.305000	-146.000000	0.304000	146.000000	0.304000	145.900000	0.303000	-145.700000	0.303000	-145.600000	0.304000	-145.500000	0.303000	-145.400000	0.302000	-145.200000	0.302000	-144.600000	0.302000	142.100000	0.313000	-115.700000	0.423000	-106.200000	0.456000	-102.200000	0.468000	-99.200000	0.477000	-103.500000	0.052000	103.900000	0.051000	-132.700000	0.628000	-131.400000	0.636000	-129.200000	0.642000	64.300000	0.646000
-146.200000	0.304000	-146.100000	0.304000	-146.100000	0.304000	-146.000000	0.304000	-146.100000	0.303000	-146.000000	0.304000	146.000000	0.304000	145.800000	0.304000	-145.700000	0.303000	-145.800000	0.302000	-145.600000	0.302000	-145.400000	0.302000	-145.300000	0.301000	-145.200000	0.300000	146.700000	0.290000	-162.400000	0.183000	-162.800000	0.063000	-167.400000	0.045000	-170.200000	0.031000	-134.500000	0.412000	89.400000	0.538000	-113.700000	0.011000	-124.400000	0.010000	-169.200000	0.004000	52.100000	0.027000
-146.100000	0.305000	-146.100000	0.305000	-146.000000	0.304000	-146.000000	0.304000	-145.900000	0.305000	-146.000000	0.304000	146.000000	0.304000	145.900000	0.303000	-145.700000	0.303000	-145.600000	0.304000	-145.500000	0.303000	-145.400000	0.302000	-145.100000	0.302000	-144.900000	0.302000	143.200000	0.308000	-125.300000	0.382000	-108.000000	0.450000	-103.300000	0.465000	-99.900000	0.475000	-170.200000	0.261000	109.700000	0.041000	-87.700000	0.020000	-141.900000	0.012000	79.500000	0.012000	128.100000	0.004000
-146.200000	0.304000	-146.200000	0.304000	-146.100000	0.304000	-146.000000	0.304000	-146.100000	0.303000	-146.000000	0.304000	146.000000	0.304000	145.800000	0.304000	-145.700000	0.303000	-145.800000	0.302000	-145.600000	0.302000	-145.400000	0.302000	-145.300000	0.301000	-145.100000	0.300000	145.900000	0.294000	-155.300000	0.224000	-160.200000	0.068000	-165.100000	0.045000	-169.500000	0.034000	-134.500000	0.340000	98.400000	0.031000	-79.200000	0.023000	74.400000	0.017000	175.900000	0.003000	122.400000	0.005000
-146.100000	0.305000	-146.000000	0.304000	-146.000000	0.304000	-146.000000	0.304000	-145.900000	0.305000	-146.000000	0.304000	146.000000	0.304000	145.900000	0.303000	-145.700000	0.303000	-145.600000	0.304000	-145.500000	0.303000	-145.400000	0.302000	-145.200000	0.302000	-144.900000	0.302000	143.800000	0.305000	-132.800000	0.352000	-109.900000	0.445000	-104.300000	0.462000	-100.600000	0.473000	-99.000000	0.043000	92.800000	0.537000	-138.400000	0.602000	142.200000	0.606000	53.800000	0.638000	178.100000	0.017000
-146.200000	0.304000	-146.100000	0.304000	-146.100000	0.304000	-146.000000	0.304000	-146.100000	0.303000	-146.000000	0.304000	146.000000	0.304000	145.800000	0.304000	-145.700000	0.303000	-145.800000	0.302000	-145.600000	0.302000	-145.400000	0.302000	-145.300000	0.301000	-145.100000	0.300000	145.400000	0.296000	-152.000000	0.256000	-159.000000	0.078000	-165.200000	0.052000	-168.600000	0.035000	-135.800000	0.416000	96.900000	0.040000	-82.600000	0.032000	73.800000	0.028000	-162.000000	0.011000	119.400000	0.013000
-146.100000	0.305000	-146.100000	0.305000	-146.000000	0.304000	-146.000000	0.304000	-145.900000	0.305000	-146.000000	0.304000	146.000000	0.304000	145.900000	0.303000	-145.700000	0.303000	-145.600000	0.304000	-145.500000	0.303000	-145.400000	0.302000	-145.100000	0.302000	-144.900000	0.302000	144.100000	0.303000	-137.700000	0.331000	-111.800000	0.438000	-105.400000	0.459000	-101.200000	0.471000	-171.900000	0.265000	112.600000	0.052000	163.100000	0.015000	-141.900000	0.025000	78.300000	0.010000	153.700000	0.689000
-146.200000	0.304000	-146.200000	0.304000	-146.100000	0.304000	-146.000000	0.304000	-146.100000	0.303000	-146.000000	0.304000	146.000000	0.304000	145.800000	0.304000	-145.700000	0.303000	-145.800000	0.302000	-145.600000	0.302000	-145.400000	0.302000	-145.300000	0.301000	-145.100000	0.300000	145.200000	0.298000	-149.100000	0.274000	-156.500000	0.086000	-162.800000	0.051000	-168.200000	0.038000	-135.100000	0.339000	93.400000	0.527000	104.500000	0.025000	-136.300000	0.015000	168.100000	0.004000	83.100000	0.008000
-146.100000	0.305000	-146.000000	0.304000	-146.000000	0.304000	-146.000000	0.304000	-145.900000	0.305000	-146.000000	0.304000	146.000000	0.304000	145.900000	0.303000	-145.700000	0.303000	-145.600000	0.304000	-145.500000	0.303000	-145.400000	0.302000	-145.200000	0.302000	-144.900000	0.302000	144.400000	0.302000	-140.600000	0.318000	-114.000000	0.431000	-106.300000	0.457000	-101.900000	0.469000	-97.600000	0.039000	95.000000	0.045000	158.300000	0.617000	69.800000	0.603000	57.600000	0.631000	-164.500000	0.003000
-146.200000	0.304000	-146.100000	0.304000	-146.100000	0.304000	-146.000000	0.304000	-146.100000	0.303000	-146.000000	0.304000	146.000000	0.304000	145.800000	0.304000	-145.700000	0.303000	-145.800000	0.302000	-145.600000	0.302000	-145.400000	0.302000	-145.300000	0.301000	-145.100000	0.300000	145.000000	0.299000	-147.100000	0.284000	-155.400000	0.102000	-163.200000	0.059000	-167.100000	0.039000	-136.100000	0.418000	104.100000	0.023000	140.900000	0.008000	162.300000	0.035000	-112.300000	0.019000	-109.100000	0.008000
-146.100000	0.305000	-146.100000	0.305000	-146.000000	0.304000	-146.000000	0.304000	-145.900000	0.305000	-146.000000	0.304000	146.000000	0.304000	145.900000	0.303000	-145.700000	0.303000	-145.600000	0.304000	-145.500000	0.303000	-145.400000	0.302000	-145.100000	0.302000	-144.900000	0.302000	144.600000	0.301000	-142.100000	0.310000	-116.600000	0.421000	-107.300000	0.453000	-102.500000	0.468000	-172.700000	0.266000	92.000000	0.534000	122.300000	0.012000	103.100000	0.010000	-170.300000	0.009000	54.700000	0.021000
-146.200000	0.304000	-146.200000	0.304000	-146.100000	0.304000	-146.000000	0.304000	-146.100000	0.303000	-146.000000	0.304000	146.000000	0.304000	145.800000	0.304000	-145.700000	0.303000	-145.800000	0.302000	-145.600000	0.302000	-145.400000	0.302000	-145.300000	0.301000	-145.100000	0.300000	144.800000	0.299000	-146.100000	0.291000	-153.100000	0.118000	-160.600000	0.058000	-166.800000	0.042000	-135.300000	0.339000	98.100000	0.064000	168.800000	0.569000	171.800000	0.010000	95.500000	0.007000	176.900000	0.652000
-146.100000	0.305000	-146.000000	0.304000	-146.000000	0.304000	-146.000000	0.304000	-145.900000	0.305000	-146.000000	0.304000	146.000000	0.304000	145.900000	0.303000	-145.700000	0.303000	-145.600000	0.304000	-145.500000	0.303000	-145.400000	0.302000	-145.200000	0.302000	-144.900000	0.302000	144.600000	0.301000	-143.100000	0.305000	-119.700000	0.410000	-108.300000	0.451000	-103.100000	0.466000	-97.200000	0.037000	114.500000	0.027000	122.600000	0.028000	-121.500000	0.627000	138.700000	0.624000	62.900000	0.014000
-146.200000	0.304000	-146.100000	0.304000	-146.100000	0.304000	-146.000000	0.304000	-146.100000	0.303000	-146.000000	0.304000	146.000000	0.304000	145.800000	0.304000	-145.700000	0.303000	-145.800000	0.302000	-145.600000	0.302000	-145.400000	0.302000	-145.300000	0.301000	-145.100000	0.300000	144.900000	0.300000	-145.300000	0.294000	-159.300000	0.189000	-161.000000	0.067000	-165.800000	0.043000	-136.100000	0.419000	91.800000	0.535000	130.500000	0.029000	-104.500000	0.005000	70.800000	0.024000	-126.700000	0.004000
-146.100000	0.305000	-146.100000	0.305000	-146.000000	0.304000	-146.000000	0.304000	-145.900000	0.305000	-146.000000	0.304000	146.000000	0.304000	145.900000	0.303000	-145.700000	0.303000	-145.600000	0.304000	-145.500000	0.303000	-145.400000	0.302000	-145.100000	0.302000	-144.900000	0.302000	144.700000	0.300000	-143.700000	0.303000	-127.000000	0.376000	-109.400000	0.446000	-103.700000	0.464000	-173.000000	0.266000	88.200000	0.047000	163.000000	0.563000	-177.900000	0.021000	102.800000	0.005000	-174.000000	0.025000
-146.200000	0.304000	-146.200000	0.304000	-146.100000	0.304000	-146.000000	0.304000	-146.100000	0.303000	-146.000000	0.304000	146.000000	0.304000	145.800000	0.304000	-145.700000	0.303000	-145.800000	0.302000	-145.600000	0.302000	-145.400000	0.302000	-145.300000	0.301000	-145.100000	0.300000	144.700000	0.300000	-145.000000	0.296000	-153.000000	0.220000	-158.100000	0.066000	-165.500000	0.046000	-135.300000	0.339000	118.100000	0.021000	123.200000	0.012000	98.600000	0.009000	117.600000	0.009000	114.100000	0.006000
-146.100000	0.305000	-146.000000	0.304000	-146.000000	0.304000	-146.000000	0.304000	-145.900000	0.305000	-146.000000	0.304000	146.000000	0.304000	145.900000	0.303000	-145.700000	0.303000	-145.600000	0.304000	-145.500000	0.303000	-145.400000	0.302000	-145.200000	0.302000	-144.900000	0.302000	144.700000	0.300000	-143.900000	0.301000	-132.800000	0.352000	-110.500000	0.444000	-104.300000	0.462000	-97.200000	0.037000	86.900000	0.541000	145.500000	0.021000	133.700000	0.624000	-72.600000	0.625000	-58.800000	0.655000
-146.200000	0.304000	-146.100000	0.304000	-146.100000	0.304000	-146.000000	0.304000	-146.100000	0.303000	-146.000000	0.304000	146.000000	0.304000	145.800000	0.304000	-145.700000	0.303000	-145.800000	0.302000	-145.600000	0.302000	-145.400000	0.302000	-145.300000	0.301000	-145.100000	0.300000	144.700000	0.300000	-144.800000	0.298000	-151.400000	0.252000	-158.600000	0.076000	-164.500000	0.047000	-136.100000	0.419000	-150.600000	0.055000	-81.500000	0.565000	171.600000	0.020000	-88.500000	0.012000	-172.000000	0.021000
-146.100000	0.305000	-146.100000	0.305000	-146.000000	0.304000	-146.000000	0.304000	-145.900000	0.305000	-146.000000	0.304000	146.000000	0.304000	145.900000	0.303000	-145.700000	0.303000	-145.600000	0.304000	-145.500000	0.303000	-145.400000	0.302000	-145.100000	0.302000	-144.900000	0.302000	144.700000	0.300000	-144.200000	0.300000	-137.200000	0.332000	-111.700000	0.439000	-104.900000	0.461000	-173.000000	0.266000	-108.900000	0.026000	-123.200000	0.018000	-96.600000	0.011000	152.600000	0.023000	114.000000	0.005000
-146.200000	0.304000	-146.200000	0.304000	-146.100000	0.304000	-146.000000	0.304000	-146.100000	0.303000	-146.000000	0.304000	146.000000	0.304000	145.800000	0.304000	-145.700000	0.303000	-145.800000	0.302000	-145.600000	0.302000	-145.400000	0.302000	-145.300000	0.301000	-145.100000	0.300000	144.700000	0.300000	-144.500000	0.298000	-148.700000	0.270000	-155.500000	0.075000	-164.100000	0.049000	-135.300000	0.339000	-165.700000	0.531000	-96.400000	0.044000	-155.900000	0.005000	128.000000	0.004000	122.200000	0.004000
-146.100000	0.305000	-146.000000	0.304000	-146.000000	0.304000	-146.000000	0.304000	-145.900000	0.305000	-146.000000	0.304000	146.000000	0.304000	145.900000	0.303000	-145.700000	0.303000	-145.600000	0.304000	-145.500000	0.303000	-145.400000	0.302000	-145.200000	0.302000	-144.900000	0.302000	144.700000	0.300000	-144.300000	0.300000	-140.000000	0.319000	-112.900000	0.436000	-105.400000	0.459000	-97.200000	0.037000	90.600000	0.062000	-90.700000	0.548000	-66.300000	0.630000	-61.600000	0.621000	63.800000	0.016000
-146.200000	0.304000	-146.100000	0.304000	-146.100000	0.304000	-146.000000	0.304000	-146.100000	0.303000	-146.000000	0.304000	146.000000	0.304000	145.800000	0.304000	-145.700000	0.303000	-145.800000	0.302000	-145.600000	0.302000	-145.400000	0.302000	-145.300000	0.301000	-145.100000	0.300000	144.700000	0.300000	-144.500000	0.298000	-147.000000	0.281000	-156.300000	0.088000	-163.500000	0.051000	-136.100000	0.419000	141.900000	0.019000	-101.900000	0.013000	-85.700000	0.014000	177.100000	0.022000	119.700000	0.650000
-146.100000	0.305000	-146.100000	0.305000	-146.000000	0.304000	-146.000000	0.304000	-145.900000	0.305000	-146.000000	0.304000	146.000000	0.304000	145.900000	0.303000	-145.700000	0.303000	-145.600000	0.304000	-145.500000	0.303000	-145.400000	0.302000	-145.100000	0.302000	-144.900000	0.302000	144.700000	0.300000	-144.300000	0.300000	-141.600000	0.311000	-114.400000	0.430000	-106.000000	0.457000	-173.000000	0.266000	80.200000	0.559000	-97.600000	0.051000	-152.400000	0.011000	-100.200000	0.012000	54.700000	0.024000
-146.200000	0.304000	-146.200000	0.304000	-146.100000	0.304000	-146.000000	0.304000	-146.100000	0.303000	-146.000000	0.304000	146.000000	0.304000	145.800000	0.304000	-145.700000	0.303000	-145.800000	0.302000	-145.600000	0.302000	-145.400000	0.302000	-145.300000	0.301000	-145.100000	0.300000	144.700000	0.300000	-144.500000	0.298000	-145.800000	0.287000	-152.200000	0.085000	-162.800000	0.053000	-135.300000	0.339000	-153.800000	0.008000	-92.900000	0.530000	73.300000	0.023000	-149.000000	0.009000	-109.000000	0.008000
-146.100000	0.305000	-146.000000	0.304000	-146.000000	0.304000	-146.000000	0.304000	-145.900000	0.305000	-146.000000	0.304000	146.000000	0.304000	145.900000	0.303000	-145.700000	0.303000	-145.600000	0.304000	-145.500000	0.303000	-145.400000	0.302000	-145.200000	0.302000	-144.900000	0.302000	144.700000	0.300000	-144.300000	0.300000	-142.500000	0.306000	-115.700000	0.428000	-106.600000	0.456000	-97.200000	0.037000	-115.100000	0.050000	-101.800000	0.047000	-147.600000	0.604000	-74.800000	0.625000	-170.600000	0.009000
-146.200000	0.304000	-146.100000	0.304000	-146.100000	0.304000	-146.000000	0.304000	-146.100000	0.303000	-146.000000	0.304000	146.000000	0.304000	145.800000	0.304000	-145.700000	0.303000	-145.800000	0.302000	-145.600000	0.302000	-145.400000	0.302000	-145.300000	0.301000	-145.100000	0.300000	144.700000	0.300000	-144.500000	0.298000	-145.100000	0.291000	-154.100000	0.103000	-162.100000	0.054000	-136.100000	0.419000	-169.900000	0.529000	-98.000000	0.034000	-74.000000	0.027000	-80.100000	0.011000	80.100000	0.014000
-146.100000	0.305000	-146.100000	0.305000	-146.000000	0.304000	-146.000000	0.304000	-145.900000	0.305000	-146.000000	0.304000	146.000000	0.304000	145.900000	0.303000	-145.700000	0.303000	-145.600000	0.304000	-145.500000	0.303000	-145.400000	0.302000	-145.100000	0.302000	-144.900000	0.302000	144.700000	0.300000	-144.300000	0.300000	-143.100000	0.303000	-117.300000	0.419000	-107.000000	0.454000	-173.000000	0.266000	-110.400000	0.058000	-95.800000	0.526000	144.500000	0.023000	-110.600000	0.017000	35.600000	0.665000
-146.200000	0.304000	-146.200000	0.304000	-146.100000	0.304000	-146.000000	0.304000	-146.100000	0.303000	-146.000000	0.304000	146.000000	0.304000	145.800000	0.304000	-145.700000	0.303000	-145.800000	0.302000	-145.600000	0.302000	-145.400000	0.302000	-145.300000	0.301000	-145.100000	0.300000	144.700000	0.300000	-144.500000	0.298000	-144.800000	0.294000	-148.800000	0.098000	-161.800000	0.057000	-135.300000	0.339000	-135.200000	0.046000	-86.100000	0.050000	133.600000	0.009000	-102.700000	0.009000	-135.400000	0.004000
-146.100000	0.305000	-146.000000	0.304000	-146.000000	0.304000	-146.000000	0.304000	-145.900000	0.305000	-146.000000	0.304000	146.000000	0.304000	145.900000	0.303000	-145.700000	0.303000	-145.600000	0.304000	-145.500000	0.303000	-145.400000	0.302000	-145.200000	0.302000	-144.900000	0.302000	144.700000	0.300000	-144.300000	0.300000	-143.500000	0.301000	-118.800000	0.417000	-107.600000	0.452000	-97.200000	0.037000	-145.300000	0.544000	-113.100000	0.042000	-67.500000	0.609000	157.700000	0.622000	66.100000	0.011000
-146.200000	0.304000	-146.100000	0.304000	-146.100000	0.304000	-146.000000	0.304000	-146.100000	0.303000	-146.000000	0.304000	146.000000	0.304000	145.800000	0.304000	-145.700000	0.303000	-145.800000	0.302000	-145.600000	0.302000	-145.400000	0.302000	-145.300000	0.301000	-145.100000	0.300000	144.700000	0.300000	-144.500000	0.298000	-144.400000	0.295000	-153.900000	0.133000	-160.800000	0.058000	-136.100000	0.419000	-135.700000	0.014000	-94.300000	0.521000	-160.300000	0.034000	-88.800000	0.017000	-157.700000	0.004000
-146.100000	0.305000	-146.100000	0.305000	-146.000000	0.304000	-146.000000	0.304000	-145.900000	0.305000	-146.000000	0.304000	146.000000	0.304000	145.900000	0.303000	-145.700000	0.303000	-145.600000	0.304000	-145.500000	0.303000	-145.400000	0.302000	-145.100000	0.302000	-144.900000	0.302000	144.700000	0.300000	-144.300000	0.300000	-143.700000	0.300000	-121.300000	0.402000	-108.200000	0.451000	-173.000000	0.266000	-146.100000	0.023000	-83.500000	0.061000	-108.200000	0.009000	164.100000	0.009000	-70.100000	0.010000
-146.200000	0.304000	-146.200000	0.304000	-146.100000	0.304000	-146.000000	0.304000	-146.100000	0.303000	-146.000000	0.304000	146.000000	0.304000	145.800000	0.304000	-145.700000	0.303000	-145.800000	0.302000	-145.600000	0.302000	-145.400000	0.302000	-145.300000	0.301000	-145.100000	0.300000	144.700000	0.300000	-144.500000	0.298000	-144.300000	0.296000	-142.000000	0.107000	-160.400000	0.061000	-135.300000	0.339000	85.200000	0.563000	-116.800000	0.014000	-168.800000	0.012000	85.200000	0.020000	123.100000	0.667000
-146.100000	0.305000	-146.000000	0.304000	-146.000000	0.304000	-146.000000	0.304000	-145.900000	0.305000	-146.000000	0.304000	146.000000	0.304000	145.900000	0.303000	-145.700000	0.303000	-145.600000	0.304000	-145.500000	0.303000	-145.400000	0.302000	-145.200000	0.302000	-144.900000	0.302000	144.700000	0.300000	-144.300000	0.300000	-143.700000	0.299000	-122.900000	0.406000	-108.800000	0.449000	-97.200000	0.037000	124.500000	0.009000	-89.500000	0.535000	-142.200000	0.623000	71.800000	0.620000	73.100000	0.015000
-146.200000	0.304000	-146.100000	0.304000	-146.100000	0.304000	-146.000000	0.304000	-146.100000	0.303000	-146.000000	0.304000	146.000000	0.304000	145.800000	0.304000	-145.700000	0.303000	-145.800000	0.302000	-145.600000	0.302000	-145.400000	0.302000	-145.300000	0.301000	-145.100000	0.300000	144.700000	0.300000	-144.500000	0.298000	-144.200000	0.297000	-161.300000	0.210000	-159.400000	0.062000	-136.100000	0.419000	118.500000	0.430000	148.200000	0.065000	-105.800000	0.010000	86.300000	0.012000	-141.200000	0.005000
-146.100000	0.305000	-146.100000	0.305000	-146.000000	0.304000	-146.000000	0.304000	-145.900000	0.305000	-146.000000	0.304000	146.000000	0.304000	145.900000	0.303000	-145.700000	0.303000	-145.600000	0.304000	-145.500000	0.303000	-145.400000	0.302000	-145.100000	0.302000	-144.900000	0.302000	144.700000	0.300000	-144.300000	0.300000	-143.900000	0.299000	-129.200000	0.365000	-109.400000	0.447000	-173.000000	0.266000	177.900000	0.218000	124.300000	0.014000	-169.300000	0.020000	155.800000	0.016000	-131.800000	0.004000
-146.200000	0.304000	-146.200000	0.304000	-146.100000	0.304000	-146.000000	0.304000	-146.100000	0.303000	-146.000000	0.304000	146.000000	0.304000	145.800000	0.304000	-145.700000	0.303000	-145.800000	0.302000	-145.600000	0.302000	-145.400000	0.302000	-145.300000	0.301000	-145.100000	0.300000	144.700000	0.300000	-144.500000	0.298000	-144.200000	0.297000	-122.300000	0.091000	-159.100000	0.065000	-135.300000	0.339000	128.100000	0.376000	153.300000	0.541000	96.900000	0.012000	-85.900000	0.008000	64.500000	0.017000
-146.100000	0.305000	-146.000000	0.304000	-146.000000	0.304000	-146.000000	0.304000	-145.900000	0.305000	-146.000000	0.304000	146.000000	0.304000	145.900000	0.303000	-145.700000	0.303000	-145.600000	0.304000	-145.500000	0.303000	-145.400000	0.302000	-145.200000	0.302000	-144.900000	0.302000	144.700000	0.300000	-144.300000	0.300000	-143.900000	0.299000	-130.000000	0.401000	-110.000000	0.445000	-97.200000	0.037000	107.400000	0.014000	135.700000	0.048000	137.300000	0.619000	155.100000	0.616000	-140.600000	0.663000
-146.200000	0.304000	-146.100000	0.304000	-146.100000	0.304000	-146.000000	0.304000	-146.100000	0.303000	-146.000000	0.304000	146.000000	0.304000	145.800000	0.304000	-145.700000	0.303000	-145.800000	0.302000	-145.600000	0.302000	-145.400000	0.302000	-145.300000	0.301000	-145.100000	0.300000	144.700000	0.300000	-144.500000	0.298000	-144.200000	0.297000	-165.600000	0.253000	-158.100000	0.067000	-136.100000	0.419000	128.000000	0.432000	140.900000	0.022000	81.100000	0.020000	66.900000	0.024000	-75.100000	0.009000
-146.100000	0.305000	-146.100000	0.305000	-146.000000	0.304000	-146.000000	0.304000	-145.900000	0.305000	-146.000000	0.304000	146.000000	0.304000	145.900000	0.303000	-145.700000	0.303000	-145.600000	0.304000	-145.500000	0.303000	-145.400000	0.302000	-145.100000	0.302000	-144.900000	0.302000	144.700000	0.300000	-144.300000	0.300000	-143.900000	0.299000	-134.400000	0.343000	-110.700000	0.443000	-173.000000	0.266000	176.800000	0.242000	148.600000	0.553000	92.900000	0.011000	-133.200000	0.012000	136.800000	0.009000
-146.200000	0.304000	-146.200000	0.304000	-146.100000	0.304000	-146.000000	0.304000	-146.100000	0.303000	-146.000000	0.304000	146.000000	0.304000	145.800000	0.304000	-145.700000	0.303000	-145.800000	0.302000	-145.600000	0.302000	-145.400000	0.302000	-145.300000	0.301000	-145.100000	0.300000	144.700000	0.300000	-144.500000	0.298000	-144.200000	0.297000	-146.500000	0.242000	-157.400000	0.070000	-135.300000	0.339000	131.700000	0.358000	131.800000	0.015000	110.400000	0.012000	-150.600000	0.016000	150.700000	0.007000
-146.100000	0.305000	-146.000000	0.304000	-146.000000	0.304000	-146.000000	0.304000	-145.900000	0.305000	-146.000000	0.304000	146.000000	0.304000	145.900000	0.303000	-145.700000	0.303000	-145.600000	0.304000	-145.500000	0.303000	-145.400000	0.302000	-145.200000	0.302000	-144.900000	0.302000	144.700000	0.300000	-144.300000	0.300000	-143.900000	0.299000	-137.200000	0.333000	-111.400000	0.441000	-97.200000	0.037000	101.000000	0.019000	141.100000	0.054000	-66.300000	0.628000	79.700000	0.017000	-76.000000	0.015000
-146.200000	0.304000	-146.100000	0.304000	-146.100000	0.304000	-146.000000	0.304000	-146.100000	0.303000	-146.000000	0.304000	146.000000	0.304000	145.800000	0.304000	-145.700000	0.303000	-145.800000	0.302000	-145.600000	0.302000	-145.400000	0.302000	-145.300000	0.301000	-145.100000	0.300000	144.700000	0.300000	-144.500000	0.298000	-144.200000	0.297000	-148.500000	0.267000	-156.400000	0.071000	-136.100000	0.419000	131.900000	0.428000	159.400000	0.542000	-101.300000	0.011000	169.300000	0.655000	174.200000	0.667000
-146.100000	0.305000	-146.100000	0.305000	-146.000000	0.304000	-146.000000	0.304000	-145.900000	0.305000	-146.000000	0.304000	146.000000	0.304000	145.900000	0.303000	-145.700000	0.303000	-145.600000	0.304000	-145.500000	0.303000	-145.400000	0.302000	-145.100000	0.302000	-144.900000	0.302000	144.700000	0.300000	-144.300000	0.300000	-143.900000	0.299000	-139.300000	0.319000	-112.000000	0.439000	-173.000000	0.266000	175.900000	0.253000	113.700000	0.011000	-98.500000	0.010000	83.000000	0.010000	-86.100000	0.008000
-146.200000	0.304000	-146.200000	0.304000	-146.100000	0.304000	-146.000000	0.304000	-146.100000	0.303000	-146.000000	0.304000	146.000000	0.304000	145.800000	0.304000	-145.700000	0.303000	-145.800000	0.302000	-145.600000	0.302000	-145.400000	0.302000	-145.300000	0.301000	-145.100000	0.300000	144.700000	0.300000	-144.500000	0.298000	-144.200000	0.297000	-146.400000	0.277000	-156.200000	0.076000	-135.300000	0.339000	133.300000	0.350000	156.300000	0.061000	-79.700000	0.021000	-163.400000	0.005000	-179.400000	0.004000
-146.100000	0.305000	-146.000000	0.304000	-146.000000	0.304000	-146.000000	0.304000	-145.900000	0.305000	-146.000000	0.304000	146.000000	0.304000	145.900000	0.303000	-145.700000	0.303000	-145.600000	0.304000	-145.500000	0.303000	-145.400000	0.302000	-145.200000	0.302000	-144.900000	0.302000	144.700000	0.300000	-144.300000	0.300000	-143.900000	0.299000	-140.900000	0.311000	-112.700000	0.436000	-97.200000	0.037000	98.100000	0.022000	-93.100000	0.531000	-140.300000	0.618000	-114.500000	0.010000	91.900000	0.008000
-146.200000	0.304000	-146.100000	0.304000	-146.100000	0.304000	-146.000000	0.304000	-146.100000	0.303000	-146.000000	0.304000	146.000000	0.304000	145.800000	0.304000	-145.700000	0.303000	-145.800000	0.302000	-145.600000	0.302000	-145.400000	0.302000	-145.300000	0.301000	-145.100000	0.300000	144.700000	0.300000	-144.500000	0.298000	-144.200000	0.297000	-145.500000	0.284000	-154.600000	0.076000	-136.100000	0.419000	133.700000	0.426000	-113.300000	0.029000	-84.100000	0.013000	61.000000	0.630000	-145.400000	0.640000
-146.100000	0.305000	-146.100000	0.305000	-146.000000	0.304000	-146.000000	0.304000	-145.900000	0.305000	-146.000000	0.304000	146.000000	0.304000	145.900000	0.303000	-145.700000	0.303000	-145.600000	0.304000	-145.500000	0.303000	-145.400000	0.302000	-145.100000	0.302000	-144.900000	0.302000	144.700000	0.300000	-144.300000	0.300000	-143.900000	0.299000	-141.900000	0.306000	-113.400000	0.435000	-173.000000	0.266000	175.300000	0.257000	-85.800000	0.051000	160.200000	0.018000	107.400000	0.019000	-88.000000	0.009000
-146.200000	0.304000	-146.200000	0.304000	-146.100000	0.304000	-146.000000	0.304000	-146.100000	0.303000	-146.000000	0.304000	146.000000	0.304000	145.800000	0.304000	-145.700000	0.303000	-145.800000	0.302000	-145.600000	0.302000	-145.400000	0.302000	-145.300000	0.301000	-145.100000	0.300000	144.700000	0.300000	-144.500000	0.298000	-144.200000	0.297000	-144.800000	0.288000	-154.600000	0.081000	-135.300000	0.339000	133.700000	0.346000	-98.800000	0.522000	115.700000	0.015000	143.400000	0.007000	-175.200000	0.002000
-146.100000	0.305000	-146.000000	0.304000	-146.000000	0.304000	-146.000000	0.304000	-145.900000	0.305000	-146.000000	0.304000	146.000000	0.304000	145.900000	0.303000	-145.700000	0.303000	-145.600000	0.304000	-145.500000	0.303000	-145.400000	0.302000	-145.200000	0.302000	-144.900000	0.302000	144.700000	0.300000	-144.300000	0.300000	-143.900000	0.299000	-142.500000	0.303000	-114.100000	0.432000	-97.200000	0.037000	97.400000	0.025000	-96.200000	0.040000	-61.500000	0.622000	-73.100000	0.011000	92.500000	0.009000
-146.200000	0.304000	-146.100000	0.304000	-146.100000	0.304000	-146.000000	0.304000	-146.100000	0.303000	-146.000000	0.304000	146.000000	0.304000	145.800000	0.304000	-145.700000	0.303000	-145.800000	0.302000	-145.600000	0.302000	-145.400000	0.302000	-145.300000	0.301000	-145.100000	0.300000	144.700000	0.300000	-144.500000	0.298000	-144.200000	0.297000	-144.400000	0.291000	-153.100000	0.082000	-136.100000	0.419000	134.400000	0.425000	-97.200000	0.067000	-167.800000	0.014000	166.900000	0.619000	-146.600000	0.638000
-146.100000	0.305000	-146.100000	0.305000	-146.000000	0.304000	-146.000000	0.304000	-145.900000	0.305000	-146.000000	0.304000	146.000000	0.304000	145.900000	0.303000	-145.700000	0.303000	-145.600000	0.304000	-145.500000	0.303000	-145.400000	0.302000	-145.100000	0.302000	-144.900000	0.302000	144.700000	0.300000	-144.300000	0.300000	-143.900000	0.299000	-142.800000	0.300000	-114.900000	0.430000	-173.000000	0.266000	174.600000	0.257000	-102.000000	0.503000	-88.300000	0.014000	63.500000	0.012000	-81.400000	0.010000
-146.200000	0.304000	-146.200000	0.304000	-146.100000	0.304000	-146.000000	0.304000	-146.100000	0.303000	-146.000000	0.304000	146.000000	0.304000	145.800000	0.304000	-145.700000	0.303000	-145.800000	0.302000	-145.600000	0.302000	-145.400000	0.302000	-145.300000	0.301000	-145.100000	0.300000	144.700000	0.300000	-144.500000	0.298000	-144.200000	0.297000	-144.000000	0.293000	-152.800000	0.087000	-135.300000	0.339000	133.700000	0.346000	-84.700000	0.055000	170.800000	0.007000	-121.900000	0.017000	173.100000	0.003000
-146.100000	0.305000	-146.000000	0.304000	-146.000000	0.304000	-146.000000	0.304000	-145.900000	0.305000	-146.000000	0.304000	146.000000	0.304000	145.900000	0.303000	-145.700000	0.303000	-145.600000	0.304000	-145.500000	0.303000	-145.400000	0.302000	-145.200000	0.302000	-144.900000	0.302000	144.700000	0.300000	-144.300000	0.300000	-143.900000	0.299000	-143.100000	0.299000	-115.700000	0.427000	-97.200000	0.037000	97.400000	0.026000	-98.200000	0.047000	128.500000	0.628000	-165.800000	0.024000	98.900000	0.012000
-146.200000	0.304000	-146.100000	0.304000	-146.100000	0.304000	-146.000000	0.304000	-146.100000	0.303000	-146.000000	0.304000	146.000000	0.304000	145.800000	0.304000	-145.700000	0.303000	-145.800000	0.302000	-145.600000	0.302000	-145.400000	0.302000	-145.300000	0.301000	-145.100000	0.300000	144.700000	0.300000	-144.500000	0.298000	-144.200000	0.297000	-143.900000	0.294000	-151.200000	0.088000	-136.100000	0.419000	134.500000	0.424000	-102.700000	0.502000	107.000000	0.018000	86.400000	0.019000	-63.400000	0.638000
-146.100000	0.305000	-146.100000	0.305000	-146.000000	0.304000	-146.000000	0.304000	-145.900000	0.305000	-146.000000	0.304000	146.000000	0.304000	145.900000	0.303000	-145.700000	0.303000	-145.600000	0.304000	-145.500000	0.303000	-145.400000	0.302000	-145.100000	0.302000	-144.900000	0.302000	144.700000	0.300000	-144.300000	0.300000	-143.900000	0.299000	-143.200000	0.298000	-116.500000	0.425000	-173.000000	0.266000	174.400000	0.258000	-84.800000	0.079000	174.200000	0.006000	-167.900000	0.653000	-92.700000	0.004000
-146.200000	0.304000	-146.200000	0.304000	-146.100000	0.304000	-146.000000	0.304000	-146.100000	0.303000	-146.000000	0.304000	146.000000	0.304000	145.800000	0.304000	-145.700000	0.303000	-145.800000	0.302000	-145.600000	0.302000	-145.400000	0.302000	-145.300000	0.301000	-145.100000	0.300000	144.700000	0.300000	-144.500000	0.298000	-144.200000	0.297000	-143.800000	0.295000	-151.100000	0.094000	-135.300000	0.339000	133.800000	0.345000	-109.300000	0.040000	-92.400000	0.017000	117.300000	0.007000	-148.300000	0.009000
-146.100000	0.305000	-146.000000	0.304000	-146.000000	0.304000	-146.000000	0.304000	-145.900000	0.305000	-146.000000	0.304000	146.000000	0.304000	145.900000	0.303000	-145.700000	0.303000	-145.600000	0.304000	-145.500000	0.303000	-145.400000	0.302000	-145.200000	0.302000	-144.900000	0.302000	144.700000	0.300000	-144.300000	0.300000	-143.900000	0.299000	-143.300000	0.297000	-117.300000	0.421000	-97.200000	0.037000	97.200000	0.027000	-100.200000	0.506000	-142.300000	0.621000	129.900000	0.003000	78.000000	0.008000
-146.200000	0.304000	-146.100000	0.304000	-146.100000	0.304000	-146.000000	0.304000	-146.100000	0.303000	-146.000000	0.304000	146.000000	0.304000	145.800000	0.304000	-145.700000	0.303000	-145.800000	0.302000	-145.600000	0.302000	-145.400000	0.302000	-145.300000	0.301000	-145.100000	0.300000	144.700000	0.300000	-144.500000	0.298000	-144.200000	0.297000	-143.700000	0.296000	-149.500000	0.096000	-136.100000	0.419000	134.700000	0.423000	-80.200000	0.070000	-81.900000	0.022000	-62.800000	0.021000	-138.900000	0.015000
-146.100000	0.305000	-146.100000	0.305000	-146.000000	0.304000	-146.000000	0.304000	-145.900000	0.305000	-146.000000	0.304000	146.000000	0.304000	145.900000	0.303000	-145.700000	0.303000	-145.600000	0.304000	-145.500000	0.303000	-145.400000	0.302000	-145.100000	0.302000	-144.900000	0.302000	144.700000	0.300000	-144.300000	0.300000	-143.900000	0.299000	-143.500000	0.297000	-118.300000	0.419000	-173.000000	0.266000	174.200000	0.259000	-115.600000	0.027000	167.600000	0.008000	-149.100000	0.612000	-119.200000	0.659000
-146.200000	0.304000	-146.200000	0.304000	-146.100000	0.304000	-146.000000	0.304000	-146.100000	0.303000	-146.000000	0.304000	146.000000	0.304000	145.800000	0.304000	-145.700000	0.303000	-145.800000	0.302000	-145.600000	0.302000	-145.400000	0.302000	-145.300000	0.301000	-145.100000	0.300000	144.700000	0.300000	-144.500000	0.298000	-144.200000	0.297000	-143.600000	0.296000	-149.100000	0.102000	-135.300000	0.339000	133.900000	0.344000	-94.600000	0.521000	104.100000	0.007000	-75.100000	0.011000	-73.300000	0.014000
-146.100000	0.305000	-146.000000	0.304000	-146.000000	0.304000	-146.000000	0.304000	-145.900000	0.305000	-146.000000	0.304000	146.000000	0.304000	145.900000	0.303000	-145.700000	0.303000	-145.600000	0.304000	-145.500000	0.303000	-145.400000	0.302000	-145.200000	0.302000	-144.900000	0.302000	144.700000	0.300000	-144.300000	0.300000	-143.900000	0.299000	-143.500000	0.297000	-119.200000	0.415000	-97.200000	0.037000	97.000000	0.027000	-80.700000	0.071000	-57.100000	0.636000	132.300000	0.030000	-73.400000	0.010000
-146.200000	0.304000	-146.100000	0.304000	-146.100000	0.304000	-146.000000	0.304000	-146.100000	0.303000	-146.000000	0.304000	146.000000	0.304000	145.800000	0.304000	-145.700000	0.303000	-145.800000	0.302000	-145.600000	0.302000	-145.400000	0.302000	-145.300000	0.301000	-145.100000	0.300000	144.700000	0.300000	-144.500000	0.298000	-144.200000	0.297000	-143.600000	0.296000	-147.600000	0.105000	-136.100000	0.419000	134.800000	0.424000	-124.700000	0.009000	-128.400000	0.007000	165.200000	0.017000	-156.000000	0.003000
-146.100000	0.305000	-146.100000	0.305000	-146.000000	0.304000	-146.000000	0.304000	-145.900000	0.305000	-146.000000	0.304000	146.000000	0.304000	145.900000	0.303000	-145.700000	0.303000	-145.600000	0.304000	-145.500000	0.303000	-145.400000	0.302000	-145.100000	0.302000	-144.900000	0.302000	144.700000	0.300000	-144.300000	0.300000	-143.900000	0.299000	-143.500000	0.297000	-120.200000	0.412000	-173.000000	0.266000	174.100000	0.257000	-87.000000	0.540000	-119.600000	0.010000	-84.600000	0.582000	84.200000	0.019000
-146.200000	0.304000	-146.200000	0.304000	-146.100000	0.304000	-146.000000	0.304000	-146.100000	0.303000	-146.000000	0.304000	146.000000	0.304000	145.800000	0.304000	-145.700000	0.303000	-145.800000	0.302000	-145.600000	0.302000	-145.400000	0.302000	-145.300000	0.301000	-145.100000	0.300000	144.700000	0.300000	-144.500000	0.298000	-144.200000	0.297000	-143.600000	0.296000	-147.500000	0.113000	-135.300000	0.339000	133.600000	0.345000	147.100000	0.052000	-175.200000	0.581000	-53.900000	0.055000	159.700000	0.666000
-146.100000	0.305000	-146.000000	0.304000	-146.000000	0.304000	-146.000000	0.304000	-145.900000	0.305000	-146.000000	0.304000	146.000000	0.304000	145.900000	0.303000	-145.700000	0.303000	-145.600000	0.304000	-145.500000	0.303000	-145.400000	0.302000	-145.200000	0.302000	-144.900000	0.302000	144.700000	0.300000	-144.300000	0.300000	-143.900000	0.299000	-143.500000	0.297000	-121.300000	0.407000	-97.200000	0.037000	97.600000	0.028000	126.200000	0.027000	-121.600000	0.017000	114.500000	0.011000	155.300000	0.007000
-146.200000	0.304000	-146.100000	0.304000	-146.100000	0.304000	-146.000000	0.304000	-146.100000	0.303000	-146.000000	0.304000	146.000000	0.304000	145.800000	0.304000	-145.700000	0.303000	-145.800000	0.302000	-145.600000	0.302000	-145.400000	0.302000	-145.300000	0.301000	-145.100000	0.300000	144.700000	0.300000	-144.500000	0.298000	-144.200000	0.297000	-143.600000	0.296000	-145.600000	0.116000	-136.100000	0.419000	134.600000	0.423000	155.100000	0.537000	-127.400000	0.009000	127.500000	0.010000	125.700000	0.004000
-146.100000	0.305000	-146.100000	0.305000	-146.000000	0.304000	-146.000000	0.304000	-145.900000	0.305000	-146.000000	0.304000	146.000000	0.304000	145.900000	0.303000	-145.700000	0.303000	-145.600000	0.304000	-145.500000	0.303000	-145.400000	0.302000	-145.100000	0.302000	-144.900000	0.302000	144.700000	0.300000	-144.300000	0.300000	-143.900000	0.299000	-143.500000	0.297000	-122.400000	0.404000	-173.000000	0.266000	174.000000	0.258000	128.500000	0.044000	-168.300000	0.584000	-54.000000	0.612000	149.500000	0.007000
-146.200000	0.304000	-146.200000	0.304000	-146.100000	0.304000	-146.000000	0.304000	-146.100000	0.303000	-146.000000	0.304000	146.000000	0.304000	145.800000	0.304000	-145.700000	0.303000	-145.800000	0.302000	-145.600000	0.302000	-145.400000	0.302000	-145.300000	0.301000	-145.100000	0.300000	144.700000	0.300000	-144.500000	0.298000	-144.200000	0.297000	-143.600000	0.296000	-146.400000	0.128000	-135.300000	0.339000	133.700000	0.344000	146.200000	0.030000	-125.700000	0.006000	104.500000	0.010000	148.700000	0.012000
-146.100000	0.305000	-146.000000	0.304000	-146.000000	0.304000	-146.000000	0.304000	-145.900000	0.305000	-146.000000	0.304000	146.000000	0.304000	145.900000	0.303000	-145.700000	0.303000	-145.600000	0.304000	-145.500000	0.303000	-145.400000	0.302000	-145.200000	0.302000	-144.900000	0.302000	144.700000	0.300000	-144.300000	0.300000	-143.900000	0.299000	-143.500000	0.297000	-123.600000	0.398000	-97.200000	0.037000	97.400000	0.028000	-84.700000	0.554000	-130.400000	0.015000	-164.700000	0.032000	-126.200000	0.670000
-146.200000	0.304000	-146.100000	0.304000	-146.100000	0.304000	-146.000000	0.304000	-146.100000	0.303000	-146.000000	0.304000	146.000000	0.304000	145.800000	0.304000	-145.700000	0.303000	-145.800000	0.302000	-145.600000	0.302000	-145.400000	0.302000	-145.300000	0.301000	-145.100000	0.300000	144.700000	0.300000	-144.500000	0.298000	-144.200000	0.297000	-143.600000	0.296000	-143.100000	0.126000	-136.100000	0.419000	134.700000	0.423000	-129.300000	0.005000	-169.600000	0.581000	-130.900000	0.008000	-105.900000	0.004000
-146.100000	0.305000	-146.100000	0.305000	-146.000000	0.304000	-146.000000	0.304000	-145.900000	0.305000	-146.000000	0.304000	146.000000	0.304000	145.900000	0.303000	-145.700000	0.303000	-145.600000	0.304000	-145.500000	0.303000	-145.400000	0.302000	-145.100000	0.302000	-144.900000	0.302000	144.700000	0.300000	-144.300000	0.300000	-143.900000	0.299000	-143.500000	0.297000	-124.700000	0.396000	-173.000000	0.266000	174.000000	0.258000	-82.800000	0.058000	-119.700000	0.005000	67.000000	0.617000	170.400000	0.014000
-146.200000	0.304000	-146.200000	0.304000	-146.100000	0.304000	-146.000000	0.304000	-146.100000	0.303000	-146.000000	0.304000	146.000000	0.304000	145.800000	0.304000	-145.700000	0.303000	-145.800000	0.302000	-145.600000	0.302000	-145.400000	0.302000	-145.300000	0.301000	-145.100000	0.300000	144.700000	0.300000	-144.500000	0.298000	-144.200000	0.297000	-143.600000	0.296000	-150.000000	0.164000	-135.300000	0.339000	133.700000	0.344000	-94.400000	0.539000	-132.800000	0.027000	174.500000	0.011000	126.300000	0.005000
-180.000000	0.000000	-180.000000	0.000000	-180.000000	0.000000	-180.000000	0.000000	-180.000000	0.000000	-180.000000	0.000000	-180.000000	0.000000	-180.000000	0.000000	-180.000000	0.000000	-180.000000	0.000000	-180.000000	0.000000	-180.000000	0.000000	-180.000000	0.000000	-180.000000	0.000000	-180.000000	0.000000	-180.000000	0.000000	-180.000000	0.000000	-180.000000	0.000000	-180.000000	0.000000	-180.000000	0.000000	-180.000000	0.000000	-180.000000	0.000000	-180.000000	0.000000	-180.000000	0.000000	-180.000000	0.000000
90.000000	0.491000	90.000000	0.491000	90.000000	0.491000	90.000000	0.491000	90.000000	0.491000	90.000000	0.491000	90.000000	0.000000	90.000000	0.000000	90.000000	0.000000	90.000000	0.000000	90.000000	0.000000	90.000000	0.000000	90.000000	0.000000	90.000000	0.000000	90.000000	0.000000	90.000000	0.000000	90.000000	0.000000	90.000000	0.000000	90.000000	0.000000	90.000000	0.000000	90.000000	0.000000	90.000000	0.000000	90.000000	0.000000	90.000000	0.000000	90.000000	0.000000
-180.000000	0.216000	-180.000000	0.215000	-180.000000	0.214000	-180.000000	0.213000	-180.000000	0.212000	-180.000000	0.210000	-180.000000	0.545000	-180.000000	0.544000	-180.000000	0.000000	-180.000000	0.000000	-180.000000	0.000000	-180.000000	0.000000	-180.000000	0.000000	-180.000000	0.000000	-180.000000	0.000000	-180.000000	0.000000	-180.000000	0.000000	-180.000000	0.000000	-180.000000	0.000000	-180.000000	0.000000	-180.000000	0.000000	-180.000000	0.000000	-180.000000	0.000000	-180.000000	0.000000	-180.000000	0.000000
-128.200000	0.381000	-128.000000	0.381000	-127.800000	0.382000	-127.500000	0.382000	-127.400000	0.383000	-126.900000	0.384000	-180.000000	0.243000	-180.000000	0.242000	-135.000000	0.654000	-135.000000	0.654000	-135.000000	0.654000	-135.000000	0.654000	-135.000000	0.654000	-135.000000	0.654000	-135.000000	0.000000	-135.000000	0.000000	-135.000000	0.000000	-135.000000	0.000000	-135.000000	0.000000	-135.000000	0.000000	-135.000000	0.000000	-135.000000	0.000000	-135.000000	0.000000	-135.000000	0.000000	-135.000000	0.000000
-157.100000	0.252000	-157.100000	0.251000	-157.200000	0.250000	-157.200000	0.250000	-157.300000	0.249000	-157.400000	0.247000	133.600000	0.363000	133.400000	0.364000	-180.000000	0.164000	-180.000000	0.145000	-180.000000	0.055000	-180.000000	0.035000	-180.000000	0.025000	-180.000000	0.019000	-180.000000	0.000000	-180.000000	0.000000	-180.000000	0.000000	-180.000000	0.000000	-180.000000	0.000000	-180.000000	0.000000	-180.000000	0.000000	-180.000000	0.000000	-180.000000	0.000000	-180.000000	0.000000	-180.000000	0.000000
-136.700000	0.340000	-136.600000	0.341000	-136.400000	0.341000	-136.400000	0.341000	-136.200000	0.342000	-135.900000	0.343000	153.600000	0.260000	153.600000	0.259000	-117.600000	0.407000	-114.200000	0.418000	-99.000000	0.468000	-95.700000	0.478000	-94.100000	0.484000	-93.100000	0.487000	-90.000000	0.717000	-90.000000	0.000000	-90.000000	0.000000	-90.000000	0.000000	-90.000000	0.000000	-90.000000	0.000000	-90.000000	0.000000	-90.000000	0.000000	-90.000000	0.000000	-90.000000	0.000000	-90.000000	0.000000
-152.300000	0.280000	-152.400000	0.279000	-152.500000	0.279000	-152.400000	0.279000	-152.500000	0.278000	-152.700000	0.277000	138.500000	0.332000	138.300000	0.333000	-161.600000	0.228000	-163.400000	0.219000	-173.000000	0.187000	-175.000000	0.166000	-172.900000	0.038000	-174.400000	0.027000	-180.000000	0.015000	-180.000000	0.732000	-180.000000	0.000000	-180.000000	0.000000	-180.000000	0.000000	-180.000000	0.000000	-180.000000	0.000000	-180.000000	0.000000	-180.000000	0.000000	-180.000000	0.000000	-180.000000	0.000000
-141.800000	0.322000	-141.600000	0.322000	-141.500000	0.322000	-141.500000	0.322000	-141.400000	0.323000	-141.100000	0.323000	150.900000	0.284000	151.000000	0.283000	-132.200000	0.357000	-130.400000	0.363000	-123.300000	0.390000	-119.400000	0.404000	-99.600000	0.474000	-97.100000	0.482000	92.500000	0.488000	-180.000000	0.045000	112.500000	0.769000	112.500000	0.769000	112.500000	0.769000	112.500000	0.769000	112.500000	0.000000	112.500000	0.000000	112.500000	0.000000	112.500000	0.000000	112.500000	0.000000
-149.100000	0.292000	-149.200000	0.292000	-149.200000	0.292000	-149.100000	0.292000	-149.200000	0.291000	-149.200000	0.290000	142.400000	0.318000	142.200000	0.318000	-154.600000	0.266000	-155.400000	0.260000	-158.700000	0.238000	-160.300000	0.223000	-174.200000	0.166000	-172.200000	0.050000	175.400000	0.020000	-97.400000	0.472000	-180.000000	0.009000	-180.000000	0.007000	-180.000000	0.006000	-180.000000	0.005000	-180.000000	0.000000	-180.000000	0.000000	-180.000000	0.000000	-180.000000	0.000000	-180.000000	0.000000
-144.000000	0.313000	-143.900000	0.313000	-143.900000	0.313000	-143.900000	0.313000	-143.700000	0.313000	-143.600000	0.314000	148.300000	0.294000	148.300000	0.293000	-139.100000	0.330000	-138.100000	0.334000	-134.300000	0.349000	-131.600000	0.358000	-119.700000	0.404000	-101.800000	0.467000	95.500000	0.487000	-166.000000	0.016000	-91.500000	0.490000	-91.100000	0.491000	-91.000000	0.491000	-88.500000	0.024000	-90.000000	0.000000	-90.000000	0.000000	-90.000000	0.000000	-90.000000	0.000000	-90.000000	0.000000
-147.600000	0.298000	-147.600000	0.298000	-147.600000	0.298000	-147.600000	0.298000	-147.600000	0.298000	-147.700000	0.297000	144.200000	0.311000	144.000000	0.311000	-150.200000	0.284000	-150.800000	0.281000	-153.000000	0.269000	-154.300000	0.261000	-159.600000	0.218000	-166.100000	0.065000	173.900000	0.035000	-99.400000	0.479000	-177.200000	0.012000	-177.800000	0.010000	-178.100000	0.008000	179.600000	0.525000	-180.000000	0.000000	-180.000000	0.000000	-180.000000	0.000000	-180.000000	0.000000	-180.000000	0.000000
-145.100000	0.309000	-145.000000	0.309000	-145.000000	0.309000	-144.900000	0.308000	-144.900000	0.308000	-144.800000	0.309000	147.200000	0.299000	147.100000	0.298000	-142.400000	0.317000	-141.900000	0.319000	-139.800000	0.327000	-138.300000	0.332000	-131.000000	0.360000	-106.800000	0.452000	98.700000	0.477000	-175.200000	0.063000	-93.400000	0.493000	-92.800000	0.495000	-92.300000	0.496000	149.200000	0.131000	135.000000	0.831000	135.000000	0.000000	135.000000	0.000000	135.000000	0.000000	135.000000	0.000000
-146.900000	0.301000	-146.900000	0.301000	-146.900000	0.301000	-146.700000	0.301000	-146.700000	0.301000	-146.800000	0.300000	145.000000	0.307000	144.900000	0.307000	-148.000000	0.293000	-148.300000	0.291000	-149.500000	0.285000	-150.200000	0.280000	-154.400000	0.258000	-170.200000	0.183000	169.300000	0.041000	-102.800000	0.463000	-176.100000	0.020000	-176.700000	0.015000	-177.400000	0.013000	121.600000	0.392000	-180.000000	0.004000	-180.000000	0.000000	-180.000000	0.000000	-180.000000	0.000000	-180.000000	0.000000
-145.600000	0.307000	-145.600000	0.307000	-145.500000	0.306000	-145.500000	0.306000	-145.500000	0.306000	-145.300000	0.306000	146.500000	0.301000	146.500000	0.301000	-144.000000	0.310000	-143.600000	0.311000	-142.500000	0.315000	-141.700000	0.318000	-137.800000	0.333000	-123.300000	0.390000	101.700000	0.469000	-159.900000	0.032000	-95.300000	0.487000	-94.100000	0.491000	-93.500000	0.492000	138.900000	0.107000	88.800000	0.015000	90.000000	0.852000	90.000000	0.000000	90.000000	0.000000	90.000000	0.000000
-146.600000	0.303000	-146.500000	0.302000	-146.400000	0.303000	-146.400000	0.303000	-146.400000	0.303000	-146.400000	0.302000	145.500000	0.306000	145.400000	0.305000	-146.900000	0.298000	-147.000000	0.297000	-147.600000	0.293000	-147.900000	0.290000	-150.200000	0.278000	-157.200000	0.226000	168.000000	0.062000	-104.700000	0.464000	-173.500000	0.024000	-175.100000	0.018000	-175.700000	0.015000	124.100000	0.404000	-177.800000	0.006000	-180.000000	0.003000	-180.000000	0.000000	-180.000000	0.000000	-180.000000	0.000000
-145.800000	0.305000	-145.800000	0.306000	-145.900000	0.305000	-145.800000	0.305000	-145.800000	0.305000	-145.600000	0.305000	146.300000	0.302000	146.100000	0.302000	-144.900000	0.307000	-144.700000	0.307000	-143.900000	0.309000	-143.400000	0.311000	-141.300000	0.319000	-132.700000	0.353000	105.600000	0.456000	-171.100000	0.096000	-97.100000	0.482000	-95.400000	0.487000	-94.600000	0.489000	147.100000	0.138000	-118.300000	0.639000	-88.800000	0.015000	-123.900000	0.873000	-123.900000	0.873000	-123.800000	0.873000
-146.300000	0.304000	-146.400000	0.303000	-146.200000	0.304000	-146.200000	0.303000	-146.100000	0.303000	-146.200000	0.303000	145.600000	0.305000	145.600000	0.304000	-146.400000	0.301000	-146.300000	0.300000	-146.700000	0.298000	-146.900000	0.296000	-148.000000	0.289000	-153.100000	0.261000	162.300000	0.072000	-109.700000	0.441000	-172.300000	0.031000	-174.100000	0.023000	-175.000000	0.019000	124.400000	0.392000	-173.100000	0.008000	177.800000	0.005000	180.000000	0.002000	180.000000	0.002000	180.000000	0.001000
-146.100000	0.305000	-145.900000	0.305000	-146.000000	0.304000	-145.900000	0.305000	-145.900000	0.305000	-145.800000	0.304000	146.100000	0.303000	146.000000	0.303000	-145.400000	0.305000	-145.200000	0.305000	-144.800000	0.306000	-144.400000	0.307000	-143.100000	0.311000	-138.400000	0.330000	109.500000	0.445000	-150.300000	0.047000	-98.800000	0.477000	-96.700000	0.484000	-95.600000	0.487000	135.500000	0.107000	-100.300000	0.019000	118.800000	0.640000	89.400000	0.009000	89.400000	0.006000	-89.700000	0.006000
-146.200000	0.304000	-146.300000	0.304000	-146.100000	0.304000	-146.200000	0.304000	-146.100000	0.303000	-146.000000	0.304000	145.800000	0.304000	145.800000	0.304000	-146.000000	0.302000	-146.000000	0.301000	-146.100000	0.300000	-146.200000	0.299000	-146.700000	0.294000	-149.500000	0.279000	167.600000	0.170000	-111.300000	0.446000	-170.000000	0.035000	-172.400000	0.025000	-173.700000	0.020000	125.600000	0.400000	-173.500000	0.536000	174.400000	0.007000	-178.900000	0.003000	-178.900000	0.003000	179.400000	0.002000
-146.100000	0.305000	-146.100000	0.305000	-146.000000	0.304000	-146.000000	0.304000	-145.900000	0.305000	-146.000000	0.304000	145.900000	0.303000	145.900000	0.303000	-145.500000	0.304000	-145.300000	0.304000	-145.100000	0.304000	-144.800000	0.304000	-144.000000	0.307000	-141.400000	0.317000	122.000000	0.395000	-172.300000	0.199000	-100.500000	0.473000	-97.800000	0.481000	-96.400000	0.485000	151.700000	0.168000	-126.600000	0.093000	102.200000	0.013000	-124.600000	0.645000	-127.300000	0.647000	128.300000	0.648000
-146.200000	0.304000	-146.200000	0.304000	-146.100000	0.304000	-146.000000	0.304000	-146.100000	0.303000	-146.000000	0.304000	145.800000	0.304000	145.800000	0.304000	-145.900000	0.303000	-145.900000	0.302000	-145.800000	0.301000	-145.800000	0.301000	-146.000000	0.297000	-147.500000	0.289000	157.200000	0.214000	-125.600000	0.383000	-168.700000	0.042000	-171.800000	0.030000	-173.300000	0.024000	126.400000	0.379000	-126.300000	0.386000	175.900000	0.010000	-178.700000	0.005000	-179.500000	0.004000	179.000000	0.003000
-146.100000	0.305000	-146.000000	0.304000	-146.000000	0.304000	-146.000000	0.304000	-145.900000	0.305000	-146.000000	0.304000	145.900000	0.303000	145.900000	0.303000	-145.700000	0.303000	-145.500000	0.304000	-145.300000	0.304000	-145.200000	0.303000	-144.500000	0.305000	-143.100000	0.310000	131.000000	0.360000	-125.500000	0.069000	-102.200000	0.468000	-98.900000	0.477000	-97.300000	0.482000	126.100000	0.092000	-160.500000	0.228000	131.500000	0.632000	-97.300000	0.011000	-96.900000	0.008000	96.900000	0.007000
-146.200000	0.304000	-146.100000	0.304000	-146.100000	0.304000	-146.000000	0.304000	-146.100000	0.303000	-146.000000	0.304000	145.800000	0.304000	145.800000	0.304000	-145.700000	0.303000	-145.800000	0.302000	-145.800000	0.302000	-145.500000	0.301000	-145.700000	0.299000	-146.400000	0.294000	153.700000	0.253000	-125.900000	0.414000	-166.500000	0.046000	-170.100000	0.033000	-171.900000	0.026000	128.000000	0.401000	-131.200000	0.351000	159.300000	0.011000	-178.300000	0.005000	-177.400000	0.004000	178.300000	0.002000
-146.100000	0.305000	-146.100000	0.304000	-146.000000	0.304000	-146.000000	0.304000	-145.900000	0.305000	-146.000000	0.304000	145.900000	0.303000	145.900000	0.303000	-145.700000	0.303000	-145.500000	0.303000	-145.400000	0.303000	-145.200000	0.303000	-144.800000	0.303000	-143.900000	0.306000	137.100000	0.335000	-169.800000	0.255000	-103.800000	0.463000	-100.200000	0.474000	-98.200000	0.480000	161.300000	0.221000	-106.000000	0.062000	109.800000	0.019000	-129.400000	0.641000	-130.000000	0.643000	130.200000	0.646000
-146.200000	0.304000	-146.100000	0.304000	-146.100000	0.304000	-146.000000	0.304000	-146.100000	0.303000	-146.000000	0.304000	145.800000	0.304000	145.800000	0.304000	-145.700000	0.303000	-145.700000	0.303000	-145.600000	0.302000	-145.500000	0.301000	-145.400000	0.300000	-145.800000	0.297000	149.900000	0.273000	-134.900000	0.347000	-165.300000	0.054000	-169.100000	0.037000	-171.300000	0.029000	130.300000	0.357000	-134.100000	0.406000	173.700000	0.016000	-170.500000	0.005000	-174.300000	0.005000	175.700000	0.003000
-146.100000	0.305000	-146.100000	0.304000	-146.000000	0.304000	-146.000000	0.304000	-145.900000	0.305000	-146.000000	0.304000	145.900000	0.303000	145.900000	0.303000	-145.700000	0.303000	-145.700000	0.303000	-145.500000	0.303000	-145.200000	0.303000	-145.000000	0.303000	-144.400000	0.304000	140.400000	0.320000	-149.000000	0.253000	-105.600000	0.458000	-101.300000	0.471000	-99.000000	0.477000	110.600000	0.065000	-166.800000	0.250000	134.900000	0.618000	-101.400000	0.015000	-99.400000	0.012000	98.800000	0.011000
-146.200000	0.304000	-146.100000	0.304000	-146.100000	0.304000	-146.000000	0.304000	-146.100000	0.303000	-146.000000	0.304000	145.800000	0.304000	145.800000	0.304000	-145.700000	0.303000	-145.700000	0.303000	-145.600000	0.302000	-145.500000	0.301000	-145.400000	0.300000	-145.500000	0.299000	147.800000	0.285000	-138.000000	0.330000	-162.800000	0.058000	-167.700000	0.040000	-170.300000	0.031000	132.400000	0.407000	-132.600000	0.342000	108.900000	0.016000	-177.600000	0.005000	-177.400000	0.004000	177.300000	0.002000
-146.100000	0.305000	-146.100000	0.304000	-146.000000	0.304000	-146.000000	0.304000	-145.900000	0.305000	-146.000000	0.304000	145.900000	0.303000	145.900000	0.303000	-145.700000	0.303000	-145.700000	0.303000	-145.500000	0.303000	-145.200000	0.303000	-144.900000	0.302000	-144.600000	0.302000	142.300000	0.311000	-149.200000	0.276000	-107.300000	0.453000	-102.400000	0.468000	-99.800000	0.475000	167.600000	0.252000	-100.600000	0.047000	160.200000	0.024000	-131.700000	0.636000	-131.300000	0.640000	130.400000	0.642000
-146.200000	0.304000	-146.100000	0.304000	-146.100000	0.304000	-146.000000	0.304000	-146.100000	0.303000	-146.000000	0.304000	145.800000	0.304000	145.800000	0.304000	-145.700000	0.303000	-145.700000	0.303000	-145.600000	0.302000	-145.500000	0.301000	-145.300000	0.301000	-145.200000	0.300000	146.400000	0.291000	-140.800000	0.317000	-161.800000	0.068000	-166.800000	0.044000	-169.600000	0.034000	133.300000	0.343000	-135.100000	0.414000	-82.400000	0.026000	-125.200000	0.010000	-160.900000	0.007000	169.800000	0.007000
-146.100000	0.305000	-146.100000	0.304000	-146.000000	0.304000	-146.000000	0.304000	-145.900000	0.305000	-146.000000	0.304000	145.900000	0.303000	145.900000	0.303000	-145.700000	0.303000	-145.700000	0.303000	-145.500000	0.303000	-145.200000	0.303000	-145.100000	0.302000	-144.800000	0.301000	143.400000	0.307000	-147.000000	0.285000	-109.200000	0.446000	-103.400000	0.465000	-100.600000	0.473000	102.300000	0.051000	-169.800000	0.254000	-146.700000	0.598000	-139.600000	0.013000	76.500000	0.011000	-80.900000	0.009000
-146.200000	0.304000	-146.100000	0.304000	-146.100000	0.304000	-146.000000	0.304000	-146.100000	0.303000	-146.000000	0.304000	145.800000	0.304000	145.800000	0.304000	-145.700000	0.303000	-145.700000	0.303000	-145.600000	0.302000	-145.500000	0.301000	-145.300000	0.301000	-145.100000	0.301000	145.800000	0.295000	-142.200000	0.309000	-158.900000	0.074000	-165.500000	0.047000	-168.600000	0.035000	135.000000	0.413000	-132.900000	0.342000	-76.800000	0.027000	72.600000	0.019000	171.600000	0.004000	-172.600000	0.003000
-146.100000	0.305000	-146.100000	0.304000	-146.000000	0.304000	-146.000000	0.304000	-145.900000	0.305000	-146.000000	0.304000	145.900000	0.303000	145.900000	0.303000	-145.700000	0.303000	-145.700000	0.303000	-145.500000	0.303000	-145.200000	0.303000	-145.100000	0.302000	-145.000000	0.301000	143.900000	0.304000	-145.900000	0.291000	-111.300000	0.440000	-104.500000	0.462000	-101.200000	0.471000	170.300000	0.261000	-99.500000	0.040000	159.700000	0.022000	142.800000	0.603000	55.400000	0.632000	-55.300000	0.638000
-146.200000	0.304000	-146.100000	0.304000	-146.100000	0.304000	-146.000000	0.304000	-146.100000	0.303000	-146.000000	0.304000	145.800000	0.304000	145.800000	0.304000	-145.700000	0.303000	-145.700000	0.303000	-145.600000	0.302000	-145.500000	0.301000	-145.300000	0.301000	-145.000000	0.301000	145.300000	0.297000	-143.200000	0.305000	-157.800000	0.087000	-164.500000	0.051000	-168.200000	0.039000	134.400000	0.340000	-134.900000	0.418000	106.300000	0.025000	74.200000	0.028000	-109.100000	0.017000	165.900000	0.012000
-146.100000	0.305000	-146.100000	0.304000	-146.000000	0.304000	-146.000000	0.304000	-145.900000	0.305000	-146.000000	0.304000	145.900000	0.303000	145.900000	0.303000	-145.700000	0.303000	-145.700000	0.303000	-145.500000	0.303000	-145.200000	0.303000	-145.100000	0.302000	-145.000000	0.301000	144.200000	0.302000	-145.200000	0.294000	-113.600000	0.432000	-105.500000	0.458000	-102.000000	0.469000	99.500000	0.044000	-171.300000	0.254000	174.600000	0.617000	-144.700000	0.029000	-170.400000	0.012000	118.600000	0.008000
-146.200000	0.304000	-146.100000	0.304000	-146.100000	0.304000	-146.000000	0.304000	-146.100000	0.303000	-146.000000	0.304000	145.800000	0.304000	145.800000	0.304000	-145.700000	0.303000	-145.700000	0.303000	-145.600000	0.302000	-145.500000	0.301000	-145.300000	0.301000	-145.000000	0.301000	145.000000	0.298000	-143.700000	0.303000	-154.700000	0.095000	-163.200000	0.055000	-166.900000	0.039000	135.700000	0.416000	-133.000000	0.344000	126.500000	0.006000	-132.400000	0.016000	94.700000	0.006000	159.400000	0.003000
-146.100000	0.305000	-146.100000	0.304000	-146.000000	0.304000	-146.000000	0.304000	-145.900000	0.305000	-146.000000	0.304000	145.900000	0.303000	145.900000	0.303000	-145.700000	0.303000	-145.700000	0.303000	-145.500000	0.303000	-145.200000	0.303000	-145.100000	0.302000	-145.000000	0.301000	144.400000	0.301000	-144.900000	0.296000	-115.900000	0.424000	-106.700000	0.455000	-102.600000	0.467000	171.600000	0.263000	-99.100000	0.035000	126.700000	0.009000	68.700000	0.604000	139.000000	0.625000	140.900000	0.025000
-146.200000	0.304000	-146.100000	0.304000	-146.100000	0.304000	-146.000000	0.304000	-146.100000	0.303000	-146.000000	0.304000	145.800000	0.304000	145.800000	0.304000	-145.700000	0.303000	-145.700000	0.303000	-145.600000	0.302000	-145.500000	0.301000	-145.300000	0.301000	-145.000000	0.301000	144.900000	0.299000	-143.900000	0.301000	-155.900000	0.126000	-162.000000	0.059000	-166.900000	0.044000	134.800000	0.340000	-134.600000	0.420000	171.500000	0.585000	160.000000	0.029000	74.500000	0.022000	173.000000	0.652000
-146.100000	0.305000	-146.100000	0.304000	-146.000000	0.304000	-146.000000	0.304000	-145.900000	0.305000	-146.000000	0.304000	145.900000	0.303000	145.900000	0.303000	-145.700000	0.303000	-145.700000	0.303000	-145.500000	0.303000	-145.200000	0.303000	-145.100000	0.302000	-145.000000	0.301000	144.600000	0.301000	-144.700000	0.297000	-119.600000	0.408000	-107.800000	0.452000	-103.400000	0.465000	98.700000	0.041000	-172.400000	0.255000	122.400000	0.008000	93.400000	0.013000	100.700000	0.007000	70.200000	0.013000
-146.200000	0.304000	-146.100000	0.304000	-146.100000	0.304000	-146.000000	0.304000	-146.100000	0.303000	-146.000000	0.304000	145.800000	0.304000	145.800000	0.304000	-145.700000	0.303000	-145.700000	0.303000	-145.600000	0.302000	-145.500000	0.301000	-145.300000	0.301000	-145.000000	0.301000	144.800000	0.299000	-144.100000	0.300000	-154.000000	0.158000	-160.700000	0.062000	-165.200000	0.043000	135.800000	0.417000	-133.100000	0.344000	125.300000	0.024000	-174.200000	0.011000	113.600000	0.008000	-134.100000	0.006000
-146.100000	0.305000	-146.100000	0.304000	-146.000000	0.304000	-146.000000	0.304000	-145.900000	0.305000	-146.000000	0.304000	145.900000	0.303000	145.900000	0.303000	-145.700000	0.303000	-145.700000	0.303000	-145.500000	0.303000	-145.200000	0.303000	-145.100000	0.302000	-145.000000	0.301000	144.600000	0.301000	-144.500000	0.298000	-124.500000	0.388000	-108.800000	0.449000	-104.000000	0.463000	172.200000	0.264000	-98.900000	0.033000	173.100000	0.575000	-125.800000	0.619000	-70.200000	0.628000	-162.700000	0.018000
-146.200000	0.304000	-146.100000	0.304000	-146.100000	0.304000	-146.000000	0.304000	-146.100000	0.303000	-146.000000	0.304000	145.800000	0.304000	145.800000	0.304000	-145.700000	0.303000	-145.700000	0.303000	-145.600000	0.302000	-145.500000	0.301000	-145.300000	0.301000	-145.000000	0.301000	144.800000	0.299000	-144.300000	0.300000	-156.300000	0.216000	-159.800000	0.067000	-165.500000	0.049000	134.900000	0.340000	-134.500000	0.421000	118.000000	0.011000	-103.300000	0.020000	-91.100000	0.011000	96.800000	0.011000
-146.100000	0.305000	-146.100000	0.304000	-146.000000	0.304000	-146.000000	0.304000	-145.900000	0.305000	-146.000000	0.304000	145.900000	0.303000	145.900000	0.303000	-145.700000	0.303000	-145.700000	0.303000	-145.500000	0.303000	-145.200000	0.303000	-145.100000	0.302000	-145.000000	0.301000	144.600000	0.301000	-144.500000	0.298000	-131.400000	0.357000	-109.900000	0.445000	-104.800000	0.461000	98.200000	0.039000	-172.800000	0.255000	135.500000	0.016000	177.300000	0.012000	-98.300000	0.019000	-54.000000	0.664000
-146.200000	0.304000	-146.100000	0.304000	-146.100000	0.304000	-146.000000	0.304000	-146.100000	0.303000	-146.000000	0.304000	145.800000	0.304000	145.800000	0.304000	-145.700000	0.303000	-145.700000	0.303000	-145.600000	0.302000	-145.500000	0.301000	-145.300000	0.301000	-145.000000	0.301000	144.800000	0.299000	-144.300000	0.300000	-151.500000	0.244000	-158.300000	0.071000	-163.500000	0.047000	135.800000	0.418000	-133.200000	0.345000	-73.900000	0.576000	100.700000	0.016000	-100.300000	0.009000	-153.300000	0.006000
-146.100000	0.305000	-146.100000	0.304000	-146.000000	0.304000	-146.000000	0.304000	-145.900000	0.305000	-146.000000	0.304000	145.900000	0.303000	145.900000	0.303000	-145.700000	0.303000	-145.700000	0.303000	-145.500000	0.303000	-145.200000	0.303000	-145.100000	0.302000	-145.000000	0.301000	144.600000	0.301000	-144.500000	0.298000	-136.200000	0.337000	-111.100000	0.441000	-105.400000	0.459000	172.600000	0.265000	-98.600000	0.031000	-123.900000	0.014000	139.000000	0.621000	161.600000	0.628000	-87.200000	0.011000
-146.200000	0.304000	-146.100000	0.304000	-146.100000	0.304000	-146.000000	0.304000	-146.100000	0.303000	-146.000000	0.304000	145.800000	0.304000	145.800000	0.304000	-145.700000	0.303000	-145.700000	0.303000	-145.600000	0.302000	-145.500000	0.301000	-145.300000	0.301000	-145.000000	0.301000	144.800000	0.299000	-144.300000	0.300000	-149.300000	0.265000	-157.200000	0.077000	-164.200000	0.054000	135.000000	0.339000	-134.400000	0.422000	-102.300000	0.023000	163.800000	0.017000	82.200000	0.010000	165.200000	0.003000
-146.100000	0.305000	-146.100000	0.304000	-146.000000	0.304000	-146.000000	0.304000	-145.900000	0.305000	-146.000000	0.304000	145.900000	0.303000	145.900000	0.303000	-145.700000	0.303000	-145.700000	0.303000	-145.500000	0.303000	-145.200000	0.303000	-145.100000	0.302000	-145.000000	0.301000	144.600000	0.301000	-144.500000	0.298000	-139.200000	0.322000	-112.500000	0.437000	-106.100000	0.457000	98.100000	0.039000	-173.200000	0.255000	-81.500000	0.569000	116.400000	0.013000	177.900000	0.006000	134.000000	0.017000
-146.200000	0.304000	-146.100000	0.304000	-146.100000	0.304000	-146.000000	0.304000	-146.100000	0.303000	-146.000000	0.304000	145.800000	0.304000	145.800000	0.304000	-145.700000	0.303000	-145.700000	0.303000	-145.600000	0.302000	-145.500000	0.301000	-145.300000	0.301000	-145.000000	0.301000	144.800000	0.299000	-144.300000	0.300000	-147.300000	0.278000	-155.400000	0.081000	-161.800000	0.050000	135.900000	0.418000	-133.100000	0.345000	-108.400000	0.009000	156.400000	0.008000	-98.700000	0.022000	144.700000	0.661000
-146.100000	0.305000	-146.100000	0.304000	-146.000000	0.304000	-146.000000	0.304000	-145.900000	0.305000	-146.000000	0.304000	145.900000	0.303000	145.900000	0.303000	-145.700000	0.303000	-145.700000	0.303000	-145.500000	0.303000	-145.200000	0.303000	-145.100000	0.302000	-145.000000	0.301000	144.600000	0.301000	-144.500000	0.298000	-141.200000	0.313000	-113.800000	0.433000	-106.600000	0.456000	172.600000	0.265000	-98.800000	0.031000	-110.100000	0.039000	141.100000	0.621000	149.900000	0.622000	76.600000	0.011000
-146.200000	0.304000	-146.100000	0.304000	-146.100000	0.304000	-146.000000	0.304000	-146.100000	0.303000	-146.000000	0.304000	145.800000	0.304000	145.800000	0.304000	-145.700000	0.303000	-145.700000	0.303000	-145.600000	0.302000	-145.500000	0.301000	-145.300000	0.301000	-145.000000	0.301000	144.800000	0.299000	-144.300000	0.300000	-146.000000	0.285000	-154.600000	0.089000	-163.100000	0.058000	135.000000	0.339000	-134.300000	0.422000	-82.900000	0.555000	-81.000000	0.028000	-86.200000	0.014000	-136.800000	0.009000
-146.100000	0.305000	-146.100000	0.304000	-146.000000	0.304000	-146.000000	0.304000	-145.900000	0.305000	-146.000000	0.304000	145.900000	0.303000	145.900000	0.303000	-145.700000	0.303000	-145.700000	0.303000	-145.500000	0.303000	-145.200000	0.303000	-145.100000	0.302000	-145.000000	0.301000	144.600000	0.301000	-144.500000	0.298000	-142.200000	0.307000	-115.200000	0.428000	-107.200000	0.453000	98.100000	0.039000	-173.200000	0.255000	-109.300000	0.026000	-171.000000	0.004000	168.200000	0.007000	-155.600000	0.008000
-146.200000	0.304000	-146.100000	0.304000	-146.100000	0.304000	-146.000000	0.304000	-146.100000	0.303000	-146.000000	0.304000	145.800000	0.304000	145.800000	0.304000	-145.700000	0.303000	-145.700000	0.303000	-145.600000	0.302000	-145.500000	0.301000	-145.300000	0.301000	-145.000000	0.301000	144.800000	0.299000	-144.300000	0.300000	-145.300000	0.290000	-152.400000	0.093000	-160.500000	0.055000	135.900000	0.418000	-133.100000	0.345000	-103.100000	0.020000	78.300000	0.022000	86.600000	0.017000	80.300000	0.018000
-146.100000	0.305000	-146.100000	0.304000	-146.000000	0.304000	-146.000000	0.304000	-145.900000	0.305000	-146.000000	0.304000	145.900000	0.303000	145.900000	0.303000	-145.700000	0.303000	-145.700000	0.303000	-145.500000	0.303000	-145.200000	0.303000	-145.100000	0.302000	-145.000000	0.301000	144.600000	0.301000	-144.500000	0.298000	-142.900000	0.304000	-116.600000	0.423000	-107.900000	0.452000	172.600000	0.265000	-98.800000	0.031000	-85.100000	0.554000	-148.000000	0.614000	67.500000	0.628000	177.200000	0.664000
-146.200000	0.304000	-146.100000	0.304000	-146.100000	0.304000	-146.000000	0.304000	-146.100000	0.303000	-146.000000	0.304000	145.800000	0.304000	145.800000	0.304000	-145.700000	0.303000	-145.700000	0.303000	-145.600000	0.302000	-145.500000	0.301000	-145.300000	0.301000	-145.000000	0.301000	144.800000	0.299000	-144.300000	0.300000	-144.800000	0.293000	-152.500000	0.107000	-161.500000	0.062000	135.000000	0.339000	-134.300000	0.422000	-103.100000	0.036000	-80.900000	0.022000	96.000000	0.009000	127.300000	0.008000
-146.100000	0.305000	-146.100000	0.304000	-146.000000	0.304000	-146.000000	0.304000	-145.900000	0.305000	-146.000000	0.304000	145.900000	0.303000	145.900000	0.303000	-145.700000	0.303000	-145.700000	0.303000	-145.500000	0.303000	-145.200000	0.303000	-145.100000	0.302000	-145.000000	0.301000	144.600000	0.301000	-144.500000	0.298000	-143.300000	0.301000	-118.500000	0.416000	-108.500000	0.449000	98.100000	0.039000	-173.200000	0.255000	-115.400000	0.028000	-86.000000	0.013000	137.500000	0.012000	134.200000	0.005000
-146.200000	0.304000	-146.100000	0.304000	-146.100000	0.304000	-146.000000	0.304000	-146.100000	0.303000	-146.000000	0.304000	145.800000	0.304000	145.800000	0.304000	-145.700000	0.303000	-145.700000	0.303000	-145.600000	0.302000	-145.500000	0.301000	-145.300000	0.301000	-145.000000	0.301000	144.800000	0.299000	-144.300000	0.300000	-144.400000	0.295000	-148.600000	0.107000	-159.200000	0.060000	135.900000	0.418000	-133.100000	0.345000	-85.300000	0.551000	-114.300000	0.010000	-70.700000	0.013000	160.400000	0.010000
-146.100000	0.305000	-146.100000	0.304000	-146.000000	0.304000	-146.000000	0.304000	-145.900000	0.305000	-146.000000	0.304000	145.900000	0.303000	145.900000	0.303000	-145.700000	0.303000	-145.700000	0.303000	-145.500000	0.303000	-145.200000	0.303000	-145.100000	0.302000	-145.000000	0.301000	144.600000	0.301000	-144.500000	0.298000	-143.600000	0.300000	-120.100000	0.412000	-109.200000	0.448000	172.600000	0.265000	-98.800000	0.031000	-94.600000	0.033000	61.900000	0.626000	148.700000	0.609000	134.800000	0.007000
-146.200000	0.304000	-146.100000	0.304000	-146.100000	0.304000	-146.000000	0.304000	-146.100000	0.303000	-146.000000	0.304000	145.800000	0.304000	145.800000	0.304000	-145.700000	0.303000	-145.700000	0.303000	-145.600000	0.302000	-145.500000	0.301000	-145.300000	0.301000	-145.000000	0.301000	144.800000	0.299000	-144.300000	0.300000	-144.300000	0.296000	-153.400000	0.144000	-159.800000	0.066000	135.000000	0.339000	-134.300000	0.422000	-116.600000	0.014000	-173.300000	0.016000	70.800000	0.024000	116.700000	0.663000
-146.100000	0.305000	-146.100000	0.304000	-146.000000	0.304000	-146.000000	0.304000	-145.900000	0.305000	-146.000000	0.304000	145.900000	0.303000	145.900000	0.303000	-145.700000	0.303000	-145.700000	0.303000	-145.500000	0.303000	-145.200000	0.303000	-145.100000	0.302000	-145.000000	0.301000	144.600000	0.301000	-144.500000	0.298000	-143.700000	0.299000	-123.000000	0.396000	-109.800000	0.445000	98.100000	0.039000	-173.200000	0.255000	-82.000000	0.555000	-95.600000	0.010000	-130.700000	0.024000	59.400000	0.021000
-146.200000	0.304000	-146.100000	0.304000	-146.100000	0.304000	-146.000000	0.304000	-146.100000	0.303000	-146.000000	0.304000	145.800000	0.304000	145.800000	0.304000	-145.700000	0.303000	-145.700000	0.303000	-145.600000	0.302000	-145.500000	0.301000	-145.300000	0.301000	-145.000000	0.301000	144.800000	0.299000	-144.300000	0.300000	-144.200000	0.297000	-140.900000	0.116000	-157.900000	0.065000	135.900000	0.418000	-133.100000	0.345000	142.500000	0.045000	178.400000	0.012000	-161.900000	0.013000	-125.500000	0.004000
-146.100000	0.305000	-146.100000	0.304000	-146.000000	0.304000	-146.000000	0.304000	-145.900000	0.305000	-146.000000	0.304000	145.900000	0.303000	145.900000	0.303000	-145.700000	0.303000	-145.700000	0.303000	-145.500000	0.303000	-145.200000	0.303000	-145.100000	0.302000	-145.000000	0.301000	144.600000	0.301000	-144.500000	0.298000	-143.800000	0.298000	-124.400000	0.400000	-110.500000	0.444000	172.600000	0.265000	-98.800000	0.031000	123.200000	0.013000	122.600000	0.632000	82.400000	0.586000	-114.600000	0.006000
-146.200000	0.304000	-146.100000	0.304000	-146.100000	0.304000	-146.000000	0.304000	-146.100000	0.303000	-146.000000	0.304000	145.800000	0.304000	145.800000	0.304000	-145.700000	0.303000	-145.700000	0.303000	-145.600000	0.302000	-145.500000	0.301000	-145.300000	0.301000	-145.000000	0.301000	144.800000	0.299000	-144.300000	0.300000	-144.000000	0.297000	-160.600000	0.218000	-158.200000	0.071000	135.000000	0.339000	-134.300000	0.422000	159.200000	0.553000	111.000000	0.007000	56.000000	0.055000	-57.300000	0.022000
-146.100000	0.305000	-146.100000	0.304000	-146.000000	0.304000	-146.000000	0.304000	-145.900000	0.305000	-146.000000	0.304000	145.900000	0.303000	145.900000	0.303000	-145.700000	0.303000	-145.700000	0.303000	-145.500000	0.303000	-145.200000	0.303000	-145.100000	0.302000	-145.000000	0.301000	144.600000	0.301000	-144.500000	0.298000	-143.900000	0.298000	-130.400000	0.359000	-111.200000	0.441000	98.100000	0.039000	-173.200000	0.255000	131.800000	0.039000	168.800000	0.011000	-118.900000	0.010000	124.900000	0.644000
-146.200000	0.304000	-146.100000	0.304000	-146.100000	0.304000	-146.000000	0.304000	-146.100000	0.303000	-146.000000	0.304000	145.800000	0.304000	145.800000	0.304000	-145.700000	0.303000	-145.700000	0.303000	-145.600000	0.302000	-145.500000	0.301000	-145.300000	0.301000	-145.000000	0.301000	144.800000	0.299000	-144.300000	0.300000	-144.000000	0.297000	-148.200000	0.222000	-156.200000	0.070000	135.900000	0.418000	-133.100000	0.345000	139.100000	0.021000	-89.300000	0.017000	-128.200000	0.011000	60.000000	0.022000
-146.100000	0.305000	-146.100000	0.304000	-146.000000	0.304000	-146.000000	0.304000	-145.900000	0.305000	-146.000000	0.304000	145.900000	0.303000	145.900000	0.303000	-145.700000	0.303000	-145.700000	0.303000	-145.500000	0.303000	-145.200000	0.303000	-145.100000	0.302000	-145.000000	0.301000	144.600000	0.301000	-144.500000	0.298000	-143.900000	0.298000	-134.300000	0.346000	-111.900000	0.440000	172.600000	0.265000	-98.800000	0.031000	152.700000	0.560000	-139.300000	0.618000	56.800000	0.611000	-113.600000	0.013000
-146.200000	0.304000	-146.100000	0.304000	-146.100000	0.304000	-146.000000	0.304000	-146.100000	0.303000	-146.000000	0.304000	145.800000	0.304000	145.800000	0.304000	-145.700000	0.303000	-145.700000	0.303000	-145.600000	0.302000	-145.500000	0.301000	-145.300000	0.301000	-145.000000	0.301000	144.800000	0.299000	-144.300000	0.300000	-144.000000	0.297000	-150.100000	0.254000	-156.600000	0.076000	135.000000	0.339000	-134.300000	0.422000	129.600000	0.011000	-82.400000	0.026000	-104.900000	0.015000	-174.000000	0.007000
-146.100000	0.305000	-146.100000	0.304000	-146.000000	0.304000	-146.000000	0.304000	-145.900000	0.305000	-146.000000	0.304000	145.900000	0.303000	145.900000	0.303000	-145.700000	0.303000	-145.700000	0.303000	-145.500000	0.303000	-145.200000	0.303000	-145.100000	0.302000	-145.000000	0.301000	144.600000	0.301000	-144.500000	0.298000	-143.900000	0.298000	-137.400000	0.328000	-112.600000	0.437000	98.100000	0.039000	-173.200000	0.255000	141.500000	0.048000	164.500000	0.009000	168.600000	0.027000	75.100000	0.017000
-146.200000	0.304000	-146.100000	0.304000	-146.100000	0.304000	-146.000000	0.304000	-146.100000	0.303000	-146.000000	0.304000	145.800000	0.304000	145.800000	0.304000	-145.700000	0.303000	-145.700000	0.303000	-145.600000	0.302000	-145.500000	0.301000	-145.300000	0.301000	-145.000000	0.301000	144.800000	0.299000	-144.300000	0.300000	-144.000000	0.297000	-147.400000	0.268000	-154.600000	0.075000	135.900000	0.418000	-133.100000	0.345000	160.900000	0.550000	105.100000	0.009000	119.900000	0.010000	49.800000	0.658000
-146.100000	0.305000	-146.100000	0.304000	-146.000000	0.304000	-146.000000	0.304000	-145.900000	0.305000	-146.000000	0.304000	145.900000	0.303000	145.900000	0.303000	-145.700000	0.303000	-145.700000	0.303000	-145.500000	0.303000	-145.200000	0.303000	-145.100000	0.302000	-145.000000	0.301000	144.600000	0.301000	-144.500000	0.298000	-143.900000	0.298000	-139.700000	0.318000	-113.300000	0.435000	172.600000	0.265000	-98.800000	0.031000	114.100000	0.007000	-55.900000	0.633000	125.900000	0.622000	-163.100000	0.013000
-146.200000	0.304000	-146.100000	0.304000	-146.100000	0.304000	-146.000000	0.304000	-146.100000	0.303000	-146.000000	0.304000	145.800000	0.304000	145.800000	0.304000	-145.700000	0.303000	-145.700000	0.303000	-145.600000	0.302000	-145.500000	0.301000	-145.300000	0.301000	-145.000000	0.301000	144.800000	0.299000	-144.300000	0.300000	-144.000000	0.297000	-146.300000	0.278000	-155.100000	0.083000	135.000000	0.339000	-134.300000	0.422000	152.300000	0.061000	-151.200000	0.007000	172.500000	0.004000	88.700000	0.007000
-146.100000	0.305000	-146.100000	0.304000	-146.000000	0.304000	-146.000000	0.304000	-145.900000	0.305000	-146.000000	0.304000	145.900000	0.303000	145.900000	0.303000	-145.700000	0.303000	-145.700000	0.303000	-145.500000	0.303000	-145.200000	0.303000	-145.100000	0.302000	-145.000000	0.301000	144.600000	0.301000	-144.500000	0.298000	-143.900000	0.298000	-141.000000	0.310000	-114.200000	0.431000	98.100000	0.039000	-173.200000	0.255000	-91.700000	0.535000	-102.500000	0.011000	117.600000	0.026000	164.900000	0.002000
-146.200000	0.304000	-146.100000	0.304000	-146.100000	0.304000	-146.000000	0.304000	-146.100000	0.303000	-146.000000	0.304000	145.800000	0.304000	145.800000	0.304000	-145.700000	0.303000	-145.700000	0.303000	-145.600000	0.302000	-145.500000	0.301000	-145.300000	0.301000	-145.000000	0.301000	144.800000	0.299000	-144.300000	0.300000	-144.000000	0.297000	-145.200000	0.284000	-152.500000	0.081000	135.900000	0.418000	-133.100000	0.345000	-112.100000	0.026000	175.000000	0.016000	146.500000	0.005000	52.100000	0.030000
-146.100000	0.305000	-146.100000	0.304000	-146.000000	0.304000	-146.000000	0.304000	-145.900000	0.305000	-146.000000	0.304000	145.900000	0.303000	145.900000	0.303000	-145.700000	0.303000	-145.700000	0.303000	-145.500000	0.303000	-145.200000	0.303000	-145.100000	0.302000	-145.000000	0.301000	144.600000	0.301000	-144.500000	0.298000	-143.900000	0.298000	-141.800000	0.305000	-115.000000	0.430000	172.600000	0.265000	-98.800000	0.031000	-87.800000	0.047000	139.100000	0.622000	139.000000	0.618000	-154.100000	0.649000
-146.200000	0.304000	-146.100000	0.304000	-146.100000	0.304000	-146.000000	0.304000	-146.100000	0.303000	-146.000000	0.304000	145.800000	0.304000	145.800000	0.304000	-145.700000	0.303000	-145.700000	0.303000	-145.600000	0.302000	-145.500000	0.301000	-145.300000	0.301000	-145.000000	0.301000	144.800000	0.299000	-144.300000	0.300000	-144.000000	0.297000	-144.700000	0.289000	-153.300000	0.090000	135.000000	0.339000	-134.300000	0.422000	-96.800000	0.526000	92.300000	0.011000	-72.200000	0.020000	-79.900000	0.009000
-146.100000	0.305000	-146.100000	0.304000	-146.000000	0.304000	-146.000000	0.304000	-145.900000	0.305000	-146.000000	0.304000	145.900000	0.303000	145.900000	0.303000	-145.700000	0.303000	-145.700000	0.303000	-145.500000	0.303000	-145.200000	0.303000	-145.100000	0.302000	-145.000000	0.301000	144.600000	0.301000	-144.500000	0.298000	-143.900000	0.298000	-142.500000	0.302000	-115.900000	0.426000	98.100000	0.039000	-173.200000	0.255000	-99.200000	0.042000	-168.800000	0.023000	137.200000	0.018000	136.700000	0.010000
-146.200000	0.304000	-146.100000	0.304000	-146.100000	0.304000	-146.000000	0.304000	-146.100000	0.303000	-146.000000	0.304000	145.800000	0.304000	145.800000	0.304000	-145.700000	0.303000	-145.700000	0.303000	-145.600000	0.302000	-145.500000	0.301000	-145.300000	0.301000	-145.000000	0.301000	144.800000	0.299000	-144.300000	0.300000	-144.000000	0.297000	-144.200000	0.291000	-150.400000	0.087000	135.900000	0.418000	-133.100000	0.345000	-98.700000	0.061000	-110.900000	0.017000	116.500000	0.008000	167.100000	0.016000
-146.100000	0.305000	-146.100000	0.304000	-146.000000	0.304000	-146.000000	0.304000	-145.900000	0.305000	-146.000000	0.304000	145.900000	0.303000	145.900000	0.303000	-145.700000	0.303000	-145.700000	0.303000	-145.500000	0.303000	-145.200000	0.303000	-145.100000	0.302000	-145.000000	0.301000	144.600000	0.301000	-144.500000	0.298000	-143.900000	0.298000	-142.800000	0.300000	-116.700000	0.424000	172.600000	0.265000	-98.800000	0.031000	-100.200000	0.510000	-133.100000	0.623000	-47.900000	0.624000	-98.600000	0.022000
-146.200000	0.304000	-146.100000	0.304000	-146.100000	0.304000	-146.000000	0.304000	-146.100000	0.303000	-146.000000	0.304000	145.800000	0.304000	145.800000	0.304000	-145.700000	0.303000	-145.700000	0.303000	-145.600000	0.302000	-145.500000	0.301000	-145.300000	0.301000	-145.000000	0.301000	144.800000	0.299000	-144.300000	0.300000	-144.000000	0.297000	-144.000000	0.293000	-151.900000	0.100000	135.000000	0.339000	-134.300000	0.422000	-86.600000	0.050000	-165.400000	0.004000	102.600000	0.007000	56.700000	0.656000
-146.100000	0.305000	-146.100000	0.304000	-146.000000	0.304000	-146.000000	0.304000	-145.900000	0.305000	-146.000000	0.304000	145.900000	0.303000	145.900000	0.303000	-145.700000	0.303000	-145.700000	0.303000	-145.500000	0.303000	-145.200000	0.303000	-145.100000	0.302000	-145.000000	0.301000	144.600000	0.301000	-144.500000	0.298000	-143.900000	0.298000	-143.100000	0.299000	-117.800000	0.419000	98.100000	0.039000	-173.200000	0.255000	-100.100000	0.045000	-112.200000	0.022000	81.600000	0.023000	141.800000	0.003000
-146.200000	0.304000	-146.100000	0.304000	-146.100000	0.304000	-146.000000	0.304000	-146.100000	0.303000	-146.000000	0.304000	145.800000	0.304000	145.800000	0.304000	-145.700000	0.303000	-145.700000	0.303000	-145.600000	0.302000	-145.500000	0.301000	-145.300000	0.301000	-145.000000	0.301000	144.800000	0.299000	-144.300000	0.300000	-144.000000	0.297000	-143.800000	0.294000	-147.700000	0.094000	135.900000	0.418000	-133.100000	0.345000	-100.400000	0.508000	-162.600000	0.006000	105.600000	0.011000	78.700000	0.014000
-146.100000	0.305000	-146.100000	0.304000	-146.000000	0.304000	-146.000000	0.304000	-145.900000	0.305000	-146.000000	0.304000	145.900000	0.303000	145.900000	0.303000	-145.700000	0.303000	-145.700000	0.303000	-145.500000	0.303000	-145.200000	0.303000	-145.100000	0.302000	-145.000000	0.301000	144.600000	0.301000	-144.500000	0.298000	-143.900000	0.298000	-143.200000	0.298000	-118.800000	0.418000	172.600000	0.265000	-98.800000	0.031000	-86.900000	0.075000	-134.900000	0.624000	127.300000	0.623000	-148.100000	0.006000
-146.200000	0.304000	-146.100000	0.304000	-146.100000	0.304000	-146.000000	0.304000	-146.100000	0.303000	-146.000000	0.304000	145.800000	0.304000	145.800000	0.304000	-145.700000	0.303000	-145.700000	0.303000	-145.600000	0.302000	-145.500000	0.301000	-145.300000	0.301000	-145.000000	0.301000	144.800000	0.299000	-144.300000	0.300000	-144.000000	0.297000	-143.700000	0.295000	-150.600000	0.112000	135.000000	0.339000	-134.300000	0.422000	-109.700000	0.034000	-111.900000	0.024000	169.600000	0.013000	-138.500000	0.009000
-146.100000	0.305000	-146.100000	0.304000	-146.000000	0.304000	-146.000000	0.304000	-145.900000	0.305000	-146.000000	0.304000	145.900000	0.303000	145.900000	0.303000	-145.700000	0.303000	-145.700000	0.303000	-145.500000	0.303000	-145.200000	0.303000	-145.100000	0.302000	-145.000000	0.301000	144.600000	0.301000	-144.500000	0.298000	-143.900000	0.298000	-143.300000	0.297000	-119.900000	0.411000	98.100000	0.039000	-173.200000	0.255000	-98.100000	0.514000	-167.300000	0.005000	-94.900000	0.011000	-123.800000	0.671000
-146.200000	0.304000	-146.100000	0.304000	-146.100000	0.304000	-146.000000	0.304000	-146.100000	0.303000	-146.000000	0.304000	145.800000	0.304000	145.800000	0.304000	-145.700000	0.303000	-145.700000	0.303000	-145.600000	0.302000	-145.500000	0.301000	-145.300000	0.301000	-145.000000	0.301000	144.800000	0.299000	-144.300000	0.300000	-144.000000	0.297000	-143.500000	0.295000	-144.500000	0.100000	135.900000	0.418000	-133.100000	0.345000	-80.800000	0.066000	88.600000	0.020000	-147.200000	0.011000	-137.400000	0.008000
-146.100000	0.305000	-146.100000	0.304000	-146.000000	0.304000	-146.000000	0.304000	-145.900000	0.305000	-146.000000	0.304000	145.900000	0.303000	145.900000	0.303000	-145.700000	0.303000	-145.700000	0.303000	-145.500000	0.303000	-145.200000	0.303000	-145.100000	0.302000	-145.000000	0.301000	144.600000	0.301000	-144.500000	0.298000	-143.900000	0.298000	-143.400000	0.297000	-120.900000	0.412000	172.600000	0.265000	-98.800000	0.031000	-119.100000	0.025000	145.100000	0.613000	-72.700000	0.621000	-143.700000	0.006000
-146.200000	0.304000	-146.100000	0.304000	-146.100000	0.304000	-146.000000	0.304000	-146.100000	0.303000	-146.000000	0.304000	145.800000	0.304000	145.800000	0.304000	-145.700000	0.303000	-145.700000	0.303000	-145.600000	0.302000	-145.500000	0.301000	-145.300000	0.301000	-145.000000	0.301000	144.800000	0.299000	-144.300000	0.300000	-144.000000	0.297000	-143.500000	0.295000	-150.900000	0.131000	135.000000	0.339000	-134.300000	0.422000	-91.900000	0.527000	76.700000	0.026000	-79.300000	0.018000	-145.200000	0.007000
-146.100000	0.305000	-146.100000	0.304000	-146.000000	0.304000	-146.000000	0.304000	-145.900000	0.305000	-146.000000	0.304000	145.900000	0.303000	145.900000	0.303000	-145.700000	0.303000	-145.700000	0.303000	-145.500000	0.303000	-145.200000	0.303000	-145.100000	0.302000	-145.000000	0.301000	144.600000	0.301000	-144.500000	0.298000	-143.900000	0.298000	-143.400000	0.297000	-122.200000	0.400000	98.100000	0.039000	-173.200000	0.255000	155.800000	0.064000	-156.200000	0.013000	148.600000	0.019000	-140.700000	0.009000
-146.200000	0.304000	-146.100000	0.304000	-146.100000	0.304000	-146.000000	0.304000	-146.100000	0.303000	-146.000000	0.304000	145.800000	0.304000	145.800000	0.304000	-145.700000	0.303000	-145.700000	0.303000	-145.600000	0.302000	-145.500000	0.301000	-145.300000	0.301000	-145.000000	0.301000	144.800000	0.299000	-144.300000	0.300000	-144.000000	0.297000	-143.500000	0.295000	-139.600000	0.103000	135.900000	0.418000	-133.100000	0.345000	115.000000	0.019000	-114.100000	0.008000	115.900000	0.005000	-115.600000	0.672000
-146.100000	0.305000	-146.100000	0.304000	-146.000000	0.304000	-146.000000	0.304000	-145.900000	0.305000	-146.000000	0.304000	145.900000	0.303000	145.900000	0.303000	-145.700000	0.303000	-145.700000	0.303000	-145.500000	0.303000	-145.200000	0.303000	-145.100000	0.302000	-145.000000	0.301000	144.600000	0.301000	-144.500000	0.298000	-143.900000	0.298000	-143.400000	0.297000	-123.400000	0.406000	172.600000	0.265000	-98.800000	0.031000	158.600000	0.530000	58.300000	0.626000	-51.700000	0.627000	-153.800000	0.010000
-146.200000	0.304000	-146.100000	0.304000	-146.100000	0.304000	-146.000000	0.304000	-146.100000	0.303000	-146.000000	0.304000	145.800000	0.304000	145.800000	0.304000	-145.700000	0.303000	-145.700000	0.303000	-145.600000	0.302000	-145.500000	0.301000	-145.300000	0.301000	-145.000000	0.301000	144.800000	0.299000	-144.300000	0.300000	-144.000000	0.297000	-143.500000	0.295000	-157.100000	0.182000	135.000000	0.339000	-134.300000	0.422000	131.900000	0.068000	143.800000	0.018000	107.500000	0.012000	-128.500000	0.004000
-146.100000	0.305000	-146.100000	0.304000	-146.000000	0.304000	-146.000000	0.304000	-145.900000	0.305000	-146.000000	0.304000	145.900000	0.303000	145.900000	0.303000	-145.700000	0.303000	-145.700000	0.303000	-145.500000	0.303000	-145.200000	0.303000	-145.100000	0.302000	-145.000000	0.301000	144.600000	0.301000	-144.500000	0.298000	-143.900000	0.298000	-143.400000	0.297000	-126.600000	0.377000	98.100000	0.039000	-173.200000	0.255000	141.200000	0.011000	111.400000	0.006000	90.700000	0.013000	-148.100000	0.006000
-146.200000	0.304000	-146.100000	0.304000	-146.100000	0.304000	-146.000000	0.304000	-146.100000	0.303000	-146.000000	0.304000	145.800000	0.304000	145.800000	0.304000	-145.700000	0.303000	-145.700000	0.303000	-145.600000	0.302000	-145.500000	0.301000	-145.300000	0.301000	-145.000000	0.301000	144.800000	0.299000	-144.300000	0.300000	-144.000000	0.297000	-143.500000	0.295000	-124.600000	0.084000	135.900000	0.418000	-133.100000	0.345000	143.700000	0.557000	178.700000	0.025000	89.100000	0.014000	-147.600000	0.014000
-146.100000	0.305000	-146.100000	0.304000	-146.000000	0.304000	-146.000000	0.304000	-145.900000	0.305000	-146.000000	0.304000	145.900000	0.303000	145.900000	0.303000	-145.700000	0.303000	-145.700000	0.303000	-145.500000	0.303000	-145.200000	0.303000	-145.100000	0.302000	-145.000000	0.301000	144.600000	0.301000	-144.500000	0.298000	-143.900000	0.298000	-143.400000	0.297000	-127.900000	0.405000	172.600000	0.265000	-98.800000	0.031000	140.200000	0.014000	144.600000	0.614000	132.800000	0.620000	-154.400000	0.669000
-146.200000	0.304000	-146.100000	0.304000	-146.100000	0.304000	-146.000000	0.304000	-146.100000	0.303000	-146.000000	0.304000	145.800000	0.304000	145.800000	0.304000	-145.700000	0.303000	-145.700000	0.303000	-145.600000	0.302000	-145.500000	0.301000	-145.300000	0.301000	-145.000000	0.301000	144.800000	0.299000	-144.300000	0.300000	-144.000000	0.297000	-143.500000	0.295000	-165.300000	0.239000	135.000000	0.339000	-134.300000	0.422000	136.000000	0.046000	88.600000	0.007000	82.700000	0.018000	-95.200000	0.005000
-146.100000	0.305000	-146.100000	0.304000	-146.000000	0.304000	-146.000000	0.304000	-145.900000	0.305000	-146.000000	0.304000	145.900000	0.303000	145.900000	0.303000	-145.700000	0.303000	-145.700000	0.303000	-145.500000	0.303000	-145.200000	0.303000	-145.100000	0.302000	-145.000000	0.301000	144.600000	0.301000	-144.500000	0.298000	-143.900000	0.298000	-143.400000	0.297000	-132.200000	0.350000	98.100000	0.039000	-173.200000	0.255000	159.200000	0.542000	-159.400000	0.035000	-150.000000	0.014000	163.900000	0.009000
-146.200000	0.304000	-146.100000	0.304000	-146.100000	0.304000	-146.000000	0.304000	-146.100000	0.303000	-146.000000	0.304000	145.800000	0.304000	145.800000	0.304000	-145.700000	0.303000	-145.700000	0.303000	-145.600000	0.302000	-145.500000	0.301000	-145.300000	0.301000	-145.000000	0.301000	144.800000	0.299000	-144.300000	0.300000	-144.000000	0.297000	-143.500000	0.295000	-109.400000	0.066000	135.900000	0.418000	-133.100000	0.345000	116.200000	0.022000	-125.800000	0.009000	-122.700000	0.005000	127.300000	0.010000
-146.100000	0.305000	-146.100000	0.304000	-146.000000	0.304000	-146.000000	0.304000	-145.900000	0.305000	-146.000000	0.304000	145.900000	0.303000	145.900000	0.303000	-145.700000	0.303000	-145.700000	0.303000	-145.500000	0.303000	-145.200000	0.303000	-145.100000	0.302000	-145.000000	0.301000	144.600000	0.301000	-144.500000	0.298000	-143.900000	0.298000	-143.400000	0.297000	-133.300000	0.407000	172.600000	0.265000	-98.800000	0.031000	146.300000	0.063000	64.800000	0.616000	57.900000	0.625000	-65.300000	0.018000
-146.200000	0.304000	-146.100000	0.304000	-146.100000	0.304000	-146.000000	0.304000	-146.100000	0.303000	-146.000000	0.304000	145.800000	0.304000	145.800000	0.304000	-145.700000	0.303000	-145.700000	0.303000	-145.600000	0.302000	-145.500000	0.301000	-145.300000	0.301000	-145.000000	0.301000	144.800000	0.299000	-144.300000	0.300000	-144.000000	0.297000	-143.500000	0.295000	-168.600000	0.261000	135.000000	0.339000	-134.300000	0.422000	-90.600000	0.536000	174.300000	0.017000	-109.100000	0.022000	-175.800000	0.650000
-146.100000	0.305000	-146.100000	0.304000	-146.000000	0.304000	-146.000000	0.304000	-145.900000	0.305000	-146.000000	0.304000	145.900000	0.303000	145.900000	0.303000	-145.700000	0.303000	-145.700000	0.303000	-145.500000	0.303000	-145.200000	0.303000	-145.100000	0.302000	-145.000000	0.301000	144.600000	0.301000	-144.500000	0.298000	-143.900000	0.298000	-143.400000	0.297000	-134.800000	0.339000	98.100000	0.039000	-173.200000	0.255000	-115.200000	0.014000	84.000000	0.022000	-92.100000	0.008000	57.600000	0.020000
-146.200000	0.304000	-146.100000	0.304000	-146.100000	0.304000	-146.000000	0.304000	-146.100000	0.303000	-146.000000	0.304000	145.800000	0.304000	145.800000	0.304000	-145.700000	0.303000	-145.700000	0.303000	-145.600000	0.302000	-145.500000	0.301000	-145.300000	0.301000	-145.000000	0.301000	144.800000	0.299000	-144.300000	0.300000	-144.000000	0.297000	-143.500000	0.295000	-104.000000	0.061000	135.900000	0.418000	-133.100000	0.345000	-82.700000	0.045000	-168.300000	0.005000	-90.700000	0.013000	-119.400000	0.004000
-180.000000	0.000000	-180.000000	0.000000	-180.000000	0.000000	-180.000000	0.000000	-180.000000	0.000000	-180.000000	0.000000	-180.000000	0.000000	-180.000000	0.000000	-180.000000	0.000000	-180.000000	0.000000	-180.000000	0.000000	-180.000000	0.000000	-180.000000	0.000000	-180.000000	0.000000	-180.000000	0.000000	-180.000000	0.000000	-180.000000	0.000000	-180.000000	0.000000	-180.000000	0.000000	-180.000000	0.000000	-180.000000	0.000000	-180.000000	0.000000	-180.000000	0.000000	-180.000000	0.000000	-180.000000	0.000000
90.000000	0.491000	90.000000	0.491000	90.000000	0.491000	90.000000	0.491000	90.000000	0.491000	90.000000	0.491000	90.000000	0.491000	90.000000	0.000000	90.000000	0.000000	90.000000	0.000000	90.000000	0.000000	90.000000	0.000000	90.000000	0.000000	90.000000	0.000000	90.000000	0.000000	90.000000	0.000000	90.000000	0.000000	90.000000	0.000000	90.000000	0.000000	90.000000	0.000000	90.000000	0.000000	90.000000	0.000000	90.000000	0.000000	90.000000	0.000000	90.000000	0.000000
-180.000000	0.216000	-180.000000	0.215000	-180.000000	0.214000	-180.000000	0.213000	-180.000000	0.212000	-180.000000	0.210000	-180.000000	0.208000	-180.000000	0.544000	-180.000000	0.000000	-180.000000	0.000000	-180.000000	0.000000	-180.000000	0.000000	-180.000000	0.000000	-180.000000	0.000000	-180.000000	0.000000	-180.000000	0.000000	-180.000000	0.000000	-180.000000	0.000000	-180.000000	0.000000	-180.000000	0.000000	-180.000000	0.000000	-180.000000	0.000000	-180.000000	0.000000	-180.000000	0.000000	-180.000000	0.000000
-128.200000	0.381000	-128.000000	0.381000	-127.800000	0.382000	-127.500000	0.382000	-127.400000	0.383000	-126.900000	0.384000	-126.500000	0.385000	-180.000000	0.242000	-135.000000	0.654000	-135.000000	0.654000	-135.000000	0.654000	-135.000000	0.654000	-135.000000	0.654000	-135.000000	0.654000	-135.000000	0.000000	-135.000000	0.000000	-135.000000	0.000000	-135.000000	0.000000	-135.000000	0.000000	-135.000000	0.000000	-135.000000	0.000000	-135.000000	0.000000	-135.000000	0.000000	-135.000000	0.000000	-135.000000	0.000000
-157.100000	0.252000	-157.100000	0.251000	-157.200000	0.250000	-157.200000	0.250000	-157.200000	0.248000	-157.400000	0.247000	-157.400000	0.245000	133.400000	0.364000	-180.000000	0.163000	-180.000000	0.143000	-180.000000	0.056000	-180.000000	0.036000	-180.000000	0.026000	-180.000000	0.019000	-180.000000	0.000000	-180.000000	0.000000	-180.000000	0.000000	-180.000000	0.000000	-180.000000	0.000000	-180.000000	0.000000	-180.000000	0.000000	-180.000000	0.000000	-180.000000	0.000000	-180.000000	0.000000	-180.000000	0.000000
-136.700000	0.340000	-136.600000	0.341000	-136.400000	0.341000	-136.400000	0.341000	-136.100000	0.342000	-135.900000	0.343000	-135.600000	0.344000	153.500000	0.258000	-117.400000	0.408000	-113.900000	0.419000	-99.200000	0.467000	-95.900000	0.478000	-94.300000	0.483000	-93.100000	0.487000	-90.000000	0.717000	-90.000000	0.000000	-90.000000	0.000000	-90.000000	0.000000	-90.000000	0.000000	-90.000000	0.000000	-90.000000	0.000000	-90.000000	0.000000	-90.000000	0.000000	-90.000000	0.000000	-90.000000	0.000000
-152.300000	0.280000	-152.400000	0.279000	-152.500000	0.279000	-152.400000	0.279000	-152.600000	0.278000	-152.600000	0.277000	-152.800000	0.276000	138.200000	0.333000	-161.700000	0.227000	-163.500000	0.218000	-172.900000	0.187000	-174.700000	0.163000	-172.600000	0.040000	-174.400000	0.028000	-180.000000	0.015000	-180.000000	0.732000	-180.000000	0.000000	-180.000000	0.000000	-180.000000	0.000000	-180.000000	0.000000	-180.000000	0.000000	-180.000000	0.000000	-180.000000	0.000000	-180.000000	0.000000	-180.000000	0.000000
-141.800000	0.322000	-141.600000	0.322000	-141.500000	0.322000	-141.500000	0.322000	-141.400000	0.323000	-141.200000	0.323000	-141.000000	0.324000	151.000000	0.283000	-132.000000	0.358000	-130.200000	0.364000	-123.400000	0.390000	-119.000000	0.406000	-100.000000	0.473000	-97.300000	0.481000	92.500000	0.488000	-180.000000	0.045000	112.500000	0.769000	112.500000	0.769000	112.500000	0.769000	112.500000	0.769000	112.500000	0.000000	112.500000	0.000000	112.500000	0.000000	112.500000	0.000000	112.500000	0.000000
-149.100000	0.292000	-149.200000	0.292000	-149.100000	0.292000	-149.100000	0.292000	-149.200000	0.291000	-149.200000	0.290000	-149.200000	0.289000	142.200000	0.318000	-154.700000	0.265000	-155.500000	0.259000	-158.600000	0.237000	-160.600000	0.222000	-173.800000	0.165000	-172.000000	0.053000	175.400000	0.021000	-97.400000	0.472000	-180.000000	0.009000	-180.000000	0.007000	-180.000000	0.006000	-180.000000	0.005000	-180.000000	0.000000	-180.000000	0.000000	-180.000000	0.000000	-180.000000	0.000000	-180.000000	0.000000
-144.000000	0.313000	-143.900000	0.313000	-143.900000	0.313000	-143.900000	0.313000	-143.700000	0.313000	-143.600000	0.314000	-143.400000	0.314000	148.300000	0.293000	-139.000000	0.331000	-138.000000	0.335000	-134.100000	0.349000	-131.400000	0.359000	-119.600000	0.404000	-102.400000	0.465000	95.700000	0.486000	-166.000000	0.017000	-91.500000	0.490000	-91.100000	0.491000	-91.000000	0.491000	-88.500000	0.027000	-90.000000	0.000000	-90.000000	0.000000	-90.000000	0.000000	-90.000000	0.000000	-90.000000	0.000000
-147.600000	0.298000	-147.600000	0.298000	-147.600000	0.298000	-147.600000	0.298000	-147.600000	0.298000	-147.700000	0.297000	-147.600000	0.296000	144.000000	0.311000	-150.300000	0.283000	-150.800000	0.280000	-153.000000	0.269000	-154.400000	0.260000	-159.600000	0.218000	-165.500000	0.070000	173.600000	0.037000	-99.500000	0.478000	-177.200000	0.013000	-177.800000	0.010000	-178.100000	0.009000	179.600000	0.523000	-180.000000	0.000000	-180.000000	0.000000	-180.000000	0.000000	-180.000000	0.000000	-180.000000	0.000000
-145.100000	0.309000	-145.000000	0.309000	-145.000000	0.309000	-144.900000	0.308000	-144.900000	0.308000	-144.800000	0.309000	-144.600000	0.309000	147.100000	0.298000	-142.200000	0.317000	-141.700000	0.319000	-139.800000	0.327000	-138.100000	0.332000	-131.000000	0.360000	-107.800000	0.449000	99.200000	0.475000	-174.900000	0.065000	-93.500000	0.493000	-92.800000	0.495000	-92.400000	0.496000	149.600000	0.133000	135.000000	0.831000	135.000000	0.000000	135.000000	0.000000	135.000000	0.000000	135.000000	0.000000
-146.900000	0.301000	-146.900000	0.301000	-146.900000	0.301000	-146.700000	0.301000	-146.700000	0.301000	-146.800000	0.300000	-146.800000	0.300000	144.900000	0.307000	-148.100000	0.293000	-148.300000	0.291000	-149.500000	0.285000	-150.200000	0.280000	-154.400000	0.258000	-169.500000	0.185000	168.700000	0.045000	-103.200000	0.462000	-175.900000	0.020000	-176.700000	0.016000	-177.100000	0.013000	121.700000	0.391000	-180.000000	0.004000	-180.000000	0.000000	-180.000000	0.000000	-180.000000	0.000000	-180.000000	0.000000
-145.600000	0.307000	-145.600000	0.307000	-145.500000	0.306000	-145.500000	0.306000	-145.500000	0.306000	-145.300000	0.306000	-145.200000	0.306000	146.500000	0.301000	-144.000000	0.310000	-143.600000	0.311000	-142.500000	0.315000	-141.700000	0.318000	-137.800000	0.333000	-123.800000	0.388000	102.600000	0.466000	-159.400000	0.033000	-95.300000	0.487000	-94.300000	0.490000	-93.600000	0.492000	138.600000	0.107000	88.800000	0.016000	90.000000	0.852000	90.000000	0.000000	90.000000	0.000000	90.000000	0.000000
-146.600000	0.303000	-146.500000	0.302000	-146.400000	0.303000	-146.400000	0.303000	-146.400000	0.303000	-146.300000	0.302000	-146.300000	0.302000	145.400000	0.305000	-146.900000	0.298000	-147.000000	0.297000	-147.600000	0.293000	-147.900000	0.290000	-150.100000	0.278000	-156.900000	0.227000	167.000000	0.067000	-105.100000	0.463000	-173.600000	0.024000	-174.700000	0.019000	-175.700000	0.015000	124.200000	0.403000	-177.800000	0.007000	-180.000000	0.003000	-180.000000	0.000000	-180.000000	0.000000	-180.000000	0.000000
-145.800000	0.305000	-145.800000	0.306000	-145.900000	0.305000	-145.800000	0.305000	-145.800000	0.305000	-145.700000	0.305000	-145.600000	0.305000	146.100000	0.302000	-144.900000	0.307000	-144.600000	0.307000	-143.900000	0.309000	-143.400000	0.311000	-141.300000	0.318000	-132.900000	0.352000	106.700000	0.452000	-171.000000	0.101000	-97.100000	0.482000	-95.800000	0.486000	-94.600000	0.489000	148.200000	0.144000	-118.100000	0.637000	-88.800000	0.016000	-123.600000	0.873000	-123.600000	0.873000	-123.600000	0.873000
-146.300000	0.304000	-146.400000	0.303000	-146.200000	0.304000	-146.200000	0.303000	-146.100000	0.303000	-146.200000	0.303000	-146.100000	0.303000	145.600000	0.304000	-146.300000	0.300000	-146.300000	0.300000	-146.600000	0.298000	-146.800000	0.295000	-147.800000	0.289000	-153.000000	0.262000	161.700000	0.082000	-110.500000	0.438000	-172.200000	0.032000	-173.700000	0.025000	-175.000000	0.020000	124.700000	0.390000	-169.600000	0.009000	177.900000	0.005000	180.000000	0.002000	180.000000	0.002000	180.000000	0.002000
-146.100000	0.305000	-145.900000	0.305000	-146.000000	0.304000	-145.900000	0.305000	-145.900000	0.305000	-145.800000	0.304000	-145.800000	0.304000	145.900000	0.303000	-145.200000	0.305000	-145.200000	0.305000	-144.800000	0.306000	-144.200000	0.307000	-143.100000	0.310000	-138.500000	0.329000	111.100000	0.438000	-149.000000	0.049000	-99.000000	0.477000	-97.200000	0.482000	-95.800000	0.486000	133.700000	0.103000	-102.200000	0.020000	118.100000	0.639000	89.400000	0.009000	89.400000	0.007000	89.400000	0.005000
-146.200000	0.304000	-146.300000	0.304000	-146.100000	0.304000	-146.200000	0.304000	-146.100000	0.303000	-146.000000	0.304000	-145.900000	0.303000	145.800000	0.304000	-146.100000	0.302000	-145.900000	0.301000	-146.100000	0.300000	-146.100000	0.298000	-146.600000	0.295000	-149.300000	0.279000	166.800000	0.183000	-112.200000	0.444000	-169.700000	0.035000	-171.800000	0.027000	-173.300000	0.021000	125.900000	0.400000	-173.200000	0.537000	173.900000	0.007000	-178.900000	0.003000	-178.900000	0.002000	-178.900000	0.002000
-146.100000	0.305000	-146.100000	0.305000	-146.000000	0.304000	-146.000000	0.304000	-145.900000	0.305000	-146.000000	0.304000	-145.800000	0.304000	145.900000	0.303000	-145.500000	0.304000	-145.300000	0.304000	-145.100000	0.304000	-144.700000	0.305000	-144.100000	0.306000	-141.500000	0.317000	124.200000	0.387000	-172.100000	0.203000	-100.700000	0.472000	-98.400000	0.479000	-96.800000	0.484000	155.300000	0.186000	-126.200000	0.088000	102.000000	0.015000	-124.600000	0.645000	-126.000000	0.647000	-127.800000	0.648000
-146.200000	0.304000	-146.200000	0.304000	-146.100000	0.304000	-146.000000	0.304000	-146.100000	0.303000	-146.000000	0.304000	-145.900000	0.303000	145.800000	0.304000	-145.800000	0.302000	-145.800000	0.302000	-145.700000	0.301000	-145.800000	0.300000	-145.900000	0.298000	-147.500000	0.289000	156.100000	0.222000	-126.200000	0.380000	-168.700000	0.044000	-171.100000	0.033000	-172.900000	0.025000	127.400000	0.372000	-125.900000	0.388000	176.000000	0.012000	-178.700000	0.005000	179.000000	0.004000	178.600000	0.004000
-146.100000	0.305000	-146.000000	0.304000	-146.000000	0.304000	-146.000000	0.304000	-145.900000	0.305000	-146.000000	0.304000	-145.800000	0.304000	145.900000	0.303000	-145.600000	0.304000	-145.500000	0.303000	-145.300000	0.303000	-145.000000	0.303000	-144.600000	0.304000	-143.000000	0.309000	132.400000	0.354000	-128.200000	0.086000	-102.500000	0.467000	-99.700000	0.475000	-97.600000	0.481000	121.000000	0.082000	-161.500000	0.229000	131.400000	0.630000	-96.900000	0.012000	-95.700000	0.009000	-95.400000	0.006000
-146.200000	0.304000	-146.100000	0.304000	-146.100000	0.304000	-146.000000	0.304000	-146.100000	0.303000	-146.000000	0.304000	-145.900000	0.303000	145.800000	0.304000	-145.900000	0.303000	-145.700000	0.303000	-145.600000	0.302000	-145.500000	0.301000	-145.500000	0.299000	-146.200000	0.294000	152.900000	0.258000	-126.600000	0.407000	-165.900000	0.047000	-169.100000	0.035000	-171.600000	0.027000	129.300000	0.403000	-131.100000	0.352000	153.900000	0.011000	-178.500000	0.005000	-178.300000	0.004000	-177.800000	0.003000
-146.100000	0.305000	-146.100000	0.304000	-146.000000	0.304000	-146.000000	0.304000	-145.900000	0.305000	-146.000000	0.304000	-145.800000	0.304000	145.900000	0.303000	-145.600000	0.303000	-145.600000	0.303000	-145.400000	0.303000	-145.200000	0.303000	-144.800000	0.303000	-143.900000	0.306000	137.900000	0.331000	-167.400000	0.253000	-104.200000	0.462000	-101.000000	0.472000	-98.500000	0.479000	163.900000	0.234000	-106.000000	0.059000	114.700000	0.019000	-128.900000	0.640000	-128.400000	0.644000	-129.400000	0.646000
-146.200000	0.304000	-146.000000	0.304000	-146.100000	0.304000	-146.000000	0.304000	-146.100000	0.303000	-146.000000	0.304000	-145.900000	0.303000	145.800000	0.304000	-145.700000	0.303000	-145.700000	0.303000	-145.600000	0.302000	-145.500000	0.301000	-145.400000	0.300000	-145.800000	0.297000	149.300000	0.276000	-134.600000	0.346000	-165.100000	0.057000	-168.400000	0.041000	-171.000000	0.030000	131.400000	0.351000	-133.700000	0.408000	169.100000	0.551000	-170.100000	0.005000	-175.900000	0.003000	-178.000000	0.003000
-146.100000	0.305000	-146.100000	0.304000	-146.000000	0.304000	-146.000000	0.304000	-145.900000	0.305000	-146.000000	0.304000	-145.800000	0.304000	145.900000	0.303000	-145.700000	0.303000	-145.600000	0.303000	-145.400000	0.303000	-145.200000	0.303000	-144.900000	0.302000	-144.300000	0.303000	140.800000	0.317000	-149.200000	0.254000	-106.100000	0.456000	-102.200000	0.468000	-99.300000	0.476000	107.600000	0.060000	-167.300000	0.249000	120.600000	0.052000	-101.300000	0.017000	-97.700000	0.013000	-95.800000	0.010000
-146.200000	0.304000	-146.100000	0.304000	-146.100000	0.304000	-146.000000	0.304000	-146.100000	0.303000	-146.000000	0.304000	-145.900000	0.303000	145.800000	0.304000	-145.700000	0.303000	-145.700000	0.303000	-145.600000	0.302000	-145.500000	0.301000	-145.300000	0.301000	-145.300000	0.299000	147.400000	0.287000	-138.100000	0.329000	-162.000000	0.060000	-166.500000	0.043000	-170.000000	0.033000	133.300000	0.409000	-132.400000	0.343000	133.900000	0.028000	-177.900000	0.006000	-179.300000	0.004000	179.800000	0.004000
-146.100000	0.305000	-146.000000	0.304000	-146.000000	0.304000	-146.000000	0.304000	-145.900000	0.305000	-146.000000	0.304000	-145.800000	0.304000	145.900000	0.303000	-145.700000	0.303000	-145.600000	0.303000	-145.400000	0.303000	-145.200000	0.303000	-145.100000	0.302000	-144.700000	0.302000	142.600000	0.310000	-149.000000	0.276000	-107.900000	0.451000	-103.400000	0.465000	-100.200000	0.474000	168.500000	0.255000	-101.400000	0.047000	152.800000	0.555000	-131.200000	0.634000	-129.700000	0.641000	-130.000000	0.643000
-146.200000	0.304000	-146.100000	0.304000	-146.100000	0.304000	-146.000000	0.304000	-146.100000	0.303000	-146.000000	0.304000	-145.900000	0.303000	145.800000	0.304000	-145.700000	0.303000	-145.700000	0.303000	-145.600000	0.302000	-145.500000	0.301000	-145.200000	0.301000	-145.100000	0.300000	146.200000	0.292000	-140.700000	0.316000	-161.400000	0.072000	-165.900000	0.049000	-169.000000	0.035000	133.600000	0.342000	-134.700000	0.414000	132.400000	0.015000	-123.800000	0.010000	-165.900000	0.005000	-169.400000	0.003000
-146.100000	0.305000	-146.100000	0.304000	-146.000000	0.304000	-146.000000	0.304000	-145.900000	0.305000	-146.000000	0.304000	-145.800000	0.304000	145.900000	0.303000	-145.700000	0.303000	-145.600000	0.303000	-145.400000	0.303000	-145.200000	0.303000	-145.100000	0.302000	-144.800000	0.301000	143.500000	0.306000	-146.800000	0.285000	-109.900000	0.444000	-104.600000	0.461000	-101.000000	0.472000	102.000000	0.050000	-169.800000	0.253000	144.700000	0.022000	-140.300000	0.015000	78.300000	0.012000	79.200000	0.011000
-146.200000	0.304000	-146.000000	0.304000	-146.100000	0.304000	-146.000000	0.304000	-146.100000	0.303000	-146.000000	0.304000	-145.900000	0.303000	145.800000	0.304000	-145.700000	0.303000	-145.700000	0.303000	-145.600000	0.302000	-145.500000	0.301000	-145.200000	0.301000	-145.000000	0.300000	145.500000	0.295000	-142.300000	0.309000	-157.900000	0.076000	-163.900000	0.051000	-168.300000	0.037000	135.100000	0.413000	-132.800000	0.343000	-83.500000	0.565000	72.400000	0.020000	175.100000	0.005000	176.900000	0.004000
-146.100000	0.305000	-146.100000	0.304000	-146.000000	0.304000	-146.000000	0.304000	-145.900000	0.305000	-146.000000	0.304000	-145.800000	0.304000	145.900000	0.303000	-145.700000	0.303000	-145.600000	0.303000	-145.400000	0.303000	-145.200000	0.303000	-145.100000	0.302000	-144.800000	0.301000	143.900000	0.303000	-145.800000	0.291000	-112.000000	0.438000	-105.800000	0.458000	-101.700000	0.470000	170.400000	0.261000	-100.000000	0.040000	-124.200000	0.009000	143.400000	0.601000	54.300000	0.635000	53.200000	0.639000
-146.200000	0.304000	-146.100000	0.304000	-146.100000	0.304000	-146.000000	0.304000	-146.100000	0.303000	-146.000000	0.304000	-145.900000	0.303000	145.800000	0.304000	-145.700000	0.303000	-145.700000	0.303000	-145.600000	0.302000	-145.500000	0.301000	-145.200000	0.301000	-145.000000	0.300000	145.100000	0.297000	-143.200000	0.305000	-157.700000	0.094000	-163.300000	0.057000	-167.500000	0.039000	134.400000	0.340000	-134.700000	0.418000	-98.400000	0.067000	75.400000	0.029000	-122.200000	0.013000	-164.100000	0.009000
-146.100000	0.305000	-146.000000	0.304000	-146.000000	0.304000	-146.000000	0.304000	-145.900000	0.305000	-146.000000	0.304000	-145.800000	0.304000	145.900000	0.303000	-145.700000	0.303000	-145.600000	0.303000	-145.400000	0.303000	-145.200000	0.303000	-145.100000	0.302000	-144.800000	0.301000	144.300000	0.302000	-145.200000	0.294000	-114.600000	0.428000	-106.900000	0.454000	-102.300000	0.468000	100.000000	0.045000	-171.200000	0.253000	173.200000	0.538000	-147.900000	0.029000	-83.700000	0.011000	79.100000	0.009000
-146.200000	0.304000	-146.100000	0.304000	-146.100000	0.304000	-146.000000	0.304000	-146.100000	0.303000	-146.000000	0.304000	-145.900000	0.303000	145.800000	0.304000	-145.700000	0.303000	-145.700000	0.303000	-145.600000	0.302000	-145.500000	0.301000	-145.200000	0.301000	-145.000000	0.300000	144.900000	0.298000	-143.600000	0.302000	-153.300000	0.099000	-161.400000	0.059000	-166.900000	0.042000	135.600000	0.415000	-132.700000	0.344000	98.800000	0.010000	-126.400000	0.019000	-82.500000	0.010000	166.900000	0.005000
-146.100000	0.305000	-146.100000	0.304000	-146.000000	0.304000	-146.000000	0.304000	-145.900000	0.305000	-146.000000	0.304000	-145.800000	0.304000	145.900000	0.303000	-145.700000	0.303000	-145.600000	0.303000	-145.400000	0.303000	-145.200000	0.303000	-145.100000	0.302000	-144.800000	0.301000	144.400000	0.301000	-144.800000	0.296000	-117.100000	0.421000	-108.100000	0.451000	-103.100000	0.466000	171.400000	0.263000	-100.000000	0.037000	166.100000	0.050000	66.900000	0.606000	-134.300000	0.615000	56.200000	0.033000
-146.200000	0.304000	-146.000000	0.304000	-146.100000	0.304000	-146.000000	0.304000	-146.100000	0.303000	-146.000000	0.304000	-145.900000	0.303000	145.800000	0.304000	-145.700000	0.303000	-145.700000	0.303000	-145.600000	0.302000	-145.500000	0.301000	-145.200000	0.301000	-145.000000	0.300000	144.800000	0.299000	-143.900000	0.301000	-158.300000	0.153000	-160.800000	0.066000	-165.900000	0.043000	134.600000	0.339000	-134.400000	0.419000	-92.400000	0.529000	158.400000	0.021000	-67.800000	0.030000	-171.200000	0.642000
-146.100000	0.305000	-146.100000	0.304000	-146.000000	0.304000	-146.000000	0.304000	-145.900000	0.305000	-146.000000	0.304000	-145.800000	0.304000	145.900000	0.303000	-145.700000	0.303000	-145.600000	0.303000	-145.400000	0.303000	-145.200000	0.303000	-145.100000	0.302000	-144.800000	0.301000	144.500000	0.300000	-144.600000	0.297000	-122.400000	0.395000	-109.300000	0.446000	-103.700000	0.464000	99.400000	0.043000	-171.900000	0.254000	-118.000000	0.056000	89.200000	0.015000	132.900000	0.010000	-66.400000	0.016000
-146.200000	0.304000	-146.100000	0.304000	-146.100000	0.304000	-146.000000	0.304000	-146.100000	0.303000	-146.000000	0.304000	-145.900000	0.303000	145.800000	0.304000	-145.700000	0.303000	-145.700000	0.303000	-145.600000	0.302000	-145.500000	0.301000	-145.200000	0.301000	-145.000000	0.300000	144.700000	0.300000	-144.100000	0.300000	-153.600000	0.185000	-158.700000	0.069000	-165.500000	0.047000	135.600000	0.416000	-132.800000	0.344000	-90.600000	0.033000	-166.800000	0.015000	130.100000	0.012000	128.400000	0.004000
-146.100000	0.305000	-146.000000	0.304000	-146.000000	0.304000	-146.000000	0.304000	-145.900000	0.305000	-146.000000	0.304000	-145.800000	0.304000	145.900000	0.303000	-145.700000	0.303000	-145.600000	0.303000	-145.400000	0.303000	-145.200000	0.303000	-145.100000	0.302000	-144.800000	0.301000	144.700000	0.300000	-144.500000	0.298000	-128.200000	0.373000	-110.700000	0.443000	-104.500000	0.462000	171.700000	0.263000	-99.700000	0.035000	-98.700000	0.529000	-131.000000	0.613000	-61.400000	0.613000	168.700000	0.023000
-146.200000	0.304000	-146.100000	0.304000	-146.100000	0.304000	-146.000000	0.304000	-146.100000	0.303000	-146.000000	0.304000	-145.900000	0.303000	145.800000	0.304000	-145.700000	0.303000	-145.700000	0.303000	-145.600000	0.302000	-145.500000	0.301000	-145.200000	0.301000	-145.000000	0.300000	144.700000	0.300000	-144.100000	0.299000	-154.000000	0.231000	-157.900000	0.076000	-164.200000	0.047000	134.700000	0.340000	-134.300000	0.420000	-88.700000	0.031000	-98.200000	0.026000	101.200000	0.026000	-102.500000	0.013000
-146.100000	0.305000	-146.100000	0.304000	-146.000000	0.304000	-146.000000	0.304000	-145.900000	0.305000	-146.000000	0.304000	-145.800000	0.304000	145.900000	0.303000	-145.700000	0.303000	-145.600000	0.303000	-145.400000	0.303000	-145.200000	0.303000	-145.100000	0.302000	-144.800000	0.301000	144.700000	0.300000	-144.300000	0.298000	-133.900000	0.346000	-112.000000	0.438000	-105.000000	0.460000	99.100000	0.041000	-172.300000	0.254000	-114.300000	0.077000	172.700000	0.010000	-168.800000	0.016000	55.700000	0.657000
-146.200000	0.304000	-146.000000	0.304000	-146.100000	0.304000	-146.000000	0.304000	-146.100000	0.303000	-146.000000	0.304000	-145.900000	0.303000	145.800000	0.304000	-145.700000	0.303000	-145.700000	0.303000	-145.600000	0.302000	-145.500000	0.301000	-145.200000	0.301000	-145.000000	0.300000	144.700000	0.300000	-144.200000	0.299000	-150.200000	0.255000	-155.900000	0.080000	-164.300000	0.052000	135.600000	0.417000	-132.900000	0.345000	-97.200000	0.511000	103.400000	0.020000	-105.200000	0.009000	157.900000	0.011000
-146.100000	0.305000	-146.100000	0.304000	-146.000000	0.304000	-146.000000	0.304000	-145.900000	0.305000	-146.000000	0.304000	-145.800000	0.304000	145.900000	0.303000	-145.700000	0.303000	-145.600000	0.303000	-145.400000	0.303000	-145.200000	0.303000	-145.100000	0.302000	-144.800000	0.301000	144.700000	0.300000	-144.400000	0.299000	-137.800000	0.329000	-113.400000	0.434000	-105.800000	0.458000	172.100000	0.263000	-99.400000	0.033000	-91.300000	0.048000	141.600000	0.620000	-136.900000	0.625000	101.400000	0.010000
-146.200000	0.304000	-146.100000	0.304000	-146.100000	0.304000	-146.000000	0.304000	-146.100000	0.303000	-146.000000	0.304000	-145.900000	0.303000	145.800000	0.304000	-145.700000	0.303000	-145.700000	0.303000	-145.600000	0.302000	-145.500000	0.301000	-145.200000	0.301000	-145.000000	0.300000	144.700000	0.300000	-144.300000	0.299000	-148.200000	0.272000	-155.000000	0.088000	-162.500000	0.051000	134.700000	0.340000	-134.200000	0.421000	-96.600000	0.019000	158.700000	0.013000	-172.600000	0.012000	174.800000	0.003000
-146.100000	0.305000	-146.000000	0.304000	-146.000000	0.304000	-146.000000	0.304000	-145.900000	0.305000	-146.000000	0.304000	-145.800000	0.304000	145.900000	0.303000	-145.700000	0.303000	-145.600000	0.303000	-145.400000	0.303000	-145.200000	0.303000	-145.100000	0.302000	-144.800000	0.301000	144.700000	0.300000	-144.400000	0.299000	-140.200000	0.317000	-114.900000	0.429000	-106.400000	0.456000	99.100000	0.041000	-172.700000	0.254000	-96.300000	0.525000	117.200000	0.015000	-108.100000	0.011000	142.700000	0.637000
-146.200000	0.304000	-146.100000	0.304000	-146.100000	0.304000	-146.000000	0.304000	-146.100000	0.303000	-146.000000	0.304000	-145.900000	0.303000	145.800000	0.304000	-145.700000	0.303000	-145.700000	0.303000	-145.600000	0.302000	-145.500000	0.301000	-145.200000	0.301000	-145.000000	0.300000	144.700000	0.300000	-144.300000	0.299000	-146.600000	0.282000	-152.800000	0.092000	-162.900000	0.057000	135.600000	0.417000	-132.900000	0.345000	-92.200000	0.078000	160.700000	0.011000	-153.000000	0.011000	93.600000	0.004000
-146.100000	0.305000	-146.100000	0.304000	-146.000000	0.304000	-146.000000	0.304000	-145.900000	0.305000	-146.000000	0.304000	-145.800000	0.304000	145.900000	0.303000	-145.700000	0.303000	-145.600000	0.303000	-145.400000	0.303000	-145.200000	0.303000	-145.100000	0.302000	-144.800000	0.301000	144.700000	0.300000	-144.400000	0.299000	-141.600000	0.309000	-116.300000	0.424000	-107.100000	0.454000	172.100000	0.263000	-99.500000	0.033000	-119.200000	0.033000	139.400000	0.618000	-141.500000	0.625000	-171.600000	0.017000
-146.200000	0.304000	-146.000000	0.304000	-146.100000	0.304000	-146.000000	0.304000	-146.100000	0.303000	-146.000000	0.304000	-145.900000	0.303000	145.800000	0.304000	-145.700000	0.303000	-145.700000	0.303000	-145.600000	0.302000	-145.500000	0.301000	-145.200000	0.301000	-145.000000	0.300000	144.700000	0.300000	-144.300000	0.299000	-145.500000	0.288000	-152.800000	0.106000	-160.900000	0.055000	134.700000	0.340000	-134.200000	0.421000	-94.400000	0.525000	103.000000	0.027000	79.500000	0.015000	-119.300000	0.008000
-146.100000	0.305000	-146.100000	0.304000	-146.000000	0.304000	-146.000000	0.304000	-145.900000	0.305000	-146.000000	0.304000	-145.800000	0.304000	145.900000	0.303000	-145.700000	0.303000	-145.600000	0.303000	-145.400000	0.303000	-145.200000	0.303000	-145.100000	0.302000	-144.800000	0.301000	144.700000	0.300000	-144.400000	0.299000	-142.600000	0.305000	-118.200000	0.416000	-107.700000	0.452000	99.100000	0.041000	-172.700000	0.254000	-79.900000	0.050000	175.800000	0.010000	-175.600000	0.013000	59.800000	0.033000
-146.200000	0.304000	-146.100000	0.304000	-146.100000	0.304000	-146.000000	0.304000	-146.100000	0.303000	-146.000000	0.304000	-145.900000	0.303000	145.800000	0.304000	-145.700000	0.303000	-145.700000	0.303000	-145.600000	0.302000	-145.500000	0.301000	-145.200000	0.301000	-145.000000	0.300000	144.700000	0.300000	-144.300000	0.299000	-145.000000	0.292000	-149.400000	0.110000	-161.600000	0.062000	135.600000	0.417000	-132.900000	0.345000	-119.900000	0.015000	-95.800000	0.019000	-87.500000	0.015000	175.200000	0.633000
-146.100000	0.305000	-146.000000	0.304000	-146.000000	0.304000	-146.000000	0.304000	-145.900000	0.305000	-146.000000	0.304000	-145.800000	0.304000	145.900000	0.303000	-145.700000	0.303000	-145.600000	0.303000	-145.400000	0.303000	-145.200000	0.303000	-145.100000	0.302000	-144.800000	0.301000	144.700000	0.300000	-144.400000	0.299000	-143.100000	0.302000	-120.100000	0.411000	-108.400000	0.449000	172.100000	0.263000	-99.500000	0.033000	-87.200000	0.539000	-145.500000	0.616000	151.800000	0.627000	-57.200000	0.020000
-146.200000	0.304000	-146.100000	0.304000	-146.100000	0.304000	-146.000000	0.304000	-146.100000	0.303000	-146.000000	0.304000	-145.900000	0.303000	145.800000	0.304000	-145.700000	0.303000	-145.700000	0.303000	-145.600000	0.302000	-145.500000	0.301000	-145.200000	0.301000	-145.000000	0.300000	144.700000	0.300000	-144.300000	0.299000	-144.500000	0.294000	-152.100000	0.139000	-159.300000	0.060000	134.700000	0.340000	-134.200000	0.421000	146.400000	0.059000	-81.900000	0.021000	142.500000	0.009000	116.600000	0.007000
-146.100000	0.305000	-146.100000	0.304000	-146.000000	0.304000	-146.000000	0.304000	-145.900000	0.305000	-146.000000	0.304000	-145.800000	0.304000	145.900000	0.303000	-145.700000	0.303000	-145.600000	0.303000	-145.400000	0.303000	-145.200000	0.303000	-145.100000	0.302000	-144.800000	0.301000	144.700000	0.300000	-144.400000	0.299000	-143.400000	0.300000	-122.800000	0.397000	-109.100000	0.448000	99.100000	0.041000	-172.700000	0.254000	115.600000	0.032000	-90.500000	0.011000	123.300000	0.013000	178.400000	0.025000
-146.200000	0.304000	-146.000000	0.304000	-146.100000	0.304000	-146.000000	0.304000	-146.100000	0.303000	-146.000000	0.304000	-145.900000	0.303000	145.800000	0.304000	-145.700000	0.303000	-145.700000	0.303000	-145.600000	0.302000	-145.500000	0.301000	-145.200000	0.301000	-145.000000	0.300000	144.700000	0.300000	-144.300000	0.299000	-144.200000	0.295000	-145.200000	0.134000	-160.000000	0.067000	135.600000	0.417000	-132.900000	0.345000	161.200000	0.529000	-107.000000	0.009000	164.600000	0.006000	-111.800000	0.007000
-146.100000	0.305000	-146.100000	0.304000	-146.000000	0.304000	-146.000000	0.304000	-145.900000	0.305000	-146.000000	0.304000	-145.800000	0.304000	145.900000	0.303000	-145.700000	0.303000	-145.600000	0.303000	-145.400000	0.303000	-145.200000	0.303000	-145.100000	0.302000	-144.800000	0.301000	144.700000	0.300000	-144.400000	0.299000	-143.600000	0.299000	-124.800000	0.394000	-109.800000	0.445000	172.100000	0.263000	-99.500000	0.033000	-80.600000	0.056000	60.700000	0.632000	138.700000	0.620000	57.800000	0.652000
-146.200000	0.304000	-146.100000	0.304000	-146.100000	0.304000	-146.000000	0.304000	-146.100000	0.303000	-146.000000	0.304000	-145.900000	0.303000	145.800000	0.304000	-145.700000	0.303000	-145.700000	0.303000	-145.600000	0.302000	-145.500000	0.301000	-145.200000	0.301000	-145.000000	0.300000	144.700000	0.300000	-144.300000	0.299000	-144.100000	0.296000	-157.200000	0.209000	-157.700000	0.065000	134.700000	0.340000	-134.200000	0.421000	-154.800000	0.009000	-178.600000	0.010000	90.400000	0.023000	67.500000	0.022000
-146.100000	0.305000	-146.000000	0.304000	-146.000000	0.304000	-146.000000	0.304000	-145.900000	0.305000	-146.000000	0.304000	-145.800000	0.304000	145.900000	0.303000	-145.700000	0.303000	-145.600000	0.303000	-145.400000	0.303000	-145.200000	0.303000	-145.100000	0.302000	-144.800000	0.301000	144.700000	0.300000	-144.400000	0.299000	-143.700000	0.299000	-130.000000	0.361000	-110.500000	0.444000	99.100000	0.041000	-172.700000	0.254000	75.500000	0.557000	-91.000000	0.010000	-154.300000	0.018000	-144.600000	0.004000
-146.200000	0.304000	-146.100000	0.304000	-146.100000	0.304000	-146.000000	0.304000	-146.100000	0.303000	-146.000000	0.304000	-145.900000	0.303000	145.800000	0.304000	-145.700000	0.303000	-145.700000	0.303000	-145.600000	0.302000	-145.500000	0.301000	-145.200000	0.301000	-145.000000	0.300000	144.700000	0.300000	-144.300000	0.299000	-144.100000	0.296000	-149.300000	0.224000	-158.300000	0.072000	135.600000	0.417000	-132.900000	0.345000	-147.400000	0.022000	174.600000	0.012000	-132.500000	0.012000	-108.600000	0.005000
-146.100000	0.305000	-146.100000	0.304000	-146.000000	0.304000	-146.000000	0.304000	-145.900000	0.305000	-146.000000	0.304000	-145.800000	0.304000	145.900000	0.303000	-145.700000	0.303000	-145.600000	0.303000	-145.400000	0.303000	-145.200000	0.303000	-145.100000	0.302000	-144.800000	0.301000	144.700000	0.300000	-144.400000	0.299000	-143.700000	0.299000	-134.200000	0.346000	-111.300000	0.441000	172.100000	0.263000	-99.500000	0.033000	-88.300000	0.055000	114.100000	0.634000	68.100000	0.613000	52.300000	0.038000
-146.200000	0.304000	-146.000000	0.304000	-146.100000	0.304000	-146.000000	0.304000	-146.100000	0.303000	-146.000000	0.304000	-145.900000	0.303000	145.800000	0.304000	-145.700000	0.303000	-145.700000	0.303000	-145.600000	0.302000	-145.500000	0.301000	-145.200000	0.301000	-145.000000	0.300000	144.700000	0.300000	-144.300000	0.299000	-144.100000	0.296000	-149.700000	0.252000	-156.000000	0.070000	134.700000	0.340000	-134.200000	0.421000	172.600000	0.524000	122.200000	0.009000	167.800000	0.024000	-130.000000	0.636000
-146.100000	0.305000	-146.100000	0.304000	-146.000000	0.304000	-146.000000	0.304000	-145.900000	0.305000	-146.000000	0.304000	-145.800000	0.304000	145.900000	0.303000	-145.700000	0.303000	-145.600000	0.303000	-145.400000	0.303000	-145.200000	0.303000	-145.100000	0.302000	-144.800000	0.301000	144.700000	0.300000	-144.400000	0.299000	-143.700000	0.299000	-137.300000	0.329000	-112.000000	0.439000	99.100000	0.041000	-172.700000	0.254000	96.400000	0.039000	159.200000	0.008000	-98.300000	0.018000	-78.300000	0.013000
-146.200000	0.304000	-146.100000	0.304000	-146.100000	0.304000	-146.000000	0.304000	-146.100000	0.303000	-146.000000	0.304000	-145.900000	0.303000	145.800000	0.304000	-145.700000	0.303000	-145.700000	0.303000	-145.600000	0.302000	-145.500000	0.301000	-145.200000	0.301000	-145.000000	0.300000	144.700000	0.300000	-144.300000	0.299000	-144.100000	0.296000	-147.500000	0.267000	-156.700000	0.078000	135.600000	0.417000	-132.900000	0.345000	152.800000	0.064000	-82.000000	0.020000	-155.000000	0.004000	130.400000	0.019000
-146.100000	0.305000	-146.000000	0.304000	-146.000000	0.304000	-146.000000	0.304000	-145.900000	0.305000	-146.000000	0.304000	-145.800000	0.304000	145.900000	0.303000	-145.700000	0.303000	-145.600000	0.303000	-145.400000	0.303000	-145.200000	0.303000	-145.100000	0.302000	-144.800000	0.301000	144.700000	0.300000	-144.400000	0.299000	-143.700000	0.299000	-139.500000	0.318000	-112.800000	0.436000	172.100000	0.263000	-99.500000	0.033000	-89.200000	0.528000	-142.500000	0.609000	-67.300000	0.627000	169.800000	0.003000
-146.200000	0.304000	-146.100000	0.304000	-146.100000	0.304000	-146.000000	0.304000	-146.100000	0.303000	-146.000000	0.304000	-145.900000	0.303000	145.800000	0.304000	-145.700000	0.303000	-145.700000	0.303000	-145.600000	0.302000	-145.500000	0.301000	-145.200000	0.301000	-145.000000	0.300000	144.700000	0.300000	-144.300000	0.299000	-144.100000	0.296000	-146.200000	0.277000	-154.100000	0.075000	134.700000	0.340000	-134.200000	0.421000	-141.300000	0.028000	-75.300000	0.035000	-79.600000	0.013000	-72.600000	0.033000
-146.100000	0.305000	-146.100000	0.304000	-146.000000	0.304000	-146.000000	0.304000	-145.900000	0.305000	-146.000000	0.304000	-145.800000	0.304000	145.900000	0.303000	-145.700000	0.303000	-145.600000	0.303000	-145.400000	0.303000	-145.200000	0.303000	-145.100000	0.302000	-144.800000	0.301000	144.700000	0.300000	-144.400000	0.299000	-143.700000	0.299000	-140.900000	0.311000	-113.500000	0.435000	99.100000	0.041000	-172.700000	0.254000	-71.400000	0.034000	153.000000	0.011000	-163.600000	0.009000	-61.500000	0.651000
-146.200000	0.304000	-146.000000	0.304000	-146.100000	0.304000	-146.000000	0.304000	-146.100000	0.303000	-146.000000	0.304000	-145.900000	0.303000	145.800000	0.304000	-145.700000	0.303000	-145.700000	0.303000	-145.600000	0.302000	-145.500000	0.301000	-145.200000	0.301000	-145.000000	0.300000	144.700000	0.300000	-144.300000	0.299000	-144.100000	0.296000	-145.300000	0.283000	-155.200000	0.084000	135.600000	0.417000	-132.900000	0.345000	162.400000	0.544000	112.700000	0.015000	76.800000	0.020000	-125.400000	0.003000
-146.100000	0.305000	-146.100000	0.304000	-146.000000	0.304000	-146.000000	0.304000	-145.900000	0.305000	-146.000000	0.304000	-145.800000	0.304000	145.900000	0.303000	-145.700000	0.303000	-145.600000	0.303000	-145.400000	0.303000	-145.200000	0.303000	-145.100000	0.302000	-144.800000	0.301000	144.700000	0.300000	-144.400000	0.299000	-143.700000	0.299000	-141.700000	0.306000	-114.300000	0.431000	172.100000	0.263000	-99.500000	0.033000	104.300000	0.008000	-58.900000	0.622000	-145.100000	0.613000	-81.700000	0.015000
-146.200000	0.304000	-146.100000	0.304000	-146.100000	0.304000	-146.000000	0.304000	-146.100000	0.303000	-146.000000	0.304000	-145.900000	0.303000	145.800000	0.304000	-145.700000	0.303000	-145.700000	0.303000	-145.600000	0.302000	-145.500000	0.301000	-145.200000	0.301000	-145.000000	0.300000	144.700000	0.300000	-144.300000	0.299000	-144.100000	0.296000	-144.700000	0.288000	-152.300000	0.081000	134.700000	0.340000	-134.200000	0.421000	128.800000	0.411000	-144.100000	0.015000	-73.600000	0.024000	143.700000	0.008000
-146.100000	0.305000	-146.000000	0.304000	-146.000000	0.304000	-146.000000	0.304000	-145.900000	0.305000	-146.000000	0.304000	-145.800000	0.304000	145.900000	0.303000	-145.700000	0.303000	-145.600000	0.303000	-145.400000	0.303000	-145.200000	0.303000	-145.100000	0.302000	-144.800000	0.301000	144.700000	0.300000	-144.400000	0.299000	-143.700000	0.299000	-142.300000	0.302000	-115.100000	0.430000	99.100000	0.041000	-172.700000	0.254000	178.100000	0.268000	-106.700000	0.006000	141.100000	0.014000	135.200000	0.004000
-146.200000	0.304000	-146.100000	0.304000	-146.100000	0.304000	-146.000000	0.304000	-146.100000	0.303000	-146.000000	0.304000	-145.900000	0.303000	145.800000	0.304000	-145.700000	0.303000	-145.700000	0.303000	-145.600000	0.302000	-145.500000	0.301000	-145.200000	0.301000	-145.000000	0.300000	144.700000	0.300000	-144.300000	0.299000	-144.100000	0.296000	-144.200000	0.291000	-153.500000	0.091000	135.600000	0.417000	-132.900000	0.345000	135.300000	0.340000	176.500000	0.031000	133.000000	0.005000	98.800000	0.672000
-146.100000	0.305000	-146.100000	0.304000	-146.000000	0.304000	-146.000000	0.304000	-145.900000	0.305000	-146.000000	0.304000	-145.800000	0.304000	145.900000	0.303000	-145.700000	0.303000	-145.600000	0.303000	-145.400000	0.303000	-145.200000	0.303000	-145.100000	0.302000	-144.800000	0.301000	144.700000	0.300000	-144.400000	0.299000	-143.700000	0.299000	-142.800000	0.300000	-115.900000	0.425000	172.100000	0.263000	-99.500000	0.033000	94.000000	0.018000	140.000000	0.607000	-64.300000	0.615000	-79.700000	0.009000
-146.200000	0.304000	-146.000000	0.304000	-146.100000	0.304000	-146.000000	0.304000	-146.100000	0.303000	-146.000000	0.304000	-145.900000	0.303000	145.800000	0.304000	-145.700000	0.303000	-145.700000	0.303000	-145.600000	0.302000	-145.500000	0.301000	-145.200000	0.301000	-145.000000	0.300000	144.700000	0.300000	-144.300000	0.299000	-144.100000	0.296000	-143.900000	0.293000	-150.400000	0.089000	134.700000	0.340000	-134.200000	0.421000	135.400000	0.428000	88.300000	0.013000	86.700000	0.034000	151.000000	0.008000
-146.100000	0.305000	-146.100000	0.304000	-146.000000	0.304000	-146.000000	0.304000	-145.900000	0.305000	-146.000000	0.304000	-145.800000	0.304000	145.900000	0.303000	-145.700000	0.303000	-145.600000	0.303000	-145.400000	0.303000	-145.200000	0.303000	-145.100000	0.302000	-144.800000	0.301000	144.700000	0.300000	-144.400000	0.299000	-143.700000	0.299000	-143.000000	0.298000	-116.900000	0.423000	99.100000	0.041000	-172.700000	0.254000	175.200000	0.249000	-160.900000	0.030000	-157.400000	0.009000	125.400000	0.003000
-146.200000	0.304000	-146.100000	0.304000	-146.100000	0.304000	-146.000000	0.304000	-146.100000	0.303000	-146.000000	0.304000	-145.900000	0.303000	145.800000	0.304000	-145.700000	0.303000	-145.700000	0.303000	-145.600000	0.302000	-145.500000	0.301000	-145.200000	0.301000	-145.000000	0.300000	144.700000	0.300000	-144.300000	0.299000	-144.100000	0.296000	-143.700000	0.294000	-151.600000	0.101000	135.600000	0.417000	-132.900000	0.345000	131.800000	0.350000	-119.300000	0.020000	-104.500000	0.007000	-61.000000	0.024000
-146.100000	0.305000	-146.000000	0.304000	-146.000000	0.304000	-146.000000	0.304000	-145.900000	0.305000	-146.000000	0.304000	-145.800000	0.304000	145.900000	0.303000	-145.700000	0.303000	-145.600000	0.303000	-145.400000	0.303000	-145.200000	0.303000	-145.100000	0.302000	-144.800000	0.301000	144.700000	0.300000	-144.400000	0.299000	-143.700000	0.299000	-143.100000	0.297000	-118.000000	0.418000	172.100000	0.263000	-99.500000	0.033000	99.700000	0.022000	65.100000	0.614000	-54.400000	0.634000	173.700000	0.655000
-146.200000	0.304000	-146.100000	0.304000	-146.100000	0.304000	-146.000000	0.304000	-146.100000	0.303000	-146.000000	0.304000	-145.900000	0.303000	145.800000	0.304000	-145.700000	0.303000	-145.700000	0.303000	-145.600000	0.302000	-145.500000	0.301000	-145.200000	0.301000	-145.000000	0.300000	144.700000	0.300000	-144.300000	0.299000	-144.100000	0.296000	-143.600000	0.295000	-147.700000	0.096000	134.700000	0.340000	-134.200000	0.421000	132.700000	0.427000	166.700000	0.009000	107.000000	0.005000	-65.000000	0.013000
-146.100000	0.305000	-146.100000	0.304000	-146.000000	0.304000	-146.000000	0.304000	-145.900000	0.305000	-146.000000	0.304000	-145.800000	0.304000	145.900000	0.303000	-145.700000	0.303000	-145.600000	0.303000	-145.400000	0.303000	-145.200000	0.303000	-145.100000	0.302000	-144.800000	0.301000	144.700000	0.300000	-144.400000	0.299000	-143.700000	0.299000	-143.300000	0.297000	-119.000000	0.417000	99.100000	0.041000	-172.700000	0.254000	173.900000	0.240000	80.500000	0.023000	153.700000	0.005000	134.800000	0.004000
-146.200000	0.304000	-146.000000	0.304000	-146.100000	0.304000	-146.000000	0.304000	-146.100000	0.303000	-146.000000	0.304000	-145.900000	0.303000	145.800000	0.304000	-145.700000	0.303000	-145.700000	0.303000	-145.600000	0.302000	-145.500000	0.301000	-145.200000	0.301000	-145.000000	0.300000	144.700000	0.300000	-144.300000	0.299000	-144.100000	0.296000	-143.500000	0.295000	-150.400000	0.114000	135.600000	0.417000	-132.900000	0.345000	130.600000	0.355000	-160.200000	0.007000	-73.000000	0.023000	74.200000	0.020000
-146.100000	0.305000	-146.100000	0.304000	-146.000000	0.304000	-146.000000	0.304000	-145.900000	0.305000	-146.000000	0.304000	-145.800000	0.304000	145.900000	0.303000	-145.700000	0.303000	-145.600000	0.303000	-145.400000	0.303000	-145.200000	0.303000	-145.100000	0.302000	-144.800000	0.301000	144.700000	0.300000	-144.400000	0.299000	-143.700000	0.299000	-143.200000	0.296000	-120.200000	0.409000	172.100000	0.263000	-99.500000	0.033000	102.100000	0.025000	-132.100000	0.619000	-148.600000	0.617000	85.000000	0.009000
-146.200000	0.304000	-146.100000	0.304000	-146.100000	0.304000	-146.000000	0.304000	-146.100000	0.303000	-146.000000	0.304000	-145.900000	0.303000	145.800000	0.304000	-145.700000	0.303000	-145.700000	0.303000	-145.600000	0.302000	-145.500000	0.301000	-145.200000	0.301000	-145.000000	0.300000	144.700000	0.300000	-144.300000	0.299000	-144.100000	0.296000	-143.500000	0.296000	-144.700000	0.105000	134.700000	0.340000	-134.200000	0.421000	131.800000	0.425000	75.700000	0.026000	-77.500000	0.014000	170.400000	0.667000
-146.100000	0.305000	-146.000000	0.304000	-146.000000	0.304000	-146.000000	0.304000	-145.900000	0.305000	-146.000000	0.304000	-145.800000	0.304000	145.900000	0.303000	-145.700000	0.303000	-145.600000	0.303000	-145.400000	0.303000	-145.200000	0.303000	-145.100000	0.302000	-144.800000	0.301000	144.700000	0.300000	-144.400000	0.299000	-143.700000	0.299000	-143.400000	0.296000	-121.400000	0.409000	99.100000	0.041000	-172.700000	0.254000	173.100000	0.237000	172.800000	0.008000	146.500000	0.019000	128.700000	0.005000
-146.200000	0.304000	-146.100000	0.304000	-146.100000	0.304000	-146.000000	0.304000	-146.100000	0.303000	-146.000000	0.304000	-145.900000	0.303000	145.800000	0.304000	-145.700000	0.303000	-145.700000	0.303000	-145.600000	0.302000	-145.500000	0.301000	-145.200000	0.301000	-145.000000	0.300000	144.700000	0.300000	-144.300000	0.299000	-144.100000	0.296000	-143.400000	0.296000	-150.300000	0.135000	135.600000	0.417000	-132.900000	0.345000	130.100000	0.356000	-80.200000	0.021000	137.100000	0.016000	148.600000	0.007000
-146.100000	0.305000	-146.100000	0.304000	-146.000000	0.304000	-146.000000	0.304000	-145.900000	0.305000	-146.000000	0.304000	-145.800000	0.304000	145.900000	0.303000	-145.700000	0.303000	-145.600000	0.303000	-145.400000	0.303000	-145.200000	0.303000	-145.100000	0.302000	-144.800000	0.301000	144.700000	0.300000	-144.400000	0.299000	-143.700000	0.299000	-143.400000	0.296000	-122.900000	0.397000	172.100000	0.263000	-99.500000	0.033000	103.000000	0.027000	147.700000	0.612000	-71.100000	0.606000	147.300000	0.010000
-146.200000	0.304000	-146.000000	0.304000	-146.100000	0.304000	-146.000000	0.304000	-146.100000	0.303000	-146.000000	0.304000	-145.900000	0.303000	145.800000	0.304000	-145.700000	0.303000	-145.700000	0.303000	-145.600000	0.302000	-145.500000	0.301000	-145.200000	0.301000	-145.000000	0.300000	144.700000	0.300000	-144.300000	0.299000	-144.100000	0.296000	-143.400000	0.296000	-139.600000	0.109000	134.700000	0.340000	-134.200000	0.421000	131.600000	0.425000	84.200000	0.026000	-163.500000	0.038000	138.200000	0.006000
-146.100000	0.305000	-146.100000	0.304000	-146.000000	0.304000	-146.000000	0.304000	-145.900000	0.305000	-146.000000	0.304000	-145.800000	0.304000	145.900000	0.303000	-145.700000	0.303000	-145.600000	0.303000	-145.400000	0.303000	-145.200000	0.303000	-145.100000	0.302000	-144.800000	0.301000	144.700000	0.300000	-144.400000	0.299000	-143.700000	0.299000	-143.400000	0.296000	-124.100000	0.402000	99.100000	0.041000	-172.700000	0.254000	172.400000	0.234000	87.200000	0.012000	99.200000	0.007000	109.100000	0.671000
-146.200000	0.304000	-146.100000	0.304000	-146.100000	0.304000	-146.000000	0.304000	-146.100000	0.303000	-146.000000	0.304000	-145.900000	0.303000	145.800000	0.304000	-145.700000	0.303000	-145.700000	0.303000	-145.600000	0.302000	-145.500000	0.301000	-145.200000	0.301000	-145.000000	0.300000	144.700000	0.300000	-144.300000	0.299000	-144.100000	0.296000	-143.400000	0.296000	-157.100000	0.190000	135.600000	0.417000	-132.900000	0.345000	129.700000	0.357000	107.700000	0.009000	140.500000	0.005000	-86.200000	0.012000
-146.100000	0.305000	-146.000000	0.304000	-146.000000	0.304000	-146.000000	0.304000	-145.900000	0.305000	-146.000000	0.304000	-145.800000	0.304000	145.900000	0.303000	-145.700000	0.303000	-145.600000	0.303000	-145.400000	0.303000	-145.200000	0.303000	-145.100000	0.302000	-144.800000	0.301000	144.700000	0.300000	-144.400000	0.299000	-143.700000	0.299000	-143.400000	0.296000	-127.500000	0.372000	172.100000	0.263000	-99.500000	0.033000	103.900000	0.028000	-58.600000	0.631000	69.000000	0.621000	-95.200000	0.006000
-146.200000	0.304000	-146.100000	0.304000	-146.100000	0.304000	-146.000000	0.304000	-146.100000	0.303000	-146.000000	0.304000	-145.900000	0.303000	145.800000	0.304000	-145.700000	0.303000	-145.700000	0.303000	-145.600000	0.302000	-145.500000	0.301000	-145.200000	0.301000	-145.000000	0.300000	144.700000	0.300000	-144.300000	0.299000	-144.100000	0.296000	-143.400000	0.296000	-123.700000	0.088000	134.700000	0.340000	-134.200000	0.421000	131.200000	0.424000	169.300000	0.008000	83.900000	0.020000	-108.400000	0.004000
-146.100000	0.305000	-146.100000	0.304000	-146.000000	0.304000	-146.000000	0.304000	-145.900000	0.305000	-146.000000	0.304000	-145.800000	0.304000	145.900000	0.303000	-145.700000	0.303000	-145.600000	0.303000	-145.400000	0.303000	-145.200000	0.303000	-145.100000	0.302000	-144.800000	0.301000	144.700000	0.300000	-144.400000	0.299000	-143.700000	0.299000	-143.400000	0.296000	-128.800000	0.402000	99.100000	0.041000	-172.700000	0.254000	172.100000	0.233000	95.000000	0.013000	-176.300000	0.016000	67.100000	0.637000
-146.200000	0.304000	-146.000000	0.304000	-146.100000	0.304000	-146.000000	0.304000	-146.100000	0.303000	-146.000000	0.304000	-145.900000	0.303000	145.800000	0.304000	-145.700000	0.303000	-145.700000	0.303000	-145.600000	0.302000	-145.500000	0.301000	-145.200000	0.301000	-145.000000	0.300000	144.700000	0.300000	-144.300000	0.299000	-144.100000	0.296000	-143.400000	0.296000	-164.600000	0.241000	135.600000	0.417000	-132.900000	0.345000	129.500000	0.357000	-173.400000	0.012000	-92.600000	0.014000	93.200000	0.008000
-146.100000	0.305000	-146.100000	0.304000	-146.000000	0.304000	-146.000000	0.304000	-145.900000	0.305000	-146.000000	0.304000	-145.800000	0.304000	145.900000	0.303000	-145.700000	0.303000	-145.600000	0.303000	-145.400000	0.303000	-145.200000	0.303000	-145.100000	0.302000	-144.800000	0.301000	144.700000	0.300000	-144.400000	0.299000	-143.700000	0.299000	-143.400000	0.296000	-132.500000	0.348000	172.100000	0.263000	-99.500000	0.033000	104.300000	0.030000	-131.400000	0.630000	168.100000	0.625000	87.400000	0.011000
-146.200000	0.304000	-146.100000	0.304000	-146.100000	0.304000	-146.000000	0.304000	-146.100000	0.303000	-146.000000	0.304000	-145.900000	0.303000	145.800000	0.304000	-145.700000	0.303000	-145.700000	0.303000	-145.600000	0.302000	-145.500000	0.301000	-145.200000	0.301000	-145.000000	0.300000	144.700000	0.300000	-144.300000	0.299000	-144.100000	0.296000	-143.400000	0.296000	-110.300000	0.072000	134.700000	0.340000	-134.200000	0.421000	131.200000	0.423000	-105.100000	0.010000	90.400000	0.011000	112.100000	0.012000
-146.100000	0.305000	-146.000000	0.304000	-146.000000	0.304000	-146.000000	0.304000	-145.900000	0.305000	-146.000000	0.304000	-145.800000	0.304000	145.900000	0.303000	-145.700000	0.303000	-145.600000	0.303000	-145.400000	0.303000	-145.200000	0.303000	-145.100000	0.302000	-144.800000	0.301000	144.700000	0.300000	-144.400000	0.299000	-143.700000	0.299000	-143.400000	0.296000	-133.600000	0.405000	99.100000	0.041000	-172.700000	0.254000	171.700000	0.233000	-171.800000	0.011000	159.500000	0.007000	-68.600000	0.630000
-146.200000	0.304000	-146.100000	0.304000	-146.100000	0.304000	-146.000000	0.304000	-146.100000	0.303000	-146.000000	0.304000	-145.900000	0.303000	145.800000	0.304000	-145.700000	0.303000	-145.700000	0.303000	-145.600000	0.302000	-145.500000	0.301000	-145.200000	0.301000	-145.000000	0.300000	144.700000	0.300000	-144.300000	0.299000	-144.100000	0.296000	-143.400000	0.296000	-167.500000	0.259000	135.600000	0.417000	-132.900000	0.345000	129.600000	0.357000	90.700000	0.021000	-88.200000	0.015000	-159.500000	0.009000
-146.100000	0.305000	-146.100000	0.304000	-146.000000	0.304000	-146.000000	0.304000	-145.900000	0.305000	-146.000000	0.304000	-145.800000	0.304000	145.900000	0.303000	-145.700000	0.303000	-145.600000	0.303000	-145.400000	0.303000	-145.200000	0.303000	-145.100000	0.302000	-144.800000	0.301000	144.700000	0.300000	-144.400000	0.299000	-143.700000	0.299000	-143.400000	0.296000	-134.500000	0.339000	172.100000	0.263000	-99.500000	0.033000	104.100000	0.030000	141.100000	0.617000	153.000000	0.620000	78.600000	0.009000
-146.200000	0.304000	-146.000000	0.304000	-146.100000	0.304000	-146.000000	0.304000	-146.100000	0.303000	-146.000000	0.304000	-145.900000	0.303000	145.800000	0.304000	-145.700000	0.303000	-145.700000	0.303000	-145.600000	0.302000	-145.500000	0.301000	-145.200000	0.301000	-145.000000	0.300000	144.700000	0.300000	-144.300000	0.299000	-144.100000	0.296000	-143.400000	0.296000	-105.900000	0.067000	134.700000	0.340000	-134.200000	0.421000	131.300000	0.423000	85.600000	0.022000	74.500000	0.020000	-149.900000	0.014000
-146.100000	0.305000	-146.100000	0.304000	-146.000000	0.304000	-146.000000	0.304000	-145.900000	0.305000	-146.000000	0.304000	-145.800000	0.304000	145.900000	0.303000	-145.700000	0.303000	-145.600000	0.303000	-145.400000	0.303000	-145.200000	0.303000	-145.100000	0.302000	-144.800000	0.301000	144.700000	0.300000	-144.400000	0.299000	-143.700000	0.299000	-143.400000	0.296000	-135.400000	0.406000	99.100000	0.041000	-172.700000	0.254000	171.600000	0.233000	-170.900000	0.011000	-151.500000	0.011000	-68.900000	0.016000
-146.200000	0.304000	-146.100000	0.304000	-146.100000	0.304000	-146.000000	0.304000	-146.100000	0.303000	-146.000000	0.304000	-145.900000	0.303000	145.800000	0.304000	-145.700000	0.303000	-145.700000	0.303000	-145.600000	0.302000	-145.500000	0.301000	-145.200000	0.301000	-145.000000	0.300000	144.700000	0.300000	-144.300000	0.299000	-144.100000	0.296000	-143.400000	0.296000	-168.400000	0.264000	135.600000	0.417000	-132.900000	0.345000	129.600000	0.357000	-103.200000	0.009000	-125.200000	0.019000	-155.700000	0.657000
-180.000000	0.000000	-180.000000	0.000000	-180.000000	0.000000	-180.000000	0.000000	-180.000000	0.000000	-180.000000	0.000000	-180.000000	0.000000	-180.000000	0.000000	-180.000000	0.000000	-180.000000	0.000000	-180.000000	0.000000	-180.000000	0.000000	-180.000000	0.000000	-180.000000	0.000000	-180.000000	0.000000	-180.000000	0.000000	-180.000000	0.000000	-180.000000	0.000000	-180.000000	0.000000	-180.000000	0.000000	-180.000000	0.000000	-180.000000	0.000000	-180.000000	0.000000	-180.000000	0.000000	-180.000000	0.000000
90.000000	0.491000	90.000000	0.491000	90.000000	0.491000	90.000000	0.491000	90.000000	0.491000	90.000000	0.491000	90.000000	0.491000	90.000000	0.000000	90.000000	0.000000	90.000000	0.000000	90.000000	0.000000	90.000000	0.000000	90.000000	0.000000	90.000000	0.000000	90.000000	0.000000	90.000000	0.000000	90.000000	0.000000	90.000000	0.000000	90.000000	0.000000	90.000000	0.000000	90.000000	0.000000	90.000000	0.000000	90.000000	0.000000	90.000000	0.000000	90.000000	0.000000
-180.000000	0.216000	-180.000000	0.215000	-180.000000	0.214000	-180.000000	0.213000	-180.000000	0.211000	-180.000000	0.209000	-180.000000	0.207000	-180.000000	0.544000	-180.000000	0.000000	-180.000000	0.000000	-180.000000	0.000000	-180.000000	0.000000	-180.000000	0.000000	-180.000000	0.000000	-180.000000	0.000000	-180.000000	0.000000	-180.000000	0.000000	-180.000000	0.000000	-180.000000	0.000000	-180.000000	0.000000	-180.000000	0.000000	-180.000000	0.000000	-180.000000	0.000000	-180.000000	0.000000	-180.000000	0.000000
-128.200000	0.381000	-127.900000	0.381000	-127.800000	0.382000	-127.500000	0.382000	-127.200000	0.384000	-126.800000	0.385000	-126.300000	0.386000	-180.000000	0.242000	-135.000000	0.654000	-135.000000	0.654000	-135.000000	0.654000	-135.000000	0.654000	-135.000000	0.654000	-135.000000	0.653000	-135.000000	0.000000	-135.000000	0.000000	-135.000000	0.000000	-135.000000	0.000000	-135.000000	0.000000	-135.000000	0.000000	-135.000000	0.000000	-135.000000	0.000000	-135.000000	0.000000	-135.000000	0.000000	-135.000000	0.000000
-157.100000	0.251000	-157.100000	0.251000	-157.200000	0.250000	-157.200000	0.249000	-157.400000	0.248000	-157.400000	0.246000	-157.600000	0.245000	133.400000	0.364000	-180.000000	0.161000	-180.000000	0.141000	-180.000000	0.058000	-180.000000	0.037000	-180.000000	0.026000	-180.000000	0.022000	-180.000000	0.000000	-180.000000	0.000000	-180.000000	0.000000	-180.000000	0.000000	-180.000000	0.000000	-180.000000	0.000000	-180.000000	0.000000	-180.000000	0.000000	-180.000000	0.000000	-180.000000	0.000000	-180.000000	0.000000
-136.600000	0.341000	-136.600000	0.341000	-136.400000	0.341000	-136.300000	0.342000	-136.000000	0.342000	-135.700000	0.343000	-135.500000	0.344000	153.500000	0.258000	-117.100000	0.409000	-113.500000	0.420000	-99.500000	0.466000	-96.100000	0.477000	-94.300000	0.483000	-93.600000	0.485000	-90.000000	0.717000	-90.000000	0.717000	-90.000000	0.000000	-90.000000	0.000000	-90.000000	0.000000	-90.000000	0.000000	-90.000000	0.000000	-90.000000	0.000000	-90.000000	0.000000	-90.000000	0.000000	-90.000000	0.000000
-152.400000	0.279000	-152.400000	0.279000	-152.400000	0.279000	-152.500000	0.278000	-152.600000	0.278000	-152.700000	0.277000	-152.800000	0.276000	138.200000	0.333000	-161.900000	0.226000	-163.700000	0.217000	-172.600000	0.187000	-174.500000	0.162000	-172.700000	0.042000	-173.500000	0.030000	-180.000000	0.015000	-180.000000	0.012000	-180.000000	0.000000	-180.000000	0.000000	-180.000000	0.000000	-180.000000	0.000000	-180.000000	0.000000	-180.000000	0.000000	-180.000000	0.000000	-180.000000	0.000000	-180.000000	0.000000
-141.600000	0.322000	-141.500000	0.322000	-141.500000	0.322000	-141.400000	0.323000	-141.300000	0.323000	-141.100000	0.323000	-141.000000	0.324000	151.000000	0.283000	-131.800000	0.358000	-130.100000	0.365000	-123.400000	0.390000	-118.800000	0.406000	-100.300000	0.472000	-98.000000	0.479000	92.500000	0.488000	92.000000	0.490000	112.500000	0.769000	112.500000	0.769000	112.500000	0.769000	112.500000	0.769000	112.500000	0.000000	112.500000	0.000000	112.500000	0.000000	112.500000	0.000000	112.500000	0.000000
-149.200000	0.292000	-149.200000	0.292000	-149.100000	0.292000	-149.200000	0.291000	-149.200000	0.291000	-149.200000	0.290000	-149.200000	0.289000	142.200000	0.318000	-154.700000	0.264000	-155.500000	0.258000	-158.600000	0.237000	-160.600000	0.221000	-173.400000	0.163000	-171.600000	0.059000	175.400000	0.022000	176.300000	0.016000	-180.000000	0.009000	-180.000000	0.008000	-180.000000	0.006000	-180.000000	0.005000	-180.000000	0.000000	-180.000000	0.000000	-180.000000	0.000000	-180.000000	0.000000	-180.000000	0.000000
-143.900000	0.313000	-143.900000	0.313000	-143.900000	0.313000	-143.700000	0.313000	-143.700000	0.313000	-143.600000	0.314000	-143.400000	0.314000	148.300000	0.293000	-138.800000	0.331000	-137.800000	0.335000	-134.100000	0.349000	-131.200000	0.359000	-119.300000	0.404000	-103.500000	0.461000	95.900000	0.486000	94.500000	0.490000	-91.500000	0.490000	-91.300000	0.490000	-91.000000	0.491000	-88.600000	0.029000	-90.000000	0.000000	-90.000000	0.000000	-90.000000	0.000000	-90.000000	0.000000	-90.000000	0.000000
-147.600000	0.298000	-147.600000	0.298000	-147.600000	0.298000	-147.600000	0.298000	-147.500000	0.297000	-147.700000	0.297000	-147.600000	0.296000	144.000000	0.311000	-150.300000	0.283000	-150.900000	0.280000	-153.000000	0.269000	-154.400000	0.260000	-159.700000	0.217000	-164.500000	0.078000	173.300000	0.037000	174.900000	0.028000	-177.200000	0.013000	-177.500000	0.011000	-178.100000	0.009000	179.600000	0.521000	-180.000000	0.810000	-180.000000	0.000000	-180.000000	0.000000	-180.000000	0.000000	-180.000000	0.000000
-145.000000	0.309000	-145.000000	0.309000	-144.900000	0.308000	-144.900000	0.308000	-144.800000	0.309000	-144.800000	0.309000	-144.600000	0.309000	147.100000	0.298000	-142.200000	0.317000	-141.700000	0.319000	-139.700000	0.327000	-138.100000	0.332000	-130.900000	0.361000	-109.300000	0.443000	99.300000	0.475000	97.100000	0.482000	-93.500000	0.493000	-93.100000	0.494000	-92.400000	0.496000	152.200000	0.137000	131.700000	0.019000	135.000000	0.831000	135.000000	0.000000	135.000000	0.000000	135.000000	0.000000
-146.900000	0.301000	-146.900000	0.301000	-146.800000	0.301000	-146.700000	0.301000	-146.800000	0.300000	-146.800000	0.300000	-146.800000	0.300000	144.900000	0.307000	-148.100000	0.293000	-148.300000	0.291000	-149.400000	0.284000	-150.200000	0.280000	-154.500000	0.257000	-168.600000	0.192000	168.800000	0.046000	171.200000	0.032000	-175.900000	0.020000	-176.400000	0.017000	-177.100000	0.013000	121.200000	0.392000	126.300000	0.007000	-180.000000	0.003000	-180.000000	0.000000	-180.000000	0.000000	-180.000000	0.000000
-145.600000	0.307000	-145.500000	0.306000	-145.500000	0.306000	-145.500000	0.306000	-145.400000	0.307000	-145.300000	0.306000	-145.200000	0.306000	146.400000	0.301000	-144.000000	0.310000	-143.600000	0.311000	-142.400000	0.315000	-141.600000	0.318000	-137.600000	0.334000	-125.100000	0.383000	102.700000	0.465000	99.500000	0.476000	-95.300000	0.487000	-94.600000	0.489000	-93.600000	0.492000	136.900000	0.096000	166.100000	0.576000	89.100000	0.013000	90.000000	0.000000	90.000000	0.000000	90.000000	0.000000
-146.600000	0.303000	-146.400000	0.303000	-146.400000	0.303000	-146.400000	0.303000	-146.500000	0.302000	-146.300000	0.302000	-146.300000	0.302000	145.400000	0.305000	-146.900000	0.298000	-147.000000	0.297000	-147.600000	0.293000	-147.900000	0.290000	-150.200000	0.277000	-156.300000	0.232000	166.800000	0.069000	170.000000	0.045000	-173.600000	0.025000	-174.400000	0.020000	-175.700000	0.016000	123.700000	0.408000	128.500000	0.019000	-178.400000	0.005000	-180.000000	0.000000	-180.000000	0.000000	-180.000000	0.000000
-145.800000	0.305000	-145.900000	0.305000	-145.900000	0.305000	-145.800000	0.305000	-145.600000	0.305000	-145.600000	0.305000	-145.600000	0.305000	146.100000	0.302000	-144.900000	0.307000	-144.600000	0.307000	-143.900000	0.309000	-143.300000	0.310000	-141.100000	0.319000	-133.700000	0.349000	107.100000	0.451000	102.100000	0.467000	-97.200000	0.482000	-96.100000	0.485000	-94.800000	0.489000	152.100000	0.152000	123.000000	0.032000	-120.700000	0.641000	-123.900000	0.873000	-123.900000	0.873000	-123.900000	0.873000
-146.300000	0.304000	-146.200000	0.304000	-146.200000	0.304000	-146.200000	0.303000	-146.200000	0.303000	-146.200000	0.303000	-146.100000	0.303000	145.600000	0.304000	-146.300000	0.300000	-146.300000	0.300000	-146.600000	0.298000	-146.700000	0.296000	-147.900000	0.288000	-152.400000	0.264000	161.400000	0.085000	166.100000	0.051000	-172.000000	0.032000	-173.400000	0.026000	-174.700000	0.019000	124.300000	0.389000	169.500000	0.559000	-175.200000	0.007000	180.000000	0.002000	180.000000	0.002000	180.000000	0.002000
-146.100000	0.305000	-146.000000	0.304000	-146.000000	0.304000	-145.900000	0.305000	-145.900000	0.305000	-145.800000	0.304000	-145.700000	0.304000	145.900000	0.303000	-145.200000	0.305000	-145.100000	0.305000	-144.700000	0.306000	-144.300000	0.306000	-143.000000	0.311000	-138.900000	0.328000	111.700000	0.436000	104.700000	0.460000	-99.100000	0.476000	-97.500000	0.481000	-95.800000	0.486000	130.800000	0.090000	120.200000	0.026000	-99.400000	0.016000	89.400000	0.010000	89.400000	0.007000	89.400000	0.005000
-146.200000	0.304000	-146.100000	0.304000	-146.000000	0.304000	-146.100000	0.303000	-146.100000	0.303000	-146.000000	0.304000	-145.900000	0.303000	145.800000	0.304000	-146.100000	0.302000	-146.000000	0.301000	-146.100000	0.300000	-146.000000	0.299000	-146.700000	0.294000	-149.100000	0.280000	166.400000	0.185000	164.700000	0.067000	-169.700000	0.038000	-171.500000	0.029000	-173.600000	0.023000	125.600000	0.405000	137.500000	0.020000	-177.700000	0.010000	-178.900000	0.003000	-178.900000	0.003000	-178.900000	0.003000
-146.000000	0.304000	-146.000000	0.304000	-146.000000	0.304000	-145.900000	0.305000	-145.800000	0.304000	-146.000000	0.304000	-145.800000	0.304000	145.900000	0.303000	-145.500000	0.304000	-145.300000	0.304000	-145.000000	0.304000	-144.800000	0.304000	-144.000000	0.307000	-141.600000	0.316000	124.500000	0.385000	107.700000	0.450000	-101.100000	0.471000	-98.900000	0.478000	-96.900000	0.483000	159.400000	0.198000	-76.600000	0.570000	-130.300000	0.632000	-123.600000	0.645000	-126.400000	0.646000	-128.300000	0.647000
-146.100000	0.304000	-146.100000	0.304000	-146.000000	0.304000	-146.100000	0.303000	-146.100000	0.304000	-146.000000	0.304000	-145.900000	0.303000	145.800000	0.304000	-145.800000	0.302000	-145.800000	0.302000	-145.800000	0.301000	-145.600000	0.300000	-146.000000	0.297000	-147.300000	0.289000	155.900000	0.224000	160.400000	0.075000	-167.800000	0.044000	-170.500000	0.034000	-172.400000	0.025000	127.800000	0.369000	-128.600000	0.010000	-156.100000	0.009000	-178.500000	0.005000	-179.200000	0.005000	-179.600000	0.004000
-146.100000	0.305000	-146.000000	0.304000	-146.000000	0.304000	-145.900000	0.305000	-146.000000	0.304000	-146.000000	0.304000	-145.800000	0.304000	145.900000	0.303000	-145.600000	0.304000	-145.400000	0.303000	-145.200000	0.303000	-145.000000	0.303000	-144.400000	0.304000	-143.000000	0.309000	132.700000	0.353000	110.700000	0.441000	-102.900000	0.466000	-100.200000	0.474000	-97.800000	0.481000	117.400000	0.070000	-96.700000	0.039000	-110.700000	0.021000	-97.300000	0.012000	-96.800000	0.009000	-96.800000	0.007000
-146.200000	0.304000	-146.100000	0.304000	-146.000000	0.304000	-146.100000	0.303000	-146.000000	0.304000	-146.000000	0.304000	-145.900000	0.303000	145.800000	0.304000	-145.900000	0.303000	-145.600000	0.302000	-145.600000	0.302000	-145.500000	0.301000	-145.600000	0.299000	-146.200000	0.294000	152.600000	0.258000	160.400000	0.107000	-166.000000	0.050000	-168.800000	0.037000	-171.700000	0.028000	129.600000	0.408000	171.800000	0.557000	-171.700000	0.548000	-178.400000	0.006000	-178.100000	0.004000	-177.200000	0.003000
-146.000000	0.304000	-146.000000	0.304000	-146.000000	0.304000	-145.900000	0.305000	-146.000000	0.304000	-146.000000	0.304000	-145.800000	0.304000	145.900000	0.303000	-145.600000	0.303000	-145.500000	0.303000	-145.400000	0.303000	-145.100000	0.302000	-144.800000	0.303000	-143.800000	0.305000	137.900000	0.331000	115.200000	0.423000	-104.600000	0.460000	-101.400000	0.470000	-98.700000	0.478000	166.200000	0.238000	108.100000	0.012000	-119.200000	0.059000	-129.200000	0.639000	-129.900000	0.643000	-130.200000	0.645000
-146.100000	0.304000	-146.100000	0.304000	-146.000000	0.304000	-146.100000	0.303000	-146.000000	0.304000	-146.000000	0.304000	-145.900000	0.303000	145.800000	0.304000	-145.700000	0.303000	-145.700000	0.303000	-145.600000	0.302000	-145.400000	0.302000	-145.400000	0.300000	-145.600000	0.297000	149.200000	0.275000	158.700000	0.153000	-164.200000	0.058000	-167.900000	0.043000	-170.600000	0.031000	131.500000	0.350000	138.200000	0.061000	-132.400000	0.024000	-169.100000	0.006000	-172.400000	0.004000	-175.700000	0.004000
-146.100000	0.305000	-146.000000	0.304000	-146.000000	0.304000	-145.900000	0.305000	-146.000000	0.304000	-146.000000	0.304000	-145.800000	0.304000	145.900000	0.303000	-145.700000	0.303000	-145.600000	0.303000	-145.400000	0.303000	-145.300000	0.302000	-144.900000	0.302000	-144.300000	0.303000	140.800000	0.318000	122.200000	0.396000	-106.600000	0.454000	-102.700000	0.466000	-99.600000	0.475000	106.900000	0.056000	-85.900000	0.547000	-150.300000	0.556000	-101.800000	0.017000	-100.100000	0.014000	-98.900000	0.010000
-146.200000	0.304000	-146.100000	0.304000	-146.000000	0.304000	-146.100000	0.303000	-146.000000	0.304000	-146.000000	0.304000	-145.900000	0.303000	145.800000	0.304000	-145.700000	0.303000	-145.600000	0.303000	-145.600000	0.302000	-145.300000	0.302000	-145.300000	0.301000	-145.300000	0.299000	147.400000	0.286000	157.800000	0.212000	-161.900000	0.065000	-166.000000	0.046000	-169.700000	0.034000	133.200000	0.411000	-116.900000	0.015000	-137.000000	0.017000	-177.800000	0.006000	-177.900000	0.004000	-177.100000	0.004000
-146.000000	0.304000	-146.000000	0.304000	-146.000000	0.304000	-145.900000	0.305000	-146.000000	0.304000	-146.000000	0.304000	-145.800000	0.304000	145.900000	0.303000	-145.700000	0.303000	-145.600000	0.303000	-145.400000	0.303000	-145.300000	0.302000	-145.100000	0.302000	-144.600000	0.302000	142.400000	0.310000	130.500000	0.361000	-108.700000	0.448000	-104.100000	0.463000	-100.500000	0.473000	169.200000	0.255000	-89.600000	0.028000	-141.300000	0.018000	-131.700000	0.634000	-131.100000	0.638000	-131.300000	0.641000
-146.100000	0.304000	-146.100000	0.304000	-146.000000	0.304000	-146.100000	0.303000	-146.000000	0.304000	-146.000000	0.304000	-145.900000	0.303000	145.800000	0.304000	-145.700000	0.303000	-145.600000	0.303000	-145.600000	0.302000	-145.300000	0.302000	-145.200000	0.301000	-145.100000	0.299000	146.200000	0.292000	152.800000	0.245000	-160.000000	0.075000	-164.900000	0.051000	-168.700000	0.036000	133.400000	0.342000	-88.900000	0.549000	-155.100000	0.567000	-120.900000	0.009000	-151.800000	0.009000	-166.800000	0.007000
-146.100000	0.305000	-146.000000	0.304000	-146.000000	0.304000	-145.900000	0.305000	-146.000000	0.304000	-146.000000	0.304000	-145.800000	0.304000	145.900000	0.303000	-145.700000	0.303000	-145.600000	0.303000	-145.400000	0.303000	-145.300000	0.302000	-145.000000	0.301000	-144.700000	0.302000	143.400000	0.305000	136.100000	0.338000	-110.900000	0.441000	-105.300000	0.459000	-101.300000	0.471000	102.500000	0.050000	-113.000000	0.037000	-125.500000	0.009000	-142.400000	0.016000	-120.700000	0.012000	80.000000	0.010000
-146.200000	0.304000	-146.100000	0.304000	-146.000000	0.304000	-146.100000	0.303000	-146.000000	0.304000	-146.000000	0.304000	-145.900000	0.303000	145.800000	0.304000	-145.700000	0.303000	-145.600000	0.303000	-145.600000	0.302000	-145.300000	0.302000	-145.100000	0.301000	-145.100000	0.300000	145.500000	0.296000	149.900000	0.267000	-157.500000	0.083000	-163.400000	0.054000	-168.000000	0.039000	134.800000	0.413000	-126.700000	0.402000	-129.200000	0.071000	73.000000	0.023000	-167.400000	0.007000	171.900000	0.003000
-146.000000	0.304000	-146.000000	0.304000	-146.000000	0.304000	-145.900000	0.305000	-146.000000	0.304000	-146.000000	0.304000	-145.800000	0.304000	145.900000	0.303000	-145.700000	0.303000	-145.600000	0.303000	-145.400000	0.303000	-145.300000	0.302000	-145.100000	0.301000	-144.800000	0.301000	144.000000	0.303000	139.400000	0.322000	-113.100000	0.434000	-106.400000	0.456000	-102.100000	0.468000	170.400000	0.260000	-172.400000	0.260000	-170.600000	0.534000	144.000000	0.600000	-135.900000	0.622000	55.300000	0.636000
-146.100000	0.304000	-146.100000	0.304000	-146.000000	0.304000	-146.100000	0.303000	-146.000000	0.304000	-146.000000	0.304000	-145.900000	0.303000	145.800000	0.304000	-145.700000	0.303000	-145.600000	0.303000	-145.600000	0.302000	-145.300000	0.302000	-145.100000	0.301000	-144.900000	0.300000	145.100000	0.297000	147.700000	0.280000	-156.200000	0.098000	-162.400000	0.059000	-167.000000	0.042000	134.100000	0.340000	-134.100000	0.342000	-104.300000	0.022000	76.800000	0.028000	-96.000000	0.024000	-118.600000	0.015000
-146.100000	0.305000	-146.000000	0.304000	-146.000000	0.304000	-145.900000	0.305000	-146.000000	0.304000	-146.000000	0.304000	-145.800000	0.304000	145.900000	0.303000	-145.700000	0.303000	-145.600000	0.303000	-145.400000	0.303000	-145.300000	0.302000	-145.100000	0.301000	-144.800000	0.301000	144.200000	0.302000	141.500000	0.313000	-115.700000	0.424000	-107.600000	0.452000	-103.000000	0.466000	101.000000	0.047000	-98.000000	0.035000	-164.000000	0.029000	-151.200000	0.029000	165.300000	0.016000	-159.000000	0.007000
-146.200000	0.304000	-146.100000	0.304000	-146.000000	0.304000	-146.100000	0.303000	-146.000000	0.304000	-146.000000	0.304000	-145.900000	0.303000	145.800000	0.304000	-145.700000	0.303000	-145.600000	0.303000	-145.600000	0.302000	-145.300000	0.302000	-145.100000	0.301000	-144.900000	0.300000	144.900000	0.298000	146.300000	0.287000	-154.000000	0.115000	-160.900000	0.063000	-166.000000	0.044000	135.300000	0.415000	-135.200000	0.419000	88.500000	0.541000	-121.700000	0.020000	116.300000	0.007000	88.000000	0.008000
-146.000000	0.304000	-146.000000	0.304000	-146.000000	0.304000	-145.900000	0.305000	-146.000000	0.304000	-146.000000	0.304000	-145.800000	0.304000	145.900000	0.303000	-145.700000	0.303000	-145.600000	0.303000	-145.400000	0.303000	-145.300000	0.302000	-145.100000	0.301000	-144.800000	0.301000	144.400000	0.301000	142.500000	0.307000	-118.900000	0.412000	-108.800000	0.448000	-103.800000	0.464000	170.900000	0.260000	-172.300000	0.257000	128.600000	0.052000	65.500000	0.609000	-59.400000	0.628000	130.000000	0.025000
-146.100000	0.304000	-146.100000	0.304000	-146.000000	0.304000	-146.100000	0.303000	-146.000000	0.304000	-146.000000	0.304000	-145.900000	0.303000	145.800000	0.304000	-145.700000	0.303000	-145.600000	0.303000	-145.600000	0.302000	-145.300000	0.302000	-145.100000	0.301000	-144.900000	0.300000	144.800000	0.299000	145.500000	0.292000	-158.000000	0.174000	-159.800000	0.069000	-165.200000	0.046000	134.000000	0.340000	-133.100000	0.342000	91.300000	0.037000	157.900000	0.016000	-169.100000	0.006000	161.200000	0.650000
-146.100000	0.305000	-146.000000	0.304000	-146.000000	0.304000	-145.900000	0.305000	-146.000000	0.304000	-146.000000	0.304000	-145.800000	0.304000	145.900000	0.303000	-145.700000	0.303000	-145.600000	0.303000	-145.400000	0.303000	-145.300000	0.302000	-145.100000	0.301000	-144.800000	0.301000	144.500000	0.300000	143.300000	0.304000	-125.300000	0.383000	-110.200000	0.444000	-104.400000	0.462000	101.000000	0.046000	-99.500000	0.036000	101.200000	0.536000	87.400000	0.015000	-85.500000	0.022000	-65.300000	0.013000
-146.200000	0.304000	-146.100000	0.304000	-146.000000	0.304000	-146.100000	0.303000	-146.000000	0.304000	-146.000000	0.304000	-145.900000	0.303000	145.800000	0.304000	-145.700000	0.303000	-145.600000	0.303000	-145.600000	0.302000	-145.300000	0.302000	-145.100000	0.301000	-144.900000	0.300000	144.600000	0.299000	145.000000	0.294000	-153.500000	0.209000	-157.900000	0.073000	-164.600000	0.049000	135.200000	0.415000	-134.600000	0.420000	87.600000	0.014000	-163.700000	0.017000	165.100000	0.006000	136.400000	0.007000
-146.000000	0.304000	-146.000000	0.304000	-146.000000	0.304000	-145.900000	0.305000	-146.000000	0.304000	-146.000000	0.304000	-145.800000	0.304000	145.900000	0.303000	-145.700000	0.303000	-145.600000	0.303000	-145.400000	0.303000	-145.300000	0.302000	-145.100000	0.301000	-144.800000	0.301000	144.500000	0.300000	143.600000	0.302000	-131.200000	0.359000	-111.600000	0.440000	-105.100000	0.459000	171.100000	0.261000	-172.000000	0.253000	115.900000	0.084000	-133.900000	0.611000	130.400000	0.626000	71.900000	0.018000
-146.100000	0.304000	-146.100000	0.304000	-146.000000	0.304000	-146.100000	0.303000	-146.000000	0.304000	-146.000000	0.304000	-145.900000	0.303000	145.800000	0.304000	-145.700000	0.303000	-145.600000	0.303000	-145.600000	0.302000	-145.300000	0.302000	-145.100000	0.301000	-144.900000	0.300000	144.600000	0.299000	144.800000	0.296000	-151.900000	0.243000	-156.800000	0.080000	-163.700000	0.052000	134.200000	0.340000	-132.700000	0.345000	95.100000	0.514000	-96.100000	0.029000	-74.900000	0.019000	85.400000	0.012000
-146.100000	0.305000	-146.000000	0.304000	-146.000000	0.304000	-145.900000	0.305000	-146.000000	0.304000	-146.000000	0.304000	-145.800000	0.304000	145.900000	0.303000	-145.700000	0.303000	-145.600000	0.303000	-145.400000	0.303000	-145.300000	0.302000	-145.100000	0.301000	-144.800000	0.301000	144.500000	0.300000	143.900000	0.301000	-135.800000	0.337000	-113.000000	0.435000	-106.000000	0.457000	100.500000	0.045000	-100.200000	0.035000	105.200000	0.047000	173.000000	0.010000	-175.100000	0.004000	158.200000	0.664000
-146.200000	0.304000	-146.100000	0.304000	-146.000000	0.304000	-146.100000	0.303000	-146.000000	0.304000	-146.000000	0.304000	-145.900000	0.303000	145.800000	0.304000	-145.700000	0.303000	-145.600000	0.303000	-145.600000	0.302000	-145.300000	0.302000	-145.100000	0.301000	-144.900000	0.300000	144.600000	0.299000	144.600000	0.297000	-149.200000	0.264000	-155.000000	0.085000	-162.600000	0.054000	135.300000	0.416000	-134.100000	0.420000	87.300000	0.016000	102.000000	0.022000	79.900000	0.018000	141.700000	0.006000
-146.000000	0.304000	-146.000000	0.304000	-146.000000	0.304000	-145.900000	0.305000	-146.000000	0.304000	-146.000000	0.304000	-145.800000	0.304000	145.900000	0.303000	-145.700000	0.303000	-145.600000	0.303000	-145.400000	0.303000	-145.300000	0.302000	-145.100000	0.301000	-144.800000	0.301000	144.500000	0.300000	144.000000	0.300000	-139.000000	0.322000	-114.500000	0.430000	-106.800000	0.455000	171.300000	0.261000	-172.200000	0.253000	96.700000	0.531000	145.100000	0.618000	-142.700000	0.620000	137.300000	0.008000
-146.100000	0.304000	-146.100000	0.304000	-146.000000	0.304000	-146.100000	0.303000	-146.000000	0.304000	-146.000000	0.304000	-145.900000	0.303000	145.800000	0.304000	-145.700000	0.303000	-145.600000	0.303000	-145.600000	0.302000	-145.300000	0.302000	-145.100000	0.301000	-144.900000	0.300000	144.600000	0.299000	144.400000	0.297000	-147.200000	0.277000	-154.000000	0.095000	-161.900000	0.057000	134.200000	0.340000	-132.700000	0.345000	94.600000	0.062000	153.100000	0.014000	-152.900000	0.022000	151.300000	0.007000
-146.100000	0.305000	-146.000000	0.304000	-146.000000	0.304000	-145.900000	0.305000	-146.000000	0.304000	-146.000000	0.304000	-145.800000	0.304000	145.900000	0.303000	-145.700000	0.303000	-145.600000	0.303000	-145.400000	0.303000	-145.300000	0.302000	-145.100000	0.301000	-144.800000	0.301000	144.500000	0.300000	144.100000	0.300000	-141.000000	0.313000	-116.200000	0.424000	-107.500000	0.452000	100.600000	0.045000	-100.200000	0.035000	116.100000	0.063000	121.300000	0.014000	83.800000	0.011000	140.100000	0.013000
-146.200000	0.304000	-146.100000	0.304000	-146.000000	0.304000	-146.100000	0.303000	-146.000000	0.304000	-146.000000	0.304000	-145.900000	0.303000	145.800000	0.304000	-145.700000	0.303000	-145.600000	0.303000	-145.600000	0.302000	-145.300000	0.302000	-145.100000	0.301000	-144.900000	0.300000	144.600000	0.299000	144.500000	0.298000	-146.000000	0.285000	-151.600000	0.100000	-161.000000	0.060000	135.300000	0.416000	-134.100000	0.420000	99.200000	0.512000	160.400000	0.013000	150.200000	0.005000	126.200000	0.667000
-146.000000	0.304000	-146.000000	0.304000	-146.000000	0.304000	-145.900000	0.305000	-146.000000	0.304000	-146.000000	0.304000	-145.800000	0.304000	145.900000	0.303000	-145.700000	0.303000	-145.600000	0.303000	-145.400000	0.303000	-145.300000	0.302000	-145.100000	0.301000	-144.800000	0.301000	144.500000	0.300000	144.100000	0.299000	-142.100000	0.307000	-117.900000	0.418000	-108.400000	0.450000	171.300000	0.261000	-172.200000	0.253000	82.500000	0.043000	139.900000	0.614000	66.400000	0.618000	118.200000	0.011000
-146.100000	0.304000	-146.100000	0.304000	-146.000000	0.304000	-146.100000	0.303000	-146.000000	0.304000	-146.000000	0.304000	-145.900000	0.303000	145.800000	0.304000	-145.700000	0.303000	-145.600000	0.303000	-145.600000	0.302000	-145.300000	0.302000	-145.100000	0.301000	-144.900000	0.300000	144.600000	0.299000	144.300000	0.298000	-145.100000	0.289000	-151.900000	0.118000	-160.000000	0.062000	134.200000	0.340000	-132.700000	0.345000	104.800000	0.025000	99.500000	0.029000	70.100000	0.033000	166.400000	0.007000
-146.100000	0.305000	-146.000000	0.304000	-146.000000	0.304000	-145.900000	0.305000	-146.000000	0.304000	-146.000000	0.304000	-145.800000	0.304000	145.900000	0.303000	-145.700000	0.303000	-145.600000	0.303000	-145.400000	0.303000	-145.300000	0.302000	-145.100000	0.301000	-144.800000	0.301000	144.500000	0.300000	144.200000	0.299000	-142.700000	0.304000	-120.100000	0.409000	-109.100000	0.448000	100.600000	0.045000	-100.200000	0.035000	94.800000	0.524000	180.000000	0.015000	-167.200000	0.004000	-91.700000	0.009000
-146.200000	0.304000	-146.100000	0.304000	-146.000000	0.304000	-146.100000	0.303000	-146.000000	0.304000	-146.000000	0.304000	-145.900000	0.303000	145.800000	0.304000	-145.700000	0.303000	-145.600000	0.303000	-145.600000	0.302000	-145.300000	0.302000	-145.100000	0.301000	-144.900000	0.300000	144.600000	0.299000	144.300000	0.298000	-144.700000	0.292000	-147.800000	0.120000	-159.300000	0.065000	135.300000	0.416000	-134.100000	0.420000	97.900000	0.086000	-99.100000	0.018000	-85.700000	0.018000	-134.200000	0.012000
-146.000000	0.304000	-146.000000	0.304000	-146.000000	0.304000	-145.900000	0.305000	-146.000000	0.304000	-146.000000	0.304000	-145.800000	0.304000	145.900000	0.303000	-145.700000	0.303000	-145.600000	0.303000	-145.400000	0.303000	-145.300000	0.302000	-145.100000	0.301000	-144.800000	0.301000	144.500000	0.300000	144.200000	0.299000	-143.100000	0.301000	-122.000000	0.404000	-109.800000	0.445000	171.300000	0.261000	-172.200000	0.253000	114.200000	0.013000	-145.500000	0.615000	145.000000	0.626000	-172.700000	0.660000
-146.100000	0.304000	-146.100000	0.304000	-146.000000	0.304000	-146.100000	0.303000	-146.000000	0.304000	-146.000000	0.304000	-145.900000	0.303000	145.800000	0.304000	-145.700000	0.303000	-145.600000	0.303000	-145.600000	0.302000	-145.300000	0.302000	-145.100000	0.301000	-144.900000	0.300000	144.600000	0.299000	144.300000	0.298000	-144.400000	0.294000	-155.500000	0.176000	-158.400000	0.068000	134.200000	0.340000	-132.700000	0.345000	93.000000	0.534000	-148.700000	0.020000	155.800000	0.005000	70.100000	0.016000
-146.100000	0.305000	-146.000000	0.304000	-146.000000	0.304000	-145.900000	0.305000	-146.000000	0.304000	-146.000000	0.304000	-145.800000	0.304000	145.900000	0.303000	-145.700000	0.303000	-145.600000	0.303000	-145.400000	0.303000	-145.300000	0.302000	-145.100000	0.301000	-144.800000	0.301000	144.500000	0.300000	144.200000	0.299000	-143.400000	0.300000	-126.300000	0.379000	-110.700000	0.443000	100.600000	0.045000	-100.200000	0.035000	80.400000	0.050000	-130.800000	0.013000	113.500000	0.018000	-145.300000	0.004000
-146.200000	0.304000	-146.100000	0.304000	-146.000000	0.304000	-146.100000	0.303000	-146.000000	0.304000	-146.000000	0.304000	-145.900000	0.303000	145.800000	0.304000	-145.700000	0.303000	-145.600000	0.303000	-145.600000	0.302000	-145.300000	0.302000	-145.100000	0.301000	-144.900000	0.300000	144.600000	0.299000	144.300000	0.298000	-144.200000	0.295000	-147.800000	0.183000	-157.400000	0.070000	135.300000	0.416000	-134.100000	0.420000	129.000000	0.023000	-153.300000	0.012000	166.200000	0.008000	-136.800000	0.019000
-146.000000	0.304000	-146.000000	0.304000	-146.000000	0.304000	-145.900000	0.305000	-146.000000	0.304000	-146.000000	0.304000	-145.800000	0.304000	145.900000	0.303000	-145.700000	0.303000	-145.600000	0.303000	-145.400000	0.303000	-145.300000	0.302000	-145.100000	0.301000	-144.800000	0.301000	144.500000	0.300000	144.200000	0.299000	-143.500000	0.299000	-129.800000	0.368000	-111.400000	0.441000	171.300000	0.261000	-172.200000	0.253000	84.300000	0.543000	-141.700000	0.608000	137.300000	0.623000	73.200000	0.011000
-146.100000	0.304000	-146.100000	0.304000	-146.000000	0.304000	-146.100000	0.303000	-146.000000	0.304000	-146.000000	0.304000	-145.900000	0.303000	145.800000	0.304000	-145.700000	0.303000	-145.600000	0.303000	-145.600000	0.302000	-145.300000	0.302000	-145.100000	0.301000	-144.900000	0.300000	144.600000	0.299000	144.300000	0.298000	-144.100000	0.296000	-152.800000	0.232000	-156.800000	0.074000	134.200000	0.340000	-132.700000	0.345000	-150.700000	0.040000	-93.300000	0.038000	97.900000	0.020000	156.300000	0.660000
-146.100000	0.305000	-146.000000	0.304000	-146.000000	0.304000	-145.900000	0.305000	-146.000000	0.304000	-146.000000	0.304000	-145.800000	0.304000	145.900000	0.303000	-145.700000	0.303000	-145.600000	0.303000	-145.400000	0.303000	-145.300000	0.302000	-145.100000	0.301000	-144.800000	0.301000	144.500000	0.300000	144.200000	0.299000	-143.600000	0.298000	-134.100000	0.344000	-112.200000	0.438000	100.600000	0.045000	-100.200000	0.035000	-114.000000	0.039000	171.300000	0.013000	-171.200000	0.012000	80.800000	0.011000
-146.200000	0.304000	-146.100000	0.304000	-146.000000	0.304000	-146.100000	0.303000	-146.000000	0.304000	-146.000000	0.304000	-145.900000	0.303000	145.800000	0.304000	-145.700000	0.303000	-145.600000	0.303000	-145.600000	0.302000	-145.300000	0.302000	-145.100000	0.301000	-144.900000	0.300000	144.600000	0.299000	144.300000	0.298000	-144.000000	0.297000	-148.600000	0.249000	-155.500000	0.076000	135.300000	0.416000	-134.100000	0.420000	-165.300000	0.527000	105.700000	0.018000	-110.200000	0.014000	-151.100000	0.006000
-146.000000	0.304000	-146.000000	0.304000	-146.000000	0.304000	-145.900000	0.305000	-146.000000	0.304000	-146.000000	0.304000	-145.800000	0.304000	145.900000	0.303000	-145.700000	0.303000	-145.600000	0.303000	-145.400000	0.303000	-145.300000	0.302000	-145.100000	0.301000	-144.800000	0.301000	144.500000	0.300000	144.200000	0.299000	-143.800000	0.298000	-137.200000	0.330000	-113.000000	0.435000	171.300000	0.261000	-172.200000	0.253000	-118.200000	0.062000	148.900000	0.618000	-135.500000	0.627000	-127.300000	0.011000
-146.100000	0.304000	-146.100000	0.304000	-146.000000	0.304000	-146.100000	0.303000	-146.000000	0.304000	-146.000000	0.304000	-145.900000	0.303000	145.800000	0.304000	-145.700000	0.303000	-145.600000	0.303000	-145.600000	0.302000	-145.300000	0.302000	-145.100000	0.301000	-144.900000	0.300000	144.600000	0.299000	144.300000	0.298000	-143.900000	0.297000	-147.600000	0.266000	-155.100000	0.082000	134.200000	0.340000	-132.700000	0.345000	-150.200000	0.014000	148.900000	0.012000	-164.500000	0.005000	64.300000	0.022000
-146.100000	0.305000	-146.000000	0.304000	-146.000000	0.304000	-145.900000	0.305000	-146.000000	0.304000	-146.000000	0.304000	-145.800000	0.304000	145.900000	0.303000	-145.700000	0.303000	-145.600000	0.303000	-145.400000	0.303000	-145.300000	0.302000	-145.100000	0.301000	-144.800000	0.301000	144.500000	0.300000	144.200000	0.299000	-143.700000	0.297000	-139.300000	0.318000	-114.000000	0.432000	100.600000	0.045000	-100.200000	0.035000	80.600000	0.557000	124.900000	0.017000	87.900000	0.021000	179.800000	0.651000
-146.200000	0.304000	-146.100000	0.304000	-146.000000	0.304000	-146.100000	0.303000	-146.000000	0.304000	-146.000000	0.304000	-145.900000	0.303000	145.800000	0.304000	-145.700000	0.303000	-145.600000	0.303000	-145.600000	0.302000	-145.300000	0.302000	-145.100000	0.301000	-144.900000	0.300000	144.600000	0.299000	144.300000	0.298000	-143.800000	0.297000	-146.100000	0.276000	-153.100000	0.082000	135.300000	0.416000	-134.100000	0.420000	141.900000	0.016000	159.400000	0.015000	162.400000	0.004000	66.600000	0.015000
-146.000000	0.304000	-146.000000	0.304000	-146.000000	0.304000	-145.900000	0.305000	-146.000000	0.304000	-146.000000	0.304000	-145.800000	0.304000	145.900000	0.303000	-145.700000	0.303000	-145.600000	0.303000	-145.400000	0.303000	-145.300000	0.302000	-145.100000	0.301000	-144.800000	0.301000	144.500000	0.300000	144.200000	0.299000	-143.800000	0.297000	-140.800000	0.311000	-114.900000	0.430000	171.300000	0.261000	-172.200000	0.253000	83.100000	0.046000	139.400000	0.609000	63.700000	0.627000	-136.000000	0.005000
-146.100000	0.304000	-146.100000	0.304000	-146.000000	0.304000	-146.100000	0.303000	-146.000000	0.304000	-146.000000	0.304000	-145.900000	0.303000	145.800000	0.304000	-145.700000	0.303000	-145.600000	0.303000	-145.600000	0.302000	-145.300000	0.302000	-145.100000	0.301000	-144.900000	0.300000	144.600000	0.299000	144.300000	0.298000	-143.800000	0.297000	-145.300000	0.283000	-153.300000	0.090000	134.200000	0.340000	-132.700000	0.345000	-166.600000	0.539000	96.400000	0.031000	78.900000	0.021000	-147.100000	0.020000
-146.100000	0.305000	-146.000000	0.304000	-146.000000	0.304000	-145.900000	0.305000	-146.000000	0.304000	-146.000000	0.304000	-145.800000	0.304000	145.900000	0.303000	-145.700000	0.303000	-145.600000	0.303000	-145.400000	0.303000	-145.300000	0.302000	-145.100000	0.301000	-144.800000	0.301000	144.500000	0.300000	144.200000	0.299000	-143.800000	0.297000	-141.700000	0.306000	-115.900000	0.426000	100.600000	0.045000	-100.200000	0.035000	-105.200000	0.022000	-173.700000	0.017000	168.500000	0.004000	81.200000	0.009000
-146.200000	0.304000	-146.100000	0.304000	-146.000000	0.304000	-146.100000	0.303000	-146.000000	0.304000	-146.000000	0.304000	-145.900000	0.303000	145.800000	0.304000	-145.700000	0.303000	-145.600000	0.303000	-145.600000	0.302000	-145.300000	0.302000	-145.100000	0.301000	-144.900000	0.300000	144.600000	0.299000	144.300000	0.298000	-143.800000	0.297000	-144.600000	0.287000	-150.700000	0.089000	135.300000	0.416000	-134.100000	0.420000	-138.500000	0.087000	-104.900000	0.018000	-77.900000	0.018000	173.300000	0.665000
-146.000000	0.304000	-146.000000	0.304000	-146.000000	0.304000	-145.900000	0.305000	-146.000000	0.304000	-146.000000	0.304000	-145.800000	0.304000	145.900000	0.303000	-145.700000	0.303000	-145.600000	0.303000	-145.400000	0.303000	-145.300000	0.302000	-145.100000	0.301000	-144.800000	0.301000	144.500000	0.300000	144.200000	0.299000	-143.800000	0.297000	-142.100000	0.302000	-116.800000	0.424000	171.300000	0.261000	-172.200000	0.253000	93.700000	0.529000	-143.900000	0.616000	144.700000	0.617000	90.700000	0.008000
-146.100000	0.304000	-146.100000	0.304000	-146.000000	0.304000	-146.100000	0.303000	-146.000000	0.304000	-146.000000	0.304000	-145.900000	0.303000	145.800000	0.304000	-145.700000	0.303000	-145.600000	0.303000	-145.600000	0.302000	-145.300000	0.302000	-145.100000	0.301000	-144.900000	0.300000	144.600000	0.299000	144.300000	0.298000	-143.800000	0.297000	-144.200000	0.290000	-151.500000	0.099000	134.200000	0.340000	-132.700000	0.345000	112.700000	0.008000	-153.800000	0.014000	77.300000	0.024000	-172.300000	0.004000
-146.100000	0.305000	-146.000000	0.304000	-146.000000	0.304000	-145.900000	0.305000	-146.000000	0.304000	-146.000000	0.304000	-145.800000	0.304000	145.900000	0.303000	-145.700000	0.303000	-145.600000	0.303000	-145.400000	0.303000	-145.300000	0.302000	-145.100000	0.301000	-144.800000	0.301000	144.500000	0.300000	144.200000	0.299000	-143.800000	0.297000	-142.600000	0.300000	-117.800000	0.419000	100.600000	0.045000	-100.200000	0.035000	77.400000	0.028000	-123.300000	0.018000	91.100000	0.011000	-109.700000	0.010000
-146.200000	0.304000	-146.100000	0.304000	-146.000000	0.304000	-146.100000	0.303000	-146.000000	0.304000	-146.000000	0.304000	-145.900000	0.303000	145.800000	0.304000	-145.700000	0.303000	-145.600000	0.303000	-145.600000	0.302000	-145.300000	0.302000	-145.100000	0.301000	-144.900000	0.300000	144.600000	0.299000	144.300000	0.298000	-143.800000	0.297000	-143.900000	0.292000	-148.500000	0.098000	135.300000	0.416000	-134.100000	0.420000	94.700000	0.538000	-157.500000	0.011000	118.300000	0.007000	61.400000	0.634000
-146.000000	0.304000	-146.000000	0.304000	-146.000000	0.304000	-145.900000	0.305000	-146.000000	0.304000	-146.000000	0.304000	-145.800000	0.304000	145.900000	0.303000	-145.700000	0.303000	-145.600000	0.303000	-145.400000	0.303000	-145.300000	0.302000	-145.100000	0.301000	-144.800000	0.301000	144.500000	0.300000	144.200000	0.299000	-143.800000	0.297000	-142.900000	0.299000	-118.900000	0.416000	171.300000	0.261000	-172.200000	0.253000	114.800000	0.057000	-139.600000	0.613000	-65.900000	0.625000	162.400000	0.012000
-146.100000	0.304000	-146.100000	0.304000	-146.000000	0.304000	-146.100000	0.303000	-146.000000	0.304000	-146.000000	0.304000	-145.900000	0.303000	145.800000	0.304000	-145.700000	0.303000	-145.600000	0.303000	-145.600000	0.302000	-145.300000	0.302000	-145.100000	0.301000	-144.900000	0.300000	144.600000	0.299000	144.300000	0.298000	-143.800000	0.297000	-143.700000	0.293000	-150.000000	0.113000	134.200000	0.340000	-132.700000	0.345000	127.800000	0.394000	-100.400000	0.031000	-98.500000	0.019000	-82.600000	0.010000
[truncated: 19,133 more rows]
[truncated: 152 more columns]
