# Supplementary material for: Mathematical model studies of the comprehensive generation of major and minor phyllotactic patterns in plants with a predominant focus on orixate phyllotaxis
Source: PLoS Comput Biol. 2019 Jun 6;15(6):e1007044. doi: 10.1371/journal.pcbi.1007044 (PMC6553687; doi:10.1371/journal.pcbi.1007044)
Supplement: S4 Dataset — (ZIP) [file pcbi.1007044.s018.zip › EDC2/a1_N3_gm3_large.csv]

-180.000000	0.442000	-180.000000	0.000000	-180.000000	0.000000	-180.000000	0.000000	-180.000000	0.000000	-180.000000	0.000000	-180.000000	0.000000	-180.000000	0.000000	-180.000000	0.000000	-180.000000	0.000000	-180.000000	0.000000	-180.000000	0.000000	-180.000000	0.000000	-180.000000	0.000000	-180.000000	0.000000	-180.000000	0.000000	-180.000000	0.000000	-180.000000	0.000000	-180.000000	0.000000	-180.000000	0.000000	-180.000000	0.000000	-180.000000	0.000000	-180.000000	0.000000	-180.000000	0.000000	-180.000000	0.000000
-180.000000	0.535000	90.000000	0.751000	90.000000	0.000000	90.000000	0.000000	90.000000	0.000000	90.000000	0.000000	90.000000	0.000000	90.000000	0.000000	90.000000	0.000000	90.000000	0.000000	90.000000	0.000000	90.000000	0.000000	90.000000	0.000000	90.000000	0.000000	90.000000	0.000000	90.000000	0.000000	90.000000	0.000000	90.000000	0.000000	90.000000	0.000000	90.000000	0.000000	90.000000	0.000000	90.000000	0.000000	90.000000	0.000000	90.000000	0.000000	90.000000	0.000000
-180.000000	0.507000	-180.000000	0.471000	-180.000000	0.820000	-180.000000	0.000000	-180.000000	0.000000	-180.000000	0.000000	-180.000000	0.000000	-180.000000	0.000000	-180.000000	0.000000	-180.000000	0.000000	-180.000000	0.000000	-180.000000	0.000000	-180.000000	0.000000	-180.000000	0.000000	-180.000000	0.000000	-180.000000	0.000000	-180.000000	0.000000	-180.000000	0.000000	-180.000000	0.000000	-180.000000	0.000000	-180.000000	0.000000	-180.000000	0.000000	-180.000000	0.000000	-180.000000	0.000000	-180.000000	0.000000
-180.000000	0.514000	-180.000000	0.525000	-180.000000	0.472000	-135.000000	0.910000	-135.000000	0.000000	-135.000000	0.000000	-135.000000	0.000000	-135.000000	0.000000	-135.000000	0.000000	-135.000000	0.000000	-135.000000	0.000000	-135.000000	0.000000	-135.000000	0.000000	-135.000000	0.000000	-135.000000	0.000000	-135.000000	0.000000	-135.000000	0.000000	-135.000000	0.000000	-135.000000	0.000000	-135.000000	0.000000	-135.000000	0.000000	-135.000000	0.000000	-135.000000	0.000000	-135.000000	0.000000	-135.000000	0.000000
-180.000000	0.512000	-180.000000	0.509000	-180.000000	0.525000	-180.000000	0.462000	-180.000000	0.000000	-180.000000	0.000000	-180.000000	0.000000	-180.000000	0.000000	-180.000000	0.000000	-180.000000	0.000000	-180.000000	0.000000	-180.000000	0.000000	-180.000000	0.000000	-180.000000	0.000000	-180.000000	0.000000	-180.000000	0.000000	-180.000000	0.000000	-180.000000	0.000000	-180.000000	0.000000	-180.000000	0.000000	-180.000000	0.000000	-180.000000	0.000000	-180.000000	0.000000	-180.000000	0.000000	-180.000000	0.000000
-180.000000	0.513000	-180.000000	0.514000	-180.000000	0.509000	-180.000000	0.528000	-90.000000	0.000000	-90.000000	0.000000	-90.000000	0.000000	-90.000000	0.000000	-90.000000	0.000000	-90.000000	0.000000	-90.000000	0.000000	-90.000000	0.000000	-90.000000	0.000000	-90.000000	0.000000	-90.000000	0.000000	-90.000000	0.000000	-90.000000	0.000000	-90.000000	0.000000	-90.000000	0.000000	-90.000000	0.000000	-90.000000	0.000000	-90.000000	0.000000	-90.000000	0.000000	-90.000000	0.000000	-90.000000	0.000000
-180.000000	0.513000	-180.000000	0.512000	-180.000000	0.514000	-180.000000	0.509000	-180.000000	0.000000	-180.000000	0.000000	-180.000000	0.000000	-180.000000	0.000000	-180.000000	0.000000	-180.000000	0.000000	-180.000000	0.000000	-180.000000	0.000000	-180.000000	0.000000	-180.000000	0.000000	-180.000000	0.000000	-180.000000	0.000000	-180.000000	0.000000	-180.000000	0.000000	-180.000000	0.000000	-180.000000	0.000000	-180.000000	0.000000	-180.000000	0.000000	-180.000000	0.000000	-180.000000	0.000000	-180.000000	0.000000
-180.000000	0.513000	-180.000000	0.513000	-180.000000	0.512000	-180.000000	0.514000	112.500000	1.040000	112.500000	0.000000	112.500000	0.000000	112.500000	0.000000	112.500000	0.000000	112.500000	0.000000	112.500000	0.000000	112.500000	0.000000	112.500000	0.000000	112.500000	0.000000	112.500000	0.000000	112.500000	0.000000	112.500000	0.000000	112.500000	0.000000	112.500000	0.000000	112.500000	0.000000	112.500000	0.000000	112.500000	0.000000	112.500000	0.000000	112.500000	0.000000	112.500000	0.000000
-180.000000	0.513000	-180.000000	0.513000	-180.000000	0.513000	-180.000000	0.512000	-180.000000	0.456000	-180.000000	0.000000	-180.000000	0.000000	-180.000000	0.000000	-180.000000	0.000000	-180.000000	0.000000	-180.000000	0.000000	-180.000000	0.000000	-180.000000	0.000000	-180.000000	0.000000	-180.000000	0.000000	-180.000000	0.000000	-180.000000	0.000000	-180.000000	0.000000	-180.000000	0.000000	-180.000000	0.000000	-180.000000	0.000000	-180.000000	0.000000	-180.000000	0.000000	-180.000000	0.000000	-180.000000	0.000000
-180.000000	0.513000	-180.000000	0.513000	-180.000000	0.513000	-180.000000	0.513000	-180.000000	0.530000	-90.000000	0.000000	-90.000000	0.000000	-90.000000	0.000000	-90.000000	0.000000	-90.000000	0.000000	-90.000000	0.000000	-90.000000	0.000000	-90.000000	0.000000	-90.000000	0.000000	-90.000000	0.000000	-90.000000	0.000000	-90.000000	0.000000	-90.000000	0.000000	-90.000000	0.000000	-90.000000	0.000000	-90.000000	0.000000	-90.000000	0.000000	-90.000000	0.000000	-90.000000	0.000000	-90.000000	0.000000
-180.000000	0.513000	-180.000000	0.513000	-180.000000	0.513000	-180.000000	0.513000	-180.000000	0.508000	-180.000000	0.000000	-180.000000	0.000000	-180.000000	0.000000	-180.000000	0.000000	-180.000000	0.000000	-180.000000	0.000000	-180.000000	0.000000	-180.000000	0.000000	-180.000000	0.000000	-180.000000	0.000000	-180.000000	0.000000	-180.000000	0.000000	-180.000000	0.000000	-180.000000	0.000000	-180.000000	0.000000	-180.000000	0.000000	-180.000000	0.000000	-180.000000	0.000000	-180.000000	0.000000	-180.000000	0.000000
-180.000000	0.513000	-180.000000	0.513000	-180.000000	0.513000	-180.000000	0.513000	-180.000000	0.514000	135.000000	0.000000	135.000000	0.000000	135.000000	0.000000	135.000000	0.000000	135.000000	0.000000	135.000000	0.000000	135.000000	0.000000	135.000000	0.000000	135.000000	0.000000	135.000000	0.000000	135.000000	0.000000	135.000000	0.000000	135.000000	0.000000	135.000000	0.000000	135.000000	0.000000	135.000000	0.000000	135.000000	0.000000	135.000000	0.000000	135.000000	0.000000	135.000000	0.000000
-180.000000	0.513000	-180.000000	0.513000	-180.000000	0.513000	-180.000000	0.513000	-180.000000	0.512000	-180.000000	0.000000	-180.000000	0.000000	-180.000000	0.000000	-180.000000	0.000000	-180.000000	0.000000	-180.000000	0.000000	-180.000000	0.000000	-180.000000	0.000000	-180.000000	0.000000	-180.000000	0.000000	-180.000000	0.000000	-180.000000	0.000000	-180.000000	0.000000	-180.000000	0.000000	-180.000000	0.000000	-180.000000	0.000000	-180.000000	0.000000	-180.000000	0.000000	-180.000000	0.000000	-180.000000	0.000000
-180.000000	0.513000	-180.000000	0.513000	-180.000000	0.513000	-180.000000	0.513000	-180.000000	0.513000	90.000000	0.000000	90.000000	0.000000	90.000000	0.000000	90.000000	0.000000	90.000000	0.000000	90.000000	0.000000	90.000000	0.000000	90.000000	0.000000	90.000000	0.000000	90.000000	0.000000	90.000000	0.000000	90.000000	0.000000	90.000000	0.000000	90.000000	0.000000	90.000000	0.000000	90.000000	0.000000	90.000000	0.000000	90.000000	0.000000	90.000000	0.000000	90.000000	0.000000
-180.000000	0.513000	-180.000000	0.513000	-180.000000	0.513000	-180.000000	0.513000	-180.000000	0.513000	-180.000000	0.000000	-180.000000	0.000000	-180.000000	0.000000	-180.000000	0.000000	-180.000000	0.000000	-180.000000	0.000000	-180.000000	0.000000	-180.000000	0.000000	-180.000000	0.000000	-180.000000	0.000000	-180.000000	0.000000	-180.000000	0.000000	-180.000000	0.000000	-180.000000	0.000000	-180.000000	0.000000	-180.000000	0.000000	-180.000000	0.000000	-180.000000	0.000000	-180.000000	0.000000	-180.000000	0.000000
-180.000000	0.513000	-180.000000	0.513000	-180.000000	0.513000	-180.000000	0.513000	-180.000000	0.513000	-123.800000	1.156000	-123.700000	0.000000	-123.700000	0.000000	-123.700000	0.000000	-123.700000	0.000000	-123.700000	0.000000	-123.700000	0.000000	-123.700000	0.000000	-123.700000	0.000000	-123.700000	0.000000	-123.700000	0.000000	-123.700000	0.000000	-123.700000	0.000000	-123.700000	0.000000	-123.700000	0.000000	-123.700000	0.000000	-123.700000	0.000000	-123.700000	0.000000	-123.700000	0.000000	-123.700000	0.000000
-180.000000	0.513000	-180.000000	0.513000	-180.000000	0.513000	-180.000000	0.513000	-180.000000	0.513000	180.000000	0.003000	180.000000	0.000000	180.000000	0.000000	180.000000	0.000000	180.000000	0.000000	180.000000	0.000000	180.000000	0.000000	180.000000	0.000000	180.000000	0.000000	180.000000	0.000000	180.000000	0.000000	180.000000	0.000000	180.000000	0.000000	180.000000	0.000000	180.000000	0.000000	180.000000	0.000000	180.000000	0.000000	180.000000	0.000000	180.000000	0.000000	180.000000	0.000000
-180.000000	0.513000	-180.000000	0.513000	-180.000000	0.513000	-180.000000	0.513000	-180.000000	0.513000	-90.800000	0.750000	-90.000000	0.000000	-90.000000	0.000000	-90.000000	0.000000	-90.000000	0.000000	-90.000000	0.000000	-90.000000	0.000000	-90.000000	0.000000	-90.000000	0.000000	-90.000000	0.000000	-90.000000	0.000000	-90.000000	0.000000	-90.000000	0.000000	-90.000000	0.000000	-90.000000	0.000000	-90.000000	0.000000	-90.000000	0.000000	-90.000000	0.000000	-90.000000	0.000000	-90.000000	0.000000
-180.000000	0.513000	-180.000000	0.513000	-180.000000	0.513000	-180.000000	0.513000	-180.000000	0.513000	-178.500000	0.005000	-180.000000	0.000000	-180.000000	0.000000	-180.000000	0.000000	-180.000000	0.000000	-180.000000	0.000000	-180.000000	0.000000	-180.000000	0.000000	-180.000000	0.000000	-180.000000	0.000000	-180.000000	0.000000	-180.000000	0.000000	-180.000000	0.000000	-180.000000	0.000000	-180.000000	0.000000	-180.000000	0.000000	-180.000000	0.000000	-180.000000	0.000000	-180.000000	0.000000	-180.000000	0.000000
-180.000000	0.513000	-180.000000	0.513000	-180.000000	0.513000	-180.000000	0.513000	-180.000000	0.513000	-92.100000	0.749000	135.000000	0.000000	135.000000	0.000000	135.000000	0.000000	135.000000	0.000000	135.000000	0.000000	135.000000	0.000000	135.000000	0.000000	135.000000	0.000000	135.000000	0.000000	135.000000	0.000000	135.000000	0.000000	135.000000	0.000000	135.000000	0.000000	135.000000	0.000000	135.000000	0.000000	135.000000	0.000000	135.000000	0.000000	135.000000	0.000000	135.000000	0.000000
-180.000000	0.513000	-180.000000	0.513000	-180.000000	0.513000	-180.000000	0.513000	-180.000000	0.513000	-179.900000	0.471000	180.000000	0.000000	180.000000	0.000000	180.000000	0.000000	180.000000	0.000000	180.000000	0.000000	180.000000	0.000000	180.000000	0.000000	180.000000	0.000000	180.000000	0.000000	180.000000	0.000000	180.000000	0.000000	180.000000	0.000000	180.000000	0.000000	180.000000	0.000000	180.000000	0.000000	180.000000	0.000000	180.000000	0.000000	180.000000	0.000000	180.000000	0.000000
-180.000000	0.513000	-180.000000	0.513000	-180.000000	0.513000	-180.000000	0.513000	-180.000000	0.513000	180.000000	0.525000	90.000000	0.000000	90.000000	0.000000	90.000000	0.000000	90.000000	0.000000	90.000000	0.000000	90.000000	0.000000	90.000000	0.000000	90.000000	0.000000	90.000000	0.000000	90.000000	0.000000	90.000000	0.000000	90.000000	0.000000	90.000000	0.000000	90.000000	0.000000	90.000000	0.000000	90.000000	0.000000	90.000000	0.000000	90.000000	0.000000	90.000000	0.000000
-180.000000	0.513000	-180.000000	0.513000	-180.000000	0.513000	-180.000000	0.513000	-180.000000	0.513000	-180.000000	0.509000	-180.000000	0.000000	-180.000000	0.000000	-180.000000	0.000000	-180.000000	0.000000	-180.000000	0.000000	-180.000000	0.000000	-180.000000	0.000000	-180.000000	0.000000	-180.000000	0.000000	-180.000000	0.000000	-180.000000	0.000000	-180.000000	0.000000	-180.000000	0.000000	-180.000000	0.000000	-180.000000	0.000000	-180.000000	0.000000	-180.000000	0.000000	-180.000000	0.000000	-180.000000	0.000000
-180.000000	0.513000	-180.000000	0.513000	-180.000000	0.513000	-180.000000	0.513000	-180.000000	0.513000	180.000000	0.514000	-112.500000	0.000000	-112.500000	0.000000	-112.500000	0.000000	-112.500000	0.000000	-112.500000	0.000000	-112.500000	0.000000	-112.500000	0.000000	-112.500000	0.000000	-112.500000	0.000000	-112.500000	0.000000	-112.500000	0.000000	-112.500000	0.000000	-112.500000	0.000000	-112.500000	0.000000	-112.500000	0.000000	-112.500000	0.000000	-112.500000	0.000000	-112.500000	0.000000	-112.500000	0.000000
-180.000000	0.513000	-180.000000	0.513000	-180.000000	0.513000	-180.000000	0.513000	-180.000000	0.513000	-180.000000	0.512000	180.000000	0.000000	180.000000	0.000000	180.000000	0.000000	180.000000	0.000000	180.000000	0.000000	180.000000	0.000000	180.000000	0.000000	180.000000	0.000000	180.000000	0.000000	180.000000	0.000000	180.000000	0.000000	180.000000	0.000000	180.000000	0.000000	180.000000	0.000000	180.000000	0.000000	180.000000	0.000000	180.000000	0.000000	180.000000	0.000000	180.000000	0.000000
-180.000000	0.513000	-180.000000	0.513000	-180.000000	0.513000	-180.000000	0.513000	-180.000000	0.513000	180.000000	0.513000	90.000000	0.000000	90.000000	0.000000	90.000000	0.000000	90.000000	0.000000	90.000000	0.000000	90.000000	0.000000	90.000000	0.000000	90.000000	0.000000	90.000000	0.000000	90.000000	0.000000	90.000000	0.000000	90.000000	0.000000	90.000000	0.000000	90.000000	0.000000	90.000000	0.000000	90.000000	0.000000	90.000000	0.000000	90.000000	0.000000	90.000000	0.000000
-180.000000	0.513000	-180.000000	0.513000	-180.000000	0.513000	-180.000000	0.513000	-180.000000	0.513000	-180.000000	0.513000	-180.000000	0.000000	-180.000000	0.000000	-180.000000	0.000000	-180.000000	0.000000	-180.000000	0.000000	-180.000000	0.000000	-180.000000	0.000000	-180.000000	0.000000	-180.000000	0.000000	-180.000000	0.000000	-180.000000	0.000000	-180.000000	0.000000	-180.000000	0.000000	-180.000000	0.000000	-180.000000	0.000000	-180.000000	0.000000	-180.000000	0.000000	-180.000000	0.000000	-180.000000	0.000000
-180.000000	0.513000	-180.000000	0.513000	-180.000000	0.513000	-180.000000	0.513000	-180.000000	0.513000	180.000000	0.513000	-135.000000	0.000000	-135.000000	0.000000	-135.000000	0.000000	-135.000000	0.000000	-135.000000	0.000000	-135.000000	0.000000	-135.000000	0.000000	-135.000000	0.000000	-135.000000	0.000000	-135.000000	0.000000	-135.000000	0.000000	-135.000000	0.000000	-135.000000	0.000000	-135.000000	0.000000	-135.000000	0.000000	-135.000000	0.000000	-135.000000	0.000000	-135.000000	0.000000	-135.000000	0.000000
-180.000000	0.513000	-180.000000	0.513000	-180.000000	0.513000	-180.000000	0.513000	-180.000000	0.513000	-180.000000	0.513000	180.000000	0.000000	180.000000	0.000000	180.000000	0.000000	180.000000	0.000000	180.000000	0.000000	180.000000	0.000000	180.000000	0.000000	180.000000	0.000000	180.000000	0.000000	180.000000	0.000000	180.000000	0.000000	180.000000	0.000000	180.000000	0.000000	180.000000	0.000000	180.000000	0.000000	180.000000	0.000000	180.000000	0.000000	180.000000	0.000000	180.000000	0.000000
-180.000000	0.513000	-180.000000	0.513000	-180.000000	0.513000	-180.000000	0.513000	-180.000000	0.513000	180.000000	0.513000	-90.000000	0.000000	-90.000000	0.000000	-90.000000	0.000000	-90.000000	0.000000	-90.000000	0.000000	-90.000000	0.000000	-90.000000	0.000000	-90.000000	0.000000	-90.000000	0.000000	-90.000000	0.000000	-90.000000	0.000000	-90.000000	0.000000	-90.000000	0.000000	-90.000000	0.000000	-90.000000	0.000000	-90.000000	0.000000	-90.000000	0.000000	-90.000000	0.000000	-90.000000	0.000000
-180.000000	0.513000	-180.000000	0.513000	-180.000000	0.513000	-180.000000	0.513000	-180.000000	0.513000	-180.000000	0.513000	180.000000	0.000000	180.000000	0.000000	180.000000	0.000000	180.000000	0.000000	180.000000	0.000000	180.000000	0.000000	180.000000	0.000000	180.000000	0.000000	180.000000	0.000000	180.000000	0.000000	180.000000	0.000000	180.000000	0.000000	180.000000	0.000000	180.000000	0.000000	180.000000	0.000000	180.000000	0.000000	180.000000	0.000000	180.000000	0.000000	180.000000	0.000000
-180.000000	0.513000	-180.000000	0.513000	-180.000000	0.513000	-180.000000	0.513000	-180.000000	0.513000	180.000000	0.513000	106.900000	0.000000	106.900000	0.000000	106.900000	0.000000	106.900000	0.000000	106.900000	0.000000	106.900000	0.000000	106.900000	0.000000	106.900000	0.000000	106.900000	0.000000	106.900000	0.000000	106.900000	0.000000	106.900000	0.000000	106.900000	0.000000	106.900000	0.000000	106.900000	0.000000	106.900000	0.000000	106.900000	0.000000	106.900000	0.000000	106.900000	0.000000
-180.000000	0.513000	-180.000000	0.513000	-180.000000	0.513000	-180.000000	0.513000	-180.000000	0.513000	-180.000000	0.513000	180.000000	0.000000	180.000000	0.000000	180.000000	0.000000	180.000000	0.000000	180.000000	0.000000	180.000000	0.000000	180.000000	0.000000	180.000000	0.000000	180.000000	0.000000	180.000000	0.000000	180.000000	0.000000	180.000000	0.000000	180.000000	0.000000	180.000000	0.000000	180.000000	0.000000	180.000000	0.000000	180.000000	0.000000	180.000000	0.000000	180.000000	0.000000
-180.000000	0.513000	-180.000000	0.513000	-180.000000	0.513000	-180.000000	0.513000	-180.000000	0.513000	180.000000	0.513000	-90.000000	1.269000	-90.000000	0.000000	-90.000000	0.000000	-90.000000	0.000000	-90.000000	0.000000	-90.000000	0.000000	-90.000000	0.000000	-90.000000	0.000000	-90.000000	0.000000	-90.000000	0.000000	-90.000000	0.000000	-90.000000	0.000000	-90.000000	0.000000	-90.000000	0.000000	-90.000000	0.000000	-90.000000	0.000000	-90.000000	0.000000	-90.000000	0.000000	-90.000000	0.000000
-180.000000	0.513000	-180.000000	0.513000	-180.000000	0.513000	-180.000000	0.513000	-180.000000	0.513000	-180.000000	0.513000	-180.000000	0.001000	-180.000000	0.000000	-180.000000	0.000000	-180.000000	0.000000	-180.000000	0.000000	-180.000000	0.000000	-180.000000	0.000000	-180.000000	0.000000	-180.000000	0.000000	-180.000000	0.000000	-180.000000	0.000000	-180.000000	0.000000	-180.000000	0.000000	-180.000000	0.000000	-180.000000	0.000000	-180.000000	0.000000	-180.000000	0.000000	-180.000000	0.000000	-180.000000	0.000000
-180.000000	0.513000	-180.000000	0.513000	-180.000000	0.513000	-180.000000	0.513000	-180.000000	0.513000	180.000000	0.513000	87.800000	0.003000	135.000000	0.000000	135.000000	0.000000	135.000000	0.000000	135.000000	0.000000	135.000000	0.000000	135.000000	0.000000	135.000000	0.000000	135.000000	0.000000	135.000000	0.000000	135.000000	0.000000	135.000000	0.000000	135.000000	0.000000	135.000000	0.000000	135.000000	0.000000	135.000000	0.000000	135.000000	0.000000	135.000000	0.000000	135.000000	0.000000
-180.000000	0.513000	-180.000000	0.513000	-180.000000	0.513000	-180.000000	0.513000	-180.000000	0.513000	-180.000000	0.513000	-176.100000	0.002000	-180.000000	0.000000	-180.000000	0.000000	-180.000000	0.000000	-180.000000	0.000000	-180.000000	0.000000	-180.000000	0.000000	-180.000000	0.000000	-180.000000	0.000000	-180.000000	0.000000	-180.000000	0.000000	-180.000000	0.000000	-180.000000	0.000000	-180.000000	0.000000	-180.000000	0.000000	-180.000000	0.000000	-180.000000	0.000000	-180.000000	0.000000	-180.000000	0.000000
-180.000000	0.513000	-180.000000	0.513000	-180.000000	0.513000	-180.000000	0.513000	-180.000000	0.513000	180.000000	0.513000	-114.000000	0.905000	90.000000	0.000000	90.000000	0.000000	90.000000	0.000000	90.000000	0.000000	90.000000	0.000000	90.000000	0.000000	90.000000	0.000000	90.000000	0.000000	90.000000	0.000000	90.000000	0.000000	90.000000	0.000000	90.000000	0.000000	90.000000	0.000000	90.000000	0.000000	90.000000	0.000000	90.000000	0.000000	90.000000	0.000000	90.000000	0.000000
-180.000000	0.513000	-180.000000	0.513000	-180.000000	0.513000	-180.000000	0.513000	-180.000000	0.513000	-180.000000	0.513000	151.600000	0.005000	180.000000	0.000000	180.000000	0.000000	180.000000	0.000000	180.000000	0.000000	180.000000	0.000000	180.000000	0.000000	180.000000	0.000000	180.000000	0.000000	180.000000	0.000000	180.000000	0.000000	180.000000	0.000000	180.000000	0.000000	180.000000	0.000000	180.000000	0.000000	180.000000	0.000000	180.000000	0.000000	180.000000	0.000000	180.000000	0.000000
-180.000000	0.513000	-180.000000	0.513000	-180.000000	0.513000	-180.000000	0.513000	-180.000000	0.513000	180.000000	0.513000	101.500000	0.004000	-112.500000	0.000000	-112.500000	0.000000	-112.500000	0.000000	-112.500000	0.000000	-112.500000	0.000000	-112.500000	0.000000	-112.500000	0.000000	-112.500000	0.000000	-112.500000	0.000000	-112.500000	0.000000	-112.500000	0.000000	-112.500000	0.000000	-112.500000	0.000000	-112.500000	0.000000	-112.500000	0.000000	-112.500000	0.000000	-112.500000	0.000000	-112.500000	0.000000
-180.000000	0.513000	-180.000000	0.513000	-180.000000	0.513000	-180.000000	0.513000	-180.000000	0.513000	-180.000000	0.513000	179.800000	0.830000	-180.000000	0.000000	-180.000000	0.000000	-180.000000	0.000000	-180.000000	0.000000	-180.000000	0.000000	-180.000000	0.000000	-180.000000	0.000000	-180.000000	0.000000	-180.000000	0.000000	-180.000000	0.000000	-180.000000	0.000000	-180.000000	0.000000	-180.000000	0.000000	-180.000000	0.000000	-180.000000	0.000000	-180.000000	0.000000	-180.000000	0.000000	-180.000000	0.000000
-180.000000	0.513000	-180.000000	0.513000	-180.000000	0.513000	-180.000000	0.513000	-180.000000	0.513000	180.000000	0.513000	-179.900000	0.469000	90.000000	0.000000	90.000000	0.000000	90.000000	0.000000	90.000000	0.000000	90.000000	0.000000	90.000000	0.000000	90.000000	0.000000	90.000000	0.000000	90.000000	0.000000	90.000000	0.000000	90.000000	0.000000	90.000000	0.000000	90.000000	0.000000	90.000000	0.000000	90.000000	0.000000	90.000000	0.000000	90.000000	0.000000	90.000000	0.000000
-180.000000	0.513000	-180.000000	0.513000	-180.000000	0.513000	-180.000000	0.513000	-180.000000	0.513000	-180.000000	0.513000	180.000000	0.526000	180.000000	0.000000	180.000000	0.000000	180.000000	0.000000	180.000000	0.000000	180.000000	0.000000	180.000000	0.000000	180.000000	0.000000	180.000000	0.000000	180.000000	0.000000	180.000000	0.000000	180.000000	0.000000	180.000000	0.000000	180.000000	0.000000	180.000000	0.000000	180.000000	0.000000	180.000000	0.000000	180.000000	0.000000	180.000000	0.000000
-180.000000	0.513000	-180.000000	0.513000	-180.000000	0.513000	-180.000000	0.513000	-180.000000	0.513000	180.000000	0.513000	-180.000000	0.509000	-135.000000	0.000000	-135.000000	0.000000	-135.000000	0.000000	-135.000000	0.000000	-135.000000	0.000000	-135.000000	0.000000	-135.000000	0.000000	-135.000000	0.000000	-135.000000	0.000000	-135.000000	0.000000	-135.000000	0.000000	-135.000000	0.000000	-135.000000	0.000000	-135.000000	0.000000	-135.000000	0.000000	-135.000000	0.000000	-135.000000	0.000000	-135.000000	0.000000
-180.000000	0.513000	-180.000000	0.513000	-180.000000	0.513000	-180.000000	0.513000	-180.000000	0.513000	-180.000000	0.513000	180.000000	0.514000	180.000000	0.000000	180.000000	0.000000	180.000000	0.000000	180.000000	0.000000	180.000000	0.000000	180.000000	0.000000	180.000000	0.000000	180.000000	0.000000	180.000000	0.000000	180.000000	0.000000	180.000000	0.000000	180.000000	0.000000	180.000000	0.000000	180.000000	0.000000	180.000000	0.000000	180.000000	0.000000	180.000000	0.000000	180.000000	0.000000
-180.000000	0.513000	-180.000000	0.513000	-180.000000	0.513000	-180.000000	0.513000	-180.000000	0.513000	180.000000	0.513000	-180.000000	0.512000	-90.000000	0.000000	-90.000000	0.000000	-90.000000	0.000000	-90.000000	0.000000	-90.000000	0.000000	-90.000000	0.000000	-90.000000	0.000000	-90.000000	0.000000	-90.000000	0.000000	-90.000000	0.000000	-90.000000	0.000000	-90.000000	0.000000	-90.000000	0.000000	-90.000000	0.000000	-90.000000	0.000000	-90.000000	0.000000	-90.000000	0.000000	-90.000000	0.000000
-180.000000	0.513000	-180.000000	0.513000	-180.000000	0.513000	-180.000000	0.513000	-180.000000	0.513000	-180.000000	0.513000	180.000000	0.513000	-180.000000	0.000000	-180.000000	0.000000	-180.000000	0.000000	-180.000000	0.000000	-180.000000	0.000000	-180.000000	0.000000	-180.000000	0.000000	-180.000000	0.000000	-180.000000	0.000000	-180.000000	0.000000	-180.000000	0.000000	-180.000000	0.000000	-180.000000	0.000000	-180.000000	0.000000	-180.000000	0.000000	-180.000000	0.000000	-180.000000	0.000000	-180.000000	0.000000
-180.000000	0.513000	-180.000000	0.513000	-180.000000	0.513000	-180.000000	0.513000	-180.000000	0.513000	180.000000	0.513000	-180.000000	0.513000	101.200000	0.000000	101.200000	0.000000	101.200000	0.000000	101.200000	0.000000	101.200000	0.000000	101.200000	0.000000	101.200000	0.000000	101.200000	0.000000	101.200000	0.000000	101.200000	0.000000	101.200000	0.000000	101.200000	0.000000	101.200000	0.000000	101.200000	0.000000	101.200000	0.000000	101.200000	0.000000	101.200000	0.000000	101.200000	0.000000
-180.000000	0.513000	-180.000000	0.513000	-180.000000	0.513000	-180.000000	0.513000	-180.000000	0.513000	-180.000000	0.513000	180.000000	0.513000	180.000000	0.000000	180.000000	0.000000	180.000000	0.000000	180.000000	0.000000	180.000000	0.000000	180.000000	0.000000	180.000000	0.000000	180.000000	0.000000	180.000000	0.000000	180.000000	0.000000	180.000000	0.000000	180.000000	0.000000	180.000000	0.000000	180.000000	0.000000	180.000000	0.000000	180.000000	0.000000	180.000000	0.000000	180.000000	0.000000
-180.000000	0.513000	-180.000000	0.513000	-180.000000	0.513000	-180.000000	0.513000	-180.000000	0.513000	180.000000	0.513000	-180.000000	0.513000	-90.000000	0.000000	-90.000000	0.000000	-90.000000	0.000000	-90.000000	0.000000	-90.000000	0.000000	-90.000000	0.000000	-90.000000	0.000000	-90.000000	0.000000	-90.000000	0.000000	-90.000000	0.000000	-90.000000	0.000000	-90.000000	0.000000	-90.000000	0.000000	-90.000000	0.000000	-90.000000	0.000000	-90.000000	0.000000	-90.000000	0.000000	-90.000000	0.000000
-180.000000	0.513000	-180.000000	0.513000	-180.000000	0.513000	-180.000000	0.513000	-180.000000	0.513000	-180.000000	0.513000	180.000000	0.513000	-180.000000	0.000000	-180.000000	0.000000	-180.000000	0.000000	-180.000000	0.000000	-180.000000	0.000000	-180.000000	0.000000	-180.000000	0.000000	-180.000000	0.000000	-180.000000	0.000000	-180.000000	0.000000	-180.000000	0.000000	-180.000000	0.000000	-180.000000	0.000000	-180.000000	0.000000	-180.000000	0.000000	-180.000000	0.000000	-180.000000	0.000000	-180.000000	0.000000
-180.000000	0.513000	-180.000000	0.513000	-180.000000	0.513000	-180.000000	0.513000	-180.000000	0.513000	180.000000	0.513000	-180.000000	0.513000	135.000000	0.000000	135.000000	0.000000	135.000000	0.000000	135.000000	0.000000	135.000000	0.000000	135.000000	0.000000	135.000000	0.000000	135.000000	0.000000	135.000000	0.000000	135.000000	0.000000	135.000000	0.000000	135.000000	0.000000	135.000000	0.000000	135.000000	0.000000	135.000000	0.000000	135.000000	0.000000	135.000000	0.000000	135.000000	0.000000
-180.000000	0.513000	-180.000000	0.513000	-180.000000	0.513000	-180.000000	0.513000	-180.000000	0.513000	-180.000000	0.513000	180.000000	0.513000	-180.000000	0.000000	-180.000000	0.000000	-180.000000	0.000000	-180.000000	0.000000	-180.000000	0.000000	-180.000000	0.000000	-180.000000	0.000000	-180.000000	0.000000	-180.000000	0.000000	-180.000000	0.000000	-180.000000	0.000000	-180.000000	0.000000	-180.000000	0.000000	-180.000000	0.000000	-180.000000	0.000000	-180.000000	0.000000	-180.000000	0.000000	-180.000000	0.000000
-180.000000	0.513000	-180.000000	0.513000	-180.000000	0.513000	-180.000000	0.513000	-180.000000	0.513000	180.000000	0.513000	-180.000000	0.513000	90.000000	0.000000	90.000000	0.000000	90.000000	0.000000	90.000000	0.000000	90.000000	0.000000	90.000000	0.000000	90.000000	0.000000	90.000000	0.000000	90.000000	0.000000	90.000000	0.000000	90.000000	0.000000	90.000000	0.000000	90.000000	0.000000	90.000000	0.000000	90.000000	0.000000	90.000000	0.000000	90.000000	0.000000	90.000000	0.000000
-180.000000	0.513000	-180.000000	0.513000	-180.000000	0.513000	-180.000000	0.513000	-180.000000	0.513000	-180.000000	0.513000	180.000000	0.513000	180.000000	0.000000	180.000000	0.000000	180.000000	0.000000	180.000000	0.000000	180.000000	0.000000	180.000000	0.000000	180.000000	0.000000	180.000000	0.000000	180.000000	0.000000	180.000000	0.000000	180.000000	0.000000	180.000000	0.000000	180.000000	0.000000	180.000000	0.000000	180.000000	0.000000	180.000000	0.000000	180.000000	0.000000	180.000000	0.000000
-180.000000	0.513000	-180.000000	0.513000	-180.000000	0.513000	-180.000000	0.513000	-180.000000	0.513000	180.000000	0.513000	-180.000000	0.513000	-112.500000	0.000000	-112.500000	0.000000	-112.500000	0.000000	-112.500000	0.000000	-112.500000	0.000000	-112.500000	0.000000	-112.500000	0.000000	-112.500000	0.000000	-112.500000	0.000000	-112.500000	0.000000	-112.500000	0.000000	-112.500000	0.000000	-112.500000	0.000000	-112.500000	0.000000	-112.500000	0.000000	-112.500000	0.000000	-112.500000	0.000000	-112.500000	0.000000
-180.000000	0.513000	-180.000000	0.513000	-180.000000	0.513000	-180.000000	0.513000	-180.000000	0.513000	-180.000000	0.513000	180.000000	0.513000	180.000000	0.000000	180.000000	0.000000	180.000000	0.000000	180.000000	0.000000	180.000000	0.000000	180.000000	0.000000	180.000000	0.000000	180.000000	0.000000	180.000000	0.000000	180.000000	0.000000	180.000000	0.000000	180.000000	0.000000	180.000000	0.000000	180.000000	0.000000	180.000000	0.000000	180.000000	0.000000	180.000000	0.000000	180.000000	0.000000
-180.000000	0.513000	-180.000000	0.513000	-180.000000	0.513000	-180.000000	0.513000	-180.000000	0.513000	180.000000	0.513000	-180.000000	0.513000	-90.000000	0.000000	-90.000000	0.000000	-90.000000	0.000000	-90.000000	0.000000	-90.000000	0.000000	-90.000000	0.000000	-90.000000	0.000000	-90.000000	0.000000	-90.000000	0.000000	-90.000000	0.000000	-90.000000	0.000000	-90.000000	0.000000	-90.000000	0.000000	-90.000000	0.000000	-90.000000	0.000000	-90.000000	0.000000	-90.000000	0.000000	-90.000000	0.000000
-180.000000	0.513000	-180.000000	0.513000	-180.000000	0.513000	-180.000000	0.513000	-180.000000	0.513000	-180.000000	0.513000	180.000000	0.513000	-180.000000	0.000000	-180.000000	0.000000	-180.000000	0.000000	-180.000000	0.000000	-180.000000	0.000000	-180.000000	0.000000	-180.000000	0.000000	-180.000000	0.000000	-180.000000	0.000000	-180.000000	0.000000	-180.000000	0.000000	-180.000000	0.000000	-180.000000	0.000000	-180.000000	0.000000	-180.000000	0.000000	-180.000000	0.000000	-180.000000	0.000000	-180.000000	0.000000
-180.000000	0.513000	-180.000000	0.513000	-180.000000	0.513000	-180.000000	0.513000	-180.000000	0.513000	180.000000	0.513000	-180.000000	0.513000	135.000000	0.000000	135.000000	0.000000	135.000000	0.000000	135.000000	0.000000	135.000000	0.000000	135.000000	0.000000	135.000000	0.000000	135.000000	0.000000	135.000000	0.000000	135.000000	0.000000	135.000000	0.000000	135.000000	0.000000	135.000000	0.000000	135.000000	0.000000	135.000000	0.000000	135.000000	0.000000	135.000000	0.000000	135.000000	0.000000
-180.000000	0.513000	-180.000000	0.513000	-180.000000	0.513000	-180.000000	0.513000	-180.000000	0.513000	-180.000000	0.513000	180.000000	0.513000	-180.000000	0.000000	-180.000000	0.000000	-180.000000	0.000000	-180.000000	0.000000	-180.000000	0.000000	-180.000000	0.000000	-180.000000	0.000000	-180.000000	0.000000	-180.000000	0.000000	-180.000000	0.000000	-180.000000	0.000000	-180.000000	0.000000	-180.000000	0.000000	-180.000000	0.000000	-180.000000	0.000000	-180.000000	0.000000	-180.000000	0.000000	-180.000000	0.000000
-180.000000	0.513000	-180.000000	0.513000	-180.000000	0.513000	-180.000000	0.513000	-180.000000	0.513000	180.000000	0.513000	-180.000000	0.513000	90.000000	0.000000	90.000000	0.000000	90.000000	0.000000	90.000000	0.000000	90.000000	0.000000	90.000000	0.000000	90.000000	0.000000	90.000000	0.000000	90.000000	0.000000	90.000000	0.000000	90.000000	0.000000	90.000000	0.000000	90.000000	0.000000	90.000000	0.000000	90.000000	0.000000	90.000000	0.000000	90.000000	0.000000	90.000000	0.000000
-180.000000	0.513000	-180.000000	0.513000	-180.000000	0.513000	-180.000000	0.513000	-180.000000	0.513000	-180.000000	0.513000	180.000000	0.513000	180.000000	0.000000	180.000000	0.000000	180.000000	0.000000	180.000000	0.000000	180.000000	0.000000	180.000000	0.000000	180.000000	0.000000	180.000000	0.000000	180.000000	0.000000	180.000000	0.000000	180.000000	0.000000	180.000000	0.000000	180.000000	0.000000	180.000000	0.000000	180.000000	0.000000	180.000000	0.000000	180.000000	0.000000	180.000000	0.000000
-180.000000	0.513000	-180.000000	0.513000	-180.000000	0.513000	-180.000000	0.513000	-180.000000	0.513000	180.000000	0.513000	-180.000000	0.513000	-126.600000	0.000000	-126.600000	0.000000	-126.600000	0.000000	-126.600000	0.000000	-126.600000	0.000000	-126.600000	0.000000	-126.600000	0.000000	-126.600000	0.000000	-126.600000	0.000000	-126.600000	0.000000	-126.600000	0.000000	-126.600000	0.000000	-126.600000	0.000000	-126.600000	0.000000	-126.600000	0.000000	-126.600000	0.000000	-126.600000	0.000000	-126.600000	0.000000
-180.000000	0.513000	-180.000000	0.513000	-180.000000	0.513000	-180.000000	0.513000	-180.000000	0.513000	-180.000000	0.513000	180.000000	0.513000	180.000000	0.000000	180.000000	0.000000	180.000000	0.000000	180.000000	0.000000	180.000000	0.000000	180.000000	0.000000	180.000000	0.000000	180.000000	0.000000	180.000000	0.000000	180.000000	0.000000	180.000000	0.000000	180.000000	0.000000	180.000000	0.000000	180.000000	0.000000	180.000000	0.000000	180.000000	0.000000	180.000000	0.000000	180.000000	0.000000
-180.000000	0.513000	-180.000000	0.513000	-180.000000	0.513000	-180.000000	0.513000	-180.000000	0.513000	180.000000	0.513000	-180.000000	0.513000	90.000000	0.000000	90.000000	0.000000	90.000000	0.000000	90.000000	0.000000	90.000000	0.000000	90.000000	0.000000	90.000000	0.000000	90.000000	0.000000	90.000000	0.000000	90.000000	0.000000	90.000000	0.000000	90.000000	0.000000	90.000000	0.000000	90.000000	0.000000	90.000000	0.000000	90.000000	0.000000	90.000000	0.000000	90.000000	0.000000
-180.000000	0.513000	-180.000000	0.513000	-180.000000	0.513000	-180.000000	0.513000	-180.000000	0.513000	-180.000000	0.513000	180.000000	0.513000	-180.000000	0.000000	-180.000000	0.000000	-180.000000	0.000000	-180.000000	0.000000	-180.000000	0.000000	-180.000000	0.000000	-180.000000	0.000000	-180.000000	0.000000	-180.000000	0.000000	-180.000000	0.000000	-180.000000	0.000000	-180.000000	0.000000	-180.000000	0.000000	-180.000000	0.000000	-180.000000	0.000000	-180.000000	0.000000	-180.000000	0.000000	-180.000000	0.000000
-180.000000	0.513000	-180.000000	0.513000	-180.000000	0.513000	-180.000000	0.513000	-180.000000	0.513000	180.000000	0.513000	-180.000000	0.513000	-135.000000	0.000000	-135.000000	0.000000	-135.000000	0.000000	-135.000000	0.000000	-135.000000	0.000000	-135.000000	0.000000	-135.000000	0.000000	-135.000000	0.000000	-135.000000	0.000000	-135.000000	0.000000	-135.000000	0.000000	-135.000000	0.000000	-135.000000	0.000000	-135.000000	0.000000	-135.000000	0.000000	-135.000000	0.000000	-135.000000	0.000000	-135.000000	0.000000
-180.000000	0.513000	-180.000000	0.513000	-180.000000	0.513000	-180.000000	0.513000	-180.000000	0.513000	-180.000000	0.513000	180.000000	0.513000	180.000000	0.000000	180.000000	0.000000	180.000000	0.000000	180.000000	0.000000	180.000000	0.000000	180.000000	0.000000	180.000000	0.000000	180.000000	0.000000	180.000000	0.000000	180.000000	0.000000	180.000000	0.000000	180.000000	0.000000	180.000000	0.000000	180.000000	0.000000	180.000000	0.000000	180.000000	0.000000	180.000000	0.000000	180.000000	0.000000
-180.000000	0.513000	-180.000000	0.513000	-180.000000	0.513000	-180.000000	0.513000	-180.000000	0.513000	180.000000	0.513000	-180.000000	0.513000	-90.000000	0.000000	-90.000000	0.000000	-90.000000	0.000000	-90.000000	0.000000	-90.000000	0.000000	-90.000000	0.000000	-90.000000	0.000000	-90.000000	0.000000	-90.000000	0.000000	-90.000000	0.000000	-90.000000	0.000000	-90.000000	0.000000	-90.000000	0.000000	-90.000000	0.000000	-90.000000	0.000000	-90.000000	0.000000	-90.000000	0.000000	-90.000000	0.000000
-180.000000	0.513000	-180.000000	0.513000	-180.000000	0.513000	-180.000000	0.513000	-180.000000	0.513000	-180.000000	0.513000	180.000000	0.513000	180.000000	0.000000	180.000000	0.000000	180.000000	0.000000	180.000000	0.000000	180.000000	0.000000	180.000000	0.000000	180.000000	0.000000	180.000000	0.000000	180.000000	0.000000	180.000000	0.000000	180.000000	0.000000	180.000000	0.000000	180.000000	0.000000	180.000000	0.000000	180.000000	0.000000	180.000000	0.000000	180.000000	0.000000	180.000000	0.000000
-180.000000	0.513000	-180.000000	0.513000	-180.000000	0.513000	-180.000000	0.513000	-180.000000	0.513000	180.000000	0.513000	-180.000000	0.513000	112.500000	0.000000	112.500000	0.000000	112.500000	0.000000	112.500000	0.000000	112.500000	0.000000	112.500000	0.000000	112.500000	0.000000	112.500000	0.000000	112.500000	0.000000	112.500000	0.000000	112.500000	0.000000	112.500000	0.000000	112.500000	0.000000	112.500000	0.000000	112.500000	0.000000	112.500000	0.000000	112.500000	0.000000	112.500000	0.000000
-180.000000	0.513000	-180.000000	0.513000	-180.000000	0.513000	-180.000000	0.513000	-180.000000	0.513000	-180.000000	0.513000	180.000000	0.513000	180.000000	0.000000	180.000000	0.000000	180.000000	0.000000	180.000000	0.000000	180.000000	0.000000	180.000000	0.000000	180.000000	0.000000	180.000000	0.000000	180.000000	0.000000	180.000000	0.000000	180.000000	0.000000	180.000000	0.000000	180.000000	0.000000	180.000000	0.000000	180.000000	0.000000	180.000000	0.000000	180.000000	0.000000	180.000000	0.000000
-180.000000	0.513000	-180.000000	0.513000	-180.000000	0.513000	-180.000000	0.513000	-180.000000	0.513000	180.000000	0.513000	-180.000000	0.513000	-90.000000	0.000000	-90.000000	0.000000	-90.000000	0.000000	-90.000000	0.000000	-90.000000	0.000000	-90.000000	0.000000	-90.000000	0.000000	-90.000000	0.000000	-90.000000	0.000000	-90.000000	0.000000	-90.000000	0.000000	-90.000000	0.000000	-90.000000	0.000000	-90.000000	0.000000	-90.000000	0.000000	-90.000000	0.000000	-90.000000	0.000000	-90.000000	0.000000
-180.000000	0.513000	-180.000000	0.513000	-180.000000	0.513000	-180.000000	0.513000	-180.000000	0.513000	-180.000000	0.513000	180.000000	0.513000	-180.000000	0.000000	-180.000000	0.000000	-180.000000	0.000000	-180.000000	0.000000	-180.000000	0.000000	-180.000000	0.000000	-180.000000	0.000000	-180.000000	0.000000	-180.000000	0.000000	-180.000000	0.000000	-180.000000	0.000000	-180.000000	0.000000	-180.000000	0.000000	-180.000000	0.000000	-180.000000	0.000000	-180.000000	0.000000	-180.000000	0.000000	-180.000000	0.000000
-180.000000	0.513000	-180.000000	0.513000	-180.000000	0.513000	-180.000000	0.513000	-180.000000	0.513000	180.000000	0.513000	-180.000000	0.513000	135.000000	0.000000	135.000000	0.000000	135.000000	0.000000	135.000000	0.000000	135.000000	0.000000	135.000000	0.000000	135.000000	0.000000	135.000000	0.000000	135.000000	0.000000	135.000000	0.000000	135.000000	0.000000	135.000000	0.000000	135.000000	0.000000	135.000000	0.000000	135.000000	0.000000	135.000000	0.000000	135.000000	0.000000	135.000000	0.000000
-180.000000	0.513000	-180.000000	0.513000	-180.000000	0.513000	-180.000000	0.513000	-180.000000	0.513000	-180.000000	0.513000	180.000000	0.513000	180.000000	0.000000	180.000000	0.000000	180.000000	0.000000	180.000000	0.000000	180.000000	0.000000	180.000000	0.000000	180.000000	0.000000	180.000000	0.000000	180.000000	0.000000	180.000000	0.000000	180.000000	0.000000	180.000000	0.000000	180.000000	0.000000	180.000000	0.000000	180.000000	0.000000	180.000000	0.000000	180.000000	0.000000	180.000000	0.000000
-180.000000	0.513000	-180.000000	0.513000	-180.000000	0.513000	-180.000000	0.513000	-180.000000	0.513000	180.000000	0.513000	-180.000000	0.513000	90.000000	0.000000	90.000000	0.000000	90.000000	0.000000	90.000000	0.000000	90.000000	0.000000	90.000000	0.000000	90.000000	0.000000	90.000000	0.000000	90.000000	0.000000	90.000000	0.000000	90.000000	0.000000	90.000000	0.000000	90.000000	0.000000	90.000000	0.000000	90.000000	0.000000	90.000000	0.000000	90.000000	0.000000	90.000000	0.000000
-180.000000	0.513000	-180.000000	0.513000	-180.000000	0.513000	-180.000000	0.513000	-180.000000	0.513000	-180.000000	0.513000	180.000000	0.513000	-180.000000	0.000000	-180.000000	0.000000	-180.000000	0.000000	-180.000000	0.000000	-180.000000	0.000000	-180.000000	0.000000	-180.000000	0.000000	-180.000000	0.000000	-180.000000	0.000000	-180.000000	0.000000	-180.000000	0.000000	-180.000000	0.000000	-180.000000	0.000000	-180.000000	0.000000	-180.000000	0.000000	-180.000000	0.000000	-180.000000	0.000000	-180.000000	0.000000
-180.000000	0.513000	-180.000000	0.513000	-180.000000	0.513000	-180.000000	0.513000	-180.000000	0.513000	180.000000	0.513000	-180.000000	0.513000	-119.300000	1.383000	-101.200000	0.000000	-101.200000	0.000000	-101.200000	0.000000	-101.200000	0.000000	-101.200000	0.000000	-101.200000	0.000000	-101.200000	0.000000	-101.200000	0.000000	-101.200000	0.000000	-101.200000	0.000000	-101.200000	0.000000	-101.200000	0.000000	-101.200000	0.000000	-101.200000	0.000000	-101.200000	0.000000	-101.200000	0.000000	-101.200000	0.000000
-180.000000	0.513000	-180.000000	0.513000	-180.000000	0.513000	-180.000000	0.513000	-180.000000	0.513000	-180.000000	0.513000	180.000000	0.513000	-180.000000	0.001000	-180.000000	0.000000	-180.000000	0.000000	-180.000000	0.000000	-180.000000	0.000000	-180.000000	0.000000	-180.000000	0.000000	-180.000000	0.000000	-180.000000	0.000000	-180.000000	0.000000	-180.000000	0.000000	-180.000000	0.000000	-180.000000	0.000000	-180.000000	0.000000	-180.000000	0.000000	-180.000000	0.000000	-180.000000	0.000000	-180.000000	0.000000
-180.000000	0.513000	-180.000000	0.513000	-180.000000	0.513000	-180.000000	0.513000	-180.000000	0.513000	180.000000	0.513000	-180.000000	0.513000	-90.000000	0.000000	90.000000	0.000000	90.000000	0.000000	90.000000	0.000000	90.000000	0.000000	90.000000	0.000000	90.000000	0.000000	90.000000	0.000000	90.000000	0.000000	90.000000	0.000000	90.000000	0.000000	90.000000	0.000000	90.000000	0.000000	90.000000	0.000000	90.000000	0.000000	90.000000	0.000000	90.000000	0.000000	90.000000	0.000000
-180.000000	0.513000	-180.000000	0.513000	-180.000000	0.513000	-180.000000	0.513000	-180.000000	0.513000	-180.000000	0.513000	180.000000	0.513000	178.400000	0.001000	180.000000	0.000000	180.000000	0.000000	180.000000	0.000000	180.000000	0.000000	180.000000	0.000000	180.000000	0.000000	180.000000	0.000000	180.000000	0.000000	180.000000	0.000000	180.000000	0.000000	180.000000	0.000000	180.000000	0.000000	180.000000	0.000000	180.000000	0.000000	180.000000	0.000000	180.000000	0.000000	180.000000	0.000000
-180.000000	0.513000	-180.000000	0.513000	-180.000000	0.513000	-180.000000	0.513000	-180.000000	0.513000	180.000000	0.513000	-180.000000	0.513000	43.800000	0.002000	-135.000000	0.000000	-135.000000	0.000000	-135.000000	0.000000	-135.000000	0.000000	-135.000000	0.000000	-135.000000	0.000000	-135.000000	0.000000	-135.000000	0.000000	-135.000000	0.000000	-135.000000	0.000000	-135.000000	0.000000	-135.000000	0.000000	-135.000000	0.000000	-135.000000	0.000000	-135.000000	0.000000	-135.000000	0.000000	-135.000000	0.000000
-180.000000	0.513000	-180.000000	0.513000	-180.000000	0.513000	-180.000000	0.513000	-180.000000	0.513000	-180.000000	0.513000	180.000000	0.513000	-177.100000	0.000000	180.000000	0.000000	180.000000	0.000000	180.000000	0.000000	180.000000	0.000000	180.000000	0.000000	180.000000	0.000000	180.000000	0.000000	180.000000	0.000000	180.000000	0.000000	180.000000	0.000000	180.000000	0.000000	180.000000	0.000000	180.000000	0.000000	180.000000	0.000000	180.000000	0.000000	180.000000	0.000000	180.000000	0.000000
-180.000000	0.513000	-180.000000	0.513000	-180.000000	0.513000	-180.000000	0.513000	-180.000000	0.513000	180.000000	0.513000	-180.000000	0.513000	89.900000	0.002000	-90.000000	0.000000	-90.000000	0.000000	-90.000000	0.000000	-90.000000	0.000000	-90.000000	0.000000	-90.000000	0.000000	-90.000000	0.000000	-90.000000	0.000000	-90.000000	0.000000	-90.000000	0.000000	-90.000000	0.000000	-90.000000	0.000000	-90.000000	0.000000	-90.000000	0.000000	-90.000000	0.000000	-90.000000	0.000000	-90.000000	0.000000
-180.000000	0.513000	-180.000000	0.513000	-180.000000	0.513000	-180.000000	0.513000	-180.000000	0.513000	-180.000000	0.513000	180.000000	0.513000	-179.200000	0.001000	-180.000000	0.000000	-180.000000	0.000000	-180.000000	0.000000	-180.000000	0.000000	-180.000000	0.000000	-180.000000	0.000000	-180.000000	0.000000	-180.000000	0.000000	-180.000000	0.000000	-180.000000	0.000000	-180.000000	0.000000	-180.000000	0.000000	-180.000000	0.000000	-180.000000	0.000000	-180.000000	0.000000	-180.000000	0.000000	-180.000000	0.000000
-180.000000	0.513000	-180.000000	0.513000	-180.000000	0.513000	-180.000000	0.513000	-180.000000	0.513000	180.000000	0.513000	-180.000000	0.513000	-43.900000	1.036000	112.500000	0.000000	112.500000	0.000000	112.500000	0.000000	112.500000	0.000000	112.500000	0.000000	112.500000	0.000000	112.500000	0.000000	112.500000	0.000000	112.500000	0.000000	112.500000	0.000000	112.500000	0.000000	112.500000	0.000000	112.500000	0.000000	112.500000	0.000000	112.500000	0.000000	112.500000	0.000000	112.500000	0.000000
-180.000000	0.513000	-180.000000	0.513000	-180.000000	0.513000	-180.000000	0.513000	-180.000000	0.513000	-180.000000	0.513000	180.000000	0.513000	107.700000	0.001000	180.000000	0.000000	180.000000	0.000000	180.000000	0.000000	180.000000	0.000000	180.000000	0.000000	180.000000	0.000000	180.000000	0.000000	180.000000	0.000000	180.000000	0.000000	180.000000	0.000000	180.000000	0.000000	180.000000	0.000000	180.000000	0.000000	180.000000	0.000000	180.000000	0.000000	180.000000	0.000000	180.000000	0.000000
-180.000000	0.513000	-180.000000	0.513000	-180.000000	0.513000	-180.000000	0.513000	-180.000000	0.513000	180.000000	0.513000	-180.000000	0.513000	170.300000	0.001000	-90.000000	0.000000	-90.000000	0.000000	-90.000000	0.000000	-90.000000	0.000000	-90.000000	0.000000	-90.000000	0.000000	-90.000000	0.000000	-90.000000	0.000000	-90.000000	0.000000	-90.000000	0.000000	-90.000000	0.000000	-90.000000	0.000000	-90.000000	0.000000	-90.000000	0.000000	-90.000000	0.000000	-90.000000	0.000000	-90.000000	0.000000
-180.000000	0.513000	-180.000000	0.513000	-180.000000	0.513000	-180.000000	0.513000	-180.000000	0.513000	-180.000000	0.513000	180.000000	0.513000	-91.000000	0.001000	-180.000000	0.000000	-180.000000	0.000000	-180.000000	0.000000	-180.000000	0.000000	-180.000000	0.000000	-180.000000	0.000000	-180.000000	0.000000	-180.000000	0.000000	-180.000000	0.000000	-180.000000	0.000000	-180.000000	0.000000	-180.000000	0.000000	-180.000000	0.000000	-180.000000	0.000000	-180.000000	0.000000	-180.000000	0.000000	-180.000000	0.000000
-180.000000	0.513000	-180.000000	0.513000	-180.000000	0.513000	-180.000000	0.513000	-180.000000	0.513000	180.000000	0.513000	-180.000000	0.513000	-134.000000	0.002000	135.000000	0.000000	135.000000	0.000000	135.000000	0.000000	135.000000	0.000000	135.000000	0.000000	135.000000	0.000000	135.000000	0.000000	135.000000	0.000000	135.000000	0.000000	135.000000	0.000000	135.000000	0.000000	135.000000	0.000000	135.000000	0.000000	135.000000	0.000000	135.000000	0.000000	135.000000	0.000000	135.000000	0.000000
-180.000000	0.513000	-180.000000	0.513000	-180.000000	0.513000	-180.000000	0.513000	-180.000000	0.513000	-180.000000	0.513000	180.000000	0.513000	178.800000	0.004000	-180.000000	0.000000	-180.000000	0.000000	-180.000000	0.000000	-180.000000	0.000000	-180.000000	0.000000	-180.000000	0.000000	-180.000000	0.000000	-180.000000	0.000000	-180.000000	0.000000	-180.000000	0.000000	-180.000000	0.000000	-180.000000	0.000000	-180.000000	0.000000	-180.000000	0.000000	-180.000000	0.000000	-180.000000	0.000000	-180.000000	0.000000
-180.000000	0.513000	-180.000000	0.513000	-180.000000	0.513000	-180.000000	0.513000	-180.000000	0.513000	180.000000	0.513000	-180.000000	0.513000	111.800000	0.980000	90.000000	0.000000	90.000000	0.000000	90.000000	0.000000	90.000000	0.000000	90.000000	0.000000	90.000000	0.000000	90.000000	0.000000	90.000000	0.000000	90.000000	0.000000	90.000000	0.000000	90.000000	0.000000	90.000000	0.000000	90.000000	0.000000	90.000000	0.000000	90.000000	0.000000	90.000000	0.000000	90.000000	0.000000
-180.000000	0.513000	-180.000000	0.513000	-180.000000	0.513000	-180.000000	0.513000	-180.000000	0.513000	-180.000000	0.513000	180.000000	0.513000	132.800000	0.001000	180.000000	0.000000	180.000000	0.000000	180.000000	0.000000	180.000000	0.000000	180.000000	0.000000	180.000000	0.000000	180.000000	0.000000	180.000000	0.000000	180.000000	0.000000	180.000000	0.000000	180.000000	0.000000	180.000000	0.000000	180.000000	0.000000	180.000000	0.000000	180.000000	0.000000	180.000000	0.000000	180.000000	0.000000
-180.000000	0.513000	-180.000000	0.513000	-180.000000	0.513000	-180.000000	0.513000	-180.000000	0.513000	180.000000	0.513000	-180.000000	0.513000	-74.200000	0.003000	-140.600000	0.000000	-140.600000	0.000000	-140.600000	0.000000	-140.600000	0.000000	-140.600000	0.000000	-140.600000	0.000000	-140.600000	0.000000	-140.600000	0.000000	-140.600000	0.000000	-140.600000	0.000000	-140.600000	0.000000	-140.600000	0.000000	-140.600000	0.000000	-140.600000	0.000000	-140.600000	0.000000	-140.600000	0.000000	-140.600000	0.000000
-180.000000	0.513000	-180.000000	0.513000	-180.000000	0.513000	-180.000000	0.513000	-180.000000	0.513000	-180.000000	0.513000	180.000000	0.513000	-104.400000	0.002000	-180.000000	0.000000	-180.000000	0.000000	-180.000000	0.000000	-180.000000	0.000000	-180.000000	0.000000	-180.000000	0.000000	-180.000000	0.000000	-180.000000	0.000000	-180.000000	0.000000	-180.000000	0.000000	-180.000000	0.000000	-180.000000	0.000000	-180.000000	0.000000	-180.000000	0.000000	-180.000000	0.000000	-180.000000	0.000000	-180.000000	0.000000
-180.000000	0.513000	-180.000000	0.513000	-180.000000	0.513000	-180.000000	0.513000	-180.000000	0.513000	180.000000	0.513000	-180.000000	0.513000	-132.300000	0.002000	-90.000000	0.000000	-90.000000	0.000000	-90.000000	0.000000	-90.000000	0.000000	-90.000000	0.000000	-90.000000	0.000000	-90.000000	0.000000	-90.000000	0.000000	-90.000000	0.000000	-90.000000	0.000000	-90.000000	0.000000	-90.000000	0.000000	-90.000000	0.000000	-90.000000	0.000000	-90.000000	0.000000	-90.000000	0.000000	-90.000000	0.000000
-180.000000	0.513000	-180.000000	0.513000	-180.000000	0.513000	-180.000000	0.513000	-180.000000	0.513000	-180.000000	0.513000	180.000000	0.513000	62.300000	0.934000	-180.000000	0.000000	-180.000000	0.000000	-180.000000	0.000000	-180.000000	0.000000	-180.000000	0.000000	-180.000000	0.000000	-180.000000	0.000000	-180.000000	0.000000	-180.000000	0.000000	-180.000000	0.000000	-180.000000	0.000000	-180.000000	0.000000	-180.000000	0.000000	-180.000000	0.000000	-180.000000	0.000000	-180.000000	0.000000	-180.000000	0.000000
-180.000000	0.442000	-180.000000	0.000000	-180.000000	0.000000	-180.000000	0.000000	-180.000000	0.000000	-180.000000	0.000000	-180.000000	0.000000	-180.000000	0.000000	-180.000000	0.000000	-180.000000	0.000000	-180.000000	0.000000	-180.000000	0.000000	-180.000000	0.000000	-180.000000	0.000000	-180.000000	0.000000	-180.000000	0.000000	-180.000000	0.000000	-180.000000	0.000000	-180.000000	0.000000	-180.000000	0.000000	-180.000000	0.000000	-180.000000	0.000000	-180.000000	0.000000	-180.000000	0.000000	-180.000000	0.000000
-180.000000	0.535000	90.000000	0.751000	90.000000	0.000000	90.000000	0.000000	90.000000	0.000000	90.000000	0.000000	90.000000	0.000000	90.000000	0.000000	90.000000	0.000000	90.000000	0.000000	90.000000	0.000000	90.000000	0.000000	90.000000	0.000000	90.000000	0.000000	90.000000	0.000000	90.000000	0.000000	90.000000	0.000000	90.000000	0.000000	90.000000	0.000000	90.000000	0.000000	90.000000	0.000000	90.000000	0.000000	90.000000	0.000000	90.000000	0.000000	90.000000	0.000000
-180.000000	0.507000	-180.000000	0.471000	-180.000000	0.820000	-180.000000	0.000000	-180.000000	0.000000	-180.000000	0.000000	-180.000000	0.000000	-180.000000	0.000000	-180.000000	0.000000	-180.000000	0.000000	-180.000000	0.000000	-180.000000	0.000000	-180.000000	0.000000	-180.000000	0.000000	-180.000000	0.000000	-180.000000	0.000000	-180.000000	0.000000	-180.000000	0.000000	-180.000000	0.000000	-180.000000	0.000000	-180.000000	0.000000	-180.000000	0.000000	-180.000000	0.000000	-180.000000	0.000000	-180.000000	0.000000
-180.000000	0.514000	-180.000000	0.525000	-180.000000	0.472000	-135.000000	0.910000	-135.000000	0.000000	-135.000000	0.000000	-135.000000	0.000000	-135.000000	0.000000	-135.000000	0.000000	-135.000000	0.000000	-135.000000	0.000000	-135.000000	0.000000	-135.000000	0.000000	-135.000000	0.000000	-135.000000	0.000000	-135.000000	0.000000	-135.000000	0.000000	-135.000000	0.000000	-135.000000	0.000000	-135.000000	0.000000	-135.000000	0.000000	-135.000000	0.000000	-135.000000	0.000000	-135.000000	0.000000	-135.000000	0.000000
-180.000000	0.512000	-180.000000	0.509000	-180.000000	0.525000	-180.000000	0.462000	-180.000000	0.000000	-180.000000	0.000000	-180.000000	0.000000	-180.000000	0.000000	-180.000000	0.000000	-180.000000	0.000000	-180.000000	0.000000	-180.000000	0.000000	-180.000000	0.000000	-180.000000	0.000000	-180.000000	0.000000	-180.000000	0.000000	-180.000000	0.000000	-180.000000	0.000000	-180.000000	0.000000	-180.000000	0.000000	-180.000000	0.000000	-180.000000	0.000000	-180.000000	0.000000	-180.000000	0.000000	-180.000000	0.000000
-180.000000	0.513000	-180.000000	0.514000	-180.000000	0.509000	-180.000000	0.528000	-90.000000	0.000000	-90.000000	0.000000	-90.000000	0.000000	-90.000000	0.000000	-90.000000	0.000000	-90.000000	0.000000	-90.000000	0.000000	-90.000000	0.000000	-90.000000	0.000000	-90.000000	0.000000	-90.000000	0.000000	-90.000000	0.000000	-90.000000	0.000000	-90.000000	0.000000	-90.000000	0.000000	-90.000000	0.000000	-90.000000	0.000000	-90.000000	0.000000	-90.000000	0.000000	-90.000000	0.000000	-90.000000	0.000000
-180.000000	0.513000	-180.000000	0.512000	-180.000000	0.514000	-180.000000	0.509000	-180.000000	0.000000	-180.000000	0.000000	-180.000000	0.000000	-180.000000	0.000000	-180.000000	0.000000	-180.000000	0.000000	-180.000000	0.000000	-180.000000	0.000000	-180.000000	0.000000	-180.000000	0.000000	-180.000000	0.000000	-180.000000	0.000000	-180.000000	0.000000	-180.000000	0.000000	-180.000000	0.000000	-180.000000	0.000000	-180.000000	0.000000	-180.000000	0.000000	-180.000000	0.000000	-180.000000	0.000000	-180.000000	0.000000
-180.000000	0.513000	-180.000000	0.513000	-180.000000	0.512000	-180.000000	0.514000	112.500000	1.040000	112.500000	0.000000	112.500000	0.000000	112.500000	0.000000	112.500000	0.000000	112.500000	0.000000	112.500000	0.000000	112.500000	0.000000	112.500000	0.000000	112.500000	0.000000	112.500000	0.000000	112.500000	0.000000	112.500000	0.000000	112.500000	0.000000	112.500000	0.000000	112.500000	0.000000	112.500000	0.000000	112.500000	0.000000	112.500000	0.000000	112.500000	0.000000	112.500000	0.000000
-180.000000	0.513000	-180.000000	0.513000	-180.000000	0.513000	-180.000000	0.512000	-180.000000	0.456000	-180.000000	0.000000	-180.000000	0.000000	-180.000000	0.000000	-180.000000	0.000000	-180.000000	0.000000	-180.000000	0.000000	-180.000000	0.000000	-180.000000	0.000000	-180.000000	0.000000	-180.000000	0.000000	-180.000000	0.000000	-180.000000	0.000000	-180.000000	0.000000	-180.000000	0.000000	-180.000000	0.000000	-180.000000	0.000000	-180.000000	0.000000	-180.000000	0.000000	-180.000000	0.000000	-180.000000	0.000000
-180.000000	0.513000	-180.000000	0.513000	-180.000000	0.513000	-180.000000	0.513000	-180.000000	0.530000	-90.000000	0.000000	-90.000000	0.000000	-90.000000	0.000000	-90.000000	0.000000	-90.000000	0.000000	-90.000000	0.000000	-90.000000	0.000000	-90.000000	0.000000	-90.000000	0.000000	-90.000000	0.000000	-90.000000	0.000000	-90.000000	0.000000	-90.000000	0.000000	-90.000000	0.000000	-90.000000	0.000000	-90.000000	0.000000	-90.000000	0.000000	-90.000000	0.000000	-90.000000	0.000000	-90.000000	0.000000
-180.000000	0.513000	-180.000000	0.513000	-180.000000	0.513000	-180.000000	0.513000	-180.000000	0.508000	-180.000000	0.000000	-180.000000	0.000000	-180.000000	0.000000	-180.000000	0.000000	-180.000000	0.000000	-180.000000	0.000000	-180.000000	0.000000	-180.000000	0.000000	-180.000000	0.000000	-180.000000	0.000000	-180.000000	0.000000	-180.000000	0.000000	-180.000000	0.000000	-180.000000	0.000000	-180.000000	0.000000	-180.000000	0.000000	-180.000000	0.000000	-180.000000	0.000000	-180.000000	0.000000	-180.000000	0.000000
-180.000000	0.513000	-180.000000	0.513000	-180.000000	0.513000	-180.000000	0.513000	-180.000000	0.514000	135.000000	0.000000	135.000000	0.000000	135.000000	0.000000	135.000000	0.000000	135.000000	0.000000	135.000000	0.000000	135.000000	0.000000	135.000000	0.000000	135.000000	0.000000	135.000000	0.000000	135.000000	0.000000	135.000000	0.000000	135.000000	0.000000	135.000000	0.000000	135.000000	0.000000	135.000000	0.000000	135.000000	0.000000	135.000000	0.000000	135.000000	0.000000	135.000000	0.000000
-180.000000	0.513000	-180.000000	0.513000	-180.000000	0.513000	-180.000000	0.513000	-180.000000	0.512000	-180.000000	0.000000	-180.000000	0.000000	-180.000000	0.000000	-180.000000	0.000000	-180.000000	0.000000	-180.000000	0.000000	-180.000000	0.000000	-180.000000	0.000000	-180.000000	0.000000	-180.000000	0.000000	-180.000000	0.000000	-180.000000	0.000000	-180.000000	0.000000	-180.000000	0.000000	-180.000000	0.000000	-180.000000	0.000000	-180.000000	0.000000	-180.000000	0.000000	-180.000000	0.000000	-180.000000	0.000000
-180.000000	0.513000	-180.000000	0.513000	-180.000000	0.513000	-180.000000	0.513000	-180.000000	0.513000	90.000000	0.000000	90.000000	0.000000	90.000000	0.000000	90.000000	0.000000	90.000000	0.000000	90.000000	0.000000	90.000000	0.000000	90.000000	0.000000	90.000000	0.000000	90.000000	0.000000	90.000000	0.000000	90.000000	0.000000	90.000000	0.000000	90.000000	0.000000	90.000000	0.000000	90.000000	0.000000	90.000000	0.000000	90.000000	0.000000	90.000000	0.000000	90.000000	0.000000
-180.000000	0.513000	-180.000000	0.513000	-180.000000	0.513000	-180.000000	0.513000	-180.000000	0.513000	-180.000000	0.000000	-180.000000	0.000000	-180.000000	0.000000	-180.000000	0.000000	-180.000000	0.000000	-180.000000	0.000000	-180.000000	0.000000	-180.000000	0.000000	-180.000000	0.000000	-180.000000	0.000000	-180.000000	0.000000	-180.000000	0.000000	-180.000000	0.000000	-180.000000	0.000000	-180.000000	0.000000	-180.000000	0.000000	-180.000000	0.000000	-180.000000	0.000000	-180.000000	0.000000	-180.000000	0.000000
-180.000000	0.513000	-180.000000	0.513000	-180.000000	0.513000	-180.000000	0.513000	-180.000000	0.513000	-123.800000	1.156000	-123.700000	0.000000	-123.700000	0.000000	-123.700000	0.000000	-123.700000	0.000000	-123.700000	0.000000	-123.700000	0.000000	-123.700000	0.000000	-123.700000	0.000000	-123.700000	0.000000	-123.700000	0.000000	-123.700000	0.000000	-123.700000	0.000000	-123.700000	0.000000	-123.700000	0.000000	-123.700000	0.000000	-123.700000	0.000000	-123.700000	0.000000	-123.700000	0.000000	-123.700000	0.000000
-180.000000	0.513000	-180.000000	0.513000	-180.000000	0.513000	-180.000000	0.513000	-180.000000	0.513000	180.000000	0.004000	180.000000	0.000000	180.000000	0.000000	180.000000	0.000000	180.000000	0.000000	180.000000	0.000000	180.000000	0.000000	180.000000	0.000000	180.000000	0.000000	180.000000	0.000000	180.000000	0.000000	180.000000	0.000000	180.000000	0.000000	180.000000	0.000000	180.000000	0.000000	180.000000	0.000000	180.000000	0.000000	180.000000	0.000000	180.000000	0.000000	180.000000	0.000000
-180.000000	0.513000	-180.000000	0.513000	-180.000000	0.513000	-180.000000	0.513000	-180.000000	0.513000	91.100000	0.749000	-90.000000	0.000000	-90.000000	0.000000	-90.000000	0.000000	-90.000000	0.000000	-90.000000	0.000000	-90.000000	0.000000	-90.000000	0.000000	-90.000000	0.000000	-90.000000	0.000000	-90.000000	0.000000	-90.000000	0.000000	-90.000000	0.000000	-90.000000	0.000000	-90.000000	0.000000	-90.000000	0.000000	-90.000000	0.000000	-90.000000	0.000000	-90.000000	0.000000	-90.000000	0.000000
-180.000000	0.513000	-180.000000	0.513000	-180.000000	0.513000	-180.000000	0.513000	-180.000000	0.513000	178.000000	0.008000	-180.000000	0.000000	-180.000000	0.000000	-180.000000	0.000000	-180.000000	0.000000	-180.000000	0.000000	-180.000000	0.000000	-180.000000	0.000000	-180.000000	0.000000	-180.000000	0.000000	-180.000000	0.000000	-180.000000	0.000000	-180.000000	0.000000	-180.000000	0.000000	-180.000000	0.000000	-180.000000	0.000000	-180.000000	0.000000	-180.000000	0.000000	-180.000000	0.000000	-180.000000	0.000000
-180.000000	0.513000	-180.000000	0.513000	-180.000000	0.513000	-180.000000	0.513000	-180.000000	0.513000	93.100000	0.747000	135.000000	0.000000	135.000000	0.000000	135.000000	0.000000	135.000000	0.000000	135.000000	0.000000	135.000000	0.000000	135.000000	0.000000	135.000000	0.000000	135.000000	0.000000	135.000000	0.000000	135.000000	0.000000	135.000000	0.000000	135.000000	0.000000	135.000000	0.000000	135.000000	0.000000	135.000000	0.000000	135.000000	0.000000	135.000000	0.000000	135.000000	0.000000
-180.000000	0.513000	-180.000000	0.513000	-180.000000	0.513000	-180.000000	0.513000	-180.000000	0.513000	179.900000	0.471000	180.000000	0.000000	180.000000	0.000000	180.000000	0.000000	180.000000	0.000000	180.000000	0.000000	180.000000	0.000000	180.000000	0.000000	180.000000	0.000000	180.000000	0.000000	180.000000	0.000000	180.000000	0.000000	180.000000	0.000000	180.000000	0.000000	180.000000	0.000000	180.000000	0.000000	180.000000	0.000000	180.000000	0.000000	180.000000	0.000000	180.000000	0.000000
-180.000000	0.513000	-180.000000	0.513000	-180.000000	0.513000	-180.000000	0.513000	-180.000000	0.513000	180.000000	0.525000	90.000000	0.000000	90.000000	0.000000	90.000000	0.000000	90.000000	0.000000	90.000000	0.000000	90.000000	0.000000	90.000000	0.000000	90.000000	0.000000	90.000000	0.000000	90.000000	0.000000	90.000000	0.000000	90.000000	0.000000	90.000000	0.000000	90.000000	0.000000	90.000000	0.000000	90.000000	0.000000	90.000000	0.000000	90.000000	0.000000	90.000000	0.000000
-180.000000	0.513000	-180.000000	0.513000	-180.000000	0.513000	-180.000000	0.513000	-180.000000	0.513000	-180.000000	0.509000	-180.000000	0.000000	-180.000000	0.000000	-180.000000	0.000000	-180.000000	0.000000	-180.000000	0.000000	-180.000000	0.000000	-180.000000	0.000000	-180.000000	0.000000	-180.000000	0.000000	-180.000000	0.000000	-180.000000	0.000000	-180.000000	0.000000	-180.000000	0.000000	-180.000000	0.000000	-180.000000	0.000000	-180.000000	0.000000	-180.000000	0.000000	-180.000000	0.000000	-180.000000	0.000000
-180.000000	0.513000	-180.000000	0.513000	-180.000000	0.513000	-180.000000	0.513000	-180.000000	0.513000	180.000000	0.514000	-112.500000	0.000000	-112.500000	0.000000	-112.500000	0.000000	-112.500000	0.000000	-112.500000	0.000000	-112.500000	0.000000	-112.500000	0.000000	-112.500000	0.000000	-112.500000	0.000000	-112.500000	0.000000	-112.500000	0.000000	-112.500000	0.000000	-112.500000	0.000000	-112.500000	0.000000	-112.500000	0.000000	-112.500000	0.000000	-112.500000	0.000000	-112.500000	0.000000	-112.500000	0.000000
-180.000000	0.513000	-180.000000	0.513000	-180.000000	0.513000	-180.000000	0.513000	-180.000000	0.513000	-180.000000	0.512000	180.000000	0.000000	180.000000	0.000000	180.000000	0.000000	180.000000	0.000000	180.000000	0.000000	180.000000	0.000000	180.000000	0.000000	180.000000	0.000000	180.000000	0.000000	180.000000	0.000000	180.000000	0.000000	180.000000	0.000000	180.000000	0.000000	180.000000	0.000000	180.000000	0.000000	180.000000	0.000000	180.000000	0.000000	180.000000	0.000000	180.000000	0.000000
-180.000000	0.513000	-180.000000	0.513000	-180.000000	0.513000	-180.000000	0.513000	-180.000000	0.513000	180.000000	0.513000	90.000000	0.000000	90.000000	0.000000	90.000000	0.000000	90.000000	0.000000	90.000000	0.000000	90.000000	0.000000	90.000000	0.000000	90.000000	0.000000	90.000000	0.000000	90.000000	0.000000	90.000000	0.000000	90.000000	0.000000	90.000000	0.000000	90.000000	0.000000	90.000000	0.000000	90.000000	0.000000	90.000000	0.000000	90.000000	0.000000	90.000000	0.000000
-180.000000	0.513000	-180.000000	0.513000	-180.000000	0.513000	-180.000000	0.513000	-180.000000	0.513000	-180.000000	0.513000	-180.000000	0.000000	-180.000000	0.000000	-180.000000	0.000000	-180.000000	0.000000	-180.000000	0.000000	-180.000000	0.000000	-180.000000	0.000000	-180.000000	0.000000	-180.000000	0.000000	-180.000000	0.000000	-180.000000	0.000000	-180.000000	0.000000	-180.000000	0.000000	-180.000000	0.000000	-180.000000	0.000000	-180.000000	0.000000	-180.000000	0.000000	-180.000000	0.000000	-180.000000	0.000000
-180.000000	0.513000	-180.000000	0.513000	-180.000000	0.513000	-180.000000	0.513000	-180.000000	0.513000	180.000000	0.513000	-135.000000	0.000000	-135.000000	0.000000	-135.000000	0.000000	-135.000000	0.000000	-135.000000	0.000000	-135.000000	0.000000	-135.000000	0.000000	-135.000000	0.000000	-135.000000	0.000000	-135.000000	0.000000	-135.000000	0.000000	-135.000000	0.000000	-135.000000	0.000000	-135.000000	0.000000	-135.000000	0.000000	-135.000000	0.000000	-135.000000	0.000000	-135.000000	0.000000	-135.000000	0.000000
-180.000000	0.513000	-180.000000	0.513000	-180.000000	0.513000	-180.000000	0.513000	-180.000000	0.513000	-180.000000	0.513000	180.000000	0.000000	180.000000	0.000000	180.000000	0.000000	180.000000	0.000000	180.000000	0.000000	180.000000	0.000000	180.000000	0.000000	180.000000	0.000000	180.000000	0.000000	180.000000	0.000000	180.000000	0.000000	180.000000	0.000000	180.000000	0.000000	180.000000	0.000000	180.000000	0.000000	180.000000	0.000000	180.000000	0.000000	180.000000	0.000000	180.000000	0.000000
-180.000000	0.513000	-180.000000	0.513000	-180.000000	0.513000	-180.000000	0.513000	-180.000000	0.513000	180.000000	0.513000	-90.000000	0.000000	-90.000000	0.000000	-90.000000	0.000000	-90.000000	0.000000	-90.000000	0.000000	-90.000000	0.000000	-90.000000	0.000000	-90.000000	0.000000	-90.000000	0.000000	-90.000000	0.000000	-90.000000	0.000000	-90.000000	0.000000	-90.000000	0.000000	-90.000000	0.000000	-90.000000	0.000000	-90.000000	0.000000	-90.000000	0.000000	-90.000000	0.000000	-90.000000	0.000000
-180.000000	0.513000	-180.000000	0.513000	-180.000000	0.513000	-180.000000	0.513000	-180.000000	0.513000	-180.000000	0.513000	180.000000	0.000000	180.000000	0.000000	180.000000	0.000000	180.000000	0.000000	180.000000	0.000000	180.000000	0.000000	180.000000	0.000000	180.000000	0.000000	180.000000	0.000000	180.000000	0.000000	180.000000	0.000000	180.000000	0.000000	180.000000	0.000000	180.000000	0.000000	180.000000	0.000000	180.000000	0.000000	180.000000	0.000000	180.000000	0.000000	180.000000	0.000000
-180.000000	0.513000	-180.000000	0.513000	-180.000000	0.513000	-180.000000	0.513000	-180.000000	0.513000	180.000000	0.513000	118.400000	1.260000	106.900000	0.000000	106.900000	0.000000	106.900000	0.000000	106.900000	0.000000	106.900000	0.000000	106.900000	0.000000	106.900000	0.000000	106.900000	0.000000	106.900000	0.000000	106.900000	0.000000	106.900000	0.000000	106.900000	0.000000	106.900000	0.000000	106.900000	0.000000	106.900000	0.000000	106.900000	0.000000	106.900000	0.000000	106.900000	0.000000
-180.000000	0.513000	-180.000000	0.513000	-180.000000	0.513000	-180.000000	0.513000	-180.000000	0.513000	-180.000000	0.513000	180.000000	0.001000	180.000000	0.000000	180.000000	0.000000	180.000000	0.000000	180.000000	0.000000	180.000000	0.000000	180.000000	0.000000	180.000000	0.000000	180.000000	0.000000	180.000000	0.000000	180.000000	0.000000	180.000000	0.000000	180.000000	0.000000	180.000000	0.000000	180.000000	0.000000	180.000000	0.000000	180.000000	0.000000	180.000000	0.000000	180.000000	0.000000
-180.000000	0.513000	-180.000000	0.513000	-180.000000	0.513000	-180.000000	0.513000	-180.000000	0.513000	180.000000	0.513000	88.200000	0.004000	-90.000000	0.000000	-90.000000	0.000000	-90.000000	0.000000	-90.000000	0.000000	-90.000000	0.000000	-90.000000	0.000000	-90.000000	0.000000	-90.000000	0.000000	-90.000000	0.000000	-90.000000	0.000000	-90.000000	0.000000	-90.000000	0.000000	-90.000000	0.000000	-90.000000	0.000000	-90.000000	0.000000	-90.000000	0.000000	-90.000000	0.000000	-90.000000	0.000000
-180.000000	0.513000	-180.000000	0.513000	-180.000000	0.513000	-180.000000	0.513000	-180.000000	0.513000	-180.000000	0.513000	-176.600000	0.002000	-180.000000	0.000000	-180.000000	0.000000	-180.000000	0.000000	-180.000000	0.000000	-180.000000	0.000000	-180.000000	0.000000	-180.000000	0.000000	-180.000000	0.000000	-180.000000	0.000000	-180.000000	0.000000	-180.000000	0.000000	-180.000000	0.000000	-180.000000	0.000000	-180.000000	0.000000	-180.000000	0.000000	-180.000000	0.000000	-180.000000	0.000000	-180.000000	0.000000
-180.000000	0.513000	-180.000000	0.513000	-180.000000	0.513000	-180.000000	0.513000	-180.000000	0.513000	180.000000	0.513000	-112.700000	0.905000	135.000000	0.000000	135.000000	0.000000	135.000000	0.000000	135.000000	0.000000	135.000000	0.000000	135.000000	0.000000	135.000000	0.000000	135.000000	0.000000	135.000000	0.000000	135.000000	0.000000	135.000000	0.000000	135.000000	0.000000	135.000000	0.000000	135.000000	0.000000	135.000000	0.000000	135.000000	0.000000	135.000000	0.000000	135.000000	0.000000
-180.000000	0.513000	-180.000000	0.513000	-180.000000	0.513000	-180.000000	0.513000	-180.000000	0.513000	-180.000000	0.513000	159.100000	0.004000	-180.000000	0.000000	-180.000000	0.000000	-180.000000	0.000000	-180.000000	0.000000	-180.000000	0.000000	-180.000000	0.000000	-180.000000	0.000000	-180.000000	0.000000	-180.000000	0.000000	-180.000000	0.000000	-180.000000	0.000000	-180.000000	0.000000	-180.000000	0.000000	-180.000000	0.000000	-180.000000	0.000000	-180.000000	0.000000	-180.000000	0.000000	-180.000000	0.000000
-180.000000	0.513000	-180.000000	0.513000	-180.000000	0.513000	-180.000000	0.513000	-180.000000	0.513000	180.000000	0.513000	97.300000	0.005000	90.000000	0.000000	90.000000	0.000000	90.000000	0.000000	90.000000	0.000000	90.000000	0.000000	90.000000	0.000000	90.000000	0.000000	90.000000	0.000000	90.000000	0.000000	90.000000	0.000000	90.000000	0.000000	90.000000	0.000000	90.000000	0.000000	90.000000	0.000000	90.000000	0.000000	90.000000	0.000000	90.000000	0.000000	90.000000	0.000000
-180.000000	0.513000	-180.000000	0.513000	-180.000000	0.513000	-180.000000	0.513000	-180.000000	0.513000	-180.000000	0.513000	-179.400000	0.826000	180.000000	0.000000	180.000000	0.000000	180.000000	0.000000	180.000000	0.000000	180.000000	0.000000	180.000000	0.000000	180.000000	0.000000	180.000000	0.000000	180.000000	0.000000	180.000000	0.000000	180.000000	0.000000	180.000000	0.000000	180.000000	0.000000	180.000000	0.000000	180.000000	0.000000	180.000000	0.000000	180.000000	0.000000	180.000000	0.000000
-180.000000	0.513000	-180.000000	0.513000	-180.000000	0.513000	-180.000000	0.513000	-180.000000	0.513000	180.000000	0.513000	-179.900000	0.470000	-112.500000	0.000000	-112.500000	0.000000	-112.500000	0.000000	-112.500000	0.000000	-112.500000	0.000000	-112.500000	0.000000	-112.500000	0.000000	-112.500000	0.000000	-112.500000	0.000000	-112.500000	0.000000	-112.500000	0.000000	-112.500000	0.000000	-112.500000	0.000000	-112.500000	0.000000	-112.500000	0.000000	-112.500000	0.000000	-112.500000	0.000000	-112.500000	0.000000
-180.000000	0.513000	-180.000000	0.513000	-180.000000	0.513000	-180.000000	0.513000	-180.000000	0.513000	-180.000000	0.513000	-180.000000	0.526000	-180.000000	0.000000	-180.000000	0.000000	-180.000000	0.000000	-180.000000	0.000000	-180.000000	0.000000	-180.000000	0.000000	-180.000000	0.000000	-180.000000	0.000000	-180.000000	0.000000	-180.000000	0.000000	-180.000000	0.000000	-180.000000	0.000000	-180.000000	0.000000	-180.000000	0.000000	-180.000000	0.000000	-180.000000	0.000000	-180.000000	0.000000	-180.000000	0.000000
-180.000000	0.513000	-180.000000	0.513000	-180.000000	0.513000	-180.000000	0.513000	-180.000000	0.513000	180.000000	0.513000	-180.000000	0.509000	90.000000	0.000000	90.000000	0.000000	90.000000	0.000000	90.000000	0.000000	90.000000	0.000000	90.000000	0.000000	90.000000	0.000000	90.000000	0.000000	90.000000	0.000000	90.000000	0.000000	90.000000	0.000000	90.000000	0.000000	90.000000	0.000000	90.000000	0.000000	90.000000	0.000000	90.000000	0.000000	90.000000	0.000000	90.000000	0.000000
-180.000000	0.513000	-180.000000	0.513000	-180.000000	0.513000	-180.000000	0.513000	-180.000000	0.513000	-180.000000	0.513000	-180.000000	0.514000	180.000000	0.000000	180.000000	0.000000	180.000000	0.000000	180.000000	0.000000	180.000000	0.000000	180.000000	0.000000	180.000000	0.000000	180.000000	0.000000	180.000000	0.000000	180.000000	0.000000	180.000000	0.000000	180.000000	0.000000	180.000000	0.000000	180.000000	0.000000	180.000000	0.000000	180.000000	0.000000	180.000000	0.000000	180.000000	0.000000
-180.000000	0.513000	-180.000000	0.513000	-180.000000	0.513000	-180.000000	0.513000	-180.000000	0.513000	180.000000	0.513000	-180.000000	0.512000	-135.000000	0.000000	-135.000000	0.000000	-135.000000	0.000000	-135.000000	0.000000	-135.000000	0.000000	-135.000000	0.000000	-135.000000	0.000000	-135.000000	0.000000	-135.000000	0.000000	-135.000000	0.000000	-135.000000	0.000000	-135.000000	0.000000	-135.000000	0.000000	-135.000000	0.000000	-135.000000	0.000000	-135.000000	0.000000	-135.000000	0.000000	-135.000000	0.000000
-180.000000	0.513000	-180.000000	0.513000	-180.000000	0.513000	-180.000000	0.513000	-180.000000	0.513000	-180.000000	0.513000	-180.000000	0.513000	180.000000	0.000000	180.000000	0.000000	180.000000	0.000000	180.000000	0.000000	180.000000	0.000000	180.000000	0.000000	180.000000	0.000000	180.000000	0.000000	180.000000	0.000000	180.000000	0.000000	180.000000	0.000000	180.000000	0.000000	180.000000	0.000000	180.000000	0.000000	180.000000	0.000000	180.000000	0.000000	180.000000	0.000000	180.000000	0.000000
-180.000000	0.513000	-180.000000	0.513000	-180.000000	0.513000	-180.000000	0.513000	-180.000000	0.513000	180.000000	0.513000	-180.000000	0.513000	-90.000000	0.000000	-90.000000	0.000000	-90.000000	0.000000	-90.000000	0.000000	-90.000000	0.000000	-90.000000	0.000000	-90.000000	0.000000	-90.000000	0.000000	-90.000000	0.000000	-90.000000	0.000000	-90.000000	0.000000	-90.000000	0.000000	-90.000000	0.000000	-90.000000	0.000000	-90.000000	0.000000	-90.000000	0.000000	-90.000000	0.000000	-90.000000	0.000000
-180.000000	0.513000	-180.000000	0.513000	-180.000000	0.513000	-180.000000	0.513000	-180.000000	0.513000	-180.000000	0.513000	-180.000000	0.513000	-180.000000	0.000000	-180.000000	0.000000	-180.000000	0.000000	-180.000000	0.000000	-180.000000	0.000000	-180.000000	0.000000	-180.000000	0.000000	-180.000000	0.000000	-180.000000	0.000000	-180.000000	0.000000	-180.000000	0.000000	-180.000000	0.000000	-180.000000	0.000000	-180.000000	0.000000	-180.000000	0.000000	-180.000000	0.000000	-180.000000	0.000000	-180.000000	0.000000
-180.000000	0.513000	-180.000000	0.513000	-180.000000	0.513000	-180.000000	0.513000	-180.000000	0.513000	180.000000	0.513000	-180.000000	0.513000	101.200000	0.000000	101.200000	0.000000	101.200000	0.000000	101.200000	0.000000	101.200000	0.000000	101.200000	0.000000	101.200000	0.000000	101.200000	0.000000	101.200000	0.000000	101.200000	0.000000	101.200000	0.000000	101.200000	0.000000	101.200000	0.000000	101.200000	0.000000	101.200000	0.000000	101.200000	0.000000	101.200000	0.000000	101.200000	0.000000
-180.000000	0.513000	-180.000000	0.513000	-180.000000	0.513000	-180.000000	0.513000	-180.000000	0.513000	-180.000000	0.513000	-180.000000	0.513000	180.000000	0.000000	180.000000	0.000000	180.000000	0.000000	180.000000	0.000000	180.000000	0.000000	180.000000	0.000000	180.000000	0.000000	180.000000	0.000000	180.000000	0.000000	180.000000	0.000000	180.000000	0.000000	180.000000	0.000000	180.000000	0.000000	180.000000	0.000000	180.000000	0.000000	180.000000	0.000000	180.000000	0.000000	180.000000	0.000000
-180.000000	0.513000	-180.000000	0.513000	-180.000000	0.513000	-180.000000	0.513000	-180.000000	0.513000	180.000000	0.513000	-180.000000	0.513000	-90.000000	0.000000	-90.000000	0.000000	-90.000000	0.000000	-90.000000	0.000000	-90.000000	0.000000	-90.000000	0.000000	-90.000000	0.000000	-90.000000	0.000000	-90.000000	0.000000	-90.000000	0.000000	-90.000000	0.000000	-90.000000	0.000000	-90.000000	0.000000	-90.000000	0.000000	-90.000000	0.000000	-90.000000	0.000000	-90.000000	0.000000	-90.000000	0.000000
-180.000000	0.513000	-180.000000	0.513000	-180.000000	0.513000	-180.000000	0.513000	-180.000000	0.513000	-180.000000	0.513000	-180.000000	0.513000	-180.000000	0.000000	-180.000000	0.000000	-180.000000	0.000000	-180.000000	0.000000	-180.000000	0.000000	-180.000000	0.000000	-180.000000	0.000000	-180.000000	0.000000	-180.000000	0.000000	-180.000000	0.000000	-180.000000	0.000000	-180.000000	0.000000	-180.000000	0.000000	-180.000000	0.000000	-180.000000	0.000000	-180.000000	0.000000	-180.000000	0.000000	-180.000000	0.000000
-180.000000	0.513000	-180.000000	0.513000	-180.000000	0.513000	-180.000000	0.513000	-180.000000	0.513000	180.000000	0.513000	-180.000000	0.513000	135.000000	0.000000	135.000000	0.000000	135.000000	0.000000	135.000000	0.000000	135.000000	0.000000	135.000000	0.000000	135.000000	0.000000	135.000000	0.000000	135.000000	0.000000	135.000000	0.000000	135.000000	0.000000	135.000000	0.000000	135.000000	0.000000	135.000000	0.000000	135.000000	0.000000	135.000000	0.000000	135.000000	0.000000	135.000000	0.000000
-180.000000	0.513000	-180.000000	0.513000	-180.000000	0.513000	-180.000000	0.513000	-180.000000	0.513000	-180.000000	0.513000	-180.000000	0.513000	-180.000000	0.000000	-180.000000	0.000000	-180.000000	0.000000	-180.000000	0.000000	-180.000000	0.000000	-180.000000	0.000000	-180.000000	0.000000	-180.000000	0.000000	-180.000000	0.000000	-180.000000	0.000000	-180.000000	0.000000	-180.000000	0.000000	-180.000000	0.000000	-180.000000	0.000000	-180.000000	0.000000	-180.000000	0.000000	-180.000000	0.000000	-180.000000	0.000000
-180.000000	0.513000	-180.000000	0.513000	-180.000000	0.513000	-180.000000	0.513000	-180.000000	0.513000	180.000000	0.513000	-180.000000	0.513000	90.000000	0.000000	90.000000	0.000000	90.000000	0.000000	90.000000	0.000000	90.000000	0.000000	90.000000	0.000000	90.000000	0.000000	90.000000	0.000000	90.000000	0.000000	90.000000	0.000000	90.000000	0.000000	90.000000	0.000000	90.000000	0.000000	90.000000	0.000000	90.000000	0.000000	90.000000	0.000000	90.000000	0.000000	90.000000	0.000000
-180.000000	0.513000	-180.000000	0.513000	-180.000000	0.513000	-180.000000	0.513000	-180.000000	0.513000	-180.000000	0.513000	-180.000000	0.513000	180.000000	0.000000	180.000000	0.000000	180.000000	0.000000	180.000000	0.000000	180.000000	0.000000	180.000000	0.000000	180.000000	0.000000	180.000000	0.000000	180.000000	0.000000	180.000000	0.000000	180.000000	0.000000	180.000000	0.000000	180.000000	0.000000	180.000000	0.000000	180.000000	0.000000	180.000000	0.000000	180.000000	0.000000	180.000000	0.000000
-180.000000	0.513000	-180.000000	0.513000	-180.000000	0.513000	-180.000000	0.513000	-180.000000	0.513000	180.000000	0.513000	-180.000000	0.513000	-112.500000	0.000000	-112.500000	0.000000	-112.500000	0.000000	-112.500000	0.000000	-112.500000	0.000000	-112.500000	0.000000	-112.500000	0.000000	-112.500000	0.000000	-112.500000	0.000000	-112.500000	0.000000	-112.500000	0.000000	-112.500000	0.000000	-112.500000	0.000000	-112.500000	0.000000	-112.500000	0.000000	-112.500000	0.000000	-112.500000	0.000000	-112.500000	0.000000
-180.000000	0.513000	-180.000000	0.513000	-180.000000	0.513000	-180.000000	0.513000	-180.000000	0.513000	-180.000000	0.513000	-180.000000	0.513000	180.000000	0.000000	180.000000	0.000000	180.000000	0.000000	180.000000	0.000000	180.000000	0.000000	180.000000	0.000000	180.000000	0.000000	180.000000	0.000000	180.000000	0.000000	180.000000	0.000000	180.000000	0.000000	180.000000	0.000000	180.000000	0.000000	180.000000	0.000000	180.000000	0.000000	180.000000	0.000000	180.000000	0.000000	180.000000	0.000000
-180.000000	0.513000	-180.000000	0.513000	-180.000000	0.513000	-180.000000	0.513000	-180.000000	0.513000	180.000000	0.513000	-180.000000	0.513000	-90.000000	0.000000	-90.000000	0.000000	-90.000000	0.000000	-90.000000	0.000000	-90.000000	0.000000	-90.000000	0.000000	-90.000000	0.000000	-90.000000	0.000000	-90.000000	0.000000	-90.000000	0.000000	-90.000000	0.000000	-90.000000	0.000000	-90.000000	0.000000	-90.000000	0.000000	-90.000000	0.000000	-90.000000	0.000000	-90.000000	0.000000	-90.000000	0.000000
-180.000000	0.513000	-180.000000	0.513000	-180.000000	0.513000	-180.000000	0.513000	-180.000000	0.513000	-180.000000	0.513000	-180.000000	0.513000	-180.000000	0.000000	-180.000000	0.000000	-180.000000	0.000000	-180.000000	0.000000	-180.000000	0.000000	-180.000000	0.000000	-180.000000	0.000000	-180.000000	0.000000	-180.000000	0.000000	-180.000000	0.000000	-180.000000	0.000000	-180.000000	0.000000	-180.000000	0.000000	-180.000000	0.000000	-180.000000	0.000000	-180.000000	0.000000	-180.000000	0.000000	-180.000000	0.000000
-180.000000	0.513000	-180.000000	0.513000	-180.000000	0.513000	-180.000000	0.513000	-180.000000	0.513000	180.000000	0.513000	-180.000000	0.513000	135.000000	0.000000	135.000000	0.000000	135.000000	0.000000	135.000000	0.000000	135.000000	0.000000	135.000000	0.000000	135.000000	0.000000	135.000000	0.000000	135.000000	0.000000	135.000000	0.000000	135.000000	0.000000	135.000000	0.000000	135.000000	0.000000	135.000000	0.000000	135.000000	0.000000	135.000000	0.000000	135.000000	0.000000	135.000000	0.000000
-180.000000	0.513000	-180.000000	0.513000	-180.000000	0.513000	-180.000000	0.513000	-180.000000	0.513000	-180.000000	0.513000	-180.000000	0.513000	-180.000000	0.000000	-180.000000	0.000000	-180.000000	0.000000	-180.000000	0.000000	-180.000000	0.000000	-180.000000	0.000000	-180.000000	0.000000	-180.000000	0.000000	-180.000000	0.000000	-180.000000	0.000000	-180.000000	0.000000	-180.000000	0.000000	-180.000000	0.000000	-180.000000	0.000000	-180.000000	0.000000	-180.000000	0.000000	-180.000000	0.000000	-180.000000	0.000000
-180.000000	0.513000	-180.000000	0.513000	-180.000000	0.513000	-180.000000	0.513000	-180.000000	0.513000	180.000000	0.513000	-180.000000	0.513000	90.000000	0.000000	90.000000	0.000000	90.000000	0.000000	90.000000	0.000000	90.000000	0.000000	90.000000	0.000000	90.000000	0.000000	90.000000	0.000000	90.000000	0.000000	90.000000	0.000000	90.000000	0.000000	90.000000	0.000000	90.000000	0.000000	90.000000	0.000000	90.000000	0.000000	90.000000	0.000000	90.000000	0.000000	90.000000	0.000000
-180.000000	0.513000	-180.000000	0.513000	-180.000000	0.513000	-180.000000	0.513000	-180.000000	0.513000	-180.000000	0.513000	-180.000000	0.513000	180.000000	0.000000	180.000000	0.000000	180.000000	0.000000	180.000000	0.000000	180.000000	0.000000	180.000000	0.000000	180.000000	0.000000	180.000000	0.000000	180.000000	0.000000	180.000000	0.000000	180.000000	0.000000	180.000000	0.000000	180.000000	0.000000	180.000000	0.000000	180.000000	0.000000	180.000000	0.000000	180.000000	0.000000	180.000000	0.000000
-180.000000	0.513000	-180.000000	0.513000	-180.000000	0.513000	-180.000000	0.513000	-180.000000	0.513000	180.000000	0.513000	-180.000000	0.513000	-126.600000	0.000000	-126.600000	0.000000	-126.600000	0.000000	-126.600000	0.000000	-126.600000	0.000000	-126.600000	0.000000	-126.600000	0.000000	-126.600000	0.000000	-126.600000	0.000000	-126.600000	0.000000	-126.600000	0.000000	-126.600000	0.000000	-126.600000	0.000000	-126.600000	0.000000	-126.600000	0.000000	-126.600000	0.000000	-126.600000	0.000000	-126.600000	0.000000
-180.000000	0.513000	-180.000000	0.513000	-180.000000	0.513000	-180.000000	0.513000	-180.000000	0.513000	-180.000000	0.513000	-180.000000	0.513000	180.000000	0.000000	180.000000	0.000000	180.000000	0.000000	180.000000	0.000000	180.000000	0.000000	180.000000	0.000000	180.000000	0.000000	180.000000	0.000000	180.000000	0.000000	180.000000	0.000000	180.000000	0.000000	180.000000	0.000000	180.000000	0.000000	180.000000	0.000000	180.000000	0.000000	180.000000	0.000000	180.000000	0.000000	180.000000	0.000000
-180.000000	0.513000	-180.000000	0.513000	-180.000000	0.513000	-180.000000	0.513000	-180.000000	0.513000	180.000000	0.513000	-180.000000	0.513000	90.000000	0.000000	90.000000	0.000000	90.000000	0.000000	90.000000	0.000000	90.000000	0.000000	90.000000	0.000000	90.000000	0.000000	90.000000	0.000000	90.000000	0.000000	90.000000	0.000000	90.000000	0.000000	90.000000	0.000000	90.000000	0.000000	90.000000	0.000000	90.000000	0.000000	90.000000	0.000000	90.000000	0.000000	90.000000	0.000000
-180.000000	0.513000	-180.000000	0.513000	-180.000000	0.513000	-180.000000	0.513000	-180.000000	0.513000	-180.000000	0.513000	-180.000000	0.513000	-180.000000	0.000000	-180.000000	0.000000	-180.000000	0.000000	-180.000000	0.000000	-180.000000	0.000000	-180.000000	0.000000	-180.000000	0.000000	-180.000000	0.000000	-180.000000	0.000000	-180.000000	0.000000	-180.000000	0.000000	-180.000000	0.000000	-180.000000	0.000000	-180.000000	0.000000	-180.000000	0.000000	-180.000000	0.000000	-180.000000	0.000000	-180.000000	0.000000
-180.000000	0.513000	-180.000000	0.513000	-180.000000	0.513000	-180.000000	0.513000	-180.000000	0.513000	180.000000	0.513000	-180.000000	0.513000	-135.000000	0.000000	-135.000000	0.000000	-135.000000	0.000000	-135.000000	0.000000	-135.000000	0.000000	-135.000000	0.000000	-135.000000	0.000000	-135.000000	0.000000	-135.000000	0.000000	-135.000000	0.000000	-135.000000	0.000000	-135.000000	0.000000	-135.000000	0.000000	-135.000000	0.000000	-135.000000	0.000000	-135.000000	0.000000	-135.000000	0.000000	-135.000000	0.000000
-180.000000	0.513000	-180.000000	0.513000	-180.000000	0.513000	-180.000000	0.513000	-180.000000	0.513000	-180.000000	0.513000	-180.000000	0.513000	180.000000	0.000000	180.000000	0.000000	180.000000	0.000000	180.000000	0.000000	180.000000	0.000000	180.000000	0.000000	180.000000	0.000000	180.000000	0.000000	180.000000	0.000000	180.000000	0.000000	180.000000	0.000000	180.000000	0.000000	180.000000	0.000000	180.000000	0.000000	180.000000	0.000000	180.000000	0.000000	180.000000	0.000000	180.000000	0.000000
-180.000000	0.513000	-180.000000	0.513000	-180.000000	0.513000	-180.000000	0.513000	-180.000000	0.513000	180.000000	0.513000	-180.000000	0.513000	-90.000000	0.000000	-90.000000	0.000000	-90.000000	0.000000	-90.000000	0.000000	-90.000000	0.000000	-90.000000	0.000000	-90.000000	0.000000	-90.000000	0.000000	-90.000000	0.000000	-90.000000	0.000000	-90.000000	0.000000	-90.000000	0.000000	-90.000000	0.000000	-90.000000	0.000000	-90.000000	0.000000	-90.000000	0.000000	-90.000000	0.000000	-90.000000	0.000000
-180.000000	0.513000	-180.000000	0.513000	-180.000000	0.513000	-180.000000	0.513000	-180.000000	0.513000	-180.000000	0.513000	-180.000000	0.513000	180.000000	0.000000	180.000000	0.000000	180.000000	0.000000	180.000000	0.000000	180.000000	0.000000	180.000000	0.000000	180.000000	0.000000	180.000000	0.000000	180.000000	0.000000	180.000000	0.000000	180.000000	0.000000	180.000000	0.000000	180.000000	0.000000	180.000000	0.000000	180.000000	0.000000	180.000000	0.000000	180.000000	0.000000	180.000000	0.000000
-180.000000	0.513000	-180.000000	0.513000	-180.000000	0.513000	-180.000000	0.513000	-180.000000	0.513000	180.000000	0.513000	-180.000000	0.513000	112.500000	0.000000	112.500000	0.000000	112.500000	0.000000	112.500000	0.000000	112.500000	0.000000	112.500000	0.000000	112.500000	0.000000	112.500000	0.000000	112.500000	0.000000	112.500000	0.000000	112.500000	0.000000	112.500000	0.000000	112.500000	0.000000	112.500000	0.000000	112.500000	0.000000	112.500000	0.000000	112.500000	0.000000	112.500000	0.000000
-180.000000	0.513000	-180.000000	0.513000	-180.000000	0.513000	-180.000000	0.513000	-180.000000	0.513000	-180.000000	0.513000	-180.000000	0.513000	180.000000	0.000000	180.000000	0.000000	180.000000	0.000000	180.000000	0.000000	180.000000	0.000000	180.000000	0.000000	180.000000	0.000000	180.000000	0.000000	180.000000	0.000000	180.000000	0.000000	180.000000	0.000000	180.000000	0.000000	180.000000	0.000000	180.000000	0.000000	180.000000	0.000000	180.000000	0.000000	180.000000	0.000000	180.000000	0.000000
-180.000000	0.513000	-180.000000	0.513000	-180.000000	0.513000	-180.000000	0.513000	-180.000000	0.513000	180.000000	0.513000	-180.000000	0.513000	-90.000000	0.000000	-90.000000	0.000000	-90.000000	0.000000	-90.000000	0.000000	-90.000000	0.000000	-90.000000	0.000000	-90.000000	0.000000	-90.000000	0.000000	-90.000000	0.000000	-90.000000	0.000000	-90.000000	0.000000	-90.000000	0.000000	-90.000000	0.000000	-90.000000	0.000000	-90.000000	0.000000	-90.000000	0.000000	-90.000000	0.000000	-90.000000	0.000000
-180.000000	0.513000	-180.000000	0.513000	-180.000000	0.513000	-180.000000	0.513000	-180.000000	0.513000	-180.000000	0.513000	-180.000000	0.513000	-180.000000	0.000000	-180.000000	0.000000	-180.000000	0.000000	-180.000000	0.000000	-180.000000	0.000000	-180.000000	0.000000	-180.000000	0.000000	-180.000000	0.000000	-180.000000	0.000000	-180.000000	0.000000	-180.000000	0.000000	-180.000000	0.000000	-180.000000	0.000000	-180.000000	0.000000	-180.000000	0.000000	-180.000000	0.000000	-180.000000	0.000000	-180.000000	0.000000
-180.000000	0.513000	-180.000000	0.513000	-180.000000	0.513000	-180.000000	0.513000	-180.000000	0.513000	180.000000	0.513000	-180.000000	0.513000	135.000000	0.000000	135.000000	0.000000	135.000000	0.000000	135.000000	0.000000	135.000000	0.000000	135.000000	0.000000	135.000000	0.000000	135.000000	0.000000	135.000000	0.000000	135.000000	0.000000	135.000000	0.000000	135.000000	0.000000	135.000000	0.000000	135.000000	0.000000	135.000000	0.000000	135.000000	0.000000	135.000000	0.000000	135.000000	0.000000
-180.000000	0.513000	-180.000000	0.513000	-180.000000	0.513000	-180.000000	0.513000	-180.000000	0.513000	-180.000000	0.513000	-180.000000	0.513000	180.000000	0.000000	180.000000	0.000000	180.000000	0.000000	180.000000	0.000000	180.000000	0.000000	180.000000	0.000000	180.000000	0.000000	180.000000	0.000000	180.000000	0.000000	180.000000	0.000000	180.000000	0.000000	180.000000	0.000000	180.000000	0.000000	180.000000	0.000000	180.000000	0.000000	180.000000	0.000000	180.000000	0.000000	180.000000	0.000000
-180.000000	0.513000	-180.000000	0.513000	-180.000000	0.513000	-180.000000	0.513000	-180.000000	0.513000	180.000000	0.513000	-180.000000	0.513000	90.000000	1.380000	90.000000	0.000000	90.000000	0.000000	90.000000	0.000000	90.000000	0.000000	90.000000	0.000000	90.000000	0.000000	90.000000	0.000000	90.000000	0.000000	90.000000	0.000000	90.000000	0.000000	90.000000	0.000000	90.000000	0.000000	90.000000	0.000000	90.000000	0.000000	90.000000	0.000000	90.000000	0.000000	90.000000	0.000000
-180.000000	0.513000	-180.000000	0.513000	-180.000000	0.513000	-180.000000	0.513000	-180.000000	0.513000	-180.000000	0.513000	-180.000000	0.513000	-180.000000	0.001000	-180.000000	0.000000	-180.000000	0.000000	-180.000000	0.000000	-180.000000	0.000000	-180.000000	0.000000	-180.000000	0.000000	-180.000000	0.000000	-180.000000	0.000000	-180.000000	0.000000	-180.000000	0.000000	-180.000000	0.000000	-180.000000	0.000000	-180.000000	0.000000	-180.000000	0.000000	-180.000000	0.000000	-180.000000	0.000000	-180.000000	0.000000
-180.000000	0.513000	-180.000000	0.513000	-180.000000	0.513000	-180.000000	0.513000	-180.000000	0.513000	180.000000	0.513000	-180.000000	0.513000	-90.000000	0.000000	-101.200000	0.000000	-101.200000	0.000000	-101.200000	0.000000	-101.200000	0.000000	-101.200000	0.000000	-101.200000	0.000000	-101.200000	0.000000	-101.200000	0.000000	-101.200000	0.000000	-101.200000	0.000000	-101.200000	0.000000	-101.200000	0.000000	-101.200000	0.000000	-101.200000	0.000000	-101.200000	0.000000	-101.200000	0.000000	-101.200000	0.000000
-180.000000	0.513000	-180.000000	0.513000	-180.000000	0.513000	-180.000000	0.513000	-180.000000	0.513000	-180.000000	0.513000	-180.000000	0.513000	178.000000	0.001000	-180.000000	0.000000	-180.000000	0.000000	-180.000000	0.000000	-180.000000	0.000000	-180.000000	0.000000	-180.000000	0.000000	-180.000000	0.000000	-180.000000	0.000000	-180.000000	0.000000	-180.000000	0.000000	-180.000000	0.000000	-180.000000	0.000000	-180.000000	0.000000	-180.000000	0.000000	-180.000000	0.000000	-180.000000	0.000000	-180.000000	0.000000
-180.000000	0.513000	-180.000000	0.513000	-180.000000	0.513000	-180.000000	0.513000	-180.000000	0.513000	180.000000	0.513000	-180.000000	0.513000	44.600000	0.002000	90.000000	0.000000	90.000000	0.000000	90.000000	0.000000	90.000000	0.000000	90.000000	0.000000	90.000000	0.000000	90.000000	0.000000	90.000000	0.000000	90.000000	0.000000	90.000000	0.000000	90.000000	0.000000	90.000000	0.000000	90.000000	0.000000	90.000000	0.000000	90.000000	0.000000	90.000000	0.000000	90.000000	0.000000
-180.000000	0.513000	-180.000000	0.513000	-180.000000	0.513000	-180.000000	0.513000	-180.000000	0.513000	-180.000000	0.513000	-180.000000	0.513000	-177.000000	0.001000	180.000000	0.000000	180.000000	0.000000	180.000000	0.000000	180.000000	0.000000	180.000000	0.000000	180.000000	0.000000	180.000000	0.000000	180.000000	0.000000	180.000000	0.000000	180.000000	0.000000	180.000000	0.000000	180.000000	0.000000	180.000000	0.000000	180.000000	0.000000	180.000000	0.000000	180.000000	0.000000	180.000000	0.000000
-180.000000	0.513000	-180.000000	0.513000	-180.000000	0.513000	-180.000000	0.513000	-180.000000	0.513000	180.000000	0.513000	-180.000000	0.513000	88.700000	0.001000	-135.000000	0.000000	-135.000000	0.000000	-135.000000	0.000000	-135.000000	0.000000	-135.000000	0.000000	-135.000000	0.000000	-135.000000	0.000000	-135.000000	0.000000	-135.000000	0.000000	-135.000000	0.000000	-135.000000	0.000000	-135.000000	0.000000	-135.000000	0.000000	-135.000000	0.000000	-135.000000	0.000000	-135.000000	0.000000	-135.000000	0.000000
-180.000000	0.513000	-180.000000	0.513000	-180.000000	0.513000	-180.000000	0.513000	-180.000000	0.513000	-180.000000	0.513000	-180.000000	0.513000	-178.800000	0.001000	180.000000	0.000000	180.000000	0.000000	180.000000	0.000000	180.000000	0.000000	180.000000	0.000000	180.000000	0.000000	180.000000	0.000000	180.000000	0.000000	180.000000	0.000000	180.000000	0.000000	180.000000	0.000000	180.000000	0.000000	180.000000	0.000000	180.000000	0.000000	180.000000	0.000000	180.000000	0.000000	180.000000	0.000000
-180.000000	0.513000	-180.000000	0.513000	-180.000000	0.513000	-180.000000	0.513000	-180.000000	0.513000	180.000000	0.513000	-180.000000	0.513000	-47.500000	1.036000	-90.000000	0.000000	-90.000000	0.000000	-90.000000	0.000000	-90.000000	0.000000	-90.000000	0.000000	-90.000000	0.000000	-90.000000	0.000000	-90.000000	0.000000	-90.000000	0.000000	-90.000000	0.000000	-90.000000	0.000000	-90.000000	0.000000	-90.000000	0.000000	-90.000000	0.000000	-90.000000	0.000000	-90.000000	0.000000	-90.000000	0.000000
-180.000000	0.513000	-180.000000	0.513000	-180.000000	0.513000	-180.000000	0.513000	-180.000000	0.513000	-180.000000	0.513000	-180.000000	0.513000	96.700000	0.001000	-180.000000	0.000000	-180.000000	0.000000	-180.000000	0.000000	-180.000000	0.000000	-180.000000	0.000000	-180.000000	0.000000	-180.000000	0.000000	-180.000000	0.000000	-180.000000	0.000000	-180.000000	0.000000	-180.000000	0.000000	-180.000000	0.000000	-180.000000	0.000000	-180.000000	0.000000	-180.000000	0.000000	-180.000000	0.000000	-180.000000	0.000000
-180.000000	0.513000	-180.000000	0.513000	-180.000000	0.513000	-180.000000	0.513000	-180.000000	0.513000	180.000000	0.513000	-180.000000	0.513000	-179.600000	0.001000	112.500000	0.000000	112.500000	0.000000	112.500000	0.000000	112.500000	0.000000	112.500000	0.000000	112.500000	0.000000	112.500000	0.000000	112.500000	0.000000	112.500000	0.000000	112.500000	0.000000	112.500000	0.000000	112.500000	0.000000	112.500000	0.000000	112.500000	0.000000	112.500000	0.000000	112.500000	0.000000	112.500000	0.000000
-180.000000	0.513000	-180.000000	0.513000	-180.000000	0.513000	-180.000000	0.513000	-180.000000	0.513000	-180.000000	0.513000	-180.000000	0.513000	-96.000000	0.001000	180.000000	0.000000	180.000000	0.000000	180.000000	0.000000	180.000000	0.000000	180.000000	0.000000	180.000000	0.000000	180.000000	0.000000	180.000000	0.000000	180.000000	0.000000	180.000000	0.000000	180.000000	0.000000	180.000000	0.000000	180.000000	0.000000	180.000000	0.000000	180.000000	0.000000	180.000000	0.000000	180.000000	0.000000
-180.000000	0.513000	-180.000000	0.513000	-180.000000	0.513000	-180.000000	0.513000	-180.000000	0.513000	180.000000	0.513000	-180.000000	0.513000	-132.800000	0.004000	-90.000000	0.000000	-90.000000	0.000000	-90.000000	0.000000	-90.000000	0.000000	-90.000000	0.000000	-90.000000	0.000000	-90.000000	0.000000	-90.000000	0.000000	-90.000000	0.000000	-90.000000	0.000000	-90.000000	0.000000	-90.000000	0.000000	-90.000000	0.000000	-90.000000	0.000000	-90.000000	0.000000	-90.000000	0.000000	-90.000000	0.000000
-180.000000	0.513000	-180.000000	0.513000	-180.000000	0.513000	-180.000000	0.513000	-180.000000	0.513000	-180.000000	0.513000	-180.000000	0.513000	179.700000	0.937000	-180.000000	0.000000	-180.000000	0.000000	-180.000000	0.000000	-180.000000	0.000000	-180.000000	0.000000	-180.000000	0.000000	-180.000000	0.000000	-180.000000	0.000000	-180.000000	0.000000	-180.000000	0.000000	-180.000000	0.000000	-180.000000	0.000000	-180.000000	0.000000	-180.000000	0.000000	-180.000000	0.000000	-180.000000	0.000000	-180.000000	0.000000
-180.000000	0.513000	-180.000000	0.513000	-180.000000	0.513000	-180.000000	0.513000	-180.000000	0.513000	180.000000	0.513000	-180.000000	0.513000	-38.400000	0.006000	135.000000	0.000000	135.000000	0.000000	135.000000	0.000000	135.000000	0.000000	135.000000	0.000000	135.000000	0.000000	135.000000	0.000000	135.000000	0.000000	135.000000	0.000000	135.000000	0.000000	135.000000	0.000000	135.000000	0.000000	135.000000	0.000000	135.000000	0.000000	135.000000	0.000000	135.000000	0.000000	135.000000	0.000000
-180.000000	0.513000	-180.000000	0.513000	-180.000000	0.513000	-180.000000	0.513000	-180.000000	0.513000	-180.000000	0.513000	-180.000000	0.513000	81.300000	0.002000	-180.000000	0.000000	-180.000000	0.000000	-180.000000	0.000000	-180.000000	0.000000	-180.000000	0.000000	-180.000000	0.000000	-180.000000	0.000000	-180.000000	0.000000	-180.000000	0.000000	-180.000000	0.000000	-180.000000	0.000000	-180.000000	0.000000	-180.000000	0.000000	-180.000000	0.000000	-180.000000	0.000000	-180.000000	0.000000	-180.000000	0.000000
-180.000000	0.513000	-180.000000	0.513000	-180.000000	0.513000	-180.000000	0.513000	-180.000000	0.513000	180.000000	0.513000	-180.000000	0.513000	138.800000	0.773000	90.000000	0.000000	90.000000	0.000000	90.000000	0.000000	90.000000	0.000000	90.000000	0.000000	90.000000	0.000000	90.000000	0.000000	90.000000	0.000000	90.000000	0.000000	90.000000	0.000000	90.000000	0.000000	90.000000	0.000000	90.000000	0.000000	90.000000	0.000000	90.000000	0.000000	90.000000	0.000000	90.000000	0.000000
-180.000000	0.513000	-180.000000	0.513000	-180.000000	0.513000	-180.000000	0.513000	-180.000000	0.513000	-180.000000	0.513000	-180.000000	0.513000	-180.000000	0.485000	180.000000	0.000000	180.000000	0.000000	180.000000	0.000000	180.000000	0.000000	180.000000	0.000000	180.000000	0.000000	180.000000	0.000000	180.000000	0.000000	180.000000	0.000000	180.000000	0.000000	180.000000	0.000000	180.000000	0.000000	180.000000	0.000000	180.000000	0.000000	180.000000	0.000000	180.000000	0.000000	180.000000	0.000000
-180.000000	0.513000	-180.000000	0.513000	-180.000000	0.513000	-180.000000	0.513000	-180.000000	0.513000	180.000000	0.513000	-180.000000	0.513000	-180.000000	0.521000	-140.600000	0.000000	-140.600000	0.000000	-140.600000	0.000000	-140.600000	0.000000	-140.600000	0.000000	-140.600000	0.000000	-140.600000	0.000000	-140.600000	0.000000	-140.600000	0.000000	-140.600000	0.000000	-140.600000	0.000000	-140.600000	0.000000	-140.600000	0.000000	-140.600000	0.000000	-140.600000	0.000000	-140.600000	0.000000	-140.600000	0.000000
-180.000000	0.513000	-180.000000	0.513000	-180.000000	0.513000	-180.000000	0.513000	-180.000000	0.513000	-180.000000	0.513000	-180.000000	0.513000	-180.000000	0.510000	-180.000000	0.000000	-180.000000	0.000000	-180.000000	0.000000	-180.000000	0.000000	-180.000000	0.000000	-180.000000	0.000000	-180.000000	0.000000	-180.000000	0.000000	-180.000000	0.000000	-180.000000	0.000000	-180.000000	0.000000	-180.000000	0.000000	-180.000000	0.000000	-180.000000	0.000000	-180.000000	0.000000	-180.000000	0.000000	-180.000000	0.000000
-180.000000	0.513000	-180.000000	0.513000	-180.000000	0.513000	-180.000000	0.513000	-180.000000	0.513000	180.000000	0.513000	-180.000000	0.513000	-180.000000	0.514000	-90.000000	0.000000	-90.000000	0.000000	-90.000000	0.000000	-90.000000	0.000000	-90.000000	0.000000	-90.000000	0.000000	-90.000000	0.000000	-90.000000	0.000000	-90.000000	0.000000	-90.000000	0.000000	-90.000000	0.000000	-90.000000	0.000000	-90.000000	0.000000	-90.000000	0.000000	-90.000000	0.000000	-90.000000	0.000000	-90.000000	0.000000
-180.000000	0.513000	-180.000000	0.513000	-180.000000	0.513000	-180.000000	0.513000	-180.000000	0.513000	-180.000000	0.513000	-180.000000	0.513000	-180.000000	0.512000	-180.000000	0.000000	-180.000000	0.000000	-180.000000	0.000000	-180.000000	0.000000	-180.000000	0.000000	-180.000000	0.000000	-180.000000	0.000000	-180.000000	0.000000	-180.000000	0.000000	-180.000000	0.000000	-180.000000	0.000000	-180.000000	0.000000	-180.000000	0.000000	-180.000000	0.000000	-180.000000	0.000000	-180.000000	0.000000	-180.000000	0.000000
-180.000000	0.442000	-180.000000	0.000000	-180.000000	0.000000	-180.000000	0.000000	-180.000000	0.000000	-180.000000	0.000000	-180.000000	0.000000	-180.000000	0.000000	-180.000000	0.000000	-180.000000	0.000000	-180.000000	0.000000	-180.000000	0.000000	-180.000000	0.000000	-180.000000	0.000000	-180.000000	0.000000	-180.000000	0.000000	-180.000000	0.000000	-180.000000	0.000000	-180.000000	0.000000	-180.000000	0.000000	-180.000000	0.000000	-180.000000	0.000000	-180.000000	0.000000	-180.000000	0.000000	-180.000000	0.000000
-180.000000	0.535000	90.000000	0.751000	90.000000	0.751000	90.000000	0.000000	90.000000	0.000000	90.000000	0.000000	90.000000	0.000000	90.000000	0.000000	90.000000	0.000000	90.000000	0.000000	90.000000	0.000000	90.000000	0.000000	90.000000	0.000000	90.000000	0.000000	90.000000	0.000000	90.000000	0.000000	90.000000	0.000000	90.000000	0.000000	90.000000	0.000000	90.000000	0.000000	90.000000	0.000000	90.000000	0.000000	90.000000	0.000000	90.000000	0.000000	90.000000	0.000000
-180.000000	0.507000	-180.000000	0.471000	-180.000000	0.471000	-180.000000	0.000000	-180.000000	0.000000	-180.000000	0.000000	-180.000000	0.000000	-180.000000	0.000000	-180.000000	0.000000	-180.000000	0.000000	-180.000000	0.000000	-180.000000	0.000000	-180.000000	0.000000	-180.000000	0.000000	-180.000000	0.000000	-180.000000	0.000000	-180.000000	0.000000	-180.000000	0.000000	-180.000000	0.000000	-180.000000	0.000000	-180.000000	0.000000	-180.000000	0.000000	-180.000000	0.000000	-180.000000	0.000000	-180.000000	0.000000
-180.000000	0.514000	-180.000000	0.525000	-180.000000	0.525000	-135.000000	0.910000	-135.000000	0.000000	-135.000000	0.000000	-135.000000	0.000000	-135.000000	0.000000	-135.000000	0.000000	-135.000000	0.000000	-135.000000	0.000000	-135.000000	0.000000	-135.000000	0.000000	-135.000000	0.000000	-135.000000	0.000000	-135.000000	0.000000	-135.000000	0.000000	-135.000000	0.000000	-135.000000	0.000000	-135.000000	0.000000	-135.000000	0.000000	-135.000000	0.000000	-135.000000	0.000000	-135.000000	0.000000	-135.000000	0.000000
-180.000000	0.512000	-180.000000	0.509000	-180.000000	0.509000	-180.000000	0.462000	-180.000000	0.000000	-180.000000	0.000000	-180.000000	0.000000	-180.000000	0.000000	-180.000000	0.000000	-180.000000	0.000000	-180.000000	0.000000	-180.000000	0.000000	-180.000000	0.000000	-180.000000	0.000000	-180.000000	0.000000	-180.000000	0.000000	-180.000000	0.000000	-180.000000	0.000000	-180.000000	0.000000	-180.000000	0.000000	-180.000000	0.000000	-180.000000	0.000000	-180.000000	0.000000	-180.000000	0.000000	-180.000000	0.000000
-180.000000	0.513000	-180.000000	0.514000	-180.000000	0.514000	-180.000000	0.528000	-90.000000	0.000000	-90.000000	0.000000	-90.000000	0.000000	-90.000000	0.000000	-90.000000	0.000000	-90.000000	0.000000	-90.000000	0.000000	-90.000000	0.000000	-90.000000	0.000000	-90.000000	0.000000	-90.000000	0.000000	-90.000000	0.000000	-90.000000	0.000000	-90.000000	0.000000	-90.000000	0.000000	-90.000000	0.000000	-90.000000	0.000000	-90.000000	0.000000	-90.000000	0.000000	-90.000000	0.000000	-90.000000	0.000000
-180.000000	0.513000	-180.000000	0.512000	-180.000000	0.512000	-180.000000	0.509000	-180.000000	0.000000	-180.000000	0.000000	-180.000000	0.000000	-180.000000	0.000000	-180.000000	0.000000	-180.000000	0.000000	-180.000000	0.000000	-180.000000	0.000000	-180.000000	0.000000	-180.000000	0.000000	-180.000000	0.000000	-180.000000	0.000000	-180.000000	0.000000	-180.000000	0.000000	-180.000000	0.000000	-180.000000	0.000000	-180.000000	0.000000	-180.000000	0.000000	-180.000000	0.000000	-180.000000	0.000000	-180.000000	0.000000
-180.000000	0.513000	-180.000000	0.513000	-180.000000	0.513000	-180.000000	0.514000	112.500000	1.040000	112.500000	0.000000	112.500000	0.000000	112.500000	0.000000	112.500000	0.000000	112.500000	0.000000	112.500000	0.000000	112.500000	0.000000	112.500000	0.000000	112.500000	0.000000	112.500000	0.000000	112.500000	0.000000	112.500000	0.000000	112.500000	0.000000	112.500000	0.000000	112.500000	0.000000	112.500000	0.000000	112.500000	0.000000	112.500000	0.000000	112.500000	0.000000	112.500000	0.000000
-180.000000	0.513000	-180.000000	0.513000	-180.000000	0.513000	-180.000000	0.512000	-180.000000	0.456000	-180.000000	0.000000	-180.000000	0.000000	-180.000000	0.000000	-180.000000	0.000000	-180.000000	0.000000	-180.000000	0.000000	-180.000000	0.000000	-180.000000	0.000000	-180.000000	0.000000	-180.000000	0.000000	-180.000000	0.000000	-180.000000	0.000000	-180.000000	0.000000	-180.000000	0.000000	-180.000000	0.000000	-180.000000	0.000000	-180.000000	0.000000	-180.000000	0.000000	-180.000000	0.000000	-180.000000	0.000000
-180.000000	0.513000	-180.000000	0.513000	-180.000000	0.513000	-180.000000	0.513000	-180.000000	0.530000	-90.000000	0.000000	-90.000000	0.000000	-90.000000	0.000000	-90.000000	0.000000	-90.000000	0.000000	-90.000000	0.000000	-90.000000	0.000000	-90.000000	0.000000	-90.000000	0.000000	-90.000000	0.000000	-90.000000	0.000000	-90.000000	0.000000	-90.000000	0.000000	-90.000000	0.000000	-90.000000	0.000000	-90.000000	0.000000	-90.000000	0.000000	-90.000000	0.000000	-90.000000	0.000000	-90.000000	0.000000
-180.000000	0.513000	-180.000000	0.513000	-180.000000	0.513000	-180.000000	0.513000	-180.000000	0.508000	-180.000000	0.000000	-180.000000	0.000000	-180.000000	0.000000	-180.000000	0.000000	-180.000000	0.000000	-180.000000	0.000000	-180.000000	0.000000	-180.000000	0.000000	-180.000000	0.000000	-180.000000	0.000000	-180.000000	0.000000	-180.000000	0.000000	-180.000000	0.000000	-180.000000	0.000000	-180.000000	0.000000	-180.000000	0.000000	-180.000000	0.000000	-180.000000	0.000000	-180.000000	0.000000	-180.000000	0.000000
-180.000000	0.513000	-180.000000	0.513000	-180.000000	0.513000	-180.000000	0.513000	-180.000000	0.514000	135.000000	0.000000	135.000000	0.000000	135.000000	0.000000	135.000000	0.000000	135.000000	0.000000	135.000000	0.000000	135.000000	0.000000	135.000000	0.000000	135.000000	0.000000	135.000000	0.000000	135.000000	0.000000	135.000000	0.000000	135.000000	0.000000	135.000000	0.000000	135.000000	0.000000	135.000000	0.000000	135.000000	0.000000	135.000000	0.000000	135.000000	0.000000	135.000000	0.000000
-180.000000	0.513000	-180.000000	0.513000	-180.000000	0.513000	-180.000000	0.513000	-180.000000	0.512000	-180.000000	0.000000	-180.000000	0.000000	-180.000000	0.000000	-180.000000	0.000000	-180.000000	0.000000	-180.000000	0.000000	-180.000000	0.000000	-180.000000	0.000000	-180.000000	0.000000	-180.000000	0.000000	-180.000000	0.000000	-180.000000	0.000000	-180.000000	0.000000	-180.000000	0.000000	-180.000000	0.000000	-180.000000	0.000000	-180.000000	0.000000	-180.000000	0.000000	-180.000000	0.000000	-180.000000	0.000000
-180.000000	0.513000	-180.000000	0.513000	-180.000000	0.513000	-180.000000	0.513000	-180.000000	0.513000	90.000000	0.000000	90.000000	0.000000	90.000000	0.000000	90.000000	0.000000	90.000000	0.000000	90.000000	0.000000	90.000000	0.000000	90.000000	0.000000	90.000000	0.000000	90.000000	0.000000	90.000000	0.000000	90.000000	0.000000	90.000000	0.000000	90.000000	0.000000	90.000000	0.000000	90.000000	0.000000	90.000000	0.000000	90.000000	0.000000	90.000000	0.000000	90.000000	0.000000
-180.000000	0.513000	-180.000000	0.513000	-180.000000	0.513000	-180.000000	0.513000	-180.000000	0.513000	-180.000000	0.000000	-180.000000	0.000000	-180.000000	0.000000	-180.000000	0.000000	-180.000000	0.000000	-180.000000	0.000000	-180.000000	0.000000	-180.000000	0.000000	-180.000000	0.000000	-180.000000	0.000000	-180.000000	0.000000	-180.000000	0.000000	-180.000000	0.000000	-180.000000	0.000000	-180.000000	0.000000	-180.000000	0.000000	-180.000000	0.000000	-180.000000	0.000000	-180.000000	0.000000	-180.000000	0.000000
-180.000000	0.513000	-180.000000	0.513000	-180.000000	0.513000	-180.000000	0.513000	-180.000000	0.513000	-123.800000	1.156000	-123.700000	0.000000	-123.700000	0.000000	-123.700000	0.000000	-123.700000	0.000000	-123.700000	0.000000	-123.700000	0.000000	-123.700000	0.000000	-123.700000	0.000000	-123.700000	0.000000	-123.700000	0.000000	-123.700000	0.000000	-123.700000	0.000000	-123.700000	0.000000	-123.700000	0.000000	-123.700000	0.000000	-123.700000	0.000000	-123.700000	0.000000	-123.700000	0.000000	-123.700000	0.000000
-180.000000	0.513000	-180.000000	0.513000	-180.000000	0.513000	-180.000000	0.513000	-180.000000	0.513000	180.000000	0.004000	180.000000	0.000000	180.000000	0.000000	180.000000	0.000000	180.000000	0.000000	180.000000	0.000000	180.000000	0.000000	180.000000	0.000000	180.000000	0.000000	180.000000	0.000000	180.000000	0.000000	180.000000	0.000000	180.000000	0.000000	180.000000	0.000000	180.000000	0.000000	180.000000	0.000000	180.000000	0.000000	180.000000	0.000000	180.000000	0.000000	180.000000	0.000000
-180.000000	0.513000	-180.000000	0.513000	-180.000000	0.513000	-180.000000	0.513000	-180.000000	0.513000	91.100000	0.749000	-90.000000	0.000000	-90.000000	0.000000	-90.000000	0.000000	-90.000000	0.000000	-90.000000	0.000000	-90.000000	0.000000	-90.000000	0.000000	-90.000000	0.000000	-90.000000	0.000000	-90.000000	0.000000	-90.000000	0.000000	-90.000000	0.000000	-90.000000	0.000000	-90.000000	0.000000	-90.000000	0.000000	-90.000000	0.000000	-90.000000	0.000000	-90.000000	0.000000	-90.000000	0.000000
-180.000000	0.513000	-180.000000	0.513000	-180.000000	0.513000	-180.000000	0.513000	-180.000000	0.513000	179.900000	0.471000	-180.000000	0.000000	-180.000000	0.000000	-180.000000	0.000000	-180.000000	0.000000	-180.000000	0.000000	-180.000000	0.000000	-180.000000	0.000000	-180.000000	0.000000	-180.000000	0.000000	-180.000000	0.000000	-180.000000	0.000000	-180.000000	0.000000	-180.000000	0.000000	-180.000000	0.000000	-180.000000	0.000000	-180.000000	0.000000	-180.000000	0.000000	-180.000000	0.000000	-180.000000	0.000000
-180.000000	0.513000	-180.000000	0.513000	-180.000000	0.513000	-180.000000	0.513000	-180.000000	0.513000	-180.000000	0.525000	135.000000	0.000000	135.000000	0.000000	135.000000	0.000000	135.000000	0.000000	135.000000	0.000000	135.000000	0.000000	135.000000	0.000000	135.000000	0.000000	135.000000	0.000000	135.000000	0.000000	135.000000	0.000000	135.000000	0.000000	135.000000	0.000000	135.000000	0.000000	135.000000	0.000000	135.000000	0.000000	135.000000	0.000000	135.000000	0.000000	135.000000	0.000000
-180.000000	0.513000	-180.000000	0.513000	-180.000000	0.513000	-180.000000	0.513000	-180.000000	0.513000	180.000000	0.509000	180.000000	0.000000	180.000000	0.000000	180.000000	0.000000	180.000000	0.000000	180.000000	0.000000	180.000000	0.000000	180.000000	0.000000	180.000000	0.000000	180.000000	0.000000	180.000000	0.000000	180.000000	0.000000	180.000000	0.000000	180.000000	0.000000	180.000000	0.000000	180.000000	0.000000	180.000000	0.000000	180.000000	0.000000	180.000000	0.000000	180.000000	0.000000
-180.000000	0.513000	-180.000000	0.513000	-180.000000	0.513000	-180.000000	0.513000	-180.000000	0.513000	-180.000000	0.514000	90.000000	0.000000	90.000000	0.000000	90.000000	0.000000	90.000000	0.000000	90.000000	0.000000	90.000000	0.000000	90.000000	0.000000	90.000000	0.000000	90.000000	0.000000	90.000000	0.000000	90.000000	0.000000	90.000000	0.000000	90.000000	0.000000	90.000000	0.000000	90.000000	0.000000	90.000000	0.000000	90.000000	0.000000	90.000000	0.000000	90.000000	0.000000
-180.000000	0.513000	-180.000000	0.513000	-180.000000	0.513000	-180.000000	0.513000	-180.000000	0.513000	180.000000	0.512000	-180.000000	0.000000	-180.000000	0.000000	-180.000000	0.000000	-180.000000	0.000000	-180.000000	0.000000	-180.000000	0.000000	-180.000000	0.000000	-180.000000	0.000000	-180.000000	0.000000	-180.000000	0.000000	-180.000000	0.000000	-180.000000	0.000000	-180.000000	0.000000	-180.000000	0.000000	-180.000000	0.000000	-180.000000	0.000000	-180.000000	0.000000	-180.000000	0.000000	-180.000000	0.000000
-180.000000	0.513000	-180.000000	0.513000	-180.000000	0.513000	-180.000000	0.513000	-180.000000	0.513000	-180.000000	0.513000	-112.500000	0.000000	-112.500000	0.000000	-112.500000	0.000000	-112.500000	0.000000	-112.500000	0.000000	-112.500000	0.000000	-112.500000	0.000000	-112.500000	0.000000	-112.500000	0.000000	-112.500000	0.000000	-112.500000	0.000000	-112.500000	0.000000	-112.500000	0.000000	-112.500000	0.000000	-112.500000	0.000000	-112.500000	0.000000	-112.500000	0.000000	-112.500000	0.000000	-112.500000	0.000000
-180.000000	0.513000	-180.000000	0.513000	-180.000000	0.513000	-180.000000	0.513000	-180.000000	0.513000	180.000000	0.513000	180.000000	0.000000	180.000000	0.000000	180.000000	0.000000	180.000000	0.000000	180.000000	0.000000	180.000000	0.000000	180.000000	0.000000	180.000000	0.000000	180.000000	0.000000	180.000000	0.000000	180.000000	0.000000	180.000000	0.000000	180.000000	0.000000	180.000000	0.000000	180.000000	0.000000	180.000000	0.000000	180.000000	0.000000	180.000000	0.000000	180.000000	0.000000
-180.000000	0.513000	-180.000000	0.513000	-180.000000	0.513000	-180.000000	0.513000	-180.000000	0.513000	-180.000000	0.513000	90.000000	0.000000	90.000000	0.000000	90.000000	0.000000	90.000000	0.000000	90.000000	0.000000	90.000000	0.000000	90.000000	0.000000	90.000000	0.000000	90.000000	0.000000	90.000000	0.000000	90.000000	0.000000	90.000000	0.000000	90.000000	0.000000	90.000000	0.000000	90.000000	0.000000	90.000000	0.000000	90.000000	0.000000	90.000000	0.000000	90.000000	0.000000
-180.000000	0.513000	-180.000000	0.513000	-180.000000	0.513000	-180.000000	0.513000	-180.000000	0.513000	180.000000	0.513000	-180.000000	0.000000	-180.000000	0.000000	-180.000000	0.000000	-180.000000	0.000000	-180.000000	0.000000	-180.000000	0.000000	-180.000000	0.000000	-180.000000	0.000000	-180.000000	0.000000	-180.000000	0.000000	-180.000000	0.000000	-180.000000	0.000000	-180.000000	0.000000	-180.000000	0.000000	-180.000000	0.000000	-180.000000	0.000000	-180.000000	0.000000	-180.000000	0.000000	-180.000000	0.000000
-180.000000	0.513000	-180.000000	0.513000	-180.000000	0.513000	-180.000000	0.513000	-180.000000	0.513000	-180.000000	0.513000	-135.000000	0.000000	-135.000000	0.000000	-135.000000	0.000000	-135.000000	0.000000	-135.000000	0.000000	-135.000000	0.000000	-135.000000	0.000000	-135.000000	0.000000	-135.000000	0.000000	-135.000000	0.000000	-135.000000	0.000000	-135.000000	0.000000	-135.000000	0.000000	-135.000000	0.000000	-135.000000	0.000000	-135.000000	0.000000	-135.000000	0.000000	-135.000000	0.000000	-135.000000	0.000000
-180.000000	0.513000	-180.000000	0.513000	-180.000000	0.513000	-180.000000	0.513000	-180.000000	0.513000	180.000000	0.513000	180.000000	0.000000	180.000000	0.000000	180.000000	0.000000	180.000000	0.000000	180.000000	0.000000	180.000000	0.000000	180.000000	0.000000	180.000000	0.000000	180.000000	0.000000	180.000000	0.000000	180.000000	0.000000	180.000000	0.000000	180.000000	0.000000	180.000000	0.000000	180.000000	0.000000	180.000000	0.000000	180.000000	0.000000	180.000000	0.000000	180.000000	0.000000
-180.000000	0.513000	-180.000000	0.513000	-180.000000	0.513000	-180.000000	0.513000	-180.000000	0.513000	-180.000000	0.513000	-90.000000	0.000000	-90.000000	0.000000	-90.000000	0.000000	-90.000000	0.000000	-90.000000	0.000000	-90.000000	0.000000	-90.000000	0.000000	-90.000000	0.000000	-90.000000	0.000000	-90.000000	0.000000	-90.000000	0.000000	-90.000000	0.000000	-90.000000	0.000000	-90.000000	0.000000	-90.000000	0.000000	-90.000000	0.000000	-90.000000	0.000000	-90.000000	0.000000	-90.000000	0.000000
-180.000000	0.513000	-180.000000	0.513000	-180.000000	0.513000	-180.000000	0.513000	-180.000000	0.513000	180.000000	0.513000	180.000000	0.000000	180.000000	0.000000	180.000000	0.000000	180.000000	0.000000	180.000000	0.000000	180.000000	0.000000	180.000000	0.000000	180.000000	0.000000	180.000000	0.000000	180.000000	0.000000	180.000000	0.000000	180.000000	0.000000	180.000000	0.000000	180.000000	0.000000	180.000000	0.000000	180.000000	0.000000	180.000000	0.000000	180.000000	0.000000	180.000000	0.000000
-180.000000	0.513000	-180.000000	0.513000	-180.000000	0.513000	-180.000000	0.513000	-180.000000	0.513000	-180.000000	0.513000	118.400000	1.260000	106.900000	0.000000	106.900000	0.000000	106.900000	0.000000	106.900000	0.000000	106.900000	0.000000	106.900000	0.000000	106.900000	0.000000	106.900000	0.000000	106.900000	0.000000	106.900000	0.000000	106.900000	0.000000	106.900000	0.000000	106.900000	0.000000	106.900000	0.000000	106.900000	0.000000	106.900000	0.000000	106.900000	0.000000	106.900000	0.000000
-180.000000	0.513000	-180.000000	0.513000	-180.000000	0.513000	-180.000000	0.513000	-180.000000	0.513000	180.000000	0.513000	180.000000	0.001000	180.000000	0.000000	180.000000	0.000000	180.000000	0.000000	180.000000	0.000000	180.000000	0.000000	180.000000	0.000000	180.000000	0.000000	180.000000	0.000000	180.000000	0.000000	180.000000	0.000000	180.000000	0.000000	180.000000	0.000000	180.000000	0.000000	180.000000	0.000000	180.000000	0.000000	180.000000	0.000000	180.000000	0.000000	180.000000	0.000000
-180.000000	0.513000	-180.000000	0.513000	-180.000000	0.513000	-180.000000	0.513000	-180.000000	0.513000	-180.000000	0.513000	88.200000	0.004000	-90.000000	0.000000	-90.000000	0.000000	-90.000000	0.000000	-90.000000	0.000000	-90.000000	0.000000	-90.000000	0.000000	-90.000000	0.000000	-90.000000	0.000000	-90.000000	0.000000	-90.000000	0.000000	-90.000000	0.000000	-90.000000	0.000000	-90.000000	0.000000	-90.000000	0.000000	-90.000000	0.000000	-90.000000	0.000000	-90.000000	0.000000	-90.000000	0.000000
-180.000000	0.513000	-180.000000	0.513000	-180.000000	0.513000	-180.000000	0.513000	-180.000000	0.513000	180.000000	0.513000	-176.700000	0.003000	-180.000000	0.000000	-180.000000	0.000000	-180.000000	0.000000	-180.000000	0.000000	-180.000000	0.000000	-180.000000	0.000000	-180.000000	0.000000	-180.000000	0.000000	-180.000000	0.000000	-180.000000	0.000000	-180.000000	0.000000	-180.000000	0.000000	-180.000000	0.000000	-180.000000	0.000000	-180.000000	0.000000	-180.000000	0.000000	-180.000000	0.000000	-180.000000	0.000000
-180.000000	0.513000	-180.000000	0.513000	-180.000000	0.513000	-180.000000	0.513000	-180.000000	0.513000	-180.000000	0.513000	-116.100000	0.904000	135.000000	0.000000	135.000000	0.000000	135.000000	0.000000	135.000000	0.000000	135.000000	0.000000	135.000000	0.000000	135.000000	0.000000	135.000000	0.000000	135.000000	0.000000	135.000000	0.000000	135.000000	0.000000	135.000000	0.000000	135.000000	0.000000	135.000000	0.000000	135.000000	0.000000	135.000000	0.000000	135.000000	0.000000	135.000000	0.000000
-180.000000	0.513000	-180.000000	0.513000	-180.000000	0.513000	-180.000000	0.513000	-180.000000	0.513000	180.000000	0.513000	166.800000	0.004000	-180.000000	0.000000	-180.000000	0.000000	-180.000000	0.000000	-180.000000	0.000000	-180.000000	0.000000	-180.000000	0.000000	-180.000000	0.000000	-180.000000	0.000000	-180.000000	0.000000	-180.000000	0.000000	-180.000000	0.000000	-180.000000	0.000000	-180.000000	0.000000	-180.000000	0.000000	-180.000000	0.000000	-180.000000	0.000000	-180.000000	0.000000	-180.000000	0.000000
-180.000000	0.513000	-180.000000	0.513000	-180.000000	0.513000	-180.000000	0.513000	-180.000000	0.513000	-180.000000	0.513000	97.500000	0.739000	90.000000	0.000000	90.000000	0.000000	90.000000	0.000000	90.000000	0.000000	90.000000	0.000000	90.000000	0.000000	90.000000	0.000000	90.000000	0.000000	90.000000	0.000000	90.000000	0.000000	90.000000	0.000000	90.000000	0.000000	90.000000	0.000000	90.000000	0.000000	90.000000	0.000000	90.000000	0.000000	90.000000	0.000000	90.000000	0.000000
-180.000000	0.513000	-180.000000	0.513000	-180.000000	0.513000	-180.000000	0.513000	-180.000000	0.513000	180.000000	0.513000	179.900000	0.474000	180.000000	0.000000	180.000000	0.000000	180.000000	0.000000	180.000000	0.000000	180.000000	0.000000	180.000000	0.000000	180.000000	0.000000	180.000000	0.000000	180.000000	0.000000	180.000000	0.000000	180.000000	0.000000	180.000000	0.000000	180.000000	0.000000	180.000000	0.000000	180.000000	0.000000	180.000000	0.000000	180.000000	0.000000	180.000000	0.000000
-180.000000	0.513000	-180.000000	0.513000	-180.000000	0.513000	-180.000000	0.513000	-180.000000	0.513000	-180.000000	0.513000	180.000000	0.524000	-112.500000	0.000000	-112.500000	0.000000	-112.500000	0.000000	-112.500000	0.000000	-112.500000	0.000000	-112.500000	0.000000	-112.500000	0.000000	-112.500000	0.000000	-112.500000	0.000000	-112.500000	0.000000	-112.500000	0.000000	-112.500000	0.000000	-112.500000	0.000000	-112.500000	0.000000	-112.500000	0.000000	-112.500000	0.000000	-112.500000	0.000000	-112.500000	0.000000
-180.000000	0.513000	-180.000000	0.513000	-180.000000	0.513000	-180.000000	0.513000	-180.000000	0.513000	180.000000	0.513000	-180.000000	0.510000	-180.000000	0.000000	-180.000000	0.000000	-180.000000	0.000000	-180.000000	0.000000	-180.000000	0.000000	-180.000000	0.000000	-180.000000	0.000000	-180.000000	0.000000	-180.000000	0.000000	-180.000000	0.000000	-180.000000	0.000000	-180.000000	0.000000	-180.000000	0.000000	-180.000000	0.000000	-180.000000	0.000000	-180.000000	0.000000	-180.000000	0.000000	-180.000000	0.000000
-180.000000	0.513000	-180.000000	0.513000	-180.000000	0.513000	-180.000000	0.513000	-180.000000	0.513000	-180.000000	0.513000	180.000000	0.514000	90.000000	0.000000	90.000000	0.000000	90.000000	0.000000	90.000000	0.000000	90.000000	0.000000	90.000000	0.000000	90.000000	0.000000	90.000000	0.000000	90.000000	0.000000	90.000000	0.000000	90.000000	0.000000	90.000000	0.000000	90.000000	0.000000	90.000000	0.000000	90.000000	0.000000	90.000000	0.000000	90.000000	0.000000	90.000000	0.000000
-180.000000	0.513000	-180.000000	0.513000	-180.000000	0.513000	-180.000000	0.513000	-180.000000	0.513000	180.000000	0.513000	-180.000000	0.512000	180.000000	0.000000	180.000000	0.000000	180.000000	0.000000	180.000000	0.000000	180.000000	0.000000	180.000000	0.000000	180.000000	0.000000	180.000000	0.000000	180.000000	0.000000	180.000000	0.000000	180.000000	0.000000	180.000000	0.000000	180.000000	0.000000	180.000000	0.000000	180.000000	0.000000	180.000000	0.000000	180.000000	0.000000	180.000000	0.000000
-180.000000	0.513000	-180.000000	0.513000	-180.000000	0.513000	-180.000000	0.513000	-180.000000	0.513000	-180.000000	0.513000	180.000000	0.513000	-135.000000	0.000000	-135.000000	0.000000	-135.000000	0.000000	-135.000000	0.000000	-135.000000	0.000000	-135.000000	0.000000	-135.000000	0.000000	-135.000000	0.000000	-135.000000	0.000000	-135.000000	0.000000	-135.000000	0.000000	-135.000000	0.000000	-135.000000	0.000000	-135.000000	0.000000	-135.000000	0.000000	-135.000000	0.000000	-135.000000	0.000000	-135.000000	0.000000
-180.000000	0.513000	-180.000000	0.513000	-180.000000	0.513000	-180.000000	0.513000	-180.000000	0.513000	180.000000	0.513000	-180.000000	0.513000	180.000000	0.000000	180.000000	0.000000	180.000000	0.000000	180.000000	0.000000	180.000000	0.000000	180.000000	0.000000	180.000000	0.000000	180.000000	0.000000	180.000000	0.000000	180.000000	0.000000	180.000000	0.000000	180.000000	0.000000	180.000000	0.000000	180.000000	0.000000	180.000000	0.000000	180.000000	0.000000	180.000000	0.000000	180.000000	0.000000
-180.000000	0.513000	-180.000000	0.513000	-180.000000	0.513000	-180.000000	0.513000	-180.000000	0.513000	-180.000000	0.513000	180.000000	0.513000	-90.000000	0.000000	-90.000000	0.000000	-90.000000	0.000000	-90.000000	0.000000	-90.000000	0.000000	-90.000000	0.000000	-90.000000	0.000000	-90.000000	0.000000	-90.000000	0.000000	-90.000000	0.000000	-90.000000	0.000000	-90.000000	0.000000	-90.000000	0.000000	-90.000000	0.000000	-90.000000	0.000000	-90.000000	0.000000	-90.000000	0.000000	-90.000000	0.000000
-180.000000	0.513000	-180.000000	0.513000	-180.000000	0.513000	-180.000000	0.513000	-180.000000	0.513000	180.000000	0.513000	-180.000000	0.513000	-180.000000	0.000000	-180.000000	0.000000	-180.000000	0.000000	-180.000000	0.000000	-180.000000	0.000000	-180.000000	0.000000	-180.000000	0.000000	-180.000000	0.000000	-180.000000	0.000000	-180.000000	0.000000	-180.000000	0.000000	-180.000000	0.000000	-180.000000	0.000000	-180.000000	0.000000	-180.000000	0.000000	-180.000000	0.000000	-180.000000	0.000000	-180.000000	0.000000
-180.000000	0.513000	-180.000000	0.513000	-180.000000	0.513000	-180.000000	0.513000	-180.000000	0.513000	-180.000000	0.513000	180.000000	0.513000	101.200000	0.000000	101.200000	0.000000	101.200000	0.000000	101.200000	0.000000	101.200000	0.000000	101.200000	0.000000	101.200000	0.000000	101.200000	0.000000	101.200000	0.000000	101.200000	0.000000	101.200000	0.000000	101.200000	0.000000	101.200000	0.000000	101.200000	0.000000	101.200000	0.000000	101.200000	0.000000	101.200000	0.000000	101.200000	0.000000
-180.000000	0.513000	-180.000000	0.513000	-180.000000	0.513000	-180.000000	0.513000	-180.000000	0.513000	180.000000	0.513000	-180.000000	0.513000	180.000000	0.000000	180.000000	0.000000	180.000000	0.000000	180.000000	0.000000	180.000000	0.000000	180.000000	0.000000	180.000000	0.000000	180.000000	0.000000	180.000000	0.000000	180.000000	0.000000	180.000000	0.000000	180.000000	0.000000	180.000000	0.000000	180.000000	0.000000	180.000000	0.000000	180.000000	0.000000	180.000000	0.000000	180.000000	0.000000
-180.000000	0.513000	-180.000000	0.513000	-180.000000	0.513000	-180.000000	0.513000	-180.000000	0.513000	-180.000000	0.513000	180.000000	0.513000	-90.000000	0.000000	-90.000000	0.000000	-90.000000	0.000000	-90.000000	0.000000	-90.000000	0.000000	-90.000000	0.000000	-90.000000	0.000000	-90.000000	0.000000	-90.000000	0.000000	-90.000000	0.000000	-90.000000	0.000000	-90.000000	0.000000	-90.000000	0.000000	-90.000000	0.000000	-90.000000	0.000000	-90.000000	0.000000	-90.000000	0.000000	-90.000000	0.000000
-180.000000	0.513000	-180.000000	0.513000	-180.000000	0.513000	-180.000000	0.513000	-180.000000	0.513000	180.000000	0.513000	-180.000000	0.513000	-180.000000	0.000000	-180.000000	0.000000	-180.000000	0.000000	-180.000000	0.000000	-180.000000	0.000000	-180.000000	0.000000	-180.000000	0.000000	-180.000000	0.000000	-180.000000	0.000000	-180.000000	0.000000	-180.000000	0.000000	-180.000000	0.000000	-180.000000	0.000000	-180.000000	0.000000	-180.000000	0.000000	-180.000000	0.000000	-180.000000	0.000000	-180.000000	0.000000
-180.000000	0.513000	-180.000000	0.513000	-180.000000	0.513000	-180.000000	0.513000	-180.000000	0.513000	-180.000000	0.513000	180.000000	0.513000	135.000000	0.000000	135.000000	0.000000	135.000000	0.000000	135.000000	0.000000	135.000000	0.000000	135.000000	0.000000	135.000000	0.000000	135.000000	0.000000	135.000000	0.000000	135.000000	0.000000	135.000000	0.000000	135.000000	0.000000	135.000000	0.000000	135.000000	0.000000	135.000000	0.000000	135.000000	0.000000	135.000000	0.000000	135.000000	0.000000
-180.000000	0.513000	-180.000000	0.513000	-180.000000	0.513000	-180.000000	0.513000	-180.000000	0.513000	180.000000	0.513000	-180.000000	0.513000	-180.000000	0.000000	-180.000000	0.000000	-180.000000	0.000000	-180.000000	0.000000	-180.000000	0.000000	-180.000000	0.000000	-180.000000	0.000000	-180.000000	0.000000	-180.000000	0.000000	-180.000000	0.000000	-180.000000	0.000000	-180.000000	0.000000	-180.000000	0.000000	-180.000000	0.000000	-180.000000	0.000000	-180.000000	0.000000	-180.000000	0.000000	-180.000000	0.000000
-180.000000	0.513000	-180.000000	0.513000	-180.000000	0.513000	-180.000000	0.513000	-180.000000	0.513000	-180.000000	0.513000	180.000000	0.513000	90.000000	0.000000	90.000000	0.000000	90.000000	0.000000	90.000000	0.000000	90.000000	0.000000	90.000000	0.000000	90.000000	0.000000	90.000000	0.000000	90.000000	0.000000	90.000000	0.000000	90.000000	0.000000	90.000000	0.000000	90.000000	0.000000	90.000000	0.000000	90.000000	0.000000	90.000000	0.000000	90.000000	0.000000	90.000000	0.000000
-180.000000	0.513000	-180.000000	0.513000	-180.000000	0.513000	-180.000000	0.513000	-180.000000	0.513000	180.000000	0.513000	-180.000000	0.513000	180.000000	0.000000	180.000000	0.000000	180.000000	0.000000	180.000000	0.000000	180.000000	0.000000	180.000000	0.000000	180.000000	0.000000	180.000000	0.000000	180.000000	0.000000	180.000000	0.000000	180.000000	0.000000	180.000000	0.000000	180.000000	0.000000	180.000000	0.000000	180.000000	0.000000	180.000000	0.000000	180.000000	0.000000	180.000000	0.000000
-180.000000	0.513000	-180.000000	0.513000	-180.000000	0.513000	-180.000000	0.513000	-180.000000	0.513000	-180.000000	0.513000	180.000000	0.513000	-112.500000	0.000000	-112.500000	0.000000	-112.500000	0.000000	-112.500000	0.000000	-112.500000	0.000000	-112.500000	0.000000	-112.500000	0.000000	-112.500000	0.000000	-112.500000	0.000000	-112.500000	0.000000	-112.500000	0.000000	-112.500000	0.000000	-112.500000	0.000000	-112.500000	0.000000	-112.500000	0.000000	-112.500000	0.000000	-112.500000	0.000000	-112.500000	0.000000
-180.000000	0.513000	-180.000000	0.513000	-180.000000	0.513000	-180.000000	0.513000	-180.000000	0.513000	180.000000	0.513000	-180.000000	0.513000	180.000000	0.000000	180.000000	0.000000	180.000000	0.000000	180.000000	0.000000	180.000000	0.000000	180.000000	0.000000	180.000000	0.000000	180.000000	0.000000	180.000000	0.000000	180.000000	0.000000	180.000000	0.000000	180.000000	0.000000	180.000000	0.000000	180.000000	0.000000	180.000000	0.000000	180.000000	0.000000	180.000000	0.000000	180.000000	0.000000
-180.000000	0.513000	-180.000000	0.513000	-180.000000	0.513000	-180.000000	0.513000	-180.000000	0.513000	-180.000000	0.513000	180.000000	0.513000	-90.000000	0.000000	-90.000000	0.000000	-90.000000	0.000000	-90.000000	0.000000	-90.000000	0.000000	-90.000000	0.000000	-90.000000	0.000000	-90.000000	0.000000	-90.000000	0.000000	-90.000000	0.000000	-90.000000	0.000000	-90.000000	0.000000	-90.000000	0.000000	-90.000000	0.000000	-90.000000	0.000000	-90.000000	0.000000	-90.000000	0.000000	-90.000000	0.000000
-180.000000	0.513000	-180.000000	0.513000	-180.000000	0.513000	-180.000000	0.513000	-180.000000	0.513000	180.000000	0.513000	-180.000000	0.513000	-180.000000	0.000000	-180.000000	0.000000	-180.000000	0.000000	-180.000000	0.000000	-180.000000	0.000000	-180.000000	0.000000	-180.000000	0.000000	-180.000000	0.000000	-180.000000	0.000000	-180.000000	0.000000	-180.000000	0.000000	-180.000000	0.000000	-180.000000	0.000000	-180.000000	0.000000	-180.000000	0.000000	-180.000000	0.000000	-180.000000	0.000000	-180.000000	0.000000
-180.000000	0.513000	-180.000000	0.513000	-180.000000	0.513000	-180.000000	0.513000	-180.000000	0.513000	-180.000000	0.513000	180.000000	0.513000	135.000000	0.000000	135.000000	0.000000	135.000000	0.000000	135.000000	0.000000	135.000000	0.000000	135.000000	0.000000	135.000000	0.000000	135.000000	0.000000	135.000000	0.000000	135.000000	0.000000	135.000000	0.000000	135.000000	0.000000	135.000000	0.000000	135.000000	0.000000	135.000000	0.000000	135.000000	0.000000	135.000000	0.000000	135.000000	0.000000
-180.000000	0.513000	-180.000000	0.513000	-180.000000	0.513000	-180.000000	0.513000	-180.000000	0.513000	180.000000	0.513000	-180.000000	0.513000	-180.000000	0.000000	-180.000000	0.000000	-180.000000	0.000000	-180.000000	0.000000	-180.000000	0.000000	-180.000000	0.000000	-180.000000	0.000000	-180.000000	0.000000	-180.000000	0.000000	-180.000000	0.000000	-180.000000	0.000000	-180.000000	0.000000	-180.000000	0.000000	-180.000000	0.000000	-180.000000	0.000000	-180.000000	0.000000	-180.000000	0.000000	-180.000000	0.000000
-180.000000	0.513000	-180.000000	0.513000	-180.000000	0.513000	-180.000000	0.513000	-180.000000	0.513000	-180.000000	0.513000	180.000000	0.513000	90.000000	0.000000	90.000000	0.000000	90.000000	0.000000	90.000000	0.000000	90.000000	0.000000	90.000000	0.000000	90.000000	0.000000	90.000000	0.000000	90.000000	0.000000	90.000000	0.000000	90.000000	0.000000	90.000000	0.000000	90.000000	0.000000	90.000000	0.000000	90.000000	0.000000	90.000000	0.000000	90.000000	0.000000	90.000000	0.000000
-180.000000	0.513000	-180.000000	0.513000	-180.000000	0.513000	-180.000000	0.513000	-180.000000	0.513000	180.000000	0.513000	-180.000000	0.513000	180.000000	0.000000	180.000000	0.000000	180.000000	0.000000	180.000000	0.000000	180.000000	0.000000	180.000000	0.000000	180.000000	0.000000	180.000000	0.000000	180.000000	0.000000	180.000000	0.000000	180.000000	0.000000	180.000000	0.000000	180.000000	0.000000	180.000000	0.000000	180.000000	0.000000	180.000000	0.000000	180.000000	0.000000	180.000000	0.000000
-180.000000	0.513000	-180.000000	0.513000	-180.000000	0.513000	-180.000000	0.513000	-180.000000	0.513000	-180.000000	0.513000	180.000000	0.513000	-126.600000	0.000000	-126.600000	0.000000	-126.600000	0.000000	-126.600000	0.000000	-126.600000	0.000000	-126.600000	0.000000	-126.600000	0.000000	-126.600000	0.000000	-126.600000	0.000000	-126.600000	0.000000	-126.600000	0.000000	-126.600000	0.000000	-126.600000	0.000000	-126.600000	0.000000	-126.600000	0.000000	-126.600000	0.000000	-126.600000	0.000000	-126.600000	0.000000
-180.000000	0.513000	-180.000000	0.513000	-180.000000	0.513000	-180.000000	0.513000	-180.000000	0.513000	180.000000	0.513000	-180.000000	0.513000	180.000000	0.000000	180.000000	0.000000	180.000000	0.000000	180.000000	0.000000	180.000000	0.000000	180.000000	0.000000	180.000000	0.000000	180.000000	0.000000	180.000000	0.000000	180.000000	0.000000	180.000000	0.000000	180.000000	0.000000	180.000000	0.000000	180.000000	0.000000	180.000000	0.000000	180.000000	0.000000	180.000000	0.000000	180.000000	0.000000
-180.000000	0.513000	-180.000000	0.513000	-180.000000	0.513000	-180.000000	0.513000	-180.000000	0.513000	-180.000000	0.513000	180.000000	0.513000	90.000000	0.000000	90.000000	0.000000	90.000000	0.000000	90.000000	0.000000	90.000000	0.000000	90.000000	0.000000	90.000000	0.000000	90.000000	0.000000	90.000000	0.000000	90.000000	0.000000	90.000000	0.000000	90.000000	0.000000	90.000000	0.000000	90.000000	0.000000	90.000000	0.000000	90.000000	0.000000	90.000000	0.000000	90.000000	0.000000
-180.000000	0.513000	-180.000000	0.513000	-180.000000	0.513000	-180.000000	0.513000	-180.000000	0.513000	180.000000	0.513000	-180.000000	0.513000	-180.000000	0.000000	-180.000000	0.000000	-180.000000	0.000000	-180.000000	0.000000	-180.000000	0.000000	-180.000000	0.000000	-180.000000	0.000000	-180.000000	0.000000	-180.000000	0.000000	-180.000000	0.000000	-180.000000	0.000000	-180.000000	0.000000	-180.000000	0.000000	-180.000000	0.000000	-180.000000	0.000000	-180.000000	0.000000	-180.000000	0.000000	-180.000000	0.000000
-180.000000	0.513000	-180.000000	0.513000	-180.000000	0.513000	-180.000000	0.513000	-180.000000	0.513000	-180.000000	0.513000	180.000000	0.513000	-135.000000	0.000000	-135.000000	0.000000	-135.000000	0.000000	-135.000000	0.000000	-135.000000	0.000000	-135.000000	0.000000	-135.000000	0.000000	-135.000000	0.000000	-135.000000	0.000000	-135.000000	0.000000	-135.000000	0.000000	-135.000000	0.000000	-135.000000	0.000000	-135.000000	0.000000	-135.000000	0.000000	-135.000000	0.000000	-135.000000	0.000000	-135.000000	0.000000
-180.000000	0.513000	-180.000000	0.513000	-180.000000	0.513000	-180.000000	0.513000	-180.000000	0.513000	180.000000	0.513000	-180.000000	0.513000	180.000000	0.000000	180.000000	0.000000	180.000000	0.000000	180.000000	0.000000	180.000000	0.000000	180.000000	0.000000	180.000000	0.000000	180.000000	0.000000	180.000000	0.000000	180.000000	0.000000	180.000000	0.000000	180.000000	0.000000	180.000000	0.000000	180.000000	0.000000	180.000000	0.000000	180.000000	0.000000	180.000000	0.000000	180.000000	0.000000
-180.000000	0.513000	-180.000000	0.513000	-180.000000	0.513000	-180.000000	0.513000	-180.000000	0.513000	-180.000000	0.513000	180.000000	0.513000	-90.000000	1.366000	-90.000000	0.000000	-90.000000	0.000000	-90.000000	0.000000	-90.000000	0.000000	-90.000000	0.000000	-90.000000	0.000000	-90.000000	0.000000	-90.000000	0.000000	-90.000000	0.000000	-90.000000	0.000000	-90.000000	0.000000	-90.000000	0.000000	-90.000000	0.000000	-90.000000	0.000000	-90.000000	0.000000	-90.000000	0.000000	-90.000000	0.000000
-180.000000	0.513000	-180.000000	0.513000	-180.000000	0.513000	-180.000000	0.513000	-180.000000	0.513000	180.000000	0.513000	-180.000000	0.513000	180.000000	0.001000	180.000000	0.000000	180.000000	0.000000	180.000000	0.000000	180.000000	0.000000	180.000000	0.000000	180.000000	0.000000	180.000000	0.000000	180.000000	0.000000	180.000000	0.000000	180.000000	0.000000	180.000000	0.000000	180.000000	0.000000	180.000000	0.000000	180.000000	0.000000	180.000000	0.000000	180.000000	0.000000	180.000000	0.000000
-180.000000	0.513000	-180.000000	0.513000	-180.000000	0.513000	-180.000000	0.513000	-180.000000	0.513000	-180.000000	0.513000	180.000000	0.513000	-87.700000	0.001000	112.500000	0.000000	112.500000	0.000000	112.500000	0.000000	112.500000	0.000000	112.500000	0.000000	112.500000	0.000000	112.500000	0.000000	112.500000	0.000000	112.500000	0.000000	112.500000	0.000000	112.500000	0.000000	112.500000	0.000000	112.500000	0.000000	112.500000	0.000000	112.500000	0.000000	112.500000	0.000000	112.500000	0.000000
-180.000000	0.513000	-180.000000	0.513000	-180.000000	0.513000	-180.000000	0.513000	-180.000000	0.513000	180.000000	0.513000	-180.000000	0.513000	176.000000	0.000000	180.000000	0.000000	180.000000	0.000000	180.000000	0.000000	180.000000	0.000000	180.000000	0.000000	180.000000	0.000000	180.000000	0.000000	180.000000	0.000000	180.000000	0.000000	180.000000	0.000000	180.000000	0.000000	180.000000	0.000000	180.000000	0.000000	180.000000	0.000000	180.000000	0.000000	180.000000	0.000000	180.000000	0.000000
-180.000000	0.513000	-180.000000	0.513000	-180.000000	0.513000	-180.000000	0.513000	-180.000000	0.513000	-180.000000	0.513000	180.000000	0.513000	139.100000	0.003000	-90.000000	0.000000	-90.000000	0.000000	-90.000000	0.000000	-90.000000	0.000000	-90.000000	0.000000	-90.000000	0.000000	-90.000000	0.000000	-90.000000	0.000000	-90.000000	0.000000	-90.000000	0.000000	-90.000000	0.000000	-90.000000	0.000000	-90.000000	0.000000	-90.000000	0.000000	-90.000000	0.000000	-90.000000	0.000000	-90.000000	0.000000
-180.000000	0.513000	-180.000000	0.513000	-180.000000	0.513000	-180.000000	0.513000	-180.000000	0.513000	180.000000	0.513000	-180.000000	0.513000	177.200000	0.001000	-180.000000	0.000000	-180.000000	0.000000	-180.000000	0.000000	-180.000000	0.000000	-180.000000	0.000000	-180.000000	0.000000	-180.000000	0.000000	-180.000000	0.000000	-180.000000	0.000000	-180.000000	0.000000	-180.000000	0.000000	-180.000000	0.000000	-180.000000	0.000000	-180.000000	0.000000	-180.000000	0.000000	-180.000000	0.000000	-180.000000	0.000000
-180.000000	0.513000	-180.000000	0.513000	-180.000000	0.513000	-180.000000	0.513000	-180.000000	0.513000	-180.000000	0.513000	180.000000	0.513000	88.300000	0.001000	135.000000	0.000000	135.000000	0.000000	135.000000	0.000000	135.000000	0.000000	135.000000	0.000000	135.000000	0.000000	135.000000	0.000000	135.000000	0.000000	135.000000	0.000000	135.000000	0.000000	135.000000	0.000000	135.000000	0.000000	135.000000	0.000000	135.000000	0.000000	135.000000	0.000000	135.000000	0.000000	135.000000	0.000000
-180.000000	0.513000	-180.000000	0.513000	-180.000000	0.513000	-180.000000	0.513000	-180.000000	0.513000	180.000000	0.513000	-180.000000	0.513000	179.600000	1.004000	180.000000	0.000000	180.000000	0.000000	180.000000	0.000000	180.000000	0.000000	180.000000	0.000000	180.000000	0.000000	180.000000	0.000000	180.000000	0.000000	180.000000	0.000000	180.000000	0.000000	180.000000	0.000000	180.000000	0.000000	180.000000	0.000000	180.000000	0.000000	180.000000	0.000000	180.000000	0.000000	180.000000	0.000000
-180.000000	0.513000	-180.000000	0.513000	-180.000000	0.513000	-180.000000	0.513000	-180.000000	0.513000	-180.000000	0.513000	180.000000	0.513000	-39.700000	0.006000	90.000000	0.000000	90.000000	0.000000	90.000000	0.000000	90.000000	0.000000	90.000000	0.000000	90.000000	0.000000	90.000000	0.000000	90.000000	0.000000	90.000000	0.000000	90.000000	0.000000	90.000000	0.000000	90.000000	0.000000	90.000000	0.000000	90.000000	0.000000	90.000000	0.000000	90.000000	0.000000	90.000000	0.000000
-180.000000	0.513000	-180.000000	0.513000	-180.000000	0.513000	-180.000000	0.513000	-180.000000	0.513000	180.000000	0.513000	-180.000000	0.513000	83.000000	0.002000	-180.000000	0.000000	-180.000000	0.000000	-180.000000	0.000000	-180.000000	0.000000	-180.000000	0.000000	-180.000000	0.000000	-180.000000	0.000000	-180.000000	0.000000	-180.000000	0.000000	-180.000000	0.000000	-180.000000	0.000000	-180.000000	0.000000	-180.000000	0.000000	-180.000000	0.000000	-180.000000	0.000000	-180.000000	0.000000	-180.000000	0.000000
-180.000000	0.513000	-180.000000	0.513000	-180.000000	0.513000	-180.000000	0.513000	-180.000000	0.513000	-180.000000	0.513000	180.000000	0.513000	138.100000	0.773000	-101.200000	0.000000	-101.200000	0.000000	-101.200000	0.000000	-101.200000	0.000000	-101.200000	0.000000	-101.200000	0.000000	-101.200000	0.000000	-101.200000	0.000000	-101.200000	0.000000	-101.200000	0.000000	-101.200000	0.000000	-101.200000	0.000000	-101.200000	0.000000	-101.200000	0.000000	-101.200000	0.000000	-101.200000	0.000000	-101.200000	0.000000
-180.000000	0.513000	-180.000000	0.513000	-180.000000	0.513000	-180.000000	0.513000	-180.000000	0.513000	180.000000	0.513000	-180.000000	0.513000	-180.000000	0.485000	-180.000000	0.000000	-180.000000	0.000000	-180.000000	0.000000	-180.000000	0.000000	-180.000000	0.000000	-180.000000	0.000000	-180.000000	0.000000	-180.000000	0.000000	-180.000000	0.000000	-180.000000	0.000000	-180.000000	0.000000	-180.000000	0.000000	-180.000000	0.000000	-180.000000	0.000000	-180.000000	0.000000	-180.000000	0.000000	-180.000000	0.000000
-180.000000	0.513000	-180.000000	0.513000	-180.000000	0.513000	-180.000000	0.513000	-180.000000	0.513000	-180.000000	0.513000	180.000000	0.513000	-180.000000	0.521000	90.000000	0.000000	90.000000	0.000000	90.000000	0.000000	90.000000	0.000000	90.000000	0.000000	90.000000	0.000000	90.000000	0.000000	90.000000	0.000000	90.000000	0.000000	90.000000	0.000000	90.000000	0.000000	90.000000	0.000000	90.000000	0.000000	90.000000	0.000000	90.000000	0.000000	90.000000	0.000000	90.000000	0.000000
-180.000000	0.513000	-180.000000	0.513000	-180.000000	0.513000	-180.000000	0.513000	-180.000000	0.513000	180.000000	0.513000	-180.000000	0.513000	-180.000000	0.510000	180.000000	0.000000	180.000000	0.000000	180.000000	0.000000	180.000000	0.000000	180.000000	0.000000	180.000000	0.000000	180.000000	0.000000	180.000000	0.000000	180.000000	0.000000	180.000000	0.000000	180.000000	0.000000	180.000000	0.000000	180.000000	0.000000	180.000000	0.000000	180.000000	0.000000	180.000000	0.000000	180.000000	0.000000
-180.000000	0.513000	-180.000000	0.513000	-180.000000	0.513000	-180.000000	0.513000	-180.000000	0.513000	-180.000000	0.513000	180.000000	0.513000	-180.000000	0.514000	-135.000000	0.000000	-135.000000	0.000000	-135.000000	0.000000	-135.000000	0.000000	-135.000000	0.000000	-135.000000	0.000000	-135.000000	0.000000	-135.000000	0.000000	-135.000000	0.000000	-135.000000	0.000000	-135.000000	0.000000	-135.000000	0.000000	-135.000000	0.000000	-135.000000	0.000000	-135.000000	0.000000	-135.000000	0.000000	-135.000000	0.000000
-180.000000	0.513000	-180.000000	0.513000	-180.000000	0.513000	-180.000000	0.513000	-180.000000	0.513000	180.000000	0.513000	-180.000000	0.513000	-180.000000	0.512000	180.000000	0.000000	180.000000	0.000000	180.000000	0.000000	180.000000	0.000000	180.000000	0.000000	180.000000	0.000000	180.000000	0.000000	180.000000	0.000000	180.000000	0.000000	180.000000	0.000000	180.000000	0.000000	180.000000	0.000000	180.000000	0.000000	180.000000	0.000000	180.000000	0.000000	180.000000	0.000000	180.000000	0.000000
-180.000000	0.513000	-180.000000	0.513000	-180.000000	0.513000	-180.000000	0.513000	-180.000000	0.513000	-180.000000	0.513000	180.000000	0.513000	-180.000000	0.513000	-90.000000	0.000000	-90.000000	0.000000	-90.000000	0.000000	-90.000000	0.000000	-90.000000	0.000000	-90.000000	0.000000	-90.000000	0.000000	-90.000000	0.000000	-90.000000	0.000000	-90.000000	0.000000	-90.000000	0.000000	-90.000000	0.000000	-90.000000	0.000000	-90.000000	0.000000	-90.000000	0.000000	-90.000000	0.000000	-90.000000	0.000000
-180.000000	0.513000	-180.000000	0.513000	-180.000000	0.513000	-180.000000	0.513000	-180.000000	0.513000	180.000000	0.513000	-180.000000	0.513000	-180.000000	0.513000	-180.000000	0.000000	-180.000000	0.000000	-180.000000	0.000000	-180.000000	0.000000	-180.000000	0.000000	-180.000000	0.000000	-180.000000	0.000000	-180.000000	0.000000	-180.000000	0.000000	-180.000000	0.000000	-180.000000	0.000000	-180.000000	0.000000	-180.000000	0.000000	-180.000000	0.000000	-180.000000	0.000000	-180.000000	0.000000	-180.000000	0.000000
-180.000000	0.513000	-180.000000	0.513000	-180.000000	0.513000	-180.000000	0.513000	-180.000000	0.513000	-180.000000	0.513000	180.000000	0.513000	-180.000000	0.513000	112.500000	0.000000	112.500000	0.000000	112.500000	0.000000	112.500000	0.000000	112.500000	0.000000	112.500000	0.000000	112.500000	0.000000	112.500000	0.000000	112.500000	0.000000	112.500000	0.000000	112.500000	0.000000	112.500000	0.000000	112.500000	0.000000	112.500000	0.000000	112.500000	0.000000	112.500000	0.000000	112.500000	0.000000
-180.000000	0.513000	-180.000000	0.513000	-180.000000	0.513000	-180.000000	0.513000	-180.000000	0.513000	180.000000	0.513000	-180.000000	0.513000	-180.000000	0.513000	180.000000	0.000000	180.000000	0.000000	180.000000	0.000000	180.000000	0.000000	180.000000	0.000000	180.000000	0.000000	180.000000	0.000000	180.000000	0.000000	180.000000	0.000000	180.000000	0.000000	180.000000	0.000000	180.000000	0.000000	180.000000	0.000000	180.000000	0.000000	180.000000	0.000000	180.000000	0.000000	180.000000	0.000000
-180.000000	0.513000	-180.000000	0.513000	-180.000000	0.513000	-180.000000	0.513000	-180.000000	0.513000	-180.000000	0.513000	180.000000	0.513000	-180.000000	0.513000	-90.000000	0.000000	-90.000000	0.000000	-90.000000	0.000000	-90.000000	0.000000	-90.000000	0.000000	-90.000000	0.000000	-90.000000	0.000000	-90.000000	0.000000	-90.000000	0.000000	-90.000000	0.000000	-90.000000	0.000000	-90.000000	0.000000	-90.000000	0.000000	-90.000000	0.000000	-90.000000	0.000000	-90.000000	0.000000	-90.000000	0.000000
-180.000000	0.513000	-180.000000	0.513000	-180.000000	0.513000	-180.000000	0.513000	-180.000000	0.513000	180.000000	0.513000	-180.000000	0.513000	-180.000000	0.513000	-180.000000	0.000000	-180.000000	0.000000	-180.000000	0.000000	-180.000000	0.000000	-180.000000	0.000000	-180.000000	0.000000	-180.000000	0.000000	-180.000000	0.000000	-180.000000	0.000000	-180.000000	0.000000	-180.000000	0.000000	-180.000000	0.000000	-180.000000	0.000000	-180.000000	0.000000	-180.000000	0.000000	-180.000000	0.000000	-180.000000	0.000000
-180.000000	0.513000	-180.000000	0.513000	-180.000000	0.513000	-180.000000	0.513000	-180.000000	0.513000	-180.000000	0.513000	180.000000	0.513000	-180.000000	0.513000	135.000000	0.000000	135.000000	0.000000	135.000000	0.000000	135.000000	0.000000	135.000000	0.000000	135.000000	0.000000	135.000000	0.000000	135.000000	0.000000	135.000000	0.000000	135.000000	0.000000	135.000000	0.000000	135.000000	0.000000	135.000000	0.000000	135.000000	0.000000	135.000000	0.000000	135.000000	0.000000	135.000000	0.000000
-180.000000	0.513000	-180.000000	0.513000	-180.000000	0.513000	-180.000000	0.513000	-180.000000	0.513000	180.000000	0.513000	-180.000000	0.513000	-180.000000	0.513000	-180.000000	0.000000	-180.000000	0.000000	-180.000000	0.000000	-180.000000	0.000000	-180.000000	0.000000	-180.000000	0.000000	-180.000000	0.000000	-180.000000	0.000000	-180.000000	0.000000	-180.000000	0.000000	-180.000000	0.000000	-180.000000	0.000000	-180.000000	0.000000	-180.000000	0.000000	-180.000000	0.000000	-180.000000	0.000000	-180.000000	0.000000
-180.000000	0.513000	-180.000000	0.513000	-180.000000	0.513000	-180.000000	0.513000	-180.000000	0.513000	-180.000000	0.513000	180.000000	0.513000	-180.000000	0.513000	90.000000	0.000000	90.000000	0.000000	90.000000	0.000000	90.000000	0.000000	90.000000	0.000000	90.000000	0.000000	90.000000	0.000000	90.000000	0.000000	90.000000	0.000000	90.000000	0.000000	90.000000	0.000000	90.000000	0.000000	90.000000	0.000000	90.000000	0.000000	90.000000	0.000000	90.000000	0.000000	90.000000	0.000000
-180.000000	0.513000	-180.000000	0.513000	-180.000000	0.513000	-180.000000	0.513000	-180.000000	0.513000	180.000000	0.513000	-180.000000	0.513000	-180.000000	0.513000	180.000000	0.000000	180.000000	0.000000	180.000000	0.000000	180.000000	0.000000	180.000000	0.000000	180.000000	0.000000	180.000000	0.000000	180.000000	0.000000	180.000000	0.000000	180.000000	0.000000	180.000000	0.000000	180.000000	0.000000	180.000000	0.000000	180.000000	0.000000	180.000000	0.000000	180.000000	0.000000	180.000000	0.000000
-180.000000	0.513000	-180.000000	0.513000	-180.000000	0.513000	-180.000000	0.513000	-180.000000	0.513000	-180.000000	0.513000	180.000000	0.513000	-180.000000	0.513000	-140.600000	0.000000	-140.600000	0.000000	-140.600000	0.000000	-140.600000	0.000000	-140.600000	0.000000	-140.600000	0.000000	-140.600000	0.000000	-140.600000	0.000000	-140.600000	0.000000	-140.600000	0.000000	-140.600000	0.000000	-140.600000	0.000000	-140.600000	0.000000	-140.600000	0.000000	-140.600000	0.000000	-140.600000	0.000000	-140.600000	0.000000
-180.000000	0.513000	-180.000000	0.513000	-180.000000	0.513000	-180.000000	0.513000	-180.000000	0.513000	180.000000	0.513000	-180.000000	0.513000	-180.000000	0.513000	-180.000000	0.000000	-180.000000	0.000000	-180.000000	0.000000	-180.000000	0.000000	-180.000000	0.000000	-180.000000	0.000000	-180.000000	0.000000	-180.000000	0.000000	-180.000000	0.000000	-180.000000	0.000000	-180.000000	0.000000	-180.000000	0.000000	-180.000000	0.000000	-180.000000	0.000000	-180.000000	0.000000	-180.000000	0.000000	-180.000000	0.000000
-180.000000	0.513000	-180.000000	0.513000	-180.000000	0.513000	-180.000000	0.513000	-180.000000	0.513000	-180.000000	0.513000	180.000000	0.513000	-180.000000	0.513000	-90.000000	0.000000	-90.000000	0.000000	-90.000000	0.000000	-90.000000	0.000000	-90.000000	0.000000	-90.000000	0.000000	-90.000000	0.000000	-90.000000	0.000000	-90.000000	0.000000	-90.000000	0.000000	-90.000000	0.000000	-90.000000	0.000000	-90.000000	0.000000	-90.000000	0.000000	-90.000000	0.000000	-90.000000	0.000000	-90.000000	0.000000
-180.000000	0.513000	-180.000000	0.513000	-180.000000	0.513000	-180.000000	0.513000	-180.000000	0.513000	180.000000	0.513000	-180.000000	0.513000	-180.000000	0.513000	-180.000000	0.000000	-180.000000	0.000000	-180.000000	0.000000	-180.000000	0.000000	-180.000000	0.000000	-180.000000	0.000000	-180.000000	0.000000	-180.000000	0.000000	-180.000000	0.000000	-180.000000	0.000000	-180.000000	0.000000	-180.000000	0.000000	-180.000000	0.000000	-180.000000	0.000000	-180.000000	0.000000	-180.000000	0.000000	-180.000000	0.000000
-180.000000	0.442000	-180.000000	0.000000	-180.000000	0.000000	-180.000000	0.000000	-180.000000	0.000000	-180.000000	0.000000	-180.000000	0.000000	-180.000000	0.000000	-180.000000	0.000000	-180.000000	0.000000	-180.000000	0.000000	-180.000000	0.000000	-180.000000	0.000000	-180.000000	0.000000	-180.000000	0.000000	-180.000000	0.000000	-180.000000	0.000000	-180.000000	0.000000	-180.000000	0.000000	-180.000000	0.000000	-180.000000	0.000000	-180.000000	0.000000	-180.000000	0.000000	-180.000000	0.000000	-180.000000	0.000000
-180.000000	0.535000	90.000000	0.751000	90.000000	0.751000	90.000000	0.000000	90.000000	0.000000	90.000000	0.000000	90.000000	0.000000	90.000000	0.000000	90.000000	0.000000	90.000000	0.000000	90.000000	0.000000	90.000000	0.000000	90.000000	0.000000	90.000000	0.000000	90.000000	0.000000	90.000000	0.000000	90.000000	0.000000	90.000000	0.000000	90.000000	0.000000	90.000000	0.000000	90.000000	0.000000	90.000000	0.000000	90.000000	0.000000	90.000000	0.000000	90.000000	0.000000
-180.000000	0.507000	-180.000000	0.471000	-180.000000	0.471000	-180.000000	0.000000	-180.000000	0.000000	-180.000000	0.000000	-180.000000	0.000000	-180.000000	0.000000	-180.000000	0.000000	-180.000000	0.000000	-180.000000	0.000000	-180.000000	0.000000	-180.000000	0.000000	-180.000000	0.000000	-180.000000	0.000000	-180.000000	0.000000	-180.000000	0.000000	-180.000000	0.000000	-180.000000	0.000000	-180.000000	0.000000	-180.000000	0.000000	-180.000000	0.000000	-180.000000	0.000000	-180.000000	0.000000	-180.000000	0.000000
-180.000000	0.514000	-180.000000	0.525000	-180.000000	0.525000	-135.000000	0.910000	-135.000000	0.000000	-135.000000	0.000000	-135.000000	0.000000	-135.000000	0.000000	-135.000000	0.000000	-135.000000	0.000000	-135.000000	0.000000	-135.000000	0.000000	-135.000000	0.000000	-135.000000	0.000000	-135.000000	0.000000	-135.000000	0.000000	-135.000000	0.000000	-135.000000	0.000000	-135.000000	0.000000	-135.000000	0.000000	-135.000000	0.000000	-135.000000	0.000000	-135.000000	0.000000	-135.000000	0.000000	-135.000000	0.000000
-180.000000	0.512000	-180.000000	0.509000	-180.000000	0.509000	-180.000000	0.462000	-180.000000	0.000000	-180.000000	0.000000	-180.000000	0.000000	-180.000000	0.000000	-180.000000	0.000000	-180.000000	0.000000	-180.000000	0.000000	-180.000000	0.000000	-180.000000	0.000000	-180.000000	0.000000	-180.000000	0.000000	-180.000000	0.000000	-180.000000	0.000000	-180.000000	0.000000	-180.000000	0.000000	-180.000000	0.000000	-180.000000	0.000000	-180.000000	0.000000	-180.000000	0.000000	-180.000000	0.000000	-180.000000	0.000000
-180.000000	0.513000	-180.000000	0.514000	-180.000000	0.514000	-180.000000	0.528000	-90.000000	0.000000	-90.000000	0.000000	-90.000000	0.000000	-90.000000	0.000000	-90.000000	0.000000	-90.000000	0.000000	-90.000000	0.000000	-90.000000	0.000000	-90.000000	0.000000	-90.000000	0.000000	-90.000000	0.000000	-90.000000	0.000000	-90.000000	0.000000	-90.000000	0.000000	-90.000000	0.000000	-90.000000	0.000000	-90.000000	0.000000	-90.000000	0.000000	-90.000000	0.000000	-90.000000	0.000000	-90.000000	0.000000
-180.000000	0.513000	-180.000000	0.512000	-180.000000	0.512000	-180.000000	0.509000	-180.000000	0.000000	-180.000000	0.000000	-180.000000	0.000000	-180.000000	0.000000	-180.000000	0.000000	-180.000000	0.000000	-180.000000	0.000000	-180.000000	0.000000	-180.000000	0.000000	-180.000000	0.000000	-180.000000	0.000000	-180.000000	0.000000	-180.000000	0.000000	-180.000000	0.000000	-180.000000	0.000000	-180.000000	0.000000	-180.000000	0.000000	-180.000000	0.000000	-180.000000	0.000000	-180.000000	0.000000	-180.000000	0.000000
-180.000000	0.513000	-180.000000	0.513000	-180.000000	0.513000	-180.000000	0.514000	112.500000	1.040000	112.500000	0.000000	112.500000	0.000000	112.500000	0.000000	112.500000	0.000000	112.500000	0.000000	112.500000	0.000000	112.500000	0.000000	112.500000	0.000000	112.500000	0.000000	112.500000	0.000000	112.500000	0.000000	112.500000	0.000000	112.500000	0.000000	112.500000	0.000000	112.500000	0.000000	112.500000	0.000000	112.500000	0.000000	112.500000	0.000000	112.500000	0.000000	112.500000	0.000000
-180.000000	0.513000	-180.000000	0.513000	-180.000000	0.513000	-180.000000	0.512000	-180.000000	0.456000	-180.000000	0.000000	-180.000000	0.000000	-180.000000	0.000000	-180.000000	0.000000	-180.000000	0.000000	-180.000000	0.000000	-180.000000	0.000000	-180.000000	0.000000	-180.000000	0.000000	-180.000000	0.000000	-180.000000	0.000000	-180.000000	0.000000	-180.000000	0.000000	-180.000000	0.000000	-180.000000	0.000000	-180.000000	0.000000	-180.000000	0.000000	-180.000000	0.000000	-180.000000	0.000000	-180.000000	0.000000
-180.000000	0.513000	-180.000000	0.513000	-180.000000	0.513000	-180.000000	0.513000	-180.000000	0.530000	-90.000000	0.000000	-90.000000	0.000000	-90.000000	0.000000	-90.000000	0.000000	-90.000000	0.000000	-90.000000	0.000000	-90.000000	0.000000	-90.000000	0.000000	-90.000000	0.000000	-90.000000	0.000000	-90.000000	0.000000	-90.000000	0.000000	-90.000000	0.000000	-90.000000	0.000000	-90.000000	0.000000	-90.000000	0.000000	-90.000000	0.000000	-90.000000	0.000000	-90.000000	0.000000	-90.000000	0.000000
-180.000000	0.513000	-180.000000	0.513000	-180.000000	0.513000	-180.000000	0.513000	-180.000000	0.508000	-180.000000	0.000000	-180.000000	0.000000	-180.000000	0.000000	-180.000000	0.000000	-180.000000	0.000000	-180.000000	0.000000	-180.000000	0.000000	-180.000000	0.000000	-180.000000	0.000000	-180.000000	0.000000	-180.000000	0.000000	-180.000000	0.000000	-180.000000	0.000000	-180.000000	0.000000	-180.000000	0.000000	-180.000000	0.000000	-180.000000	0.000000	-180.000000	0.000000	-180.000000	0.000000	-180.000000	0.000000
-180.000000	0.513000	-180.000000	0.513000	-180.000000	0.513000	-180.000000	0.513000	-180.000000	0.514000	135.000000	0.000000	135.000000	0.000000	135.000000	0.000000	135.000000	0.000000	135.000000	0.000000	135.000000	0.000000	135.000000	0.000000	135.000000	0.000000	135.000000	0.000000	135.000000	0.000000	135.000000	0.000000	135.000000	0.000000	135.000000	0.000000	135.000000	0.000000	135.000000	0.000000	135.000000	0.000000	135.000000	0.000000	135.000000	0.000000	135.000000	0.000000	135.000000	0.000000
-180.000000	0.513000	-180.000000	0.513000	-180.000000	0.513000	-180.000000	0.513000	-180.000000	0.512000	-180.000000	0.000000	-180.000000	0.000000	-180.000000	0.000000	-180.000000	0.000000	-180.000000	0.000000	-180.000000	0.000000	-180.000000	0.000000	-180.000000	0.000000	-180.000000	0.000000	-180.000000	0.000000	-180.000000	0.000000	-180.000000	0.000000	-180.000000	0.000000	-180.000000	0.000000	-180.000000	0.000000	-180.000000	0.000000	-180.000000	0.000000	-180.000000	0.000000	-180.000000	0.000000	-180.000000	0.000000
-180.000000	0.513000	-180.000000	0.513000	-180.000000	0.513000	-180.000000	0.513000	-180.000000	0.513000	90.000000	0.000000	90.000000	0.000000	90.000000	0.000000	90.000000	0.000000	90.000000	0.000000	90.000000	0.000000	90.000000	0.000000	90.000000	0.000000	90.000000	0.000000	90.000000	0.000000	90.000000	0.000000	90.000000	0.000000	90.000000	0.000000	90.000000	0.000000	90.000000	0.000000	90.000000	0.000000	90.000000	0.000000	90.000000	0.000000	90.000000	0.000000	90.000000	0.000000
-180.000000	0.513000	-180.000000	0.513000	-180.000000	0.513000	-180.000000	0.513000	-180.000000	0.513000	-180.000000	0.000000	-180.000000	0.000000	-180.000000	0.000000	-180.000000	0.000000	-180.000000	0.000000	-180.000000	0.000000	-180.000000	0.000000	-180.000000	0.000000	-180.000000	0.000000	-180.000000	0.000000	-180.000000	0.000000	-180.000000	0.000000	-180.000000	0.000000	-180.000000	0.000000	-180.000000	0.000000	-180.000000	0.000000	-180.000000	0.000000	-180.000000	0.000000	-180.000000	0.000000	-180.000000	0.000000
-180.000000	0.513000	-180.000000	0.513000	-180.000000	0.513000	-180.000000	0.513000	-180.000000	0.513000	-123.800000	1.156000	-123.700000	0.000000	-123.700000	0.000000	-123.700000	0.000000	-123.700000	0.000000	-123.700000	0.000000	-123.700000	0.000000	-123.700000	0.000000	-123.700000	0.000000	-123.700000	0.000000	-123.700000	0.000000	-123.700000	0.000000	-123.700000	0.000000	-123.700000	0.000000	-123.700000	0.000000	-123.700000	0.000000	-123.700000	0.000000	-123.700000	0.000000	-123.700000	0.000000	-123.700000	0.000000
-180.000000	0.513000	-180.000000	0.513000	-180.000000	0.513000	-180.000000	0.513000	-180.000000	0.513000	180.000000	0.004000	180.000000	0.000000	180.000000	0.000000	180.000000	0.000000	180.000000	0.000000	180.000000	0.000000	180.000000	0.000000	180.000000	0.000000	180.000000	0.000000	180.000000	0.000000	180.000000	0.000000	180.000000	0.000000	180.000000	0.000000	180.000000	0.000000	180.000000	0.000000	180.000000	0.000000	180.000000	0.000000	180.000000	0.000000	180.000000	0.000000	180.000000	0.000000
-180.000000	0.513000	-180.000000	0.513000	-180.000000	0.513000	-180.000000	0.513000	-180.000000	0.513000	91.100000	0.749000	-90.000000	0.000000	-90.000000	0.000000	-90.000000	0.000000	-90.000000	0.000000	-90.000000	0.000000	-90.000000	0.000000	-90.000000	0.000000	-90.000000	0.000000	-90.000000	0.000000	-90.000000	0.000000	-90.000000	0.000000	-90.000000	0.000000	-90.000000	0.000000	-90.000000	0.000000	-90.000000	0.000000	-90.000000	0.000000	-90.000000	0.000000	-90.000000	0.000000	-90.000000	0.000000
-180.000000	0.513000	-180.000000	0.513000	-180.000000	0.513000	-180.000000	0.513000	-180.000000	0.513000	179.900000	0.471000	-180.000000	0.000000	-180.000000	0.000000	-180.000000	0.000000	-180.000000	0.000000	-180.000000	0.000000	-180.000000	0.000000	-180.000000	0.000000	-180.000000	0.000000	-180.000000	0.000000	-180.000000	0.000000	-180.000000	0.000000	-180.000000	0.000000	-180.000000	0.000000	-180.000000	0.000000	-180.000000	0.000000	-180.000000	0.000000	-180.000000	0.000000	-180.000000	0.000000	-180.000000	0.000000
-180.000000	0.513000	-180.000000	0.513000	-180.000000	0.513000	-180.000000	0.513000	-180.000000	0.513000	-180.000000	0.525000	135.000000	0.000000	135.000000	0.000000	135.000000	0.000000	135.000000	0.000000	135.000000	0.000000	135.000000	0.000000	135.000000	0.000000	135.000000	0.000000	135.000000	0.000000	135.000000	0.000000	135.000000	0.000000	135.000000	0.000000	135.000000	0.000000	135.000000	0.000000	135.000000	0.000000	135.000000	0.000000	135.000000	0.000000	135.000000	0.000000	135.000000	0.000000
-180.000000	0.513000	-180.000000	0.513000	-180.000000	0.513000	-180.000000	0.513000	-180.000000	0.513000	180.000000	0.509000	180.000000	0.000000	180.000000	0.000000	180.000000	0.000000	180.000000	0.000000	180.000000	0.000000	180.000000	0.000000	180.000000	0.000000	180.000000	0.000000	180.000000	0.000000	180.000000	0.000000	180.000000	0.000000	180.000000	0.000000	180.000000	0.000000	180.000000	0.000000	180.000000	0.000000	180.000000	0.000000	180.000000	0.000000	180.000000	0.000000	180.000000	0.000000
-180.000000	0.513000	-180.000000	0.513000	-180.000000	0.513000	-180.000000	0.513000	-180.000000	0.513000	-180.000000	0.514000	90.000000	0.000000	90.000000	0.000000	90.000000	0.000000	90.000000	0.000000	90.000000	0.000000	90.000000	0.000000	90.000000	0.000000	90.000000	0.000000	90.000000	0.000000	90.000000	0.000000	90.000000	0.000000	90.000000	0.000000	90.000000	0.000000	90.000000	0.000000	90.000000	0.000000	90.000000	0.000000	90.000000	0.000000	90.000000	0.000000	90.000000	0.000000
-180.000000	0.513000	-180.000000	0.513000	-180.000000	0.513000	-180.000000	0.513000	-180.000000	0.513000	180.000000	0.512000	-180.000000	0.000000	-180.000000	0.000000	-180.000000	0.000000	-180.000000	0.000000	-180.000000	0.000000	-180.000000	0.000000	-180.000000	0.000000	-180.000000	0.000000	-180.000000	0.000000	-180.000000	0.000000	-180.000000	0.000000	-180.000000	0.000000	-180.000000	0.000000	-180.000000	0.000000	-180.000000	0.000000	-180.000000	0.000000	-180.000000	0.000000	-180.000000	0.000000	-180.000000	0.000000
-180.000000	0.513000	-180.000000	0.513000	-180.000000	0.513000	-180.000000	0.513000	-180.000000	0.513000	-180.000000	0.513000	-112.500000	0.000000	-112.500000	0.000000	-112.500000	0.000000	-112.500000	0.000000	-112.500000	0.000000	-112.500000	0.000000	-112.500000	0.000000	-112.500000	0.000000	-112.500000	0.000000	-112.500000	0.000000	-112.500000	0.000000	-112.500000	0.000000	-112.500000	0.000000	-112.500000	0.000000	-112.500000	0.000000	-112.500000	0.000000	-112.500000	0.000000	-112.500000	0.000000	-112.500000	0.000000
-180.000000	0.513000	-180.000000	0.513000	-180.000000	0.513000	-180.000000	0.513000	-180.000000	0.513000	180.000000	0.513000	180.000000	0.000000	180.000000	0.000000	180.000000	0.000000	180.000000	0.000000	180.000000	0.000000	180.000000	0.000000	180.000000	0.000000	180.000000	0.000000	180.000000	0.000000	180.000000	0.000000	180.000000	0.000000	180.000000	0.000000	180.000000	0.000000	180.000000	0.000000	180.000000	0.000000	180.000000	0.000000	180.000000	0.000000	180.000000	0.000000	180.000000	0.000000
-180.000000	0.513000	-180.000000	0.513000	-180.000000	0.513000	-180.000000	0.513000	-180.000000	0.513000	-180.000000	0.513000	90.000000	0.000000	90.000000	0.000000	90.000000	0.000000	90.000000	0.000000	90.000000	0.000000	90.000000	0.000000	90.000000	0.000000	90.000000	0.000000	90.000000	0.000000	90.000000	0.000000	90.000000	0.000000	90.000000	0.000000	90.000000	0.000000	90.000000	0.000000	90.000000	0.000000	90.000000	0.000000	90.000000	0.000000	90.000000	0.000000	90.000000	0.000000
-180.000000	0.513000	-180.000000	0.513000	-180.000000	0.513000	-180.000000	0.513000	-180.000000	0.513000	180.000000	0.513000	-180.000000	0.000000	-180.000000	0.000000	-180.000000	0.000000	-180.000000	0.000000	-180.000000	0.000000	-180.000000	0.000000	-180.000000	0.000000	-180.000000	0.000000	-180.000000	0.000000	-180.000000	0.000000	-180.000000	0.000000	-180.000000	0.000000	-180.000000	0.000000	-180.000000	0.000000	-180.000000	0.000000	-180.000000	0.000000	-180.000000	0.000000	-180.000000	0.000000	-180.000000	0.000000
-180.000000	0.513000	-180.000000	0.513000	-180.000000	0.513000	-180.000000	0.513000	-180.000000	0.513000	-180.000000	0.513000	-135.000000	0.000000	-135.000000	0.000000	-135.000000	0.000000	-135.000000	0.000000	-135.000000	0.000000	-135.000000	0.000000	-135.000000	0.000000	-135.000000	0.000000	-135.000000	0.000000	-135.000000	0.000000	-135.000000	0.000000	-135.000000	0.000000	-135.000000	0.000000	-135.000000	0.000000	-135.000000	0.000000	-135.000000	0.000000	-135.000000	0.000000	-135.000000	0.000000	-135.000000	0.000000
-180.000000	0.513000	-180.000000	0.513000	-180.000000	0.513000	-180.000000	0.513000	-180.000000	0.513000	180.000000	0.513000	180.000000	0.000000	180.000000	0.000000	180.000000	0.000000	180.000000	0.000000	180.000000	0.000000	180.000000	0.000000	180.000000	0.000000	180.000000	0.000000	180.000000	0.000000	180.000000	0.000000	180.000000	0.000000	180.000000	0.000000	180.000000	0.000000	180.000000	0.000000	180.000000	0.000000	180.000000	0.000000	180.000000	0.000000	180.000000	0.000000	180.000000	0.000000
-180.000000	0.513000	-180.000000	0.513000	-180.000000	0.513000	-180.000000	0.513000	-180.000000	0.513000	-180.000000	0.513000	-90.000000	0.000000	-90.000000	0.000000	-90.000000	0.000000	-90.000000	0.000000	-90.000000	0.000000	-90.000000	0.000000	-90.000000	0.000000	-90.000000	0.000000	-90.000000	0.000000	-90.000000	0.000000	-90.000000	0.000000	-90.000000	0.000000	-90.000000	0.000000	-90.000000	0.000000	-90.000000	0.000000	-90.000000	0.000000	-90.000000	0.000000	-90.000000	0.000000	-90.000000	0.000000
-180.000000	0.513000	-180.000000	0.513000	-180.000000	0.513000	-180.000000	0.513000	-180.000000	0.513000	180.000000	0.513000	180.000000	0.000000	180.000000	0.000000	180.000000	0.000000	180.000000	0.000000	180.000000	0.000000	180.000000	0.000000	180.000000	0.000000	180.000000	0.000000	180.000000	0.000000	180.000000	0.000000	180.000000	0.000000	180.000000	0.000000	180.000000	0.000000	180.000000	0.000000	180.000000	0.000000	180.000000	0.000000	180.000000	0.000000	180.000000	0.000000	180.000000	0.000000
-180.000000	0.513000	-180.000000	0.513000	-180.000000	0.513000	-180.000000	0.513000	-180.000000	0.513000	-180.000000	0.513000	118.400000	1.260000	106.900000	0.000000	106.900000	0.000000	106.900000	0.000000	106.900000	0.000000	106.900000	0.000000	106.900000	0.000000	106.900000	0.000000	106.900000	0.000000	106.900000	0.000000	106.900000	0.000000	106.900000	0.000000	106.900000	0.000000	106.900000	0.000000	106.900000	0.000000	106.900000	0.000000	106.900000	0.000000	106.900000	0.000000	106.900000	0.000000
-180.000000	0.513000	-180.000000	0.513000	-180.000000	0.513000	-180.000000	0.513000	-180.000000	0.513000	180.000000	0.513000	180.000000	0.001000	180.000000	0.000000	180.000000	0.000000	180.000000	0.000000	180.000000	0.000000	180.000000	0.000000	180.000000	0.000000	180.000000	0.000000	180.000000	0.000000	180.000000	0.000000	180.000000	0.000000	180.000000	0.000000	180.000000	0.000000	180.000000	0.000000	180.000000	0.000000	180.000000	0.000000	180.000000	0.000000	180.000000	0.000000	180.000000	0.000000
-180.000000	0.513000	-180.000000	0.513000	-180.000000	0.513000	-180.000000	0.513000	-180.000000	0.513000	-180.000000	0.513000	88.300000	0.005000	-90.000000	0.000000	-90.000000	0.000000	-90.000000	0.000000	-90.000000	0.000000	-90.000000	0.000000	-90.000000	0.000000	-90.000000	0.000000	-90.000000	0.000000	-90.000000	0.000000	-90.000000	0.000000	-90.000000	0.000000	-90.000000	0.000000	-90.000000	0.000000	-90.000000	0.000000	-90.000000	0.000000	-90.000000	0.000000	-90.000000	0.000000	-90.000000	0.000000
-180.000000	0.513000	-180.000000	0.513000	-180.000000	0.513000	-180.000000	0.513000	-180.000000	0.513000	180.000000	0.513000	-179.100000	0.816000	-180.000000	0.000000	-180.000000	0.000000	-180.000000	0.000000	-180.000000	0.000000	-180.000000	0.000000	-180.000000	0.000000	-180.000000	0.000000	-180.000000	0.000000	-180.000000	0.000000	-180.000000	0.000000	-180.000000	0.000000	-180.000000	0.000000	-180.000000	0.000000	-180.000000	0.000000	-180.000000	0.000000	-180.000000	0.000000	-180.000000	0.000000	-180.000000	0.000000
-180.000000	0.513000	-180.000000	0.513000	-180.000000	0.513000	-180.000000	0.513000	-180.000000	0.513000	-180.000000	0.513000	-180.000000	0.472000	135.000000	0.000000	135.000000	0.000000	135.000000	0.000000	135.000000	0.000000	135.000000	0.000000	135.000000	0.000000	135.000000	0.000000	135.000000	0.000000	135.000000	0.000000	135.000000	0.000000	135.000000	0.000000	135.000000	0.000000	135.000000	0.000000	135.000000	0.000000	135.000000	0.000000	135.000000	0.000000	135.000000	0.000000	135.000000	0.000000
-180.000000	0.513000	-180.000000	0.513000	-180.000000	0.513000	-180.000000	0.513000	-180.000000	0.513000	180.000000	0.513000	180.000000	0.525000	-180.000000	0.000000	-180.000000	0.000000	-180.000000	0.000000	-180.000000	0.000000	-180.000000	0.000000	-180.000000	0.000000	-180.000000	0.000000	-180.000000	0.000000	-180.000000	0.000000	-180.000000	0.000000	-180.000000	0.000000	-180.000000	0.000000	-180.000000	0.000000	-180.000000	0.000000	-180.000000	0.000000	-180.000000	0.000000	-180.000000	0.000000	-180.000000	0.000000
-180.000000	0.513000	-180.000000	0.513000	-180.000000	0.513000	-180.000000	0.513000	-180.000000	0.513000	-180.000000	0.513000	-180.000000	0.509000	90.000000	0.000000	90.000000	0.000000	90.000000	0.000000	90.000000	0.000000	90.000000	0.000000	90.000000	0.000000	90.000000	0.000000	90.000000	0.000000	90.000000	0.000000	90.000000	0.000000	90.000000	0.000000	90.000000	0.000000	90.000000	0.000000	90.000000	0.000000	90.000000	0.000000	90.000000	0.000000	90.000000	0.000000	90.000000	0.000000
-180.000000	0.513000	-180.000000	0.513000	-180.000000	0.513000	-180.000000	0.513000	-180.000000	0.513000	180.000000	0.513000	180.000000	0.514000	180.000000	0.000000	180.000000	0.000000	180.000000	0.000000	180.000000	0.000000	180.000000	0.000000	180.000000	0.000000	180.000000	0.000000	180.000000	0.000000	180.000000	0.000000	180.000000	0.000000	180.000000	0.000000	180.000000	0.000000	180.000000	0.000000	180.000000	0.000000	180.000000	0.000000	180.000000	0.000000	180.000000	0.000000	180.000000	0.000000
-180.000000	0.513000	-180.000000	0.513000	-180.000000	0.513000	-180.000000	0.513000	-180.000000	0.513000	-180.000000	0.513000	-180.000000	0.512000	-112.500000	0.000000	-112.500000	0.000000	-112.500000	0.000000	-112.500000	0.000000	-112.500000	0.000000	-112.500000	0.000000	-112.500000	0.000000	-112.500000	0.000000	-112.500000	0.000000	-112.500000	0.000000	-112.500000	0.000000	-112.500000	0.000000	-112.500000	0.000000	-112.500000	0.000000	-112.500000	0.000000	-112.500000	0.000000	-112.500000	0.000000	-112.500000	0.000000
-180.000000	0.513000	-180.000000	0.513000	-180.000000	0.513000	-180.000000	0.513000	-180.000000	0.513000	180.000000	0.513000	180.000000	0.513000	-180.000000	0.000000	-180.000000	0.000000	-180.000000	0.000000	-180.000000	0.000000	-180.000000	0.000000	-180.000000	0.000000	-180.000000	0.000000	-180.000000	0.000000	-180.000000	0.000000	-180.000000	0.000000	-180.000000	0.000000	-180.000000	0.000000	-180.000000	0.000000	-180.000000	0.000000	-180.000000	0.000000	-180.000000	0.000000	-180.000000	0.000000	-180.000000	0.000000
-180.000000	0.513000	-180.000000	0.513000	-180.000000	0.513000	-180.000000	0.513000	-180.000000	0.513000	-180.000000	0.513000	-180.000000	0.513000	90.000000	0.000000	90.000000	0.000000	90.000000	0.000000	90.000000	0.000000	90.000000	0.000000	90.000000	0.000000	90.000000	0.000000	90.000000	0.000000	90.000000	0.000000	90.000000	0.000000	90.000000	0.000000	90.000000	0.000000	90.000000	0.000000	90.000000	0.000000	90.000000	0.000000	90.000000	0.000000	90.000000	0.000000	90.000000	0.000000
-180.000000	0.513000	-180.000000	0.513000	-180.000000	0.513000	-180.000000	0.513000	-180.000000	0.513000	180.000000	0.513000	180.000000	0.513000	180.000000	0.000000	180.000000	0.000000	180.000000	0.000000	180.000000	0.000000	180.000000	0.000000	180.000000	0.000000	180.000000	0.000000	180.000000	0.000000	180.000000	0.000000	180.000000	0.000000	180.000000	0.000000	180.000000	0.000000	180.000000	0.000000	180.000000	0.000000	180.000000	0.000000	180.000000	0.000000	180.000000	0.000000	180.000000	0.000000
-180.000000	0.513000	-180.000000	0.513000	-180.000000	0.513000	-180.000000	0.513000	-180.000000	0.513000	-180.000000	0.513000	-180.000000	0.513000	-135.000000	0.000000	-135.000000	0.000000	-135.000000	0.000000	-135.000000	0.000000	-135.000000	0.000000	-135.000000	0.000000	-135.000000	0.000000	-135.000000	0.000000	-135.000000	0.000000	-135.000000	0.000000	-135.000000	0.000000	-135.000000	0.000000	-135.000000	0.000000	-135.000000	0.000000	-135.000000	0.000000	-135.000000	0.000000	-135.000000	0.000000	-135.000000	0.000000
-180.000000	0.513000	-180.000000	0.513000	-180.000000	0.513000	-180.000000	0.513000	-180.000000	0.513000	180.000000	0.513000	180.000000	0.513000	180.000000	0.000000	180.000000	0.000000	180.000000	0.000000	180.000000	0.000000	180.000000	0.000000	180.000000	0.000000	180.000000	0.000000	180.000000	0.000000	180.000000	0.000000	180.000000	0.000000	180.000000	0.000000	180.000000	0.000000	180.000000	0.000000	180.000000	0.000000	180.000000	0.000000	180.000000	0.000000	180.000000	0.000000	180.000000	0.000000
-180.000000	0.513000	-180.000000	0.513000	-180.000000	0.513000	-180.000000	0.513000	-180.000000	0.513000	-180.000000	0.513000	-180.000000	0.513000	-90.000000	0.000000	-90.000000	0.000000	-90.000000	0.000000	-90.000000	0.000000	-90.000000	0.000000	-90.000000	0.000000	-90.000000	0.000000	-90.000000	0.000000	-90.000000	0.000000	-90.000000	0.000000	-90.000000	0.000000	-90.000000	0.000000	-90.000000	0.000000	-90.000000	0.000000	-90.000000	0.000000	-90.000000	0.000000	-90.000000	0.000000	-90.000000	0.000000
-180.000000	0.513000	-180.000000	0.513000	-180.000000	0.513000	-180.000000	0.513000	-180.000000	0.513000	180.000000	0.513000	180.000000	0.513000	-180.000000	0.000000	-180.000000	0.000000	-180.000000	0.000000	-180.000000	0.000000	-180.000000	0.000000	-180.000000	0.000000	-180.000000	0.000000	-180.000000	0.000000	-180.000000	0.000000	-180.000000	0.000000	-180.000000	0.000000	-180.000000	0.000000	-180.000000	0.000000	-180.000000	0.000000	-180.000000	0.000000	-180.000000	0.000000	-180.000000	0.000000	-180.000000	0.000000
-180.000000	0.513000	-180.000000	0.513000	-180.000000	0.513000	-180.000000	0.513000	-180.000000	0.513000	-180.000000	0.513000	-180.000000	0.513000	101.200000	0.000000	101.200000	0.000000	101.200000	0.000000	101.200000	0.000000	101.200000	0.000000	101.200000	0.000000	101.200000	0.000000	101.200000	0.000000	101.200000	0.000000	101.200000	0.000000	101.200000	0.000000	101.200000	0.000000	101.200000	0.000000	101.200000	0.000000	101.200000	0.000000	101.200000	0.000000	101.200000	0.000000	101.200000	0.000000
-180.000000	0.513000	-180.000000	0.513000	-180.000000	0.513000	-180.000000	0.513000	-180.000000	0.513000	180.000000	0.513000	180.000000	0.513000	180.000000	0.000000	180.000000	0.000000	180.000000	0.000000	180.000000	0.000000	180.000000	0.000000	180.000000	0.000000	180.000000	0.000000	180.000000	0.000000	180.000000	0.000000	180.000000	0.000000	180.000000	0.000000	180.000000	0.000000	180.000000	0.000000	180.000000	0.000000	180.000000	0.000000	180.000000	0.000000	180.000000	0.000000	180.000000	0.000000
-180.000000	0.513000	-180.000000	0.513000	-180.000000	0.513000	-180.000000	0.513000	-180.000000	0.513000	-180.000000	0.513000	-180.000000	0.513000	-90.000000	0.000000	-90.000000	0.000000	-90.000000	0.000000	-90.000000	0.000000	-90.000000	0.000000	-90.000000	0.000000	-90.000000	0.000000	-90.000000	0.000000	-90.000000	0.000000	-90.000000	0.000000	-90.000000	0.000000	-90.000000	0.000000	-90.000000	0.000000	-90.000000	0.000000	-90.000000	0.000000	-90.000000	0.000000	-90.000000	0.000000	-90.000000	0.000000
-180.000000	0.513000	-180.000000	0.513000	-180.000000	0.513000	-180.000000	0.513000	-180.000000	0.513000	180.000000	0.513000	180.000000	0.513000	-180.000000	0.000000	-180.000000	0.000000	-180.000000	0.000000	-180.000000	0.000000	-180.000000	0.000000	-180.000000	0.000000	-180.000000	0.000000	-180.000000	0.000000	-180.000000	0.000000	-180.000000	0.000000	-180.000000	0.000000	-180.000000	0.000000	-180.000000	0.000000	-180.000000	0.000000	-180.000000	0.000000	-180.000000	0.000000	-180.000000	0.000000	-180.000000	0.000000
-180.000000	0.513000	-180.000000	0.513000	-180.000000	0.513000	-180.000000	0.513000	-180.000000	0.513000	-180.000000	0.513000	-180.000000	0.513000	135.000000	0.000000	135.000000	0.000000	135.000000	0.000000	135.000000	0.000000	135.000000	0.000000	135.000000	0.000000	135.000000	0.000000	135.000000	0.000000	135.000000	0.000000	135.000000	0.000000	135.000000	0.000000	135.000000	0.000000	135.000000	0.000000	135.000000	0.000000	135.000000	0.000000	135.000000	0.000000	135.000000	0.000000	135.000000	0.000000
-180.000000	0.513000	-180.000000	0.513000	-180.000000	0.513000	-180.000000	0.513000	-180.000000	0.513000	180.000000	0.513000	180.000000	0.513000	-180.000000	0.000000	-180.000000	0.000000	-180.000000	0.000000	-180.000000	0.000000	-180.000000	0.000000	-180.000000	0.000000	-180.000000	0.000000	-180.000000	0.000000	-180.000000	0.000000	-180.000000	0.000000	-180.000000	0.000000	-180.000000	0.000000	-180.000000	0.000000	-180.000000	0.000000	-180.000000	0.000000	-180.000000	0.000000	-180.000000	0.000000	-180.000000	0.000000
-180.000000	0.513000	-180.000000	0.513000	-180.000000	0.513000	-180.000000	0.513000	-180.000000	0.513000	-180.000000	0.513000	-180.000000	0.513000	90.000000	0.000000	90.000000	0.000000	90.000000	0.000000	90.000000	0.000000	90.000000	0.000000	90.000000	0.000000	90.000000	0.000000	90.000000	0.000000	90.000000	0.000000	90.000000	0.000000	90.000000	0.000000	90.000000	0.000000	90.000000	0.000000	90.000000	0.000000	90.000000	0.000000	90.000000	0.000000	90.000000	0.000000	90.000000	0.000000
-180.000000	0.513000	-180.000000	0.513000	-180.000000	0.513000	-180.000000	0.513000	-180.000000	0.513000	180.000000	0.513000	180.000000	0.513000	180.000000	0.000000	180.000000	0.000000	180.000000	0.000000	180.000000	0.000000	180.000000	0.000000	180.000000	0.000000	180.000000	0.000000	180.000000	0.000000	180.000000	0.000000	180.000000	0.000000	180.000000	0.000000	180.000000	0.000000	180.000000	0.000000	180.000000	0.000000	180.000000	0.000000	180.000000	0.000000	180.000000	0.000000	180.000000	0.000000
-180.000000	0.513000	-180.000000	0.513000	-180.000000	0.513000	-180.000000	0.513000	-180.000000	0.513000	-180.000000	0.513000	-180.000000	0.513000	-112.500000	0.000000	-112.500000	0.000000	-112.500000	0.000000	-112.500000	0.000000	-112.500000	0.000000	-112.500000	0.000000	-112.500000	0.000000	-112.500000	0.000000	-112.500000	0.000000	-112.500000	0.000000	-112.500000	0.000000	-112.500000	0.000000	-112.500000	0.000000	-112.500000	0.000000	-112.500000	0.000000	-112.500000	0.000000	-112.500000	0.000000	-112.500000	0.000000
-180.000000	0.513000	-180.000000	0.513000	-180.000000	0.513000	-180.000000	0.513000	-180.000000	0.513000	180.000000	0.513000	180.000000	0.513000	180.000000	0.000000	180.000000	0.000000	180.000000	0.000000	180.000000	0.000000	180.000000	0.000000	180.000000	0.000000	180.000000	0.000000	180.000000	0.000000	180.000000	0.000000	180.000000	0.000000	180.000000	0.000000	180.000000	0.000000	180.000000	0.000000	180.000000	0.000000	180.000000	0.000000	180.000000	0.000000	180.000000	0.000000	180.000000	0.000000
-180.000000	0.513000	-180.000000	0.513000	-180.000000	0.513000	-180.000000	0.513000	-180.000000	0.513000	-180.000000	0.513000	-180.000000	0.513000	-90.000000	0.000000	-90.000000	0.000000	-90.000000	0.000000	-90.000000	0.000000	-90.000000	0.000000	-90.000000	0.000000	-90.000000	0.000000	-90.000000	0.000000	-90.000000	0.000000	-90.000000	0.000000	-90.000000	0.000000	-90.000000	0.000000	-90.000000	0.000000	-90.000000	0.000000	-90.000000	0.000000	-90.000000	0.000000	-90.000000	0.000000	-90.000000	0.000000
-180.000000	0.513000	-180.000000	0.513000	-180.000000	0.513000	-180.000000	0.513000	-180.000000	0.513000	180.000000	0.513000	180.000000	0.513000	-180.000000	0.000000	-180.000000	0.000000	-180.000000	0.000000	-180.000000	0.000000	-180.000000	0.000000	-180.000000	0.000000	-180.000000	0.000000	-180.000000	0.000000	-180.000000	0.000000	-180.000000	0.000000	-180.000000	0.000000	-180.000000	0.000000	-180.000000	0.000000	-180.000000	0.000000	-180.000000	0.000000	-180.000000	0.000000	-180.000000	0.000000	-180.000000	0.000000
-180.000000	0.513000	-180.000000	0.513000	-180.000000	0.513000	-180.000000	0.513000	-180.000000	0.513000	-180.000000	0.513000	-180.000000	0.513000	135.000000	0.000000	135.000000	0.000000	135.000000	0.000000	135.000000	0.000000	135.000000	0.000000	135.000000	0.000000	135.000000	0.000000	135.000000	0.000000	135.000000	0.000000	135.000000	0.000000	135.000000	0.000000	135.000000	0.000000	135.000000	0.000000	135.000000	0.000000	135.000000	0.000000	135.000000	0.000000	135.000000	0.000000	135.000000	0.000000
-180.000000	0.513000	-180.000000	0.513000	-180.000000	0.513000	-180.000000	0.513000	-180.000000	0.513000	180.000000	0.513000	180.000000	0.513000	-180.000000	0.000000	-180.000000	0.000000	-180.000000	0.000000	-180.000000	0.000000	-180.000000	0.000000	-180.000000	0.000000	-180.000000	0.000000	-180.000000	0.000000	-180.000000	0.000000	-180.000000	0.000000	-180.000000	0.000000	-180.000000	0.000000	-180.000000	0.000000	-180.000000	0.000000	-180.000000	0.000000	-180.000000	0.000000	-180.000000	0.000000	-180.000000	0.000000
-180.000000	0.513000	-180.000000	0.513000	-180.000000	0.513000	-180.000000	0.513000	-180.000000	0.513000	-180.000000	0.513000	-180.000000	0.513000	90.000000	0.000000	90.000000	0.000000	90.000000	0.000000	90.000000	0.000000	90.000000	0.000000	90.000000	0.000000	90.000000	0.000000	90.000000	0.000000	90.000000	0.000000	90.000000	0.000000	90.000000	0.000000	90.000000	0.000000	90.000000	0.000000	90.000000	0.000000	90.000000	0.000000	90.000000	0.000000	90.000000	0.000000	90.000000	0.000000
-180.000000	0.513000	-180.000000	0.513000	-180.000000	0.513000	-180.000000	0.513000	-180.000000	0.513000	180.000000	0.513000	180.000000	0.513000	180.000000	0.000000	180.000000	0.000000	180.000000	0.000000	180.000000	0.000000	180.000000	0.000000	180.000000	0.000000	180.000000	0.000000	180.000000	0.000000	180.000000	0.000000	180.000000	0.000000	180.000000	0.000000	180.000000	0.000000	180.000000	0.000000	180.000000	0.000000	180.000000	0.000000	180.000000	0.000000	180.000000	0.000000	180.000000	0.000000
-180.000000	0.513000	-180.000000	0.513000	-180.000000	0.513000	-180.000000	0.513000	-180.000000	0.513000	-180.000000	0.513000	-180.000000	0.513000	-132.300000	1.355000	-126.600000	0.000000	-126.600000	0.000000	-126.600000	0.000000	-126.600000	0.000000	-126.600000	0.000000	-126.600000	0.000000	-126.600000	0.000000	-126.600000	0.000000	-126.600000	0.000000	-126.600000	0.000000	-126.600000	0.000000	-126.600000	0.000000	-126.600000	0.000000	-126.600000	0.000000	-126.600000	0.000000	-126.600000	0.000000	-126.600000	0.000000
-180.000000	0.513000	-180.000000	0.513000	-180.000000	0.513000	-180.000000	0.513000	-180.000000	0.513000	180.000000	0.513000	180.000000	0.513000	180.000000	0.001000	180.000000	0.000000	180.000000	0.000000	180.000000	0.000000	180.000000	0.000000	180.000000	0.000000	180.000000	0.000000	180.000000	0.000000	180.000000	0.000000	180.000000	0.000000	180.000000	0.000000	180.000000	0.000000	180.000000	0.000000	180.000000	0.000000	180.000000	0.000000	180.000000	0.000000	180.000000	0.000000	180.000000	0.000000
-180.000000	0.513000	-180.000000	0.513000	-180.000000	0.513000	-180.000000	0.513000	-180.000000	0.513000	-180.000000	0.513000	-180.000000	0.513000	-90.000000	0.000000	90.000000	0.000000	90.000000	0.000000	90.000000	0.000000	90.000000	0.000000	90.000000	0.000000	90.000000	0.000000	90.000000	0.000000	90.000000	0.000000	90.000000	0.000000	90.000000	0.000000	90.000000	0.000000	90.000000	0.000000	90.000000	0.000000	90.000000	0.000000	90.000000	0.000000	90.000000	0.000000	90.000000	0.000000
-180.000000	0.513000	-180.000000	0.513000	-180.000000	0.513000	-180.000000	0.513000	-180.000000	0.513000	180.000000	0.513000	180.000000	0.513000	-180.000000	0.000000	-180.000000	0.000000	-180.000000	0.000000	-180.000000	0.000000	-180.000000	0.000000	-180.000000	0.000000	-180.000000	0.000000	-180.000000	0.000000	-180.000000	0.000000	-180.000000	0.000000	-180.000000	0.000000	-180.000000	0.000000	-180.000000	0.000000	-180.000000	0.000000	-180.000000	0.000000	-180.000000	0.000000	-180.000000	0.000000	-180.000000	0.000000
-180.000000	0.513000	-180.000000	0.513000	-180.000000	0.513000	-180.000000	0.513000	-180.000000	0.513000	-180.000000	0.513000	-180.000000	0.513000	-45.100000	0.004000	-135.000000	0.000000	-135.000000	0.000000	-135.000000	0.000000	-135.000000	0.000000	-135.000000	0.000000	-135.000000	0.000000	-135.000000	0.000000	-135.000000	0.000000	-135.000000	0.000000	-135.000000	0.000000	-135.000000	0.000000	-135.000000	0.000000	-135.000000	0.000000	-135.000000	0.000000	-135.000000	0.000000	-135.000000	0.000000	-135.000000	0.000000
-180.000000	0.513000	-180.000000	0.513000	-180.000000	0.513000	-180.000000	0.513000	-180.000000	0.513000	180.000000	0.513000	180.000000	0.513000	-178.900000	0.001000	180.000000	0.000000	180.000000	0.000000	180.000000	0.000000	180.000000	0.000000	180.000000	0.000000	180.000000	0.000000	180.000000	0.000000	180.000000	0.000000	180.000000	0.000000	180.000000	0.000000	180.000000	0.000000	180.000000	0.000000	180.000000	0.000000	180.000000	0.000000	180.000000	0.000000	180.000000	0.000000	180.000000	0.000000
-180.000000	0.513000	-180.000000	0.513000	-180.000000	0.513000	-180.000000	0.513000	-180.000000	0.513000	-180.000000	0.513000	-180.000000	0.513000	-90.600000	0.982000	-90.000000	0.000000	-90.000000	0.000000	-90.000000	0.000000	-90.000000	0.000000	-90.000000	0.000000	-90.000000	0.000000	-90.000000	0.000000	-90.000000	0.000000	-90.000000	0.000000	-90.000000	0.000000	-90.000000	0.000000	-90.000000	0.000000	-90.000000	0.000000	-90.000000	0.000000	-90.000000	0.000000	-90.000000	0.000000	-90.000000	0.000000
-180.000000	0.513000	-180.000000	0.513000	-180.000000	0.513000	-180.000000	0.513000	-180.000000	0.513000	180.000000	0.513000	180.000000	0.513000	-179.800000	0.001000	180.000000	0.000000	180.000000	0.000000	180.000000	0.000000	180.000000	0.000000	180.000000	0.000000	180.000000	0.000000	180.000000	0.000000	180.000000	0.000000	180.000000	0.000000	180.000000	0.000000	180.000000	0.000000	180.000000	0.000000	180.000000	0.000000	180.000000	0.000000	180.000000	0.000000	180.000000	0.000000	180.000000	0.000000
-180.000000	0.513000	-180.000000	0.513000	-180.000000	0.513000	-180.000000	0.513000	-180.000000	0.513000	-180.000000	0.513000	-180.000000	0.513000	129.200000	0.006000	112.500000	0.000000	112.500000	0.000000	112.500000	0.000000	112.500000	0.000000	112.500000	0.000000	112.500000	0.000000	112.500000	0.000000	112.500000	0.000000	112.500000	0.000000	112.500000	0.000000	112.500000	0.000000	112.500000	0.000000	112.500000	0.000000	112.500000	0.000000	112.500000	0.000000	112.500000	0.000000	112.500000	0.000000
-180.000000	0.513000	-180.000000	0.513000	-180.000000	0.513000	-180.000000	0.513000	-180.000000	0.513000	180.000000	0.513000	180.000000	0.513000	178.800000	0.001000	180.000000	0.000000	180.000000	0.000000	180.000000	0.000000	180.000000	0.000000	180.000000	0.000000	180.000000	0.000000	180.000000	0.000000	180.000000	0.000000	180.000000	0.000000	180.000000	0.000000	180.000000	0.000000	180.000000	0.000000	180.000000	0.000000	180.000000	0.000000	180.000000	0.000000	180.000000	0.000000	180.000000	0.000000
-180.000000	0.513000	-180.000000	0.513000	-180.000000	0.513000	-180.000000	0.513000	-180.000000	0.513000	-180.000000	0.513000	-180.000000	0.513000	115.500000	0.901000	-90.000000	0.000000	-90.000000	0.000000	-90.000000	0.000000	-90.000000	0.000000	-90.000000	0.000000	-90.000000	0.000000	-90.000000	0.000000	-90.000000	0.000000	-90.000000	0.000000	-90.000000	0.000000	-90.000000	0.000000	-90.000000	0.000000	-90.000000	0.000000	-90.000000	0.000000	-90.000000	0.000000	-90.000000	0.000000	-90.000000	0.000000
-180.000000	0.513000	-180.000000	0.513000	-180.000000	0.513000	-180.000000	0.513000	-180.000000	0.513000	180.000000	0.513000	180.000000	0.513000	179.900000	0.001000	-180.000000	0.000000	-180.000000	0.000000	-180.000000	0.000000	-180.000000	0.000000	-180.000000	0.000000	-180.000000	0.000000	-180.000000	0.000000	-180.000000	0.000000	-180.000000	0.000000	-180.000000	0.000000	-180.000000	0.000000	-180.000000	0.000000	-180.000000	0.000000	-180.000000	0.000000	-180.000000	0.000000	-180.000000	0.000000	-180.000000	0.000000
-180.000000	0.513000	-180.000000	0.513000	-180.000000	0.513000	-180.000000	0.513000	-180.000000	0.513000	-180.000000	0.513000	-180.000000	0.513000	90.300000	0.751000	135.000000	0.000000	135.000000	0.000000	135.000000	0.000000	135.000000	0.000000	135.000000	0.000000	135.000000	0.000000	135.000000	0.000000	135.000000	0.000000	135.000000	0.000000	135.000000	0.000000	135.000000	0.000000	135.000000	0.000000	135.000000	0.000000	135.000000	0.000000	135.000000	0.000000	135.000000	0.000000	135.000000	0.000000
-180.000000	0.513000	-180.000000	0.513000	-180.000000	0.513000	-180.000000	0.513000	-180.000000	0.513000	180.000000	0.513000	180.000000	0.513000	179.500000	0.001000	180.000000	0.000000	180.000000	0.000000	180.000000	0.000000	180.000000	0.000000	180.000000	0.000000	180.000000	0.000000	180.000000	0.000000	180.000000	0.000000	180.000000	0.000000	180.000000	0.000000	180.000000	0.000000	180.000000	0.000000	180.000000	0.000000	180.000000	0.000000	180.000000	0.000000	180.000000	0.000000	180.000000	0.000000
-180.000000	0.513000	-180.000000	0.513000	-180.000000	0.513000	-180.000000	0.513000	-180.000000	0.513000	-180.000000	0.513000	-180.000000	0.513000	90.500000	0.752000	90.000000	0.000000	90.000000	0.000000	90.000000	0.000000	90.000000	0.000000	90.000000	0.000000	90.000000	0.000000	90.000000	0.000000	90.000000	0.000000	90.000000	0.000000	90.000000	0.000000	90.000000	0.000000	90.000000	0.000000	90.000000	0.000000	90.000000	0.000000	90.000000	0.000000	90.000000	0.000000	90.000000	0.000000
-180.000000	0.513000	-180.000000	0.513000	-180.000000	0.513000	-180.000000	0.513000	-180.000000	0.513000	180.000000	0.513000	180.000000	0.513000	179.500000	0.002000	-180.000000	0.000000	-180.000000	0.000000	-180.000000	0.000000	-180.000000	0.000000	-180.000000	0.000000	-180.000000	0.000000	-180.000000	0.000000	-180.000000	0.000000	-180.000000	0.000000	-180.000000	0.000000	-180.000000	0.000000	-180.000000	0.000000	-180.000000	0.000000	-180.000000	0.000000	-180.000000	0.000000	-180.000000	0.000000	-180.000000	0.000000
-180.000000	0.513000	-180.000000	0.513000	-180.000000	0.513000	-180.000000	0.513000	-180.000000	0.513000	-180.000000	0.513000	-180.000000	0.513000	90.800000	0.752000	-101.200000	0.000000	-101.200000	0.000000	-101.200000	0.000000	-101.200000	0.000000	-101.200000	0.000000	-101.200000	0.000000	-101.200000	0.000000	-101.200000	0.000000	-101.200000	0.000000	-101.200000	0.000000	-101.200000	0.000000	-101.200000	0.000000	-101.200000	0.000000	-101.200000	0.000000	-101.200000	0.000000	-101.200000	0.000000	-101.200000	0.000000
-180.000000	0.513000	-180.000000	0.513000	-180.000000	0.513000	-180.000000	0.513000	-180.000000	0.513000	180.000000	0.513000	180.000000	0.513000	178.900000	0.001000	-180.000000	0.000000	-180.000000	0.000000	-180.000000	0.000000	-180.000000	0.000000	-180.000000	0.000000	-180.000000	0.000000	-180.000000	0.000000	-180.000000	0.000000	-180.000000	0.000000	-180.000000	0.000000	-180.000000	0.000000	-180.000000	0.000000	-180.000000	0.000000	-180.000000	0.000000	-180.000000	0.000000	-180.000000	0.000000	-180.000000	0.000000
-180.000000	0.513000	-180.000000	0.513000	-180.000000	0.513000	-180.000000	0.513000	-180.000000	0.513000	-180.000000	0.513000	-180.000000	0.513000	90.800000	0.752000	90.000000	0.000000	90.000000	0.000000	90.000000	0.000000	90.000000	0.000000	90.000000	0.000000	90.000000	0.000000	90.000000	0.000000	90.000000	0.000000	90.000000	0.000000	90.000000	0.000000	90.000000	0.000000	90.000000	0.000000	90.000000	0.000000	90.000000	0.000000	90.000000	0.000000	90.000000	0.000000	90.000000	0.000000
-180.000000	0.513000	-180.000000	0.513000	-180.000000	0.513000	-180.000000	0.513000	-180.000000	0.513000	180.000000	0.513000	180.000000	0.513000	179.500000	0.002000	180.000000	0.000000	180.000000	0.000000	180.000000	0.000000	180.000000	0.000000	180.000000	0.000000	180.000000	0.000000	180.000000	0.000000	180.000000	0.000000	180.000000	0.000000	180.000000	0.000000	180.000000	0.000000	180.000000	0.000000	180.000000	0.000000	180.000000	0.000000	180.000000	0.000000	180.000000	0.000000	180.000000	0.000000
-180.000000	0.513000	-180.000000	0.513000	-180.000000	0.513000	-180.000000	0.513000	-180.000000	0.513000	-180.000000	0.513000	-180.000000	0.513000	90.800000	0.752000	-135.000000	0.000000	-135.000000	0.000000	-135.000000	0.000000	-135.000000	0.000000	-135.000000	0.000000	-135.000000	0.000000	-135.000000	0.000000	-135.000000	0.000000	-135.000000	0.000000	-135.000000	0.000000	-135.000000	0.000000	-135.000000	0.000000	-135.000000	0.000000	-135.000000	0.000000	-135.000000	0.000000	-135.000000	0.000000	-135.000000	0.000000
-180.000000	0.513000	-180.000000	0.513000	-180.000000	0.513000	-180.000000	0.513000	-180.000000	0.513000	180.000000	0.513000	180.000000	0.513000	178.900000	0.001000	180.000000	0.000000	180.000000	0.000000	180.000000	0.000000	180.000000	0.000000	180.000000	0.000000	180.000000	0.000000	180.000000	0.000000	180.000000	0.000000	180.000000	0.000000	180.000000	0.000000	180.000000	0.000000	180.000000	0.000000	180.000000	0.000000	180.000000	0.000000	180.000000	0.000000	180.000000	0.000000	180.000000	0.000000
-180.000000	0.513000	-180.000000	0.513000	-180.000000	0.513000	-180.000000	0.513000	-180.000000	0.513000	-180.000000	0.513000	-180.000000	0.513000	90.800000	0.752000	-90.000000	0.000000	-90.000000	0.000000	-90.000000	0.000000	-90.000000	0.000000	-90.000000	0.000000	-90.000000	0.000000	-90.000000	0.000000	-90.000000	0.000000	-90.000000	0.000000	-90.000000	0.000000	-90.000000	0.000000	-90.000000	0.000000	-90.000000	0.000000	-90.000000	0.000000	-90.000000	0.000000	-90.000000	0.000000	-90.000000	0.000000
-180.000000	0.513000	-180.000000	0.513000	-180.000000	0.513000	-180.000000	0.513000	-180.000000	0.513000	180.000000	0.513000	180.000000	0.513000	179.500000	0.002000	-180.000000	0.000000	-180.000000	0.000000	-180.000000	0.000000	-180.000000	0.000000	-180.000000	0.000000	-180.000000	0.000000	-180.000000	0.000000	-180.000000	0.000000	-180.000000	0.000000	-180.000000	0.000000	-180.000000	0.000000	-180.000000	0.000000	-180.000000	0.000000	-180.000000	0.000000	-180.000000	0.000000	-180.000000	0.000000	-180.000000	0.000000
-180.000000	0.513000	-180.000000	0.513000	-180.000000	0.513000	-180.000000	0.513000	-180.000000	0.513000	-180.000000	0.513000	-180.000000	0.513000	90.800000	0.752000	112.500000	0.000000	112.500000	0.000000	112.500000	0.000000	112.500000	0.000000	112.500000	0.000000	112.500000	0.000000	112.500000	0.000000	112.500000	0.000000	112.500000	0.000000	112.500000	0.000000	112.500000	0.000000	112.500000	0.000000	112.500000	0.000000	112.500000	0.000000	112.500000	0.000000	112.500000	0.000000	112.500000	0.000000
-180.000000	0.513000	-180.000000	0.513000	-180.000000	0.513000	-180.000000	0.513000	-180.000000	0.513000	180.000000	0.513000	180.000000	0.513000	178.900000	0.001000	180.000000	0.000000	180.000000	0.000000	180.000000	0.000000	180.000000	0.000000	180.000000	0.000000	180.000000	0.000000	180.000000	0.000000	180.000000	0.000000	180.000000	0.000000	180.000000	0.000000	180.000000	0.000000	180.000000	0.000000	180.000000	0.000000	180.000000	0.000000	180.000000	0.000000	180.000000	0.000000	180.000000	0.000000
-180.000000	0.513000	-180.000000	0.513000	-180.000000	0.513000	-180.000000	0.513000	-180.000000	0.513000	-180.000000	0.513000	-180.000000	0.513000	90.800000	0.752000	-90.000000	0.000000	-90.000000	0.000000	-90.000000	0.000000	-90.000000	0.000000	-90.000000	0.000000	-90.000000	0.000000	-90.000000	0.000000	-90.000000	0.000000	-90.000000	0.000000	-90.000000	0.000000	-90.000000	0.000000	-90.000000	0.000000	-90.000000	0.000000	-90.000000	0.000000	-90.000000	0.000000	-90.000000	0.000000	-90.000000	0.000000
-180.000000	0.513000	-180.000000	0.513000	-180.000000	0.513000	-180.000000	0.513000	-180.000000	0.513000	180.000000	0.513000	180.000000	0.513000	179.500000	0.002000	-180.000000	0.000000	-180.000000	0.000000	-180.000000	0.000000	-180.000000	0.000000	-180.000000	0.000000	-180.000000	0.000000	-180.000000	0.000000	-180.000000	0.000000	-180.000000	0.000000	-180.000000	0.000000	-180.000000	0.000000	-180.000000	0.000000	-180.000000	0.000000	-180.000000	0.000000	-180.000000	0.000000	-180.000000	0.000000	-180.000000	0.000000
-180.000000	0.513000	-180.000000	0.513000	-180.000000	0.513000	-180.000000	0.513000	-180.000000	0.513000	-180.000000	0.513000	-180.000000	0.513000	90.800000	0.752000	135.000000	0.000000	135.000000	0.000000	135.000000	0.000000	135.000000	0.000000	135.000000	0.000000	135.000000	0.000000	135.000000	0.000000	135.000000	0.000000	135.000000	0.000000	135.000000	0.000000	135.000000	0.000000	135.000000	0.000000	135.000000	0.000000	135.000000	0.000000	135.000000	0.000000	135.000000	0.000000	135.000000	0.000000
-180.000000	0.513000	-180.000000	0.513000	-180.000000	0.513000	-180.000000	0.513000	-180.000000	0.513000	180.000000	0.513000	180.000000	0.513000	178.900000	0.001000	-180.000000	0.000000	-180.000000	0.000000	-180.000000	0.000000	-180.000000	0.000000	-180.000000	0.000000	-180.000000	0.000000	-180.000000	0.000000	-180.000000	0.000000	-180.000000	0.000000	-180.000000	0.000000	-180.000000	0.000000	-180.000000	0.000000	-180.000000	0.000000	-180.000000	0.000000	-180.000000	0.000000	-180.000000	0.000000	-180.000000	0.000000
-180.000000	0.513000	-180.000000	0.513000	-180.000000	0.513000	-180.000000	0.513000	-180.000000	0.513000	-180.000000	0.513000	-180.000000	0.513000	90.800000	0.752000	90.000000	0.000000	90.000000	0.000000	90.000000	0.000000	90.000000	0.000000	90.000000	0.000000	90.000000	0.000000	90.000000	0.000000	90.000000	0.000000	90.000000	0.000000	90.000000	0.000000	90.000000	0.000000	90.000000	0.000000	90.000000	0.000000	90.000000	0.000000	90.000000	0.000000	90.000000	0.000000	90.000000	0.000000
-180.000000	0.513000	-180.000000	0.513000	-180.000000	0.513000	-180.000000	0.513000	-180.000000	0.513000	180.000000	0.513000	180.000000	0.513000	179.500000	0.002000	180.000000	0.000000	180.000000	0.000000	180.000000	0.000000	180.000000	0.000000	180.000000	0.000000	180.000000	0.000000	180.000000	0.000000	180.000000	0.000000	180.000000	0.000000	180.000000	0.000000	180.000000	0.000000	180.000000	0.000000	180.000000	0.000000	180.000000	0.000000	180.000000	0.000000	180.000000	0.000000	180.000000	0.000000
-180.000000	0.513000	-180.000000	0.513000	-180.000000	0.513000	-180.000000	0.513000	-180.000000	0.513000	-180.000000	0.513000	-180.000000	0.513000	90.800000	0.752000	-140.600000	0.000000	-140.600000	0.000000	-140.600000	0.000000	-140.600000	0.000000	-140.600000	0.000000	-140.600000	0.000000	-140.600000	0.000000	-140.600000	0.000000	-140.600000	0.000000	-140.600000	0.000000	-140.600000	0.000000	-140.600000	0.000000	-140.600000	0.000000	-140.600000	0.000000	-140.600000	0.000000	-140.600000	0.000000	-140.600000	0.000000
-180.000000	0.513000	-180.000000	0.513000	-180.000000	0.513000	-180.000000	0.513000	-180.000000	0.513000	180.000000	0.513000	180.000000	0.513000	178.900000	0.001000	-180.000000	0.000000	-180.000000	0.000000	-180.000000	0.000000	-180.000000	0.000000	-180.000000	0.000000	-180.000000	0.000000	-180.000000	0.000000	-180.000000	0.000000	-180.000000	0.000000	-180.000000	0.000000	-180.000000	0.000000	-180.000000	0.000000	-180.000000	0.000000	-180.000000	0.000000	-180.000000	0.000000	-180.000000	0.000000	-180.000000	0.000000
-180.000000	0.513000	-180.000000	0.513000	-180.000000	0.513000	-180.000000	0.513000	-180.000000	0.513000	-180.000000	0.513000	-180.000000	0.513000	90.800000	0.752000	-90.000000	0.000000	-90.000000	0.000000	-90.000000	0.000000	-90.000000	0.000000	-90.000000	0.000000	-90.000000	0.000000	-90.000000	0.000000	-90.000000	0.000000	-90.000000	0.000000	-90.000000	0.000000	-90.000000	0.000000	-90.000000	0.000000	-90.000000	0.000000	-90.000000	0.000000	-90.000000	0.000000	-90.000000	0.000000	-90.000000	0.000000
-180.000000	0.513000	-180.000000	0.513000	-180.000000	0.513000	-180.000000	0.513000	-180.000000	0.513000	180.000000	0.513000	180.000000	0.513000	179.500000	0.002000	-180.000000	0.000000	-180.000000	0.000000	-180.000000	0.000000	-180.000000	0.000000	-180.000000	0.000000	-180.000000	0.000000	-180.000000	0.000000	-180.000000	0.000000	-180.000000	0.000000	-180.000000	0.000000	-180.000000	0.000000	-180.000000	0.000000	-180.000000	0.000000	-180.000000	0.000000	-180.000000	0.000000	-180.000000	0.000000	-180.000000	0.000000
-180.000000	0.442000	-180.000000	0.000000	-180.000000	0.000000	-180.000000	0.000000	-180.000000	0.000000	-180.000000	0.000000	-180.000000	0.000000	-180.000000	0.000000	-180.000000	0.000000	-180.000000	0.000000	-180.000000	0.000000	-180.000000	0.000000	-180.000000	0.000000	-180.000000	0.000000	-180.000000	0.000000	-180.000000	0.000000	-180.000000	0.000000	-180.000000	0.000000	-180.000000	0.000000	-180.000000	0.000000	-180.000000	0.000000	-180.000000	0.000000	-180.000000	0.000000	-180.000000	0.000000	-180.000000	0.000000
-180.000000	0.535000	90.000000	0.751000	90.000000	0.751000	90.000000	0.000000	90.000000	0.000000	90.000000	0.000000	90.000000	0.000000	90.000000	0.000000	90.000000	0.000000	90.000000	0.000000	90.000000	0.000000	90.000000	0.000000	90.000000	0.000000	90.000000	0.000000	90.000000	0.000000	90.000000	0.000000	90.000000	0.000000	90.000000	0.000000	90.000000	0.000000	90.000000	0.000000	90.000000	0.000000	90.000000	0.000000	90.000000	0.000000	90.000000	0.000000	90.000000	0.000000
-180.000000	0.507000	-180.000000	0.471000	-180.000000	0.471000	-180.000000	0.000000	-180.000000	0.000000	-180.000000	0.000000	-180.000000	0.000000	-180.000000	0.000000	-180.000000	0.000000	-180.000000	0.000000	-180.000000	0.000000	-180.000000	0.000000	-180.000000	0.000000	-180.000000	0.000000	-180.000000	0.000000	-180.000000	0.000000	-180.000000	0.000000	-180.000000	0.000000	-180.000000	0.000000	-180.000000	0.000000	-180.000000	0.000000	-180.000000	0.000000	-180.000000	0.000000	-180.000000	0.000000	-180.000000	0.000000
-180.000000	0.514000	-180.000000	0.525000	-180.000000	0.525000	-135.000000	0.910000	-135.000000	0.000000	-135.000000	0.000000	-135.000000	0.000000	-135.000000	0.000000	-135.000000	0.000000	-135.000000	0.000000	-135.000000	0.000000	-135.000000	0.000000	-135.000000	0.000000	-135.000000	0.000000	-135.000000	0.000000	-135.000000	0.000000	-135.000000	0.000000	-135.000000	0.000000	-135.000000	0.000000	-135.000000	0.000000	-135.000000	0.000000	-135.000000	0.000000	-135.000000	0.000000	-135.000000	0.000000	-135.000000	0.000000
-180.000000	0.512000	-180.000000	0.509000	-180.000000	0.509000	-180.000000	0.462000	-180.000000	0.000000	-180.000000	0.000000	-180.000000	0.000000	-180.000000	0.000000	-180.000000	0.000000	-180.000000	0.000000	-180.000000	0.000000	-180.000000	0.000000	-180.000000	0.000000	-180.000000	0.000000	-180.000000	0.000000	-180.000000	0.000000	-180.000000	0.000000	-180.000000	0.000000	-180.000000	0.000000	-180.000000	0.000000	-180.000000	0.000000	-180.000000	0.000000	-180.000000	0.000000	-180.000000	0.000000	-180.000000	0.000000
-180.000000	0.513000	-180.000000	0.514000	-180.000000	0.514000	-180.000000	0.528000	-90.000000	0.000000	-90.000000	0.000000	-90.000000	0.000000	-90.000000	0.000000	-90.000000	0.000000	-90.000000	0.000000	-90.000000	0.000000	-90.000000	0.000000	-90.000000	0.000000	-90.000000	0.000000	-90.000000	0.000000	-90.000000	0.000000	-90.000000	0.000000	-90.000000	0.000000	-90.000000	0.000000	-90.000000	0.000000	-90.000000	0.000000	-90.000000	0.000000	-90.000000	0.000000	-90.000000	0.000000	-90.000000	0.000000
-180.000000	0.513000	-180.000000	0.512000	-180.000000	0.512000	-180.000000	0.509000	-180.000000	0.000000	-180.000000	0.000000	-180.000000	0.000000	-180.000000	0.000000	-180.000000	0.000000	-180.000000	0.000000	-180.000000	0.000000	-180.000000	0.000000	-180.000000	0.000000	-180.000000	0.000000	-180.000000	0.000000	-180.000000	0.000000	-180.000000	0.000000	-180.000000	0.000000	-180.000000	0.000000	-180.000000	0.000000	-180.000000	0.000000	-180.000000	0.000000	-180.000000	0.000000	-180.000000	0.000000	-180.000000	0.000000
-180.000000	0.513000	-180.000000	0.513000	-180.000000	0.513000	-180.000000	0.514000	112.500000	1.040000	112.500000	0.000000	112.500000	0.000000	112.500000	0.000000	112.500000	0.000000	112.500000	0.000000	112.500000	0.000000	112.500000	0.000000	112.500000	0.000000	112.500000	0.000000	112.500000	0.000000	112.500000	0.000000	112.500000	0.000000	112.500000	0.000000	112.500000	0.000000	112.500000	0.000000	112.500000	0.000000	112.500000	0.000000	112.500000	0.000000	112.500000	0.000000	112.500000	0.000000
-180.000000	0.513000	-180.000000	0.513000	-180.000000	0.513000	-180.000000	0.512000	-180.000000	0.456000	-180.000000	0.000000	-180.000000	0.000000	-180.000000	0.000000	-180.000000	0.000000	-180.000000	0.000000	-180.000000	0.000000	-180.000000	0.000000	-180.000000	0.000000	-180.000000	0.000000	-180.000000	0.000000	-180.000000	0.000000	-180.000000	0.000000	-180.000000	0.000000	-180.000000	0.000000	-180.000000	0.000000	-180.000000	0.000000	-180.000000	0.000000	-180.000000	0.000000	-180.000000	0.000000	-180.000000	0.000000
-180.000000	0.513000	-180.000000	0.513000	-180.000000	0.513000	-180.000000	0.513000	-180.000000	0.530000	-90.000000	0.000000	-90.000000	0.000000	-90.000000	0.000000	-90.000000	0.000000	-90.000000	0.000000	-90.000000	0.000000	-90.000000	0.000000	-90.000000	0.000000	-90.000000	0.000000	-90.000000	0.000000	-90.000000	0.000000	-90.000000	0.000000	-90.000000	0.000000	-90.000000	0.000000	-90.000000	0.000000	-90.000000	0.000000	-90.000000	0.000000	-90.000000	0.000000	-90.000000	0.000000	-90.000000	0.000000
-180.000000	0.513000	-180.000000	0.513000	-180.000000	0.513000	-180.000000	0.513000	-180.000000	0.508000	-180.000000	0.000000	-180.000000	0.000000	-180.000000	0.000000	-180.000000	0.000000	-180.000000	0.000000	-180.000000	0.000000	-180.000000	0.000000	-180.000000	0.000000	-180.000000	0.000000	-180.000000	0.000000	-180.000000	0.000000	-180.000000	0.000000	-180.000000	0.000000	-180.000000	0.000000	-180.000000	0.000000	-180.000000	0.000000	-180.000000	0.000000	-180.000000	0.000000	-180.000000	0.000000	-180.000000	0.000000
-180.000000	0.513000	-180.000000	0.513000	-180.000000	0.513000	-180.000000	0.513000	-180.000000	0.514000	135.000000	0.000000	135.000000	0.000000	135.000000	0.000000	135.000000	0.000000	135.000000	0.000000	135.000000	0.000000	135.000000	0.000000	135.000000	0.000000	135.000000	0.000000	135.000000	0.000000	135.000000	0.000000	135.000000	0.000000	135.000000	0.000000	135.000000	0.000000	135.000000	0.000000	135.000000	0.000000	135.000000	0.000000	135.000000	0.000000	135.000000	0.000000	135.000000	0.000000
-180.000000	0.513000	-180.000000	0.513000	-180.000000	0.513000	-180.000000	0.513000	-180.000000	0.512000	-180.000000	0.000000	-180.000000	0.000000	-180.000000	0.000000	-180.000000	0.000000	-180.000000	0.000000	-180.000000	0.000000	-180.000000	0.000000	-180.000000	0.000000	-180.000000	0.000000	-180.000000	0.000000	-180.000000	0.000000	-180.000000	0.000000	-180.000000	0.000000	-180.000000	0.000000	-180.000000	0.000000	-180.000000	0.000000	-180.000000	0.000000	-180.000000	0.000000	-180.000000	0.000000	-180.000000	0.000000
-180.000000	0.513000	-180.000000	0.513000	-180.000000	0.513000	-180.000000	0.513000	-180.000000	0.513000	90.000000	0.000000	90.000000	0.000000	90.000000	0.000000	90.000000	0.000000	90.000000	0.000000	90.000000	0.000000	90.000000	0.000000	90.000000	0.000000	90.000000	0.000000	90.000000	0.000000	90.000000	0.000000	90.000000	0.000000	90.000000	0.000000	90.000000	0.000000	90.000000	0.000000	90.000000	0.000000	90.000000	0.000000	90.000000	0.000000	90.000000	0.000000	90.000000	0.000000
-180.000000	0.513000	-180.000000	0.513000	-180.000000	0.513000	-180.000000	0.513000	-180.000000	0.513000	-180.000000	0.000000	-180.000000	0.000000	-180.000000	0.000000	-180.000000	0.000000	-180.000000	0.000000	-180.000000	0.000000	-180.000000	0.000000	-180.000000	0.000000	-180.000000	0.000000	-180.000000	0.000000	-180.000000	0.000000	-180.000000	0.000000	-180.000000	0.000000	-180.000000	0.000000	-180.000000	0.000000	-180.000000	0.000000	-180.000000	0.000000	-180.000000	0.000000	-180.000000	0.000000	-180.000000	0.000000
-180.000000	0.513000	-180.000000	0.513000	-180.000000	0.513000	-180.000000	0.513000	-180.000000	0.513000	-123.800000	1.156000	-123.700000	0.000000	-123.700000	0.000000	-123.700000	0.000000	-123.700000	0.000000	-123.700000	0.000000	-123.700000	0.000000	-123.700000	0.000000	-123.700000	0.000000	-123.700000	0.000000	-123.700000	0.000000	-123.700000	0.000000	-123.700000	0.000000	-123.700000	0.000000	-123.700000	0.000000	-123.700000	0.000000	-123.700000	0.000000	-123.700000	0.000000	-123.700000	0.000000	-123.700000	0.000000
-180.000000	0.513000	-180.000000	0.513000	-180.000000	0.513000	-180.000000	0.513000	-180.000000	0.513000	180.000000	0.004000	180.000000	0.000000	180.000000	0.000000	180.000000	0.000000	180.000000	0.000000	180.000000	0.000000	180.000000	0.000000	180.000000	0.000000	180.000000	0.000000	180.000000	0.000000	180.000000	0.000000	180.000000	0.000000	180.000000	0.000000	180.000000	0.000000	180.000000	0.000000	180.000000	0.000000	180.000000	0.000000	180.000000	0.000000	180.000000	0.000000	180.000000	0.000000
-180.000000	0.513000	-180.000000	0.513000	-180.000000	0.513000	-180.000000	0.513000	-180.000000	0.513000	91.100000	0.749000	-90.000000	0.000000	-90.000000	0.000000	-90.000000	0.000000	-90.000000	0.000000	-90.000000	0.000000	-90.000000	0.000000	-90.000000	0.000000	-90.000000	0.000000	-90.000000	0.000000	-90.000000	0.000000	-90.000000	0.000000	-90.000000	0.000000	-90.000000	0.000000	-90.000000	0.000000	-90.000000	0.000000	-90.000000	0.000000	-90.000000	0.000000	-90.000000	0.000000	-90.000000	0.000000
-180.000000	0.513000	-180.000000	0.513000	-180.000000	0.513000	-180.000000	0.513000	-180.000000	0.513000	179.900000	0.471000	-180.000000	0.000000	-180.000000	0.000000	-180.000000	0.000000	-180.000000	0.000000	-180.000000	0.000000	-180.000000	0.000000	-180.000000	0.000000	-180.000000	0.000000	-180.000000	0.000000	-180.000000	0.000000	-180.000000	0.000000	-180.000000	0.000000	-180.000000	0.000000	-180.000000	0.000000	-180.000000	0.000000	-180.000000	0.000000	-180.000000	0.000000	-180.000000	0.000000	-180.000000	0.000000
-180.000000	0.513000	-180.000000	0.513000	-180.000000	0.513000	-180.000000	0.513000	-180.000000	0.513000	-180.000000	0.525000	135.000000	0.000000	135.000000	0.000000	135.000000	0.000000	135.000000	0.000000	135.000000	0.000000	135.000000	0.000000	135.000000	0.000000	135.000000	0.000000	135.000000	0.000000	135.000000	0.000000	135.000000	0.000000	135.000000	0.000000	135.000000	0.000000	135.000000	0.000000	135.000000	0.000000	135.000000	0.000000	135.000000	0.000000	135.000000	0.000000	135.000000	0.000000
-180.000000	0.513000	-180.000000	0.513000	-180.000000	0.513000	-180.000000	0.513000	-180.000000	0.513000	180.000000	0.509000	180.000000	0.000000	180.000000	0.000000	180.000000	0.000000	180.000000	0.000000	180.000000	0.000000	180.000000	0.000000	180.000000	0.000000	180.000000	0.000000	180.000000	0.000000	180.000000	0.000000	180.000000	0.000000	180.000000	0.000000	180.000000	0.000000	180.000000	0.000000	180.000000	0.000000	180.000000	0.000000	180.000000	0.000000	180.000000	0.000000	180.000000	0.000000
-180.000000	0.513000	-180.000000	0.513000	-180.000000	0.513000	-180.000000	0.513000	-180.000000	0.513000	-180.000000	0.514000	90.000000	0.000000	90.000000	0.000000	90.000000	0.000000	90.000000	0.000000	90.000000	0.000000	90.000000	0.000000	90.000000	0.000000	90.000000	0.000000	90.000000	0.000000	90.000000	0.000000	90.000000	0.000000	90.000000	0.000000	90.000000	0.000000	90.000000	0.000000	90.000000	0.000000	90.000000	0.000000	90.000000	0.000000	90.000000	0.000000	90.000000	0.000000
-180.000000	0.513000	-180.000000	0.513000	-180.000000	0.513000	-180.000000	0.513000	-180.000000	0.513000	180.000000	0.512000	-180.000000	0.000000	-180.000000	0.000000	-180.000000	0.000000	-180.000000	0.000000	-180.000000	0.000000	-180.000000	0.000000	-180.000000	0.000000	-180.000000	0.000000	-180.000000	0.000000	-180.000000	0.000000	-180.000000	0.000000	-180.000000	0.000000	-180.000000	0.000000	-180.000000	0.000000	-180.000000	0.000000	-180.000000	0.000000	-180.000000	0.000000	-180.000000	0.000000	-180.000000	0.000000
-180.000000	0.513000	-180.000000	0.513000	-180.000000	0.513000	-180.000000	0.513000	-180.000000	0.513000	-180.000000	0.513000	-112.500000	0.000000	-112.500000	0.000000	-112.500000	0.000000	-112.500000	0.000000	-112.500000	0.000000	-112.500000	0.000000	-112.500000	0.000000	-112.500000	0.000000	-112.500000	0.000000	-112.500000	0.000000	-112.500000	0.000000	-112.500000	0.000000	-112.500000	0.000000	-112.500000	0.000000	-112.500000	0.000000	-112.500000	0.000000	-112.500000	0.000000	-112.500000	0.000000	-112.500000	0.000000
-180.000000	0.513000	-180.000000	0.513000	-180.000000	0.513000	-180.000000	0.513000	-180.000000	0.513000	180.000000	0.513000	180.000000	0.000000	180.000000	0.000000	180.000000	0.000000	180.000000	0.000000	180.000000	0.000000	180.000000	0.000000	180.000000	0.000000	180.000000	0.000000	180.000000	0.000000	180.000000	0.000000	180.000000	0.000000	180.000000	0.000000	180.000000	0.000000	180.000000	0.000000	180.000000	0.000000	180.000000	0.000000	180.000000	0.000000	180.000000	0.000000	180.000000	0.000000
-180.000000	0.513000	-180.000000	0.513000	-180.000000	0.513000	-180.000000	0.513000	-180.000000	0.513000	-180.000000	0.513000	90.000000	0.000000	90.000000	0.000000	90.000000	0.000000	90.000000	0.000000	90.000000	0.000000	90.000000	0.000000	90.000000	0.000000	90.000000	0.000000	90.000000	0.000000	90.000000	0.000000	90.000000	0.000000	90.000000	0.000000	90.000000	0.000000	90.000000	0.000000	90.000000	0.000000	90.000000	0.000000	90.000000	0.000000	90.000000	0.000000	90.000000	0.000000
-180.000000	0.513000	-180.000000	0.513000	-180.000000	0.513000	-180.000000	0.513000	-180.000000	0.513000	180.000000	0.513000	-180.000000	0.000000	-180.000000	0.000000	-180.000000	0.000000	-180.000000	0.000000	-180.000000	0.000000	-180.000000	0.000000	-180.000000	0.000000	-180.000000	0.000000	-180.000000	0.000000	-180.000000	0.000000	-180.000000	0.000000	-180.000000	0.000000	-180.000000	0.000000	-180.000000	0.000000	-180.000000	0.000000	-180.000000	0.000000	-180.000000	0.000000	-180.000000	0.000000	-180.000000	0.000000
-180.000000	0.513000	-180.000000	0.513000	-180.000000	0.513000	-180.000000	0.513000	-180.000000	0.513000	-180.000000	0.513000	-135.000000	0.000000	-135.000000	0.000000	-135.000000	0.000000	-135.000000	0.000000	-135.000000	0.000000	-135.000000	0.000000	-135.000000	0.000000	-135.000000	0.000000	-135.000000	0.000000	-135.000000	0.000000	-135.000000	0.000000	-135.000000	0.000000	-135.000000	0.000000	-135.000000	0.000000	-135.000000	0.000000	-135.000000	0.000000	-135.000000	0.000000	-135.000000	0.000000	-135.000000	0.000000
-180.000000	0.513000	-180.000000	0.513000	-180.000000	0.513000	-180.000000	0.513000	-180.000000	0.513000	180.000000	0.513000	180.000000	0.000000	180.000000	0.000000	180.000000	0.000000	180.000000	0.000000	180.000000	0.000000	180.000000	0.000000	180.000000	0.000000	180.000000	0.000000	180.000000	0.000000	180.000000	0.000000	180.000000	0.000000	180.000000	0.000000	180.000000	0.000000	180.000000	0.000000	180.000000	0.000000	180.000000	0.000000	180.000000	0.000000	180.000000	0.000000	180.000000	0.000000
-180.000000	0.513000	-180.000000	0.513000	-180.000000	0.513000	-180.000000	0.513000	-180.000000	0.513000	-180.000000	0.513000	-90.000000	0.000000	-90.000000	0.000000	-90.000000	0.000000	-90.000000	0.000000	-90.000000	0.000000	-90.000000	0.000000	-90.000000	0.000000	-90.000000	0.000000	-90.000000	0.000000	-90.000000	0.000000	-90.000000	0.000000	-90.000000	0.000000	-90.000000	0.000000	-90.000000	0.000000	-90.000000	0.000000	-90.000000	0.000000	-90.000000	0.000000	-90.000000	0.000000	-90.000000	0.000000
-180.000000	0.513000	-180.000000	0.513000	-180.000000	0.513000	-180.000000	0.513000	-180.000000	0.513000	180.000000	0.513000	180.000000	0.000000	180.000000	0.000000	180.000000	0.000000	180.000000	0.000000	180.000000	0.000000	180.000000	0.000000	180.000000	0.000000	180.000000	0.000000	180.000000	0.000000	180.000000	0.000000	180.000000	0.000000	180.000000	0.000000	180.000000	0.000000	180.000000	0.000000	180.000000	0.000000	180.000000	0.000000	180.000000	0.000000	180.000000	0.000000	180.000000	0.000000
-180.000000	0.513000	-180.000000	0.513000	-180.000000	0.513000	-180.000000	0.513000	-180.000000	0.513000	-180.000000	0.513000	118.400000	1.260000	106.900000	0.000000	106.900000	0.000000	106.900000	0.000000	106.900000	0.000000	106.900000	0.000000	106.900000	0.000000	106.900000	0.000000	106.900000	0.000000	106.900000	0.000000	106.900000	0.000000	106.900000	0.000000	106.900000	0.000000	106.900000	0.000000	106.900000	0.000000	106.900000	0.000000	106.900000	0.000000	106.900000	0.000000	106.900000	0.000000
-180.000000	0.513000	-180.000000	0.513000	-180.000000	0.513000	-180.000000	0.513000	-180.000000	0.513000	180.000000	0.513000	180.000000	0.001000	180.000000	0.000000	180.000000	0.000000	180.000000	0.000000	180.000000	0.000000	180.000000	0.000000	180.000000	0.000000	180.000000	0.000000	180.000000	0.000000	180.000000	0.000000	180.000000	0.000000	180.000000	0.000000	180.000000	0.000000	180.000000	0.000000	180.000000	0.000000	180.000000	0.000000	180.000000	0.000000	180.000000	0.000000	180.000000	0.000000
-180.000000	0.513000	-180.000000	0.513000	-180.000000	0.513000	-180.000000	0.513000	-180.000000	0.513000	-180.000000	0.513000	88.300000	0.006000	-90.000000	0.000000	-90.000000	0.000000	-90.000000	0.000000	-90.000000	0.000000	-90.000000	0.000000	-90.000000	0.000000	-90.000000	0.000000	-90.000000	0.000000	-90.000000	0.000000	-90.000000	0.000000	-90.000000	0.000000	-90.000000	0.000000	-90.000000	0.000000	-90.000000	0.000000	-90.000000	0.000000	-90.000000	0.000000	-90.000000	0.000000	-90.000000	0.000000
-180.000000	0.513000	-180.000000	0.513000	-180.000000	0.513000	-180.000000	0.513000	-180.000000	0.513000	180.000000	0.513000	-179.100000	0.815000	-180.000000	0.000000	-180.000000	0.000000	-180.000000	0.000000	-180.000000	0.000000	-180.000000	0.000000	-180.000000	0.000000	-180.000000	0.000000	-180.000000	0.000000	-180.000000	0.000000	-180.000000	0.000000	-180.000000	0.000000	-180.000000	0.000000	-180.000000	0.000000	-180.000000	0.000000	-180.000000	0.000000	-180.000000	0.000000	-180.000000	0.000000	-180.000000	0.000000
-180.000000	0.513000	-180.000000	0.513000	-180.000000	0.513000	-180.000000	0.513000	-180.000000	0.513000	-180.000000	0.513000	-180.000000	0.472000	135.000000	0.000000	135.000000	0.000000	135.000000	0.000000	135.000000	0.000000	135.000000	0.000000	135.000000	0.000000	135.000000	0.000000	135.000000	0.000000	135.000000	0.000000	135.000000	0.000000	135.000000	0.000000	135.000000	0.000000	135.000000	0.000000	135.000000	0.000000	135.000000	0.000000	135.000000	0.000000	135.000000	0.000000	135.000000	0.000000
-180.000000	0.513000	-180.000000	0.513000	-180.000000	0.513000	-180.000000	0.513000	-180.000000	0.513000	180.000000	0.513000	180.000000	0.525000	-180.000000	0.000000	-180.000000	0.000000	-180.000000	0.000000	-180.000000	0.000000	-180.000000	0.000000	-180.000000	0.000000	-180.000000	0.000000	-180.000000	0.000000	-180.000000	0.000000	-180.000000	0.000000	-180.000000	0.000000	-180.000000	0.000000	-180.000000	0.000000	-180.000000	0.000000	-180.000000	0.000000	-180.000000	0.000000	-180.000000	0.000000	-180.000000	0.000000
-180.000000	0.513000	-180.000000	0.513000	-180.000000	0.513000	-180.000000	0.513000	-180.000000	0.513000	-180.000000	0.513000	-180.000000	0.509000	90.000000	0.000000	90.000000	0.000000	90.000000	0.000000	90.000000	0.000000	90.000000	0.000000	90.000000	0.000000	90.000000	0.000000	90.000000	0.000000	90.000000	0.000000	90.000000	0.000000	90.000000	0.000000	90.000000	0.000000	90.000000	0.000000	90.000000	0.000000	90.000000	0.000000	90.000000	0.000000	90.000000	0.000000	90.000000	0.000000
-180.000000	0.513000	-180.000000	0.513000	-180.000000	0.513000	-180.000000	0.513000	-180.000000	0.513000	180.000000	0.513000	180.000000	0.514000	180.000000	0.000000	180.000000	0.000000	180.000000	0.000000	180.000000	0.000000	180.000000	0.000000	180.000000	0.000000	180.000000	0.000000	180.000000	0.000000	180.000000	0.000000	180.000000	0.000000	180.000000	0.000000	180.000000	0.000000	180.000000	0.000000	180.000000	0.000000	180.000000	0.000000	180.000000	0.000000	180.000000	0.000000	180.000000	0.000000
-180.000000	0.513000	-180.000000	0.513000	-180.000000	0.513000	-180.000000	0.513000	-180.000000	0.513000	-180.000000	0.513000	-180.000000	0.512000	-112.500000	0.000000	-112.500000	0.000000	-112.500000	0.000000	-112.500000	0.000000	-112.500000	0.000000	-112.500000	0.000000	-112.500000	0.000000	-112.500000	0.000000	-112.500000	0.000000	-112.500000	0.000000	-112.500000	0.000000	-112.500000	0.000000	-112.500000	0.000000	-112.500000	0.000000	-112.500000	0.000000	-112.500000	0.000000	-112.500000	0.000000	-112.500000	0.000000
-180.000000	0.513000	-180.000000	0.513000	-180.000000	0.513000	-180.000000	0.513000	-180.000000	0.513000	180.000000	0.513000	180.000000	0.513000	-180.000000	0.000000	-180.000000	0.000000	-180.000000	0.000000	-180.000000	0.000000	-180.000000	0.000000	-180.000000	0.000000	-180.000000	0.000000	-180.000000	0.000000	-180.000000	0.000000	-180.000000	0.000000	-180.000000	0.000000	-180.000000	0.000000	-180.000000	0.000000	-180.000000	0.000000	-180.000000	0.000000	-180.000000	0.000000	-180.000000	0.000000	-180.000000	0.000000
-180.000000	0.513000	-180.000000	0.513000	-180.000000	0.513000	-180.000000	0.513000	-180.000000	0.513000	-180.000000	0.513000	-180.000000	0.513000	90.000000	0.000000	90.000000	0.000000	90.000000	0.000000	90.000000	0.000000	90.000000	0.000000	90.000000	0.000000	90.000000	0.000000	90.000000	0.000000	90.000000	0.000000	90.000000	0.000000	90.000000	0.000000	90.000000	0.000000	90.000000	0.000000	90.000000	0.000000	90.000000	0.000000	90.000000	0.000000	90.000000	0.000000	90.000000	0.000000
-180.000000	0.513000	-180.000000	0.513000	-180.000000	0.513000	-180.000000	0.513000	-180.000000	0.513000	180.000000	0.513000	180.000000	0.513000	180.000000	0.000000	180.000000	0.000000	180.000000	0.000000	180.000000	0.000000	180.000000	0.000000	180.000000	0.000000	180.000000	0.000000	180.000000	0.000000	180.000000	0.000000	180.000000	0.000000	180.000000	0.000000	180.000000	0.000000	180.000000	0.000000	180.000000	0.000000	180.000000	0.000000	180.000000	0.000000	180.000000	0.000000	180.000000	0.000000
-180.000000	0.513000	-180.000000	0.513000	-180.000000	0.513000	-180.000000	0.513000	-180.000000	0.513000	-180.000000	0.513000	-180.000000	0.513000	-135.000000	0.000000	-135.000000	0.000000	-135.000000	0.000000	-135.000000	0.000000	-135.000000	0.000000	-135.000000	0.000000	-135.000000	0.000000	-135.000000	0.000000	-135.000000	0.000000	-135.000000	0.000000	-135.000000	0.000000	-135.000000	0.000000	-135.000000	0.000000	-135.000000	0.000000	-135.000000	0.000000	-135.000000	0.000000	-135.000000	0.000000	-135.000000	0.000000
-180.000000	0.513000	-180.000000	0.513000	-180.000000	0.513000	-180.000000	0.513000	-180.000000	0.513000	180.000000	0.513000	180.000000	0.513000	180.000000	0.000000	180.000000	0.000000	180.000000	0.000000	180.000000	0.000000	180.000000	0.000000	180.000000	0.000000	180.000000	0.000000	180.000000	0.000000	180.000000	0.000000	180.000000	0.000000	180.000000	0.000000	180.000000	0.000000	180.000000	0.000000	180.000000	0.000000	180.000000	0.000000	180.000000	0.000000	180.000000	0.000000	180.000000	0.000000
-180.000000	0.513000	-180.000000	0.513000	-180.000000	0.513000	-180.000000	0.513000	-180.000000	0.513000	-180.000000	0.513000	-180.000000	0.513000	-90.000000	0.000000	-90.000000	0.000000	-90.000000	0.000000	-90.000000	0.000000	-90.000000	0.000000	-90.000000	0.000000	-90.000000	0.000000	-90.000000	0.000000	-90.000000	0.000000	-90.000000	0.000000	-90.000000	0.000000	-90.000000	0.000000	-90.000000	0.000000	-90.000000	0.000000	-90.000000	0.000000	-90.000000	0.000000	-90.000000	0.000000	-90.000000	0.000000
-180.000000	0.513000	-180.000000	0.513000	-180.000000	0.513000	-180.000000	0.513000	-180.000000	0.513000	180.000000	0.513000	180.000000	0.513000	-180.000000	0.000000	-180.000000	0.000000	-180.000000	0.000000	-180.000000	0.000000	-180.000000	0.000000	-180.000000	0.000000	-180.000000	0.000000	-180.000000	0.000000	-180.000000	0.000000	-180.000000	0.000000	-180.000000	0.000000	-180.000000	0.000000	-180.000000	0.000000	-180.000000	0.000000	-180.000000	0.000000	-180.000000	0.000000	-180.000000	0.000000	-180.000000	0.000000
-180.000000	0.513000	-180.000000	0.513000	-180.000000	0.513000	-180.000000	0.513000	-180.000000	0.513000	-180.000000	0.513000	-180.000000	0.513000	101.200000	0.000000	101.200000	0.000000	101.200000	0.000000	101.200000	0.000000	101.200000	0.000000	101.200000	0.000000	101.200000	0.000000	101.200000	0.000000	101.200000	0.000000	101.200000	0.000000	101.200000	0.000000	101.200000	0.000000	101.200000	0.000000	101.200000	0.000000	101.200000	0.000000	101.200000	0.000000	101.200000	0.000000	101.200000	0.000000
-180.000000	0.513000	-180.000000	0.513000	-180.000000	0.513000	-180.000000	0.513000	-180.000000	0.513000	180.000000	0.513000	180.000000	0.513000	180.000000	0.000000	180.000000	0.000000	180.000000	0.000000	180.000000	0.000000	180.000000	0.000000	180.000000	0.000000	180.000000	0.000000	180.000000	0.000000	180.000000	0.000000	180.000000	0.000000	180.000000	0.000000	180.000000	0.000000	180.000000	0.000000	180.000000	0.000000	180.000000	0.000000	180.000000	0.000000	180.000000	0.000000	180.000000	0.000000
-180.000000	0.513000	-180.000000	0.513000	-180.000000	0.513000	-180.000000	0.513000	-180.000000	0.513000	-180.000000	0.513000	-180.000000	0.513000	-90.000000	0.000000	-90.000000	0.000000	-90.000000	0.000000	-90.000000	0.000000	-90.000000	0.000000	-90.000000	0.000000	-90.000000	0.000000	-90.000000	0.000000	-90.000000	0.000000	-90.000000	0.000000	-90.000000	0.000000	-90.000000	0.000000	-90.000000	0.000000	-90.000000	0.000000	-90.000000	0.000000	-90.000000	0.000000	-90.000000	0.000000	-90.000000	0.000000
-180.000000	0.513000	-180.000000	0.513000	-180.000000	0.513000	-180.000000	0.513000	-180.000000	0.513000	180.000000	0.513000	180.000000	0.513000	-180.000000	0.000000	-180.000000	0.000000	-180.000000	0.000000	-180.000000	0.000000	-180.000000	0.000000	-180.000000	0.000000	-180.000000	0.000000	-180.000000	0.000000	-180.000000	0.000000	-180.000000	0.000000	-180.000000	0.000000	-180.000000	0.000000	-180.000000	0.000000	-180.000000	0.000000	-180.000000	0.000000	-180.000000	0.000000	-180.000000	0.000000	-180.000000	0.000000
-180.000000	0.513000	-180.000000	0.513000	-180.000000	0.513000	-180.000000	0.513000	-180.000000	0.513000	-180.000000	0.513000	-180.000000	0.513000	135.000000	0.000000	135.000000	0.000000	135.000000	0.000000	135.000000	0.000000	135.000000	0.000000	135.000000	0.000000	135.000000	0.000000	135.000000	0.000000	135.000000	0.000000	135.000000	0.000000	135.000000	0.000000	135.000000	0.000000	135.000000	0.000000	135.000000	0.000000	135.000000	0.000000	135.000000	0.000000	135.000000	0.000000	135.000000	0.000000
-180.000000	0.513000	-180.000000	0.513000	-180.000000	0.513000	-180.000000	0.513000	-180.000000	0.513000	180.000000	0.513000	180.000000	0.513000	-180.000000	0.000000	-180.000000	0.000000	-180.000000	0.000000	-180.000000	0.000000	-180.000000	0.000000	-180.000000	0.000000	-180.000000	0.000000	-180.000000	0.000000	-180.000000	0.000000	-180.000000	0.000000	-180.000000	0.000000	-180.000000	0.000000	-180.000000	0.000000	-180.000000	0.000000	-180.000000	0.000000	-180.000000	0.000000	-180.000000	0.000000	-180.000000	0.000000
-180.000000	0.513000	-180.000000	0.513000	-180.000000	0.513000	-180.000000	0.513000	-180.000000	0.513000	-180.000000	0.513000	-180.000000	0.513000	90.000000	0.000000	90.000000	0.000000	90.000000	0.000000	90.000000	0.000000	90.000000	0.000000	90.000000	0.000000	90.000000	0.000000	90.000000	0.000000	90.000000	0.000000	90.000000	0.000000	90.000000	0.000000	90.000000	0.000000	90.000000	0.000000	90.000000	0.000000	90.000000	0.000000	90.000000	0.000000	90.000000	0.000000	90.000000	0.000000
-180.000000	0.513000	-180.000000	0.513000	-180.000000	0.513000	-180.000000	0.513000	-180.000000	0.513000	180.000000	0.513000	180.000000	0.513000	180.000000	0.000000	180.000000	0.000000	180.000000	0.000000	180.000000	0.000000	180.000000	0.000000	180.000000	0.000000	180.000000	0.000000	180.000000	0.000000	180.000000	0.000000	180.000000	0.000000	180.000000	0.000000	180.000000	0.000000	180.000000	0.000000	180.000000	0.000000	180.000000	0.000000	180.000000	0.000000	180.000000	0.000000	180.000000	0.000000
-180.000000	0.513000	-180.000000	0.513000	-180.000000	0.513000	-180.000000	0.513000	-180.000000	0.513000	-180.000000	0.513000	-180.000000	0.513000	-112.500000	0.000000	-112.500000	0.000000	-112.500000	0.000000	-112.500000	0.000000	-112.500000	0.000000	-112.500000	0.000000	-112.500000	0.000000	-112.500000	0.000000	-112.500000	0.000000	-112.500000	0.000000	-112.500000	0.000000	-112.500000	0.000000	-112.500000	0.000000	-112.500000	0.000000	-112.500000	0.000000	-112.500000	0.000000	-112.500000	0.000000	-112.500000	0.000000
-180.000000	0.513000	-180.000000	0.513000	-180.000000	0.513000	-180.000000	0.513000	-180.000000	0.513000	180.000000	0.513000	180.000000	0.513000	180.000000	0.000000	180.000000	0.000000	180.000000	0.000000	180.000000	0.000000	180.000000	0.000000	180.000000	0.000000	180.000000	0.000000	180.000000	0.000000	180.000000	0.000000	180.000000	0.000000	180.000000	0.000000	180.000000	0.000000	180.000000	0.000000	180.000000	0.000000	180.000000	0.000000	180.000000	0.000000	180.000000	0.000000	180.000000	0.000000
-180.000000	0.513000	-180.000000	0.513000	-180.000000	0.513000	-180.000000	0.513000	-180.000000	0.513000	-180.000000	0.513000	-180.000000	0.513000	-90.000000	0.000000	-90.000000	0.000000	-90.000000	0.000000	-90.000000	0.000000	-90.000000	0.000000	-90.000000	0.000000	-90.000000	0.000000	-90.000000	0.000000	-90.000000	0.000000	-90.000000	0.000000	-90.000000	0.000000	-90.000000	0.000000	-90.000000	0.000000	-90.000000	0.000000	-90.000000	0.000000	-90.000000	0.000000	-90.000000	0.000000	-90.000000	0.000000
-180.000000	0.513000	-180.000000	0.513000	-180.000000	0.513000	-180.000000	0.513000	-180.000000	0.513000	180.000000	0.513000	180.000000	0.513000	-180.000000	0.000000	-180.000000	0.000000	-180.000000	0.000000	-180.000000	0.000000	-180.000000	0.000000	-180.000000	0.000000	-180.000000	0.000000	-180.000000	0.000000	-180.000000	0.000000	-180.000000	0.000000	-180.000000	0.000000	-180.000000	0.000000	-180.000000	0.000000	-180.000000	0.000000	-180.000000	0.000000	-180.000000	0.000000	-180.000000	0.000000	-180.000000	0.000000
-180.000000	0.513000	-180.000000	0.513000	-180.000000	0.513000	-180.000000	0.513000	-180.000000	0.513000	-180.000000	0.513000	-180.000000	0.513000	135.000000	0.000000	135.000000	0.000000	135.000000	0.000000	135.000000	0.000000	135.000000	0.000000	135.000000	0.000000	135.000000	0.000000	135.000000	0.000000	135.000000	0.000000	135.000000	0.000000	135.000000	0.000000	135.000000	0.000000	135.000000	0.000000	135.000000	0.000000	135.000000	0.000000	135.000000	0.000000	135.000000	0.000000	135.000000	0.000000
-180.000000	0.513000	-180.000000	0.513000	-180.000000	0.513000	-180.000000	0.513000	-180.000000	0.513000	180.000000	0.513000	180.000000	0.513000	-180.000000	0.000000	-180.000000	0.000000	-180.000000	0.000000	-180.000000	0.000000	-180.000000	0.000000	-180.000000	0.000000	-180.000000	0.000000	-180.000000	0.000000	-180.000000	0.000000	-180.000000	0.000000	-180.000000	0.000000	-180.000000	0.000000	-180.000000	0.000000	-180.000000	0.000000	-180.000000	0.000000	-180.000000	0.000000	-180.000000	0.000000	-180.000000	0.000000
-180.000000	0.513000	-180.000000	0.513000	-180.000000	0.513000	-180.000000	0.513000	-180.000000	0.513000	-180.000000	0.513000	-180.000000	0.513000	90.000000	0.000000	90.000000	0.000000	90.000000	0.000000	90.000000	0.000000	90.000000	0.000000	90.000000	0.000000	90.000000	0.000000	90.000000	0.000000	90.000000	0.000000	90.000000	0.000000	90.000000	0.000000	90.000000	0.000000	90.000000	0.000000	90.000000	0.000000	90.000000	0.000000	90.000000	0.000000	90.000000	0.000000	90.000000	0.000000
-180.000000	0.513000	-180.000000	0.513000	-180.000000	0.513000	-180.000000	0.513000	-180.000000	0.513000	180.000000	0.513000	180.000000	0.513000	180.000000	0.000000	180.000000	0.000000	180.000000	0.000000	180.000000	0.000000	180.000000	0.000000	180.000000	0.000000	180.000000	0.000000	180.000000	0.000000	180.000000	0.000000	180.000000	0.000000	180.000000	0.000000	180.000000	0.000000	180.000000	0.000000	180.000000	0.000000	180.000000	0.000000	180.000000	0.000000	180.000000	0.000000	180.000000	0.000000
-180.000000	0.513000	-180.000000	0.513000	-180.000000	0.513000	-180.000000	0.513000	-180.000000	0.513000	-180.000000	0.513000	-180.000000	0.513000	-132.300000	1.355000	-126.600000	0.000000	-126.600000	0.000000	-126.600000	0.000000	-126.600000	0.000000	-126.600000	0.000000	-126.600000	0.000000	-126.600000	0.000000	-126.600000	0.000000	-126.600000	0.000000	-126.600000	0.000000	-126.600000	0.000000	-126.600000	0.000000	-126.600000	0.000000	-126.600000	0.000000	-126.600000	0.000000	-126.600000	0.000000	-126.600000	0.000000
-180.000000	0.513000	-180.000000	0.513000	-180.000000	0.513000	-180.000000	0.513000	-180.000000	0.513000	180.000000	0.513000	180.000000	0.513000	180.000000	0.001000	180.000000	0.000000	180.000000	0.000000	180.000000	0.000000	180.000000	0.000000	180.000000	0.000000	180.000000	0.000000	180.000000	0.000000	180.000000	0.000000	180.000000	0.000000	180.000000	0.000000	180.000000	0.000000	180.000000	0.000000	180.000000	0.000000	180.000000	0.000000	180.000000	0.000000	180.000000	0.000000	180.000000	0.000000
-180.000000	0.513000	-180.000000	0.513000	-180.000000	0.513000	-180.000000	0.513000	-180.000000	0.513000	-180.000000	0.513000	-180.000000	0.513000	-90.000000	0.000000	90.000000	0.000000	90.000000	0.000000	90.000000	0.000000	90.000000	0.000000	90.000000	0.000000	90.000000	0.000000	90.000000	0.000000	90.000000	0.000000	90.000000	0.000000	90.000000	0.000000	90.000000	0.000000	90.000000	0.000000	90.000000	0.000000	90.000000	0.000000	90.000000	0.000000	90.000000	0.000000	90.000000	0.000000
-180.000000	0.513000	-180.000000	0.513000	-180.000000	0.513000	-180.000000	0.513000	-180.000000	0.513000	180.000000	0.513000	180.000000	0.513000	178.400000	0.001000	-180.000000	0.000000	-180.000000	0.000000	-180.000000	0.000000	-180.000000	0.000000	-180.000000	0.000000	-180.000000	0.000000	-180.000000	0.000000	-180.000000	0.000000	-180.000000	0.000000	-180.000000	0.000000	-180.000000	0.000000	-180.000000	0.000000	-180.000000	0.000000	-180.000000	0.000000	-180.000000	0.000000	-180.000000	0.000000	-180.000000	0.000000
-180.000000	0.513000	-180.000000	0.513000	-180.000000	0.513000	-180.000000	0.513000	-180.000000	0.513000	-180.000000	0.513000	-180.000000	0.513000	43.800000	0.003000	-135.000000	0.000000	-135.000000	0.000000	-135.000000	0.000000	-135.000000	0.000000	-135.000000	0.000000	-135.000000	0.000000	-135.000000	0.000000	-135.000000	0.000000	-135.000000	0.000000	-135.000000	0.000000	-135.000000	0.000000	-135.000000	0.000000	-135.000000	0.000000	-135.000000	0.000000	-135.000000	0.000000	-135.000000	0.000000	-135.000000	0.000000
-180.000000	0.513000	-180.000000	0.513000	-180.000000	0.513000	-180.000000	0.513000	-180.000000	0.513000	180.000000	0.513000	180.000000	0.513000	-177.100000	0.001000	180.000000	0.000000	180.000000	0.000000	180.000000	0.000000	180.000000	0.000000	180.000000	0.000000	180.000000	0.000000	180.000000	0.000000	180.000000	0.000000	180.000000	0.000000	180.000000	0.000000	180.000000	0.000000	180.000000	0.000000	180.000000	0.000000	180.000000	0.000000	180.000000	0.000000	180.000000	0.000000	180.000000	0.000000
-180.000000	0.513000	-180.000000	0.513000	-180.000000	0.513000	-180.000000	0.513000	-180.000000	0.513000	-180.000000	0.513000	-180.000000	0.513000	-93.000000	0.982000	-90.000000	0.000000	-90.000000	0.000000	-90.000000	0.000000	-90.000000	0.000000	-90.000000	0.000000	-90.000000	0.000000	-90.000000	0.000000	-90.000000	0.000000	-90.000000	0.000000	-90.000000	0.000000	-90.000000	0.000000	-90.000000	0.000000	-90.000000	0.000000	-90.000000	0.000000	-90.000000	0.000000	-90.000000	0.000000	-90.000000	0.000000
-180.000000	0.513000	-180.000000	0.513000	-180.000000	0.513000	-180.000000	0.513000	-180.000000	0.513000	180.000000	0.513000	180.000000	0.513000	-177.000000	0.002000	180.000000	0.000000	180.000000	0.000000	180.000000	0.000000	180.000000	0.000000	180.000000	0.000000	180.000000	0.000000	180.000000	0.000000	180.000000	0.000000	180.000000	0.000000	180.000000	0.000000	180.000000	0.000000	180.000000	0.000000	180.000000	0.000000	180.000000	0.000000	180.000000	0.000000	180.000000	0.000000	180.000000	0.000000
-180.000000	0.513000	-180.000000	0.513000	-180.000000	0.513000	-180.000000	0.513000	-180.000000	0.513000	-180.000000	0.513000	-180.000000	0.513000	125.500000	0.005000	112.500000	0.000000	112.500000	0.000000	112.500000	0.000000	112.500000	0.000000	112.500000	0.000000	112.500000	0.000000	112.500000	0.000000	112.500000	0.000000	112.500000	0.000000	112.500000	0.000000	112.500000	0.000000	112.500000	0.000000	112.500000	0.000000	112.500000	0.000000	112.500000	0.000000	112.500000	0.000000	112.500000	0.000000
-180.000000	0.513000	-180.000000	0.513000	-180.000000	0.513000	-180.000000	0.513000	-180.000000	0.513000	180.000000	0.513000	180.000000	0.513000	106.400000	0.001000	180.000000	0.000000	180.000000	0.000000	180.000000	0.000000	180.000000	0.000000	180.000000	0.000000	180.000000	0.000000	180.000000	0.000000	180.000000	0.000000	180.000000	0.000000	180.000000	0.000000	180.000000	0.000000	180.000000	0.000000	180.000000	0.000000	180.000000	0.000000	180.000000	0.000000	180.000000	0.000000	180.000000	0.000000
-180.000000	0.513000	-180.000000	0.513000	-180.000000	0.513000	-180.000000	0.513000	-180.000000	0.513000	-180.000000	0.513000	-180.000000	0.513000	118.800000	0.888000	-90.000000	0.000000	-90.000000	0.000000	-90.000000	0.000000	-90.000000	0.000000	-90.000000	0.000000	-90.000000	0.000000	-90.000000	0.000000	-90.000000	0.000000	-90.000000	0.000000	-90.000000	0.000000	-90.000000	0.000000	-90.000000	0.000000	-90.000000	0.000000	-90.000000	0.000000	-90.000000	0.000000	-90.000000	0.000000	-90.000000	0.000000
-180.000000	0.513000	-180.000000	0.513000	-180.000000	0.513000	-180.000000	0.513000	-180.000000	0.513000	180.000000	0.513000	180.000000	0.513000	43.500000	0.006000	-180.000000	0.000000	-180.000000	0.000000	-180.000000	0.000000	-180.000000	0.000000	-180.000000	0.000000	-180.000000	0.000000	-180.000000	0.000000	-180.000000	0.000000	-180.000000	0.000000	-180.000000	0.000000	-180.000000	0.000000	-180.000000	0.000000	-180.000000	0.000000	-180.000000	0.000000	-180.000000	0.000000	-180.000000	0.000000	-180.000000	0.000000
-180.000000	0.513000	-180.000000	0.513000	-180.000000	0.513000	-180.000000	0.513000	-180.000000	0.513000	-180.000000	0.513000	-180.000000	0.513000	158.600000	0.664000	135.000000	0.000000	135.000000	0.000000	135.000000	0.000000	135.000000	0.000000	135.000000	0.000000	135.000000	0.000000	135.000000	0.000000	135.000000	0.000000	135.000000	0.000000	135.000000	0.000000	135.000000	0.000000	135.000000	0.000000	135.000000	0.000000	135.000000	0.000000	135.000000	0.000000	135.000000	0.000000	135.000000	0.000000
-180.000000	0.513000	-180.000000	0.513000	-180.000000	0.513000	-180.000000	0.513000	-180.000000	0.513000	180.000000	0.513000	180.000000	0.513000	-180.000000	0.499000	180.000000	0.000000	180.000000	0.000000	180.000000	0.000000	180.000000	0.000000	180.000000	0.000000	180.000000	0.000000	180.000000	0.000000	180.000000	0.000000	180.000000	0.000000	180.000000	0.000000	180.000000	0.000000	180.000000	0.000000	180.000000	0.000000	180.000000	0.000000	180.000000	0.000000	180.000000	0.000000	180.000000	0.000000
-180.000000	0.513000	-180.000000	0.513000	-180.000000	0.513000	-180.000000	0.513000	-180.000000	0.513000	-180.000000	0.513000	-180.000000	0.513000	-180.000000	0.517000	90.000000	0.000000	90.000000	0.000000	90.000000	0.000000	90.000000	0.000000	90.000000	0.000000	90.000000	0.000000	90.000000	0.000000	90.000000	0.000000	90.000000	0.000000	90.000000	0.000000	90.000000	0.000000	90.000000	0.000000	90.000000	0.000000	90.000000	0.000000	90.000000	0.000000	90.000000	0.000000	90.000000	0.000000
-180.000000	0.513000	-180.000000	0.513000	-180.000000	0.513000	-180.000000	0.513000	-180.000000	0.513000	180.000000	0.513000	180.000000	0.513000	-180.000000	0.512000	-180.000000	0.000000	-180.000000	0.000000	-180.000000	0.000000	-180.000000	0.000000	-180.000000	0.000000	-180.000000	0.000000	-180.000000	0.000000	-180.000000	0.000000	-180.000000	0.000000	-180.000000	0.000000	-180.000000	0.000000	-180.000000	0.000000	-180.000000	0.000000	-180.000000	0.000000	-180.000000	0.000000	-180.000000	0.000000	-180.000000	0.000000
-180.000000	0.513000	-180.000000	0.513000	-180.000000	0.513000	-180.000000	0.513000	-180.000000	0.513000	-180.000000	0.513000	-180.000000	0.513000	-180.000000	0.513000	-101.200000	0.000000	-101.200000	0.000000	-101.200000	0.000000	-101.200000	0.000000	-101.200000	0.000000	-101.200000	0.000000	-101.200000	0.000000	-101.200000	0.000000	-101.200000	0.000000	-101.200000	0.000000	-101.200000	0.000000	-101.200000	0.000000	-101.200000	0.000000	-101.200000	0.000000	-101.200000	0.000000	-101.200000	0.000000	-101.200000	0.000000
-180.000000	0.513000	-180.000000	0.513000	-180.000000	0.513000	-180.000000	0.513000	-180.000000	0.513000	180.000000	0.513000	180.000000	0.513000	-180.000000	0.513000	-180.000000	0.000000	-180.000000	0.000000	-180.000000	0.000000	-180.000000	0.000000	-180.000000	0.000000	-180.000000	0.000000	-180.000000	0.000000	-180.000000	0.000000	-180.000000	0.000000	-180.000000	0.000000	-180.000000	0.000000	-180.000000	0.000000	-180.000000	0.000000	-180.000000	0.000000	-180.000000	0.000000	-180.000000	0.000000	-180.000000	0.000000
-180.000000	0.513000	-180.000000	0.513000	-180.000000	0.513000	-180.000000	0.513000	-180.000000	0.513000	-180.000000	0.513000	-180.000000	0.513000	-180.000000	0.513000	90.000000	0.000000	90.000000	0.000000	90.000000	0.000000	90.000000	0.000000	90.000000	0.000000	90.000000	0.000000	90.000000	0.000000	90.000000	0.000000	90.000000	0.000000	90.000000	0.000000	90.000000	0.000000	90.000000	0.000000	90.000000	0.000000	90.000000	0.000000	90.000000	0.000000	90.000000	0.000000	90.000000	0.000000
-180.000000	0.513000	-180.000000	0.513000	-180.000000	0.513000	-180.000000	0.513000	-180.000000	0.513000	180.000000	0.513000	180.000000	0.513000	-180.000000	0.513000	180.000000	0.000000	180.000000	0.000000	180.000000	0.000000	180.000000	0.000000	180.000000	0.000000	180.000000	0.000000	180.000000	0.000000	180.000000	0.000000	180.000000	0.000000	180.000000	0.000000	180.000000	0.000000	180.000000	0.000000	180.000000	0.000000	180.000000	0.000000	180.000000	0.000000	180.000000	0.000000	180.000000	0.000000
-180.000000	0.513000	-180.000000	0.513000	-180.000000	0.513000	-180.000000	0.513000	-180.000000	0.513000	-180.000000	0.513000	-180.000000	0.513000	-180.000000	0.513000	-135.000000	0.000000	-135.000000	0.000000	-135.000000	0.000000	-135.000000	0.000000	-135.000000	0.000000	-135.000000	0.000000	-135.000000	0.000000	-135.000000	0.000000	-135.000000	0.000000	-135.000000	0.000000	-135.000000	0.000000	-135.000000	0.000000	-135.000000	0.000000	-135.000000	0.000000	-135.000000	0.000000	-135.000000	0.000000	-135.000000	0.000000
-180.000000	0.513000	-180.000000	0.513000	-180.000000	0.513000	-180.000000	0.513000	-180.000000	0.513000	180.000000	0.513000	180.000000	0.513000	-180.000000	0.513000	180.000000	0.000000	180.000000	0.000000	180.000000	0.000000	180.000000	0.000000	180.000000	0.000000	180.000000	0.000000	180.000000	0.000000	180.000000	0.000000	180.000000	0.000000	180.000000	0.000000	180.000000	0.000000	180.000000	0.000000	180.000000	0.000000	180.000000	0.000000	180.000000	0.000000	180.000000	0.000000	180.000000	0.000000
-180.000000	0.513000	-180.000000	0.513000	-180.000000	0.513000	-180.000000	0.513000	-180.000000	0.513000	-180.000000	0.513000	-180.000000	0.513000	-180.000000	0.513000	-90.000000	0.000000	-90.000000	0.000000	-90.000000	0.000000	-90.000000	0.000000	-90.000000	0.000000	-90.000000	0.000000	-90.000000	0.000000	-90.000000	0.000000	-90.000000	0.000000	-90.000000	0.000000	-90.000000	0.000000	-90.000000	0.000000	-90.000000	0.000000	-90.000000	0.000000	-90.000000	0.000000	-90.000000	0.000000	-90.000000	0.000000
-180.000000	0.513000	-180.000000	0.513000	-180.000000	0.513000	-180.000000	0.513000	-180.000000	0.513000	180.000000	0.513000	180.000000	0.513000	-180.000000	0.513000	-180.000000	0.000000	-180.000000	0.000000	-180.000000	0.000000	-180.000000	0.000000	-180.000000	0.000000	-180.000000	0.000000	-180.000000	0.000000	-180.000000	0.000000	-180.000000	0.000000	-180.000000	0.000000	-180.000000	0.000000	-180.000000	0.000000	-180.000000	0.000000	-180.000000	0.000000	-180.000000	0.000000	-180.000000	0.000000	-180.000000	0.000000
-180.000000	0.513000	-180.000000	0.513000	-180.000000	0.513000	-180.000000	0.513000	-180.000000	0.513000	-180.000000	0.513000	-180.000000	0.513000	-180.000000	0.513000	112.500000	0.000000	112.500000	0.000000	112.500000	0.000000	112.500000	0.000000	112.500000	0.000000	112.500000	0.000000	112.500000	0.000000	112.500000	0.000000	112.500000	0.000000	112.500000	0.000000	112.500000	0.000000	112.500000	0.000000	112.500000	0.000000	112.500000	0.000000	112.500000	0.000000	112.500000	0.000000	112.500000	0.000000
-180.000000	0.513000	-180.000000	0.513000	-180.000000	0.513000	-180.000000	0.513000	-180.000000	0.513000	180.000000	0.513000	180.000000	0.513000	-180.000000	0.513000	180.000000	0.000000	180.000000	0.000000	180.000000	0.000000	180.000000	0.000000	180.000000	0.000000	180.000000	0.000000	180.000000	0.000000	180.000000	0.000000	180.000000	0.000000	180.000000	0.000000	180.000000	0.000000	180.000000	0.000000	180.000000	0.000000	180.000000	0.000000	180.000000	0.000000	180.000000	0.000000	180.000000	0.000000
-180.000000	0.513000	-180.000000	0.513000	-180.000000	0.513000	-180.000000	0.513000	-180.000000	0.513000	-180.000000	0.513000	-180.000000	0.513000	-180.000000	0.513000	-90.000000	0.000000	-90.000000	0.000000	-90.000000	0.000000	-90.000000	0.000000	-90.000000	0.000000	-90.000000	0.000000	-90.000000	0.000000	-90.000000	0.000000	-90.000000	0.000000	-90.000000	0.000000	-90.000000	0.000000	-90.000000	0.000000	-90.000000	0.000000	-90.000000	0.000000	-90.000000	0.000000	-90.000000	0.000000	-90.000000	0.000000
-180.000000	0.513000	-180.000000	0.513000	-180.000000	0.513000	-180.000000	0.513000	-180.000000	0.513000	180.000000	0.513000	180.000000	0.513000	-180.000000	0.513000	-180.000000	0.000000	-180.000000	0.000000	-180.000000	0.000000	-180.000000	0.000000	-180.000000	0.000000	-180.000000	0.000000	-180.000000	0.000000	-180.000000	0.000000	-180.000000	0.000000	-180.000000	0.000000	-180.000000	0.000000	-180.000000	0.000000	-180.000000	0.000000	-180.000000	0.000000	-180.000000	0.000000	-180.000000	0.000000	-180.000000	0.000000
-180.000000	0.513000	-180.000000	0.513000	-180.000000	0.513000	-180.000000	0.513000	-180.000000	0.513000	-180.000000	0.513000	-180.000000	0.513000	-180.000000	0.513000	135.000000	0.000000	135.000000	0.000000	135.000000	0.000000	135.000000	0.000000	135.000000	0.000000	135.000000	0.000000	135.000000	0.000000	135.000000	0.000000	135.000000	0.000000	135.000000	0.000000	135.000000	0.000000	135.000000	0.000000	135.000000	0.000000	135.000000	0.000000	135.000000	0.000000	135.000000	0.000000	135.000000	0.000000
-180.000000	0.513000	-180.000000	0.513000	-180.000000	0.513000	-180.000000	0.513000	-180.000000	0.513000	180.000000	0.513000	180.000000	0.513000	-180.000000	0.513000	-180.000000	0.000000	-180.000000	0.000000	-180.000000	0.000000	-180.000000	0.000000	-180.000000	0.000000	-180.000000	0.000000	-180.000000	0.000000	-180.000000	0.000000	-180.000000	0.000000	-180.000000	0.000000	-180.000000	0.000000	-180.000000	0.000000	-180.000000	0.000000	-180.000000	0.000000	-180.000000	0.000000	-180.000000	0.000000	-180.000000	0.000000
-180.000000	0.513000	-180.000000	0.513000	-180.000000	0.513000	-180.000000	0.513000	-180.000000	0.513000	-180.000000	0.513000	-180.000000	0.513000	-180.000000	0.513000	90.000000	0.000000	90.000000	0.000000	90.000000	0.000000	90.000000	0.000000	90.000000	0.000000	90.000000	0.000000	90.000000	0.000000	90.000000	0.000000	90.000000	0.000000	90.000000	0.000000	90.000000	0.000000	90.000000	0.000000	90.000000	0.000000	90.000000	0.000000	90.000000	0.000000	90.000000	0.000000	90.000000	0.000000
-180.000000	0.513000	-180.000000	0.513000	-180.000000	0.513000	-180.000000	0.513000	-180.000000	0.513000	180.000000	0.513000	180.000000	0.513000	-180.000000	0.513000	180.000000	0.000000	180.000000	0.000000	180.000000	0.000000	180.000000	0.000000	180.000000	0.000000	180.000000	0.000000	180.000000	0.000000	180.000000	0.000000	180.000000	0.000000	180.000000	0.000000	180.000000	0.000000	180.000000	0.000000	180.000000	0.000000	180.000000	0.000000	180.000000	0.000000	180.000000	0.000000	180.000000	0.000000
-180.000000	0.513000	-180.000000	0.513000	-180.000000	0.513000	-180.000000	0.513000	-180.000000	0.513000	-180.000000	0.513000	-180.000000	0.513000	-180.000000	0.513000	-140.600000	0.000000	-140.600000	0.000000	-140.600000	0.000000	-140.600000	0.000000	-140.600000	0.000000	-140.600000	0.000000	-140.600000	0.000000	-140.600000	0.000000	-140.600000	0.000000	-140.600000	0.000000	-140.600000	0.000000	-140.600000	0.000000	-140.600000	0.000000	-140.600000	0.000000	-140.600000	0.000000	-140.600000	0.000000	-140.600000	0.000000
-180.000000	0.513000	-180.000000	0.513000	-180.000000	0.513000	-180.000000	0.513000	-180.000000	0.513000	180.000000	0.513000	180.000000	0.513000	-180.000000	0.513000	-180.000000	0.000000	-180.000000	0.000000	-180.000000	0.000000	-180.000000	0.000000	-180.000000	0.000000	-180.000000	0.000000	-180.000000	0.000000	-180.000000	0.000000	-180.000000	0.000000	-180.000000	0.000000	-180.000000	0.000000	-180.000000	0.000000	-180.000000	0.000000	-180.000000	0.000000	-180.000000	0.000000	-180.000000	0.000000	-180.000000	0.000000
-180.000000	0.513000	-180.000000	0.513000	-180.000000	0.513000	-180.000000	0.513000	-180.000000	0.513000	-180.000000	0.513000	-180.000000	0.513000	-180.000000	0.513000	-90.000000	0.000000	-90.000000	0.000000	-90.000000	0.000000	-90.000000	0.000000	-90.000000	0.000000	-90.000000	0.000000	-90.000000	0.000000	-90.000000	0.000000	-90.000000	0.000000	-90.000000	0.000000	-90.000000	0.000000	-90.000000	0.000000	-90.000000	0.000000	-90.000000	0.000000	-90.000000	0.000000	-90.000000	0.000000	-90.000000	0.000000
-180.000000	0.513000	-180.000000	0.513000	-180.000000	0.513000	-180.000000	0.513000	-180.000000	0.513000	180.000000	0.513000	180.000000	0.513000	-180.000000	0.513000	-180.000000	0.000000	-180.000000	0.000000	-180.000000	0.000000	-180.000000	0.000000	-180.000000	0.000000	-180.000000	0.000000	-180.000000	0.000000	-180.000000	0.000000	-180.000000	0.000000	-180.000000	0.000000	-180.000000	0.000000	-180.000000	0.000000	-180.000000	0.000000	-180.000000	0.000000	-180.000000	0.000000	-180.000000	0.000000	-180.000000	0.000000
-180.000000	0.442000	-180.000000	0.000000	-180.000000	0.000000	-180.000000	0.000000	-180.000000	0.000000	-180.000000	0.000000	-180.000000	0.000000	-180.000000	0.000000	-180.000000	0.000000	-180.000000	0.000000	-180.000000	0.000000	-180.000000	0.000000	-180.000000	0.000000	-180.000000	0.000000	-180.000000	0.000000	-180.000000	0.000000	-180.000000	0.000000	-180.000000	0.000000	-180.000000	0.000000	-180.000000	0.000000	-180.000000	0.000000	-180.000000	0.000000	-180.000000	0.000000	-180.000000	0.000000	-180.000000	0.000000
-180.000000	0.535000	90.000000	0.751000	90.000000	0.751000	90.000000	0.000000	90.000000	0.000000	90.000000	0.000000	90.000000	0.000000	90.000000	0.000000	90.000000	0.000000	90.000000	0.000000	90.000000	0.000000	90.000000	0.000000	90.000000	0.000000	90.000000	0.000000	90.000000	0.000000	90.000000	0.000000	90.000000	0.000000	90.000000	0.000000	90.000000	0.000000	90.000000	0.000000	90.000000	0.000000	90.000000	0.000000	90.000000	0.000000	90.000000	0.000000	90.000000	0.000000
-180.000000	0.507000	-180.000000	0.471000	-180.000000	0.471000	-180.000000	0.000000	-180.000000	0.000000	-180.000000	0.000000	-180.000000	0.000000	-180.000000	0.000000	-180.000000	0.000000	-180.000000	0.000000	-180.000000	0.000000	-180.000000	0.000000	-180.000000	0.000000	-180.000000	0.000000	-180.000000	0.000000	-180.000000	0.000000	-180.000000	0.000000	-180.000000	0.000000	-180.000000	0.000000	-180.000000	0.000000	-180.000000	0.000000	-180.000000	0.000000	-180.000000	0.000000	-180.000000	0.000000	-180.000000	0.000000
-180.000000	0.514000	-180.000000	0.525000	-180.000000	0.525000	-135.000000	0.910000	-135.000000	0.000000	-135.000000	0.000000	-135.000000	0.000000	-135.000000	0.000000	-135.000000	0.000000	-135.000000	0.000000	-135.000000	0.000000	-135.000000	0.000000	-135.000000	0.000000	-135.000000	0.000000	-135.000000	0.000000	-135.000000	0.000000	-135.000000	0.000000	-135.000000	0.000000	-135.000000	0.000000	-135.000000	0.000000	-135.000000	0.000000	-135.000000	0.000000	-135.000000	0.000000	-135.000000	0.000000	-135.000000	0.000000
-180.000000	0.512000	-180.000000	0.509000	-180.000000	0.509000	-180.000000	0.462000	-180.000000	0.000000	-180.000000	0.000000	-180.000000	0.000000	-180.000000	0.000000	-180.000000	0.000000	-180.000000	0.000000	-180.000000	0.000000	-180.000000	0.000000	-180.000000	0.000000	-180.000000	0.000000	-180.000000	0.000000	-180.000000	0.000000	-180.000000	0.000000	-180.000000	0.000000	-180.000000	0.000000	-180.000000	0.000000	-180.000000	0.000000	-180.000000	0.000000	-180.000000	0.000000	-180.000000	0.000000	-180.000000	0.000000
-180.000000	0.513000	-180.000000	0.514000	-180.000000	0.514000	-180.000000	0.528000	-90.000000	0.000000	-90.000000	0.000000	-90.000000	0.000000	-90.000000	0.000000	-90.000000	0.000000	-90.000000	0.000000	-90.000000	0.000000	-90.000000	0.000000	-90.000000	0.000000	-90.000000	0.000000	-90.000000	0.000000	-90.000000	0.000000	-90.000000	0.000000	-90.000000	0.000000	-90.000000	0.000000	-90.000000	0.000000	-90.000000	0.000000	-90.000000	0.000000	-90.000000	0.000000	-90.000000	0.000000	-90.000000	0.000000
-180.000000	0.513000	-180.000000	0.512000	-180.000000	0.512000	-180.000000	0.509000	-180.000000	0.000000	-180.000000	0.000000	-180.000000	0.000000	-180.000000	0.000000	-180.000000	0.000000	-180.000000	0.000000	-180.000000	0.000000	-180.000000	0.000000	-180.000000	0.000000	-180.000000	0.000000	-180.000000	0.000000	-180.000000	0.000000	-180.000000	0.000000	-180.000000	0.000000	-180.000000	0.000000	-180.000000	0.000000	-180.000000	0.000000	-180.000000	0.000000	-180.000000	0.000000	-180.000000	0.000000	-180.000000	0.000000
-180.000000	0.513000	-180.000000	0.513000	-180.000000	0.513000	-180.000000	0.514000	112.500000	1.040000	112.500000	0.000000	112.500000	0.000000	112.500000	0.000000	112.500000	0.000000	112.500000	0.000000	112.500000	0.000000	112.500000	0.000000	112.500000	0.000000	112.500000	0.000000	112.500000	0.000000	112.500000	0.000000	112.500000	0.000000	112.500000	0.000000	112.500000	0.000000	112.500000	0.000000	112.500000	0.000000	112.500000	0.000000	112.500000	0.000000	112.500000	0.000000	112.500000	0.000000
-180.000000	0.513000	-180.000000	0.513000	-180.000000	0.513000	-180.000000	0.512000	-180.000000	0.456000	-180.000000	0.000000	-180.000000	0.000000	-180.000000	0.000000	-180.000000	0.000000	-180.000000	0.000000	-180.000000	0.000000	-180.000000	0.000000	-180.000000	0.000000	-180.000000	0.000000	-180.000000	0.000000	-180.000000	0.000000	-180.000000	0.000000	-180.000000	0.000000	-180.000000	0.000000	-180.000000	0.000000	-180.000000	0.000000	-180.000000	0.000000	-180.000000	0.000000	-180.000000	0.000000	-180.000000	0.000000
-180.000000	0.513000	-180.000000	0.513000	-180.000000	0.513000	-180.000000	0.513000	-180.000000	0.530000	-90.000000	0.000000	-90.000000	0.000000	-90.000000	0.000000	-90.000000	0.000000	-90.000000	0.000000	-90.000000	0.000000	-90.000000	0.000000	-90.000000	0.000000	-90.000000	0.000000	-90.000000	0.000000	-90.000000	0.000000	-90.000000	0.000000	-90.000000	0.000000	-90.000000	0.000000	-90.000000	0.000000	-90.000000	0.000000	-90.000000	0.000000	-90.000000	0.000000	-90.000000	0.000000	-90.000000	0.000000
-180.000000	0.513000	-180.000000	0.513000	-180.000000	0.513000	-180.000000	0.513000	-180.000000	0.508000	-180.000000	0.000000	-180.000000	0.000000	-180.000000	0.000000	-180.000000	0.000000	-180.000000	0.000000	-180.000000	0.000000	-180.000000	0.000000	-180.000000	0.000000	-180.000000	0.000000	-180.000000	0.000000	-180.000000	0.000000	-180.000000	0.000000	-180.000000	0.000000	-180.000000	0.000000	-180.000000	0.000000	-180.000000	0.000000	-180.000000	0.000000	-180.000000	0.000000	-180.000000	0.000000	-180.000000	0.000000
-180.000000	0.513000	-180.000000	0.513000	-180.000000	0.513000	-180.000000	0.513000	-180.000000	0.514000	135.000000	0.000000	135.000000	0.000000	135.000000	0.000000	135.000000	0.000000	135.000000	0.000000	135.000000	0.000000	135.000000	0.000000	135.000000	0.000000	135.000000	0.000000	135.000000	0.000000	135.000000	0.000000	135.000000	0.000000	135.000000	0.000000	135.000000	0.000000	135.000000	0.000000	135.000000	0.000000	135.000000	0.000000	135.000000	0.000000	135.000000	0.000000	135.000000	0.000000
-180.000000	0.513000	-180.000000	0.513000	-180.000000	0.513000	-180.000000	0.513000	-180.000000	0.512000	-180.000000	0.000000	-180.000000	0.000000	-180.000000	0.000000	-180.000000	0.000000	-180.000000	0.000000	-180.000000	0.000000	-180.000000	0.000000	-180.000000	0.000000	-180.000000	0.000000	-180.000000	0.000000	-180.000000	0.000000	-180.000000	0.000000	-180.000000	0.000000	-180.000000	0.000000	-180.000000	0.000000	-180.000000	0.000000	-180.000000	0.000000	-180.000000	0.000000	-180.000000	0.000000	-180.000000	0.000000
-180.000000	0.513000	-180.000000	0.513000	-180.000000	0.513000	-180.000000	0.513000	-180.000000	0.513000	90.000000	0.000000	90.000000	0.000000	90.000000	0.000000	90.000000	0.000000	90.000000	0.000000	90.000000	0.000000	90.000000	0.000000	90.000000	0.000000	90.000000	0.000000	90.000000	0.000000	90.000000	0.000000	90.000000	0.000000	90.000000	0.000000	90.000000	0.000000	90.000000	0.000000	90.000000	0.000000	90.000000	0.000000	90.000000	0.000000	90.000000	0.000000	90.000000	0.000000
-180.000000	0.513000	-180.000000	0.513000	-180.000000	0.513000	-180.000000	0.513000	-180.000000	0.513000	-180.000000	0.000000	-180.000000	0.000000	-180.000000	0.000000	-180.000000	0.000000	-180.000000	0.000000	-180.000000	0.000000	-180.000000	0.000000	-180.000000	0.000000	-180.000000	0.000000	-180.000000	0.000000	-180.000000	0.000000	-180.000000	0.000000	-180.000000	0.000000	-180.000000	0.000000	-180.000000	0.000000	-180.000000	0.000000	-180.000000	0.000000	-180.000000	0.000000	-180.000000	0.000000	-180.000000	0.000000
-180.000000	0.513000	-180.000000	0.513000	-180.000000	0.513000	-180.000000	0.513000	-180.000000	0.513000	-123.800000	1.156000	-123.700000	0.000000	-123.700000	0.000000	-123.700000	0.000000	-123.700000	0.000000	-123.700000	0.000000	-123.700000	0.000000	-123.700000	0.000000	-123.700000	0.000000	-123.700000	0.000000	-123.700000	0.000000	-123.700000	0.000000	-123.700000	0.000000	-123.700000	0.000000	-123.700000	0.000000	-123.700000	0.000000	-123.700000	0.000000	-123.700000	0.000000	-123.700000	0.000000	-123.700000	0.000000
-180.000000	0.513000	-180.000000	0.513000	-180.000000	0.513000	-180.000000	0.513000	-180.000000	0.513000	180.000000	0.005000	180.000000	0.000000	180.000000	0.000000	180.000000	0.000000	180.000000	0.000000	180.000000	0.000000	180.000000	0.000000	180.000000	0.000000	180.000000	0.000000	180.000000	0.000000	180.000000	0.000000	180.000000	0.000000	180.000000	0.000000	180.000000	0.000000	180.000000	0.000000	180.000000	0.000000	180.000000	0.000000	180.000000	0.000000	180.000000	0.000000	180.000000	0.000000
-180.000000	0.513000	-180.000000	0.513000	-180.000000	0.513000	-180.000000	0.513000	-180.000000	0.513000	91.300000	0.749000	-90.000000	0.000000	-90.000000	0.000000	-90.000000	0.000000	-90.000000	0.000000	-90.000000	0.000000	-90.000000	0.000000	-90.000000	0.000000	-90.000000	0.000000	-90.000000	0.000000	-90.000000	0.000000	-90.000000	0.000000	-90.000000	0.000000	-90.000000	0.000000	-90.000000	0.000000	-90.000000	0.000000	-90.000000	0.000000	-90.000000	0.000000	-90.000000	0.000000	-90.000000	0.000000
-180.000000	0.513000	-180.000000	0.513000	-180.000000	0.513000	-180.000000	0.513000	-180.000000	0.513000	179.900000	0.471000	-180.000000	0.000000	-180.000000	0.000000	-180.000000	0.000000	-180.000000	0.000000	-180.000000	0.000000	-180.000000	0.000000	-180.000000	0.000000	-180.000000	0.000000	-180.000000	0.000000	-180.000000	0.000000	-180.000000	0.000000	-180.000000	0.000000	-180.000000	0.000000	-180.000000	0.000000	-180.000000	0.000000	-180.000000	0.000000	-180.000000	0.000000	-180.000000	0.000000	-180.000000	0.000000
-180.000000	0.513000	-180.000000	0.513000	-180.000000	0.513000	-180.000000	0.513000	-180.000000	0.513000	-180.000000	0.525000	135.000000	0.000000	135.000000	0.000000	135.000000	0.000000	135.000000	0.000000	135.000000	0.000000	135.000000	0.000000	135.000000	0.000000	135.000000	0.000000	135.000000	0.000000	135.000000	0.000000	135.000000	0.000000	135.000000	0.000000	135.000000	0.000000	135.000000	0.000000	135.000000	0.000000	135.000000	0.000000	135.000000	0.000000	135.000000	0.000000	135.000000	0.000000
-180.000000	0.513000	-180.000000	0.513000	-180.000000	0.513000	-180.000000	0.513000	-180.000000	0.513000	180.000000	0.509000	180.000000	0.000000	180.000000	0.000000	180.000000	0.000000	180.000000	0.000000	180.000000	0.000000	180.000000	0.000000	180.000000	0.000000	180.000000	0.000000	180.000000	0.000000	180.000000	0.000000	180.000000	0.000000	180.000000	0.000000	180.000000	0.000000	180.000000	0.000000	180.000000	0.000000	180.000000	0.000000	180.000000	0.000000	180.000000	0.000000	180.000000	0.000000
-180.000000	0.513000	-180.000000	0.513000	-180.000000	0.513000	-180.000000	0.513000	-180.000000	0.513000	-180.000000	0.514000	90.000000	0.000000	90.000000	0.000000	90.000000	0.000000	90.000000	0.000000	90.000000	0.000000	90.000000	0.000000	90.000000	0.000000	90.000000	0.000000	90.000000	0.000000	90.000000	0.000000	90.000000	0.000000	90.000000	0.000000	90.000000	0.000000	90.000000	0.000000	90.000000	0.000000	90.000000	0.000000	90.000000	0.000000	90.000000	0.000000	90.000000	0.000000
-180.000000	0.513000	-180.000000	0.513000	-180.000000	0.513000	-180.000000	0.513000	-180.000000	0.513000	180.000000	0.512000	-180.000000	0.000000	-180.000000	0.000000	-180.000000	0.000000	-180.000000	0.000000	-180.000000	0.000000	-180.000000	0.000000	-180.000000	0.000000	-180.000000	0.000000	-180.000000	0.000000	-180.000000	0.000000	-180.000000	0.000000	-180.000000	0.000000	-180.000000	0.000000	-180.000000	0.000000	-180.000000	0.000000	-180.000000	0.000000	-180.000000	0.000000	-180.000000	0.000000	-180.000000	0.000000
-180.000000	0.513000	-180.000000	0.513000	-180.000000	0.513000	-180.000000	0.513000	-180.000000	0.513000	-180.000000	0.513000	-112.500000	0.000000	-112.500000	0.000000	-112.500000	0.000000	-112.500000	0.000000	-112.500000	0.000000	-112.500000	0.000000	-112.500000	0.000000	-112.500000	0.000000	-112.500000	0.000000	-112.500000	0.000000	-112.500000	0.000000	-112.500000	0.000000	-112.500000	0.000000	-112.500000	0.000000	-112.500000	0.000000	-112.500000	0.000000	-112.500000	0.000000	-112.500000	0.000000	-112.500000	0.000000
-180.000000	0.513000	-180.000000	0.513000	-180.000000	0.513000	-180.000000	0.513000	-180.000000	0.513000	180.000000	0.513000	180.000000	0.000000	180.000000	0.000000	180.000000	0.000000	180.000000	0.000000	180.000000	0.000000	180.000000	0.000000	180.000000	0.000000	180.000000	0.000000	180.000000	0.000000	180.000000	0.000000	180.000000	0.000000	180.000000	0.000000	180.000000	0.000000	180.000000	0.000000	180.000000	0.000000	180.000000	0.000000	180.000000	0.000000	180.000000	0.000000	180.000000	0.000000
-180.000000	0.513000	-180.000000	0.513000	-180.000000	0.513000	-180.000000	0.513000	-180.000000	0.513000	-180.000000	0.513000	90.000000	0.000000	90.000000	0.000000	90.000000	0.000000	90.000000	0.000000	90.000000	0.000000	90.000000	0.000000	90.000000	0.000000	90.000000	0.000000	90.000000	0.000000	90.000000	0.000000	90.000000	0.000000	90.000000	0.000000	90.000000	0.000000	90.000000	0.000000	90.000000	0.000000	90.000000	0.000000	90.000000	0.000000	90.000000	0.000000	90.000000	0.000000
-180.000000	0.513000	-180.000000	0.513000	-180.000000	0.513000	-180.000000	0.513000	-180.000000	0.513000	180.000000	0.513000	-180.000000	0.000000	-180.000000	0.000000	-180.000000	0.000000	-180.000000	0.000000	-180.000000	0.000000	-180.000000	0.000000	-180.000000	0.000000	-180.000000	0.000000	-180.000000	0.000000	-180.000000	0.000000	-180.000000	0.000000	-180.000000	0.000000	-180.000000	0.000000	-180.000000	0.000000	-180.000000	0.000000	-180.000000	0.000000	-180.000000	0.000000	-180.000000	0.000000	-180.000000	0.000000
-180.000000	0.513000	-180.000000	0.513000	-180.000000	0.513000	-180.000000	0.513000	-180.000000	0.513000	-180.000000	0.513000	-135.000000	0.000000	-135.000000	0.000000	-135.000000	0.000000	-135.000000	0.000000	-135.000000	0.000000	-135.000000	0.000000	-135.000000	0.000000	-135.000000	0.000000	-135.000000	0.000000	-135.000000	0.000000	-135.000000	0.000000	-135.000000	0.000000	-135.000000	0.000000	-135.000000	0.000000	-135.000000	0.000000	-135.000000	0.000000	-135.000000	0.000000	-135.000000	0.000000	-135.000000	0.000000
-180.000000	0.513000	-180.000000	0.513000	-180.000000	0.513000	-180.000000	0.513000	-180.000000	0.513000	180.000000	0.513000	180.000000	0.000000	180.000000	0.000000	180.000000	0.000000	180.000000	0.000000	180.000000	0.000000	180.000000	0.000000	180.000000	0.000000	180.000000	0.000000	180.000000	0.000000	180.000000	0.000000	180.000000	0.000000	180.000000	0.000000	180.000000	0.000000	180.000000	0.000000	180.000000	0.000000	180.000000	0.000000	180.000000	0.000000	180.000000	0.000000	180.000000	0.000000
-180.000000	0.513000	-180.000000	0.513000	-180.000000	0.513000	-180.000000	0.513000	-180.000000	0.513000	-180.000000	0.513000	-90.000000	0.000000	-90.000000	0.000000	-90.000000	0.000000	-90.000000	0.000000	-90.000000	0.000000	-90.000000	0.000000	-90.000000	0.000000	-90.000000	0.000000	-90.000000	0.000000	-90.000000	0.000000	-90.000000	0.000000	-90.000000	0.000000	-90.000000	0.000000	-90.000000	0.000000	-90.000000	0.000000	-90.000000	0.000000	-90.000000	0.000000	-90.000000	0.000000	-90.000000	0.000000
-180.000000	0.513000	-180.000000	0.513000	-180.000000	0.513000	-180.000000	0.513000	-180.000000	0.513000	180.000000	0.513000	180.000000	0.000000	180.000000	0.000000	180.000000	0.000000	180.000000	0.000000	180.000000	0.000000	180.000000	0.000000	180.000000	0.000000	180.000000	0.000000	180.000000	0.000000	180.000000	0.000000	180.000000	0.000000	180.000000	0.000000	180.000000	0.000000	180.000000	0.000000	180.000000	0.000000	180.000000	0.000000	180.000000	0.000000	180.000000	0.000000	180.000000	0.000000
-180.000000	0.513000	-180.000000	0.513000	-180.000000	0.513000	-180.000000	0.513000	-180.000000	0.513000	-180.000000	0.513000	118.400000	1.260000	106.900000	0.000000	106.900000	0.000000	106.900000	0.000000	106.900000	0.000000	106.900000	0.000000	106.900000	0.000000	106.900000	0.000000	106.900000	0.000000	106.900000	0.000000	106.900000	0.000000	106.900000	0.000000	106.900000	0.000000	106.900000	0.000000	106.900000	0.000000	106.900000	0.000000	106.900000	0.000000	106.900000	0.000000	106.900000	0.000000
-180.000000	0.513000	-180.000000	0.513000	-180.000000	0.513000	-180.000000	0.513000	-180.000000	0.513000	180.000000	0.513000	180.000000	0.002000	180.000000	0.000000	180.000000	0.000000	180.000000	0.000000	180.000000	0.000000	180.000000	0.000000	180.000000	0.000000	180.000000	0.000000	180.000000	0.000000	180.000000	0.000000	180.000000	0.000000	180.000000	0.000000	180.000000	0.000000	180.000000	0.000000	180.000000	0.000000	180.000000	0.000000	180.000000	0.000000	180.000000	0.000000	180.000000	0.000000
-180.000000	0.513000	-180.000000	0.513000	-180.000000	0.513000	-180.000000	0.513000	-180.000000	0.513000	-180.000000	0.513000	-86.600000	0.005000	-90.000000	0.000000	-90.000000	0.000000	-90.000000	0.000000	-90.000000	0.000000	-90.000000	0.000000	-90.000000	0.000000	-90.000000	0.000000	-90.000000	0.000000	-90.000000	0.000000	-90.000000	0.000000	-90.000000	0.000000	-90.000000	0.000000	-90.000000	0.000000	-90.000000	0.000000	-90.000000	0.000000	-90.000000	0.000000	-90.000000	0.000000	-90.000000	0.000000
-180.000000	0.513000	-180.000000	0.513000	-180.000000	0.513000	-180.000000	0.513000	-180.000000	0.513000	180.000000	0.513000	178.300000	0.815000	-180.000000	0.000000	-180.000000	0.000000	-180.000000	0.000000	-180.000000	0.000000	-180.000000	0.000000	-180.000000	0.000000	-180.000000	0.000000	-180.000000	0.000000	-180.000000	0.000000	-180.000000	0.000000	-180.000000	0.000000	-180.000000	0.000000	-180.000000	0.000000	-180.000000	0.000000	-180.000000	0.000000	-180.000000	0.000000	-180.000000	0.000000	-180.000000	0.000000
-180.000000	0.513000	-180.000000	0.513000	-180.000000	0.513000	-180.000000	0.513000	-180.000000	0.513000	-180.000000	0.513000	179.900000	0.472000	135.000000	0.000000	135.000000	0.000000	135.000000	0.000000	135.000000	0.000000	135.000000	0.000000	135.000000	0.000000	135.000000	0.000000	135.000000	0.000000	135.000000	0.000000	135.000000	0.000000	135.000000	0.000000	135.000000	0.000000	135.000000	0.000000	135.000000	0.000000	135.000000	0.000000	135.000000	0.000000	135.000000	0.000000	135.000000	0.000000
-180.000000	0.513000	-180.000000	0.513000	-180.000000	0.513000	-180.000000	0.513000	-180.000000	0.513000	180.000000	0.513000	-180.000000	0.525000	-180.000000	0.000000	-180.000000	0.000000	-180.000000	0.000000	-180.000000	0.000000	-180.000000	0.000000	-180.000000	0.000000	-180.000000	0.000000	-180.000000	0.000000	-180.000000	0.000000	-180.000000	0.000000	-180.000000	0.000000	-180.000000	0.000000	-180.000000	0.000000	-180.000000	0.000000	-180.000000	0.000000	-180.000000	0.000000	-180.000000	0.000000	-180.000000	0.000000
-180.000000	0.513000	-180.000000	0.513000	-180.000000	0.513000	-180.000000	0.513000	-180.000000	0.513000	-180.000000	0.513000	-180.000000	0.509000	90.000000	0.000000	90.000000	0.000000	90.000000	0.000000	90.000000	0.000000	90.000000	0.000000	90.000000	0.000000	90.000000	0.000000	90.000000	0.000000	90.000000	0.000000	90.000000	0.000000	90.000000	0.000000	90.000000	0.000000	90.000000	0.000000	90.000000	0.000000	90.000000	0.000000	90.000000	0.000000	90.000000	0.000000	90.000000	0.000000
-180.000000	0.513000	-180.000000	0.513000	-180.000000	0.513000	-180.000000	0.513000	-180.000000	0.513000	180.000000	0.513000	-180.000000	0.514000	180.000000	0.000000	180.000000	0.000000	180.000000	0.000000	180.000000	0.000000	180.000000	0.000000	180.000000	0.000000	180.000000	0.000000	180.000000	0.000000	180.000000	0.000000	180.000000	0.000000	180.000000	0.000000	180.000000	0.000000	180.000000	0.000000	180.000000	0.000000	180.000000	0.000000	180.000000	0.000000	180.000000	0.000000	180.000000	0.000000
-180.000000	0.513000	-180.000000	0.513000	-180.000000	0.513000	-180.000000	0.513000	-180.000000	0.513000	-180.000000	0.513000	-180.000000	0.512000	-112.500000	0.000000	-112.500000	0.000000	-112.500000	0.000000	-112.500000	0.000000	-112.500000	0.000000	-112.500000	0.000000	-112.500000	0.000000	-112.500000	0.000000	-112.500000	0.000000	-112.500000	0.000000	-112.500000	0.000000	-112.500000	0.000000	-112.500000	0.000000	-112.500000	0.000000	-112.500000	0.000000	-112.500000	0.000000	-112.500000	0.000000	-112.500000	0.000000
-180.000000	0.513000	-180.000000	0.513000	-180.000000	0.513000	-180.000000	0.513000	-180.000000	0.513000	180.000000	0.513000	-180.000000	0.513000	-180.000000	0.000000	-180.000000	0.000000	-180.000000	0.000000	-180.000000	0.000000	-180.000000	0.000000	-180.000000	0.000000	-180.000000	0.000000	-180.000000	0.000000	-180.000000	0.000000	-180.000000	0.000000	-180.000000	0.000000	-180.000000	0.000000	-180.000000	0.000000	-180.000000	0.000000	-180.000000	0.000000	-180.000000	0.000000	-180.000000	0.000000	-180.000000	0.000000
-180.000000	0.513000	-180.000000	0.513000	-180.000000	0.513000	-180.000000	0.513000	-180.000000	0.513000	-180.000000	0.513000	-180.000000	0.513000	90.000000	0.000000	90.000000	0.000000	90.000000	0.000000	90.000000	0.000000	90.000000	0.000000	90.000000	0.000000	90.000000	0.000000	90.000000	0.000000	90.000000	0.000000	90.000000	0.000000	90.000000	0.000000	90.000000	0.000000	90.000000	0.000000	90.000000	0.000000	90.000000	0.000000	90.000000	0.000000	90.000000	0.000000	90.000000	0.000000
-180.000000	0.513000	-180.000000	0.513000	-180.000000	0.513000	-180.000000	0.513000	-180.000000	0.513000	180.000000	0.513000	-180.000000	0.513000	180.000000	0.000000	180.000000	0.000000	180.000000	0.000000	180.000000	0.000000	180.000000	0.000000	180.000000	0.000000	180.000000	0.000000	180.000000	0.000000	180.000000	0.000000	180.000000	0.000000	180.000000	0.000000	180.000000	0.000000	180.000000	0.000000	180.000000	0.000000	180.000000	0.000000	180.000000	0.000000	180.000000	0.000000	180.000000	0.000000
-180.000000	0.513000	-180.000000	0.513000	-180.000000	0.513000	-180.000000	0.513000	-180.000000	0.513000	-180.000000	0.513000	-180.000000	0.513000	-135.000000	0.000000	-135.000000	0.000000	-135.000000	0.000000	-135.000000	0.000000	-135.000000	0.000000	-135.000000	0.000000	-135.000000	0.000000	-135.000000	0.000000	-135.000000	0.000000	-135.000000	0.000000	-135.000000	0.000000	-135.000000	0.000000	-135.000000	0.000000	-135.000000	0.000000	-135.000000	0.000000	-135.000000	0.000000	-135.000000	0.000000	-135.000000	0.000000
-180.000000	0.513000	-180.000000	0.513000	-180.000000	0.513000	-180.000000	0.513000	-180.000000	0.513000	180.000000	0.513000	-180.000000	0.513000	180.000000	0.000000	180.000000	0.000000	180.000000	0.000000	180.000000	0.000000	180.000000	0.000000	180.000000	0.000000	180.000000	0.000000	180.000000	0.000000	180.000000	0.000000	180.000000	0.000000	180.000000	0.000000	180.000000	0.000000	180.000000	0.000000	180.000000	0.000000	180.000000	0.000000	180.000000	0.000000	180.000000	0.000000	180.000000	0.000000
-180.000000	0.513000	-180.000000	0.513000	-180.000000	0.513000	-180.000000	0.513000	-180.000000	0.513000	-180.000000	0.513000	-180.000000	0.513000	-90.000000	0.000000	-90.000000	0.000000	-90.000000	0.000000	-90.000000	0.000000	-90.000000	0.000000	-90.000000	0.000000	-90.000000	0.000000	-90.000000	0.000000	-90.000000	0.000000	-90.000000	0.000000	-90.000000	0.000000	-90.000000	0.000000	-90.000000	0.000000	-90.000000	0.000000	-90.000000	0.000000	-90.000000	0.000000	-90.000000	0.000000	-90.000000	0.000000
-180.000000	0.513000	-180.000000	0.513000	-180.000000	0.513000	-180.000000	0.513000	-180.000000	0.513000	180.000000	0.513000	-180.000000	0.513000	-180.000000	0.000000	-180.000000	0.000000	-180.000000	0.000000	-180.000000	0.000000	-180.000000	0.000000	-180.000000	0.000000	-180.000000	0.000000	-180.000000	0.000000	-180.000000	0.000000	-180.000000	0.000000	-180.000000	0.000000	-180.000000	0.000000	-180.000000	0.000000	-180.000000	0.000000	-180.000000	0.000000	-180.000000	0.000000	-180.000000	0.000000	-180.000000	0.000000
-180.000000	0.513000	-180.000000	0.513000	-180.000000	0.513000	-180.000000	0.513000	-180.000000	0.513000	-180.000000	0.513000	-180.000000	0.513000	101.200000	0.000000	101.200000	0.000000	101.200000	0.000000	101.200000	0.000000	101.200000	0.000000	101.200000	0.000000	101.200000	0.000000	101.200000	0.000000	101.200000	0.000000	101.200000	0.000000	101.200000	0.000000	101.200000	0.000000	101.200000	0.000000	101.200000	0.000000	101.200000	0.000000	101.200000	0.000000	101.200000	0.000000	101.200000	0.000000
-180.000000	0.513000	-180.000000	0.513000	-180.000000	0.513000	-180.000000	0.513000	-180.000000	0.513000	180.000000	0.513000	-180.000000	0.513000	180.000000	0.000000	180.000000	0.000000	180.000000	0.000000	180.000000	0.000000	180.000000	0.000000	180.000000	0.000000	180.000000	0.000000	180.000000	0.000000	180.000000	0.000000	180.000000	0.000000	180.000000	0.000000	180.000000	0.000000	180.000000	0.000000	180.000000	0.000000	180.000000	0.000000	180.000000	0.000000	180.000000	0.000000	180.000000	0.000000
-180.000000	0.513000	-180.000000	0.513000	-180.000000	0.513000	-180.000000	0.513000	-180.000000	0.513000	-180.000000	0.513000	-180.000000	0.513000	-90.000000	0.000000	-90.000000	0.000000	-90.000000	0.000000	-90.000000	0.000000	-90.000000	0.000000	-90.000000	0.000000	-90.000000	0.000000	-90.000000	0.000000	-90.000000	0.000000	-90.000000	0.000000	-90.000000	0.000000	-90.000000	0.000000	-90.000000	0.000000	-90.000000	0.000000	-90.000000	0.000000	-90.000000	0.000000	-90.000000	0.000000	-90.000000	0.000000
-180.000000	0.513000	-180.000000	0.513000	-180.000000	0.513000	-180.000000	0.513000	-180.000000	0.513000	180.000000	0.513000	-180.000000	0.513000	-180.000000	0.000000	-180.000000	0.000000	-180.000000	0.000000	-180.000000	0.000000	-180.000000	0.000000	-180.000000	0.000000	-180.000000	0.000000	-180.000000	0.000000	-180.000000	0.000000	-180.000000	0.000000	-180.000000	0.000000	-180.000000	0.000000	-180.000000	0.000000	-180.000000	0.000000	-180.000000	0.000000	-180.000000	0.000000	-180.000000	0.000000	-180.000000	0.000000
-180.000000	0.513000	-180.000000	0.513000	-180.000000	0.513000	-180.000000	0.513000	-180.000000	0.513000	-180.000000	0.513000	-180.000000	0.513000	135.000000	0.000000	135.000000	0.000000	135.000000	0.000000	135.000000	0.000000	135.000000	0.000000	135.000000	0.000000	135.000000	0.000000	135.000000	0.000000	135.000000	0.000000	135.000000	0.000000	135.000000	0.000000	135.000000	0.000000	135.000000	0.000000	135.000000	0.000000	135.000000	0.000000	135.000000	0.000000	135.000000	0.000000	135.000000	0.000000
-180.000000	0.513000	-180.000000	0.513000	-180.000000	0.513000	-180.000000	0.513000	-180.000000	0.513000	180.000000	0.513000	-180.000000	0.513000	-180.000000	0.000000	-180.000000	0.000000	-180.000000	0.000000	-180.000000	0.000000	-180.000000	0.000000	-180.000000	0.000000	-180.000000	0.000000	-180.000000	0.000000	-180.000000	0.000000	-180.000000	0.000000	-180.000000	0.000000	-180.000000	0.000000	-180.000000	0.000000	-180.000000	0.000000	-180.000000	0.000000	-180.000000	0.000000	-180.000000	0.000000	-180.000000	0.000000
-180.000000	0.513000	-180.000000	0.513000	-180.000000	0.513000	-180.000000	0.513000	-180.000000	0.513000	-180.000000	0.513000	-180.000000	0.513000	90.000000	0.000000	90.000000	0.000000	90.000000	0.000000	90.000000	0.000000	90.000000	0.000000	90.000000	0.000000	90.000000	0.000000	90.000000	0.000000	90.000000	0.000000	90.000000	0.000000	90.000000	0.000000	90.000000	0.000000	90.000000	0.000000	90.000000	0.000000	90.000000	0.000000	90.000000	0.000000	90.000000	0.000000	90.000000	0.000000
-180.000000	0.513000	-180.000000	0.513000	-180.000000	0.513000	-180.000000	0.513000	-180.000000	0.513000	180.000000	0.513000	-180.000000	0.513000	180.000000	0.000000	180.000000	0.000000	180.000000	0.000000	180.000000	0.000000	180.000000	0.000000	180.000000	0.000000	180.000000	0.000000	180.000000	0.000000	180.000000	0.000000	180.000000	0.000000	180.000000	0.000000	180.000000	0.000000	180.000000	0.000000	180.000000	0.000000	180.000000	0.000000	180.000000	0.000000	180.000000	0.000000	180.000000	0.000000
-180.000000	0.513000	-180.000000	0.513000	-180.000000	0.513000	-180.000000	0.513000	-180.000000	0.513000	-180.000000	0.513000	-180.000000	0.513000	-112.500000	0.000000	-112.500000	0.000000	-112.500000	0.000000	-112.500000	0.000000	-112.500000	0.000000	-112.500000	0.000000	-112.500000	0.000000	-112.500000	0.000000	-112.500000	0.000000	-112.500000	0.000000	-112.500000	0.000000	-112.500000	0.000000	-112.500000	0.000000	-112.500000	0.000000	-112.500000	0.000000	-112.500000	0.000000	-112.500000	0.000000	-112.500000	0.000000
-180.000000	0.513000	-180.000000	0.513000	-180.000000	0.513000	-180.000000	0.513000	-180.000000	0.513000	180.000000	0.513000	-180.000000	0.513000	180.000000	0.000000	180.000000	0.000000	180.000000	0.000000	180.000000	0.000000	180.000000	0.000000	180.000000	0.000000	180.000000	0.000000	180.000000	0.000000	180.000000	0.000000	180.000000	0.000000	180.000000	0.000000	180.000000	0.000000	180.000000	0.000000	180.000000	0.000000	180.000000	0.000000	180.000000	0.000000	180.000000	0.000000	180.000000	0.000000
-180.000000	0.513000	-180.000000	0.513000	-180.000000	0.513000	-180.000000	0.513000	-180.000000	0.513000	-180.000000	0.513000	-180.000000	0.513000	-90.000000	0.000000	-90.000000	0.000000	-90.000000	0.000000	-90.000000	0.000000	-90.000000	0.000000	-90.000000	0.000000	-90.000000	0.000000	-90.000000	0.000000	-90.000000	0.000000	-90.000000	0.000000	-90.000000	0.000000	-90.000000	0.000000	-90.000000	0.000000	-90.000000	0.000000	-90.000000	0.000000	-90.000000	0.000000	-90.000000	0.000000	-90.000000	0.000000
-180.000000	0.513000	-180.000000	0.513000	-180.000000	0.513000	-180.000000	0.513000	-180.000000	0.513000	180.000000	0.513000	-180.000000	0.513000	-180.000000	0.000000	-180.000000	0.000000	-180.000000	0.000000	-180.000000	0.000000	-180.000000	0.000000	-180.000000	0.000000	-180.000000	0.000000	-180.000000	0.000000	-180.000000	0.000000	-180.000000	0.000000	-180.000000	0.000000	-180.000000	0.000000	-180.000000	0.000000	-180.000000	0.000000	-180.000000	0.000000	-180.000000	0.000000	-180.000000	0.000000	-180.000000	0.000000
-180.000000	0.513000	-180.000000	0.513000	-180.000000	0.513000	-180.000000	0.513000	-180.000000	0.513000	-180.000000	0.513000	-180.000000	0.513000	135.000000	0.000000	135.000000	0.000000	135.000000	0.000000	135.000000	0.000000	135.000000	0.000000	135.000000	0.000000	135.000000	0.000000	135.000000	0.000000	135.000000	0.000000	135.000000	0.000000	135.000000	0.000000	135.000000	0.000000	135.000000	0.000000	135.000000	0.000000	135.000000	0.000000	135.000000	0.000000	135.000000	0.000000	135.000000	0.000000
-180.000000	0.513000	-180.000000	0.513000	-180.000000	0.513000	-180.000000	0.513000	-180.000000	0.513000	180.000000	0.513000	-180.000000	0.513000	-180.000000	0.000000	-180.000000	0.000000	-180.000000	0.000000	-180.000000	0.000000	-180.000000	0.000000	-180.000000	0.000000	-180.000000	0.000000	-180.000000	0.000000	-180.000000	0.000000	-180.000000	0.000000	-180.000000	0.000000	-180.000000	0.000000	-180.000000	0.000000	-180.000000	0.000000	-180.000000	0.000000	-180.000000	0.000000	-180.000000	0.000000	-180.000000	0.000000
-180.000000	0.513000	-180.000000	0.513000	-180.000000	0.513000	-180.000000	0.513000	-180.000000	0.513000	-180.000000	0.513000	-180.000000	0.513000	90.000000	0.000000	90.000000	0.000000	90.000000	0.000000	90.000000	0.000000	90.000000	0.000000	90.000000	0.000000	90.000000	0.000000	90.000000	0.000000	90.000000	0.000000	90.000000	0.000000	90.000000	0.000000	90.000000	0.000000	90.000000	0.000000	90.000000	0.000000	90.000000	0.000000	90.000000	0.000000	90.000000	0.000000	90.000000	0.000000
-180.000000	0.513000	-180.000000	0.513000	-180.000000	0.513000	-180.000000	0.513000	-180.000000	0.513000	180.000000	0.513000	-180.000000	0.513000	180.000000	0.000000	180.000000	0.000000	180.000000	0.000000	180.000000	0.000000	180.000000	0.000000	180.000000	0.000000	180.000000	0.000000	180.000000	0.000000	180.000000	0.000000	180.000000	0.000000	180.000000	0.000000	180.000000	0.000000	180.000000	0.000000	180.000000	0.000000	180.000000	0.000000	180.000000	0.000000	180.000000	0.000000	180.000000	0.000000
-180.000000	0.513000	-180.000000	0.513000	-180.000000	0.513000	-180.000000	0.513000	-180.000000	0.513000	-180.000000	0.513000	-180.000000	0.513000	-132.300000	1.355000	-126.600000	0.000000	-126.600000	0.000000	-126.600000	0.000000	-126.600000	0.000000	-126.600000	0.000000	-126.600000	0.000000	-126.600000	0.000000	-126.600000	0.000000	-126.600000	0.000000	-126.600000	0.000000	-126.600000	0.000000	-126.600000	0.000000	-126.600000	0.000000	-126.600000	0.000000	-126.600000	0.000000	-126.600000	0.000000	-126.600000	0.000000
-180.000000	0.513000	-180.000000	0.513000	-180.000000	0.513000	-180.000000	0.513000	-180.000000	0.513000	180.000000	0.513000	-180.000000	0.513000	180.000000	0.001000	180.000000	0.000000	180.000000	0.000000	180.000000	0.000000	180.000000	0.000000	180.000000	0.000000	180.000000	0.000000	180.000000	0.000000	180.000000	0.000000	180.000000	0.000000	180.000000	0.000000	180.000000	0.000000	180.000000	0.000000	180.000000	0.000000	180.000000	0.000000	180.000000	0.000000	180.000000	0.000000	180.000000	0.000000
-180.000000	0.513000	-180.000000	0.513000	-180.000000	0.513000	-180.000000	0.513000	-180.000000	0.513000	-180.000000	0.513000	-180.000000	0.513000	-90.000000	0.000000	90.000000	0.000000	90.000000	0.000000	90.000000	0.000000	90.000000	0.000000	90.000000	0.000000	90.000000	0.000000	90.000000	0.000000	90.000000	0.000000	90.000000	0.000000	90.000000	0.000000	90.000000	0.000000	90.000000	0.000000	90.000000	0.000000	90.000000	0.000000	90.000000	0.000000	90.000000	0.000000	90.000000	0.000000
-180.000000	0.513000	-180.000000	0.513000	-180.000000	0.513000	-180.000000	0.513000	-180.000000	0.513000	180.000000	0.513000	-180.000000	0.513000	178.400000	0.001000	-180.000000	0.000000	-180.000000	0.000000	-180.000000	0.000000	-180.000000	0.000000	-180.000000	0.000000	-180.000000	0.000000	-180.000000	0.000000	-180.000000	0.000000	-180.000000	0.000000	-180.000000	0.000000	-180.000000	0.000000	-180.000000	0.000000	-180.000000	0.000000	-180.000000	0.000000	-180.000000	0.000000	-180.000000	0.000000	-180.000000	0.000000
-180.000000	0.513000	-180.000000	0.513000	-180.000000	0.513000	-180.000000	0.513000	-180.000000	0.513000	-180.000000	0.513000	-180.000000	0.513000	43.900000	0.004000	-135.000000	0.000000	-135.000000	0.000000	-135.000000	0.000000	-135.000000	0.000000	-135.000000	0.000000	-135.000000	0.000000	-135.000000	0.000000	-135.000000	0.000000	-135.000000	0.000000	-135.000000	0.000000	-135.000000	0.000000	-135.000000	0.000000	-135.000000	0.000000	-135.000000	0.000000	-135.000000	0.000000	-135.000000	0.000000	-135.000000	0.000000
-180.000000	0.513000	-180.000000	0.513000	-180.000000	0.513000	-180.000000	0.513000	-180.000000	0.513000	180.000000	0.513000	-180.000000	0.513000	-177.200000	0.002000	180.000000	0.000000	180.000000	0.000000	180.000000	0.000000	180.000000	0.000000	180.000000	0.000000	180.000000	0.000000	180.000000	0.000000	180.000000	0.000000	180.000000	0.000000	180.000000	0.000000	180.000000	0.000000	180.000000	0.000000	180.000000	0.000000	180.000000	0.000000	180.000000	0.000000	180.000000	0.000000	180.000000	0.000000
-180.000000	0.513000	-180.000000	0.513000	-180.000000	0.513000	-180.000000	0.513000	-180.000000	0.513000	-180.000000	0.513000	-180.000000	0.513000	-93.300000	0.980000	-90.000000	0.000000	-90.000000	0.000000	-90.000000	0.000000	-90.000000	0.000000	-90.000000	0.000000	-90.000000	0.000000	-90.000000	0.000000	-90.000000	0.000000	-90.000000	0.000000	-90.000000	0.000000	-90.000000	0.000000	-90.000000	0.000000	-90.000000	0.000000	-90.000000	0.000000	-90.000000	0.000000	-90.000000	0.000000	-90.000000	0.000000
-180.000000	0.513000	-180.000000	0.513000	-180.000000	0.513000	-180.000000	0.513000	-180.000000	0.513000	180.000000	0.513000	-180.000000	0.513000	-176.300000	0.002000	180.000000	0.000000	180.000000	0.000000	180.000000	0.000000	180.000000	0.000000	180.000000	0.000000	180.000000	0.000000	180.000000	0.000000	180.000000	0.000000	180.000000	0.000000	180.000000	0.000000	180.000000	0.000000	180.000000	0.000000	180.000000	0.000000	180.000000	0.000000	180.000000	0.000000	180.000000	0.000000	180.000000	0.000000
-180.000000	0.513000	-180.000000	0.513000	-180.000000	0.513000	-180.000000	0.513000	-180.000000	0.513000	-180.000000	0.513000	-180.000000	0.513000	120.500000	0.006000	112.500000	0.000000	112.500000	0.000000	112.500000	0.000000	112.500000	0.000000	112.500000	0.000000	112.500000	0.000000	112.500000	0.000000	112.500000	0.000000	112.500000	0.000000	112.500000	0.000000	112.500000	0.000000	112.500000	0.000000	112.500000	0.000000	112.500000	0.000000	112.500000	0.000000	112.500000	0.000000	112.500000	0.000000
-180.000000	0.513000	-180.000000	0.513000	-180.000000	0.513000	-180.000000	0.513000	-180.000000	0.513000	180.000000	0.513000	-180.000000	0.513000	117.800000	0.002000	180.000000	0.000000	180.000000	0.000000	180.000000	0.000000	180.000000	0.000000	180.000000	0.000000	180.000000	0.000000	180.000000	0.000000	180.000000	0.000000	180.000000	0.000000	180.000000	0.000000	180.000000	0.000000	180.000000	0.000000	180.000000	0.000000	180.000000	0.000000	180.000000	0.000000	180.000000	0.000000	180.000000	0.000000
-180.000000	0.513000	-180.000000	0.513000	-180.000000	0.513000	-180.000000	0.513000	-180.000000	0.513000	-180.000000	0.513000	-180.000000	0.513000	114.300000	0.889000	-90.000000	0.000000	-90.000000	0.000000	-90.000000	0.000000	-90.000000	0.000000	-90.000000	0.000000	-90.000000	0.000000	-90.000000	0.000000	-90.000000	0.000000	-90.000000	0.000000	-90.000000	0.000000	-90.000000	0.000000	-90.000000	0.000000	-90.000000	0.000000	-90.000000	0.000000	-90.000000	0.000000	-90.000000	0.000000	-90.000000	0.000000
-180.000000	0.513000	-180.000000	0.513000	-180.000000	0.513000	-180.000000	0.513000	-180.000000	0.513000	180.000000	0.513000	-180.000000	0.513000	45.600000	0.007000	-180.000000	0.000000	-180.000000	0.000000	-180.000000	0.000000	-180.000000	0.000000	-180.000000	0.000000	-180.000000	0.000000	-180.000000	0.000000	-180.000000	0.000000	-180.000000	0.000000	-180.000000	0.000000	-180.000000	0.000000	-180.000000	0.000000	-180.000000	0.000000	-180.000000	0.000000	-180.000000	0.000000	-180.000000	0.000000	-180.000000	0.000000
-180.000000	0.513000	-180.000000	0.513000	-180.000000	0.513000	-180.000000	0.513000	-180.000000	0.513000	-180.000000	0.513000	-180.000000	0.513000	-96.500000	0.006000	135.000000	0.000000	135.000000	0.000000	135.000000	0.000000	135.000000	0.000000	135.000000	0.000000	135.000000	0.000000	135.000000	0.000000	135.000000	0.000000	135.000000	0.000000	135.000000	0.000000	135.000000	0.000000	135.000000	0.000000	135.000000	0.000000	135.000000	0.000000	135.000000	0.000000	135.000000	0.000000	135.000000	0.000000
-180.000000	0.513000	-180.000000	0.513000	-180.000000	0.513000	-180.000000	0.513000	-180.000000	0.513000	180.000000	0.513000	-180.000000	0.513000	-131.400000	0.776000	180.000000	0.000000	180.000000	0.000000	180.000000	0.000000	180.000000	0.000000	180.000000	0.000000	180.000000	0.000000	180.000000	0.000000	180.000000	0.000000	180.000000	0.000000	180.000000	0.000000	180.000000	0.000000	180.000000	0.000000	180.000000	0.000000	180.000000	0.000000	180.000000	0.000000	180.000000	0.000000	180.000000	0.000000
-180.000000	0.513000	-180.000000	0.513000	-180.000000	0.513000	-180.000000	0.513000	-180.000000	0.513000	-180.000000	0.513000	-180.000000	0.513000	-180.000000	0.483000	90.000000	0.000000	90.000000	0.000000	90.000000	0.000000	90.000000	0.000000	90.000000	0.000000	90.000000	0.000000	90.000000	0.000000	90.000000	0.000000	90.000000	0.000000	90.000000	0.000000	90.000000	0.000000	90.000000	0.000000	90.000000	0.000000	90.000000	0.000000	90.000000	0.000000	90.000000	0.000000	90.000000	0.000000
-180.000000	0.513000	-180.000000	0.513000	-180.000000	0.513000	-180.000000	0.513000	-180.000000	0.513000	180.000000	0.513000	-180.000000	0.513000	-180.000000	0.521000	-180.000000	0.000000	-180.000000	0.000000	-180.000000	0.000000	-180.000000	0.000000	-180.000000	0.000000	-180.000000	0.000000	-180.000000	0.000000	-180.000000	0.000000	-180.000000	0.000000	-180.000000	0.000000	-180.000000	0.000000	-180.000000	0.000000	-180.000000	0.000000	-180.000000	0.000000	-180.000000	0.000000	-180.000000	0.000000	-180.000000	0.000000
-180.000000	0.513000	-180.000000	0.513000	-180.000000	0.513000	-180.000000	0.513000	-180.000000	0.513000	-180.000000	0.513000	-180.000000	0.513000	-180.000000	0.510000	-101.200000	0.000000	-101.200000	0.000000	-101.200000	0.000000	-101.200000	0.000000	-101.200000	0.000000	-101.200000	0.000000	-101.200000	0.000000	-101.200000	0.000000	-101.200000	0.000000	-101.200000	0.000000	-101.200000	0.000000	-101.200000	0.000000	-101.200000	0.000000	-101.200000	0.000000	-101.200000	0.000000	-101.200000	0.000000	-101.200000	0.000000
-180.000000	0.513000	-180.000000	0.513000	-180.000000	0.513000	-180.000000	0.513000	-180.000000	0.513000	180.000000	0.513000	-180.000000	0.513000	-180.000000	0.514000	-180.000000	0.000000	-180.000000	0.000000	-180.000000	0.000000	-180.000000	0.000000	-180.000000	0.000000	-180.000000	0.000000	-180.000000	0.000000	-180.000000	0.000000	-180.000000	0.000000	-180.000000	0.000000	-180.000000	0.000000	-180.000000	0.000000	-180.000000	0.000000	-180.000000	0.000000	-180.000000	0.000000	-180.000000	0.000000	-180.000000	0.000000
-180.000000	0.513000	-180.000000	0.513000	-180.000000	0.513000	-180.000000	0.513000	-180.000000	0.513000	-180.000000	0.513000	-180.000000	0.513000	-180.000000	0.512000	90.000000	0.000000	90.000000	0.000000	90.000000	0.000000	90.000000	0.000000	90.000000	0.000000	90.000000	0.000000	90.000000	0.000000	90.000000	0.000000	90.000000	0.000000	90.000000	0.000000	90.000000	0.000000	90.000000	0.000000	90.000000	0.000000	90.000000	0.000000	90.000000	0.000000	90.000000	0.000000	90.000000	0.000000
-180.000000	0.513000	-180.000000	0.513000	-180.000000	0.513000	-180.000000	0.513000	-180.000000	0.513000	180.000000	0.513000	-180.000000	0.513000	-180.000000	0.513000	180.000000	0.000000	180.000000	0.000000	180.000000	0.000000	180.000000	0.000000	180.000000	0.000000	180.000000	0.000000	180.000000	0.000000	180.000000	0.000000	180.000000	0.000000	180.000000	0.000000	180.000000	0.000000	180.000000	0.000000	180.000000	0.000000	180.000000	0.000000	180.000000	0.000000	180.000000	0.000000	180.000000	0.000000
-180.000000	0.513000	-180.000000	0.513000	-180.000000	0.513000	-180.000000	0.513000	-180.000000	0.513000	-180.000000	0.513000	-180.000000	0.513000	-180.000000	0.513000	-135.000000	0.000000	-135.000000	0.000000	-135.000000	0.000000	-135.000000	0.000000	-135.000000	0.000000	-135.000000	0.000000	-135.000000	0.000000	-135.000000	0.000000	-135.000000	0.000000	-135.000000	0.000000	-135.000000	0.000000	-135.000000	0.000000	-135.000000	0.000000	-135.000000	0.000000	-135.000000	0.000000	-135.000000	0.000000	-135.000000	0.000000
-180.000000	0.513000	-180.000000	0.513000	-180.000000	0.513000	-180.000000	0.513000	-180.000000	0.513000	180.000000	0.513000	-180.000000	0.513000	-180.000000	0.513000	180.000000	0.000000	180.000000	0.000000	180.000000	0.000000	180.000000	0.000000	180.000000	0.000000	180.000000	0.000000	180.000000	0.000000	180.000000	0.000000	180.000000	0.000000	180.000000	0.000000	180.000000	0.000000	180.000000	0.000000	180.000000	0.000000	180.000000	0.000000	180.000000	0.000000	180.000000	0.000000	180.000000	0.000000
-180.000000	0.513000	-180.000000	0.513000	-180.000000	0.513000	-180.000000	0.513000	-180.000000	0.513000	-180.000000	0.513000	-180.000000	0.513000	-180.000000	0.513000	-90.000000	0.000000	-90.000000	0.000000	-90.000000	0.000000	-90.000000	0.000000	-90.000000	0.000000	-90.000000	0.000000	-90.000000	0.000000	-90.000000	0.000000	-90.000000	0.000000	-90.000000	0.000000	-90.000000	0.000000	-90.000000	0.000000	-90.000000	0.000000	-90.000000	0.000000	-90.000000	0.000000	-90.000000	0.000000	-90.000000	0.000000
-180.000000	0.513000	-180.000000	0.513000	-180.000000	0.513000	-180.000000	0.513000	-180.000000	0.513000	180.000000	0.513000	-180.000000	0.513000	-180.000000	0.513000	-180.000000	0.000000	-180.000000	0.000000	-180.000000	0.000000	-180.000000	0.000000	-180.000000	0.000000	-180.000000	0.000000	-180.000000	0.000000	-180.000000	0.000000	-180.000000	0.000000	-180.000000	0.000000	-180.000000	0.000000	-180.000000	0.000000	-180.000000	0.000000	-180.000000	0.000000	-180.000000	0.000000	-180.000000	0.000000	-180.000000	0.000000
-180.000000	0.513000	-180.000000	0.513000	-180.000000	0.513000	-180.000000	0.513000	-180.000000	0.513000	-180.000000	0.513000	-180.000000	0.513000	-180.000000	0.513000	112.500000	0.000000	112.500000	0.000000	112.500000	0.000000	112.500000	0.000000	112.500000	0.000000	112.500000	0.000000	112.500000	0.000000	112.500000	0.000000	112.500000	0.000000	112.500000	0.000000	112.500000	0.000000	112.500000	0.000000	112.500000	0.000000	112.500000	0.000000	112.500000	0.000000	112.500000	0.000000	112.500000	0.000000
-180.000000	0.513000	-180.000000	0.513000	-180.000000	0.513000	-180.000000	0.513000	-180.000000	0.513000	180.000000	0.513000	-180.000000	0.513000	-180.000000	0.513000	180.000000	0.000000	180.000000	0.000000	180.000000	0.000000	180.000000	0.000000	180.000000	0.000000	180.000000	0.000000	180.000000	0.000000	180.000000	0.000000	180.000000	0.000000	180.000000	0.000000	180.000000	0.000000	180.000000	0.000000	180.000000	0.000000	180.000000	0.000000	180.000000	0.000000	180.000000	0.000000	180.000000	0.000000
-180.000000	0.513000	-180.000000	0.513000	-180.000000	0.513000	-180.000000	0.513000	-180.000000	0.513000	-180.000000	0.513000	-180.000000	0.513000	-180.000000	0.513000	-90.000000	0.000000	-90.000000	0.000000	-90.000000	0.000000	-90.000000	0.000000	-90.000000	0.000000	-90.000000	0.000000	-90.000000	0.000000	-90.000000	0.000000	-90.000000	0.000000	-90.000000	0.000000	-90.000000	0.000000	-90.000000	0.000000	-90.000000	0.000000	-90.000000	0.000000	-90.000000	0.000000	-90.000000	0.000000	-90.000000	0.000000
-180.000000	0.513000	-180.000000	0.513000	-180.000000	0.513000	-180.000000	0.513000	-180.000000	0.513000	180.000000	0.513000	-180.000000	0.513000	-180.000000	0.513000	-180.000000	0.000000	-180.000000	0.000000	-180.000000	0.000000	-180.000000	0.000000	-180.000000	0.000000	-180.000000	0.000000	-180.000000	0.000000	-180.000000	0.000000	-180.000000	0.000000	-180.000000	0.000000	-180.000000	0.000000	-180.000000	0.000000	-180.000000	0.000000	-180.000000	0.000000	-180.000000	0.000000	-180.000000	0.000000	-180.000000	0.000000
-180.000000	0.513000	-180.000000	0.513000	-180.000000	0.513000	-180.000000	0.513000	-180.000000	0.513000	-180.000000	0.513000	-180.000000	0.513000	-180.000000	0.513000	135.000000	0.000000	135.000000	0.000000	135.000000	0.000000	135.000000	0.000000	135.000000	0.000000	135.000000	0.000000	135.000000	0.000000	135.000000	0.000000	135.000000	0.000000	135.000000	0.000000	135.000000	0.000000	135.000000	0.000000	135.000000	0.000000	135.000000	0.000000	135.000000	0.000000	135.000000	0.000000	135.000000	0.000000
-180.000000	0.513000	-180.000000	0.513000	-180.000000	0.513000	-180.000000	0.513000	-180.000000	0.513000	180.000000	0.513000	-180.000000	0.513000	-180.000000	0.513000	-180.000000	0.000000	-180.000000	0.000000	-180.000000	0.000000	-180.000000	0.000000	-180.000000	0.000000	-180.000000	0.000000	-180.000000	0.000000	-180.000000	0.000000	-180.000000	0.000000	-180.000000	0.000000	-180.000000	0.000000	-180.000000	0.000000	-180.000000	0.000000	-180.000000	0.000000	-180.000000	0.000000	-180.000000	0.000000	-180.000000	0.000000
-180.000000	0.513000	-180.000000	0.513000	-180.000000	0.513000	-180.000000	0.513000	-180.000000	0.513000	-180.000000	0.513000	-180.000000	0.513000	-180.000000	0.513000	90.000000	0.000000	90.000000	0.000000	90.000000	0.000000	90.000000	0.000000	90.000000	0.000000	90.000000	0.000000	90.000000	0.000000	90.000000	0.000000	90.000000	0.000000	90.000000	0.000000	90.000000	0.000000	90.000000	0.000000	90.000000	0.000000	90.000000	0.000000	90.000000	0.000000	90.000000	0.000000	90.000000	0.000000
-180.000000	0.513000	-180.000000	0.513000	-180.000000	0.513000	-180.000000	0.513000	-180.000000	0.513000	180.000000	0.513000	-180.000000	0.513000	-180.000000	0.513000	180.000000	0.000000	180.000000	0.000000	180.000000	0.000000	180.000000	0.000000	180.000000	0.000000	180.000000	0.000000	180.000000	0.000000	180.000000	0.000000	180.000000	0.000000	180.000000	0.000000	180.000000	0.000000	180.000000	0.000000	180.000000	0.000000	180.000000	0.000000	180.000000	0.000000	180.000000	0.000000	180.000000	0.000000
-180.000000	0.513000	-180.000000	0.513000	-180.000000	0.513000	-180.000000	0.513000	-180.000000	0.513000	-180.000000	0.513000	-180.000000	0.513000	-180.000000	0.513000	-140.600000	0.000000	-140.600000	0.000000	-140.600000	0.000000	-140.600000	0.000000	-140.600000	0.000000	-140.600000	0.000000	-140.600000	0.000000	-140.600000	0.000000	-140.600000	0.000000	-140.600000	0.000000	-140.600000	0.000000	-140.600000	0.000000	-140.600000	0.000000	-140.600000	0.000000	-140.600000	0.000000	-140.600000	0.000000	-140.600000	0.000000
-180.000000	0.513000	-180.000000	0.513000	-180.000000	0.513000	-180.000000	0.513000	-180.000000	0.513000	180.000000	0.513000	-180.000000	0.513000	-180.000000	0.513000	-180.000000	0.000000	-180.000000	0.000000	-180.000000	0.000000	-180.000000	0.000000	-180.000000	0.000000	-180.000000	0.000000	-180.000000	0.000000	-180.000000	0.000000	-180.000000	0.000000	-180.000000	0.000000	-180.000000	0.000000	-180.000000	0.000000	-180.000000	0.000000	-180.000000	0.000000	-180.000000	0.000000	-180.000000	0.000000	-180.000000	0.000000
-180.000000	0.513000	-180.000000	0.513000	-180.000000	0.513000	-180.000000	0.513000	-180.000000	0.513000	-180.000000	0.513000	-180.000000	0.513000	-180.000000	0.513000	-90.000000	0.000000	-90.000000	0.000000	-90.000000	0.000000	-90.000000	0.000000	-90.000000	0.000000	-90.000000	0.000000	-90.000000	0.000000	-90.000000	0.000000	-90.000000	0.000000	-90.000000	0.000000	-90.000000	0.000000	-90.000000	0.000000	-90.000000	0.000000	-90.000000	0.000000	-90.000000	0.000000	-90.000000	0.000000	-90.000000	0.000000
-180.000000	0.513000	-180.000000	0.513000	-180.000000	0.513000	-180.000000	0.513000	-180.000000	0.513000	180.000000	0.513000	-180.000000	0.513000	-180.000000	0.513000	-180.000000	0.000000	-180.000000	0.000000	-180.000000	0.000000	-180.000000	0.000000	-180.000000	0.000000	-180.000000	0.000000	-180.000000	0.000000	-180.000000	0.000000	-180.000000	0.000000	-180.000000	0.000000	-180.000000	0.000000	-180.000000	0.000000	-180.000000	0.000000	-180.000000	0.000000	-180.000000	0.000000	-180.000000	0.000000	-180.000000	0.000000
-180.000000	0.442000	-180.000000	0.000000	-180.000000	0.000000	-180.000000	0.000000	-180.000000	0.000000	-180.000000	0.000000	-180.000000	0.000000	-180.000000	0.000000	-180.000000	0.000000	-180.000000	0.000000	-180.000000	0.000000	-180.000000	0.000000	-180.000000	0.000000	-180.000000	0.000000	-180.000000	0.000000	-180.000000	0.000000	-180.000000	0.000000	-180.000000	0.000000	-180.000000	0.000000	-180.000000	0.000000	-180.000000	0.000000	-180.000000	0.000000	-180.000000	0.000000	-180.000000	0.000000	-180.000000	0.000000
-180.000000	0.535000	90.000000	0.751000	90.000000	0.751000	90.000000	0.000000	90.000000	0.000000	90.000000	0.000000	90.000000	0.000000	90.000000	0.000000	90.000000	0.000000	90.000000	0.000000	90.000000	0.000000	90.000000	0.000000	90.000000	0.000000	90.000000	0.000000	90.000000	0.000000	90.000000	0.000000	90.000000	0.000000	90.000000	0.000000	90.000000	0.000000	90.000000	0.000000	90.000000	0.000000	90.000000	0.000000	90.000000	0.000000	90.000000	0.000000	90.000000	0.000000
-180.000000	0.507000	-180.000000	0.471000	-180.000000	0.471000	-180.000000	0.000000	-180.000000	0.000000	-180.000000	0.000000	-180.000000	0.000000	-180.000000	0.000000	-180.000000	0.000000	-180.000000	0.000000	-180.000000	0.000000	-180.000000	0.000000	-180.000000	0.000000	-180.000000	0.000000	-180.000000	0.000000	-180.000000	0.000000	-180.000000	0.000000	-180.000000	0.000000	-180.000000	0.000000	-180.000000	0.000000	-180.000000	0.000000	-180.000000	0.000000	-180.000000	0.000000	-180.000000	0.000000	-180.000000	0.000000
-180.000000	0.514000	-180.000000	0.525000	-180.000000	0.525000	-135.000000	0.910000	-135.000000	0.000000	-135.000000	0.000000	-135.000000	0.000000	-135.000000	0.000000	-135.000000	0.000000	-135.000000	0.000000	-135.000000	0.000000	-135.000000	0.000000	-135.000000	0.000000	-135.000000	0.000000	-135.000000	0.000000	-135.000000	0.000000	-135.000000	0.000000	-135.000000	0.000000	-135.000000	0.000000	-135.000000	0.000000	-135.000000	0.000000	-135.000000	0.000000	-135.000000	0.000000	-135.000000	0.000000	-135.000000	0.000000
-180.000000	0.512000	-180.000000	0.509000	-180.000000	0.509000	-180.000000	0.462000	-180.000000	0.000000	-180.000000	0.000000	-180.000000	0.000000	-180.000000	0.000000	-180.000000	0.000000	-180.000000	0.000000	-180.000000	0.000000	-180.000000	0.000000	-180.000000	0.000000	-180.000000	0.000000	-180.000000	0.000000	-180.000000	0.000000	-180.000000	0.000000	-180.000000	0.000000	-180.000000	0.000000	-180.000000	0.000000	-180.000000	0.000000	-180.000000	0.000000	-180.000000	0.000000	-180.000000	0.000000	-180.000000	0.000000
-180.000000	0.513000	-180.000000	0.514000	-180.000000	0.514000	-180.000000	0.528000	-90.000000	0.000000	-90.000000	0.000000	-90.000000	0.000000	-90.000000	0.000000	-90.000000	0.000000	-90.000000	0.000000	-90.000000	0.000000	-90.000000	0.000000	-90.000000	0.000000	-90.000000	0.000000	-90.000000	0.000000	-90.000000	0.000000	-90.000000	0.000000	-90.000000	0.000000	-90.000000	0.000000	-90.000000	0.000000	-90.000000	0.000000	-90.000000	0.000000	-90.000000	0.000000	-90.000000	0.000000	-90.000000	0.000000
-180.000000	0.513000	-180.000000	0.512000	-180.000000	0.512000	-180.000000	0.509000	-180.000000	0.000000	-180.000000	0.000000	-180.000000	0.000000	-180.000000	0.000000	-180.000000	0.000000	-180.000000	0.000000	-180.000000	0.000000	-180.000000	0.000000	-180.000000	0.000000	-180.000000	0.000000	-180.000000	0.000000	-180.000000	0.000000	-180.000000	0.000000	-180.000000	0.000000	-180.000000	0.000000	-180.000000	0.000000	-180.000000	0.000000	-180.000000	0.000000	-180.000000	0.000000	-180.000000	0.000000	-180.000000	0.000000
-180.000000	0.513000	-180.000000	0.513000	-180.000000	0.513000	-180.000000	0.514000	112.500000	1.040000	112.500000	0.000000	112.500000	0.000000	112.500000	0.000000	112.500000	0.000000	112.500000	0.000000	112.500000	0.000000	112.500000	0.000000	112.500000	0.000000	112.500000	0.000000	112.500000	0.000000	112.500000	0.000000	112.500000	0.000000	112.500000	0.000000	112.500000	0.000000	112.500000	0.000000	112.500000	0.000000	112.500000	0.000000	112.500000	0.000000	112.500000	0.000000	112.500000	0.000000
-180.000000	0.513000	-180.000000	0.513000	-180.000000	0.513000	-180.000000	0.512000	-180.000000	0.456000	-180.000000	0.000000	-180.000000	0.000000	-180.000000	0.000000	-180.000000	0.000000	-180.000000	0.000000	-180.000000	0.000000	-180.000000	0.000000	-180.000000	0.000000	-180.000000	0.000000	-180.000000	0.000000	-180.000000	0.000000	-180.000000	0.000000	-180.000000	0.000000	-180.000000	0.000000	-180.000000	0.000000	-180.000000	0.000000	-180.000000	0.000000	-180.000000	0.000000	-180.000000	0.000000	-180.000000	0.000000
-180.000000	0.513000	-180.000000	0.513000	-180.000000	0.513000	-180.000000	0.513000	-180.000000	0.530000	-90.000000	0.000000	-90.000000	0.000000	-90.000000	0.000000	-90.000000	0.000000	-90.000000	0.000000	-90.000000	0.000000	-90.000000	0.000000	-90.000000	0.000000	-90.000000	0.000000	-90.000000	0.000000	-90.000000	0.000000	-90.000000	0.000000	-90.000000	0.000000	-90.000000	0.000000	-90.000000	0.000000	-90.000000	0.000000	-90.000000	0.000000	-90.000000	0.000000	-90.000000	0.000000	-90.000000	0.000000
-180.000000	0.513000	-180.000000	0.513000	-180.000000	0.513000	-180.000000	0.513000	-180.000000	0.508000	-180.000000	0.000000	-180.000000	0.000000	-180.000000	0.000000	-180.000000	0.000000	-180.000000	0.000000	-180.000000	0.000000	-180.000000	0.000000	-180.000000	0.000000	-180.000000	0.000000	-180.000000	0.000000	-180.000000	0.000000	-180.000000	0.000000	-180.000000	0.000000	-180.000000	0.000000	-180.000000	0.000000	-180.000000	0.000000	-180.000000	0.000000	-180.000000	0.000000	-180.000000	0.000000	-180.000000	0.000000
-180.000000	0.513000	-180.000000	0.513000	-180.000000	0.513000	-180.000000	0.513000	-180.000000	0.514000	135.000000	0.000000	135.000000	0.000000	135.000000	0.000000	135.000000	0.000000	135.000000	0.000000	135.000000	0.000000	135.000000	0.000000	135.000000	0.000000	135.000000	0.000000	135.000000	0.000000	135.000000	0.000000	135.000000	0.000000	135.000000	0.000000	135.000000	0.000000	135.000000	0.000000	135.000000	0.000000	135.000000	0.000000	135.000000	0.000000	135.000000	0.000000	135.000000	0.000000
-180.000000	0.513000	-180.000000	0.513000	-180.000000	0.513000	-180.000000	0.513000	-180.000000	0.512000	-180.000000	0.000000	-180.000000	0.000000	-180.000000	0.000000	-180.000000	0.000000	-180.000000	0.000000	-180.000000	0.000000	-180.000000	0.000000	-180.000000	0.000000	-180.000000	0.000000	-180.000000	0.000000	-180.000000	0.000000	-180.000000	0.000000	-180.000000	0.000000	-180.000000	0.000000	-180.000000	0.000000	-180.000000	0.000000	-180.000000	0.000000	-180.000000	0.000000	-180.000000	0.000000	-180.000000	0.000000
-180.000000	0.513000	-180.000000	0.513000	-180.000000	0.513000	-180.000000	0.513000	-180.000000	0.513000	90.000000	0.000000	90.000000	0.000000	90.000000	0.000000	90.000000	0.000000	90.000000	0.000000	90.000000	0.000000	90.000000	0.000000	90.000000	0.000000	90.000000	0.000000	90.000000	0.000000	90.000000	0.000000	90.000000	0.000000	90.000000	0.000000	90.000000	0.000000	90.000000	0.000000	90.000000	0.000000	90.000000	0.000000	90.000000	0.000000	90.000000	0.000000	90.000000	0.000000
-180.000000	0.513000	-180.000000	0.513000	-180.000000	0.513000	-180.000000	0.513000	-180.000000	0.513000	-180.000000	0.000000	-180.000000	0.000000	-180.000000	0.000000	-180.000000	0.000000	-180.000000	0.000000	-180.000000	0.000000	-180.000000	0.000000	-180.000000	0.000000	-180.000000	0.000000	-180.000000	0.000000	-180.000000	0.000000	-180.000000	0.000000	-180.000000	0.000000	-180.000000	0.000000	-180.000000	0.000000	-180.000000	0.000000	-180.000000	0.000000	-180.000000	0.000000	-180.000000	0.000000	-180.000000	0.000000
-180.000000	0.513000	-180.000000	0.513000	-180.000000	0.513000	-180.000000	0.513000	-180.000000	0.513000	-123.800000	1.156000	-123.700000	0.000000	-123.700000	0.000000	-123.700000	0.000000	-123.700000	0.000000	-123.700000	0.000000	-123.700000	0.000000	-123.700000	0.000000	-123.700000	0.000000	-123.700000	0.000000	-123.700000	0.000000	-123.700000	0.000000	-123.700000	0.000000	-123.700000	0.000000	-123.700000	0.000000	-123.700000	0.000000	-123.700000	0.000000	-123.700000	0.000000	-123.700000	0.000000	-123.700000	0.000000
-180.000000	0.513000	-180.000000	0.513000	-180.000000	0.513000	-180.000000	0.513000	-180.000000	0.513000	180.000000	0.005000	180.000000	0.000000	180.000000	0.000000	180.000000	0.000000	180.000000	0.000000	180.000000	0.000000	180.000000	0.000000	180.000000	0.000000	180.000000	0.000000	180.000000	0.000000	180.000000	0.000000	180.000000	0.000000	180.000000	0.000000	180.000000	0.000000	180.000000	0.000000	180.000000	0.000000	180.000000	0.000000	180.000000	0.000000	180.000000	0.000000	180.000000	0.000000
-180.000000	0.513000	-180.000000	0.513000	-180.000000	0.513000	-180.000000	0.513000	-180.000000	0.513000	91.300000	0.749000	-90.000000	0.000000	-90.000000	0.000000	-90.000000	0.000000	-90.000000	0.000000	-90.000000	0.000000	-90.000000	0.000000	-90.000000	0.000000	-90.000000	0.000000	-90.000000	0.000000	-90.000000	0.000000	-90.000000	0.000000	-90.000000	0.000000	-90.000000	0.000000	-90.000000	0.000000	-90.000000	0.000000	-90.000000	0.000000	-90.000000	0.000000	-90.000000	0.000000	-90.000000	0.000000
-180.000000	0.513000	-180.000000	0.513000	-180.000000	0.513000	-180.000000	0.513000	-180.000000	0.513000	179.900000	0.471000	-180.000000	0.000000	-180.000000	0.000000	-180.000000	0.000000	-180.000000	0.000000	-180.000000	0.000000	-180.000000	0.000000	-180.000000	0.000000	-180.000000	0.000000	-180.000000	0.000000	-180.000000	0.000000	-180.000000	0.000000	-180.000000	0.000000	-180.000000	0.000000	-180.000000	0.000000	-180.000000	0.000000	-180.000000	0.000000	-180.000000	0.000000	-180.000000	0.000000	-180.000000	0.000000
-180.000000	0.513000	-180.000000	0.513000	-180.000000	0.513000	-180.000000	0.513000	-180.000000	0.513000	-180.000000	0.525000	135.000000	0.000000	135.000000	0.000000	135.000000	0.000000	135.000000	0.000000	135.000000	0.000000	135.000000	0.000000	135.000000	0.000000	135.000000	0.000000	135.000000	0.000000	135.000000	0.000000	135.000000	0.000000	135.000000	0.000000	135.000000	0.000000	135.000000	0.000000	135.000000	0.000000	135.000000	0.000000	135.000000	0.000000	135.000000	0.000000	135.000000	0.000000
-180.000000	0.513000	-180.000000	0.513000	-180.000000	0.513000	-180.000000	0.513000	-180.000000	0.513000	180.000000	0.509000	180.000000	0.000000	180.000000	0.000000	180.000000	0.000000	180.000000	0.000000	180.000000	0.000000	180.000000	0.000000	180.000000	0.000000	180.000000	0.000000	180.000000	0.000000	180.000000	0.000000	180.000000	0.000000	180.000000	0.000000	180.000000	0.000000	180.000000	0.000000	180.000000	0.000000	180.000000	0.000000	180.000000	0.000000	180.000000	0.000000	180.000000	0.000000
-180.000000	0.513000	-180.000000	0.513000	-180.000000	0.513000	-180.000000	0.513000	-180.000000	0.513000	-180.000000	0.514000	90.000000	0.000000	90.000000	0.000000	90.000000	0.000000	90.000000	0.000000	90.000000	0.000000	90.000000	0.000000	90.000000	0.000000	90.000000	0.000000	90.000000	0.000000	90.000000	0.000000	90.000000	0.000000	90.000000	0.000000	90.000000	0.000000	90.000000	0.000000	90.000000	0.000000	90.000000	0.000000	90.000000	0.000000	90.000000	0.000000	90.000000	0.000000
-180.000000	0.513000	-180.000000	0.513000	-180.000000	0.513000	-180.000000	0.513000	-180.000000	0.513000	180.000000	0.512000	-180.000000	0.000000	-180.000000	0.000000	-180.000000	0.000000	-180.000000	0.000000	-180.000000	0.000000	-180.000000	0.000000	-180.000000	0.000000	-180.000000	0.000000	-180.000000	0.000000	-180.000000	0.000000	-180.000000	0.000000	-180.000000	0.000000	-180.000000	0.000000	-180.000000	0.000000	-180.000000	0.000000	-180.000000	0.000000	-180.000000	0.000000	-180.000000	0.000000	-180.000000	0.000000
-180.000000	0.513000	-180.000000	0.513000	-180.000000	0.513000	-180.000000	0.513000	-180.000000	0.513000	-180.000000	0.513000	-112.500000	0.000000	-112.500000	0.000000	-112.500000	0.000000	-112.500000	0.000000	-112.500000	0.000000	-112.500000	0.000000	-112.500000	0.000000	-112.500000	0.000000	-112.500000	0.000000	-112.500000	0.000000	-112.500000	0.000000	-112.500000	0.000000	-112.500000	0.000000	-112.500000	0.000000	-112.500000	0.000000	-112.500000	0.000000	-112.500000	0.000000	-112.500000	0.000000	-112.500000	0.000000
-180.000000	0.513000	-180.000000	0.513000	-180.000000	0.513000	-180.000000	0.513000	-180.000000	0.513000	180.000000	0.513000	180.000000	0.000000	180.000000	0.000000	180.000000	0.000000	180.000000	0.000000	180.000000	0.000000	180.000000	0.000000	180.000000	0.000000	180.000000	0.000000	180.000000	0.000000	180.000000	0.000000	180.000000	0.000000	180.000000	0.000000	180.000000	0.000000	180.000000	0.000000	180.000000	0.000000	180.000000	0.000000	180.000000	0.000000	180.000000	0.000000	180.000000	0.000000
-180.000000	0.513000	-180.000000	0.513000	-180.000000	0.513000	-180.000000	0.513000	-180.000000	0.513000	-180.000000	0.513000	90.000000	0.000000	90.000000	0.000000	90.000000	0.000000	90.000000	0.000000	90.000000	0.000000	90.000000	0.000000	90.000000	0.000000	90.000000	0.000000	90.000000	0.000000	90.000000	0.000000	90.000000	0.000000	90.000000	0.000000	90.000000	0.000000	90.000000	0.000000	90.000000	0.000000	90.000000	0.000000	90.000000	0.000000	90.000000	0.000000	90.000000	0.000000
-180.000000	0.513000	-180.000000	0.513000	-180.000000	0.513000	-180.000000	0.513000	-180.000000	0.513000	180.000000	0.513000	-180.000000	0.000000	-180.000000	0.000000	-180.000000	0.000000	-180.000000	0.000000	-180.000000	0.000000	-180.000000	0.000000	-180.000000	0.000000	-180.000000	0.000000	-180.000000	0.000000	-180.000000	0.000000	-180.000000	0.000000	-180.000000	0.000000	-180.000000	0.000000	-180.000000	0.000000	-180.000000	0.000000	-180.000000	0.000000	-180.000000	0.000000	-180.000000	0.000000	-180.000000	0.000000
-180.000000	0.513000	-180.000000	0.513000	-180.000000	0.513000	-180.000000	0.513000	-180.000000	0.513000	-180.000000	0.513000	-135.000000	0.000000	-135.000000	0.000000	-135.000000	0.000000	-135.000000	0.000000	-135.000000	0.000000	-135.000000	0.000000	-135.000000	0.000000	-135.000000	0.000000	-135.000000	0.000000	-135.000000	0.000000	-135.000000	0.000000	-135.000000	0.000000	-135.000000	0.000000	-135.000000	0.000000	-135.000000	0.000000	-135.000000	0.000000	-135.000000	0.000000	-135.000000	0.000000	-135.000000	0.000000
-180.000000	0.513000	-180.000000	0.513000	-180.000000	0.513000	-180.000000	0.513000	-180.000000	0.513000	180.000000	0.513000	180.000000	0.000000	180.000000	0.000000	180.000000	0.000000	180.000000	0.000000	180.000000	0.000000	180.000000	0.000000	180.000000	0.000000	180.000000	0.000000	180.000000	0.000000	180.000000	0.000000	180.000000	0.000000	180.000000	0.000000	180.000000	0.000000	180.000000	0.000000	180.000000	0.000000	180.000000	0.000000	180.000000	0.000000	180.000000	0.000000	180.000000	0.000000
-180.000000	0.513000	-180.000000	0.513000	-180.000000	0.513000	-180.000000	0.513000	-180.000000	0.513000	-180.000000	0.513000	-90.000000	0.000000	-90.000000	0.000000	-90.000000	0.000000	-90.000000	0.000000	-90.000000	0.000000	-90.000000	0.000000	-90.000000	0.000000	-90.000000	0.000000	-90.000000	0.000000	-90.000000	0.000000	-90.000000	0.000000	-90.000000	0.000000	-90.000000	0.000000	-90.000000	0.000000	-90.000000	0.000000	-90.000000	0.000000	-90.000000	0.000000	-90.000000	0.000000	-90.000000	0.000000
-180.000000	0.513000	-180.000000	0.513000	-180.000000	0.513000	-180.000000	0.513000	-180.000000	0.513000	180.000000	0.513000	180.000000	0.000000	180.000000	0.000000	180.000000	0.000000	180.000000	0.000000	180.000000	0.000000	180.000000	0.000000	180.000000	0.000000	180.000000	0.000000	180.000000	0.000000	180.000000	0.000000	180.000000	0.000000	180.000000	0.000000	180.000000	0.000000	180.000000	0.000000	180.000000	0.000000	180.000000	0.000000	180.000000	0.000000	180.000000	0.000000	180.000000	0.000000
-180.000000	0.513000	-180.000000	0.513000	-180.000000	0.513000	-180.000000	0.513000	-180.000000	0.513000	-180.000000	0.513000	118.400000	1.260000	106.900000	0.000000	106.900000	0.000000	106.900000	0.000000	106.900000	0.000000	106.900000	0.000000	106.900000	0.000000	106.900000	0.000000	106.900000	0.000000	106.900000	0.000000	106.900000	0.000000	106.900000	0.000000	106.900000	0.000000	106.900000	0.000000	106.900000	0.000000	106.900000	0.000000	106.900000	0.000000	106.900000	0.000000	106.900000	0.000000
-180.000000	0.513000	-180.000000	0.513000	-180.000000	0.513000	-180.000000	0.513000	-180.000000	0.513000	180.000000	0.513000	180.000000	0.002000	180.000000	0.000000	180.000000	0.000000	180.000000	0.000000	180.000000	0.000000	180.000000	0.000000	180.000000	0.000000	180.000000	0.000000	180.000000	0.000000	180.000000	0.000000	180.000000	0.000000	180.000000	0.000000	180.000000	0.000000	180.000000	0.000000	180.000000	0.000000	180.000000	0.000000	180.000000	0.000000	180.000000	0.000000	180.000000	0.000000
-180.000000	0.513000	-180.000000	0.513000	-180.000000	0.513000	-180.000000	0.513000	-180.000000	0.513000	-180.000000	0.513000	-86.600000	0.006000	-90.000000	0.000000	-90.000000	0.000000	-90.000000	0.000000	-90.000000	0.000000	-90.000000	0.000000	-90.000000	0.000000	-90.000000	0.000000	-90.000000	0.000000	-90.000000	0.000000	-90.000000	0.000000	-90.000000	0.000000	-90.000000	0.000000	-90.000000	0.000000	-90.000000	0.000000	-90.000000	0.000000	-90.000000	0.000000	-90.000000	0.000000	-90.000000	0.000000
-180.000000	0.513000	-180.000000	0.513000	-180.000000	0.513000	-180.000000	0.513000	-180.000000	0.513000	180.000000	0.513000	178.300000	0.814000	-180.000000	0.000000	-180.000000	0.000000	-180.000000	0.000000	-180.000000	0.000000	-180.000000	0.000000	-180.000000	0.000000	-180.000000	0.000000	-180.000000	0.000000	-180.000000	0.000000	-180.000000	0.000000	-180.000000	0.000000	-180.000000	0.000000	-180.000000	0.000000	-180.000000	0.000000	-180.000000	0.000000	-180.000000	0.000000	-180.000000	0.000000	-180.000000	0.000000
-180.000000	0.513000	-180.000000	0.513000	-180.000000	0.513000	-180.000000	0.513000	-180.000000	0.513000	-180.000000	0.513000	179.900000	0.472000	135.000000	0.000000	135.000000	0.000000	135.000000	0.000000	135.000000	0.000000	135.000000	0.000000	135.000000	0.000000	135.000000	0.000000	135.000000	0.000000	135.000000	0.000000	135.000000	0.000000	135.000000	0.000000	135.000000	0.000000	135.000000	0.000000	135.000000	0.000000	135.000000	0.000000	135.000000	0.000000	135.000000	0.000000	135.000000	0.000000
-180.000000	0.513000	-180.000000	0.513000	-180.000000	0.513000	-180.000000	0.513000	-180.000000	0.513000	180.000000	0.513000	-180.000000	0.525000	-180.000000	0.000000	-180.000000	0.000000	-180.000000	0.000000	-180.000000	0.000000	-180.000000	0.000000	-180.000000	0.000000	-180.000000	0.000000	-180.000000	0.000000	-180.000000	0.000000	-180.000000	0.000000	-180.000000	0.000000	-180.000000	0.000000	-180.000000	0.000000	-180.000000	0.000000	-180.000000	0.000000	-180.000000	0.000000	-180.000000	0.000000	-180.000000	0.000000
-180.000000	0.513000	-180.000000	0.513000	-180.000000	0.513000	-180.000000	0.513000	-180.000000	0.513000	-180.000000	0.513000	-180.000000	0.509000	90.000000	0.000000	90.000000	0.000000	90.000000	0.000000	90.000000	0.000000	90.000000	0.000000	90.000000	0.000000	90.000000	0.000000	90.000000	0.000000	90.000000	0.000000	90.000000	0.000000	90.000000	0.000000	90.000000	0.000000	90.000000	0.000000	90.000000	0.000000	90.000000	0.000000	90.000000	0.000000	90.000000	0.000000	90.000000	0.000000
-180.000000	0.513000	-180.000000	0.513000	-180.000000	0.513000	-180.000000	0.513000	-180.000000	0.513000	180.000000	0.513000	-180.000000	0.514000	180.000000	0.000000	180.000000	0.000000	180.000000	0.000000	180.000000	0.000000	180.000000	0.000000	180.000000	0.000000	180.000000	0.000000	180.000000	0.000000	180.000000	0.000000	180.000000	0.000000	180.000000	0.000000	180.000000	0.000000	180.000000	0.000000	180.000000	0.000000	180.000000	0.000000	180.000000	0.000000	180.000000	0.000000	180.000000	0.000000
-180.000000	0.513000	-180.000000	0.513000	-180.000000	0.513000	-180.000000	0.513000	-180.000000	0.513000	-180.000000	0.513000	-180.000000	0.512000	-112.500000	0.000000	-112.500000	0.000000	-112.500000	0.000000	-112.500000	0.000000	-112.500000	0.000000	-112.500000	0.000000	-112.500000	0.000000	-112.500000	0.000000	-112.500000	0.000000	-112.500000	0.000000	-112.500000	0.000000	-112.500000	0.000000	-112.500000	0.000000	-112.500000	0.000000	-112.500000	0.000000	-112.500000	0.000000	-112.500000	0.000000	-112.500000	0.000000
-180.000000	0.513000	-180.000000	0.513000	-180.000000	0.513000	-180.000000	0.513000	-180.000000	0.513000	180.000000	0.513000	-180.000000	0.513000	-180.000000	0.000000	-180.000000	0.000000	-180.000000	0.000000	-180.000000	0.000000	-180.000000	0.000000	-180.000000	0.000000	-180.000000	0.000000	-180.000000	0.000000	-180.000000	0.000000	-180.000000	0.000000	-180.000000	0.000000	-180.000000	0.000000	-180.000000	0.000000	-180.000000	0.000000	-180.000000	0.000000	-180.000000	0.000000	-180.000000	0.000000	-180.000000	0.000000
-180.000000	0.513000	-180.000000	0.513000	-180.000000	0.513000	-180.000000	0.513000	-180.000000	0.513000	-180.000000	0.513000	-180.000000	0.513000	90.000000	0.000000	90.000000	0.000000	90.000000	0.000000	90.000000	0.000000	90.000000	0.000000	90.000000	0.000000	90.000000	0.000000	90.000000	0.000000	90.000000	0.000000	90.000000	0.000000	90.000000	0.000000	90.000000	0.000000	90.000000	0.000000	90.000000	0.000000	90.000000	0.000000	90.000000	0.000000	90.000000	0.000000	90.000000	0.000000
-180.000000	0.513000	-180.000000	0.513000	-180.000000	0.513000	-180.000000	0.513000	-180.000000	0.513000	180.000000	0.513000	-180.000000	0.513000	180.000000	0.000000	180.000000	0.000000	180.000000	0.000000	180.000000	0.000000	180.000000	0.000000	180.000000	0.000000	180.000000	0.000000	180.000000	0.000000	180.000000	0.000000	180.000000	0.000000	180.000000	0.000000	180.000000	0.000000	180.000000	0.000000	180.000000	0.000000	180.000000	0.000000	180.000000	0.000000	180.000000	0.000000	180.000000	0.000000
-180.000000	0.513000	-180.000000	0.513000	-180.000000	0.513000	-180.000000	0.513000	-180.000000	0.513000	-180.000000	0.513000	-180.000000	0.513000	-135.000000	0.000000	-135.000000	0.000000	-135.000000	0.000000	-135.000000	0.000000	-135.000000	0.000000	-135.000000	0.000000	-135.000000	0.000000	-135.000000	0.000000	-135.000000	0.000000	-135.000000	0.000000	-135.000000	0.000000	-135.000000	0.000000	-135.000000	0.000000	-135.000000	0.000000	-135.000000	0.000000	-135.000000	0.000000	-135.000000	0.000000	-135.000000	0.000000
-180.000000	0.513000	-180.000000	0.513000	-180.000000	0.513000	-180.000000	0.513000	-180.000000	0.513000	180.000000	0.513000	-180.000000	0.513000	180.000000	0.000000	180.000000	0.000000	180.000000	0.000000	180.000000	0.000000	180.000000	0.000000	180.000000	0.000000	180.000000	0.000000	180.000000	0.000000	180.000000	0.000000	180.000000	0.000000	180.000000	0.000000	180.000000	0.000000	180.000000	0.000000	180.000000	0.000000	180.000000	0.000000	180.000000	0.000000	180.000000	0.000000	180.000000	0.000000
-180.000000	0.513000	-180.000000	0.513000	-180.000000	0.513000	-180.000000	0.513000	-180.000000	0.513000	-180.000000	0.513000	-180.000000	0.513000	-90.000000	0.000000	-90.000000	0.000000	-90.000000	0.000000	-90.000000	0.000000	-90.000000	0.000000	-90.000000	0.000000	-90.000000	0.000000	-90.000000	0.000000	-90.000000	0.000000	-90.000000	0.000000	-90.000000	0.000000	-90.000000	0.000000	-90.000000	0.000000	-90.000000	0.000000	-90.000000	0.000000	-90.000000	0.000000	-90.000000	0.000000	-90.000000	0.000000
-180.000000	0.513000	-180.000000	0.513000	-180.000000	0.513000	-180.000000	0.513000	-180.000000	0.513000	180.000000	0.513000	-180.000000	0.513000	-180.000000	0.000000	-180.000000	0.000000	-180.000000	0.000000	-180.000000	0.000000	-180.000000	0.000000	-180.000000	0.000000	-180.000000	0.000000	-180.000000	0.000000	-180.000000	0.000000	-180.000000	0.000000	-180.000000	0.000000	-180.000000	0.000000	-180.000000	0.000000	-180.000000	0.000000	-180.000000	0.000000	-180.000000	0.000000	-180.000000	0.000000	-180.000000	0.000000
-180.000000	0.513000	-180.000000	0.513000	-180.000000	0.513000	-180.000000	0.513000	-180.000000	0.513000	-180.000000	0.513000	-180.000000	0.513000	101.200000	0.000000	101.200000	0.000000	101.200000	0.000000	101.200000	0.000000	101.200000	0.000000	101.200000	0.000000	101.200000	0.000000	101.200000	0.000000	101.200000	0.000000	101.200000	0.000000	101.200000	0.000000	101.200000	0.000000	101.200000	0.000000	101.200000	0.000000	101.200000	0.000000	101.200000	0.000000	101.200000	0.000000	101.200000	0.000000
-180.000000	0.513000	-180.000000	0.513000	-180.000000	0.513000	-180.000000	0.513000	-180.000000	0.513000	180.000000	0.513000	-180.000000	0.513000	180.000000	0.000000	180.000000	0.000000	180.000000	0.000000	180.000000	0.000000	180.000000	0.000000	180.000000	0.000000	180.000000	0.000000	180.000000	0.000000	180.000000	0.000000	180.000000	0.000000	180.000000	0.000000	180.000000	0.000000	180.000000	0.000000	180.000000	0.000000	180.000000	0.000000	180.000000	0.000000	180.000000	0.000000	180.000000	0.000000
-180.000000	0.513000	-180.000000	0.513000	-180.000000	0.513000	-180.000000	0.513000	-180.000000	0.513000	-180.000000	0.513000	-180.000000	0.513000	-90.000000	0.000000	-90.000000	0.000000	-90.000000	0.000000	-90.000000	0.000000	-90.000000	0.000000	-90.000000	0.000000	-90.000000	0.000000	-90.000000	0.000000	-90.000000	0.000000	-90.000000	0.000000	-90.000000	0.000000	-90.000000	0.000000	-90.000000	0.000000	-90.000000	0.000000	-90.000000	0.000000	-90.000000	0.000000	-90.000000	0.000000	-90.000000	0.000000
-180.000000	0.513000	-180.000000	0.513000	-180.000000	0.513000	-180.000000	0.513000	-180.000000	0.513000	180.000000	0.513000	-180.000000	0.513000	-180.000000	0.000000	-180.000000	0.000000	-180.000000	0.000000	-180.000000	0.000000	-180.000000	0.000000	-180.000000	0.000000	-180.000000	0.000000	-180.000000	0.000000	-180.000000	0.000000	-180.000000	0.000000	-180.000000	0.000000	-180.000000	0.000000	-180.000000	0.000000	-180.000000	0.000000	-180.000000	0.000000	-180.000000	0.000000	-180.000000	0.000000	-180.000000	0.000000
-180.000000	0.513000	-180.000000	0.513000	-180.000000	0.513000	-180.000000	0.513000	-180.000000	0.513000	-180.000000	0.513000	-180.000000	0.513000	135.000000	0.000000	135.000000	0.000000	135.000000	0.000000	135.000000	0.000000	135.000000	0.000000	135.000000	0.000000	135.000000	0.000000	135.000000	0.000000	135.000000	0.000000	135.000000	0.000000	135.000000	0.000000	135.000000	0.000000	135.000000	0.000000	135.000000	0.000000	135.000000	0.000000	135.000000	0.000000	135.000000	0.000000	135.000000	0.000000
-180.000000	0.513000	-180.000000	0.513000	-180.000000	0.513000	-180.000000	0.513000	-180.000000	0.513000	180.000000	0.513000	-180.000000	0.513000	-180.000000	0.000000	-180.000000	0.000000	-180.000000	0.000000	-180.000000	0.000000	-180.000000	0.000000	-180.000000	0.000000	-180.000000	0.000000	-180.000000	0.000000	-180.000000	0.000000	-180.000000	0.000000	-180.000000	0.000000	-180.000000	0.000000	-180.000000	0.000000	-180.000000	0.000000	-180.000000	0.000000	-180.000000	0.000000	-180.000000	0.000000	-180.000000	0.000000
-180.000000	0.513000	-180.000000	0.513000	-180.000000	0.513000	-180.000000	0.513000	-180.000000	0.513000	-180.000000	0.513000	-180.000000	0.513000	90.000000	0.000000	90.000000	0.000000	90.000000	0.000000	90.000000	0.000000	90.000000	0.000000	90.000000	0.000000	90.000000	0.000000	90.000000	0.000000	90.000000	0.000000	90.000000	0.000000	90.000000	0.000000	90.000000	0.000000	90.000000	0.000000	90.000000	0.000000	90.000000	0.000000	90.000000	0.000000	90.000000	0.000000	90.000000	0.000000
-180.000000	0.513000	-180.000000	0.513000	-180.000000	0.513000	-180.000000	0.513000	-180.000000	0.513000	180.000000	0.513000	-180.000000	0.513000	180.000000	0.000000	180.000000	0.000000	180.000000	0.000000	180.000000	0.000000	180.000000	0.000000	180.000000	0.000000	180.000000	0.000000	180.000000	0.000000	180.000000	0.000000	180.000000	0.000000	180.000000	0.000000	180.000000	0.000000	180.000000	0.000000	180.000000	0.000000	180.000000	0.000000	180.000000	0.000000	180.000000	0.000000	180.000000	0.000000
-180.000000	0.513000	-180.000000	0.513000	-180.000000	0.513000	-180.000000	0.513000	-180.000000	0.513000	-180.000000	0.513000	-180.000000	0.513000	-112.500000	0.000000	-112.500000	0.000000	-112.500000	0.000000	-112.500000	0.000000	-112.500000	0.000000	-112.500000	0.000000	-112.500000	0.000000	-112.500000	0.000000	-112.500000	0.000000	-112.500000	0.000000	-112.500000	0.000000	-112.500000	0.000000	-112.500000	0.000000	-112.500000	0.000000	-112.500000	0.000000	-112.500000	0.000000	-112.500000	0.000000	-112.500000	0.000000
-180.000000	0.513000	-180.000000	0.513000	-180.000000	0.513000	-180.000000	0.513000	-180.000000	0.513000	180.000000	0.513000	-180.000000	0.513000	180.000000	0.000000	180.000000	0.000000	180.000000	0.000000	180.000000	0.000000	180.000000	0.000000	180.000000	0.000000	180.000000	0.000000	180.000000	0.000000	180.000000	0.000000	180.000000	0.000000	180.000000	0.000000	180.000000	0.000000	180.000000	0.000000	180.000000	0.000000	180.000000	0.000000	180.000000	0.000000	180.000000	0.000000	180.000000	0.000000
-180.000000	0.513000	-180.000000	0.513000	-180.000000	0.513000	-180.000000	0.513000	-180.000000	0.513000	-180.000000	0.513000	-180.000000	0.513000	-90.000000	0.000000	-90.000000	0.000000	-90.000000	0.000000	-90.000000	0.000000	-90.000000	0.000000	-90.000000	0.000000	-90.000000	0.000000	-90.000000	0.000000	-90.000000	0.000000	-90.000000	0.000000	-90.000000	0.000000	-90.000000	0.000000	-90.000000	0.000000	-90.000000	0.000000	-90.000000	0.000000	-90.000000	0.000000	-90.000000	0.000000	-90.000000	0.000000
-180.000000	0.513000	-180.000000	0.513000	-180.000000	0.513000	-180.000000	0.513000	-180.000000	0.513000	180.000000	0.513000	-180.000000	0.513000	-180.000000	0.000000	-180.000000	0.000000	-180.000000	0.000000	-180.000000	0.000000	-180.000000	0.000000	-180.000000	0.000000	-180.000000	0.000000	-180.000000	0.000000	-180.000000	0.000000	-180.000000	0.000000	-180.000000	0.000000	-180.000000	0.000000	-180.000000	0.000000	-180.000000	0.000000	-180.000000	0.000000	-180.000000	0.000000	-180.000000	0.000000	-180.000000	0.000000
-180.000000	0.513000	-180.000000	0.513000	-180.000000	0.513000	-180.000000	0.513000	-180.000000	0.513000	-180.000000	0.513000	-180.000000	0.513000	135.000000	0.000000	135.000000	0.000000	135.000000	0.000000	135.000000	0.000000	135.000000	0.000000	135.000000	0.000000	135.000000	0.000000	135.000000	0.000000	135.000000	0.000000	135.000000	0.000000	135.000000	0.000000	135.000000	0.000000	135.000000	0.000000	135.000000	0.000000	135.000000	0.000000	135.000000	0.000000	135.000000	0.000000	135.000000	0.000000
-180.000000	0.513000	-180.000000	0.513000	-180.000000	0.513000	-180.000000	0.513000	-180.000000	0.513000	180.000000	0.513000	-180.000000	0.513000	-180.000000	0.000000	-180.000000	0.000000	-180.000000	0.000000	-180.000000	0.000000	-180.000000	0.000000	-180.000000	0.000000	-180.000000	0.000000	-180.000000	0.000000	-180.000000	0.000000	-180.000000	0.000000	-180.000000	0.000000	-180.000000	0.000000	-180.000000	0.000000	-180.000000	0.000000	-180.000000	0.000000	-180.000000	0.000000	-180.000000	0.000000	-180.000000	0.000000
-180.000000	0.513000	-180.000000	0.513000	-180.000000	0.513000	-180.000000	0.513000	-180.000000	0.513000	-180.000000	0.513000	-180.000000	0.513000	90.000000	0.000000	90.000000	0.000000	90.000000	0.000000	90.000000	0.000000	90.000000	0.000000	90.000000	0.000000	90.000000	0.000000	90.000000	0.000000	90.000000	0.000000	90.000000	0.000000	90.000000	0.000000	90.000000	0.000000	90.000000	0.000000	90.000000	0.000000	90.000000	0.000000	90.000000	0.000000	90.000000	0.000000	90.000000	0.000000
-180.000000	0.513000	-180.000000	0.513000	-180.000000	0.513000	-180.000000	0.513000	-180.000000	0.513000	180.000000	0.513000	-180.000000	0.513000	180.000000	0.000000	180.000000	0.000000	180.000000	0.000000	180.000000	0.000000	180.000000	0.000000	180.000000	0.000000	180.000000	0.000000	180.000000	0.000000	180.000000	0.000000	180.000000	0.000000	180.000000	0.000000	180.000000	0.000000	180.000000	0.000000	180.000000	0.000000	180.000000	0.000000	180.000000	0.000000	180.000000	0.000000	180.000000	0.000000
-180.000000	0.513000	-180.000000	0.513000	-180.000000	0.513000	-180.000000	0.513000	-180.000000	0.513000	-180.000000	0.513000	-180.000000	0.513000	-132.300000	1.355000	-126.600000	0.000000	-126.600000	0.000000	-126.600000	0.000000	-126.600000	0.000000	-126.600000	0.000000	-126.600000	0.000000	-126.600000	0.000000	-126.600000	0.000000	-126.600000	0.000000	-126.600000	0.000000	-126.600000	0.000000	-126.600000	0.000000	-126.600000	0.000000	-126.600000	0.000000	-126.600000	0.000000	-126.600000	0.000000	-126.600000	0.000000
-180.000000	0.513000	-180.000000	0.513000	-180.000000	0.513000	-180.000000	0.513000	-180.000000	0.513000	180.000000	0.513000	-180.000000	0.513000	180.000000	0.001000	180.000000	0.000000	180.000000	0.000000	180.000000	0.000000	180.000000	0.000000	180.000000	0.000000	180.000000	0.000000	180.000000	0.000000	180.000000	0.000000	180.000000	0.000000	180.000000	0.000000	180.000000	0.000000	180.000000	0.000000	180.000000	0.000000	180.000000	0.000000	180.000000	0.000000	180.000000	0.000000	180.000000	0.000000
-180.000000	0.513000	-180.000000	0.513000	-180.000000	0.513000	-180.000000	0.513000	-180.000000	0.513000	-180.000000	0.513000	-180.000000	0.513000	-90.000000	0.000000	90.000000	0.000000	90.000000	0.000000	90.000000	0.000000	90.000000	0.000000	90.000000	0.000000	90.000000	0.000000	90.000000	0.000000	90.000000	0.000000	90.000000	0.000000	90.000000	0.000000	90.000000	0.000000	90.000000	0.000000	90.000000	0.000000	90.000000	0.000000	90.000000	0.000000	90.000000	0.000000	90.000000	0.000000
-180.000000	0.513000	-180.000000	0.513000	-180.000000	0.513000	-180.000000	0.513000	-180.000000	0.513000	180.000000	0.513000	-180.000000	0.513000	178.500000	0.001000	-180.000000	0.000000	-180.000000	0.000000	-180.000000	0.000000	-180.000000	0.000000	-180.000000	0.000000	-180.000000	0.000000	-180.000000	0.000000	-180.000000	0.000000	-180.000000	0.000000	-180.000000	0.000000	-180.000000	0.000000	-180.000000	0.000000	-180.000000	0.000000	-180.000000	0.000000	-180.000000	0.000000	-180.000000	0.000000	-180.000000	0.000000
-180.000000	0.513000	-180.000000	0.513000	-180.000000	0.513000	-180.000000	0.513000	-180.000000	0.513000	-180.000000	0.513000	-180.000000	0.513000	43.800000	0.006000	-135.000000	0.000000	-135.000000	0.000000	-135.000000	0.000000	-135.000000	0.000000	-135.000000	0.000000	-135.000000	0.000000	-135.000000	0.000000	-135.000000	0.000000	-135.000000	0.000000	-135.000000	0.000000	-135.000000	0.000000	-135.000000	0.000000	-135.000000	0.000000	-135.000000	0.000000	-135.000000	0.000000	-135.000000	0.000000	-135.000000	0.000000
-180.000000	0.513000	-180.000000	0.513000	-180.000000	0.513000	-180.000000	0.513000	-180.000000	0.513000	180.000000	0.513000	-180.000000	0.513000	178.400000	0.936000	180.000000	0.000000	180.000000	0.000000	180.000000	0.000000	180.000000	0.000000	180.000000	0.000000	180.000000	0.000000	180.000000	0.000000	180.000000	0.000000	180.000000	0.000000	180.000000	0.000000	180.000000	0.000000	180.000000	0.000000	180.000000	0.000000	180.000000	0.000000	180.000000	0.000000	180.000000	0.000000	180.000000	0.000000
-180.000000	0.513000	-180.000000	0.513000	-180.000000	0.513000	-180.000000	0.513000	-180.000000	0.513000	-180.000000	0.513000	-180.000000	0.513000	-48.100000	0.008000	-90.000000	0.000000	-90.000000	0.000000	-90.000000	0.000000	-90.000000	0.000000	-90.000000	0.000000	-90.000000	0.000000	-90.000000	0.000000	-90.000000	0.000000	-90.000000	0.000000	-90.000000	0.000000	-90.000000	0.000000	-90.000000	0.000000	-90.000000	0.000000	-90.000000	0.000000	-90.000000	0.000000	-90.000000	0.000000	-90.000000	0.000000
-180.000000	0.513000	-180.000000	0.513000	-180.000000	0.513000	-180.000000	0.513000	-180.000000	0.513000	180.000000	0.513000	-180.000000	0.513000	100.900000	0.002000	180.000000	0.000000	180.000000	0.000000	180.000000	0.000000	180.000000	0.000000	180.000000	0.000000	180.000000	0.000000	180.000000	0.000000	180.000000	0.000000	180.000000	0.000000	180.000000	0.000000	180.000000	0.000000	180.000000	0.000000	180.000000	0.000000	180.000000	0.000000	180.000000	0.000000	180.000000	0.000000	180.000000	0.000000
-180.000000	0.513000	-180.000000	0.513000	-180.000000	0.513000	-180.000000	0.513000	-180.000000	0.513000	-180.000000	0.513000	-180.000000	0.513000	129.000000	0.779000	112.500000	0.000000	112.500000	0.000000	112.500000	0.000000	112.500000	0.000000	112.500000	0.000000	112.500000	0.000000	112.500000	0.000000	112.500000	0.000000	112.500000	0.000000	112.500000	0.000000	112.500000	0.000000	112.500000	0.000000	112.500000	0.000000	112.500000	0.000000	112.500000	0.000000	112.500000	0.000000	112.500000	0.000000
-180.000000	0.513000	-180.000000	0.513000	-180.000000	0.513000	-180.000000	0.513000	-180.000000	0.513000	180.000000	0.513000	-180.000000	0.513000	180.000000	0.483000	180.000000	0.000000	180.000000	0.000000	180.000000	0.000000	180.000000	0.000000	180.000000	0.000000	180.000000	0.000000	180.000000	0.000000	180.000000	0.000000	180.000000	0.000000	180.000000	0.000000	180.000000	0.000000	180.000000	0.000000	180.000000	0.000000	180.000000	0.000000	180.000000	0.000000	180.000000	0.000000	180.000000	0.000000
-180.000000	0.513000	-180.000000	0.513000	-180.000000	0.513000	-180.000000	0.513000	-180.000000	0.513000	-180.000000	0.513000	-180.000000	0.513000	-180.000000	0.521000	-90.000000	0.000000	-90.000000	0.000000	-90.000000	0.000000	-90.000000	0.000000	-90.000000	0.000000	-90.000000	0.000000	-90.000000	0.000000	-90.000000	0.000000	-90.000000	0.000000	-90.000000	0.000000	-90.000000	0.000000	-90.000000	0.000000	-90.000000	0.000000	-90.000000	0.000000	-90.000000	0.000000	-90.000000	0.000000	-90.000000	0.000000
-180.000000	0.513000	-180.000000	0.513000	-180.000000	0.513000	-180.000000	0.513000	-180.000000	0.513000	180.000000	0.513000	-180.000000	0.513000	180.000000	0.510000	-180.000000	0.000000	-180.000000	0.000000	-180.000000	0.000000	-180.000000	0.000000	-180.000000	0.000000	-180.000000	0.000000	-180.000000	0.000000	-180.000000	0.000000	-180.000000	0.000000	-180.000000	0.000000	-180.000000	0.000000	-180.000000	0.000000	-180.000000	0.000000	-180.000000	0.000000	-180.000000	0.000000	-180.000000	0.000000	-180.000000	0.000000
-180.000000	0.513000	-180.000000	0.513000	-180.000000	0.513000	-180.000000	0.513000	-180.000000	0.513000	-180.000000	0.513000	-180.000000	0.513000	-180.000000	0.514000	135.000000	0.000000	135.000000	0.000000	135.000000	0.000000	135.000000	0.000000	135.000000	0.000000	135.000000	0.000000	135.000000	0.000000	135.000000	0.000000	135.000000	0.000000	135.000000	0.000000	135.000000	0.000000	135.000000	0.000000	135.000000	0.000000	135.000000	0.000000	135.000000	0.000000	135.000000	0.000000	135.000000	0.000000
-180.000000	0.513000	-180.000000	0.513000	-180.000000	0.513000	-180.000000	0.513000	-180.000000	0.513000	180.000000	0.513000	-180.000000	0.513000	180.000000	0.512000	180.000000	0.000000	180.000000	0.000000	180.000000	0.000000	180.000000	0.000000	180.000000	0.000000	180.000000	0.000000	180.000000	0.000000	180.000000	0.000000	180.000000	0.000000	180.000000	0.000000	180.000000	0.000000	180.000000	0.000000	180.000000	0.000000	180.000000	0.000000	180.000000	0.000000	180.000000	0.000000	180.000000	0.000000
-180.000000	0.513000	-180.000000	0.513000	-180.000000	0.513000	-180.000000	0.513000	-180.000000	0.513000	-180.000000	0.513000	-180.000000	0.513000	-180.000000	0.513000	90.000000	0.000000	90.000000	0.000000	90.000000	0.000000	90.000000	0.000000	90.000000	0.000000	90.000000	0.000000	90.000000	0.000000	90.000000	0.000000	90.000000	0.000000	90.000000	0.000000	90.000000	0.000000	90.000000	0.000000	90.000000	0.000000	90.000000	0.000000	90.000000	0.000000	90.000000	0.000000	90.000000	0.000000
-180.000000	0.513000	-180.000000	0.513000	-180.000000	0.513000	-180.000000	0.513000	-180.000000	0.513000	180.000000	0.513000	-180.000000	0.513000	180.000000	0.513000	-180.000000	0.000000	-180.000000	0.000000	-180.000000	0.000000	-180.000000	0.000000	-180.000000	0.000000	-180.000000	0.000000	-180.000000	0.000000	-180.000000	0.000000	-180.000000	0.000000	-180.000000	0.000000	-180.000000	0.000000	-180.000000	0.000000	-180.000000	0.000000	-180.000000	0.000000	-180.000000	0.000000	-180.000000	0.000000	-180.000000	0.000000
-180.000000	0.513000	-180.000000	0.513000	-180.000000	0.513000	-180.000000	0.513000	-180.000000	0.513000	-180.000000	0.513000	-180.000000	0.513000	-180.000000	0.513000	-101.200000	0.000000	-101.200000	0.000000	-101.200000	0.000000	-101.200000	0.000000	-101.200000	0.000000	-101.200000	0.000000	-101.200000	0.000000	-101.200000	0.000000	-101.200000	0.000000	-101.200000	0.000000	-101.200000	0.000000	-101.200000	0.000000	-101.200000	0.000000	-101.200000	0.000000	-101.200000	0.000000	-101.200000	0.000000	-101.200000	0.000000
-180.000000	0.513000	-180.000000	0.513000	-180.000000	0.513000	-180.000000	0.513000	-180.000000	0.513000	180.000000	0.513000	-180.000000	0.513000	180.000000	0.513000	-180.000000	0.000000	-180.000000	0.000000	-180.000000	0.000000	-180.000000	0.000000	-180.000000	0.000000	-180.000000	0.000000	-180.000000	0.000000	-180.000000	0.000000	-180.000000	0.000000	-180.000000	0.000000	-180.000000	0.000000	-180.000000	0.000000	-180.000000	0.000000	-180.000000	0.000000	-180.000000	0.000000	-180.000000	0.000000	-180.000000	0.000000
-180.000000	0.513000	-180.000000	0.513000	-180.000000	0.513000	-180.000000	0.513000	-180.000000	0.513000	-180.000000	0.513000	-180.000000	0.513000	-180.000000	0.513000	90.000000	0.000000	90.000000	0.000000	90.000000	0.000000	90.000000	0.000000	90.000000	0.000000	90.000000	0.000000	90.000000	0.000000	90.000000	0.000000	90.000000	0.000000	90.000000	0.000000	90.000000	0.000000	90.000000	0.000000	90.000000	0.000000	90.000000	0.000000	90.000000	0.000000	90.000000	0.000000	90.000000	0.000000
-180.000000	0.513000	-180.000000	0.513000	-180.000000	0.513000	-180.000000	0.513000	-180.000000	0.513000	180.000000	0.513000	-180.000000	0.513000	180.000000	0.513000	180.000000	0.000000	180.000000	0.000000	180.000000	0.000000	180.000000	0.000000	180.000000	0.000000	180.000000	0.000000	180.000000	0.000000	180.000000	0.000000	180.000000	0.000000	180.000000	0.000000	180.000000	0.000000	180.000000	0.000000	180.000000	0.000000	180.000000	0.000000	180.000000	0.000000	180.000000	0.000000	180.000000	0.000000
-180.000000	0.513000	-180.000000	0.513000	-180.000000	0.513000	-180.000000	0.513000	-180.000000	0.513000	-180.000000	0.513000	-180.000000	0.513000	-180.000000	0.513000	-135.000000	0.000000	-135.000000	0.000000	-135.000000	0.000000	-135.000000	0.000000	-135.000000	0.000000	-135.000000	0.000000	-135.000000	0.000000	-135.000000	0.000000	-135.000000	0.000000	-135.000000	0.000000	-135.000000	0.000000	-135.000000	0.000000	-135.000000	0.000000	-135.000000	0.000000	-135.000000	0.000000	-135.000000	0.000000	-135.000000	0.000000
-180.000000	0.513000	-180.000000	0.513000	-180.000000	0.513000	-180.000000	0.513000	-180.000000	0.513000	180.000000	0.513000	-180.000000	0.513000	180.000000	0.513000	180.000000	0.000000	180.000000	0.000000	180.000000	0.000000	180.000000	0.000000	180.000000	0.000000	180.000000	0.000000	180.000000	0.000000	180.000000	0.000000	180.000000	0.000000	180.000000	0.000000	180.000000	0.000000	180.000000	0.000000	180.000000	0.000000	180.000000	0.000000	180.000000	0.000000	180.000000	0.000000	180.000000	0.000000
-180.000000	0.513000	-180.000000	0.513000	-180.000000	0.513000	-180.000000	0.513000	-180.000000	0.513000	-180.000000	0.513000	-180.000000	0.513000	-180.000000	0.513000	-90.000000	0.000000	-90.000000	0.000000	-90.000000	0.000000	-90.000000	0.000000	-90.000000	0.000000	-90.000000	0.000000	-90.000000	0.000000	-90.000000	0.000000	-90.000000	0.000000	-90.000000	0.000000	-90.000000	0.000000	-90.000000	0.000000	-90.000000	0.000000	-90.000000	0.000000	-90.000000	0.000000	-90.000000	0.000000	-90.000000	0.000000
-180.000000	0.513000	-180.000000	0.513000	-180.000000	0.513000	-180.000000	0.513000	-180.000000	0.513000	180.000000	0.513000	-180.000000	0.513000	180.000000	0.513000	-180.000000	0.000000	-180.000000	0.000000	-180.000000	0.000000	-180.000000	0.000000	-180.000000	0.000000	-180.000000	0.000000	-180.000000	0.000000	-180.000000	0.000000	-180.000000	0.000000	-180.000000	0.000000	-180.000000	0.000000	-180.000000	0.000000	-180.000000	0.000000	-180.000000	0.000000	-180.000000	0.000000	-180.000000	0.000000	-180.000000	0.000000
-180.000000	0.513000	-180.000000	0.513000	-180.000000	0.513000	-180.000000	0.513000	-180.000000	0.513000	-180.000000	0.513000	-180.000000	0.513000	-180.000000	0.513000	112.500000	0.000000	112.500000	0.000000	112.500000	0.000000	112.500000	0.000000	112.500000	0.000000	112.500000	0.000000	112.500000	0.000000	112.500000	0.000000	112.500000	0.000000	112.500000	0.000000	112.500000	0.000000	112.500000	0.000000	112.500000	0.000000	112.500000	0.000000	112.500000	0.000000	112.500000	0.000000	112.500000	0.000000
-180.000000	0.513000	-180.000000	0.513000	-180.000000	0.513000	-180.000000	0.513000	-180.000000	0.513000	180.000000	0.513000	-180.000000	0.513000	180.000000	0.513000	180.000000	0.000000	180.000000	0.000000	180.000000	0.000000	180.000000	0.000000	180.000000	0.000000	180.000000	0.000000	180.000000	0.000000	180.000000	0.000000	180.000000	0.000000	180.000000	0.000000	180.000000	0.000000	180.000000	0.000000	180.000000	0.000000	180.000000	0.000000	180.000000	0.000000	180.000000	0.000000	180.000000	0.000000
-180.000000	0.513000	-180.000000	0.513000	-180.000000	0.513000	-180.000000	0.513000	-180.000000	0.513000	-180.000000	0.513000	-180.000000	0.513000	-180.000000	0.513000	-90.000000	0.000000	-90.000000	0.000000	-90.000000	0.000000	-90.000000	0.000000	-90.000000	0.000000	-90.000000	0.000000	-90.000000	0.000000	-90.000000	0.000000	-90.000000	0.000000	-90.000000	0.000000	-90.000000	0.000000	-90.000000	0.000000	-90.000000	0.000000	-90.000000	0.000000	-90.000000	0.000000	-90.000000	0.000000	-90.000000	0.000000
-180.000000	0.513000	-180.000000	0.513000	-180.000000	0.513000	-180.000000	0.513000	-180.000000	0.513000	180.000000	0.513000	-180.000000	0.513000	180.000000	0.513000	-180.000000	0.000000	-180.000000	0.000000	-180.000000	0.000000	-180.000000	0.000000	-180.000000	0.000000	-180.000000	0.000000	-180.000000	0.000000	-180.000000	0.000000	-180.000000	0.000000	-180.000000	0.000000	-180.000000	0.000000	-180.000000	0.000000	-180.000000	0.000000	-180.000000	0.000000	-180.000000	0.000000	-180.000000	0.000000	-180.000000	0.000000
-180.000000	0.513000	-180.000000	0.513000	-180.000000	0.513000	-180.000000	0.513000	-180.000000	0.513000	-180.000000	0.513000	-180.000000	0.513000	-180.000000	0.513000	135.000000	0.000000	135.000000	0.000000	135.000000	0.000000	135.000000	0.000000	135.000000	0.000000	135.000000	0.000000	135.000000	0.000000	135.000000	0.000000	135.000000	0.000000	135.000000	0.000000	135.000000	0.000000	135.000000	0.000000	135.000000	0.000000	135.000000	0.000000	135.000000	0.000000	135.000000	0.000000	135.000000	0.000000
-180.000000	0.513000	-180.000000	0.513000	-180.000000	0.513000	-180.000000	0.513000	-180.000000	0.513000	180.000000	0.513000	-180.000000	0.513000	180.000000	0.513000	-180.000000	0.000000	-180.000000	0.000000	-180.000000	0.000000	-180.000000	0.000000	-180.000000	0.000000	-180.000000	0.000000	-180.000000	0.000000	-180.000000	0.000000	-180.000000	0.000000	-180.000000	0.000000	-180.000000	0.000000	-180.000000	0.000000	-180.000000	0.000000	-180.000000	0.000000	-180.000000	0.000000	-180.000000	0.000000	-180.000000	0.000000
-180.000000	0.513000	-180.000000	0.513000	-180.000000	0.513000	-180.000000	0.513000	-180.000000	0.513000	-180.000000	0.513000	-180.000000	0.513000	-180.000000	0.513000	90.000000	0.000000	90.000000	0.000000	90.000000	0.000000	90.000000	0.000000	90.000000	0.000000	90.000000	0.000000	90.000000	0.000000	90.000000	0.000000	90.000000	0.000000	90.000000	0.000000	90.000000	0.000000	90.000000	0.000000	90.000000	0.000000	90.000000	0.000000	90.000000	0.000000	90.000000	0.000000	90.000000	0.000000
-180.000000	0.513000	-180.000000	0.513000	-180.000000	0.513000	-180.000000	0.513000	-180.000000	0.513000	180.000000	0.513000	-180.000000	0.513000	180.000000	0.513000	180.000000	0.000000	180.000000	0.000000	180.000000	0.000000	180.000000	0.000000	180.000000	0.000000	180.000000	0.000000	180.000000	0.000000	180.000000	0.000000	180.000000	0.000000	180.000000	0.000000	180.000000	0.000000	180.000000	0.000000	180.000000	0.000000	180.000000	0.000000	180.000000	0.000000	180.000000	0.000000	180.000000	0.000000
-180.000000	0.513000	-180.000000	0.513000	-180.000000	0.513000	-180.000000	0.513000	-180.000000	0.513000	-180.000000	0.513000	-180.000000	0.513000	-180.000000	0.513000	-140.600000	0.000000	-140.600000	0.000000	-140.600000	0.000000	-140.600000	0.000000	-140.600000	0.000000	-140.600000	0.000000	-140.600000	0.000000	-140.600000	0.000000	-140.600000	0.000000	-140.600000	0.000000	-140.600000	0.000000	-140.600000	0.000000	-140.600000	0.000000	-140.600000	0.000000	-140.600000	0.000000	-140.600000	0.000000	-140.600000	0.000000
-180.000000	0.513000	-180.000000	0.513000	-180.000000	0.513000	-180.000000	0.513000	-180.000000	0.513000	180.000000	0.513000	-180.000000	0.513000	180.000000	0.513000	-180.000000	0.000000	-180.000000	0.000000	-180.000000	0.000000	-180.000000	0.000000	-180.000000	0.000000	-180.000000	0.000000	-180.000000	0.000000	-180.000000	0.000000	-180.000000	0.000000	-180.000000	0.000000	-180.000000	0.000000	-180.000000	0.000000	-180.000000	0.000000	-180.000000	0.000000	-180.000000	0.000000	-180.000000	0.000000	-180.000000	0.000000
-180.000000	0.513000	-180.000000	0.513000	-180.000000	0.513000	-180.000000	0.513000	-180.000000	0.513000	-180.000000	0.513000	-180.000000	0.513000	-180.000000	0.513000	-90.000000	0.000000	-90.000000	0.000000	-90.000000	0.000000	-90.000000	0.000000	-90.000000	0.000000	-90.000000	0.000000	-90.000000	0.000000	-90.000000	0.000000	-90.000000	0.000000	-90.000000	0.000000	-90.000000	0.000000	-90.000000	0.000000	-90.000000	0.000000	-90.000000	0.000000	-90.000000	0.000000	-90.000000	0.000000	-90.000000	0.000000
-180.000000	0.513000	-180.000000	0.513000	-180.000000	0.513000	-180.000000	0.513000	-180.000000	0.513000	180.000000	0.513000	-180.000000	0.513000	180.000000	0.513000	-180.000000	0.000000	-180.000000	0.000000	-180.000000	0.000000	-180.000000	0.000000	-180.000000	0.000000	-180.000000	0.000000	-180.000000	0.000000	-180.000000	0.000000	-180.000000	0.000000	-180.000000	0.000000	-180.000000	0.000000	-180.000000	0.000000	-180.000000	0.000000	-180.000000	0.000000	-180.000000	0.000000	-180.000000	0.000000	-180.000000	0.000000
-180.000000	0.442000	-180.000000	0.000000	-180.000000	0.000000	-180.000000	0.000000	-180.000000	0.000000	-180.000000	0.000000	-180.000000	0.000000	-180.000000	0.000000	-180.000000	0.000000	-180.000000	0.000000	-180.000000	0.000000	-180.000000	0.000000	-180.000000	0.000000	-180.000000	0.000000	-180.000000	0.000000	-180.000000	0.000000	-180.000000	0.000000	-180.000000	0.000000	-180.000000	0.000000	-180.000000	0.000000	-180.000000	0.000000	-180.000000	0.000000	-180.000000	0.000000	-180.000000	0.000000	-180.000000	0.000000
-180.000000	0.535000	90.000000	0.751000	90.000000	0.751000	90.000000	0.000000	90.000000	0.000000	90.000000	0.000000	90.000000	0.000000	90.000000	0.000000	90.000000	0.000000	90.000000	0.000000	90.000000	0.000000	90.000000	0.000000	90.000000	0.000000	90.000000	0.000000	90.000000	0.000000	90.000000	0.000000	90.000000	0.000000	90.000000	0.000000	90.000000	0.000000	90.000000	0.000000	90.000000	0.000000	90.000000	0.000000	90.000000	0.000000	90.000000	0.000000	90.000000	0.000000
-180.000000	0.507000	-180.000000	0.471000	-180.000000	0.471000	-180.000000	0.000000	-180.000000	0.000000	-180.000000	0.000000	-180.000000	0.000000	-180.000000	0.000000	-180.000000	0.000000	-180.000000	0.000000	-180.000000	0.000000	-180.000000	0.000000	-180.000000	0.000000	-180.000000	0.000000	-180.000000	0.000000	-180.000000	0.000000	-180.000000	0.000000	-180.000000	0.000000	-180.000000	0.000000	-180.000000	0.000000	-180.000000	0.000000	-180.000000	0.000000	-180.000000	0.000000	-180.000000	0.000000	-180.000000	0.000000
-180.000000	0.514000	-180.000000	0.525000	-180.000000	0.525000	-135.000000	0.910000	-135.000000	0.000000	-135.000000	0.000000	-135.000000	0.000000	-135.000000	0.000000	-135.000000	0.000000	-135.000000	0.000000	-135.000000	0.000000	-135.000000	0.000000	-135.000000	0.000000	-135.000000	0.000000	-135.000000	0.000000	-135.000000	0.000000	-135.000000	0.000000	-135.000000	0.000000	-135.000000	0.000000	-135.000000	0.000000	-135.000000	0.000000	-135.000000	0.000000	-135.000000	0.000000	-135.000000	0.000000	-135.000000	0.000000
-180.000000	0.512000	-180.000000	0.509000	-180.000000	0.509000	-180.000000	0.462000	-180.000000	0.000000	-180.000000	0.000000	-180.000000	0.000000	-180.000000	0.000000	-180.000000	0.000000	-180.000000	0.000000	-180.000000	0.000000	-180.000000	0.000000	-180.000000	0.000000	-180.000000	0.000000	-180.000000	0.000000	-180.000000	0.000000	-180.000000	0.000000	-180.000000	0.000000	-180.000000	0.000000	-180.000000	0.000000	-180.000000	0.000000	-180.000000	0.000000	-180.000000	0.000000	-180.000000	0.000000	-180.000000	0.000000
-180.000000	0.513000	-180.000000	0.514000	-180.000000	0.514000	-180.000000	0.528000	-90.000000	0.000000	-90.000000	0.000000	-90.000000	0.000000	-90.000000	0.000000	-90.000000	0.000000	-90.000000	0.000000	-90.000000	0.000000	-90.000000	0.000000	-90.000000	0.000000	-90.000000	0.000000	-90.000000	0.000000	-90.000000	0.000000	-90.000000	0.000000	-90.000000	0.000000	-90.000000	0.000000	-90.000000	0.000000	-90.000000	0.000000	-90.000000	0.000000	-90.000000	0.000000	-90.000000	0.000000	-90.000000	0.000000
-180.000000	0.513000	-180.000000	0.512000	-180.000000	0.512000	-180.000000	0.509000	-180.000000	0.000000	-180.000000	0.000000	-180.000000	0.000000	-180.000000	0.000000	-180.000000	0.000000	-180.000000	0.000000	-180.000000	0.000000	-180.000000	0.000000	-180.000000	0.000000	-180.000000	0.000000	-180.000000	0.000000	-180.000000	0.000000	-180.000000	0.000000	-180.000000	0.000000	-180.000000	0.000000	-180.000000	0.000000	-180.000000	0.000000	-180.000000	0.000000	-180.000000	0.000000	-180.000000	0.000000	-180.000000	0.000000
-180.000000	0.513000	-180.000000	0.513000	-180.000000	0.513000	-180.000000	0.514000	112.500000	1.040000	112.500000	0.000000	112.500000	0.000000	112.500000	0.000000	112.500000	0.000000	112.500000	0.000000	112.500000	0.000000	112.500000	0.000000	112.500000	0.000000	112.500000	0.000000	112.500000	0.000000	112.500000	0.000000	112.500000	0.000000	112.500000	0.000000	112.500000	0.000000	112.500000	0.000000	112.500000	0.000000	112.500000	0.000000	112.500000	0.000000	112.500000	0.000000	112.500000	0.000000
-180.000000	0.513000	-180.000000	0.513000	-180.000000	0.513000	-180.000000	0.512000	-180.000000	0.456000	-180.000000	0.000000	-180.000000	0.000000	-180.000000	0.000000	-180.000000	0.000000	-180.000000	0.000000	-180.000000	0.000000	-180.000000	0.000000	-180.000000	0.000000	-180.000000	0.000000	-180.000000	0.000000	-180.000000	0.000000	-180.000000	0.000000	-180.000000	0.000000	-180.000000	0.000000	-180.000000	0.000000	-180.000000	0.000000	-180.000000	0.000000	-180.000000	0.000000	-180.000000	0.000000	-180.000000	0.000000
-180.000000	0.513000	-180.000000	0.513000	-180.000000	0.513000	-180.000000	0.513000	-180.000000	0.530000	-90.000000	0.000000	-90.000000	0.000000	-90.000000	0.000000	-90.000000	0.000000	-90.000000	0.000000	-90.000000	0.000000	-90.000000	0.000000	-90.000000	0.000000	-90.000000	0.000000	-90.000000	0.000000	-90.000000	0.000000	-90.000000	0.000000	-90.000000	0.000000	-90.000000	0.000000	-90.000000	0.000000	-90.000000	0.000000	-90.000000	0.000000	-90.000000	0.000000	-90.000000	0.000000	-90.000000	0.000000
-180.000000	0.513000	-180.000000	0.513000	-180.000000	0.513000	-180.000000	0.513000	-180.000000	0.508000	-180.000000	0.000000	-180.000000	0.000000	-180.000000	0.000000	-180.000000	0.000000	-180.000000	0.000000	-180.000000	0.000000	-180.000000	0.000000	-180.000000	0.000000	-180.000000	0.000000	-180.000000	0.000000	-180.000000	0.000000	-180.000000	0.000000	-180.000000	0.000000	-180.000000	0.000000	-180.000000	0.000000	-180.000000	0.000000	-180.000000	0.000000	-180.000000	0.000000	-180.000000	0.000000	-180.000000	0.000000
-180.000000	0.513000	-180.000000	0.513000	-180.000000	0.513000	-180.000000	0.513000	-180.000000	0.514000	135.000000	0.000000	135.000000	0.000000	135.000000	0.000000	135.000000	0.000000	135.000000	0.000000	135.000000	0.000000	135.000000	0.000000	135.000000	0.000000	135.000000	0.000000	135.000000	0.000000	135.000000	0.000000	135.000000	0.000000	135.000000	0.000000	135.000000	0.000000	135.000000	0.000000	135.000000	0.000000	135.000000	0.000000	135.000000	0.000000	135.000000	0.000000	135.000000	0.000000
-180.000000	0.513000	-180.000000	0.513000	-180.000000	0.513000	-180.000000	0.513000	-180.000000	0.512000	-180.000000	0.000000	-180.000000	0.000000	-180.000000	0.000000	-180.000000	0.000000	-180.000000	0.000000	-180.000000	0.000000	-180.000000	0.000000	-180.000000	0.000000	-180.000000	0.000000	-180.000000	0.000000	-180.000000	0.000000	-180.000000	0.000000	-180.000000	0.000000	-180.000000	0.000000	-180.000000	0.000000	-180.000000	0.000000	-180.000000	0.000000	-180.000000	0.000000	-180.000000	0.000000	-180.000000	0.000000
-180.000000	0.513000	-180.000000	0.513000	-180.000000	0.513000	-180.000000	0.513000	-180.000000	0.513000	90.000000	0.000000	90.000000	0.000000	90.000000	0.000000	90.000000	0.000000	90.000000	0.000000	90.000000	0.000000	90.000000	0.000000	90.000000	0.000000	90.000000	0.000000	90.000000	0.000000	90.000000	0.000000	90.000000	0.000000	90.000000	0.000000	90.000000	0.000000	90.000000	0.000000	90.000000	0.000000	90.000000	0.000000	90.000000	0.000000	90.000000	0.000000	90.000000	0.000000
-180.000000	0.513000	-180.000000	0.513000	-180.000000	0.513000	-180.000000	0.513000	-180.000000	0.513000	-180.000000	0.000000	-180.000000	0.000000	-180.000000	0.000000	-180.000000	0.000000	-180.000000	0.000000	-180.000000	0.000000	-180.000000	0.000000	-180.000000	0.000000	-180.000000	0.000000	-180.000000	0.000000	-180.000000	0.000000	-180.000000	0.000000	-180.000000	0.000000	-180.000000	0.000000	-180.000000	0.000000	-180.000000	0.000000	-180.000000	0.000000	-180.000000	0.000000	-180.000000	0.000000	-180.000000	0.000000
-180.000000	0.513000	-180.000000	0.513000	-180.000000	0.513000	-180.000000	0.513000	-180.000000	0.513000	-123.800000	1.156000	-123.700000	0.000000	-123.700000	0.000000	-123.700000	0.000000	-123.700000	0.000000	-123.700000	0.000000	-123.700000	0.000000	-123.700000	0.000000	-123.700000	0.000000	-123.700000	0.000000	-123.700000	0.000000	-123.700000	0.000000	-123.700000	0.000000	-123.700000	0.000000	-123.700000	0.000000	-123.700000	0.000000	-123.700000	0.000000	-123.700000	0.000000	-123.700000	0.000000	-123.700000	0.000000
-180.000000	0.513000	-180.000000	0.513000	-180.000000	0.513000	-180.000000	0.513000	-180.000000	0.513000	180.000000	0.006000	180.000000	0.000000	180.000000	0.000000	180.000000	0.000000	180.000000	0.000000	180.000000	0.000000	180.000000	0.000000	180.000000	0.000000	180.000000	0.000000	180.000000	0.000000	180.000000	0.000000	180.000000	0.000000	180.000000	0.000000	180.000000	0.000000	180.000000	0.000000	180.000000	0.000000	180.000000	0.000000	180.000000	0.000000	180.000000	0.000000	180.000000	0.000000
-180.000000	0.513000	-180.000000	0.513000	-180.000000	0.513000	-180.000000	0.513000	-180.000000	0.513000	-91.600000	0.748000	-90.000000	0.000000	-90.000000	0.000000	-90.000000	0.000000	-90.000000	0.000000	-90.000000	0.000000	-90.000000	0.000000	-90.000000	0.000000	-90.000000	0.000000	-90.000000	0.000000	-90.000000	0.000000	-90.000000	0.000000	-90.000000	0.000000	-90.000000	0.000000	-90.000000	0.000000	-90.000000	0.000000	-90.000000	0.000000	-90.000000	0.000000	-90.000000	0.000000	-90.000000	0.000000
-180.000000	0.513000	-180.000000	0.513000	-180.000000	0.513000	-180.000000	0.513000	-180.000000	0.513000	-179.900000	0.471000	-180.000000	0.000000	-180.000000	0.000000	-180.000000	0.000000	-180.000000	0.000000	-180.000000	0.000000	-180.000000	0.000000	-180.000000	0.000000	-180.000000	0.000000	-180.000000	0.000000	-180.000000	0.000000	-180.000000	0.000000	-180.000000	0.000000	-180.000000	0.000000	-180.000000	0.000000	-180.000000	0.000000	-180.000000	0.000000	-180.000000	0.000000	-180.000000	0.000000	-180.000000	0.000000
-180.000000	0.513000	-180.000000	0.513000	-180.000000	0.513000	-180.000000	0.513000	-180.000000	0.513000	180.000000	0.525000	135.000000	0.000000	135.000000	0.000000	135.000000	0.000000	135.000000	0.000000	135.000000	0.000000	135.000000	0.000000	135.000000	0.000000	135.000000	0.000000	135.000000	0.000000	135.000000	0.000000	135.000000	0.000000	135.000000	0.000000	135.000000	0.000000	135.000000	0.000000	135.000000	0.000000	135.000000	0.000000	135.000000	0.000000	135.000000	0.000000	135.000000	0.000000
-180.000000	0.513000	-180.000000	0.513000	-180.000000	0.513000	-180.000000	0.513000	-180.000000	0.513000	-180.000000	0.509000	180.000000	0.000000	180.000000	0.000000	180.000000	0.000000	180.000000	0.000000	180.000000	0.000000	180.000000	0.000000	180.000000	0.000000	180.000000	0.000000	180.000000	0.000000	180.000000	0.000000	180.000000	0.000000	180.000000	0.000000	180.000000	0.000000	180.000000	0.000000	180.000000	0.000000	180.000000	0.000000	180.000000	0.000000	180.000000	0.000000	180.000000	0.000000
-180.000000	0.513000	-180.000000	0.513000	-180.000000	0.513000	-180.000000	0.513000	-180.000000	0.513000	180.000000	0.514000	90.000000	0.000000	90.000000	0.000000	90.000000	0.000000	90.000000	0.000000	90.000000	0.000000	90.000000	0.000000	90.000000	0.000000	90.000000	0.000000	90.000000	0.000000	90.000000	0.000000	90.000000	0.000000	90.000000	0.000000	90.000000	0.000000	90.000000	0.000000	90.000000	0.000000	90.000000	0.000000	90.000000	0.000000	90.000000	0.000000	90.000000	0.000000
-180.000000	0.513000	-180.000000	0.513000	-180.000000	0.513000	-180.000000	0.513000	-180.000000	0.513000	-180.000000	0.512000	-180.000000	0.000000	-180.000000	0.000000	-180.000000	0.000000	-180.000000	0.000000	-180.000000	0.000000	-180.000000	0.000000	-180.000000	0.000000	-180.000000	0.000000	-180.000000	0.000000	-180.000000	0.000000	-180.000000	0.000000	-180.000000	0.000000	-180.000000	0.000000	-180.000000	0.000000	-180.000000	0.000000	-180.000000	0.000000	-180.000000	0.000000	-180.000000	0.000000	-180.000000	0.000000
-180.000000	0.513000	-180.000000	0.513000	-180.000000	0.513000	-180.000000	0.513000	-180.000000	0.513000	180.000000	0.513000	-112.500000	0.000000	-112.500000	0.000000	-112.500000	0.000000	-112.500000	0.000000	-112.500000	0.000000	-112.500000	0.000000	-112.500000	0.000000	-112.500000	0.000000	-112.500000	0.000000	-112.500000	0.000000	-112.500000	0.000000	-112.500000	0.000000	-112.500000	0.000000	-112.500000	0.000000	-112.500000	0.000000	-112.500000	0.000000	-112.500000	0.000000	-112.500000	0.000000	-112.500000	0.000000
-180.000000	0.513000	-180.000000	0.513000	-180.000000	0.513000	-180.000000	0.513000	-180.000000	0.513000	-180.000000	0.513000	180.000000	0.000000	180.000000	0.000000	180.000000	0.000000	180.000000	0.000000	180.000000	0.000000	180.000000	0.000000	180.000000	0.000000	180.000000	0.000000	180.000000	0.000000	180.000000	0.000000	180.000000	0.000000	180.000000	0.000000	180.000000	0.000000	180.000000	0.000000	180.000000	0.000000	180.000000	0.000000	180.000000	0.000000	180.000000	0.000000	180.000000	0.000000
-180.000000	0.513000	-180.000000	0.513000	-180.000000	0.513000	-180.000000	0.513000	-180.000000	0.513000	180.000000	0.513000	90.000000	0.000000	90.000000	0.000000	90.000000	0.000000	90.000000	0.000000	90.000000	0.000000	90.000000	0.000000	90.000000	0.000000	90.000000	0.000000	90.000000	0.000000	90.000000	0.000000	90.000000	0.000000	90.000000	0.000000	90.000000	0.000000	90.000000	0.000000	90.000000	0.000000	90.000000	0.000000	90.000000	0.000000	90.000000	0.000000	90.000000	0.000000
-180.000000	0.513000	-180.000000	0.513000	-180.000000	0.513000	-180.000000	0.513000	-180.000000	0.513000	-180.000000	0.513000	-180.000000	0.000000	-180.000000	0.000000	-180.000000	0.000000	-180.000000	0.000000	-180.000000	0.000000	-180.000000	0.000000	-180.000000	0.000000	-180.000000	0.000000	-180.000000	0.000000	-180.000000	0.000000	-180.000000	0.000000	-180.000000	0.000000	-180.000000	0.000000	-180.000000	0.000000	-180.000000	0.000000	-180.000000	0.000000	-180.000000	0.000000	-180.000000	0.000000	-180.000000	0.000000
-180.000000	0.513000	-180.000000	0.513000	-180.000000	0.513000	-180.000000	0.513000	-180.000000	0.513000	180.000000	0.513000	-135.000000	0.000000	-135.000000	0.000000	-135.000000	0.000000	-135.000000	0.000000	-135.000000	0.000000	-135.000000	0.000000	-135.000000	0.000000	-135.000000	0.000000	-135.000000	0.000000	-135.000000	0.000000	-135.000000	0.000000	-135.000000	0.000000	-135.000000	0.000000	-135.000000	0.000000	-135.000000	0.000000	-135.000000	0.000000	-135.000000	0.000000	-135.000000	0.000000	-135.000000	0.000000
-180.000000	0.513000	-180.000000	0.513000	-180.000000	0.513000	-180.000000	0.513000	-180.000000	0.513000	-180.000000	0.513000	180.000000	0.000000	180.000000	0.000000	180.000000	0.000000	180.000000	0.000000	180.000000	0.000000	180.000000	0.000000	180.000000	0.000000	180.000000	0.000000	180.000000	0.000000	180.000000	0.000000	180.000000	0.000000	180.000000	0.000000	180.000000	0.000000	180.000000	0.000000	180.000000	0.000000	180.000000	0.000000	180.000000	0.000000	180.000000	0.000000	180.000000	0.000000
-180.000000	0.513000	-180.000000	0.513000	-180.000000	0.513000	-180.000000	0.513000	-180.000000	0.513000	180.000000	0.513000	-90.000000	0.000000	-90.000000	0.000000	-90.000000	0.000000	-90.000000	0.000000	-90.000000	0.000000	-90.000000	0.000000	-90.000000	0.000000	-90.000000	0.000000	-90.000000	0.000000	-90.000000	0.000000	-90.000000	0.000000	-90.000000	0.000000	-90.000000	0.000000	-90.000000	0.000000	-90.000000	0.000000	-90.000000	0.000000	-90.000000	0.000000	-90.000000	0.000000	-90.000000	0.000000
-180.000000	0.513000	-180.000000	0.513000	-180.000000	0.513000	-180.000000	0.513000	-180.000000	0.513000	-180.000000	0.513000	180.000000	0.000000	180.000000	0.000000	180.000000	0.000000	180.000000	0.000000	180.000000	0.000000	180.000000	0.000000	180.000000	0.000000	180.000000	0.000000	180.000000	0.000000	180.000000	0.000000	180.000000	0.000000	180.000000	0.000000	180.000000	0.000000	180.000000	0.000000	180.000000	0.000000	180.000000	0.000000	180.000000	0.000000	180.000000	0.000000	180.000000	0.000000
-180.000000	0.513000	-180.000000	0.513000	-180.000000	0.513000	-180.000000	0.513000	-180.000000	0.513000	180.000000	0.513000	118.400000	1.260000	106.900000	0.000000	106.900000	0.000000	106.900000	0.000000	106.900000	0.000000	106.900000	0.000000	106.900000	0.000000	106.900000	0.000000	106.900000	0.000000	106.900000	0.000000	106.900000	0.000000	106.900000	0.000000	106.900000	0.000000	106.900000	0.000000	106.900000	0.000000	106.900000	0.000000	106.900000	0.000000	106.900000	0.000000	106.900000	0.000000
-180.000000	0.513000	-180.000000	0.513000	-180.000000	0.513000	-180.000000	0.513000	-180.000000	0.513000	-180.000000	0.513000	180.000000	0.002000	180.000000	0.000000	180.000000	0.000000	180.000000	0.000000	180.000000	0.000000	180.000000	0.000000	180.000000	0.000000	180.000000	0.000000	180.000000	0.000000	180.000000	0.000000	180.000000	0.000000	180.000000	0.000000	180.000000	0.000000	180.000000	0.000000	180.000000	0.000000	180.000000	0.000000	180.000000	0.000000	180.000000	0.000000	180.000000	0.000000
-180.000000	0.513000	-180.000000	0.513000	-180.000000	0.513000	-180.000000	0.513000	-180.000000	0.513000	180.000000	0.513000	-90.500000	0.750000	-90.000000	0.000000	-90.000000	0.000000	-90.000000	0.000000	-90.000000	0.000000	-90.000000	0.000000	-90.000000	0.000000	-90.000000	0.000000	-90.000000	0.000000	-90.000000	0.000000	-90.000000	0.000000	-90.000000	0.000000	-90.000000	0.000000	-90.000000	0.000000	-90.000000	0.000000	-90.000000	0.000000	-90.000000	0.000000	-90.000000	0.000000	-90.000000	0.000000
-180.000000	0.513000	-180.000000	0.513000	-180.000000	0.513000	-180.000000	0.513000	-180.000000	0.513000	-180.000000	0.513000	-179.000000	0.002000	-180.000000	0.000000	-180.000000	0.000000	-180.000000	0.000000	-180.000000	0.000000	-180.000000	0.000000	-180.000000	0.000000	-180.000000	0.000000	-180.000000	0.000000	-180.000000	0.000000	-180.000000	0.000000	-180.000000	0.000000	-180.000000	0.000000	-180.000000	0.000000	-180.000000	0.000000	-180.000000	0.000000	-180.000000	0.000000	-180.000000	0.000000	-180.000000	0.000000
-180.000000	0.513000	-180.000000	0.513000	-180.000000	0.513000	-180.000000	0.513000	-180.000000	0.513000	180.000000	0.513000	-91.000000	0.751000	135.000000	0.000000	135.000000	0.000000	135.000000	0.000000	135.000000	0.000000	135.000000	0.000000	135.000000	0.000000	135.000000	0.000000	135.000000	0.000000	135.000000	0.000000	135.000000	0.000000	135.000000	0.000000	135.000000	0.000000	135.000000	0.000000	135.000000	0.000000	135.000000	0.000000	135.000000	0.000000	135.000000	0.000000	135.000000	0.000000
-180.000000	0.513000	-180.000000	0.513000	-180.000000	0.513000	-180.000000	0.513000	-180.000000	0.513000	-180.000000	0.513000	-179.000000	0.005000	-180.000000	0.000000	-180.000000	0.000000	-180.000000	0.000000	-180.000000	0.000000	-180.000000	0.000000	-180.000000	0.000000	-180.000000	0.000000	-180.000000	0.000000	-180.000000	0.000000	-180.000000	0.000000	-180.000000	0.000000	-180.000000	0.000000	-180.000000	0.000000	-180.000000	0.000000	-180.000000	0.000000	-180.000000	0.000000	-180.000000	0.000000	-180.000000	0.000000
-180.000000	0.513000	-180.000000	0.513000	-180.000000	0.513000	-180.000000	0.513000	-180.000000	0.513000	180.000000	0.513000	-91.800000	0.750000	90.000000	0.000000	90.000000	0.000000	90.000000	0.000000	90.000000	0.000000	90.000000	0.000000	90.000000	0.000000	90.000000	0.000000	90.000000	0.000000	90.000000	0.000000	90.000000	0.000000	90.000000	0.000000	90.000000	0.000000	90.000000	0.000000	90.000000	0.000000	90.000000	0.000000	90.000000	0.000000	90.000000	0.000000	90.000000	0.000000
-180.000000	0.513000	-180.000000	0.513000	-180.000000	0.513000	-180.000000	0.513000	-180.000000	0.513000	-180.000000	0.513000	-177.400000	0.004000	180.000000	0.000000	180.000000	0.000000	180.000000	0.000000	180.000000	0.000000	180.000000	0.000000	180.000000	0.000000	180.000000	0.000000	180.000000	0.000000	180.000000	0.000000	180.000000	0.000000	180.000000	0.000000	180.000000	0.000000	180.000000	0.000000	180.000000	0.000000	180.000000	0.000000	180.000000	0.000000	180.000000	0.000000	180.000000	0.000000
-180.000000	0.513000	-180.000000	0.513000	-180.000000	0.513000	-180.000000	0.513000	-180.000000	0.513000	180.000000	0.513000	-92.300000	0.749000	-112.500000	0.000000	-112.500000	0.000000	-112.500000	0.000000	-112.500000	0.000000	-112.500000	0.000000	-112.500000	0.000000	-112.500000	0.000000	-112.500000	0.000000	-112.500000	0.000000	-112.500000	0.000000	-112.500000	0.000000	-112.500000	0.000000	-112.500000	0.000000	-112.500000	0.000000	-112.500000	0.000000	-112.500000	0.000000	-112.500000	0.000000	-112.500000	0.000000
-180.000000	0.513000	-180.000000	0.513000	-180.000000	0.513000	-180.000000	0.513000	-180.000000	0.513000	-180.000000	0.513000	-178.000000	0.008000	-180.000000	0.000000	-180.000000	0.000000	-180.000000	0.000000	-180.000000	0.000000	-180.000000	0.000000	-180.000000	0.000000	-180.000000	0.000000	-180.000000	0.000000	-180.000000	0.000000	-180.000000	0.000000	-180.000000	0.000000	-180.000000	0.000000	-180.000000	0.000000	-180.000000	0.000000	-180.000000	0.000000	-180.000000	0.000000	-180.000000	0.000000	-180.000000	0.000000
-180.000000	0.513000	-180.000000	0.513000	-180.000000	0.513000	-180.000000	0.513000	-180.000000	0.513000	180.000000	0.513000	-93.100000	0.747000	90.000000	0.000000	90.000000	0.000000	90.000000	0.000000	90.000000	0.000000	90.000000	0.000000	90.000000	0.000000	90.000000	0.000000	90.000000	0.000000	90.000000	0.000000	90.000000	0.000000	90.000000	0.000000	90.000000	0.000000	90.000000	0.000000	90.000000	0.000000	90.000000	0.000000	90.000000	0.000000	90.000000	0.000000	90.000000	0.000000
-180.000000	0.513000	-180.000000	0.513000	-180.000000	0.513000	-180.000000	0.513000	-180.000000	0.513000	-180.000000	0.513000	-175.800000	0.007000	180.000000	0.000000	180.000000	0.000000	180.000000	0.000000	180.000000	0.000000	180.000000	0.000000	180.000000	0.000000	180.000000	0.000000	180.000000	0.000000	180.000000	0.000000	180.000000	0.000000	180.000000	0.000000	180.000000	0.000000	180.000000	0.000000	180.000000	0.000000	180.000000	0.000000	180.000000	0.000000	180.000000	0.000000	180.000000	0.000000
-180.000000	0.513000	-180.000000	0.513000	-180.000000	0.513000	-180.000000	0.513000	-180.000000	0.513000	180.000000	0.513000	-93.900000	0.746000	-135.000000	0.000000	-135.000000	0.000000	-135.000000	0.000000	-135.000000	0.000000	-135.000000	0.000000	-135.000000	0.000000	-135.000000	0.000000	-135.000000	0.000000	-135.000000	0.000000	-135.000000	0.000000	-135.000000	0.000000	-135.000000	0.000000	-135.000000	0.000000	-135.000000	0.000000	-135.000000	0.000000	-135.000000	0.000000	-135.000000	0.000000	-135.000000	0.000000
-180.000000	0.513000	-180.000000	0.513000	-180.000000	0.513000	-180.000000	0.513000	-180.000000	0.513000	-180.000000	0.513000	-176.400000	0.013000	180.000000	0.000000	180.000000	0.000000	180.000000	0.000000	180.000000	0.000000	180.000000	0.000000	180.000000	0.000000	180.000000	0.000000	180.000000	0.000000	180.000000	0.000000	180.000000	0.000000	180.000000	0.000000	180.000000	0.000000	180.000000	0.000000	180.000000	0.000000	180.000000	0.000000	180.000000	0.000000	180.000000	0.000000	180.000000	0.000000
-180.000000	0.513000	-180.000000	0.513000	-180.000000	0.513000	-180.000000	0.513000	-180.000000	0.513000	180.000000	0.513000	-95.100000	0.744000	-90.000000	0.000000	-90.000000	0.000000	-90.000000	0.000000	-90.000000	0.000000	-90.000000	0.000000	-90.000000	0.000000	-90.000000	0.000000	-90.000000	0.000000	-90.000000	0.000000	-90.000000	0.000000	-90.000000	0.000000	-90.000000	0.000000	-90.000000	0.000000	-90.000000	0.000000	-90.000000	0.000000	-90.000000	0.000000	-90.000000	0.000000	-90.000000	0.000000
-180.000000	0.513000	-180.000000	0.513000	-180.000000	0.513000	-180.000000	0.513000	-180.000000	0.513000	-180.000000	0.513000	-173.300000	0.010000	-180.000000	0.000000	-180.000000	0.000000	-180.000000	0.000000	-180.000000	0.000000	-180.000000	0.000000	-180.000000	0.000000	-180.000000	0.000000	-180.000000	0.000000	-180.000000	0.000000	-180.000000	0.000000	-180.000000	0.000000	-180.000000	0.000000	-180.000000	0.000000	-180.000000	0.000000	-180.000000	0.000000	-180.000000	0.000000	-180.000000	0.000000	-180.000000	0.000000
-180.000000	0.513000	-180.000000	0.513000	-180.000000	0.513000	-180.000000	0.513000	-180.000000	0.513000	180.000000	0.513000	-95.800000	0.743000	101.200000	0.000000	101.200000	0.000000	101.200000	0.000000	101.200000	0.000000	101.200000	0.000000	101.200000	0.000000	101.200000	0.000000	101.200000	0.000000	101.200000	0.000000	101.200000	0.000000	101.200000	0.000000	101.200000	0.000000	101.200000	0.000000	101.200000	0.000000	101.200000	0.000000	101.200000	0.000000	101.200000	0.000000	101.200000	0.000000
-180.000000	0.513000	-180.000000	0.513000	-180.000000	0.513000	-180.000000	0.513000	-180.000000	0.513000	-180.000000	0.513000	-179.800000	0.472000	180.000000	0.000000	180.000000	0.000000	180.000000	0.000000	180.000000	0.000000	180.000000	0.000000	180.000000	0.000000	180.000000	0.000000	180.000000	0.000000	180.000000	0.000000	180.000000	0.000000	180.000000	0.000000	180.000000	0.000000	180.000000	0.000000	180.000000	0.000000	180.000000	0.000000	180.000000	0.000000	180.000000	0.000000	180.000000	0.000000
-180.000000	0.513000	-180.000000	0.513000	-180.000000	0.513000	-180.000000	0.513000	-180.000000	0.513000	180.000000	0.513000	-179.900000	0.525000	-90.000000	0.000000	-90.000000	0.000000	-90.000000	0.000000	-90.000000	0.000000	-90.000000	0.000000	-90.000000	0.000000	-90.000000	0.000000	-90.000000	0.000000	-90.000000	0.000000	-90.000000	0.000000	-90.000000	0.000000	-90.000000	0.000000	-90.000000	0.000000	-90.000000	0.000000	-90.000000	0.000000	-90.000000	0.000000	-90.000000	0.000000	-90.000000	0.000000
-180.000000	0.513000	-180.000000	0.513000	-180.000000	0.513000	-180.000000	0.513000	-180.000000	0.513000	-180.000000	0.513000	180.000000	0.509000	-180.000000	0.000000	-180.000000	0.000000	-180.000000	0.000000	-180.000000	0.000000	-180.000000	0.000000	-180.000000	0.000000	-180.000000	0.000000	-180.000000	0.000000	-180.000000	0.000000	-180.000000	0.000000	-180.000000	0.000000	-180.000000	0.000000	-180.000000	0.000000	-180.000000	0.000000	-180.000000	0.000000	-180.000000	0.000000	-180.000000	0.000000	-180.000000	0.000000
-180.000000	0.513000	-180.000000	0.513000	-180.000000	0.513000	-180.000000	0.513000	-180.000000	0.513000	180.000000	0.513000	-180.000000	0.514000	135.000000	0.000000	135.000000	0.000000	135.000000	0.000000	135.000000	0.000000	135.000000	0.000000	135.000000	0.000000	135.000000	0.000000	135.000000	0.000000	135.000000	0.000000	135.000000	0.000000	135.000000	0.000000	135.000000	0.000000	135.000000	0.000000	135.000000	0.000000	135.000000	0.000000	135.000000	0.000000	135.000000	0.000000	135.000000	0.000000
-180.000000	0.513000	-180.000000	0.513000	-180.000000	0.513000	-180.000000	0.513000	-180.000000	0.513000	-180.000000	0.513000	180.000000	0.512000	-180.000000	0.000000	-180.000000	0.000000	-180.000000	0.000000	-180.000000	0.000000	-180.000000	0.000000	-180.000000	0.000000	-180.000000	0.000000	-180.000000	0.000000	-180.000000	0.000000	-180.000000	0.000000	-180.000000	0.000000	-180.000000	0.000000	-180.000000	0.000000	-180.000000	0.000000	-180.000000	0.000000	-180.000000	0.000000	-180.000000	0.000000	-180.000000	0.000000
-180.000000	0.513000	-180.000000	0.513000	-180.000000	0.513000	-180.000000	0.513000	-180.000000	0.513000	180.000000	0.513000	-180.000000	0.513000	90.000000	0.000000	90.000000	0.000000	90.000000	0.000000	90.000000	0.000000	90.000000	0.000000	90.000000	0.000000	90.000000	0.000000	90.000000	0.000000	90.000000	0.000000	90.000000	0.000000	90.000000	0.000000	90.000000	0.000000	90.000000	0.000000	90.000000	0.000000	90.000000	0.000000	90.000000	0.000000	90.000000	0.000000	90.000000	0.000000
-180.000000	0.513000	-180.000000	0.513000	-180.000000	0.513000	-180.000000	0.513000	-180.000000	0.513000	-180.000000	0.513000	180.000000	0.513000	180.000000	0.000000	180.000000	0.000000	180.000000	0.000000	180.000000	0.000000	180.000000	0.000000	180.000000	0.000000	180.000000	0.000000	180.000000	0.000000	180.000000	0.000000	180.000000	0.000000	180.000000	0.000000	180.000000	0.000000	180.000000	0.000000	180.000000	0.000000	180.000000	0.000000	180.000000	0.000000	180.000000	0.000000	180.000000	0.000000
-180.000000	0.513000	-180.000000	0.513000	-180.000000	0.513000	-180.000000	0.513000	-180.000000	0.513000	180.000000	0.513000	-180.000000	0.513000	-112.500000	0.000000	-112.500000	0.000000	-112.500000	0.000000	-112.500000	0.000000	-112.500000	0.000000	-112.500000	0.000000	-112.500000	0.000000	-112.500000	0.000000	-112.500000	0.000000	-112.500000	0.000000	-112.500000	0.000000	-112.500000	0.000000	-112.500000	0.000000	-112.500000	0.000000	-112.500000	0.000000	-112.500000	0.000000	-112.500000	0.000000	-112.500000	0.000000
-180.000000	0.513000	-180.000000	0.513000	-180.000000	0.513000	-180.000000	0.513000	-180.000000	0.513000	-180.000000	0.513000	180.000000	0.513000	180.000000	0.000000	180.000000	0.000000	180.000000	0.000000	180.000000	0.000000	180.000000	0.000000	180.000000	0.000000	180.000000	0.000000	180.000000	0.000000	180.000000	0.000000	180.000000	0.000000	180.000000	0.000000	180.000000	0.000000	180.000000	0.000000	180.000000	0.000000	180.000000	0.000000	180.000000	0.000000	180.000000	0.000000	180.000000	0.000000
-180.000000	0.513000	-180.000000	0.513000	-180.000000	0.513000	-180.000000	0.513000	-180.000000	0.513000	180.000000	0.513000	-180.000000	0.513000	-90.000000	0.000000	-90.000000	0.000000	-90.000000	0.000000	-90.000000	0.000000	-90.000000	0.000000	-90.000000	0.000000	-90.000000	0.000000	-90.000000	0.000000	-90.000000	0.000000	-90.000000	0.000000	-90.000000	0.000000	-90.000000	0.000000	-90.000000	0.000000	-90.000000	0.000000	-90.000000	0.000000	-90.000000	0.000000	-90.000000	0.000000	-90.000000	0.000000
-180.000000	0.513000	-180.000000	0.513000	-180.000000	0.513000	-180.000000	0.513000	-180.000000	0.513000	-180.000000	0.513000	180.000000	0.513000	-180.000000	0.000000	-180.000000	0.000000	-180.000000	0.000000	-180.000000	0.000000	-180.000000	0.000000	-180.000000	0.000000	-180.000000	0.000000	-180.000000	0.000000	-180.000000	0.000000	-180.000000	0.000000	-180.000000	0.000000	-180.000000	0.000000	-180.000000	0.000000	-180.000000	0.000000	-180.000000	0.000000	-180.000000	0.000000	-180.000000	0.000000	-180.000000	0.000000
-180.000000	0.513000	-180.000000	0.513000	-180.000000	0.513000	-180.000000	0.513000	-180.000000	0.513000	180.000000	0.513000	-180.000000	0.513000	135.000000	0.000000	135.000000	0.000000	135.000000	0.000000	135.000000	0.000000	135.000000	0.000000	135.000000	0.000000	135.000000	0.000000	135.000000	0.000000	135.000000	0.000000	135.000000	0.000000	135.000000	0.000000	135.000000	0.000000	135.000000	0.000000	135.000000	0.000000	135.000000	0.000000	135.000000	0.000000	135.000000	0.000000	135.000000	0.000000
-180.000000	0.513000	-180.000000	0.513000	-180.000000	0.513000	-180.000000	0.513000	-180.000000	0.513000	-180.000000	0.513000	180.000000	0.513000	-180.000000	0.000000	-180.000000	0.000000	-180.000000	0.000000	-180.000000	0.000000	-180.000000	0.000000	-180.000000	0.000000	-180.000000	0.000000	-180.000000	0.000000	-180.000000	0.000000	-180.000000	0.000000	-180.000000	0.000000	-180.000000	0.000000	-180.000000	0.000000	-180.000000	0.000000	-180.000000	0.000000	-180.000000	0.000000	-180.000000	0.000000	-180.000000	0.000000
-180.000000	0.513000	-180.000000	0.513000	-180.000000	0.513000	-180.000000	0.513000	-180.000000	0.513000	180.000000	0.513000	-180.000000	0.513000	90.000000	0.000000	90.000000	0.000000	90.000000	0.000000	90.000000	0.000000	90.000000	0.000000	90.000000	0.000000	90.000000	0.000000	90.000000	0.000000	90.000000	0.000000	90.000000	0.000000	90.000000	0.000000	90.000000	0.000000	90.000000	0.000000	90.000000	0.000000	90.000000	0.000000	90.000000	0.000000	90.000000	0.000000	90.000000	0.000000
-180.000000	0.513000	-180.000000	0.513000	-180.000000	0.513000	-180.000000	0.513000	-180.000000	0.513000	-180.000000	0.513000	180.000000	0.513000	180.000000	0.000000	180.000000	0.000000	180.000000	0.000000	180.000000	0.000000	180.000000	0.000000	180.000000	0.000000	180.000000	0.000000	180.000000	0.000000	180.000000	0.000000	180.000000	0.000000	180.000000	0.000000	180.000000	0.000000	180.000000	0.000000	180.000000	0.000000	180.000000	0.000000	180.000000	0.000000	180.000000	0.000000	180.000000	0.000000
-180.000000	0.513000	-180.000000	0.513000	-180.000000	0.513000	-180.000000	0.513000	-180.000000	0.513000	180.000000	0.513000	-180.000000	0.513000	-132.300000	1.355000	-126.600000	0.000000	-126.600000	0.000000	-126.600000	0.000000	-126.600000	0.000000	-126.600000	0.000000	-126.600000	0.000000	-126.600000	0.000000	-126.600000	0.000000	-126.600000	0.000000	-126.600000	0.000000	-126.600000	0.000000	-126.600000	0.000000	-126.600000	0.000000	-126.600000	0.000000	-126.600000	0.000000	-126.600000	0.000000	-126.600000	0.000000
-180.000000	0.513000	-180.000000	0.513000	-180.000000	0.513000	-180.000000	0.513000	-180.000000	0.513000	-180.000000	0.513000	180.000000	0.513000	180.000000	0.001000	180.000000	0.000000	180.000000	0.000000	180.000000	0.000000	180.000000	0.000000	180.000000	0.000000	180.000000	0.000000	180.000000	0.000000	180.000000	0.000000	180.000000	0.000000	180.000000	0.000000	180.000000	0.000000	180.000000	0.000000	180.000000	0.000000	180.000000	0.000000	180.000000	0.000000	180.000000	0.000000	180.000000	0.000000
-180.000000	0.513000	-180.000000	0.513000	-180.000000	0.513000	-180.000000	0.513000	-180.000000	0.513000	180.000000	0.513000	-180.000000	0.513000	-90.000000	0.000000	90.000000	0.000000	90.000000	0.000000	90.000000	0.000000	90.000000	0.000000	90.000000	0.000000	90.000000	0.000000	90.000000	0.000000	90.000000	0.000000	90.000000	0.000000	90.000000	0.000000	90.000000	0.000000	90.000000	0.000000	90.000000	0.000000	90.000000	0.000000	90.000000	0.000000	90.000000	0.000000	90.000000	0.000000
-180.000000	0.513000	-180.000000	0.513000	-180.000000	0.513000	-180.000000	0.513000	-180.000000	0.513000	-180.000000	0.513000	180.000000	0.513000	178.500000	0.001000	-180.000000	0.000000	-180.000000	0.000000	-180.000000	0.000000	-180.000000	0.000000	-180.000000	0.000000	-180.000000	0.000000	-180.000000	0.000000	-180.000000	0.000000	-180.000000	0.000000	-180.000000	0.000000	-180.000000	0.000000	-180.000000	0.000000	-180.000000	0.000000	-180.000000	0.000000	-180.000000	0.000000	-180.000000	0.000000	-180.000000	0.000000
-180.000000	0.513000	-180.000000	0.513000	-180.000000	0.513000	-180.000000	0.513000	-180.000000	0.513000	180.000000	0.513000	-180.000000	0.513000	60.700000	0.908000	-135.000000	0.000000	-135.000000	0.000000	-135.000000	0.000000	-135.000000	0.000000	-135.000000	0.000000	-135.000000	0.000000	-135.000000	0.000000	-135.000000	0.000000	-135.000000	0.000000	-135.000000	0.000000	-135.000000	0.000000	-135.000000	0.000000	-135.000000	0.000000	-135.000000	0.000000	-135.000000	0.000000	-135.000000	0.000000	-135.000000	0.000000
-180.000000	0.513000	-180.000000	0.513000	-180.000000	0.513000	-180.000000	0.513000	-180.000000	0.513000	-180.000000	0.513000	180.000000	0.513000	154.800000	0.002000	180.000000	0.000000	180.000000	0.000000	180.000000	0.000000	180.000000	0.000000	180.000000	0.000000	180.000000	0.000000	180.000000	0.000000	180.000000	0.000000	180.000000	0.000000	180.000000	0.000000	180.000000	0.000000	180.000000	0.000000	180.000000	0.000000	180.000000	0.000000	180.000000	0.000000	180.000000	0.000000	180.000000	0.000000
-180.000000	0.513000	-180.000000	0.513000	-180.000000	0.513000	-180.000000	0.513000	-180.000000	0.513000	180.000000	0.513000	-180.000000	0.513000	103.800000	0.002000	-90.000000	0.000000	-90.000000	0.000000	-90.000000	0.000000	-90.000000	0.000000	-90.000000	0.000000	-90.000000	0.000000	-90.000000	0.000000	-90.000000	0.000000	-90.000000	0.000000	-90.000000	0.000000	-90.000000	0.000000	-90.000000	0.000000	-90.000000	0.000000	-90.000000	0.000000	-90.000000	0.000000	-90.000000	0.000000	-90.000000	0.000000
-180.000000	0.513000	-180.000000	0.513000	-180.000000	0.513000	-180.000000	0.513000	-180.000000	0.513000	-180.000000	0.513000	180.000000	0.513000	179.000000	0.002000	180.000000	0.000000	180.000000	0.000000	180.000000	0.000000	180.000000	0.000000	180.000000	0.000000	180.000000	0.000000	180.000000	0.000000	180.000000	0.000000	180.000000	0.000000	180.000000	0.000000	180.000000	0.000000	180.000000	0.000000	180.000000	0.000000	180.000000	0.000000	180.000000	0.000000	180.000000	0.000000	180.000000	0.000000
-180.000000	0.513000	-180.000000	0.513000	-180.000000	0.513000	-180.000000	0.513000	-180.000000	0.513000	180.000000	0.513000	-180.000000	0.513000	172.000000	0.900000	112.500000	0.000000	112.500000	0.000000	112.500000	0.000000	112.500000	0.000000	112.500000	0.000000	112.500000	0.000000	112.500000	0.000000	112.500000	0.000000	112.500000	0.000000	112.500000	0.000000	112.500000	0.000000	112.500000	0.000000	112.500000	0.000000	112.500000	0.000000	112.500000	0.000000	112.500000	0.000000	112.500000	0.000000
-180.000000	0.513000	-180.000000	0.513000	-180.000000	0.513000	-180.000000	0.513000	-180.000000	0.513000	-180.000000	0.513000	180.000000	0.513000	55.900000	0.005000	180.000000	0.000000	180.000000	0.000000	180.000000	0.000000	180.000000	0.000000	180.000000	0.000000	180.000000	0.000000	180.000000	0.000000	180.000000	0.000000	180.000000	0.000000	180.000000	0.000000	180.000000	0.000000	180.000000	0.000000	180.000000	0.000000	180.000000	0.000000	180.000000	0.000000	180.000000	0.000000	180.000000	0.000000
-180.000000	0.513000	-180.000000	0.513000	-180.000000	0.513000	-180.000000	0.513000	-180.000000	0.513000	180.000000	0.513000	-180.000000	0.513000	-115.400000	0.005000	-90.000000	0.000000	-90.000000	0.000000	-90.000000	0.000000	-90.000000	0.000000	-90.000000	0.000000	-90.000000	0.000000	-90.000000	0.000000	-90.000000	0.000000	-90.000000	0.000000	-90.000000	0.000000	-90.000000	0.000000	-90.000000	0.000000	-90.000000	0.000000	-90.000000	0.000000	-90.000000	0.000000	-90.000000	0.000000	-90.000000	0.000000
-180.000000	0.513000	-180.000000	0.513000	-180.000000	0.513000	-180.000000	0.513000	-180.000000	0.513000	-180.000000	0.513000	180.000000	0.513000	-122.200000	0.784000	-180.000000	0.000000	-180.000000	0.000000	-180.000000	0.000000	-180.000000	0.000000	-180.000000	0.000000	-180.000000	0.000000	-180.000000	0.000000	-180.000000	0.000000	-180.000000	0.000000	-180.000000	0.000000	-180.000000	0.000000	-180.000000	0.000000	-180.000000	0.000000	-180.000000	0.000000	-180.000000	0.000000	-180.000000	0.000000	-180.000000	0.000000
-180.000000	0.513000	-180.000000	0.513000	-180.000000	0.513000	-180.000000	0.513000	-180.000000	0.513000	180.000000	0.513000	-180.000000	0.513000	-180.000000	0.481000	135.000000	0.000000	135.000000	0.000000	135.000000	0.000000	135.000000	0.000000	135.000000	0.000000	135.000000	0.000000	135.000000	0.000000	135.000000	0.000000	135.000000	0.000000	135.000000	0.000000	135.000000	0.000000	135.000000	0.000000	135.000000	0.000000	135.000000	0.000000	135.000000	0.000000	135.000000	0.000000	135.000000	0.000000
-180.000000	0.513000	-180.000000	0.513000	-180.000000	0.513000	-180.000000	0.513000	-180.000000	0.513000	-180.000000	0.513000	180.000000	0.513000	-180.000000	0.522000	180.000000	0.000000	180.000000	0.000000	180.000000	0.000000	180.000000	0.000000	180.000000	0.000000	180.000000	0.000000	180.000000	0.000000	180.000000	0.000000	180.000000	0.000000	180.000000	0.000000	180.000000	0.000000	180.000000	0.000000	180.000000	0.000000	180.000000	0.000000	180.000000	0.000000	180.000000	0.000000	180.000000	0.000000
-180.000000	0.513000	-180.000000	0.513000	-180.000000	0.513000	-180.000000	0.513000	-180.000000	0.513000	180.000000	0.513000	-180.000000	0.513000	-180.000000	0.510000	90.000000	0.000000	90.000000	0.000000	90.000000	0.000000	90.000000	0.000000	90.000000	0.000000	90.000000	0.000000	90.000000	0.000000	90.000000	0.000000	90.000000	0.000000	90.000000	0.000000	90.000000	0.000000	90.000000	0.000000	90.000000	0.000000	90.000000	0.000000	90.000000	0.000000	90.000000	0.000000	90.000000	0.000000
-180.000000	0.513000	-180.000000	0.513000	-180.000000	0.513000	-180.000000	0.513000	-180.000000	0.513000	-180.000000	0.513000	180.000000	0.513000	-180.000000	0.514000	-180.000000	0.000000	-180.000000	0.000000	-180.000000	0.000000	-180.000000	0.000000	-180.000000	0.000000	-180.000000	0.000000	-180.000000	0.000000	-180.000000	0.000000	-180.000000	0.000000	-180.000000	0.000000	-180.000000	0.000000	-180.000000	0.000000	-180.000000	0.000000	-180.000000	0.000000	-180.000000	0.000000	-180.000000	0.000000	-180.000000	0.000000
-180.000000	0.513000	-180.000000	0.513000	-180.000000	0.513000	-180.000000	0.513000	-180.000000	0.513000	180.000000	0.513000	-180.000000	0.513000	-180.000000	0.512000	-101.200000	0.000000	-101.200000	0.000000	-101.200000	0.000000	-101.200000	0.000000	-101.200000	0.000000	-101.200000	0.000000	-101.200000	0.000000	-101.200000	0.000000	-101.200000	0.000000	-101.200000	0.000000	-101.200000	0.000000	-101.200000	0.000000	-101.200000	0.000000	-101.200000	0.000000	-101.200000	0.000000	-101.200000	0.000000	-101.200000	0.000000
-180.000000	0.513000	-180.000000	0.513000	-180.000000	0.513000	-180.000000	0.513000	-180.000000	0.513000	-180.000000	0.513000	180.000000	0.513000	-180.000000	0.513000	-180.000000	0.000000	-180.000000	0.000000	-180.000000	0.000000	-180.000000	0.000000	-180.000000	0.000000	-180.000000	0.000000	-180.000000	0.000000	-180.000000	0.000000	-180.000000	0.000000	-180.000000	0.000000	-180.000000	0.000000	-180.000000	0.000000	-180.000000	0.000000	-180.000000	0.000000	-180.000000	0.000000	-180.000000	0.000000	-180.000000	0.000000
[truncated: 19,125 more rows]
[truncated: 152 more columns]
