# Supplementary material for: Mathematical model studies of the comprehensive generation of major and minor phyllotactic patterns in plants with a predominant focus on orixate phyllotaxis
Source: PLoS Comput Biol. 2019 Jun 6;15(6):e1007044. doi: 10.1371/journal.pcbi.1007044 (PMC6553687; doi:10.1371/journal.pcbi.1007044)
Supplement: S4 Dataset — (ZIP) [file pcbi.1007044.s018.zip › EDC2/a1_N3_gm3_medium.csv]

-180.000000	0.442000	-180.000000	0.442000	-180.000000	0.000000	-180.000000	0.000000	-180.000000	0.000000	-180.000000	0.000000	-180.000000	0.000000	-180.000000	0.000000	-180.000000	0.000000	-180.000000	0.000000	-180.000000	0.000000	-180.000000	0.000000	-180.000000	0.000000	-180.000000	0.000000	-180.000000	0.000000	-180.000000	0.000000	-180.000000	0.000000	-180.000000	0.000000	-180.000000	0.000000	-180.000000	0.000000	-180.000000	0.000000	-180.000000	0.000000	-180.000000	0.000000	-180.000000	0.000000	-180.000000	0.000000
-180.000000	0.535000	-180.000000	0.535000	90.000000	0.751000	90.000000	0.751000	90.000000	0.751000	90.000000	0.751000	90.000000	0.751000	90.000000	0.751000	90.000000	0.751000	90.000000	0.751000	90.000000	0.000000	90.000000	0.000000	90.000000	0.000000	90.000000	0.000000	90.000000	0.000000	90.000000	0.000000	90.000000	0.000000	90.000000	0.000000	90.000000	0.000000	90.000000	0.000000	90.000000	0.000000	90.000000	0.000000	90.000000	0.000000	90.000000	0.000000	90.000000	0.000000
-180.000000	0.507000	-180.000000	0.507000	-180.000000	0.471000	-180.000000	0.471000	-180.000000	0.471000	-180.000000	0.471000	-180.000000	0.471000	-180.000000	0.471000	-180.000000	0.471000	-180.000000	0.471000	-180.000000	0.820000	-180.000000	0.820000	-180.000000	0.000000	-180.000000	0.000000	-180.000000	0.000000	-180.000000	0.000000	-180.000000	0.000000	-180.000000	0.000000	-180.000000	0.000000	-180.000000	0.000000	-180.000000	0.000000	-180.000000	0.000000	-180.000000	0.000000	-180.000000	0.000000	-180.000000	0.000000
-180.000000	0.514000	-180.000000	0.514000	-180.000000	0.525000	-180.000000	0.525000	-180.000000	0.525000	-180.000000	0.525000	-180.000000	0.525000	-180.000000	0.525000	-180.000000	0.525000	-180.000000	0.525000	-180.000000	0.472000	-180.000000	0.472000	-135.000000	0.910000	-135.000000	0.910000	-135.000000	0.910000	-135.000000	0.910000	-135.000000	0.000000	-135.000000	0.000000	-135.000000	0.000000	-135.000000	0.000000	-135.000000	0.000000	-135.000000	0.000000	-135.000000	0.000000	-135.000000	0.000000	-135.000000	0.000000
-180.000000	0.512000	-180.000000	0.512000	-180.000000	0.509000	-180.000000	0.509000	-180.000000	0.509000	-180.000000	0.509000	-180.000000	0.509000	-180.000000	0.509000	-180.000000	0.509000	-180.000000	0.509000	-180.000000	0.525000	-180.000000	0.525000	-180.000000	0.462000	-180.000000	0.462000	-180.000000	0.462000	-180.000000	0.462000	-180.000000	0.942000	-180.000000	0.000000	-180.000000	0.000000	-180.000000	0.000000	-180.000000	0.000000	-180.000000	0.000000	-180.000000	0.000000	-180.000000	0.000000	-180.000000	0.000000
-180.000000	0.513000	-180.000000	0.513000	-180.000000	0.514000	-180.000000	0.514000	-180.000000	0.514000	-180.000000	0.514000	-180.000000	0.514000	-180.000000	0.514000	-180.000000	0.514000	-180.000000	0.514000	-180.000000	0.509000	-180.000000	0.509000	-180.000000	0.528000	-180.000000	0.528000	-180.000000	0.528000	-180.000000	0.528000	-180.000000	0.462000	-90.000000	0.986000	-90.000000	0.000000	-90.000000	0.000000	-90.000000	0.000000	-90.000000	0.000000	-90.000000	0.000000	-90.000000	0.000000	-90.000000	0.000000
-180.000000	0.513000	-180.000000	0.513000	-180.000000	0.512000	-180.000000	0.512000	-180.000000	0.512000	-180.000000	0.512000	-180.000000	0.512000	-180.000000	0.512000	-180.000000	0.512000	-180.000000	0.512000	-180.000000	0.514000	-180.000000	0.514000	-180.000000	0.509000	-180.000000	0.508000	-180.000000	0.508000	-180.000000	0.508000	-180.000000	0.528000	-180.000000	0.021000	-180.000000	0.000000	-180.000000	0.000000	-180.000000	0.000000	-180.000000	0.000000	-180.000000	0.000000	-180.000000	0.000000	-180.000000	0.000000
-180.000000	0.513000	-180.000000	0.513000	-180.000000	0.513000	-180.000000	0.513000	-180.000000	0.513000	-180.000000	0.513000	-180.000000	0.513000	-180.000000	0.513000	-180.000000	0.513000	-180.000000	0.513000	-180.000000	0.512000	-180.000000	0.512000	-180.000000	0.514000	-180.000000	0.514000	-180.000000	0.514000	-180.000000	0.514000	-180.000000	0.508000	95.600000	0.741000	112.500000	1.040000	112.500000	1.040000	112.500000	1.040000	112.500000	0.000000	112.500000	0.000000	112.500000	0.000000	112.500000	0.000000
-180.000000	0.513000	-180.000000	0.513000	-180.000000	0.513000	-180.000000	0.513000	-180.000000	0.513000	-180.000000	0.513000	-180.000000	0.513000	-180.000000	0.513000	-180.000000	0.513000	-180.000000	0.513000	-180.000000	0.513000	-180.000000	0.513000	-180.000000	0.512000	-180.000000	0.512000	-180.000000	0.512000	-180.000000	0.512000	-180.000000	0.514000	171.500000	0.033000	-180.000000	0.015000	-180.000000	0.011000	-180.000000	0.009000	-180.000000	1.055000	-180.000000	0.000000	-180.000000	0.000000	-180.000000	0.000000
-180.000000	0.513000	-180.000000	0.513000	-180.000000	0.513000	-180.000000	0.513000	-180.000000	0.513000	-180.000000	0.513000	-180.000000	0.513000	-180.000000	0.513000	-180.000000	0.513000	-180.000000	0.513000	-180.000000	0.513000	-180.000000	0.513000	-180.000000	0.513000	-180.000000	0.513000	-180.000000	0.513000	-180.000000	0.513000	-180.000000	0.512000	102.000000	0.730000	-94.000000	0.744000	-92.900000	0.746000	-92.400000	0.747000	-115.900000	0.019000	-90.000000	0.000000	-90.000000	0.000000	-90.000000	0.000000
-180.000000	0.513000	-180.000000	0.513000	-180.000000	0.513000	-180.000000	0.513000	-180.000000	0.513000	-180.000000	0.513000	-180.000000	0.513000	-180.000000	0.513000	-180.000000	0.513000	-180.000000	0.513000	-180.000000	0.513000	-180.000000	0.513000	-180.000000	0.513000	-180.000000	0.513000	-180.000000	0.513000	-180.000000	0.513000	-180.000000	0.513000	179.400000	0.472000	-173.300000	0.021000	-174.900000	0.016000	-175.700000	0.012000	-133.800000	0.013000	-180.000000	0.000000	-180.000000	0.000000	-180.000000	0.000000
-180.000000	0.513000	-180.000000	0.513000	-180.000000	0.513000	-180.000000	0.513000	-180.000000	0.513000	-180.000000	0.513000	-180.000000	0.513000	-180.000000	0.513000	-180.000000	0.513000	-180.000000	0.513000	-180.000000	0.513000	-180.000000	0.513000	-180.000000	0.513000	-180.000000	0.513000	-180.000000	0.513000	-180.000000	0.513000	-180.000000	0.512000	179.800000	0.525000	-98.400000	0.737000	-96.500000	0.741000	-95.100000	0.744000	76.000000	0.832000	135.000000	1.110000	135.000000	0.000000	135.000000	0.000000
-180.000000	0.513000	-180.000000	0.513000	-180.000000	0.513000	-180.000000	0.513000	-180.000000	0.513000	-180.000000	0.513000	-180.000000	0.513000	-180.000000	0.513000	-180.000000	0.513000	-180.000000	0.513000	-180.000000	0.513000	-180.000000	0.513000	-180.000000	0.513000	-180.000000	0.513000	-180.000000	0.513000	-180.000000	0.513000	-180.000000	0.513000	-180.000000	0.509000	-171.600000	0.042000	-172.800000	0.027000	-174.400000	0.020000	141.200000	0.015000	-180.000000	0.005000	-180.000000	0.000000	-180.000000	0.000000
-180.000000	0.513000	-180.000000	0.513000	-180.000000	0.513000	-180.000000	0.513000	-180.000000	0.513000	-180.000000	0.513000	-180.000000	0.513000	-180.000000	0.513000	-180.000000	0.513000	-180.000000	0.513000	-180.000000	0.513000	-180.000000	0.513000	-180.000000	0.513000	-180.000000	0.513000	-180.000000	0.513000	-180.000000	0.513000	-180.000000	0.512000	180.000000	0.514000	-104.100000	0.725000	-100.100000	0.734000	-97.700000	0.739000	111.800000	0.715000	88.300000	0.022000	90.000000	0.000000	90.000000	0.000000
-180.000000	0.513000	-180.000000	0.513000	-180.000000	0.513000	-180.000000	0.513000	-180.000000	0.513000	-180.000000	0.513000	-180.000000	0.513000	-180.000000	0.513000	-180.000000	0.513000	-180.000000	0.513000	-180.000000	0.513000	-180.000000	0.513000	-180.000000	0.513000	-180.000000	0.513000	-180.000000	0.513000	-180.000000	0.513000	-180.000000	0.513000	-180.000000	0.512000	-164.000000	0.051000	-168.000000	0.032000	-170.600000	0.023000	179.800000	0.478000	-179.900000	0.802000	-180.000000	1.142000	-180.000000	0.000000
-180.000000	0.513000	-180.000000	0.513000	-180.000000	0.513000	-180.000000	0.513000	-180.000000	0.513000	-180.000000	0.513000	-180.000000	0.513000	-180.000000	0.513000	-180.000000	0.513000	-180.000000	0.513000	-180.000000	0.513000	-180.000000	0.513000	-180.000000	0.513000	-180.000000	0.513000	-180.000000	0.513000	-180.000000	0.513000	-180.000000	0.512000	180.000000	0.513000	-108.900000	0.715000	-103.200000	0.728000	-100.100000	0.734000	179.900000	0.523000	-123.700000	0.080000	-157.800000	0.011000	-123.600000	1.156000
-180.000000	0.513000	-180.000000	0.513000	-180.000000	0.513000	-180.000000	0.513000	-180.000000	0.513000	-180.000000	0.513000	-180.000000	0.513000	-180.000000	0.513000	-180.000000	0.513000	-180.000000	0.513000	-180.000000	0.513000	-180.000000	0.513000	-180.000000	0.513000	-180.000000	0.513000	-180.000000	0.513000	-180.000000	0.513000	-180.000000	0.513000	-180.000000	0.512000	-179.100000	0.474000	-166.500000	0.046000	-169.300000	0.032000	-180.000000	0.509000	-128.900000	0.670000	-107.700000	0.009000	180.000000	0.003000
-180.000000	0.513000	-180.000000	0.513000	-180.000000	0.513000	-180.000000	0.513000	-180.000000	0.513000	-180.000000	0.513000	-180.000000	0.513000	-180.000000	0.513000	-180.000000	0.513000	-180.000000	0.513000	-180.000000	0.513000	-180.000000	0.513000	-180.000000	0.513000	-180.000000	0.513000	-180.000000	0.513000	-180.000000	0.513000	-180.000000	0.512000	180.000000	0.513000	-179.700000	0.524000	-106.900000	0.719000	-102.700000	0.729000	-180.000000	0.513000	-178.800000	0.483000	-174.000000	0.821000	-89.000000	0.011000
-180.000000	0.513000	-180.000000	0.513000	-180.000000	0.513000	-180.000000	0.513000	-180.000000	0.513000	-180.000000	0.513000	-180.000000	0.513000	-180.000000	0.513000	-180.000000	0.513000	-180.000000	0.513000	-180.000000	0.513000	-180.000000	0.513000	-180.000000	0.513000	-180.000000	0.513000	-180.000000	0.513000	-180.000000	0.513000	-180.000000	0.513000	-180.000000	0.512000	-179.900000	0.509000	-161.400000	0.053000	-165.200000	0.034000	-180.000000	0.512000	-179.600000	0.521000	-101.900000	0.040000	178.100000	0.005000
-180.000000	0.513000	-180.000000	0.513000	-180.000000	0.513000	-180.000000	0.513000	-180.000000	0.513000	-180.000000	0.513000	-180.000000	0.513000	-180.000000	0.513000	-180.000000	0.513000	-180.000000	0.513000	-180.000000	0.513000	-180.000000	0.513000	-180.000000	0.513000	-180.000000	0.513000	-180.000000	0.513000	-180.000000	0.513000	-180.000000	0.512000	180.000000	0.513000	-180.000000	0.514000	-110.200000	0.712000	-104.800000	0.724000	-180.000000	0.512000	-179.900000	0.510000	-153.800000	0.016000	111.000000	0.899000
-180.000000	0.513000	-180.000000	0.513000	-180.000000	0.513000	-180.000000	0.513000	-180.000000	0.513000	-180.000000	0.513000	-180.000000	0.513000	-180.000000	0.513000	-180.000000	0.513000	-180.000000	0.513000	-180.000000	0.513000	-180.000000	0.513000	-180.000000	0.513000	-180.000000	0.513000	-180.000000	0.513000	-180.000000	0.513000	-180.000000	0.513000	-180.000000	0.512000	-180.000000	0.512000	-179.100000	0.474000	-164.800000	0.046000	-180.000000	0.512000	-180.000000	0.513000	81.300000	0.815000	167.600000	0.006000
-180.000000	0.513000	-180.000000	0.513000	-180.000000	0.513000	-180.000000	0.513000	-180.000000	0.513000	-180.000000	0.513000	-180.000000	0.513000	-180.000000	0.513000	-180.000000	0.513000	-180.000000	0.513000	-180.000000	0.513000	-180.000000	0.513000	-180.000000	0.513000	-180.000000	0.513000	-180.000000	0.513000	-180.000000	0.513000	-180.000000	0.512000	180.000000	0.513000	-180.000000	0.513000	-179.700000	0.524000	-107.500000	0.718000	-180.000000	0.512000	-180.000000	0.512000	156.200000	0.027000	99.000000	0.013000
-180.000000	0.513000	-180.000000	0.513000	-180.000000	0.513000	-180.000000	0.513000	-180.000000	0.513000	-180.000000	0.513000	-180.000000	0.513000	-180.000000	0.513000	-180.000000	0.513000	-180.000000	0.513000	-180.000000	0.513000	-180.000000	0.513000	-180.000000	0.513000	-180.000000	0.513000	-180.000000	0.513000	-180.000000	0.513000	-180.000000	0.513000	-180.000000	0.512000	-180.000000	0.512000	-179.900000	0.509000	-159.500000	0.046000	-180.000000	0.512000	-180.000000	0.512000	95.800000	0.025000	178.700000	0.015000
-180.000000	0.513000	-180.000000	0.513000	-180.000000	0.513000	-180.000000	0.513000	-180.000000	0.513000	-180.000000	0.513000	-180.000000	0.513000	-180.000000	0.513000	-180.000000	0.513000	-180.000000	0.513000	-180.000000	0.513000	-180.000000	0.513000	-180.000000	0.513000	-180.000000	0.513000	-180.000000	0.513000	-180.000000	0.513000	-180.000000	0.512000	180.000000	0.513000	-180.000000	0.513000	180.000000	0.513000	-109.500000	0.714000	-180.000000	0.512000	-180.000000	0.512000	176.100000	0.803000	157.400000	0.887000
-180.000000	0.513000	-180.000000	0.513000	-180.000000	0.513000	-180.000000	0.513000	-180.000000	0.513000	-180.000000	0.513000	-180.000000	0.513000	-180.000000	0.513000	-180.000000	0.513000	-180.000000	0.513000	-180.000000	0.513000	-180.000000	0.513000	-180.000000	0.513000	-180.000000	0.513000	-180.000000	0.513000	-180.000000	0.513000	-180.000000	0.513000	-180.000000	0.512000	-180.000000	0.512000	-180.000000	0.512000	-160.700000	0.062000	-180.000000	0.512000	-180.000000	0.512000	-90.300000	0.041000	104.500000	0.010000
-180.000000	0.513000	-180.000000	0.513000	-180.000000	0.513000	-180.000000	0.513000	-180.000000	0.513000	-180.000000	0.513000	-180.000000	0.513000	-180.000000	0.513000	-180.000000	0.513000	-180.000000	0.513000	-180.000000	0.513000	-180.000000	0.513000	-180.000000	0.513000	-180.000000	0.513000	-180.000000	0.513000	-180.000000	0.513000	-180.000000	0.512000	180.000000	0.513000	-180.000000	0.513000	180.000000	0.513000	-112.300000	0.707000	-180.000000	0.512000	-180.000000	0.512000	-159.900000	0.026000	155.400000	0.011000
-180.000000	0.513000	-180.000000	0.513000	-180.000000	0.513000	-180.000000	0.513000	-180.000000	0.513000	-180.000000	0.513000	-180.000000	0.513000	-180.000000	0.513000	-180.000000	0.513000	-180.000000	0.513000	-180.000000	0.513000	-180.000000	0.513000	-180.000000	0.513000	-180.000000	0.513000	-180.000000	0.513000	-180.000000	0.513000	-180.000000	0.513000	-180.000000	0.512000	-180.000000	0.512000	-180.000000	0.512000	-153.900000	0.059000	-180.000000	0.512000	-180.000000	0.512000	83.300000	0.806000	-81.900000	0.824000
-180.000000	0.513000	-180.000000	0.513000	-180.000000	0.513000	-180.000000	0.513000	-180.000000	0.513000	-180.000000	0.513000	-180.000000	0.513000	-180.000000	0.513000	-180.000000	0.513000	-180.000000	0.513000	-180.000000	0.513000	-180.000000	0.513000	-180.000000	0.513000	-180.000000	0.513000	-180.000000	0.513000	-180.000000	0.513000	-180.000000	0.512000	180.000000	0.513000	-180.000000	0.513000	180.000000	0.513000	-114.200000	0.704000	-180.000000	0.512000	-180.000000	0.512000	-162.300000	0.031000	-99.800000	0.031000
-180.000000	0.513000	-180.000000	0.513000	-180.000000	0.513000	-180.000000	0.513000	-180.000000	0.513000	-180.000000	0.513000	-180.000000	0.513000	-180.000000	0.513000	-180.000000	0.513000	-180.000000	0.513000	-180.000000	0.513000	-180.000000	0.513000	-180.000000	0.513000	-180.000000	0.513000	-180.000000	0.513000	-180.000000	0.513000	-180.000000	0.513000	-180.000000	0.512000	-180.000000	0.512000	-180.000000	0.512000	-179.000000	0.476000	-180.000000	0.512000	-180.000000	0.512000	-96.600000	0.028000	-155.600000	0.011000
-180.000000	0.513000	-180.000000	0.513000	-180.000000	0.513000	-180.000000	0.513000	-180.000000	0.513000	-180.000000	0.513000	-180.000000	0.513000	-180.000000	0.513000	-180.000000	0.513000	-180.000000	0.513000	-180.000000	0.513000	-180.000000	0.513000	-180.000000	0.513000	-180.000000	0.513000	-180.000000	0.513000	-180.000000	0.513000	-180.000000	0.512000	180.000000	0.513000	-180.000000	0.513000	180.000000	0.513000	-179.700000	0.523000	-180.000000	0.512000	-180.000000	0.512000	-174.300000	0.797000	79.900000	0.819000
-180.000000	0.513000	-180.000000	0.513000	-180.000000	0.513000	-180.000000	0.513000	-180.000000	0.513000	-180.000000	0.513000	-180.000000	0.513000	-180.000000	0.513000	-180.000000	0.513000	-180.000000	0.513000	-180.000000	0.513000	-180.000000	0.513000	-180.000000	0.513000	-180.000000	0.513000	-180.000000	0.513000	-180.000000	0.513000	-180.000000	0.513000	-180.000000	0.512000	-180.000000	0.512000	-180.000000	0.512000	-179.900000	0.509000	-180.000000	0.512000	-180.000000	0.512000	86.400000	0.047000	-159.100000	0.030000
-180.000000	0.513000	-180.000000	0.513000	-180.000000	0.513000	-180.000000	0.513000	-180.000000	0.513000	-180.000000	0.513000	-180.000000	0.513000	-180.000000	0.513000	-180.000000	0.513000	-180.000000	0.513000	-180.000000	0.513000	-180.000000	0.513000	-180.000000	0.513000	-180.000000	0.513000	-180.000000	0.513000	-180.000000	0.513000	-180.000000	0.512000	180.000000	0.513000	-180.000000	0.513000	180.000000	0.513000	-180.000000	0.513000	-180.000000	0.512000	-180.000000	0.512000	163.500000	0.025000	-108.700000	0.011000
-180.000000	0.513000	-180.000000	0.513000	-180.000000	0.513000	-180.000000	0.513000	-180.000000	0.513000	-180.000000	0.513000	-180.000000	0.513000	-180.000000	0.513000	-180.000000	0.513000	-180.000000	0.513000	-180.000000	0.513000	-180.000000	0.513000	-180.000000	0.513000	-180.000000	0.513000	-180.000000	0.513000	-180.000000	0.513000	-180.000000	0.513000	-180.000000	0.512000	-180.000000	0.512000	-180.000000	0.512000	-180.000000	0.512000	-180.000000	0.512000	-180.000000	0.512000	-83.900000	0.803000	-168.800000	0.812000
-180.000000	0.513000	-180.000000	0.513000	-180.000000	0.513000	-180.000000	0.513000	-180.000000	0.513000	-180.000000	0.513000	-180.000000	0.513000	-180.000000	0.513000	-180.000000	0.513000	-180.000000	0.513000	-180.000000	0.513000	-180.000000	0.513000	-180.000000	0.513000	-180.000000	0.513000	-180.000000	0.513000	-180.000000	0.513000	-180.000000	0.512000	180.000000	0.513000	-180.000000	0.513000	180.000000	0.513000	-180.000000	0.513000	-180.000000	0.512000	-180.000000	0.512000	158.700000	0.034000	-78.300000	0.039000
-180.000000	0.513000	-180.000000	0.513000	-180.000000	0.513000	-180.000000	0.513000	-180.000000	0.513000	-180.000000	0.513000	-180.000000	0.513000	-180.000000	0.513000	-180.000000	0.513000	-180.000000	0.513000	-180.000000	0.513000	-180.000000	0.513000	-180.000000	0.513000	-180.000000	0.513000	-180.000000	0.513000	-180.000000	0.513000	-180.000000	0.513000	-180.000000	0.512000	-180.000000	0.512000	-180.000000	0.512000	-180.000000	0.512000	-180.000000	0.512000	-180.000000	0.512000	97.100000	0.032000	161.600000	0.009000
-180.000000	0.513000	-180.000000	0.513000	-180.000000	0.513000	-180.000000	0.513000	-180.000000	0.513000	-180.000000	0.513000	-180.000000	0.513000	-180.000000	0.513000	-180.000000	0.513000	-180.000000	0.513000	-180.000000	0.513000	-180.000000	0.513000	-180.000000	0.513000	-180.000000	0.513000	-180.000000	0.513000	-180.000000	0.513000	-180.000000	0.512000	180.000000	0.513000	-180.000000	0.513000	180.000000	0.513000	-180.000000	0.513000	-180.000000	0.512000	-180.000000	0.512000	173.800000	0.795000	99.900000	0.795000
-180.000000	0.513000	-180.000000	0.513000	-180.000000	0.513000	-180.000000	0.513000	-180.000000	0.513000	-180.000000	0.513000	-180.000000	0.513000	-180.000000	0.513000	-180.000000	0.513000	-180.000000	0.513000	-180.000000	0.513000	-180.000000	0.513000	-180.000000	0.513000	-180.000000	0.513000	-180.000000	0.513000	-180.000000	0.513000	-180.000000	0.513000	-180.000000	0.512000	-180.000000	0.512000	-180.000000	0.512000	-180.000000	0.512000	-180.000000	0.512000	-180.000000	0.512000	-86.100000	0.044000	74.200000	0.065000
-180.000000	0.513000	-180.000000	0.513000	-180.000000	0.513000	-180.000000	0.513000	-180.000000	0.513000	-180.000000	0.513000	-180.000000	0.513000	-180.000000	0.513000	-180.000000	0.513000	-180.000000	0.513000	-180.000000	0.513000	-180.000000	0.513000	-180.000000	0.513000	-180.000000	0.513000	-180.000000	0.513000	-180.000000	0.513000	-180.000000	0.512000	180.000000	0.513000	-180.000000	0.513000	180.000000	0.513000	-180.000000	0.513000	-180.000000	0.512000	-180.000000	0.512000	-166.300000	0.025000	-168.500000	0.017000
-180.000000	0.513000	-180.000000	0.513000	-180.000000	0.513000	-180.000000	0.513000	-180.000000	0.513000	-180.000000	0.513000	-180.000000	0.513000	-180.000000	0.513000	-180.000000	0.513000	-180.000000	0.513000	-180.000000	0.513000	-180.000000	0.513000	-180.000000	0.513000	-180.000000	0.513000	-180.000000	0.513000	-180.000000	0.513000	-180.000000	0.513000	-180.000000	0.512000	-180.000000	0.512000	-180.000000	0.512000	-180.000000	0.512000	-180.000000	0.512000	-180.000000	0.512000	85.400000	0.802000	-96.000000	0.789000
-180.000000	0.513000	-180.000000	0.513000	-180.000000	0.513000	-180.000000	0.513000	-180.000000	0.513000	-180.000000	0.513000	-180.000000	0.513000	-180.000000	0.513000	-180.000000	0.513000	-180.000000	0.513000	-180.000000	0.513000	-180.000000	0.513000	-180.000000	0.513000	-180.000000	0.513000	-180.000000	0.513000	-180.000000	0.513000	-180.000000	0.512000	180.000000	0.513000	-180.000000	0.513000	180.000000	0.513000	-180.000000	0.513000	-180.000000	0.512000	-180.000000	0.512000	-158.700000	0.038000	73.200000	0.055000
-180.000000	0.513000	-180.000000	0.513000	-180.000000	0.513000	-180.000000	0.513000	-180.000000	0.513000	-180.000000	0.513000	-180.000000	0.513000	-180.000000	0.513000	-180.000000	0.513000	-180.000000	0.513000	-180.000000	0.513000	-180.000000	0.513000	-180.000000	0.513000	-180.000000	0.513000	-180.000000	0.513000	-180.000000	0.513000	-180.000000	0.513000	-180.000000	0.512000	-180.000000	0.512000	-180.000000	0.512000	-180.000000	0.512000	-180.000000	0.512000	-180.000000	0.512000	-97.100000	0.032000	-161.900000	0.014000
-180.000000	0.513000	-180.000000	0.513000	-180.000000	0.513000	-180.000000	0.513000	-180.000000	0.513000	-180.000000	0.513000	-180.000000	0.513000	-180.000000	0.513000	-180.000000	0.513000	-180.000000	0.513000	-180.000000	0.513000	-180.000000	0.513000	-180.000000	0.513000	-180.000000	0.513000	-180.000000	0.513000	-180.000000	0.513000	-180.000000	0.512000	180.000000	0.513000	-180.000000	0.513000	180.000000	0.513000	-180.000000	0.513000	-180.000000	0.512000	-180.000000	0.512000	-172.900000	0.793000	-99.200000	0.789000
-180.000000	0.513000	-180.000000	0.513000	-180.000000	0.513000	-180.000000	0.513000	-180.000000	0.513000	-180.000000	0.513000	-180.000000	0.513000	-180.000000	0.513000	-180.000000	0.513000	-180.000000	0.513000	-180.000000	0.513000	-180.000000	0.513000	-180.000000	0.513000	-180.000000	0.513000	-180.000000	0.513000	-180.000000	0.513000	-180.000000	0.513000	-180.000000	0.512000	-180.000000	0.512000	-180.000000	0.512000	-180.000000	0.512000	-180.000000	0.512000	-180.000000	0.512000	86.100000	0.045000	73.700000	0.062000
-180.000000	0.513000	-180.000000	0.513000	-180.000000	0.513000	-180.000000	0.513000	-180.000000	0.513000	-180.000000	0.513000	-180.000000	0.513000	-180.000000	0.513000	-180.000000	0.513000	-180.000000	0.513000	-180.000000	0.513000	-180.000000	0.513000	-180.000000	0.513000	-180.000000	0.513000	-180.000000	0.513000	-180.000000	0.513000	-180.000000	0.512000	180.000000	0.513000	-180.000000	0.513000	180.000000	0.513000	-180.000000	0.513000	-180.000000	0.512000	-180.000000	0.512000	163.900000	0.027000	-167.100000	0.018000
-180.000000	0.513000	-180.000000	0.513000	-180.000000	0.513000	-180.000000	0.513000	-180.000000	0.513000	-180.000000	0.513000	-180.000000	0.513000	-180.000000	0.513000	-180.000000	0.513000	-180.000000	0.513000	-180.000000	0.513000	-180.000000	0.513000	-180.000000	0.513000	-180.000000	0.513000	-180.000000	0.513000	-180.000000	0.513000	-180.000000	0.513000	-180.000000	0.512000	-180.000000	0.512000	-180.000000	0.512000	-180.000000	0.512000	-180.000000	0.512000	-180.000000	0.512000	-84.500000	0.802000	-96.900000	0.788000
-180.000000	0.513000	-180.000000	0.513000	-180.000000	0.513000	-180.000000	0.513000	-180.000000	0.513000	-180.000000	0.513000	-180.000000	0.513000	-180.000000	0.513000	-180.000000	0.513000	-180.000000	0.513000	-180.000000	0.513000	-180.000000	0.513000	-180.000000	0.513000	-180.000000	0.513000	-180.000000	0.513000	-180.000000	0.513000	-180.000000	0.512000	180.000000	0.513000	-180.000000	0.513000	180.000000	0.513000	-180.000000	0.513000	-180.000000	0.512000	-180.000000	0.512000	159.400000	0.034000	73.600000	0.057000
-180.000000	0.513000	-180.000000	0.513000	-180.000000	0.513000	-180.000000	0.513000	-180.000000	0.513000	-180.000000	0.513000	-180.000000	0.513000	-180.000000	0.513000	-180.000000	0.513000	-180.000000	0.513000	-180.000000	0.513000	-180.000000	0.513000	-180.000000	0.513000	-180.000000	0.513000	-180.000000	0.513000	-180.000000	0.513000	-180.000000	0.513000	-180.000000	0.512000	-180.000000	0.512000	-180.000000	0.512000	-180.000000	0.512000	-180.000000	0.512000	-180.000000	0.512000	96.800000	0.034000	-164.300000	0.015000
-180.000000	0.513000	-180.000000	0.513000	-180.000000	0.513000	-180.000000	0.513000	-180.000000	0.513000	-180.000000	0.513000	-180.000000	0.513000	-180.000000	0.513000	-180.000000	0.513000	-180.000000	0.513000	-180.000000	0.513000	-180.000000	0.513000	-180.000000	0.513000	-180.000000	0.513000	-180.000000	0.513000	-180.000000	0.513000	-180.000000	0.512000	180.000000	0.513000	-180.000000	0.513000	180.000000	0.513000	-180.000000	0.513000	-180.000000	0.512000	-180.000000	0.512000	173.900000	0.793000	-98.000000	0.789000
-180.000000	0.513000	-180.000000	0.513000	-180.000000	0.513000	-180.000000	0.513000	-180.000000	0.513000	-180.000000	0.513000	-180.000000	0.513000	-180.000000	0.513000	-180.000000	0.513000	-180.000000	0.513000	-180.000000	0.513000	-180.000000	0.513000	-180.000000	0.513000	-180.000000	0.513000	-180.000000	0.513000	-180.000000	0.513000	-180.000000	0.513000	-180.000000	0.512000	-180.000000	0.512000	-180.000000	0.512000	-180.000000	0.512000	-180.000000	0.512000	-180.000000	0.512000	-85.800000	0.045000	73.800000	0.060000
-180.000000	0.513000	-180.000000	0.513000	-180.000000	0.513000	-180.000000	0.513000	-180.000000	0.513000	-180.000000	0.513000	-180.000000	0.513000	-180.000000	0.513000	-180.000000	0.513000	-180.000000	0.513000	-180.000000	0.513000	-180.000000	0.513000	-180.000000	0.513000	-180.000000	0.513000	-180.000000	0.513000	-180.000000	0.513000	-180.000000	0.512000	180.000000	0.513000	-180.000000	0.513000	180.000000	0.513000	-180.000000	0.513000	-180.000000	0.512000	-180.000000	0.512000	-165.800000	0.026000	-166.400000	0.017000
-180.000000	0.513000	-180.000000	0.513000	-180.000000	0.513000	-180.000000	0.513000	-180.000000	0.513000	-180.000000	0.513000	-180.000000	0.513000	-180.000000	0.513000	-180.000000	0.513000	-180.000000	0.513000	-180.000000	0.513000	-180.000000	0.513000	-180.000000	0.513000	-180.000000	0.513000	-180.000000	0.513000	-180.000000	0.513000	-180.000000	0.513000	-180.000000	0.512000	-180.000000	0.512000	-180.000000	0.512000	-180.000000	0.512000	-180.000000	0.512000	-180.000000	0.512000	85.300000	0.802000	-97.100000	0.788000
-180.000000	0.513000	-180.000000	0.513000	-180.000000	0.513000	-180.000000	0.513000	-180.000000	0.513000	-180.000000	0.513000	-180.000000	0.513000	-180.000000	0.513000	-180.000000	0.513000	-180.000000	0.513000	-180.000000	0.513000	-180.000000	0.513000	-180.000000	0.513000	-180.000000	0.513000	-180.000000	0.513000	-180.000000	0.513000	-180.000000	0.512000	180.000000	0.513000	-180.000000	0.513000	180.000000	0.513000	-180.000000	0.513000	-180.000000	0.512000	-180.000000	0.512000	-159.100000	0.036000	74.700000	0.059000
-180.000000	0.513000	-180.000000	0.513000	-180.000000	0.513000	-180.000000	0.513000	-180.000000	0.513000	-180.000000	0.513000	-180.000000	0.513000	-180.000000	0.513000	-180.000000	0.513000	-180.000000	0.513000	-180.000000	0.513000	-180.000000	0.513000	-180.000000	0.513000	-180.000000	0.513000	-180.000000	0.513000	-180.000000	0.513000	-180.000000	0.513000	-180.000000	0.512000	-180.000000	0.512000	-180.000000	0.512000	-180.000000	0.512000	-180.000000	0.512000	-180.000000	0.512000	-97.300000	0.033000	-166.400000	0.015000
-180.000000	0.513000	-180.000000	0.513000	-180.000000	0.513000	-180.000000	0.513000	-180.000000	0.513000	-180.000000	0.513000	-180.000000	0.513000	-180.000000	0.513000	-180.000000	0.513000	-180.000000	0.513000	-180.000000	0.513000	-180.000000	0.513000	-180.000000	0.513000	-180.000000	0.513000	-180.000000	0.513000	-180.000000	0.513000	-180.000000	0.512000	180.000000	0.513000	-180.000000	0.513000	180.000000	0.513000	-180.000000	0.513000	-180.000000	0.512000	-180.000000	0.512000	-173.200000	0.793000	-97.000000	0.790000
-180.000000	0.513000	-180.000000	0.513000	-180.000000	0.513000	-180.000000	0.513000	-180.000000	0.513000	-180.000000	0.513000	-180.000000	0.513000	-180.000000	0.513000	-180.000000	0.513000	-180.000000	0.513000	-180.000000	0.513000	-180.000000	0.513000	-180.000000	0.513000	-180.000000	0.513000	-180.000000	0.513000	-180.000000	0.513000	-180.000000	0.513000	-180.000000	0.512000	-180.000000	0.512000	-180.000000	0.512000	-180.000000	0.512000	-180.000000	0.512000	-180.000000	0.512000	85.800000	0.045000	73.600000	0.058000
-180.000000	0.513000	-180.000000	0.513000	-180.000000	0.513000	-180.000000	0.513000	-180.000000	0.513000	-180.000000	0.513000	-180.000000	0.513000	-180.000000	0.513000	-180.000000	0.513000	-180.000000	0.513000	-180.000000	0.513000	-180.000000	0.513000	-180.000000	0.513000	-180.000000	0.513000	-180.000000	0.513000	-180.000000	0.513000	-180.000000	0.512000	180.000000	0.513000	-180.000000	0.513000	180.000000	0.513000	-180.000000	0.513000	-180.000000	0.512000	-180.000000	0.512000	165.400000	0.026000	-163.800000	0.015000
-180.000000	0.513000	-180.000000	0.513000	-180.000000	0.513000	-180.000000	0.513000	-180.000000	0.513000	-180.000000	0.513000	-180.000000	0.513000	-180.000000	0.513000	-180.000000	0.513000	-180.000000	0.513000	-180.000000	0.513000	-180.000000	0.513000	-180.000000	0.513000	-180.000000	0.513000	-180.000000	0.513000	-180.000000	0.513000	-180.000000	0.513000	-180.000000	0.512000	-180.000000	0.512000	-180.000000	0.512000	-180.000000	0.512000	-180.000000	0.512000	-180.000000	0.512000	-85.100000	0.802000	-98.300000	0.789000
-180.000000	0.513000	-180.000000	0.513000	-180.000000	0.513000	-180.000000	0.513000	-180.000000	0.513000	-180.000000	0.513000	-180.000000	0.513000	-180.000000	0.513000	-180.000000	0.513000	-180.000000	0.513000	-180.000000	0.513000	-180.000000	0.513000	-180.000000	0.513000	-180.000000	0.513000	-180.000000	0.513000	-180.000000	0.513000	-180.000000	0.512000	180.000000	0.513000	-180.000000	0.513000	180.000000	0.513000	-180.000000	0.513000	-180.000000	0.512000	-180.000000	0.512000	158.900000	0.036000	73.500000	0.060000
-180.000000	0.513000	-180.000000	0.513000	-180.000000	0.513000	-180.000000	0.513000	-180.000000	0.513000	-180.000000	0.513000	-180.000000	0.513000	-180.000000	0.513000	-180.000000	0.513000	-180.000000	0.513000	-180.000000	0.513000	-180.000000	0.513000	-180.000000	0.513000	-180.000000	0.513000	-180.000000	0.513000	-180.000000	0.513000	-180.000000	0.513000	-180.000000	0.512000	-180.000000	0.512000	-180.000000	0.512000	-180.000000	0.512000	-180.000000	0.512000	-180.000000	0.512000	97.400000	0.032000	-164.400000	0.016000
-180.000000	0.513000	-180.000000	0.513000	-180.000000	0.513000	-180.000000	0.513000	-180.000000	0.513000	-180.000000	0.513000	-180.000000	0.513000	-180.000000	0.513000	-180.000000	0.513000	-180.000000	0.513000	-180.000000	0.513000	-180.000000	0.513000	-180.000000	0.513000	-180.000000	0.513000	-180.000000	0.513000	-180.000000	0.513000	-180.000000	0.512000	180.000000	0.513000	-180.000000	0.513000	180.000000	0.513000	-180.000000	0.513000	-180.000000	0.512000	-180.000000	0.512000	173.200000	0.794000	-98.100000	0.788000
-180.000000	0.513000	-180.000000	0.513000	-180.000000	0.513000	-180.000000	0.513000	-180.000000	0.513000	-180.000000	0.513000	-180.000000	0.513000	-180.000000	0.513000	-180.000000	0.513000	-180.000000	0.513000	-180.000000	0.513000	-180.000000	0.513000	-180.000000	0.513000	-180.000000	0.513000	-180.000000	0.513000	-180.000000	0.513000	-180.000000	0.513000	-180.000000	0.512000	-180.000000	0.512000	-180.000000	0.512000	-180.000000	0.512000	-180.000000	0.512000	-180.000000	0.512000	-85.400000	0.044000	74.000000	0.060000
-180.000000	0.513000	-180.000000	0.513000	-180.000000	0.513000	-180.000000	0.513000	-180.000000	0.513000	-180.000000	0.513000	-180.000000	0.513000	-180.000000	0.513000	-180.000000	0.513000	-180.000000	0.513000	-180.000000	0.513000	-180.000000	0.513000	-180.000000	0.513000	-180.000000	0.513000	-180.000000	0.513000	-180.000000	0.513000	-180.000000	0.512000	180.000000	0.513000	-180.000000	0.513000	180.000000	0.513000	-180.000000	0.513000	-180.000000	0.512000	-180.000000	0.512000	-166.200000	0.026000	-164.500000	0.015000
-180.000000	0.513000	-180.000000	0.513000	-180.000000	0.513000	-180.000000	0.513000	-180.000000	0.513000	-180.000000	0.513000	-180.000000	0.513000	-180.000000	0.513000	-180.000000	0.513000	-180.000000	0.513000	-180.000000	0.513000	-180.000000	0.513000	-180.000000	0.513000	-180.000000	0.513000	-180.000000	0.513000	-180.000000	0.513000	-180.000000	0.513000	-180.000000	0.512000	-180.000000	0.512000	-180.000000	0.512000	-180.000000	0.512000	-180.000000	0.512000	-180.000000	0.512000	85.400000	0.802000	-98.000000	0.789000
-180.000000	0.513000	-180.000000	0.513000	-180.000000	0.513000	-180.000000	0.513000	-180.000000	0.513000	-180.000000	0.513000	-180.000000	0.513000	-180.000000	0.513000	-180.000000	0.513000	-180.000000	0.513000	-180.000000	0.513000	-180.000000	0.513000	-180.000000	0.513000	-180.000000	0.513000	-180.000000	0.513000	-180.000000	0.513000	-180.000000	0.512000	180.000000	0.513000	-180.000000	0.513000	180.000000	0.513000	-180.000000	0.513000	-180.000000	0.512000	-180.000000	0.512000	-158.100000	0.037000	73.200000	0.059000
-180.000000	0.513000	-180.000000	0.513000	-180.000000	0.513000	-180.000000	0.513000	-180.000000	0.513000	-180.000000	0.513000	-180.000000	0.513000	-180.000000	0.513000	-180.000000	0.513000	-180.000000	0.513000	-180.000000	0.513000	-180.000000	0.513000	-180.000000	0.513000	-180.000000	0.513000	-180.000000	0.513000	-180.000000	0.513000	-180.000000	0.513000	-180.000000	0.512000	-180.000000	0.512000	-180.000000	0.512000	-180.000000	0.512000	-180.000000	0.512000	-180.000000	0.512000	-98.200000	0.031000	-162.600000	0.015000
-180.000000	0.513000	-180.000000	0.513000	-180.000000	0.513000	-180.000000	0.513000	-180.000000	0.513000	-180.000000	0.513000	-180.000000	0.513000	-180.000000	0.513000	-180.000000	0.513000	-180.000000	0.513000	-180.000000	0.513000	-180.000000	0.513000	-180.000000	0.513000	-180.000000	0.513000	-180.000000	0.513000	-180.000000	0.513000	-180.000000	0.512000	180.000000	0.513000	-180.000000	0.513000	180.000000	0.513000	-180.000000	0.513000	-180.000000	0.512000	-180.000000	0.512000	-172.700000	0.795000	-98.900000	0.788000
-180.000000	0.513000	-180.000000	0.513000	-180.000000	0.513000	-180.000000	0.513000	-180.000000	0.513000	-180.000000	0.513000	-180.000000	0.513000	-180.000000	0.513000	-180.000000	0.513000	-180.000000	0.513000	-180.000000	0.513000	-180.000000	0.513000	-180.000000	0.513000	-180.000000	0.513000	-180.000000	0.513000	-180.000000	0.513000	-180.000000	0.513000	-180.000000	0.512000	-180.000000	0.512000	-180.000000	0.512000	-180.000000	0.512000	-180.000000	0.512000	-180.000000	0.512000	85.100000	0.043000	73.600000	0.061000
-180.000000	0.513000	-180.000000	0.513000	-180.000000	0.513000	-180.000000	0.513000	-180.000000	0.513000	-180.000000	0.513000	-180.000000	0.513000	-180.000000	0.513000	-180.000000	0.513000	-180.000000	0.513000	-180.000000	0.513000	-180.000000	0.513000	-180.000000	0.513000	-180.000000	0.513000	-180.000000	0.513000	-180.000000	0.513000	-180.000000	0.512000	180.000000	0.513000	-180.000000	0.513000	180.000000	0.513000	-180.000000	0.513000	-180.000000	0.512000	-180.000000	0.512000	167.200000	0.025000	-164.400000	0.016000
-180.000000	0.513000	-180.000000	0.513000	-180.000000	0.513000	-180.000000	0.513000	-180.000000	0.513000	-180.000000	0.513000	-180.000000	0.513000	-180.000000	0.513000	-180.000000	0.513000	-180.000000	0.513000	-180.000000	0.513000	-180.000000	0.513000	-180.000000	0.513000	-180.000000	0.513000	-180.000000	0.513000	-180.000000	0.513000	-180.000000	0.513000	-180.000000	0.512000	-180.000000	0.512000	-180.000000	0.512000	-180.000000	0.512000	-180.000000	0.512000	-180.000000	0.512000	-85.600000	0.802000	-98.100000	0.788000
-180.000000	0.513000	-180.000000	0.513000	-180.000000	0.513000	-180.000000	0.513000	-180.000000	0.513000	-180.000000	0.513000	-180.000000	0.513000	-180.000000	0.513000	-180.000000	0.513000	-180.000000	0.513000	-180.000000	0.513000	-180.000000	0.513000	-180.000000	0.513000	-180.000000	0.513000	-180.000000	0.513000	-180.000000	0.513000	-180.000000	0.512000	180.000000	0.513000	-180.000000	0.513000	180.000000	0.513000	-180.000000	0.513000	-180.000000	0.512000	-180.000000	0.512000	156.600000	0.039000	73.200000	0.059000
-180.000000	0.513000	-180.000000	0.513000	-180.000000	0.513000	-180.000000	0.513000	-180.000000	0.513000	-180.000000	0.513000	-180.000000	0.513000	-180.000000	0.513000	-180.000000	0.513000	-180.000000	0.513000	-180.000000	0.513000	-180.000000	0.513000	-180.000000	0.513000	-180.000000	0.513000	-180.000000	0.513000	-180.000000	0.513000	-180.000000	0.513000	-180.000000	0.512000	-180.000000	0.512000	-180.000000	0.512000	-180.000000	0.512000	-180.000000	0.512000	-180.000000	0.512000	99.000000	0.030000	-164.200000	0.016000
-180.000000	0.513000	-180.000000	0.513000	-180.000000	0.513000	-180.000000	0.513000	-180.000000	0.513000	-180.000000	0.513000	-180.000000	0.513000	-180.000000	0.513000	-180.000000	0.513000	-180.000000	0.513000	-180.000000	0.513000	-180.000000	0.513000	-180.000000	0.513000	-180.000000	0.513000	-180.000000	0.513000	-180.000000	0.513000	-180.000000	0.512000	180.000000	0.513000	-180.000000	0.513000	180.000000	0.513000	-180.000000	0.513000	-180.000000	0.512000	-180.000000	0.512000	171.900000	0.795000	-98.100000	0.788000
-180.000000	0.513000	-180.000000	0.513000	-180.000000	0.513000	-180.000000	0.513000	-180.000000	0.513000	-180.000000	0.513000	-180.000000	0.513000	-180.000000	0.513000	-180.000000	0.513000	-180.000000	0.513000	-180.000000	0.513000	-180.000000	0.513000	-180.000000	0.513000	-180.000000	0.513000	-180.000000	0.513000	-180.000000	0.513000	-180.000000	0.513000	-180.000000	0.512000	-180.000000	0.512000	-180.000000	0.512000	-180.000000	0.512000	-180.000000	0.512000	-180.000000	0.512000	-86.100000	0.043000	73.900000	0.060000
-180.000000	0.513000	-180.000000	0.513000	-180.000000	0.513000	-180.000000	0.513000	-180.000000	0.513000	-180.000000	0.513000	-180.000000	0.513000	-180.000000	0.513000	-180.000000	0.513000	-180.000000	0.513000	-180.000000	0.513000	-180.000000	0.513000	-180.000000	0.513000	-180.000000	0.513000	-180.000000	0.513000	-180.000000	0.513000	-180.000000	0.512000	180.000000	0.513000	-180.000000	0.513000	180.000000	0.513000	-180.000000	0.513000	-180.000000	0.512000	-180.000000	0.512000	-164.900000	0.025000	-165.300000	0.016000
-180.000000	0.513000	-180.000000	0.513000	-180.000000	0.513000	-180.000000	0.513000	-180.000000	0.513000	-180.000000	0.513000	-180.000000	0.513000	-180.000000	0.513000	-180.000000	0.513000	-180.000000	0.513000	-180.000000	0.513000	-180.000000	0.513000	-180.000000	0.513000	-180.000000	0.513000	-180.000000	0.513000	-180.000000	0.513000	-180.000000	0.513000	-180.000000	0.512000	-180.000000	0.512000	-180.000000	0.512000	-180.000000	0.512000	-180.000000	0.512000	-180.000000	0.512000	84.500000	0.803000	-97.600000	0.788000
-180.000000	0.513000	-180.000000	0.513000	-180.000000	0.513000	-180.000000	0.513000	-180.000000	0.513000	-180.000000	0.513000	-180.000000	0.513000	-180.000000	0.513000	-180.000000	0.513000	-180.000000	0.513000	-180.000000	0.513000	-180.000000	0.513000	-180.000000	0.513000	-180.000000	0.513000	-180.000000	0.513000	-180.000000	0.513000	-180.000000	0.512000	180.000000	0.513000	-180.000000	0.513000	180.000000	0.513000	-180.000000	0.513000	-180.000000	0.512000	-180.000000	0.512000	-156.900000	0.036000	74.600000	0.060000
-180.000000	0.513000	-180.000000	0.513000	-180.000000	0.513000	-180.000000	0.513000	-180.000000	0.513000	-180.000000	0.513000	-180.000000	0.513000	-180.000000	0.513000	-180.000000	0.513000	-180.000000	0.513000	-180.000000	0.513000	-180.000000	0.513000	-180.000000	0.513000	-180.000000	0.513000	-180.000000	0.513000	-180.000000	0.513000	-180.000000	0.513000	-180.000000	0.512000	-180.000000	0.512000	-180.000000	0.512000	-180.000000	0.512000	-180.000000	0.512000	-180.000000	0.512000	-98.500000	0.032000	-166.100000	0.015000
-180.000000	0.513000	-180.000000	0.513000	-180.000000	0.513000	-180.000000	0.513000	-180.000000	0.513000	-180.000000	0.513000	-180.000000	0.513000	-180.000000	0.513000	-180.000000	0.513000	-180.000000	0.513000	-180.000000	0.513000	-180.000000	0.513000	-180.000000	0.513000	-180.000000	0.513000	-180.000000	0.513000	-180.000000	0.513000	-180.000000	0.512000	180.000000	0.513000	-180.000000	0.513000	180.000000	0.513000	-180.000000	0.513000	-180.000000	0.512000	-180.000000	0.512000	-172.800000	0.795000	-97.200000	0.789000
-180.000000	0.513000	-180.000000	0.513000	-180.000000	0.513000	-180.000000	0.513000	-180.000000	0.513000	-180.000000	0.513000	-180.000000	0.513000	-180.000000	0.513000	-180.000000	0.513000	-180.000000	0.513000	-180.000000	0.513000	-180.000000	0.513000	-180.000000	0.513000	-180.000000	0.513000	-180.000000	0.513000	-180.000000	0.513000	-180.000000	0.513000	-180.000000	0.512000	-180.000000	0.512000	-180.000000	0.512000	-180.000000	0.512000	-180.000000	0.512000	-180.000000	0.512000	86.200000	0.043000	75.200000	0.060000
-180.000000	0.513000	-180.000000	0.513000	-180.000000	0.513000	-180.000000	0.513000	-180.000000	0.513000	-180.000000	0.513000	-180.000000	0.513000	-180.000000	0.513000	-180.000000	0.513000	-180.000000	0.513000	-180.000000	0.513000	-180.000000	0.513000	-180.000000	0.513000	-180.000000	0.513000	-180.000000	0.513000	-180.000000	0.513000	-180.000000	0.512000	180.000000	0.513000	-180.000000	0.513000	180.000000	0.513000	-180.000000	0.513000	-180.000000	0.512000	-180.000000	0.512000	166.600000	0.024000	-166.300000	0.014000
-180.000000	0.513000	-180.000000	0.513000	-180.000000	0.513000	-180.000000	0.513000	-180.000000	0.513000	-180.000000	0.513000	-180.000000	0.513000	-180.000000	0.513000	-180.000000	0.513000	-180.000000	0.513000	-180.000000	0.513000	-180.000000	0.513000	-180.000000	0.513000	-180.000000	0.513000	-180.000000	0.513000	-180.000000	0.513000	-180.000000	0.513000	-180.000000	0.512000	-180.000000	0.512000	-180.000000	0.512000	-180.000000	0.512000	-180.000000	0.512000	-180.000000	0.512000	-85.400000	0.803000	-97.000000	0.790000
-180.000000	0.513000	-180.000000	0.513000	-180.000000	0.513000	-180.000000	0.513000	-180.000000	0.513000	-180.000000	0.513000	-180.000000	0.513000	-180.000000	0.513000	-180.000000	0.513000	-180.000000	0.513000	-180.000000	0.513000	-180.000000	0.513000	-180.000000	0.513000	-180.000000	0.513000	-180.000000	0.513000	-180.000000	0.513000	-180.000000	0.512000	180.000000	0.513000	-180.000000	0.513000	180.000000	0.513000	-180.000000	0.513000	-180.000000	0.512000	-180.000000	0.512000	157.200000	0.038000	74.400000	0.059000
-180.000000	0.513000	-180.000000	0.513000	-180.000000	0.513000	-180.000000	0.513000	-180.000000	0.513000	-180.000000	0.513000	-180.000000	0.513000	-180.000000	0.513000	-180.000000	0.513000	-180.000000	0.513000	-180.000000	0.513000	-180.000000	0.513000	-180.000000	0.513000	-180.000000	0.513000	-180.000000	0.513000	-180.000000	0.513000	-180.000000	0.513000	-180.000000	0.512000	-180.000000	0.512000	-180.000000	0.512000	-180.000000	0.512000	-180.000000	0.512000	-180.000000	0.512000	98.600000	0.031000	-164.400000	0.014000
-180.000000	0.513000	-180.000000	0.513000	-180.000000	0.513000	-180.000000	0.513000	-180.000000	0.513000	-180.000000	0.513000	-180.000000	0.513000	-180.000000	0.513000	-180.000000	0.513000	-180.000000	0.513000	-180.000000	0.513000	-180.000000	0.513000	-180.000000	0.513000	-180.000000	0.513000	-180.000000	0.513000	-180.000000	0.513000	-180.000000	0.512000	180.000000	0.513000	-180.000000	0.513000	180.000000	0.513000	-180.000000	0.513000	-180.000000	0.512000	-180.000000	0.512000	172.300000	0.795000	-98.000000	0.789000
-180.000000	0.513000	-180.000000	0.513000	-180.000000	0.513000	-180.000000	0.513000	-180.000000	0.513000	-180.000000	0.513000	-180.000000	0.513000	-180.000000	0.513000	-180.000000	0.513000	-180.000000	0.513000	-180.000000	0.513000	-180.000000	0.513000	-180.000000	0.513000	-180.000000	0.513000	-180.000000	0.513000	-180.000000	0.513000	-180.000000	0.513000	-180.000000	0.512000	-180.000000	0.512000	-180.000000	0.512000	-180.000000	0.512000	-180.000000	0.512000	-180.000000	0.512000	-85.700000	0.043000	74.700000	0.061000
-180.000000	0.513000	-180.000000	0.513000	-180.000000	0.513000	-180.000000	0.513000	-180.000000	0.513000	-180.000000	0.513000	-180.000000	0.513000	-180.000000	0.513000	-180.000000	0.513000	-180.000000	0.513000	-180.000000	0.513000	-180.000000	0.513000	-180.000000	0.513000	-180.000000	0.513000	-180.000000	0.513000	-180.000000	0.513000	-180.000000	0.512000	180.000000	0.513000	-180.000000	0.513000	180.000000	0.513000	-180.000000	0.513000	-180.000000	0.512000	-180.000000	0.512000	-167.200000	0.024000	-166.200000	0.015000
-180.000000	0.513000	-180.000000	0.513000	-180.000000	0.513000	-180.000000	0.513000	-180.000000	0.513000	-180.000000	0.513000	-180.000000	0.513000	-180.000000	0.513000	-180.000000	0.513000	-180.000000	0.513000	-180.000000	0.513000	-180.000000	0.513000	-180.000000	0.513000	-180.000000	0.513000	-180.000000	0.513000	-180.000000	0.513000	-180.000000	0.513000	-180.000000	0.512000	-180.000000	0.512000	-180.000000	0.512000	-180.000000	0.512000	-180.000000	0.512000	-180.000000	0.512000	85.600000	0.803000	-97.100000	0.789000
-180.000000	0.513000	-180.000000	0.513000	-180.000000	0.513000	-180.000000	0.513000	-180.000000	0.513000	-180.000000	0.513000	-180.000000	0.513000	-180.000000	0.513000	-180.000000	0.513000	-180.000000	0.513000	-180.000000	0.513000	-180.000000	0.513000	-180.000000	0.513000	-180.000000	0.513000	-180.000000	0.513000	-180.000000	0.513000	-180.000000	0.512000	180.000000	0.513000	-180.000000	0.513000	180.000000	0.513000	-180.000000	0.513000	-180.000000	0.512000	-180.000000	0.512000	-156.400000	0.038000	74.400000	0.059000
-180.000000	0.513000	-180.000000	0.513000	-180.000000	0.513000	-180.000000	0.513000	-180.000000	0.513000	-180.000000	0.513000	-180.000000	0.513000	-180.000000	0.513000	-180.000000	0.513000	-180.000000	0.513000	-180.000000	0.513000	-180.000000	0.513000	-180.000000	0.513000	-180.000000	0.513000	-180.000000	0.513000	-180.000000	0.513000	-180.000000	0.513000	-180.000000	0.512000	-180.000000	0.512000	-180.000000	0.512000	-180.000000	0.512000	-180.000000	0.512000	-180.000000	0.512000	-99.800000	0.030000	-166.000000	0.015000
-180.000000	0.513000	-180.000000	0.513000	-180.000000	0.513000	-180.000000	0.513000	-180.000000	0.513000	-180.000000	0.513000	-180.000000	0.513000	-180.000000	0.513000	-180.000000	0.513000	-180.000000	0.513000	-180.000000	0.513000	-180.000000	0.513000	-180.000000	0.513000	-180.000000	0.513000	-180.000000	0.513000	-180.000000	0.513000	-180.000000	0.512000	180.000000	0.513000	-180.000000	0.513000	180.000000	0.513000	-180.000000	0.513000	-180.000000	0.512000	-180.000000	0.512000	-171.800000	0.796000	-97.200000	0.790000
-180.000000	0.513000	-180.000000	0.513000	-180.000000	0.513000	-180.000000	0.513000	-180.000000	0.513000	-180.000000	0.513000	-180.000000	0.513000	-180.000000	0.513000	-180.000000	0.513000	-180.000000	0.513000	-180.000000	0.513000	-180.000000	0.513000	-180.000000	0.513000	-180.000000	0.513000	-180.000000	0.513000	-180.000000	0.513000	-180.000000	0.513000	-180.000000	0.512000	-180.000000	0.512000	-180.000000	0.512000	-180.000000	0.512000	-180.000000	0.512000	-180.000000	0.512000	86.300000	0.043000	73.400000	0.058000
-180.000000	0.513000	-180.000000	0.513000	-180.000000	0.513000	-180.000000	0.513000	-180.000000	0.513000	-180.000000	0.513000	-180.000000	0.513000	-180.000000	0.513000	-180.000000	0.513000	-180.000000	0.513000	-180.000000	0.513000	-180.000000	0.513000	-180.000000	0.513000	-180.000000	0.513000	-180.000000	0.513000	-180.000000	0.513000	-180.000000	0.512000	180.000000	0.513000	-180.000000	0.513000	180.000000	0.513000	-180.000000	0.513000	-180.000000	0.512000	-180.000000	0.512000	167.000000	0.022000	-163.200000	0.015000
-180.000000	0.513000	-180.000000	0.513000	-180.000000	0.513000	-180.000000	0.513000	-180.000000	0.513000	-180.000000	0.513000	-180.000000	0.513000	-180.000000	0.513000	-180.000000	0.513000	-180.000000	0.513000	-180.000000	0.513000	-180.000000	0.513000	-180.000000	0.513000	-180.000000	0.513000	-180.000000	0.513000	-180.000000	0.513000	-180.000000	0.513000	-180.000000	0.512000	-180.000000	0.512000	-180.000000	0.512000	-180.000000	0.512000	-180.000000	0.512000	-180.000000	0.512000	-85.200000	0.804000	-98.600000	0.788000
-180.000000	0.513000	-180.000000	0.513000	-180.000000	0.513000	-180.000000	0.513000	-180.000000	0.513000	-180.000000	0.513000	-180.000000	0.513000	-180.000000	0.513000	-180.000000	0.513000	-180.000000	0.513000	-180.000000	0.513000	-180.000000	0.513000	-180.000000	0.513000	-180.000000	0.513000	-180.000000	0.513000	-180.000000	0.513000	-180.000000	0.512000	180.000000	0.513000	-180.000000	0.513000	180.000000	0.513000	-180.000000	0.513000	-180.000000	0.512000	-180.000000	0.512000	155.400000	0.039000	74.800000	0.062000
-180.000000	0.513000	-180.000000	0.513000	-180.000000	0.513000	-180.000000	0.513000	-180.000000	0.513000	-180.000000	0.513000	-180.000000	0.513000	-180.000000	0.513000	-180.000000	0.513000	-180.000000	0.513000	-180.000000	0.513000	-180.000000	0.513000	-180.000000	0.513000	-180.000000	0.513000	-180.000000	0.513000	-180.000000	0.513000	-180.000000	0.513000	-180.000000	0.512000	-180.000000	0.512000	-180.000000	0.512000	-180.000000	0.512000	-180.000000	0.512000	-180.000000	0.512000	99.900000	0.029000	-167.300000	0.016000
-180.000000	0.513000	-180.000000	0.513000	-180.000000	0.513000	-180.000000	0.513000	-180.000000	0.513000	-180.000000	0.513000	-180.000000	0.513000	-180.000000	0.513000	-180.000000	0.513000	-180.000000	0.513000	-180.000000	0.513000	-180.000000	0.513000	-180.000000	0.513000	-180.000000	0.513000	-180.000000	0.513000	-180.000000	0.513000	-180.000000	0.512000	180.000000	0.513000	-180.000000	0.513000	180.000000	0.513000	-180.000000	0.513000	-180.000000	0.512000	-180.000000	0.512000	171.500000	0.797000	-96.700000	0.789000
-180.000000	0.513000	-180.000000	0.513000	-180.000000	0.513000	-180.000000	0.513000	-180.000000	0.513000	-180.000000	0.513000	-180.000000	0.513000	-180.000000	0.513000	-180.000000	0.513000	-180.000000	0.513000	-180.000000	0.513000	-180.000000	0.513000	-180.000000	0.513000	-180.000000	0.513000	-180.000000	0.513000	-180.000000	0.513000	-180.000000	0.513000	-180.000000	0.512000	-180.000000	0.512000	-180.000000	0.512000	-180.000000	0.512000	-180.000000	0.512000	-180.000000	0.512000	-85.700000	0.041000	74.500000	0.058000
-180.000000	0.513000	-180.000000	0.513000	-180.000000	0.513000	-180.000000	0.513000	-180.000000	0.513000	-180.000000	0.513000	-180.000000	0.513000	-180.000000	0.513000	-180.000000	0.513000	-180.000000	0.513000	-180.000000	0.513000	-180.000000	0.513000	-180.000000	0.513000	-180.000000	0.513000	-180.000000	0.513000	-180.000000	0.513000	-180.000000	0.512000	180.000000	0.513000	-180.000000	0.513000	180.000000	0.513000	-180.000000	0.513000	-180.000000	0.512000	-180.000000	0.512000	-167.600000	0.023000	-165.100000	0.014000
-180.000000	0.513000	-180.000000	0.513000	-180.000000	0.513000	-180.000000	0.513000	-180.000000	0.513000	-180.000000	0.513000	-180.000000	0.513000	-180.000000	0.513000	-180.000000	0.513000	-180.000000	0.513000	-180.000000	0.513000	-180.000000	0.513000	-180.000000	0.513000	-180.000000	0.513000	-180.000000	0.513000	-180.000000	0.513000	-180.000000	0.513000	-180.000000	0.512000	-180.000000	0.512000	-180.000000	0.512000	-180.000000	0.512000	-180.000000	0.512000	-180.000000	0.512000	85.500000	0.804000	-97.600000	0.790000
-180.000000	0.442000	-180.000000	0.442000	-180.000000	0.000000	-180.000000	0.000000	-180.000000	0.000000	-180.000000	0.000000	-180.000000	0.000000	-180.000000	0.000000	-180.000000	0.000000	-180.000000	0.000000	-180.000000	0.000000	-180.000000	0.000000	-180.000000	0.000000	-180.000000	0.000000	-180.000000	0.000000	-180.000000	0.000000	-180.000000	0.000000	-180.000000	0.000000	-180.000000	0.000000	-180.000000	0.000000	-180.000000	0.000000	-180.000000	0.000000	-180.000000	0.000000	-180.000000	0.000000	-180.000000	0.000000
-180.000000	0.535000	-180.000000	0.535000	90.000000	0.751000	90.000000	0.751000	90.000000	0.751000	90.000000	0.751000	90.000000	0.751000	90.000000	0.751000	90.000000	0.751000	90.000000	0.751000	90.000000	0.000000	90.000000	0.000000	90.000000	0.000000	90.000000	0.000000	90.000000	0.000000	90.000000	0.000000	90.000000	0.000000	90.000000	0.000000	90.000000	0.000000	90.000000	0.000000	90.000000	0.000000	90.000000	0.000000	90.000000	0.000000	90.000000	0.000000	90.000000	0.000000
-180.000000	0.507000	-180.000000	0.507000	-180.000000	0.471000	-180.000000	0.471000	-180.000000	0.471000	-180.000000	0.471000	-180.000000	0.471000	-180.000000	0.471000	-180.000000	0.471000	-180.000000	0.471000	-180.000000	0.820000	-180.000000	0.820000	-180.000000	0.000000	-180.000000	0.000000	-180.000000	0.000000	-180.000000	0.000000	-180.000000	0.000000	-180.000000	0.000000	-180.000000	0.000000	-180.000000	0.000000	-180.000000	0.000000	-180.000000	0.000000	-180.000000	0.000000	-180.000000	0.000000	-180.000000	0.000000
-180.000000	0.514000	-180.000000	0.514000	-180.000000	0.525000	-180.000000	0.525000	-180.000000	0.525000	-180.000000	0.525000	-180.000000	0.525000	-180.000000	0.525000	-180.000000	0.525000	-180.000000	0.525000	-180.000000	0.472000	-180.000000	0.472000	-135.000000	0.910000	-135.000000	0.910000	-135.000000	0.910000	-135.000000	0.910000	-135.000000	0.000000	-135.000000	0.000000	-135.000000	0.000000	-135.000000	0.000000	-135.000000	0.000000	-135.000000	0.000000	-135.000000	0.000000	-135.000000	0.000000	-135.000000	0.000000
-180.000000	0.512000	-180.000000	0.512000	-180.000000	0.509000	-180.000000	0.509000	-180.000000	0.509000	-180.000000	0.509000	-180.000000	0.509000	-180.000000	0.509000	-180.000000	0.509000	-180.000000	0.509000	-180.000000	0.525000	-180.000000	0.525000	-180.000000	0.462000	-180.000000	0.462000	-180.000000	0.462000	-180.000000	0.461000	-180.000000	0.942000	-180.000000	0.000000	-180.000000	0.000000	-180.000000	0.000000	-180.000000	0.000000	-180.000000	0.000000	-180.000000	0.000000	-180.000000	0.000000	-180.000000	0.000000
-180.000000	0.513000	-180.000000	0.513000	-180.000000	0.514000	-180.000000	0.514000	-180.000000	0.514000	-180.000000	0.514000	-180.000000	0.514000	-180.000000	0.514000	-180.000000	0.514000	-180.000000	0.514000	-180.000000	0.509000	-180.000000	0.509000	-180.000000	0.528000	-180.000000	0.528000	-180.000000	0.528000	-180.000000	0.529000	-180.000000	0.462000	-90.000000	0.986000	-90.000000	0.000000	-90.000000	0.000000	-90.000000	0.000000	-90.000000	0.000000	-90.000000	0.000000	-90.000000	0.000000	-90.000000	0.000000
-180.000000	0.513000	-180.000000	0.513000	-180.000000	0.512000	-180.000000	0.512000	-180.000000	0.512000	-180.000000	0.512000	-180.000000	0.512000	-180.000000	0.512000	-180.000000	0.512000	-180.000000	0.512000	-180.000000	0.514000	-180.000000	0.514000	-180.000000	0.508000	-180.000000	0.508000	-180.000000	0.508000	-180.000000	0.508000	-180.000000	0.528000	-180.000000	0.022000	-180.000000	0.000000	-180.000000	0.000000	-180.000000	0.000000	-180.000000	0.000000	-180.000000	0.000000	-180.000000	0.000000	-180.000000	0.000000
-180.000000	0.513000	-180.000000	0.513000	-180.000000	0.513000	-180.000000	0.513000	-180.000000	0.513000	-180.000000	0.513000	-180.000000	0.513000	-180.000000	0.513000	-180.000000	0.513000	-180.000000	0.513000	-180.000000	0.512000	-180.000000	0.512000	-180.000000	0.514000	-180.000000	0.514000	-180.000000	0.514000	-180.000000	0.514000	-180.000000	0.508000	95.800000	0.740000	112.500000	1.040000	112.500000	1.040000	112.500000	1.040000	112.500000	1.040000	112.500000	0.000000	112.500000	0.000000	112.500000	0.000000
-180.000000	0.513000	-180.000000	0.513000	-180.000000	0.513000	-180.000000	0.513000	-180.000000	0.513000	-180.000000	0.513000	-180.000000	0.513000	-180.000000	0.513000	-180.000000	0.513000	-180.000000	0.513000	-180.000000	0.513000	-180.000000	0.513000	-180.000000	0.512000	-180.000000	0.512000	-180.000000	0.512000	-180.000000	0.512000	-180.000000	0.514000	171.400000	0.037000	-180.000000	0.015000	-180.000000	0.012000	-180.000000	0.009000	-180.000000	0.007000	-180.000000	0.000000	-180.000000	0.000000	-180.000000	0.000000
-180.000000	0.513000	-180.000000	0.513000	-180.000000	0.513000	-180.000000	0.513000	-180.000000	0.513000	-180.000000	0.513000	-180.000000	0.513000	-180.000000	0.513000	-180.000000	0.513000	-180.000000	0.513000	-180.000000	0.513000	-180.000000	0.513000	-180.000000	0.513000	-180.000000	0.513000	-180.000000	0.513000	-180.000000	0.513000	-180.000000	0.512000	103.000000	0.728000	-94.000000	0.744000	-93.200000	0.745000	-92.400000	0.747000	-91.900000	0.748000	-90.000000	0.000000	-90.000000	0.000000	-90.000000	0.000000
-180.000000	0.513000	-180.000000	0.513000	-180.000000	0.513000	-180.000000	0.513000	-180.000000	0.513000	-180.000000	0.513000	-180.000000	0.513000	-180.000000	0.513000	-180.000000	0.513000	-180.000000	0.513000	-180.000000	0.513000	-180.000000	0.513000	-180.000000	0.513000	-180.000000	0.513000	-180.000000	0.513000	-180.000000	0.512000	-180.000000	0.513000	179.300000	0.472000	-173.400000	0.023000	-174.500000	0.017000	-175.700000	0.013000	-176.500000	0.010000	-180.000000	0.000000	-180.000000	0.000000	-180.000000	0.000000
-180.000000	0.513000	-180.000000	0.513000	-180.000000	0.513000	-180.000000	0.513000	-180.000000	0.513000	-180.000000	0.513000	-180.000000	0.513000	-180.000000	0.513000	-180.000000	0.513000	-180.000000	0.513000	-180.000000	0.513000	-180.000000	0.513000	-180.000000	0.513000	-180.000000	0.513000	-180.000000	0.513000	-180.000000	0.513000	-180.000000	0.512000	179.800000	0.525000	-98.800000	0.736000	-96.900000	0.740000	-95.400000	0.743000	-94.300000	0.745000	135.000000	1.110000	135.000000	0.000000	135.000000	0.000000
-180.000000	0.513000	-180.000000	0.513000	-180.000000	0.513000	-180.000000	0.513000	-180.000000	0.513000	-180.000000	0.513000	-180.000000	0.513000	-180.000000	0.513000	-180.000000	0.513000	-180.000000	0.513000	-180.000000	0.513000	-180.000000	0.513000	-180.000000	0.513000	-180.000000	0.513000	-180.000000	0.513000	-180.000000	0.512000	-180.000000	0.513000	-180.000000	0.509000	-171.000000	0.044000	-172.500000	0.030000	-173.900000	0.022000	-175.100000	0.017000	-180.000000	0.005000	-180.000000	0.000000	-180.000000	0.000000
-180.000000	0.513000	-180.000000	0.513000	-180.000000	0.513000	-180.000000	0.513000	-180.000000	0.513000	-180.000000	0.513000	-180.000000	0.513000	-180.000000	0.513000	-180.000000	0.513000	-180.000000	0.513000	-180.000000	0.513000	-180.000000	0.513000	-180.000000	0.513000	-180.000000	0.513000	-180.000000	0.513000	-180.000000	0.513000	-180.000000	0.512000	180.000000	0.514000	-104.800000	0.724000	-100.900000	0.732000	-98.400000	0.737000	-96.700000	0.741000	88.300000	0.025000	90.000000	1.134000	90.000000	0.000000
-180.000000	0.513000	-180.000000	0.513000	-180.000000	0.513000	-180.000000	0.513000	-180.000000	0.513000	-180.000000	0.513000	-180.000000	0.513000	-180.000000	0.513000	-180.000000	0.513000	-180.000000	0.513000	-180.000000	0.513000	-180.000000	0.513000	-180.000000	0.513000	-180.000000	0.513000	-180.000000	0.513000	-180.000000	0.512000	-180.000000	0.513000	-180.000000	0.512000	-164.100000	0.057000	-167.000000	0.035000	-169.800000	0.026000	-171.700000	0.019000	-179.900000	0.799000	-180.000000	0.004000	-180.000000	0.000000
-180.000000	0.513000	-180.000000	0.513000	-180.000000	0.513000	-180.000000	0.513000	-180.000000	0.513000	-180.000000	0.513000	-180.000000	0.513000	-180.000000	0.513000	-180.000000	0.513000	-180.000000	0.513000	-180.000000	0.513000	-180.000000	0.513000	-180.000000	0.513000	-180.000000	0.513000	-180.000000	0.513000	-180.000000	0.513000	-180.000000	0.512000	180.000000	0.513000	-110.100000	0.712000	-104.200000	0.725000	-101.100000	0.732000	-98.600000	0.737000	-133.100000	0.086000	-88.500000	0.018000	-123.600000	1.156000
-180.000000	0.513000	-180.000000	0.513000	-180.000000	0.513000	-180.000000	0.513000	-180.000000	0.513000	-180.000000	0.513000	-180.000000	0.513000	-180.000000	0.513000	-180.000000	0.513000	-180.000000	0.513000	-180.000000	0.513000	-180.000000	0.513000	-180.000000	0.513000	-180.000000	0.513000	-180.000000	0.513000	-180.000000	0.512000	-180.000000	0.513000	-180.000000	0.512000	-179.000000	0.474000	-166.000000	0.053000	-168.100000	0.035000	-170.900000	0.026000	-126.200000	0.674000	177.300000	0.010000	180.000000	0.003000
-180.000000	0.513000	-180.000000	0.513000	-180.000000	0.513000	-180.000000	0.513000	-180.000000	0.513000	-180.000000	0.513000	-180.000000	0.513000	-180.000000	0.513000	-180.000000	0.513000	-180.000000	0.513000	-180.000000	0.513000	-180.000000	0.513000	-180.000000	0.513000	-180.000000	0.513000	-180.000000	0.513000	-180.000000	0.513000	-180.000000	0.512000	180.000000	0.513000	-179.700000	0.524000	-108.600000	0.715000	-103.800000	0.726000	-100.600000	0.733000	-178.600000	0.481000	112.400000	0.891000	-89.000000	0.012000
-180.000000	0.513000	-180.000000	0.513000	-180.000000	0.513000	-180.000000	0.513000	-180.000000	0.513000	-180.000000	0.513000	-180.000000	0.513000	-180.000000	0.513000	-180.000000	0.513000	-180.000000	0.513000	-180.000000	0.513000	-180.000000	0.513000	-180.000000	0.513000	-180.000000	0.513000	-180.000000	0.513000	-180.000000	0.512000	-180.000000	0.513000	-180.000000	0.512000	-179.900000	0.509000	-159.700000	0.059000	-164.200000	0.039000	-167.500000	0.027000	-179.500000	0.522000	159.500000	0.008000	178.100000	0.005000
-180.000000	0.513000	-180.000000	0.513000	-180.000000	0.513000	-180.000000	0.513000	-180.000000	0.513000	-180.000000	0.513000	-180.000000	0.513000	-180.000000	0.513000	-180.000000	0.513000	-180.000000	0.513000	-180.000000	0.513000	-180.000000	0.513000	-180.000000	0.513000	-180.000000	0.513000	-180.000000	0.513000	-180.000000	0.513000	-180.000000	0.512000	180.000000	0.513000	-180.000000	0.513000	-112.100000	0.708000	-106.200000	0.721000	-102.300000	0.730000	-179.900000	0.509000	102.300000	0.019000	110.000000	0.898000
-180.000000	0.513000	-180.000000	0.513000	-180.000000	0.513000	-180.000000	0.513000	-180.000000	0.513000	-180.000000	0.513000	-180.000000	0.513000	-180.000000	0.513000	-180.000000	0.513000	-180.000000	0.513000	-180.000000	0.513000	-180.000000	0.513000	-180.000000	0.513000	-180.000000	0.513000	-180.000000	0.513000	-180.000000	0.512000	-180.000000	0.513000	-180.000000	0.512000	180.000000	0.512000	-179.000000	0.475000	-162.900000	0.049000	-167.000000	0.034000	-180.000000	0.513000	177.100000	0.813000	168.000000	0.007000
-180.000000	0.513000	-180.000000	0.513000	-180.000000	0.513000	-180.000000	0.513000	-180.000000	0.513000	-180.000000	0.513000	-180.000000	0.513000	-180.000000	0.513000	-180.000000	0.513000	-180.000000	0.513000	-180.000000	0.513000	-180.000000	0.513000	-180.000000	0.513000	-180.000000	0.513000	-180.000000	0.513000	-180.000000	0.513000	-180.000000	0.512000	180.000000	0.513000	-180.000000	0.513000	-179.700000	0.524000	-108.900000	0.715000	-104.100000	0.726000	-180.000000	0.512000	99.300000	0.047000	98.000000	0.014000
-180.000000	0.513000	-180.000000	0.513000	-180.000000	0.513000	-180.000000	0.513000	-180.000000	0.513000	-180.000000	0.513000	-180.000000	0.513000	-180.000000	0.513000	-180.000000	0.513000	-180.000000	0.513000	-180.000000	0.513000	-180.000000	0.513000	-180.000000	0.513000	-180.000000	0.513000	-180.000000	0.513000	-180.000000	0.512000	-180.000000	0.513000	-180.000000	0.512000	180.000000	0.512000	-179.900000	0.509000	-158.800000	0.053000	-163.700000	0.036000	-180.000000	0.512000	153.700000	0.013000	179.800000	0.018000
-180.000000	0.513000	-180.000000	0.513000	-180.000000	0.513000	-180.000000	0.513000	-180.000000	0.513000	-180.000000	0.513000	-180.000000	0.513000	-180.000000	0.513000	-180.000000	0.513000	-180.000000	0.513000	-180.000000	0.513000	-180.000000	0.513000	-180.000000	0.513000	-180.000000	0.513000	-180.000000	0.513000	-180.000000	0.513000	-180.000000	0.512000	180.000000	0.513000	-180.000000	0.513000	180.000000	0.513000	-111.200000	0.710000	-105.800000	0.722000	-180.000000	0.512000	-79.200000	0.816000	173.600000	0.884000
-180.000000	0.513000	-180.000000	0.513000	-180.000000	0.513000	-180.000000	0.513000	-180.000000	0.513000	-180.000000	0.513000	-180.000000	0.513000	-180.000000	0.513000	-180.000000	0.513000	-180.000000	0.513000	-180.000000	0.513000	-180.000000	0.513000	-180.000000	0.513000	-180.000000	0.513000	-180.000000	0.513000	-180.000000	0.512000	-180.000000	0.513000	-180.000000	0.512000	180.000000	0.512000	-180.000000	0.512000	-158.700000	0.067000	-163.000000	0.044000	-180.000000	0.512000	171.900000	0.025000	101.200000	0.011000
-180.000000	0.513000	-180.000000	0.513000	-180.000000	0.513000	-180.000000	0.513000	-180.000000	0.513000	-180.000000	0.513000	-180.000000	0.513000	-180.000000	0.513000	-180.000000	0.513000	-180.000000	0.513000	-180.000000	0.513000	-180.000000	0.513000	-180.000000	0.513000	-180.000000	0.513000	-180.000000	0.513000	-180.000000	0.513000	-180.000000	0.512000	180.000000	0.513000	-180.000000	0.513000	180.000000	0.513000	-114.000000	0.703000	-107.800000	0.718000	-180.000000	0.512000	99.900000	0.733000	160.400000	0.009000
-180.000000	0.513000	-180.000000	0.513000	-180.000000	0.513000	-180.000000	0.513000	-180.000000	0.513000	-180.000000	0.513000	-180.000000	0.513000	-180.000000	0.513000	-180.000000	0.513000	-180.000000	0.513000	-180.000000	0.513000	-180.000000	0.513000	-180.000000	0.513000	-180.000000	0.513000	-180.000000	0.513000	-180.000000	0.512000	-180.000000	0.513000	-180.000000	0.512000	180.000000	0.512000	-180.000000	0.512000	-153.700000	0.069000	-159.100000	0.044000	-180.000000	0.512000	167.400000	0.021000	-83.100000	0.822000
-180.000000	0.513000	-180.000000	0.513000	-180.000000	0.513000	-180.000000	0.513000	-180.000000	0.513000	-180.000000	0.513000	-180.000000	0.513000	-180.000000	0.513000	-180.000000	0.513000	-180.000000	0.513000	-180.000000	0.513000	-180.000000	0.513000	-180.000000	0.513000	-180.000000	0.513000	-180.000000	0.513000	-180.000000	0.513000	-180.000000	0.512000	180.000000	0.513000	-180.000000	0.513000	180.000000	0.513000	-116.100000	0.698000	-109.300000	0.715000	-180.000000	0.512000	101.000000	0.733000	-91.800000	0.037000
-180.000000	0.513000	-180.000000	0.513000	-180.000000	0.513000	-180.000000	0.513000	-180.000000	0.513000	-180.000000	0.513000	-180.000000	0.513000	-180.000000	0.513000	-180.000000	0.513000	-180.000000	0.513000	-180.000000	0.513000	-180.000000	0.513000	-180.000000	0.513000	-180.000000	0.513000	-180.000000	0.513000	-180.000000	0.512000	-180.000000	0.513000	-180.000000	0.512000	180.000000	0.512000	-180.000000	0.512000	-178.800000	0.476000	-159.500000	0.054000	-180.000000	0.512000	169.200000	0.028000	-165.100000	0.010000
-180.000000	0.513000	-180.000000	0.513000	-180.000000	0.513000	-180.000000	0.513000	-180.000000	0.513000	-180.000000	0.513000	-180.000000	0.513000	-180.000000	0.513000	-180.000000	0.513000	-180.000000	0.513000	-180.000000	0.513000	-180.000000	0.513000	-180.000000	0.513000	-180.000000	0.513000	-180.000000	0.513000	-180.000000	0.513000	-180.000000	0.512000	180.000000	0.513000	-180.000000	0.513000	180.000000	0.513000	-179.600000	0.523000	-111.100000	0.710000	-180.000000	0.512000	101.800000	0.731000	82.800000	0.813000
-180.000000	0.513000	-180.000000	0.513000	-180.000000	0.513000	-180.000000	0.513000	-180.000000	0.513000	-180.000000	0.513000	-180.000000	0.513000	-180.000000	0.513000	-180.000000	0.513000	-180.000000	0.513000	-180.000000	0.513000	-180.000000	0.513000	-180.000000	0.513000	-180.000000	0.513000	-180.000000	0.513000	-180.000000	0.512000	-180.000000	0.513000	-180.000000	0.512000	180.000000	0.512000	-180.000000	0.512000	-179.900000	0.509000	-154.900000	0.053000	-180.000000	0.512000	165.700000	0.025000	-139.300000	0.038000
-180.000000	0.513000	-180.000000	0.513000	-180.000000	0.513000	-180.000000	0.513000	-180.000000	0.513000	-180.000000	0.513000	-180.000000	0.513000	-180.000000	0.513000	-180.000000	0.513000	-180.000000	0.513000	-180.000000	0.513000	-180.000000	0.513000	-180.000000	0.513000	-180.000000	0.513000	-180.000000	0.513000	-180.000000	0.513000	-180.000000	0.512000	180.000000	0.513000	-180.000000	0.513000	180.000000	0.513000	180.000000	0.513000	-112.700000	0.707000	-180.000000	0.512000	102.600000	0.729000	-128.800000	0.012000
-180.000000	0.513000	-180.000000	0.513000	-180.000000	0.513000	-180.000000	0.513000	-180.000000	0.513000	-180.000000	0.513000	-180.000000	0.513000	-180.000000	0.513000	-180.000000	0.513000	-180.000000	0.513000	-180.000000	0.513000	-180.000000	0.513000	-180.000000	0.513000	-180.000000	0.513000	-180.000000	0.513000	-180.000000	0.512000	-180.000000	0.513000	-180.000000	0.512000	180.000000	0.512000	-180.000000	0.512000	-180.000000	0.512000	-156.200000	0.066000	-180.000000	0.512000	167.100000	0.032000	-161.600000	0.819000
-180.000000	0.513000	-180.000000	0.513000	-180.000000	0.513000	-180.000000	0.513000	-180.000000	0.513000	-180.000000	0.513000	-180.000000	0.513000	-180.000000	0.513000	-180.000000	0.513000	-180.000000	0.513000	-180.000000	0.513000	-180.000000	0.513000	-180.000000	0.513000	-180.000000	0.513000	-180.000000	0.513000	-180.000000	0.513000	-180.000000	0.512000	180.000000	0.513000	-180.000000	0.513000	180.000000	0.513000	180.000000	0.512000	-114.700000	0.702000	-180.000000	0.512000	103.600000	0.727000	-118.400000	0.020000
-180.000000	0.513000	-180.000000	0.513000	-180.000000	0.513000	-180.000000	0.513000	-180.000000	0.513000	-180.000000	0.513000	-180.000000	0.513000	-180.000000	0.513000	-180.000000	0.513000	-180.000000	0.513000	-180.000000	0.513000	-180.000000	0.513000	-180.000000	0.513000	-180.000000	0.513000	-180.000000	0.513000	-180.000000	0.512000	-180.000000	0.513000	-180.000000	0.512000	180.000000	0.512000	-180.000000	0.512000	-180.000000	0.513000	-150.000000	0.061000	-180.000000	0.512000	163.600000	0.029000	-153.100000	0.020000
-180.000000	0.513000	-180.000000	0.513000	-180.000000	0.513000	-180.000000	0.513000	-180.000000	0.513000	-180.000000	0.513000	-180.000000	0.513000	-180.000000	0.513000	-180.000000	0.513000	-180.000000	0.513000	-180.000000	0.513000	-180.000000	0.513000	-180.000000	0.513000	-180.000000	0.513000	-180.000000	0.513000	-180.000000	0.513000	-180.000000	0.512000	180.000000	0.513000	-180.000000	0.513000	180.000000	0.513000	180.000000	0.512000	-116.000000	0.700000	-180.000000	0.512000	104.400000	0.726000	90.100000	0.817000
-180.000000	0.513000	-180.000000	0.513000	-180.000000	0.513000	-180.000000	0.513000	-180.000000	0.513000	-180.000000	0.513000	-180.000000	0.513000	-180.000000	0.513000	-180.000000	0.513000	-180.000000	0.513000	-180.000000	0.513000	-180.000000	0.513000	-180.000000	0.513000	-180.000000	0.513000	-180.000000	0.513000	-180.000000	0.512000	-180.000000	0.513000	-180.000000	0.512000	180.000000	0.512000	-180.000000	0.512000	-180.000000	0.512000	-154.900000	0.082000	-180.000000	0.512000	164.900000	0.035000	111.600000	0.022000
-180.000000	0.513000	-180.000000	0.513000	-180.000000	0.513000	-180.000000	0.513000	-180.000000	0.513000	-180.000000	0.513000	-180.000000	0.513000	-180.000000	0.513000	-180.000000	0.513000	-180.000000	0.513000	-180.000000	0.513000	-180.000000	0.513000	-180.000000	0.513000	-180.000000	0.513000	-180.000000	0.513000	-180.000000	0.513000	-180.000000	0.512000	180.000000	0.513000	-180.000000	0.513000	180.000000	0.513000	180.000000	0.513000	-118.200000	0.693000	-180.000000	0.512000	105.100000	0.724000	110.500000	0.028000
-180.000000	0.513000	-180.000000	0.513000	-180.000000	0.513000	-180.000000	0.513000	-180.000000	0.513000	-180.000000	0.513000	-180.000000	0.513000	-180.000000	0.513000	-180.000000	0.513000	-180.000000	0.513000	-180.000000	0.513000	-180.000000	0.513000	-180.000000	0.513000	-180.000000	0.513000	-180.000000	0.513000	-180.000000	0.512000	-180.000000	0.513000	-180.000000	0.512000	180.000000	0.512000	-180.000000	0.512000	-180.000000	0.512000	-144.100000	0.066000	-180.000000	0.512000	161.900000	0.033000	90.500000	0.816000
-180.000000	0.513000	-180.000000	0.513000	-180.000000	0.513000	-180.000000	0.513000	-180.000000	0.513000	-180.000000	0.513000	-180.000000	0.513000	-180.000000	0.513000	-180.000000	0.513000	-180.000000	0.513000	-180.000000	0.513000	-180.000000	0.513000	-180.000000	0.513000	-180.000000	0.513000	-180.000000	0.513000	-180.000000	0.513000	-180.000000	0.512000	180.000000	0.513000	-180.000000	0.513000	180.000000	0.513000	180.000000	0.512000	-119.100000	0.693000	-180.000000	0.512000	105.900000	0.723000	97.800000	0.018000
-180.000000	0.513000	-180.000000	0.513000	-180.000000	0.513000	-180.000000	0.513000	-180.000000	0.513000	-180.000000	0.513000	-180.000000	0.513000	-180.000000	0.513000	-180.000000	0.513000	-180.000000	0.513000	-180.000000	0.513000	-180.000000	0.513000	-180.000000	0.513000	-180.000000	0.513000	-180.000000	0.513000	-180.000000	0.512000	-180.000000	0.513000	-180.000000	0.512000	180.000000	0.512000	-180.000000	0.512000	-180.000000	0.513000	-178.900000	0.478000	-180.000000	0.512000	162.700000	0.038000	118.200000	0.016000
-180.000000	0.513000	-180.000000	0.513000	-180.000000	0.513000	-180.000000	0.513000	-180.000000	0.513000	-180.000000	0.513000	-180.000000	0.513000	-180.000000	0.513000	-180.000000	0.513000	-180.000000	0.513000	-180.000000	0.513000	-180.000000	0.513000	-180.000000	0.513000	-180.000000	0.513000	-180.000000	0.513000	-180.000000	0.513000	-180.000000	0.512000	180.000000	0.513000	-180.000000	0.513000	180.000000	0.513000	180.000000	0.512000	-179.600000	0.523000	-180.000000	0.512000	106.700000	0.721000	77.400000	0.823000
-180.000000	0.513000	-180.000000	0.513000	-180.000000	0.513000	-180.000000	0.513000	-180.000000	0.513000	-180.000000	0.513000	-180.000000	0.513000	-180.000000	0.513000	-180.000000	0.513000	-180.000000	0.513000	-180.000000	0.513000	-180.000000	0.513000	-180.000000	0.513000	-180.000000	0.513000	-180.000000	0.513000	-180.000000	0.512000	-180.000000	0.513000	-180.000000	0.512000	180.000000	0.512000	-180.000000	0.512000	-180.000000	0.512000	-179.900000	0.509000	-180.000000	0.512000	160.100000	0.037000	-134.500000	0.024000
-180.000000	0.513000	-180.000000	0.513000	-180.000000	0.513000	-180.000000	0.513000	-180.000000	0.513000	-180.000000	0.513000	-180.000000	0.513000	-180.000000	0.513000	-180.000000	0.513000	-180.000000	0.513000	-180.000000	0.513000	-180.000000	0.513000	-180.000000	0.513000	-180.000000	0.513000	-180.000000	0.513000	-180.000000	0.513000	-180.000000	0.512000	180.000000	0.513000	-180.000000	0.513000	180.000000	0.513000	180.000000	0.513000	-180.000000	0.513000	-180.000000	0.512000	107.500000	0.719000	-131.000000	0.012000
-180.000000	0.513000	-180.000000	0.513000	-180.000000	0.513000	-180.000000	0.513000	-180.000000	0.513000	-180.000000	0.513000	-180.000000	0.513000	-180.000000	0.513000	-180.000000	0.513000	-180.000000	0.513000	-180.000000	0.513000	-180.000000	0.513000	-180.000000	0.513000	-180.000000	0.513000	-180.000000	0.513000	-180.000000	0.512000	-180.000000	0.513000	-180.000000	0.512000	180.000000	0.512000	-180.000000	0.512000	-180.000000	0.512000	180.000000	0.512000	-180.000000	0.512000	160.500000	0.042000	-166.900000	0.826000
-180.000000	0.513000	-180.000000	0.513000	-180.000000	0.513000	-180.000000	0.513000	-180.000000	0.513000	-180.000000	0.513000	-180.000000	0.513000	-180.000000	0.513000	-180.000000	0.513000	-180.000000	0.513000	-180.000000	0.513000	-180.000000	0.513000	-180.000000	0.513000	-180.000000	0.513000	-180.000000	0.513000	-180.000000	0.513000	-180.000000	0.512000	180.000000	0.513000	-180.000000	0.513000	180.000000	0.513000	180.000000	0.512000	-180.000000	0.512000	-180.000000	0.512000	108.300000	0.717000	-116.200000	0.014000
-180.000000	0.513000	-180.000000	0.513000	-180.000000	0.513000	-180.000000	0.513000	-180.000000	0.513000	-180.000000	0.513000	-180.000000	0.513000	-180.000000	0.513000	-180.000000	0.513000	-180.000000	0.513000	-180.000000	0.513000	-180.000000	0.513000	-180.000000	0.513000	-180.000000	0.513000	-180.000000	0.513000	-180.000000	0.512000	-180.000000	0.513000	-180.000000	0.512000	180.000000	0.512000	-180.000000	0.512000	-180.000000	0.513000	180.000000	0.512000	-180.000000	0.512000	157.900000	0.041000	-149.000000	0.023000
-180.000000	0.513000	-180.000000	0.513000	-180.000000	0.513000	-180.000000	0.513000	-180.000000	0.513000	-180.000000	0.513000	-180.000000	0.513000	-180.000000	0.513000	-180.000000	0.513000	-180.000000	0.513000	-180.000000	0.513000	-180.000000	0.513000	-180.000000	0.513000	-180.000000	0.513000	-180.000000	0.513000	-180.000000	0.513000	-180.000000	0.512000	180.000000	0.513000	-180.000000	0.513000	180.000000	0.513000	180.000000	0.512000	-180.000000	0.512000	-180.000000	0.512000	109.200000	0.716000	87.900000	0.819000
-180.000000	0.513000	-180.000000	0.513000	-180.000000	0.513000	-180.000000	0.513000	-180.000000	0.513000	-180.000000	0.513000	-180.000000	0.513000	-180.000000	0.513000	-180.000000	0.513000	-180.000000	0.513000	-180.000000	0.513000	-180.000000	0.513000	-180.000000	0.513000	-180.000000	0.513000	-180.000000	0.513000	-180.000000	0.512000	-180.000000	0.513000	-180.000000	0.512000	180.000000	0.512000	-180.000000	0.512000	-180.000000	0.512000	180.000000	0.512000	-180.000000	0.512000	158.000000	0.046000	111.100000	0.020000
-180.000000	0.513000	-180.000000	0.513000	-180.000000	0.513000	-180.000000	0.513000	-180.000000	0.513000	-180.000000	0.513000	-180.000000	0.513000	-180.000000	0.513000	-180.000000	0.513000	-180.000000	0.513000	-180.000000	0.513000	-180.000000	0.513000	-180.000000	0.513000	-180.000000	0.513000	-180.000000	0.513000	-180.000000	0.513000	-180.000000	0.512000	180.000000	0.513000	-180.000000	0.513000	180.000000	0.513000	180.000000	0.513000	-180.000000	0.512000	-180.000000	0.512000	110.100000	0.713000	113.900000	0.024000
-180.000000	0.513000	-180.000000	0.513000	-180.000000	0.513000	-180.000000	0.513000	-180.000000	0.513000	-180.000000	0.513000	-180.000000	0.513000	-180.000000	0.513000	-180.000000	0.513000	-180.000000	0.513000	-180.000000	0.513000	-180.000000	0.513000	-180.000000	0.513000	-180.000000	0.513000	-180.000000	0.513000	-180.000000	0.512000	-180.000000	0.513000	-180.000000	0.512000	180.000000	0.512000	-180.000000	0.512000	-180.000000	0.512000	180.000000	0.512000	-180.000000	0.512000	155.400000	0.046000	86.700000	0.821000
-180.000000	0.513000	-180.000000	0.513000	-180.000000	0.513000	-180.000000	0.513000	-180.000000	0.513000	-180.000000	0.513000	-180.000000	0.513000	-180.000000	0.513000	-180.000000	0.513000	-180.000000	0.513000	-180.000000	0.513000	-180.000000	0.513000	-180.000000	0.513000	-180.000000	0.513000	-180.000000	0.513000	-180.000000	0.513000	-180.000000	0.512000	180.000000	0.513000	-180.000000	0.513000	180.000000	0.513000	180.000000	0.512000	-180.000000	0.512000	-180.000000	0.512000	111.100000	0.711000	101.800000	0.016000
-180.000000	0.513000	-180.000000	0.513000	-180.000000	0.513000	-180.000000	0.513000	-180.000000	0.513000	-180.000000	0.513000	-180.000000	0.513000	-180.000000	0.513000	-180.000000	0.513000	-180.000000	0.513000	-180.000000	0.513000	-180.000000	0.513000	-180.000000	0.513000	-180.000000	0.513000	-180.000000	0.513000	-180.000000	0.512000	-180.000000	0.513000	-180.000000	0.512000	180.000000	0.512000	-180.000000	0.512000	-180.000000	0.513000	180.000000	0.512000	-180.000000	0.512000	155.000000	0.051000	117.900000	0.014000
-180.000000	0.513000	-180.000000	0.513000	-180.000000	0.513000	-180.000000	0.513000	-180.000000	0.513000	-180.000000	0.513000	-180.000000	0.513000	-180.000000	0.513000	-180.000000	0.513000	-180.000000	0.513000	-180.000000	0.513000	-180.000000	0.513000	-180.000000	0.513000	-180.000000	0.513000	-180.000000	0.513000	-180.000000	0.513000	-180.000000	0.512000	180.000000	0.513000	-180.000000	0.513000	180.000000	0.513000	180.000000	0.512000	-180.000000	0.512000	-180.000000	0.512000	112.300000	0.708000	76.100000	0.826000
-180.000000	0.513000	-180.000000	0.513000	-180.000000	0.513000	-180.000000	0.513000	-180.000000	0.513000	-180.000000	0.513000	-180.000000	0.513000	-180.000000	0.513000	-180.000000	0.513000	-180.000000	0.513000	-180.000000	0.513000	-180.000000	0.513000	-180.000000	0.513000	-180.000000	0.513000	-180.000000	0.513000	-180.000000	0.512000	-180.000000	0.513000	-180.000000	0.512000	180.000000	0.512000	-180.000000	0.512000	-180.000000	0.512000	180.000000	0.512000	-180.000000	0.512000	152.200000	0.052000	-136.100000	0.022000
-180.000000	0.513000	-180.000000	0.513000	-180.000000	0.513000	-180.000000	0.513000	-180.000000	0.513000	-180.000000	0.513000	-180.000000	0.513000	-180.000000	0.513000	-180.000000	0.513000	-180.000000	0.513000	-180.000000	0.513000	-180.000000	0.513000	-180.000000	0.513000	-180.000000	0.513000	-180.000000	0.513000	-180.000000	0.513000	-180.000000	0.512000	180.000000	0.513000	-180.000000	0.513000	180.000000	0.513000	180.000000	0.513000	-180.000000	0.512000	-180.000000	0.512000	113.500000	0.706000	-125.900000	0.011000
-180.000000	0.513000	-180.000000	0.513000	-180.000000	0.513000	-180.000000	0.513000	-180.000000	0.513000	-180.000000	0.513000	-180.000000	0.513000	-180.000000	0.513000	-180.000000	0.513000	-180.000000	0.513000	-180.000000	0.513000	-180.000000	0.513000	-180.000000	0.513000	-180.000000	0.513000	-180.000000	0.513000	-180.000000	0.512000	-180.000000	0.513000	-180.000000	0.512000	180.000000	0.512000	-180.000000	0.512000	-180.000000	0.512000	180.000000	0.512000	-180.000000	0.512000	151.100000	0.057000	-168.200000	0.827000
-180.000000	0.513000	-180.000000	0.513000	-180.000000	0.513000	-180.000000	0.513000	-180.000000	0.513000	-180.000000	0.513000	-180.000000	0.513000	-180.000000	0.513000	-180.000000	0.513000	-180.000000	0.513000	-180.000000	0.513000	-180.000000	0.513000	-180.000000	0.513000	-180.000000	0.513000	-180.000000	0.513000	-180.000000	0.513000	-180.000000	0.512000	180.000000	0.513000	-180.000000	0.513000	180.000000	0.513000	180.000000	0.512000	-180.000000	0.512000	-180.000000	0.512000	114.900000	0.703000	-116.800000	0.017000
-180.000000	0.513000	-180.000000	0.513000	-180.000000	0.513000	-180.000000	0.513000	-180.000000	0.513000	-180.000000	0.513000	-180.000000	0.513000	-180.000000	0.513000	-180.000000	0.513000	-180.000000	0.513000	-180.000000	0.513000	-180.000000	0.513000	-180.000000	0.513000	-180.000000	0.513000	-180.000000	0.513000	-180.000000	0.512000	-180.000000	0.513000	-180.000000	0.512000	180.000000	0.512000	-180.000000	0.512000	-180.000000	0.513000	180.000000	0.512000	-180.000000	0.512000	148.000000	0.059000	-148.000000	0.018000
-180.000000	0.513000	-180.000000	0.513000	-180.000000	0.513000	-180.000000	0.513000	-180.000000	0.513000	-180.000000	0.513000	-180.000000	0.513000	-180.000000	0.513000	-180.000000	0.513000	-180.000000	0.513000	-180.000000	0.513000	-180.000000	0.513000	-180.000000	0.513000	-180.000000	0.513000	-180.000000	0.513000	-180.000000	0.513000	-180.000000	0.512000	180.000000	0.513000	-180.000000	0.513000	180.000000	0.513000	180.000000	0.512000	-180.000000	0.512000	-180.000000	0.512000	116.400000	0.699000	86.100000	0.822000
-180.000000	0.513000	-180.000000	0.513000	-180.000000	0.513000	-180.000000	0.513000	-180.000000	0.513000	-180.000000	0.513000	-180.000000	0.513000	-180.000000	0.513000	-180.000000	0.513000	-180.000000	0.513000	-180.000000	0.513000	-180.000000	0.513000	-180.000000	0.513000	-180.000000	0.513000	-180.000000	0.513000	-180.000000	0.512000	-180.000000	0.513000	-180.000000	0.512000	180.000000	0.512000	-180.000000	0.512000	-180.000000	0.512000	180.000000	0.512000	-180.000000	0.512000	146.300000	0.066000	114.400000	0.019000
-180.000000	0.513000	-180.000000	0.513000	-180.000000	0.513000	-180.000000	0.513000	-180.000000	0.513000	-180.000000	0.513000	-180.000000	0.513000	-180.000000	0.513000	-180.000000	0.513000	-180.000000	0.513000	-180.000000	0.513000	-180.000000	0.513000	-180.000000	0.513000	-180.000000	0.513000	-180.000000	0.513000	-180.000000	0.513000	-180.000000	0.512000	180.000000	0.513000	-180.000000	0.513000	180.000000	0.513000	180.000000	0.513000	-180.000000	0.512000	-180.000000	0.512000	118.300000	0.695000	115.000000	0.023000
-180.000000	0.513000	-180.000000	0.513000	-180.000000	0.513000	-180.000000	0.513000	-180.000000	0.513000	-180.000000	0.513000	-180.000000	0.513000	-180.000000	0.513000	-180.000000	0.513000	-180.000000	0.513000	-180.000000	0.513000	-180.000000	0.513000	-180.000000	0.513000	-180.000000	0.513000	-180.000000	0.513000	-180.000000	0.512000	-180.000000	0.513000	-180.000000	0.512000	180.000000	0.512000	-180.000000	0.512000	-180.000000	0.512000	180.000000	0.512000	-180.000000	0.512000	141.700000	0.069000	88.400000	0.823000
-180.000000	0.513000	-180.000000	0.513000	-180.000000	0.513000	-180.000000	0.513000	-180.000000	0.513000	-180.000000	0.513000	-180.000000	0.513000	-180.000000	0.513000	-180.000000	0.513000	-180.000000	0.513000	-180.000000	0.513000	-180.000000	0.513000	-180.000000	0.513000	-180.000000	0.513000	-180.000000	0.513000	-180.000000	0.513000	-180.000000	0.512000	180.000000	0.513000	-180.000000	0.513000	180.000000	0.513000	180.000000	0.512000	-180.000000	0.512000	-180.000000	0.512000	120.500000	0.690000	102.800000	0.014000
-180.000000	0.513000	-180.000000	0.513000	-180.000000	0.513000	-180.000000	0.513000	-180.000000	0.513000	-180.000000	0.513000	-180.000000	0.513000	-180.000000	0.513000	-180.000000	0.513000	-180.000000	0.513000	-180.000000	0.513000	-180.000000	0.513000	-180.000000	0.513000	-180.000000	0.513000	-180.000000	0.513000	-180.000000	0.512000	-180.000000	0.513000	-180.000000	0.512000	180.000000	0.512000	-180.000000	0.512000	-180.000000	0.513000	180.000000	0.512000	-180.000000	0.512000	139.200000	0.079000	114.000000	0.014000
-180.000000	0.513000	-180.000000	0.513000	-180.000000	0.513000	-180.000000	0.513000	-180.000000	0.513000	-180.000000	0.513000	-180.000000	0.513000	-180.000000	0.513000	-180.000000	0.513000	-180.000000	0.513000	-180.000000	0.513000	-180.000000	0.513000	-180.000000	0.513000	-180.000000	0.513000	-180.000000	0.513000	-180.000000	0.513000	-180.000000	0.512000	180.000000	0.513000	-180.000000	0.513000	180.000000	0.513000	180.000000	0.512000	-180.000000	0.512000	-180.000000	0.512000	123.000000	0.683000	78.000000	0.825000
-180.000000	0.513000	-180.000000	0.513000	-180.000000	0.513000	-180.000000	0.513000	-180.000000	0.513000	-180.000000	0.513000	-180.000000	0.513000	-180.000000	0.513000	-180.000000	0.513000	-180.000000	0.513000	-180.000000	0.513000	-180.000000	0.513000	-180.000000	0.513000	-180.000000	0.513000	-180.000000	0.513000	-180.000000	0.512000	-180.000000	0.513000	-180.000000	0.512000	180.000000	0.512000	-180.000000	0.512000	-180.000000	0.512000	180.000000	0.512000	-180.000000	0.512000	134.900000	0.086000	-136.100000	0.026000
-180.000000	0.513000	-180.000000	0.513000	-180.000000	0.513000	-180.000000	0.513000	-180.000000	0.513000	-180.000000	0.513000	-180.000000	0.513000	-180.000000	0.513000	-180.000000	0.513000	-180.000000	0.513000	-180.000000	0.513000	-180.000000	0.513000	-180.000000	0.513000	-180.000000	0.513000	-180.000000	0.513000	-180.000000	0.513000	-180.000000	0.512000	180.000000	0.513000	-180.000000	0.513000	180.000000	0.513000	180.000000	0.513000	-180.000000	0.512000	-180.000000	0.512000	125.700000	0.677000	-127.000000	0.008000
-180.000000	0.513000	-180.000000	0.513000	-180.000000	0.513000	-180.000000	0.513000	-180.000000	0.513000	-180.000000	0.513000	-180.000000	0.513000	-180.000000	0.513000	-180.000000	0.513000	-180.000000	0.513000	-180.000000	0.513000	-180.000000	0.513000	-180.000000	0.513000	-180.000000	0.513000	-180.000000	0.513000	-180.000000	0.512000	-180.000000	0.513000	-180.000000	0.512000	180.000000	0.512000	-180.000000	0.512000	-180.000000	0.512000	180.000000	0.512000	-180.000000	0.512000	135.500000	0.099000	-166.300000	0.828000
-180.000000	0.513000	-180.000000	0.513000	-180.000000	0.513000	-180.000000	0.513000	-180.000000	0.513000	-180.000000	0.513000	-180.000000	0.513000	-180.000000	0.513000	-180.000000	0.513000	-180.000000	0.513000	-180.000000	0.513000	-180.000000	0.513000	-180.000000	0.513000	-180.000000	0.513000	-180.000000	0.513000	-180.000000	0.513000	-180.000000	0.512000	180.000000	0.513000	-180.000000	0.513000	180.000000	0.513000	180.000000	0.512000	-180.000000	0.512000	-180.000000	0.512000	127.500000	0.671000	-119.100000	0.016000
-180.000000	0.513000	-180.000000	0.513000	-180.000000	0.513000	-180.000000	0.513000	-180.000000	0.513000	-180.000000	0.513000	-180.000000	0.513000	-180.000000	0.513000	-180.000000	0.513000	-180.000000	0.513000	-180.000000	0.513000	-180.000000	0.513000	-180.000000	0.513000	-180.000000	0.513000	-180.000000	0.513000	-180.000000	0.512000	-180.000000	0.513000	-180.000000	0.512000	180.000000	0.512000	-180.000000	0.512000	-180.000000	0.513000	180.000000	0.512000	-180.000000	0.512000	130.000000	0.097000	-146.300000	0.019000
-180.000000	0.513000	-180.000000	0.513000	-180.000000	0.513000	-180.000000	0.513000	-180.000000	0.513000	-180.000000	0.513000	-180.000000	0.513000	-180.000000	0.513000	-180.000000	0.513000	-180.000000	0.513000	-180.000000	0.513000	-180.000000	0.513000	-180.000000	0.513000	-180.000000	0.513000	-180.000000	0.513000	-180.000000	0.513000	-180.000000	0.512000	180.000000	0.513000	-180.000000	0.513000	180.000000	0.513000	180.000000	0.512000	-180.000000	0.512000	-180.000000	0.512000	129.100000	0.668000	87.000000	0.822000
-180.000000	0.513000	-180.000000	0.513000	-180.000000	0.513000	-180.000000	0.513000	-180.000000	0.513000	-180.000000	0.513000	-180.000000	0.513000	-180.000000	0.513000	-180.000000	0.513000	-180.000000	0.513000	-180.000000	0.513000	-180.000000	0.513000	-180.000000	0.513000	-180.000000	0.513000	-180.000000	0.513000	-180.000000	0.512000	-180.000000	0.513000	-180.000000	0.512000	180.000000	0.512000	-180.000000	0.512000	-180.000000	0.512000	180.000000	0.512000	-180.000000	0.512000	178.500000	0.481000	113.500000	0.017000
-180.000000	0.513000	-180.000000	0.513000	-180.000000	0.513000	-180.000000	0.513000	-180.000000	0.513000	-180.000000	0.513000	-180.000000	0.513000	-180.000000	0.513000	-180.000000	0.513000	-180.000000	0.513000	-180.000000	0.513000	-180.000000	0.513000	-180.000000	0.513000	-180.000000	0.513000	-180.000000	0.513000	-180.000000	0.513000	-180.000000	0.512000	180.000000	0.513000	-180.000000	0.513000	180.000000	0.513000	180.000000	0.513000	-180.000000	0.512000	-180.000000	0.512000	179.500000	0.522000	112.400000	0.026000
-180.000000	0.513000	-180.000000	0.513000	-180.000000	0.513000	-180.000000	0.513000	-180.000000	0.513000	-180.000000	0.513000	-180.000000	0.513000	-180.000000	0.513000	-180.000000	0.513000	-180.000000	0.513000	-180.000000	0.513000	-180.000000	0.513000	-180.000000	0.513000	-180.000000	0.513000	-180.000000	0.513000	-180.000000	0.512000	-180.000000	0.513000	-180.000000	0.512000	180.000000	0.512000	-180.000000	0.512000	-180.000000	0.512000	180.000000	0.512000	-180.000000	0.512000	179.900000	0.509000	88.500000	0.821000
-180.000000	0.513000	-180.000000	0.513000	-180.000000	0.513000	-180.000000	0.513000	-180.000000	0.513000	-180.000000	0.513000	-180.000000	0.513000	-180.000000	0.513000	-180.000000	0.513000	-180.000000	0.513000	-180.000000	0.513000	-180.000000	0.513000	-180.000000	0.513000	-180.000000	0.513000	-180.000000	0.513000	-180.000000	0.513000	-180.000000	0.512000	180.000000	0.513000	-180.000000	0.513000	180.000000	0.513000	180.000000	0.512000	-180.000000	0.512000	-180.000000	0.512000	180.000000	0.513000	102.200000	0.015000
-180.000000	0.513000	-180.000000	0.513000	-180.000000	0.513000	-180.000000	0.513000	-180.000000	0.513000	-180.000000	0.513000	-180.000000	0.513000	-180.000000	0.513000	-180.000000	0.513000	-180.000000	0.513000	-180.000000	0.513000	-180.000000	0.513000	-180.000000	0.513000	-180.000000	0.513000	-180.000000	0.513000	-180.000000	0.512000	-180.000000	0.513000	-180.000000	0.512000	180.000000	0.512000	-180.000000	0.512000	-180.000000	0.513000	180.000000	0.512000	-180.000000	0.512000	-180.000000	0.512000	115.100000	0.015000
-180.000000	0.513000	-180.000000	0.513000	-180.000000	0.513000	-180.000000	0.513000	-180.000000	0.513000	-180.000000	0.513000	-180.000000	0.513000	-180.000000	0.513000	-180.000000	0.513000	-180.000000	0.513000	-180.000000	0.513000	-180.000000	0.513000	-180.000000	0.513000	-180.000000	0.513000	-180.000000	0.513000	-180.000000	0.513000	-180.000000	0.512000	180.000000	0.513000	-180.000000	0.513000	180.000000	0.513000	180.000000	0.512000	-180.000000	0.512000	-180.000000	0.512000	180.000000	0.512000	78.000000	0.825000
-180.000000	0.513000	-180.000000	0.513000	-180.000000	0.513000	-180.000000	0.513000	-180.000000	0.513000	-180.000000	0.513000	-180.000000	0.513000	-180.000000	0.513000	-180.000000	0.513000	-180.000000	0.513000	-180.000000	0.513000	-180.000000	0.513000	-180.000000	0.513000	-180.000000	0.513000	-180.000000	0.513000	-180.000000	0.512000	-180.000000	0.513000	-180.000000	0.512000	180.000000	0.512000	-180.000000	0.512000	-180.000000	0.512000	180.000000	0.512000	-180.000000	0.512000	-180.000000	0.512000	-136.700000	0.024000
-180.000000	0.513000	-180.000000	0.513000	-180.000000	0.513000	-180.000000	0.513000	-180.000000	0.513000	-180.000000	0.513000	-180.000000	0.513000	-180.000000	0.513000	-180.000000	0.513000	-180.000000	0.513000	-180.000000	0.513000	-180.000000	0.513000	-180.000000	0.513000	-180.000000	0.513000	-180.000000	0.513000	-180.000000	0.513000	-180.000000	0.512000	180.000000	0.513000	-180.000000	0.513000	180.000000	0.513000	180.000000	0.513000	-180.000000	0.512000	-180.000000	0.512000	180.000000	0.512000	-127.300000	0.009000
-180.000000	0.513000	-180.000000	0.513000	-180.000000	0.513000	-180.000000	0.513000	-180.000000	0.513000	-180.000000	0.513000	-180.000000	0.513000	-180.000000	0.513000	-180.000000	0.513000	-180.000000	0.513000	-180.000000	0.513000	-180.000000	0.513000	-180.000000	0.513000	-180.000000	0.513000	-180.000000	0.513000	-180.000000	0.512000	-180.000000	0.513000	-180.000000	0.512000	180.000000	0.512000	-180.000000	0.512000	-180.000000	0.512000	180.000000	0.512000	-180.000000	0.512000	-180.000000	0.512000	-167.000000	0.827000
-180.000000	0.513000	-180.000000	0.513000	-180.000000	0.513000	-180.000000	0.513000	-180.000000	0.513000	-180.000000	0.513000	-180.000000	0.513000	-180.000000	0.513000	-180.000000	0.513000	-180.000000	0.513000	-180.000000	0.513000	-180.000000	0.513000	-180.000000	0.513000	-180.000000	0.513000	-180.000000	0.513000	-180.000000	0.513000	-180.000000	0.512000	180.000000	0.513000	-180.000000	0.513000	180.000000	0.513000	180.000000	0.512000	-180.000000	0.512000	-180.000000	0.512000	180.000000	0.512000	-117.800000	0.017000
-180.000000	0.513000	-180.000000	0.513000	-180.000000	0.513000	-180.000000	0.513000	-180.000000	0.513000	-180.000000	0.513000	-180.000000	0.513000	-180.000000	0.513000	-180.000000	0.513000	-180.000000	0.513000	-180.000000	0.513000	-180.000000	0.513000	-180.000000	0.513000	-180.000000	0.513000	-180.000000	0.513000	-180.000000	0.512000	-180.000000	0.513000	-180.000000	0.512000	180.000000	0.512000	-180.000000	0.512000	-180.000000	0.513000	180.000000	0.512000	-180.000000	0.512000	-180.000000	0.512000	-147.100000	0.020000
-180.000000	0.513000	-180.000000	0.513000	-180.000000	0.513000	-180.000000	0.513000	-180.000000	0.513000	-180.000000	0.513000	-180.000000	0.513000	-180.000000	0.513000	-180.000000	0.513000	-180.000000	0.513000	-180.000000	0.513000	-180.000000	0.513000	-180.000000	0.513000	-180.000000	0.513000	-180.000000	0.513000	-180.000000	0.513000	-180.000000	0.512000	180.000000	0.513000	-180.000000	0.513000	180.000000	0.513000	180.000000	0.512000	-180.000000	0.512000	-180.000000	0.512000	180.000000	0.512000	86.900000	0.821000
-180.000000	0.513000	-180.000000	0.513000	-180.000000	0.513000	-180.000000	0.513000	-180.000000	0.513000	-180.000000	0.513000	-180.000000	0.513000	-180.000000	0.513000	-180.000000	0.513000	-180.000000	0.513000	-180.000000	0.513000	-180.000000	0.513000	-180.000000	0.513000	-180.000000	0.513000	-180.000000	0.513000	-180.000000	0.512000	-180.000000	0.513000	-180.000000	0.512000	180.000000	0.512000	-180.000000	0.512000	-180.000000	0.512000	180.000000	0.512000	-180.000000	0.512000	-180.000000	0.512000	113.900000	0.018000
-180.000000	0.513000	-180.000000	0.513000	-180.000000	0.513000	-180.000000	0.513000	-180.000000	0.513000	-180.000000	0.513000	-180.000000	0.513000	-180.000000	0.513000	-180.000000	0.513000	-180.000000	0.513000	-180.000000	0.513000	-180.000000	0.513000	-180.000000	0.513000	-180.000000	0.513000	-180.000000	0.513000	-180.000000	0.513000	-180.000000	0.512000	180.000000	0.513000	-180.000000	0.513000	180.000000	0.513000	180.000000	0.513000	-180.000000	0.512000	-180.000000	0.512000	180.000000	0.512000	111.200000	0.024000
-180.000000	0.513000	-180.000000	0.513000	-180.000000	0.513000	-180.000000	0.513000	-180.000000	0.513000	-180.000000	0.513000	-180.000000	0.513000	-180.000000	0.513000	-180.000000	0.513000	-180.000000	0.513000	-180.000000	0.513000	-180.000000	0.513000	-180.000000	0.513000	-180.000000	0.513000	-180.000000	0.513000	-180.000000	0.512000	-180.000000	0.513000	-180.000000	0.512000	180.000000	0.512000	-180.000000	0.512000	-180.000000	0.512000	180.000000	0.512000	-180.000000	0.512000	-180.000000	0.512000	88.400000	0.821000
-180.000000	0.513000	-180.000000	0.513000	-180.000000	0.513000	-180.000000	0.513000	-180.000000	0.513000	-180.000000	0.513000	-180.000000	0.513000	-180.000000	0.513000	-180.000000	0.513000	-180.000000	0.513000	-180.000000	0.513000	-180.000000	0.513000	-180.000000	0.513000	-180.000000	0.513000	-180.000000	0.513000	-180.000000	0.513000	-180.000000	0.512000	180.000000	0.513000	-180.000000	0.513000	180.000000	0.513000	180.000000	0.512000	-180.000000	0.512000	-180.000000	0.512000	180.000000	0.512000	101.400000	0.016000
-180.000000	0.513000	-180.000000	0.513000	-180.000000	0.513000	-180.000000	0.513000	-180.000000	0.513000	-180.000000	0.513000	-180.000000	0.513000	-180.000000	0.513000	-180.000000	0.513000	-180.000000	0.513000	-180.000000	0.513000	-180.000000	0.513000	-180.000000	0.513000	-180.000000	0.513000	-180.000000	0.513000	-180.000000	0.512000	-180.000000	0.513000	-180.000000	0.512000	180.000000	0.512000	-180.000000	0.512000	-180.000000	0.513000	180.000000	0.512000	-180.000000	0.512000	-180.000000	0.512000	117.400000	0.016000
-180.000000	0.513000	-180.000000	0.513000	-180.000000	0.513000	-180.000000	0.513000	-180.000000	0.513000	-180.000000	0.513000	-180.000000	0.513000	-180.000000	0.513000	-180.000000	0.513000	-180.000000	0.513000	-180.000000	0.513000	-180.000000	0.513000	-180.000000	0.513000	-180.000000	0.513000	-180.000000	0.513000	-180.000000	0.513000	-180.000000	0.512000	180.000000	0.513000	-180.000000	0.513000	180.000000	0.513000	180.000000	0.512000	-180.000000	0.512000	-180.000000	0.512000	180.000000	0.512000	77.200000	0.825000
-180.000000	0.513000	-180.000000	0.513000	-180.000000	0.513000	-180.000000	0.513000	-180.000000	0.513000	-180.000000	0.513000	-180.000000	0.513000	-180.000000	0.513000	-180.000000	0.513000	-180.000000	0.513000	-180.000000	0.513000	-180.000000	0.513000	-180.000000	0.513000	-180.000000	0.513000	-180.000000	0.513000	-180.000000	0.512000	-180.000000	0.513000	-180.000000	0.512000	180.000000	0.512000	-180.000000	0.512000	-180.000000	0.512000	180.000000	0.512000	-180.000000	0.512000	-180.000000	0.512000	-137.600000	0.022000
-180.000000	0.513000	-180.000000	0.513000	-180.000000	0.513000	-180.000000	0.513000	-180.000000	0.513000	-180.000000	0.513000	-180.000000	0.513000	-180.000000	0.513000	-180.000000	0.513000	-180.000000	0.513000	-180.000000	0.513000	-180.000000	0.513000	-180.000000	0.513000	-180.000000	0.513000	-180.000000	0.513000	-180.000000	0.513000	-180.000000	0.512000	180.000000	0.513000	-180.000000	0.513000	180.000000	0.513000	180.000000	0.513000	-180.000000	0.512000	-180.000000	0.512000	180.000000	0.512000	-126.200000	0.010000
-180.000000	0.513000	-180.000000	0.513000	-180.000000	0.513000	-180.000000	0.513000	-180.000000	0.513000	-180.000000	0.513000	-180.000000	0.513000	-180.000000	0.513000	-180.000000	0.513000	-180.000000	0.513000	-180.000000	0.513000	-180.000000	0.513000	-180.000000	0.513000	-180.000000	0.513000	-180.000000	0.513000	-180.000000	0.512000	-180.000000	0.513000	-180.000000	0.512000	180.000000	0.512000	-180.000000	0.512000	-180.000000	0.512000	180.000000	0.512000	-180.000000	0.512000	-180.000000	0.512000	-167.900000	0.827000
-180.000000	0.513000	-180.000000	0.513000	-180.000000	0.513000	-180.000000	0.513000	-180.000000	0.513000	-180.000000	0.513000	-180.000000	0.513000	-180.000000	0.513000	-180.000000	0.513000	-180.000000	0.513000	-180.000000	0.513000	-180.000000	0.513000	-180.000000	0.513000	-180.000000	0.513000	-180.000000	0.513000	-180.000000	0.513000	-180.000000	0.512000	180.000000	0.513000	-180.000000	0.513000	180.000000	0.513000	180.000000	0.512000	-180.000000	0.512000	-180.000000	0.512000	180.000000	0.512000	-116.100000	0.017000
-180.000000	0.513000	-180.000000	0.513000	-180.000000	0.513000	-180.000000	0.513000	-180.000000	0.513000	-180.000000	0.513000	-180.000000	0.513000	-180.000000	0.513000	-180.000000	0.513000	-180.000000	0.513000	-180.000000	0.513000	-180.000000	0.513000	-180.000000	0.513000	-180.000000	0.513000	-180.000000	0.513000	-180.000000	0.512000	-180.000000	0.513000	-180.000000	0.512000	180.000000	0.512000	-180.000000	0.512000	-180.000000	0.513000	180.000000	0.512000	-180.000000	0.512000	-180.000000	0.512000	-149.400000	0.020000
-180.000000	0.513000	-180.000000	0.513000	-180.000000	0.513000	-180.000000	0.513000	-180.000000	0.513000	-180.000000	0.513000	-180.000000	0.513000	-180.000000	0.513000	-180.000000	0.513000	-180.000000	0.513000	-180.000000	0.513000	-180.000000	0.513000	-180.000000	0.513000	-180.000000	0.513000	-180.000000	0.513000	-180.000000	0.513000	-180.000000	0.512000	180.000000	0.513000	-180.000000	0.513000	180.000000	0.513000	180.000000	0.512000	-180.000000	0.512000	-180.000000	0.512000	180.000000	0.512000	87.000000	0.820000
-180.000000	0.513000	-180.000000	0.513000	-180.000000	0.513000	-180.000000	0.513000	-180.000000	0.513000	-180.000000	0.513000	-180.000000	0.513000	-180.000000	0.513000	-180.000000	0.513000	-180.000000	0.513000	-180.000000	0.513000	-180.000000	0.513000	-180.000000	0.513000	-180.000000	0.513000	-180.000000	0.513000	-180.000000	0.512000	-180.000000	0.513000	-180.000000	0.512000	180.000000	0.512000	-180.000000	0.512000	-180.000000	0.512000	180.000000	0.512000	-180.000000	0.512000	-180.000000	0.512000	113.200000	0.020000
-180.000000	0.513000	-180.000000	0.513000	-180.000000	0.513000	-180.000000	0.513000	-180.000000	0.513000	-180.000000	0.513000	-180.000000	0.513000	-180.000000	0.513000	-180.000000	0.513000	-180.000000	0.513000	-180.000000	0.513000	-180.000000	0.513000	-180.000000	0.513000	-180.000000	0.513000	-180.000000	0.513000	-180.000000	0.513000	-180.000000	0.512000	180.000000	0.513000	-180.000000	0.513000	180.000000	0.513000	180.000000	0.513000	-180.000000	0.512000	-180.000000	0.512000	180.000000	0.512000	114.700000	0.024000
-180.000000	0.513000	-180.000000	0.513000	-180.000000	0.513000	-180.000000	0.513000	-180.000000	0.513000	-180.000000	0.513000	-180.000000	0.513000	-180.000000	0.513000	-180.000000	0.513000	-180.000000	0.513000	-180.000000	0.513000	-180.000000	0.513000	-180.000000	0.513000	-180.000000	0.513000	-180.000000	0.513000	-180.000000	0.512000	-180.000000	0.513000	-180.000000	0.512000	180.000000	0.512000	-180.000000	0.512000	-180.000000	0.512000	180.000000	0.512000	-180.000000	0.512000	-180.000000	0.512000	88.300000	0.822000
-180.000000	0.442000	-180.000000	0.442000	-180.000000	0.000000	-180.000000	0.000000	-180.000000	0.000000	-180.000000	0.000000	-180.000000	0.000000	-180.000000	0.000000	-180.000000	0.000000	-180.000000	0.000000	-180.000000	0.000000	-180.000000	0.000000	-180.000000	0.000000	-180.000000	0.000000	-180.000000	0.000000	-180.000000	0.000000	-180.000000	0.000000	-180.000000	0.000000	-180.000000	0.000000	-180.000000	0.000000	-180.000000	0.000000	-180.000000	0.000000	-180.000000	0.000000	-180.000000	0.000000	-180.000000	0.000000
-180.000000	0.535000	-180.000000	0.535000	90.000000	0.751000	90.000000	0.751000	90.000000	0.751000	90.000000	0.751000	90.000000	0.751000	90.000000	0.751000	90.000000	0.751000	90.000000	0.751000	90.000000	0.751000	90.000000	0.000000	90.000000	0.000000	90.000000	0.000000	90.000000	0.000000	90.000000	0.000000	90.000000	0.000000	90.000000	0.000000	90.000000	0.000000	90.000000	0.000000	90.000000	0.000000	90.000000	0.000000	90.000000	0.000000	90.000000	0.000000	90.000000	0.000000
-180.000000	0.507000	-180.000000	0.507000	-180.000000	0.471000	-180.000000	0.471000	-180.000000	0.471000	-180.000000	0.471000	-180.000000	0.471000	-180.000000	0.471000	-180.000000	0.471000	-180.000000	0.471000	-180.000000	0.471000	-180.000000	0.820000	-180.000000	0.000000	-180.000000	0.000000	-180.000000	0.000000	-180.000000	0.000000	-180.000000	0.000000	-180.000000	0.000000	-180.000000	0.000000	-180.000000	0.000000	-180.000000	0.000000	-180.000000	0.000000	-180.000000	0.000000	-180.000000	0.000000	-180.000000	0.000000
-180.000000	0.514000	-180.000000	0.514000	-180.000000	0.525000	-180.000000	0.525000	-180.000000	0.525000	-180.000000	0.525000	-180.000000	0.525000	-180.000000	0.525000	-180.000000	0.525000	-180.000000	0.525000	-180.000000	0.525000	-180.000000	0.472000	-135.000000	0.910000	-135.000000	0.910000	-135.000000	0.910000	-135.000000	0.910000	-135.000000	0.910000	-135.000000	0.000000	-135.000000	0.000000	-135.000000	0.000000	-135.000000	0.000000	-135.000000	0.000000	-135.000000	0.000000	-135.000000	0.000000	-135.000000	0.000000
-180.000000	0.512000	-180.000000	0.512000	-180.000000	0.509000	-180.000000	0.509000	-180.000000	0.509000	-180.000000	0.509000	-180.000000	0.509000	-180.000000	0.509000	-180.000000	0.509000	-180.000000	0.509000	-180.000000	0.509000	-180.000000	0.525000	-180.000000	0.462000	-180.000000	0.462000	-180.000000	0.462000	-180.000000	0.461000	-180.000000	0.045000	-180.000000	0.000000	-180.000000	0.000000	-180.000000	0.000000	-180.000000	0.000000	-180.000000	0.000000	-180.000000	0.000000	-180.000000	0.000000	-180.000000	0.000000
-180.000000	0.513000	-180.000000	0.513000	-180.000000	0.514000	-180.000000	0.514000	-180.000000	0.514000	-180.000000	0.514000	-180.000000	0.514000	-180.000000	0.514000	-180.000000	0.514000	-180.000000	0.514000	-180.000000	0.514000	-180.000000	0.509000	-180.000000	0.528000	-180.000000	0.528000	-180.000000	0.528000	-180.000000	0.528000	-102.000000	0.729000	-90.000000	0.986000	-90.000000	0.000000	-90.000000	0.000000	-90.000000	0.000000	-90.000000	0.000000	-90.000000	0.000000	-90.000000	0.000000	-90.000000	0.000000
-180.000000	0.513000	-180.000000	0.513000	-180.000000	0.512000	-180.000000	0.512000	-180.000000	0.512000	-180.000000	0.512000	-180.000000	0.512000	-180.000000	0.512000	-180.000000	0.512000	-180.000000	0.512000	-180.000000	0.512000	-180.000000	0.514000	-180.000000	0.508000	-180.000000	0.508000	-180.000000	0.508000	-180.000000	0.508000	-179.200000	0.471000	-180.000000	0.023000	-180.000000	0.000000	-180.000000	0.000000	-180.000000	0.000000	-180.000000	0.000000	-180.000000	0.000000	-180.000000	0.000000	-180.000000	0.000000
-180.000000	0.513000	-180.000000	0.513000	-180.000000	0.513000	-180.000000	0.513000	-180.000000	0.513000	-180.000000	0.513000	-180.000000	0.513000	-180.000000	0.513000	-180.000000	0.513000	-180.000000	0.513000	-180.000000	0.513000	-180.000000	0.512000	-180.000000	0.514000	-180.000000	0.514000	-180.000000	0.514000	-180.000000	0.514000	-179.700000	0.525000	96.100000	0.740000	112.500000	1.040000	112.500000	1.040000	112.500000	1.040000	112.500000	1.040000	112.500000	0.000000	112.500000	0.000000	112.500000	0.000000
-180.000000	0.513000	-180.000000	0.513000	-180.000000	0.513000	-180.000000	0.513000	-180.000000	0.513000	-180.000000	0.513000	-180.000000	0.513000	-180.000000	0.513000	-180.000000	0.513000	-180.000000	0.513000	-180.000000	0.513000	-180.000000	0.513000	-180.000000	0.512000	-180.000000	0.512000	-180.000000	0.512000	-180.000000	0.512000	-179.900000	0.509000	171.100000	0.038000	-180.000000	0.016000	-180.000000	0.012000	-180.000000	0.010000	-180.000000	0.008000	-180.000000	0.000000	-180.000000	0.000000	-180.000000	0.000000
-180.000000	0.513000	-180.000000	0.513000	-180.000000	0.513000	-180.000000	0.513000	-180.000000	0.513000	-180.000000	0.513000	-180.000000	0.513000	-180.000000	0.513000	-180.000000	0.513000	-180.000000	0.513000	-180.000000	0.513000	-180.000000	0.513000	-180.000000	0.513000	-180.000000	0.513000	-180.000000	0.513000	-180.000000	0.513000	-180.000000	0.514000	103.300000	0.727000	-94.200000	0.743000	-93.200000	0.745000	-92.700000	0.746000	-92.100000	0.747000	-90.000000	0.000000	-90.000000	0.000000	-90.000000	0.000000
-180.000000	0.513000	-180.000000	0.513000	-180.000000	0.513000	-180.000000	0.513000	-180.000000	0.513000	-180.000000	0.513000	-180.000000	0.513000	-180.000000	0.513000	-180.000000	0.513000	-180.000000	0.513000	-180.000000	0.513000	-180.000000	0.513000	-180.000000	0.513000	-180.000000	0.513000	-180.000000	0.513000	-180.000000	0.512000	-180.000000	0.512000	179.300000	0.472000	-173.100000	0.025000	-174.500000	0.018000	-175.200000	0.014000	-176.100000	0.011000	-180.000000	1.090000	-180.000000	0.000000	-180.000000	0.000000
-180.000000	0.513000	-180.000000	0.513000	-180.000000	0.513000	-180.000000	0.513000	-180.000000	0.513000	-180.000000	0.513000	-180.000000	0.513000	-180.000000	0.513000	-180.000000	0.513000	-180.000000	0.513000	-180.000000	0.513000	-180.000000	0.513000	-180.000000	0.513000	-180.000000	0.513000	-180.000000	0.513000	-180.000000	0.513000	-180.000000	0.513000	179.800000	0.525000	-99.500000	0.735000	-97.200000	0.740000	-95.900000	0.742000	-94.700000	0.744000	169.400000	0.016000	135.000000	0.000000	135.000000	0.000000
-180.000000	0.513000	-180.000000	0.513000	-180.000000	0.513000	-180.000000	0.513000	-180.000000	0.513000	-180.000000	0.513000	-180.000000	0.513000	-180.000000	0.513000	-180.000000	0.513000	-180.000000	0.513000	-180.000000	0.513000	-180.000000	0.513000	-180.000000	0.513000	-180.000000	0.513000	-180.000000	0.513000	-180.000000	0.512000	-180.000000	0.512000	-180.000000	0.509000	-170.400000	0.048000	-172.100000	0.030000	-173.500000	0.024000	-174.700000	0.018000	96.400000	0.021000	-180.000000	1.119000	-180.000000	0.000000
-180.000000	0.513000	-180.000000	0.513000	-180.000000	0.513000	-180.000000	0.513000	-180.000000	0.513000	-180.000000	0.513000	-180.000000	0.513000	-180.000000	0.513000	-180.000000	0.513000	-180.000000	0.513000	-180.000000	0.513000	-180.000000	0.513000	-180.000000	0.513000	-180.000000	0.513000	-180.000000	0.513000	-180.000000	0.513000	-180.000000	0.513000	-180.000000	0.514000	-105.900000	0.721000	-101.100000	0.732000	-99.100000	0.736000	-97.100000	0.740000	176.200000	0.804000	112.800000	0.012000	90.000000	0.000000
-180.000000	0.513000	-180.000000	0.513000	-180.000000	0.513000	-180.000000	0.513000	-180.000000	0.513000	-180.000000	0.513000	-180.000000	0.513000	-180.000000	0.513000	-180.000000	0.513000	-180.000000	0.513000	-180.000000	0.513000	-180.000000	0.513000	-180.000000	0.513000	-180.000000	0.513000	-180.000000	0.513000	-180.000000	0.512000	-180.000000	0.512000	-180.000000	0.512000	-179.100000	0.472000	-167.100000	0.037000	-168.900000	0.027000	-171.300000	0.020000	-121.300000	0.069000	141.900000	0.006000	-180.000000	0.000000
-180.000000	0.513000	-180.000000	0.513000	-180.000000	0.513000	-180.000000	0.513000	-180.000000	0.513000	-180.000000	0.513000	-180.000000	0.513000	-180.000000	0.513000	-180.000000	0.513000	-180.000000	0.513000	-180.000000	0.513000	-180.000000	0.513000	-180.000000	0.513000	-180.000000	0.513000	-180.000000	0.513000	-180.000000	0.513000	-180.000000	0.513000	-180.000000	0.513000	-179.700000	0.525000	-104.700000	0.724000	-101.700000	0.731000	-99.100000	0.736000	-128.400000	0.674000	-75.600000	0.833000	-123.700000	1.156000
-180.000000	0.513000	-180.000000	0.513000	-180.000000	0.513000	-180.000000	0.513000	-180.000000	0.513000	-180.000000	0.513000	-180.000000	0.513000	-180.000000	0.513000	-180.000000	0.513000	-180.000000	0.513000	-180.000000	0.513000	-180.000000	0.513000	-180.000000	0.513000	-180.000000	0.513000	-180.000000	0.513000	-180.000000	0.512000	-180.000000	0.512000	-180.000000	0.512000	-179.900000	0.509000	-165.500000	0.055000	-167.800000	0.037000	-170.400000	0.028000	-179.000000	0.483000	-130.600000	0.022000	180.000000	0.004000
-180.000000	0.513000	-180.000000	0.513000	-180.000000	0.513000	-180.000000	0.513000	-180.000000	0.513000	-180.000000	0.513000	-180.000000	0.513000	-180.000000	0.513000	-180.000000	0.513000	-180.000000	0.513000	-180.000000	0.513000	-180.000000	0.513000	-180.000000	0.513000	-180.000000	0.513000	-180.000000	0.513000	-180.000000	0.513000	-180.000000	0.513000	-180.000000	0.513000	-180.000000	0.513000	-109.200000	0.714000	-104.400000	0.725000	-101.300000	0.731000	-179.700000	0.521000	-111.300000	0.020000	-88.600000	0.012000
-180.000000	0.513000	-180.000000	0.513000	-180.000000	0.513000	-180.000000	0.513000	-180.000000	0.513000	-180.000000	0.513000	-180.000000	0.513000	-180.000000	0.513000	-180.000000	0.513000	-180.000000	0.513000	-180.000000	0.513000	-180.000000	0.513000	-180.000000	0.513000	-180.000000	0.513000	-180.000000	0.513000	-180.000000	0.512000	-180.000000	0.512000	-180.000000	0.512000	-180.000000	0.512000	-159.900000	0.064000	-163.500000	0.041000	-166.700000	0.030000	-179.900000	0.510000	-169.600000	0.821000	177.500000	0.005000
-180.000000	0.513000	-180.000000	0.513000	-180.000000	0.513000	-180.000000	0.513000	-180.000000	0.513000	-180.000000	0.513000	-180.000000	0.513000	-180.000000	0.513000	-180.000000	0.513000	-180.000000	0.513000	-180.000000	0.513000	-180.000000	0.513000	-180.000000	0.513000	-180.000000	0.513000	-180.000000	0.513000	-180.000000	0.513000	-180.000000	0.513000	-180.000000	0.513000	-180.000000	0.513000	-113.000000	0.705000	-106.900000	0.720000	-103.300000	0.728000	180.000000	0.513000	103.700000	0.022000	108.300000	0.898000
-180.000000	0.513000	-180.000000	0.513000	-180.000000	0.513000	-180.000000	0.513000	-180.000000	0.513000	-180.000000	0.513000	-180.000000	0.513000	-180.000000	0.513000	-180.000000	0.513000	-180.000000	0.513000	-180.000000	0.513000	-180.000000	0.513000	-180.000000	0.513000	-180.000000	0.513000	-180.000000	0.513000	-180.000000	0.512000	-180.000000	0.512000	-180.000000	0.512000	-180.000000	0.512000	-178.900000	0.475000	-162.400000	0.052000	-165.800000	0.037000	-180.000000	0.512000	137.100000	0.017000	169.700000	0.007000
-180.000000	0.513000	-180.000000	0.513000	-180.000000	0.513000	-180.000000	0.513000	-180.000000	0.513000	-180.000000	0.513000	-180.000000	0.513000	-180.000000	0.513000	-180.000000	0.513000	-180.000000	0.513000	-180.000000	0.513000	-180.000000	0.513000	-180.000000	0.513000	-180.000000	0.513000	-180.000000	0.513000	-180.000000	0.513000	-180.000000	0.513000	-180.000000	0.513000	-180.000000	0.513000	-179.600000	0.524000	-109.700000	0.713000	-105.200000	0.723000	180.000000	0.512000	-71.000000	0.827000	97.300000	0.015000
-180.000000	0.513000	-180.000000	0.513000	-180.000000	0.513000	-180.000000	0.513000	-180.000000	0.513000	-180.000000	0.513000	-180.000000	0.513000	-180.000000	0.513000	-180.000000	0.513000	-180.000000	0.513000	-180.000000	0.513000	-180.000000	0.513000	-180.000000	0.513000	-180.000000	0.513000	-180.000000	0.513000	-180.000000	0.512000	-180.000000	0.512000	-180.000000	0.512000	-180.000000	0.512000	-179.900000	0.509000	-158.300000	0.057000	-162.600000	0.040000	-180.000000	0.512000	151.000000	0.013000	179.400000	0.022000
-180.000000	0.513000	-180.000000	0.513000	-180.000000	0.513000	-180.000000	0.513000	-180.000000	0.513000	-180.000000	0.513000	-180.000000	0.513000	-180.000000	0.513000	-180.000000	0.513000	-180.000000	0.513000	-180.000000	0.513000	-180.000000	0.513000	-180.000000	0.513000	-180.000000	0.513000	-180.000000	0.513000	-180.000000	0.513000	-180.000000	0.513000	-180.000000	0.513000	-180.000000	0.513000	180.000000	0.513000	-112.200000	0.708000	-107.100000	0.720000	180.000000	0.512000	99.600000	0.026000	165.700000	0.881000
-180.000000	0.513000	-180.000000	0.513000	-180.000000	0.513000	-180.000000	0.513000	-180.000000	0.513000	-180.000000	0.513000	-180.000000	0.513000	-180.000000	0.513000	-180.000000	0.513000	-180.000000	0.513000	-180.000000	0.513000	-180.000000	0.513000	-180.000000	0.513000	-180.000000	0.513000	-180.000000	0.513000	-180.000000	0.512000	-180.000000	0.512000	-180.000000	0.512000	-180.000000	0.512000	-180.000000	0.512000	-158.200000	0.072000	-161.200000	0.046000	-180.000000	0.512000	178.400000	0.811000	104.400000	0.010000
-180.000000	0.513000	-180.000000	0.513000	-180.000000	0.513000	-180.000000	0.513000	-180.000000	0.513000	-180.000000	0.513000	-180.000000	0.513000	-180.000000	0.513000	-180.000000	0.513000	-180.000000	0.513000	-180.000000	0.513000	-180.000000	0.513000	-180.000000	0.513000	-180.000000	0.513000	-180.000000	0.513000	-180.000000	0.513000	-180.000000	0.513000	-180.000000	0.513000	-180.000000	0.513000	180.000000	0.513000	-115.200000	0.700000	-108.900000	0.715000	180.000000	0.512000	-98.900000	0.037000	155.200000	0.011000
-180.000000	0.513000	-180.000000	0.513000	-180.000000	0.513000	-180.000000	0.513000	-180.000000	0.513000	-180.000000	0.513000	-180.000000	0.513000	-180.000000	0.513000	-180.000000	0.513000	-180.000000	0.513000	-180.000000	0.513000	-180.000000	0.513000	-180.000000	0.513000	-180.000000	0.513000	-180.000000	0.513000	-180.000000	0.512000	-180.000000	0.512000	-180.000000	0.512000	-180.000000	0.512000	-180.000000	0.512000	-153.900000	0.077000	-158.700000	0.051000	-180.000000	0.512000	-149.200000	0.022000	-81.700000	0.824000
-180.000000	0.513000	-180.000000	0.513000	-180.000000	0.513000	-180.000000	0.513000	-180.000000	0.513000	-180.000000	0.513000	-180.000000	0.513000	-180.000000	0.513000	-180.000000	0.513000	-180.000000	0.513000	-180.000000	0.513000	-180.000000	0.513000	-180.000000	0.513000	-180.000000	0.513000	-180.000000	0.513000	-180.000000	0.513000	-180.000000	0.513000	-180.000000	0.513000	-180.000000	0.513000	180.000000	0.513000	-117.600000	0.695000	-110.800000	0.711000	180.000000	0.512000	79.000000	0.815000	-108.700000	0.032000
-180.000000	0.513000	-180.000000	0.513000	-180.000000	0.513000	-180.000000	0.513000	-180.000000	0.513000	-180.000000	0.513000	-180.000000	0.513000	-180.000000	0.513000	-180.000000	0.513000	-180.000000	0.513000	-180.000000	0.513000	-180.000000	0.513000	-180.000000	0.513000	-180.000000	0.513000	-180.000000	0.513000	-180.000000	0.512000	-180.000000	0.512000	-180.000000	0.512000	-180.000000	0.512000	-180.000000	0.512000	-178.700000	0.476000	-156.700000	0.056000	-180.000000	0.512000	-167.800000	0.022000	-139.200000	0.013000
-180.000000	0.513000	-180.000000	0.513000	-180.000000	0.513000	-180.000000	0.513000	-180.000000	0.513000	-180.000000	0.513000	-180.000000	0.513000	-180.000000	0.513000	-180.000000	0.513000	-180.000000	0.513000	-180.000000	0.513000	-180.000000	0.513000	-180.000000	0.513000	-180.000000	0.513000	-180.000000	0.513000	-180.000000	0.513000	-180.000000	0.513000	-180.000000	0.513000	-180.000000	0.513000	180.000000	0.513000	-179.600000	0.523000	-112.600000	0.707000	180.000000	0.512000	-91.200000	0.039000	74.300000	0.826000
-180.000000	0.513000	-180.000000	0.513000	-180.000000	0.513000	-180.000000	0.513000	-180.000000	0.513000	-180.000000	0.513000	-180.000000	0.513000	-180.000000	0.513000	-180.000000	0.513000	-180.000000	0.513000	-180.000000	0.513000	-180.000000	0.513000	-180.000000	0.513000	-180.000000	0.513000	-180.000000	0.513000	-180.000000	0.512000	-180.000000	0.512000	-180.000000	0.512000	-180.000000	0.512000	-180.000000	0.512000	-179.900000	0.509000	-154.900000	0.062000	-180.000000	0.512000	-178.100000	0.789000	167.100000	0.014000
-180.000000	0.513000	-180.000000	0.513000	-180.000000	0.513000	-180.000000	0.513000	-180.000000	0.513000	-180.000000	0.513000	-180.000000	0.513000	-180.000000	0.513000	-180.000000	0.513000	-180.000000	0.513000	-180.000000	0.513000	-180.000000	0.513000	-180.000000	0.513000	-180.000000	0.513000	-180.000000	0.513000	-180.000000	0.513000	-180.000000	0.513000	-180.000000	0.513000	-180.000000	0.513000	180.000000	0.513000	180.000000	0.513000	-114.400000	0.703000	180.000000	0.512000	93.300000	0.057000	87.800000	0.021000
-180.000000	0.513000	-180.000000	0.513000	-180.000000	0.513000	-180.000000	0.513000	-180.000000	0.513000	-180.000000	0.513000	-180.000000	0.513000	-180.000000	0.513000	-180.000000	0.513000	-180.000000	0.513000	-180.000000	0.513000	-180.000000	0.513000	-180.000000	0.513000	-180.000000	0.513000	-180.000000	0.513000	-180.000000	0.512000	-180.000000	0.512000	-180.000000	0.512000	-180.000000	0.512000	-180.000000	0.512000	-180.000000	0.512000	-152.800000	0.067000	-180.000000	0.512000	139.000000	0.662000	-178.400000	0.806000
-180.000000	0.513000	-180.000000	0.513000	-180.000000	0.513000	-180.000000	0.513000	-180.000000	0.513000	-180.000000	0.513000	-180.000000	0.513000	-180.000000	0.513000	-180.000000	0.513000	-180.000000	0.513000	-180.000000	0.513000	-180.000000	0.513000	-180.000000	0.513000	-180.000000	0.513000	-180.000000	0.513000	-180.000000	0.513000	-180.000000	0.513000	-180.000000	0.513000	-180.000000	0.513000	180.000000	0.513000	180.000000	0.512000	-116.100000	0.699000	180.000000	0.512000	179.300000	0.489000	-80.300000	0.043000
-180.000000	0.513000	-180.000000	0.513000	-180.000000	0.513000	-180.000000	0.513000	-180.000000	0.513000	-180.000000	0.513000	-180.000000	0.513000	-180.000000	0.513000	-180.000000	0.513000	-180.000000	0.513000	-180.000000	0.513000	-180.000000	0.513000	-180.000000	0.513000	-180.000000	0.513000	-180.000000	0.513000	-180.000000	0.512000	-180.000000	0.512000	-180.000000	0.512000	-180.000000	0.512000	-180.000000	0.512000	-180.000000	0.512000	-151.700000	0.074000	-180.000000	0.512000	179.800000	0.519000	174.000000	0.024000
-180.000000	0.513000	-180.000000	0.513000	-180.000000	0.513000	-180.000000	0.513000	-180.000000	0.513000	-180.000000	0.513000	-180.000000	0.513000	-180.000000	0.513000	-180.000000	0.513000	-180.000000	0.513000	-180.000000	0.513000	-180.000000	0.513000	-180.000000	0.513000	-180.000000	0.513000	-180.000000	0.513000	-180.000000	0.513000	-180.000000	0.513000	-180.000000	0.513000	-180.000000	0.513000	180.000000	0.513000	180.000000	0.512000	-117.700000	0.694000	180.000000	0.512000	-180.000000	0.510000	95.400000	0.792000
-180.000000	0.513000	-180.000000	0.513000	-180.000000	0.513000	-180.000000	0.513000	-180.000000	0.513000	-180.000000	0.513000	-180.000000	0.513000	-180.000000	0.513000	-180.000000	0.513000	-180.000000	0.513000	-180.000000	0.513000	-180.000000	0.513000	-180.000000	0.513000	-180.000000	0.513000	-180.000000	0.513000	-180.000000	0.512000	-180.000000	0.512000	-180.000000	0.512000	-180.000000	0.512000	-180.000000	0.512000	-180.000000	0.512000	-150.800000	0.082000	-180.000000	0.512000	-180.000000	0.513000	80.800000	0.057000
-180.000000	0.513000	-180.000000	0.513000	-180.000000	0.513000	-180.000000	0.513000	-180.000000	0.513000	-180.000000	0.513000	-180.000000	0.513000	-180.000000	0.513000	-180.000000	0.513000	-180.000000	0.513000	-180.000000	0.513000	-180.000000	0.513000	-180.000000	0.513000	-180.000000	0.513000	-180.000000	0.513000	-180.000000	0.513000	-180.000000	0.513000	-180.000000	0.513000	-180.000000	0.513000	180.000000	0.513000	180.000000	0.512000	-119.500000	0.690000	180.000000	0.512000	-180.000000	0.512000	164.200000	0.013000
-180.000000	0.513000	-180.000000	0.513000	-180.000000	0.513000	-180.000000	0.513000	-180.000000	0.513000	-180.000000	0.513000	-180.000000	0.513000	-180.000000	0.513000	-180.000000	0.513000	-180.000000	0.513000	-180.000000	0.513000	-180.000000	0.513000	-180.000000	0.513000	-180.000000	0.513000	-180.000000	0.513000	-180.000000	0.512000	-180.000000	0.512000	-180.000000	0.512000	-180.000000	0.512000	-180.000000	0.512000	-180.000000	0.512000	-148.900000	0.086000	-180.000000	0.512000	-180.000000	0.512000	-79.300000	0.808000
-180.000000	0.513000	-180.000000	0.513000	-180.000000	0.513000	-180.000000	0.513000	-180.000000	0.513000	-180.000000	0.513000	-180.000000	0.513000	-180.000000	0.513000	-180.000000	0.513000	-180.000000	0.513000	-180.000000	0.513000	-180.000000	0.513000	-180.000000	0.513000	-180.000000	0.513000	-180.000000	0.513000	-180.000000	0.513000	-180.000000	0.513000	-180.000000	0.513000	-180.000000	0.513000	180.000000	0.513000	180.000000	0.512000	-120.800000	0.686000	180.000000	0.512000	-180.000000	0.512000	142.200000	0.029000
-180.000000	0.513000	-180.000000	0.513000	-180.000000	0.513000	-180.000000	0.513000	-180.000000	0.513000	-180.000000	0.513000	-180.000000	0.513000	-180.000000	0.513000	-180.000000	0.513000	-180.000000	0.513000	-180.000000	0.513000	-180.000000	0.513000	-180.000000	0.513000	-180.000000	0.513000	-180.000000	0.513000	-180.000000	0.512000	-180.000000	0.512000	-180.000000	0.512000	-180.000000	0.512000	-180.000000	0.512000	-180.000000	0.512000	-178.600000	0.478000	-180.000000	0.512000	-180.000000	0.512000	115.200000	0.027000
-180.000000	0.513000	-180.000000	0.513000	-180.000000	0.513000	-180.000000	0.513000	-180.000000	0.513000	-180.000000	0.513000	-180.000000	0.513000	-180.000000	0.513000	-180.000000	0.513000	-180.000000	0.513000	-180.000000	0.513000	-180.000000	0.513000	-180.000000	0.513000	-180.000000	0.513000	-180.000000	0.513000	-180.000000	0.513000	-180.000000	0.513000	-180.000000	0.513000	-180.000000	0.513000	180.000000	0.513000	180.000000	0.512000	-179.500000	0.523000	180.000000	0.512000	-180.000000	0.512000	168.800000	0.809000
-180.000000	0.513000	-180.000000	0.513000	-180.000000	0.513000	-180.000000	0.513000	-180.000000	0.513000	-180.000000	0.513000	-180.000000	0.513000	-180.000000	0.513000	-180.000000	0.513000	-180.000000	0.513000	-180.000000	0.513000	-180.000000	0.513000	-180.000000	0.513000	-180.000000	0.513000	-180.000000	0.513000	-180.000000	0.512000	-180.000000	0.512000	-180.000000	0.512000	-180.000000	0.512000	-180.000000	0.512000	-180.000000	0.512000	-179.900000	0.509000	-180.000000	0.512000	-180.000000	0.512000	100.200000	0.030000
-180.000000	0.513000	-180.000000	0.513000	-180.000000	0.513000	-180.000000	0.513000	-180.000000	0.513000	-180.000000	0.513000	-180.000000	0.513000	-180.000000	0.513000	-180.000000	0.513000	-180.000000	0.513000	-180.000000	0.513000	-180.000000	0.513000	-180.000000	0.513000	-180.000000	0.513000	-180.000000	0.513000	-180.000000	0.513000	-180.000000	0.513000	-180.000000	0.513000	-180.000000	0.513000	180.000000	0.513000	180.000000	0.512000	-180.000000	0.513000	180.000000	0.512000	-180.000000	0.512000	169.300000	0.009000
-180.000000	0.513000	-180.000000	0.513000	-180.000000	0.513000	-180.000000	0.513000	-180.000000	0.513000	-180.000000	0.513000	-180.000000	0.513000	-180.000000	0.513000	-180.000000	0.513000	-180.000000	0.513000	-180.000000	0.513000	-180.000000	0.513000	-180.000000	0.513000	-180.000000	0.513000	-180.000000	0.513000	-180.000000	0.512000	-180.000000	0.512000	-180.000000	0.512000	-180.000000	0.512000	-180.000000	0.512000	-180.000000	0.512000	-180.000000	0.512000	-180.000000	0.512000	-180.000000	0.512000	-88.500000	0.813000
-180.000000	0.513000	-180.000000	0.513000	-180.000000	0.513000	-180.000000	0.513000	-180.000000	0.513000	-180.000000	0.513000	-180.000000	0.513000	-180.000000	0.513000	-180.000000	0.513000	-180.000000	0.513000	-180.000000	0.513000	-180.000000	0.513000	-180.000000	0.513000	-180.000000	0.513000	-180.000000	0.513000	-180.000000	0.513000	-180.000000	0.513000	-180.000000	0.513000	-180.000000	0.513000	180.000000	0.513000	180.000000	0.512000	-180.000000	0.512000	180.000000	0.512000	-180.000000	0.512000	-94.100000	0.042000
-180.000000	0.513000	-180.000000	0.513000	-180.000000	0.513000	-180.000000	0.513000	-180.000000	0.513000	-180.000000	0.513000	-180.000000	0.513000	-180.000000	0.513000	-180.000000	0.513000	-180.000000	0.513000	-180.000000	0.513000	-180.000000	0.513000	-180.000000	0.513000	-180.000000	0.513000	-180.000000	0.513000	-180.000000	0.512000	-180.000000	0.512000	-180.000000	0.512000	-180.000000	0.512000	-180.000000	0.512000	-180.000000	0.512000	-180.000000	0.512000	-180.000000	0.512000	-180.000000	0.512000	-158.400000	0.015000
-180.000000	0.513000	-180.000000	0.513000	-180.000000	0.513000	-180.000000	0.513000	-180.000000	0.513000	-180.000000	0.513000	-180.000000	0.513000	-180.000000	0.513000	-180.000000	0.513000	-180.000000	0.513000	-180.000000	0.513000	-180.000000	0.513000	-180.000000	0.513000	-180.000000	0.513000	-180.000000	0.513000	-180.000000	0.513000	-180.000000	0.513000	-180.000000	0.513000	-180.000000	0.513000	180.000000	0.513000	180.000000	0.512000	-180.000000	0.512000	180.000000	0.512000	-180.000000	0.512000	80.700000	0.813000
-180.000000	0.513000	-180.000000	0.513000	-180.000000	0.513000	-180.000000	0.513000	-180.000000	0.513000	-180.000000	0.513000	-180.000000	0.513000	-180.000000	0.513000	-180.000000	0.513000	-180.000000	0.513000	-180.000000	0.513000	-180.000000	0.513000	-180.000000	0.513000	-180.000000	0.513000	-180.000000	0.513000	-180.000000	0.512000	-180.000000	0.512000	-180.000000	0.512000	-180.000000	0.512000	-180.000000	0.512000	-180.000000	0.512000	-180.000000	0.512000	-180.000000	0.512000	-180.000000	0.512000	-156.000000	0.030000
-180.000000	0.513000	-180.000000	0.513000	-180.000000	0.513000	-180.000000	0.513000	-180.000000	0.513000	-180.000000	0.513000	-180.000000	0.513000	-180.000000	0.513000	-180.000000	0.513000	-180.000000	0.513000	-180.000000	0.513000	-180.000000	0.513000	-180.000000	0.513000	-180.000000	0.513000	-180.000000	0.513000	-180.000000	0.513000	-180.000000	0.513000	-180.000000	0.513000	-180.000000	0.513000	180.000000	0.513000	180.000000	0.512000	-180.000000	0.512000	180.000000	0.512000	-180.000000	0.512000	-106.100000	0.017000
-180.000000	0.513000	-180.000000	0.513000	-180.000000	0.513000	-180.000000	0.513000	-180.000000	0.513000	-180.000000	0.513000	-180.000000	0.513000	-180.000000	0.513000	-180.000000	0.513000	-180.000000	0.513000	-180.000000	0.513000	-180.000000	0.513000	-180.000000	0.513000	-180.000000	0.513000	-180.000000	0.513000	-180.000000	0.512000	-180.000000	0.512000	-180.000000	0.512000	-180.000000	0.512000	-180.000000	0.512000	-180.000000	0.512000	-180.000000	0.512000	-180.000000	0.512000	-180.000000	0.512000	-170.600000	0.809000
-180.000000	0.513000	-180.000000	0.513000	-180.000000	0.513000	-180.000000	0.513000	-180.000000	0.513000	-180.000000	0.513000	-180.000000	0.513000	-180.000000	0.513000	-180.000000	0.513000	-180.000000	0.513000	-180.000000	0.513000	-180.000000	0.513000	-180.000000	0.513000	-180.000000	0.513000	-180.000000	0.513000	-180.000000	0.513000	-180.000000	0.513000	-180.000000	0.513000	-180.000000	0.513000	180.000000	0.513000	180.000000	0.512000	-180.000000	0.512000	180.000000	0.512000	-180.000000	0.512000	80.100000	0.039000
-180.000000	0.513000	-180.000000	0.513000	-180.000000	0.513000	-180.000000	0.513000	-180.000000	0.513000	-180.000000	0.513000	-180.000000	0.513000	-180.000000	0.513000	-180.000000	0.513000	-180.000000	0.513000	-180.000000	0.513000	-180.000000	0.513000	-180.000000	0.513000	-180.000000	0.513000	-180.000000	0.513000	-180.000000	0.512000	-180.000000	0.512000	-180.000000	0.512000	-180.000000	0.512000	-180.000000	0.512000	-180.000000	0.512000	-180.000000	0.512000	-180.000000	0.512000	-180.000000	0.512000	-176.800000	0.010000
-180.000000	0.513000	-180.000000	0.513000	-180.000000	0.513000	-180.000000	0.513000	-180.000000	0.513000	-180.000000	0.513000	-180.000000	0.513000	-180.000000	0.513000	-180.000000	0.513000	-180.000000	0.513000	-180.000000	0.513000	-180.000000	0.513000	-180.000000	0.513000	-180.000000	0.513000	-180.000000	0.513000	-180.000000	0.513000	-180.000000	0.513000	-180.000000	0.513000	-180.000000	0.513000	180.000000	0.513000	180.000000	0.512000	-180.000000	0.512000	180.000000	0.512000	-180.000000	0.512000	-90.800000	0.803000
-180.000000	0.513000	-180.000000	0.513000	-180.000000	0.513000	-180.000000	0.513000	-180.000000	0.513000	-180.000000	0.513000	-180.000000	0.513000	-180.000000	0.513000	-180.000000	0.513000	-180.000000	0.513000	-180.000000	0.513000	-180.000000	0.513000	-180.000000	0.513000	-180.000000	0.513000	-180.000000	0.513000	-180.000000	0.512000	-180.000000	0.512000	-180.000000	0.512000	-180.000000	0.512000	-180.000000	0.512000	-180.000000	0.512000	-180.000000	0.512000	-180.000000	0.512000	-180.000000	0.512000	82.600000	0.054000
-180.000000	0.513000	-180.000000	0.513000	-180.000000	0.513000	-180.000000	0.513000	-180.000000	0.513000	-180.000000	0.513000	-180.000000	0.513000	-180.000000	0.513000	-180.000000	0.513000	-180.000000	0.513000	-180.000000	0.513000	-180.000000	0.513000	-180.000000	0.513000	-180.000000	0.513000	-180.000000	0.513000	-180.000000	0.513000	-180.000000	0.513000	-180.000000	0.513000	-180.000000	0.513000	180.000000	0.513000	180.000000	0.512000	-180.000000	0.512000	180.000000	0.512000	-180.000000	0.512000	178.400000	0.015000
-180.000000	0.513000	-180.000000	0.513000	-180.000000	0.513000	-180.000000	0.513000	-180.000000	0.513000	-180.000000	0.513000	-180.000000	0.513000	-180.000000	0.513000	-180.000000	0.513000	-180.000000	0.513000	-180.000000	0.513000	-180.000000	0.513000	-180.000000	0.513000	-180.000000	0.513000	-180.000000	0.513000	-180.000000	0.512000	-180.000000	0.512000	-180.000000	0.512000	-180.000000	0.512000	-180.000000	0.512000	-180.000000	0.512000	-180.000000	0.512000	-180.000000	0.512000	-180.000000	0.512000	-89.700000	0.799000
-180.000000	0.513000	-180.000000	0.513000	-180.000000	0.513000	-180.000000	0.513000	-180.000000	0.513000	-180.000000	0.513000	-180.000000	0.513000	-180.000000	0.513000	-180.000000	0.513000	-180.000000	0.513000	-180.000000	0.513000	-180.000000	0.513000	-180.000000	0.513000	-180.000000	0.513000	-180.000000	0.513000	-180.000000	0.513000	-180.000000	0.513000	-180.000000	0.513000	-180.000000	0.513000	180.000000	0.513000	180.000000	0.512000	-180.000000	0.512000	180.000000	0.512000	-180.000000	0.512000	146.100000	0.050000
-180.000000	0.513000	-180.000000	0.513000	-180.000000	0.513000	-180.000000	0.513000	-180.000000	0.513000	-180.000000	0.513000	-180.000000	0.513000	-180.000000	0.513000	-180.000000	0.513000	-180.000000	0.513000	-180.000000	0.513000	-180.000000	0.513000	-180.000000	0.513000	-180.000000	0.513000	-180.000000	0.513000	-180.000000	0.512000	-180.000000	0.512000	-180.000000	0.512000	-180.000000	0.512000	-180.000000	0.512000	-180.000000	0.512000	-180.000000	0.512000	-180.000000	0.512000	-180.000000	0.512000	121.100000	0.015000
-180.000000	0.513000	-180.000000	0.513000	-180.000000	0.513000	-180.000000	0.513000	-180.000000	0.513000	-180.000000	0.513000	-180.000000	0.513000	-180.000000	0.513000	-180.000000	0.513000	-180.000000	0.513000	-180.000000	0.513000	-180.000000	0.513000	-180.000000	0.513000	-180.000000	0.513000	-180.000000	0.513000	-180.000000	0.513000	-180.000000	0.513000	-180.000000	0.513000	-180.000000	0.513000	180.000000	0.513000	180.000000	0.512000	-180.000000	0.512000	180.000000	0.512000	-180.000000	0.512000	160.300000	0.809000
-180.000000	0.513000	-180.000000	0.513000	-180.000000	0.513000	-180.000000	0.513000	-180.000000	0.513000	-180.000000	0.513000	-180.000000	0.513000	-180.000000	0.513000	-180.000000	0.513000	-180.000000	0.513000	-180.000000	0.513000	-180.000000	0.513000	-180.000000	0.513000	-180.000000	0.513000	-180.000000	0.513000	-180.000000	0.512000	-180.000000	0.512000	-180.000000	0.512000	-180.000000	0.512000	-180.000000	0.512000	-180.000000	0.512000	-180.000000	0.512000	-180.000000	0.512000	-180.000000	0.512000	112.500000	0.031000
-180.000000	0.513000	-180.000000	0.513000	-180.000000	0.513000	-180.000000	0.513000	-180.000000	0.513000	-180.000000	0.513000	-180.000000	0.513000	-180.000000	0.513000	-180.000000	0.513000	-180.000000	0.513000	-180.000000	0.513000	-180.000000	0.513000	-180.000000	0.513000	-180.000000	0.513000	-180.000000	0.513000	-180.000000	0.513000	-180.000000	0.513000	-180.000000	0.513000	-180.000000	0.513000	180.000000	0.513000	180.000000	0.512000	-180.000000	0.512000	180.000000	0.512000	-180.000000	0.512000	160.400000	0.014000
-180.000000	0.513000	-180.000000	0.513000	-180.000000	0.513000	-180.000000	0.513000	-180.000000	0.513000	-180.000000	0.513000	-180.000000	0.513000	-180.000000	0.513000	-180.000000	0.513000	-180.000000	0.513000	-180.000000	0.513000	-180.000000	0.513000	-180.000000	0.513000	-180.000000	0.513000	-180.000000	0.513000	-180.000000	0.512000	-180.000000	0.512000	-180.000000	0.512000	-180.000000	0.512000	-180.000000	0.512000	-180.000000	0.512000	-180.000000	0.512000	-180.000000	0.512000	-180.000000	0.512000	-89.300000	0.815000
-180.000000	0.513000	-180.000000	0.513000	-180.000000	0.513000	-180.000000	0.513000	-180.000000	0.513000	-180.000000	0.513000	-180.000000	0.513000	-180.000000	0.513000	-180.000000	0.513000	-180.000000	0.513000	-180.000000	0.513000	-180.000000	0.513000	-180.000000	0.513000	-180.000000	0.513000	-180.000000	0.513000	-180.000000	0.513000	-180.000000	0.513000	-180.000000	0.513000	-180.000000	0.513000	180.000000	0.513000	180.000000	0.512000	-180.000000	0.512000	180.000000	0.512000	-180.000000	0.512000	-115.600000	0.029000
-180.000000	0.513000	-180.000000	0.513000	-180.000000	0.513000	-180.000000	0.513000	-180.000000	0.513000	-180.000000	0.513000	-180.000000	0.513000	-180.000000	0.513000	-180.000000	0.513000	-180.000000	0.513000	-180.000000	0.513000	-180.000000	0.513000	-180.000000	0.513000	-180.000000	0.513000	-180.000000	0.513000	-180.000000	0.512000	-180.000000	0.512000	-180.000000	0.512000	-180.000000	0.512000	-180.000000	0.512000	-180.000000	0.512000	-180.000000	0.512000	-180.000000	0.512000	-180.000000	0.512000	-133.000000	0.025000
-180.000000	0.513000	-180.000000	0.513000	-180.000000	0.513000	-180.000000	0.513000	-180.000000	0.513000	-180.000000	0.513000	-180.000000	0.513000	-180.000000	0.513000	-180.000000	0.513000	-180.000000	0.513000	-180.000000	0.513000	-180.000000	0.513000	-180.000000	0.513000	-180.000000	0.513000	-180.000000	0.513000	-180.000000	0.513000	-180.000000	0.513000	-180.000000	0.513000	-180.000000	0.513000	180.000000	0.513000	180.000000	0.512000	-180.000000	0.512000	180.000000	0.512000	-180.000000	0.512000	-163.500000	0.823000
-180.000000	0.513000	-180.000000	0.513000	-180.000000	0.513000	-180.000000	0.513000	-180.000000	0.513000	-180.000000	0.513000	-180.000000	0.513000	-180.000000	0.513000	-180.000000	0.513000	-180.000000	0.513000	-180.000000	0.513000	-180.000000	0.513000	-180.000000	0.513000	-180.000000	0.513000	-180.000000	0.513000	-180.000000	0.512000	-180.000000	0.512000	-180.000000	0.512000	-180.000000	0.512000	-180.000000	0.512000	-180.000000	0.512000	-180.000000	0.512000	-180.000000	0.512000	-180.000000	0.512000	-123.800000	0.006000
-180.000000	0.513000	-180.000000	0.513000	-180.000000	0.513000	-180.000000	0.513000	-180.000000	0.513000	-180.000000	0.513000	-180.000000	0.513000	-180.000000	0.513000	-180.000000	0.513000	-180.000000	0.513000	-180.000000	0.513000	-180.000000	0.513000	-180.000000	0.513000	-180.000000	0.513000	-180.000000	0.513000	-180.000000	0.513000	-180.000000	0.513000	-180.000000	0.513000	-180.000000	0.513000	180.000000	0.513000	180.000000	0.512000	-180.000000	0.512000	180.000000	0.512000	-180.000000	0.512000	-136.900000	0.017000
-180.000000	0.513000	-180.000000	0.513000	-180.000000	0.513000	-180.000000	0.513000	-180.000000	0.513000	-180.000000	0.513000	-180.000000	0.513000	-180.000000	0.513000	-180.000000	0.513000	-180.000000	0.513000	-180.000000	0.513000	-180.000000	0.513000	-180.000000	0.513000	-180.000000	0.513000	-180.000000	0.513000	-180.000000	0.512000	-180.000000	0.512000	-180.000000	0.512000	-180.000000	0.512000	-180.000000	0.512000	-180.000000	0.512000	-180.000000	0.512000	-180.000000	0.512000	-180.000000	0.512000	85.900000	0.830000
-180.000000	0.513000	-180.000000	0.513000	-180.000000	0.513000	-180.000000	0.513000	-180.000000	0.513000	-180.000000	0.513000	-180.000000	0.513000	-180.000000	0.513000	-180.000000	0.513000	-180.000000	0.513000	-180.000000	0.513000	-180.000000	0.513000	-180.000000	0.513000	-180.000000	0.513000	-180.000000	0.513000	-180.000000	0.513000	-180.000000	0.513000	-180.000000	0.513000	-180.000000	0.513000	180.000000	0.513000	180.000000	0.512000	-180.000000	0.512000	180.000000	0.512000	-180.000000	0.512000	111.900000	0.012000
-180.000000	0.513000	-180.000000	0.513000	-180.000000	0.513000	-180.000000	0.513000	-180.000000	0.513000	-180.000000	0.513000	-180.000000	0.513000	-180.000000	0.513000	-180.000000	0.513000	-180.000000	0.513000	-180.000000	0.513000	-180.000000	0.513000	-180.000000	0.513000	-180.000000	0.513000	-180.000000	0.513000	-180.000000	0.512000	-180.000000	0.512000	-180.000000	0.512000	-180.000000	0.512000	-180.000000	0.512000	-180.000000	0.512000	-180.000000	0.512000	-180.000000	0.512000	-180.000000	0.512000	114.800000	0.025000
-180.000000	0.513000	-180.000000	0.513000	-180.000000	0.513000	-180.000000	0.513000	-180.000000	0.513000	-180.000000	0.513000	-180.000000	0.513000	-180.000000	0.513000	-180.000000	0.513000	-180.000000	0.513000	-180.000000	0.513000	-180.000000	0.513000	-180.000000	0.513000	-180.000000	0.513000	-180.000000	0.513000	-180.000000	0.513000	-180.000000	0.513000	-180.000000	0.513000	-180.000000	0.513000	180.000000	0.513000	180.000000	0.512000	-180.000000	0.512000	180.000000	0.512000	-180.000000	0.512000	83.900000	0.824000
-180.000000	0.513000	-180.000000	0.513000	-180.000000	0.513000	-180.000000	0.513000	-180.000000	0.513000	-180.000000	0.513000	-180.000000	0.513000	-180.000000	0.513000	-180.000000	0.513000	-180.000000	0.513000	-180.000000	0.513000	-180.000000	0.513000	-180.000000	0.513000	-180.000000	0.513000	-180.000000	0.513000	-180.000000	0.512000	-180.000000	0.512000	-180.000000	0.512000	-180.000000	0.512000	-180.000000	0.512000	-180.000000	0.512000	-180.000000	0.512000	-180.000000	0.512000	-180.000000	0.512000	110.000000	0.015000
-180.000000	0.513000	-180.000000	0.513000	-180.000000	0.513000	-180.000000	0.513000	-180.000000	0.513000	-180.000000	0.513000	-180.000000	0.513000	-180.000000	0.513000	-180.000000	0.513000	-180.000000	0.513000	-180.000000	0.513000	-180.000000	0.513000	-180.000000	0.513000	-180.000000	0.513000	-180.000000	0.513000	-180.000000	0.513000	-180.000000	0.513000	-180.000000	0.513000	-180.000000	0.513000	180.000000	0.513000	180.000000	0.512000	-180.000000	0.512000	180.000000	0.512000	-180.000000	0.512000	112.500000	0.013000
-180.000000	0.513000	-180.000000	0.513000	-180.000000	0.513000	-180.000000	0.513000	-180.000000	0.513000	-180.000000	0.513000	-180.000000	0.513000	-180.000000	0.513000	-180.000000	0.513000	-180.000000	0.513000	-180.000000	0.513000	-180.000000	0.513000	-180.000000	0.513000	-180.000000	0.513000	-180.000000	0.513000	-180.000000	0.512000	-180.000000	0.512000	-180.000000	0.512000	-180.000000	0.512000	-180.000000	0.512000	-180.000000	0.512000	-180.000000	0.512000	-180.000000	0.512000	-180.000000	0.512000	79.500000	0.828000
-180.000000	0.513000	-180.000000	0.513000	-180.000000	0.513000	-180.000000	0.513000	-180.000000	0.513000	-180.000000	0.513000	-180.000000	0.513000	-180.000000	0.513000	-180.000000	0.513000	-180.000000	0.513000	-180.000000	0.513000	-180.000000	0.513000	-180.000000	0.513000	-180.000000	0.513000	-180.000000	0.513000	-180.000000	0.513000	-180.000000	0.513000	-180.000000	0.513000	-180.000000	0.513000	180.000000	0.513000	180.000000	0.512000	-180.000000	0.512000	180.000000	0.512000	-180.000000	0.512000	108.800000	0.020000
-180.000000	0.513000	-180.000000	0.513000	-180.000000	0.513000	-180.000000	0.513000	-180.000000	0.513000	-180.000000	0.513000	-180.000000	0.513000	-180.000000	0.513000	-180.000000	0.513000	-180.000000	0.513000	-180.000000	0.513000	-180.000000	0.513000	-180.000000	0.513000	-180.000000	0.513000	-180.000000	0.513000	-180.000000	0.512000	-180.000000	0.512000	-180.000000	0.512000	-180.000000	0.512000	-180.000000	0.512000	-180.000000	0.512000	-180.000000	0.512000	-180.000000	0.512000	-180.000000	0.512000	124.300000	0.012000
-180.000000	0.513000	-180.000000	0.513000	-180.000000	0.513000	-180.000000	0.513000	-180.000000	0.513000	-180.000000	0.513000	-180.000000	0.513000	-180.000000	0.513000	-180.000000	0.513000	-180.000000	0.513000	-180.000000	0.513000	-180.000000	0.513000	-180.000000	0.513000	-180.000000	0.513000	-180.000000	0.513000	-180.000000	0.513000	-180.000000	0.513000	-180.000000	0.513000	-180.000000	0.513000	180.000000	0.513000	180.000000	0.512000	-180.000000	0.512000	180.000000	0.512000	-180.000000	0.512000	74.600000	0.832000
-180.000000	0.513000	-180.000000	0.513000	-180.000000	0.513000	-180.000000	0.513000	-180.000000	0.513000	-180.000000	0.513000	-180.000000	0.513000	-180.000000	0.513000	-180.000000	0.513000	-180.000000	0.513000	-180.000000	0.513000	-180.000000	0.513000	-180.000000	0.513000	-180.000000	0.513000	-180.000000	0.513000	-180.000000	0.512000	-180.000000	0.512000	-180.000000	0.512000	-180.000000	0.512000	-180.000000	0.512000	-180.000000	0.512000	-180.000000	0.512000	-180.000000	0.512000	-180.000000	0.512000	-144.300000	0.011000
-180.000000	0.513000	-180.000000	0.513000	-180.000000	0.513000	-180.000000	0.513000	-180.000000	0.513000	-180.000000	0.513000	-180.000000	0.513000	-180.000000	0.513000	-180.000000	0.513000	-180.000000	0.513000	-180.000000	0.513000	-180.000000	0.513000	-180.000000	0.513000	-180.000000	0.513000	-180.000000	0.513000	-180.000000	0.513000	-180.000000	0.513000	-180.000000	0.513000	-180.000000	0.513000	180.000000	0.513000	180.000000	0.512000	-180.000000	0.512000	180.000000	0.512000	-180.000000	0.512000	-113.900000	0.014000
-180.000000	0.513000	-180.000000	0.513000	-180.000000	0.513000	-180.000000	0.513000	-180.000000	0.513000	-180.000000	0.513000	-180.000000	0.513000	-180.000000	0.513000	-180.000000	0.513000	-180.000000	0.513000	-180.000000	0.513000	-180.000000	0.513000	-180.000000	0.513000	-180.000000	0.513000	-180.000000	0.513000	-180.000000	0.512000	-180.000000	0.512000	-180.000000	0.512000	-180.000000	0.512000	-180.000000	0.512000	-180.000000	0.512000	-180.000000	0.512000	-180.000000	0.512000	-180.000000	0.512000	-174.200000	0.824000
-180.000000	0.513000	-180.000000	0.513000	-180.000000	0.513000	-180.000000	0.513000	-180.000000	0.513000	-180.000000	0.513000	-180.000000	0.513000	-180.000000	0.513000	-180.000000	0.513000	-180.000000	0.513000	-180.000000	0.513000	-180.000000	0.513000	-180.000000	0.513000	-180.000000	0.513000	-180.000000	0.513000	-180.000000	0.513000	-180.000000	0.513000	-180.000000	0.513000	-180.000000	0.513000	180.000000	0.513000	180.000000	0.512000	-180.000000	0.512000	180.000000	0.512000	-180.000000	0.512000	-107.800000	0.028000
-180.000000	0.513000	-180.000000	0.513000	-180.000000	0.513000	-180.000000	0.513000	-180.000000	0.513000	-180.000000	0.513000	-180.000000	0.513000	-180.000000	0.513000	-180.000000	0.513000	-180.000000	0.513000	-180.000000	0.513000	-180.000000	0.513000	-180.000000	0.513000	-180.000000	0.513000	-180.000000	0.513000	-180.000000	0.512000	-180.000000	0.512000	-180.000000	0.512000	-180.000000	0.512000	-180.000000	0.512000	-180.000000	0.512000	-180.000000	0.512000	-180.000000	0.512000	-180.000000	0.512000	-154.700000	0.011000
-180.000000	0.513000	-180.000000	0.513000	-180.000000	0.513000	-180.000000	0.513000	-180.000000	0.513000	-180.000000	0.513000	-180.000000	0.513000	-180.000000	0.513000	-180.000000	0.513000	-180.000000	0.513000	-180.000000	0.513000	-180.000000	0.513000	-180.000000	0.513000	-180.000000	0.513000	-180.000000	0.513000	-180.000000	0.513000	-180.000000	0.513000	-180.000000	0.513000	-180.000000	0.513000	180.000000	0.513000	180.000000	0.512000	-180.000000	0.512000	180.000000	0.512000	-180.000000	0.512000	83.000000	0.820000
-180.000000	0.513000	-180.000000	0.513000	-180.000000	0.513000	-180.000000	0.513000	-180.000000	0.513000	-180.000000	0.513000	-180.000000	0.513000	-180.000000	0.513000	-180.000000	0.513000	-180.000000	0.513000	-180.000000	0.513000	-180.000000	0.513000	-180.000000	0.513000	-180.000000	0.513000	-180.000000	0.513000	-180.000000	0.512000	-180.000000	0.512000	-180.000000	0.512000	-180.000000	0.512000	-180.000000	0.512000	-180.000000	0.512000	-180.000000	0.512000	-180.000000	0.512000	-180.000000	0.512000	124.700000	0.028000
-180.000000	0.513000	-180.000000	0.513000	-180.000000	0.513000	-180.000000	0.513000	-180.000000	0.513000	-180.000000	0.513000	-180.000000	0.513000	-180.000000	0.513000	-180.000000	0.513000	-180.000000	0.513000	-180.000000	0.513000	-180.000000	0.513000	-180.000000	0.513000	-180.000000	0.513000	-180.000000	0.513000	-180.000000	0.513000	-180.000000	0.513000	-180.000000	0.513000	-180.000000	0.513000	180.000000	0.513000	180.000000	0.512000	-180.000000	0.512000	180.000000	0.512000	-180.000000	0.512000	118.400000	0.017000
-180.000000	0.513000	-180.000000	0.513000	-180.000000	0.513000	-180.000000	0.513000	-180.000000	0.513000	-180.000000	0.513000	-180.000000	0.513000	-180.000000	0.513000	-180.000000	0.513000	-180.000000	0.513000	-180.000000	0.513000	-180.000000	0.513000	-180.000000	0.513000	-180.000000	0.513000	-180.000000	0.513000	-180.000000	0.512000	-180.000000	0.512000	-180.000000	0.512000	-180.000000	0.512000	-180.000000	0.512000	-180.000000	0.512000	-180.000000	0.512000	-180.000000	0.512000	-180.000000	0.512000	163.300000	0.824000
-180.000000	0.513000	-180.000000	0.513000	-180.000000	0.513000	-180.000000	0.513000	-180.000000	0.513000	-180.000000	0.513000	-180.000000	0.513000	-180.000000	0.513000	-180.000000	0.513000	-180.000000	0.513000	-180.000000	0.513000	-180.000000	0.513000	-180.000000	0.513000	-180.000000	0.513000	-180.000000	0.513000	-180.000000	0.513000	-180.000000	0.513000	-180.000000	0.513000	-180.000000	0.513000	180.000000	0.513000	180.000000	0.512000	-180.000000	0.512000	180.000000	0.512000	-180.000000	0.512000	-98.000000	0.016000
-180.000000	0.513000	-180.000000	0.513000	-180.000000	0.513000	-180.000000	0.513000	-180.000000	0.513000	-180.000000	0.513000	-180.000000	0.513000	-180.000000	0.513000	-180.000000	0.513000	-180.000000	0.513000	-180.000000	0.513000	-180.000000	0.513000	-180.000000	0.513000	-180.000000	0.513000	-180.000000	0.513000	-180.000000	0.512000	-180.000000	0.512000	-180.000000	0.512000	-180.000000	0.512000	-180.000000	0.512000	-180.000000	0.512000	-180.000000	0.512000	-180.000000	0.512000	-180.000000	0.512000	-139.300000	0.009000
-180.000000	0.513000	-180.000000	0.513000	-180.000000	0.513000	-180.000000	0.513000	-180.000000	0.513000	-180.000000	0.513000	-180.000000	0.513000	-180.000000	0.513000	-180.000000	0.513000	-180.000000	0.513000	-180.000000	0.513000	-180.000000	0.513000	-180.000000	0.513000	-180.000000	0.513000	-180.000000	0.513000	-180.000000	0.513000	-180.000000	0.513000	-180.000000	0.513000	-180.000000	0.513000	180.000000	0.513000	180.000000	0.512000	-180.000000	0.512000	180.000000	0.512000	-180.000000	0.512000	65.100000	0.833000
-180.000000	0.513000	-180.000000	0.513000	-180.000000	0.513000	-180.000000	0.513000	-180.000000	0.513000	-180.000000	0.513000	-180.000000	0.513000	-180.000000	0.513000	-180.000000	0.513000	-180.000000	0.513000	-180.000000	0.513000	-180.000000	0.513000	-180.000000	0.513000	-180.000000	0.513000	-180.000000	0.513000	-180.000000	0.512000	-180.000000	0.512000	-180.000000	0.512000	-180.000000	0.512000	-180.000000	0.512000	-180.000000	0.512000	-180.000000	0.512000	-180.000000	0.512000	-180.000000	0.512000	-130.800000	0.013000
-180.000000	0.513000	-180.000000	0.513000	-180.000000	0.513000	-180.000000	0.513000	-180.000000	0.513000	-180.000000	0.513000	-180.000000	0.513000	-180.000000	0.513000	-180.000000	0.513000	-180.000000	0.513000	-180.000000	0.513000	-180.000000	0.513000	-180.000000	0.513000	-180.000000	0.513000	-180.000000	0.513000	-180.000000	0.513000	-180.000000	0.513000	-180.000000	0.513000	-180.000000	0.513000	180.000000	0.513000	180.000000	0.512000	-180.000000	0.512000	180.000000	0.512000	-180.000000	0.512000	-113.000000	0.021000
-180.000000	0.513000	-180.000000	0.513000	-180.000000	0.513000	-180.000000	0.513000	-180.000000	0.513000	-180.000000	0.513000	-180.000000	0.513000	-180.000000	0.513000	-180.000000	0.513000	-180.000000	0.513000	-180.000000	0.513000	-180.000000	0.513000	-180.000000	0.513000	-180.000000	0.513000	-180.000000	0.513000	-180.000000	0.512000	-180.000000	0.512000	-180.000000	0.512000	-180.000000	0.512000	-180.000000	0.512000	-180.000000	0.512000	-180.000000	0.512000	-180.000000	0.512000	-180.000000	0.512000	-173.900000	0.824000
-180.000000	0.513000	-180.000000	0.513000	-180.000000	0.513000	-180.000000	0.513000	-180.000000	0.513000	-180.000000	0.513000	-180.000000	0.513000	-180.000000	0.513000	-180.000000	0.513000	-180.000000	0.513000	-180.000000	0.513000	-180.000000	0.513000	-180.000000	0.513000	-180.000000	0.513000	-180.000000	0.513000	-180.000000	0.513000	-180.000000	0.513000	-180.000000	0.513000	-180.000000	0.513000	180.000000	0.513000	180.000000	0.512000	-180.000000	0.512000	180.000000	0.512000	-180.000000	0.512000	103.400000	0.019000
-180.000000	0.513000	-180.000000	0.513000	-180.000000	0.513000	-180.000000	0.513000	-180.000000	0.513000	-180.000000	0.513000	-180.000000	0.513000	-180.000000	0.513000	-180.000000	0.513000	-180.000000	0.513000	-180.000000	0.513000	-180.000000	0.513000	-180.000000	0.513000	-180.000000	0.513000	-180.000000	0.513000	-180.000000	0.512000	-180.000000	0.512000	-180.000000	0.512000	-180.000000	0.512000	-180.000000	0.512000	-180.000000	0.512000	-180.000000	0.512000	-180.000000	0.512000	-180.000000	0.512000	144.300000	0.011000
-180.000000	0.513000	-180.000000	0.513000	-180.000000	0.513000	-180.000000	0.513000	-180.000000	0.513000	-180.000000	0.513000	-180.000000	0.513000	-180.000000	0.513000	-180.000000	0.513000	-180.000000	0.513000	-180.000000	0.513000	-180.000000	0.513000	-180.000000	0.513000	-180.000000	0.513000	-180.000000	0.513000	-180.000000	0.513000	-180.000000	0.513000	-180.000000	0.513000	-180.000000	0.513000	180.000000	0.513000	180.000000	0.512000	-180.000000	0.512000	180.000000	0.512000	-180.000000	0.512000	-73.600000	0.828000
-180.000000	0.513000	-180.000000	0.513000	-180.000000	0.513000	-180.000000	0.513000	-180.000000	0.513000	-180.000000	0.513000	-180.000000	0.513000	-180.000000	0.513000	-180.000000	0.513000	-180.000000	0.513000	-180.000000	0.513000	-180.000000	0.513000	-180.000000	0.513000	-180.000000	0.513000	-180.000000	0.513000	-180.000000	0.512000	-180.000000	0.512000	-180.000000	0.512000	-180.000000	0.512000	-180.000000	0.512000	-180.000000	0.512000	-180.000000	0.512000	-180.000000	0.512000	-180.000000	0.512000	144.700000	0.021000
-180.000000	0.513000	-180.000000	0.513000	-180.000000	0.513000	-180.000000	0.513000	-180.000000	0.513000	-180.000000	0.513000	-180.000000	0.513000	-180.000000	0.513000	-180.000000	0.513000	-180.000000	0.513000	-180.000000	0.513000	-180.000000	0.513000	-180.000000	0.513000	-180.000000	0.513000	-180.000000	0.513000	-180.000000	0.513000	-180.000000	0.513000	-180.000000	0.513000	-180.000000	0.513000	180.000000	0.513000	180.000000	0.512000	-180.000000	0.512000	180.000000	0.512000	-180.000000	0.512000	108.300000	0.013000
-180.000000	0.513000	-180.000000	0.513000	-180.000000	0.513000	-180.000000	0.513000	-180.000000	0.513000	-180.000000	0.513000	-180.000000	0.513000	-180.000000	0.513000	-180.000000	0.513000	-180.000000	0.513000	-180.000000	0.513000	-180.000000	0.513000	-180.000000	0.513000	-180.000000	0.513000	-180.000000	0.513000	-180.000000	0.512000	-180.000000	0.512000	-180.000000	0.512000	-180.000000	0.512000	-180.000000	0.512000	-180.000000	0.512000	-180.000000	0.512000	-180.000000	0.512000	-180.000000	0.512000	173.000000	0.821000
-180.000000	0.442000	-180.000000	0.442000	-180.000000	0.000000	-180.000000	0.000000	-180.000000	0.000000	-180.000000	0.000000	-180.000000	0.000000	-180.000000	0.000000	-180.000000	0.000000	-180.000000	0.000000	-180.000000	0.000000	-180.000000	0.000000	-180.000000	0.000000	-180.000000	0.000000	-180.000000	0.000000	-180.000000	0.000000	-180.000000	0.000000	-180.000000	0.000000	-180.000000	0.000000	-180.000000	0.000000	-180.000000	0.000000	-180.000000	0.000000	-180.000000	0.000000	-180.000000	0.000000	-180.000000	0.000000
-180.000000	0.535000	-180.000000	0.535000	90.000000	0.751000	90.000000	0.751000	90.000000	0.751000	90.000000	0.751000	90.000000	0.751000	90.000000	0.751000	90.000000	0.751000	90.000000	0.751000	90.000000	0.751000	90.000000	0.000000	90.000000	0.000000	90.000000	0.000000	90.000000	0.000000	90.000000	0.000000	90.000000	0.000000	90.000000	0.000000	90.000000	0.000000	90.000000	0.000000	90.000000	0.000000	90.000000	0.000000	90.000000	0.000000	90.000000	0.000000	90.000000	0.000000
-180.000000	0.507000	-180.000000	0.507000	-180.000000	0.471000	-180.000000	0.471000	-180.000000	0.471000	-180.000000	0.471000	-180.000000	0.471000	-180.000000	0.471000	-180.000000	0.471000	-180.000000	0.471000	-180.000000	0.471000	-180.000000	0.820000	-180.000000	0.000000	-180.000000	0.000000	-180.000000	0.000000	-180.000000	0.000000	-180.000000	0.000000	-180.000000	0.000000	-180.000000	0.000000	-180.000000	0.000000	-180.000000	0.000000	-180.000000	0.000000	-180.000000	0.000000	-180.000000	0.000000	-180.000000	0.000000
-180.000000	0.514000	-180.000000	0.514000	-180.000000	0.525000	-180.000000	0.525000	-180.000000	0.525000	-180.000000	0.525000	-180.000000	0.525000	-180.000000	0.525000	-180.000000	0.525000	-180.000000	0.525000	-180.000000	0.525000	-180.000000	0.472000	-135.000000	0.910000	-135.000000	0.910000	-135.000000	0.910000	-135.000000	0.910000	-135.000000	0.910000	-135.000000	0.000000	-135.000000	0.000000	-135.000000	0.000000	-135.000000	0.000000	-135.000000	0.000000	-135.000000	0.000000	-135.000000	0.000000	-135.000000	0.000000
-180.000000	0.512000	-180.000000	0.512000	-180.000000	0.509000	-180.000000	0.509000	-180.000000	0.509000	-180.000000	0.509000	-180.000000	0.509000	-180.000000	0.509000	-180.000000	0.509000	-180.000000	0.509000	-180.000000	0.509000	-180.000000	0.525000	-180.000000	0.462000	-180.000000	0.462000	-180.000000	0.462000	-180.000000	0.461000	-180.000000	0.461000	-180.000000	0.000000	-180.000000	0.000000	-180.000000	0.000000	-180.000000	0.000000	-180.000000	0.000000	-180.000000	0.000000	-180.000000	0.000000	-180.000000	0.000000
-180.000000	0.513000	-180.000000	0.513000	-180.000000	0.514000	-180.000000	0.514000	-180.000000	0.514000	-180.000000	0.514000	-180.000000	0.514000	-180.000000	0.514000	-180.000000	0.514000	-180.000000	0.514000	-180.000000	0.514000	-180.000000	0.509000	-180.000000	0.528000	-180.000000	0.528000	-180.000000	0.528000	-180.000000	0.528000	-180.000000	0.528000	-90.000000	0.986000	-90.000000	0.000000	-90.000000	0.000000	-90.000000	0.000000	-90.000000	0.000000	-90.000000	0.000000	-90.000000	0.000000	-90.000000	0.000000
-180.000000	0.513000	-180.000000	0.513000	-180.000000	0.512000	-180.000000	0.512000	-180.000000	0.512000	-180.000000	0.512000	-180.000000	0.512000	-180.000000	0.512000	-180.000000	0.512000	-180.000000	0.512000	-180.000000	0.512000	-180.000000	0.514000	-180.000000	0.508000	-180.000000	0.508000	-180.000000	0.508000	-180.000000	0.508000	-180.000000	0.508000	-180.000000	0.024000	-180.000000	1.007000	-180.000000	0.000000	-180.000000	0.000000	-180.000000	0.000000	-180.000000	0.000000	-180.000000	0.000000	-180.000000	0.000000
-180.000000	0.513000	-180.000000	0.513000	-180.000000	0.513000	-180.000000	0.513000	-180.000000	0.513000	-180.000000	0.513000	-180.000000	0.513000	-180.000000	0.513000	-180.000000	0.513000	-180.000000	0.513000	-180.000000	0.513000	-180.000000	0.512000	-180.000000	0.514000	-180.000000	0.514000	-180.000000	0.514000	-180.000000	0.514000	-180.000000	0.514000	96.400000	0.739000	-180.000000	0.045000	112.500000	1.040000	112.500000	1.040000	112.500000	1.040000	112.500000	0.000000	112.500000	0.000000	112.500000	0.000000
-180.000000	0.513000	-180.000000	0.513000	-180.000000	0.513000	-180.000000	0.513000	-180.000000	0.513000	-180.000000	0.513000	-180.000000	0.513000	-180.000000	0.513000	-180.000000	0.513000	-180.000000	0.513000	-180.000000	0.513000	-180.000000	0.513000	-180.000000	0.512000	-180.000000	0.512000	-180.000000	0.512000	-180.000000	0.512000	-180.000000	0.512000	171.200000	0.045000	-102.100000	0.729000	-180.000000	0.013000	-180.000000	0.010000	-180.000000	0.008000	-180.000000	0.000000	-180.000000	0.000000	-180.000000	0.000000
-180.000000	0.513000	-180.000000	0.513000	-180.000000	0.513000	-180.000000	0.513000	-180.000000	0.513000	-180.000000	0.513000	-180.000000	0.513000	-180.000000	0.513000	-180.000000	0.513000	-180.000000	0.513000	-180.000000	0.513000	-180.000000	0.513000	-180.000000	0.513000	-180.000000	0.513000	-180.000000	0.513000	-180.000000	0.513000	-180.000000	0.513000	104.900000	0.723000	-160.900000	0.027000	-93.500000	0.745000	-92.700000	0.746000	-92.100000	0.747000	-90.000000	1.078000	-90.000000	0.000000	-90.000000	0.000000
-180.000000	0.513000	-180.000000	0.513000	-180.000000	0.513000	-180.000000	0.513000	-180.000000	0.513000	-180.000000	0.513000	-180.000000	0.513000	-180.000000	0.513000	-180.000000	0.513000	-180.000000	0.513000	-180.000000	0.513000	-180.000000	0.513000	-180.000000	0.513000	-180.000000	0.513000	-180.000000	0.513000	-180.000000	0.512000	-180.000000	0.512000	179.200000	0.472000	-105.100000	0.725000	-174.000000	0.018000	-175.300000	0.015000	-176.100000	0.011000	-180.000000	0.006000	-180.000000	0.000000	-180.000000	0.000000
-180.000000	0.513000	-180.000000	0.513000	-180.000000	0.513000	-180.000000	0.513000	-180.000000	0.513000	-180.000000	0.513000	-180.000000	0.513000	-180.000000	0.513000	-180.000000	0.513000	-180.000000	0.513000	-180.000000	0.513000	-180.000000	0.513000	-180.000000	0.513000	-180.000000	0.513000	-180.000000	0.512000	-180.000000	0.513000	-180.000000	0.513000	179.700000	0.525000	-179.500000	0.474000	-97.400000	0.739000	-96.100000	0.742000	-94.700000	0.744000	91.600000	0.748000	135.000000	1.110000	135.000000	0.000000
-180.000000	0.513000	-180.000000	0.513000	-180.000000	0.513000	-180.000000	0.513000	-180.000000	0.513000	-180.000000	0.513000	-180.000000	0.513000	-180.000000	0.513000	-180.000000	0.513000	-180.000000	0.513000	-180.000000	0.513000	-180.000000	0.513000	-180.000000	0.513000	-180.000000	0.513000	-180.000000	0.513000	-180.000000	0.512000	-180.000000	0.512000	179.900000	0.509000	-179.800000	0.524000	-172.200000	0.034000	-173.100000	0.024000	-174.700000	0.019000	177.000000	0.009000	-180.000000	0.004000	-180.000000	0.000000
-180.000000	0.513000	-180.000000	0.513000	-180.000000	0.513000	-180.000000	0.513000	-180.000000	0.513000	-180.000000	0.513000	-180.000000	0.513000	-180.000000	0.513000	-180.000000	0.513000	-180.000000	0.513000	-180.000000	0.513000	-180.000000	0.513000	-180.000000	0.513000	-180.000000	0.513000	-180.000000	0.513000	-180.000000	0.513000	-180.000000	0.513000	180.000000	0.514000	-180.000000	0.509000	-102.000000	0.730000	-99.200000	0.736000	-97.300000	0.739000	93.800000	0.746000	88.700000	0.020000	90.000000	0.000000
-180.000000	0.513000	-180.000000	0.513000	-180.000000	0.513000	-180.000000	0.513000	-180.000000	0.513000	-180.000000	0.513000	-180.000000	0.513000	-180.000000	0.513000	-180.000000	0.513000	-180.000000	0.513000	-180.000000	0.513000	-180.000000	0.513000	-180.000000	0.513000	-180.000000	0.513000	-180.000000	0.512000	-180.000000	0.512000	-180.000000	0.512000	-180.000000	0.512000	-180.000000	0.513000	-165.600000	0.038000	-169.000000	0.028000	-171.000000	0.022000	175.600000	0.014000	-177.600000	0.014000	-180.000000	0.000000
-180.000000	0.513000	-180.000000	0.513000	-180.000000	0.513000	-180.000000	0.513000	-180.000000	0.513000	-180.000000	0.513000	-180.000000	0.513000	-180.000000	0.513000	-180.000000	0.513000	-180.000000	0.513000	-180.000000	0.513000	-180.000000	0.513000	-180.000000	0.513000	-180.000000	0.513000	-180.000000	0.513000	-180.000000	0.513000	-180.000000	0.513000	180.000000	0.513000	-180.000000	0.512000	-105.500000	0.723000	-101.900000	0.730000	-99.600000	0.735000	95.700000	0.743000	-116.400000	0.887000	-123.700000	1.156000
-180.000000	0.513000	-180.000000	0.513000	-180.000000	0.513000	-180.000000	0.513000	-180.000000	0.513000	-180.000000	0.513000	-180.000000	0.513000	-180.000000	0.513000	-180.000000	0.513000	-180.000000	0.513000	-180.000000	0.513000	-180.000000	0.513000	-180.000000	0.513000	-180.000000	0.513000	-180.000000	0.513000	-180.000000	0.512000	-180.000000	0.512000	-180.000000	0.512000	-180.000000	0.513000	-166.000000	0.063000	-167.500000	0.039000	-169.600000	0.029000	173.100000	0.016000	-154.200000	0.009000	180.000000	0.004000
-180.000000	0.513000	-180.000000	0.513000	-180.000000	0.513000	-180.000000	0.513000	-180.000000	0.513000	-180.000000	0.513000	-180.000000	0.513000	-180.000000	0.513000	-180.000000	0.513000	-180.000000	0.513000	-180.000000	0.513000	-180.000000	0.513000	-180.000000	0.513000	-180.000000	0.513000	-180.000000	0.512000	-180.000000	0.513000	-180.000000	0.513000	180.000000	0.513000	-180.000000	0.512000	-110.800000	0.710000	-105.000000	0.724000	-101.900000	0.730000	97.300000	0.740000	-104.600000	0.022000	-88.700000	0.013000
-180.000000	0.513000	-180.000000	0.513000	-180.000000	0.513000	-180.000000	0.513000	-180.000000	0.513000	-180.000000	0.513000	-180.000000	0.513000	-180.000000	0.513000	-180.000000	0.513000	-180.000000	0.513000	-180.000000	0.513000	-180.000000	0.513000	-180.000000	0.513000	-180.000000	0.513000	-180.000000	0.513000	-180.000000	0.512000	-180.000000	0.512000	-180.000000	0.512000	-180.000000	0.513000	-158.300000	0.070000	-162.800000	0.042000	-166.300000	0.032000	172.100000	0.021000	-176.900000	0.813000	177.600000	0.006000
-180.000000	0.513000	-180.000000	0.513000	-180.000000	0.513000	-180.000000	0.513000	-180.000000	0.513000	-180.000000	0.513000	-180.000000	0.513000	-180.000000	0.513000	-180.000000	0.513000	-180.000000	0.513000	-180.000000	0.513000	-180.000000	0.513000	-180.000000	0.513000	-180.000000	0.513000	-180.000000	0.513000	-180.000000	0.513000	-180.000000	0.513000	180.000000	0.513000	-180.000000	0.512000	-114.700000	0.701000	-107.400000	0.719000	-103.900000	0.726000	99.000000	0.736000	-108.900000	0.045000	109.500000	0.897000
-180.000000	0.513000	-180.000000	0.513000	-180.000000	0.513000	-180.000000	0.513000	-180.000000	0.513000	-180.000000	0.513000	-180.000000	0.513000	-180.000000	0.513000	-180.000000	0.513000	-180.000000	0.513000	-180.000000	0.513000	-180.000000	0.513000	-180.000000	0.513000	-180.000000	0.513000	-180.000000	0.512000	-180.000000	0.512000	-180.000000	0.512000	-180.000000	0.512000	-180.000000	0.513000	-178.800000	0.475000	-162.500000	0.056000	-165.000000	0.039000	169.600000	0.024000	-141.000000	0.014000	166.800000	0.007000
-180.000000	0.513000	-180.000000	0.513000	-180.000000	0.513000	-180.000000	0.513000	-180.000000	0.513000	-180.000000	0.513000	-180.000000	0.513000	-180.000000	0.513000	-180.000000	0.513000	-180.000000	0.513000	-180.000000	0.513000	-180.000000	0.513000	-180.000000	0.513000	-180.000000	0.513000	-180.000000	0.513000	-180.000000	0.513000	-180.000000	0.513000	180.000000	0.513000	-180.000000	0.512000	-179.600000	0.524000	-110.500000	0.711000	-105.900000	0.722000	100.700000	0.733000	76.200000	0.822000	98.700000	0.016000
-180.000000	0.513000	-180.000000	0.513000	-180.000000	0.513000	-180.000000	0.513000	-180.000000	0.513000	-180.000000	0.513000	-180.000000	0.513000	-180.000000	0.513000	-180.000000	0.513000	-180.000000	0.513000	-180.000000	0.513000	-180.000000	0.513000	-180.000000	0.513000	-180.000000	0.513000	-180.000000	0.513000	-180.000000	0.512000	-180.000000	0.512000	-180.000000	0.512000	-180.000000	0.513000	-179.900000	0.509000	-157.200000	0.059000	-161.900000	0.042000	168.200000	0.028000	163.200000	0.014000	177.400000	0.812000
-180.000000	0.513000	-180.000000	0.513000	-180.000000	0.513000	-180.000000	0.513000	-180.000000	0.513000	-180.000000	0.513000	-180.000000	0.513000	-180.000000	0.513000	-180.000000	0.513000	-180.000000	0.513000	-180.000000	0.513000	-180.000000	0.513000	-180.000000	0.513000	-180.000000	0.513000	-180.000000	0.512000	-180.000000	0.513000	-180.000000	0.513000	180.000000	0.513000	-180.000000	0.512000	180.000000	0.513000	-113.000000	0.706000	-107.800000	0.718000	102.200000	0.730000	101.300000	0.732000	84.000000	0.049000
-180.000000	0.513000	-180.000000	0.513000	-180.000000	0.513000	-180.000000	0.513000	-180.000000	0.513000	-180.000000	0.513000	-180.000000	0.513000	-180.000000	0.513000	-180.000000	0.513000	-180.000000	0.513000	-180.000000	0.513000	-180.000000	0.513000	-180.000000	0.513000	-180.000000	0.513000	-180.000000	0.513000	-180.000000	0.512000	-180.000000	0.512000	-180.000000	0.512000	-180.000000	0.513000	-180.000000	0.512000	-179.000000	0.475000	-160.600000	0.049000	166.300000	0.031000	172.900000	0.038000	-179.700000	0.011000
-180.000000	0.513000	-180.000000	0.513000	-180.000000	0.513000	-180.000000	0.513000	-180.000000	0.513000	-180.000000	0.513000	-180.000000	0.513000	-180.000000	0.513000	-180.000000	0.513000	-180.000000	0.513000	-180.000000	0.513000	-180.000000	0.513000	-180.000000	0.513000	-180.000000	0.513000	-180.000000	0.513000	-180.000000	0.513000	-180.000000	0.513000	180.000000	0.513000	-180.000000	0.512000	180.000000	0.513000	-179.700000	0.524000	-109.700000	0.714000	103.700000	0.727000	102.700000	0.728000	-90.500000	0.802000
-180.000000	0.513000	-180.000000	0.513000	-180.000000	0.513000	-180.000000	0.513000	-180.000000	0.513000	-180.000000	0.513000	-180.000000	0.513000	-180.000000	0.513000	-180.000000	0.513000	-180.000000	0.513000	-180.000000	0.513000	-180.000000	0.513000	-180.000000	0.513000	-180.000000	0.513000	-180.000000	0.512000	-180.000000	0.512000	-180.000000	0.512000	-180.000000	0.512000	-180.000000	0.513000	-180.000000	0.512000	-179.900000	0.509000	-157.600000	0.052000	164.700000	0.034000	160.900000	0.020000	90.000000	0.053000
-180.000000	0.513000	-180.000000	0.513000	-180.000000	0.513000	-180.000000	0.513000	-180.000000	0.513000	-180.000000	0.513000	-180.000000	0.513000	-180.000000	0.513000	-180.000000	0.513000	-180.000000	0.513000	-180.000000	0.513000	-180.000000	0.513000	-180.000000	0.513000	-180.000000	0.513000	-180.000000	0.513000	-180.000000	0.513000	-180.000000	0.513000	180.000000	0.513000	-180.000000	0.512000	180.000000	0.513000	-180.000000	0.513000	-111.500000	0.710000	105.000000	0.724000	103.700000	0.728000	161.900000	0.011000
-180.000000	0.513000	-180.000000	0.513000	-180.000000	0.513000	-180.000000	0.513000	-180.000000	0.513000	-180.000000	0.513000	-180.000000	0.513000	-180.000000	0.513000	-180.000000	0.513000	-180.000000	0.513000	-180.000000	0.513000	-180.000000	0.513000	-180.000000	0.513000	-180.000000	0.513000	-180.000000	0.513000	-180.000000	0.512000	-180.000000	0.512000	-180.000000	0.512000	-180.000000	0.513000	-180.000000	0.512000	180.000000	0.512000	-156.700000	0.060000	163.300000	0.038000	169.600000	0.042000	-80.400000	0.811000
-180.000000	0.513000	-180.000000	0.513000	-180.000000	0.513000	-180.000000	0.513000	-180.000000	0.513000	-180.000000	0.513000	-180.000000	0.513000	-180.000000	0.513000	-180.000000	0.513000	-180.000000	0.513000	-180.000000	0.513000	-180.000000	0.513000	-180.000000	0.513000	-180.000000	0.513000	-180.000000	0.512000	-180.000000	0.513000	-180.000000	0.513000	180.000000	0.513000	-180.000000	0.512000	180.000000	0.513000	-180.000000	0.512000	-113.300000	0.705000	106.400000	0.721000	104.900000	0.724000	150.700000	0.031000
-180.000000	0.513000	-180.000000	0.513000	-180.000000	0.513000	-180.000000	0.513000	-180.000000	0.513000	-180.000000	0.513000	-180.000000	0.513000	-180.000000	0.513000	-180.000000	0.513000	-180.000000	0.513000	-180.000000	0.513000	-180.000000	0.513000	-180.000000	0.513000	-180.000000	0.513000	-180.000000	0.513000	-180.000000	0.512000	-180.000000	0.512000	-180.000000	0.512000	-180.000000	0.513000	-180.000000	0.512000	180.000000	0.512000	-153.800000	0.064000	161.300000	0.041000	158.700000	0.025000	106.700000	0.023000
-180.000000	0.513000	-180.000000	0.513000	-180.000000	0.513000	-180.000000	0.513000	-180.000000	0.513000	-180.000000	0.513000	-180.000000	0.513000	-180.000000	0.513000	-180.000000	0.513000	-180.000000	0.513000	-180.000000	0.513000	-180.000000	0.513000	-180.000000	0.513000	-180.000000	0.513000	-180.000000	0.513000	-180.000000	0.513000	-180.000000	0.513000	180.000000	0.513000	-180.000000	0.512000	180.000000	0.513000	-180.000000	0.512000	-115.200000	0.701000	107.800000	0.718000	105.600000	0.724000	170.800000	0.806000
-180.000000	0.513000	-180.000000	0.513000	-180.000000	0.513000	-180.000000	0.513000	-180.000000	0.513000	-180.000000	0.513000	-180.000000	0.513000	-180.000000	0.513000	-180.000000	0.513000	-180.000000	0.513000	-180.000000	0.513000	-180.000000	0.513000	-180.000000	0.513000	-180.000000	0.513000	-180.000000	0.512000	-180.000000	0.512000	-180.000000	0.512000	-180.000000	0.512000	-180.000000	0.513000	-180.000000	0.512000	180.000000	0.512000	-153.200000	0.073000	159.800000	0.045000	167.000000	0.046000	-84.900000	0.037000
-180.000000	0.513000	-180.000000	0.513000	-180.000000	0.513000	-180.000000	0.513000	-180.000000	0.513000	-180.000000	0.513000	-180.000000	0.513000	-180.000000	0.513000	-180.000000	0.513000	-180.000000	0.513000	-180.000000	0.513000	-180.000000	0.513000	-180.000000	0.513000	-180.000000	0.513000	-180.000000	0.513000	-180.000000	0.513000	-180.000000	0.513000	180.000000	0.513000	-180.000000	0.512000	180.000000	0.513000	-180.000000	0.512000	-117.000000	0.696000	109.200000	0.715000	106.800000	0.720000	-172.600000	0.013000
-180.000000	0.513000	-180.000000	0.513000	-180.000000	0.513000	-180.000000	0.513000	-180.000000	0.513000	-180.000000	0.513000	-180.000000	0.513000	-180.000000	0.513000	-180.000000	0.513000	-180.000000	0.513000	-180.000000	0.513000	-180.000000	0.513000	-180.000000	0.513000	-180.000000	0.513000	-180.000000	0.513000	-180.000000	0.512000	-180.000000	0.512000	-180.000000	0.512000	-180.000000	0.513000	-180.000000	0.512000	180.000000	0.512000	-150.600000	0.077000	157.800000	0.048000	156.600000	0.030000	86.100000	0.808000
-180.000000	0.513000	-180.000000	0.513000	-180.000000	0.513000	-180.000000	0.513000	-180.000000	0.513000	-180.000000	0.513000	-180.000000	0.513000	-180.000000	0.513000	-180.000000	0.513000	-180.000000	0.513000	-180.000000	0.513000	-180.000000	0.513000	-180.000000	0.513000	-180.000000	0.513000	-180.000000	0.512000	-180.000000	0.513000	-180.000000	0.513000	180.000000	0.513000	-180.000000	0.512000	180.000000	0.513000	-180.000000	0.512000	-118.700000	0.692000	110.600000	0.712000	107.500000	0.720000	-128.400000	0.045000
-180.000000	0.513000	-180.000000	0.513000	-180.000000	0.513000	-180.000000	0.513000	-180.000000	0.513000	-180.000000	0.513000	-180.000000	0.513000	-180.000000	0.513000	-180.000000	0.513000	-180.000000	0.513000	-180.000000	0.513000	-180.000000	0.513000	-180.000000	0.513000	-180.000000	0.513000	-180.000000	0.513000	-180.000000	0.512000	-180.000000	0.512000	-180.000000	0.512000	-180.000000	0.513000	-180.000000	0.512000	180.000000	0.512000	-153.700000	0.096000	156.300000	0.052000	164.200000	0.050000	-133.000000	0.016000
-180.000000	0.513000	-180.000000	0.513000	-180.000000	0.513000	-180.000000	0.513000	-180.000000	0.513000	-180.000000	0.513000	-180.000000	0.513000	-180.000000	0.513000	-180.000000	0.513000	-180.000000	0.513000	-180.000000	0.513000	-180.000000	0.513000	-180.000000	0.513000	-180.000000	0.513000	-180.000000	0.513000	-180.000000	0.513000	-180.000000	0.513000	180.000000	0.513000	-180.000000	0.512000	180.000000	0.513000	-180.000000	0.512000	-121.200000	0.685000	112.000000	0.709000	108.600000	0.716000	-158.700000	0.819000
-180.000000	0.513000	-180.000000	0.513000	-180.000000	0.513000	-180.000000	0.513000	-180.000000	0.513000	-180.000000	0.513000	-180.000000	0.513000	-180.000000	0.513000	-180.000000	0.513000	-180.000000	0.513000	-180.000000	0.513000	-180.000000	0.513000	-180.000000	0.513000	-180.000000	0.513000	-180.000000	0.512000	-180.000000	0.512000	-180.000000	0.512000	-180.000000	0.512000	-180.000000	0.513000	-180.000000	0.512000	180.000000	0.512000	-142.500000	0.077000	154.400000	0.056000	154.400000	0.035000	-124.900000	0.013000
-180.000000	0.513000	-180.000000	0.513000	-180.000000	0.513000	-180.000000	0.513000	-180.000000	0.513000	-180.000000	0.513000	-180.000000	0.513000	-180.000000	0.513000	-180.000000	0.513000	-180.000000	0.513000	-180.000000	0.513000	-180.000000	0.513000	-180.000000	0.513000	-180.000000	0.513000	-180.000000	0.513000	-180.000000	0.513000	-180.000000	0.513000	180.000000	0.513000	-180.000000	0.512000	180.000000	0.513000	-180.000000	0.512000	-121.500000	0.686000	113.400000	0.705000	109.500000	0.716000	-139.900000	0.023000
-180.000000	0.513000	-180.000000	0.513000	-180.000000	0.513000	-180.000000	0.513000	-180.000000	0.513000	-180.000000	0.513000	-180.000000	0.513000	-180.000000	0.513000	-180.000000	0.513000	-180.000000	0.513000	-180.000000	0.513000	-180.000000	0.513000	-180.000000	0.513000	-180.000000	0.513000	-180.000000	0.513000	-180.000000	0.512000	-180.000000	0.512000	-180.000000	0.512000	-180.000000	0.513000	-180.000000	0.512000	180.000000	0.512000	-178.700000	0.478000	152.700000	0.061000	161.300000	0.055000	90.600000	0.823000
-180.000000	0.513000	-180.000000	0.513000	-180.000000	0.513000	-180.000000	0.513000	-180.000000	0.513000	-180.000000	0.513000	-180.000000	0.513000	-180.000000	0.513000	-180.000000	0.513000	-180.000000	0.513000	-180.000000	0.513000	-180.000000	0.513000	-180.000000	0.513000	-180.000000	0.513000	-180.000000	0.512000	-180.000000	0.513000	-180.000000	0.513000	180.000000	0.513000	-180.000000	0.512000	180.000000	0.513000	-180.000000	0.512000	-179.600000	0.523000	115.000000	0.702000	110.700000	0.711000	111.100000	0.012000
-180.000000	0.513000	-180.000000	0.513000	-180.000000	0.513000	-180.000000	0.513000	-180.000000	0.513000	-180.000000	0.513000	-180.000000	0.513000	-180.000000	0.513000	-180.000000	0.513000	-180.000000	0.513000	-180.000000	0.513000	-180.000000	0.513000	-180.000000	0.513000	-180.000000	0.513000	-180.000000	0.513000	-180.000000	0.512000	-180.000000	0.512000	-180.000000	0.512000	-180.000000	0.513000	-180.000000	0.512000	180.000000	0.512000	-179.900000	0.509000	150.300000	0.064000	151.600000	0.041000	109.700000	0.031000
-180.000000	0.513000	-180.000000	0.513000	-180.000000	0.513000	-180.000000	0.513000	-180.000000	0.513000	-180.000000	0.513000	-180.000000	0.513000	-180.000000	0.513000	-180.000000	0.513000	-180.000000	0.513000	-180.000000	0.513000	-180.000000	0.513000	-180.000000	0.513000	-180.000000	0.513000	-180.000000	0.513000	-180.000000	0.513000	-180.000000	0.513000	180.000000	0.513000	-180.000000	0.512000	180.000000	0.513000	-180.000000	0.512000	-180.000000	0.513000	116.400000	0.698000	111.700000	0.711000	87.900000	0.817000
-180.000000	0.513000	-180.000000	0.513000	-180.000000	0.513000	-180.000000	0.513000	-180.000000	0.513000	-180.000000	0.513000	-180.000000	0.513000	-180.000000	0.513000	-180.000000	0.513000	-180.000000	0.513000	-180.000000	0.513000	-180.000000	0.513000	-180.000000	0.513000	-180.000000	0.513000	-180.000000	0.512000	-180.000000	0.512000	-180.000000	0.512000	-180.000000	0.512000	-180.000000	0.513000	-180.000000	0.512000	180.000000	0.512000	180.000000	0.512000	149.700000	0.072000	157.800000	0.060000	106.000000	0.019000
-180.000000	0.513000	-180.000000	0.513000	-180.000000	0.513000	-180.000000	0.513000	-180.000000	0.513000	-180.000000	0.513000	-180.000000	0.513000	-180.000000	0.513000	-180.000000	0.513000	-180.000000	0.513000	-180.000000	0.513000	-180.000000	0.513000	-180.000000	0.513000	-180.000000	0.513000	-180.000000	0.513000	-180.000000	0.513000	-180.000000	0.513000	180.000000	0.513000	-180.000000	0.512000	180.000000	0.513000	-180.000000	0.512000	-180.000000	0.512000	118.100000	0.694000	113.000000	0.706000	115.000000	0.018000
-180.000000	0.513000	-180.000000	0.513000	-180.000000	0.513000	-180.000000	0.513000	-180.000000	0.513000	-180.000000	0.513000	-180.000000	0.513000	-180.000000	0.513000	-180.000000	0.513000	-180.000000	0.513000	-180.000000	0.513000	-180.000000	0.513000	-180.000000	0.513000	-180.000000	0.513000	-180.000000	0.513000	-180.000000	0.512000	-180.000000	0.512000	-180.000000	0.512000	-180.000000	0.513000	-180.000000	0.512000	180.000000	0.512000	180.000000	0.512000	146.200000	0.073000	148.400000	0.047000	81.000000	0.823000
-180.000000	0.513000	-180.000000	0.513000	-180.000000	0.513000	-180.000000	0.513000	-180.000000	0.513000	-180.000000	0.513000	-180.000000	0.513000	-180.000000	0.513000	-180.000000	0.513000	-180.000000	0.513000	-180.000000	0.513000	-180.000000	0.513000	-180.000000	0.513000	-180.000000	0.513000	-180.000000	0.512000	-180.000000	0.513000	-180.000000	0.513000	180.000000	0.513000	-180.000000	0.512000	180.000000	0.513000	-180.000000	0.512000	-180.000000	0.512000	119.500000	0.691000	114.100000	0.706000	107.900000	0.022000
-180.000000	0.513000	-180.000000	0.513000	-180.000000	0.513000	-180.000000	0.513000	-180.000000	0.513000	-180.000000	0.513000	-180.000000	0.513000	-180.000000	0.513000	-180.000000	0.513000	-180.000000	0.513000	-180.000000	0.513000	-180.000000	0.513000	-180.000000	0.513000	-180.000000	0.513000	-180.000000	0.513000	-180.000000	0.512000	-180.000000	0.512000	-180.000000	0.512000	-180.000000	0.513000	-180.000000	0.512000	180.000000	0.512000	180.000000	0.512000	147.400000	0.084000	154.100000	0.067000	122.000000	0.011000
-180.000000	0.513000	-180.000000	0.513000	-180.000000	0.513000	-180.000000	0.513000	-180.000000	0.513000	-180.000000	0.513000	-180.000000	0.513000	-180.000000	0.513000	-180.000000	0.513000	-180.000000	0.513000	-180.000000	0.513000	-180.000000	0.513000	-180.000000	0.513000	-180.000000	0.513000	-180.000000	0.513000	-180.000000	0.513000	-180.000000	0.513000	180.000000	0.513000	-180.000000	0.512000	180.000000	0.513000	-180.000000	0.512000	-180.000000	0.512000	121.000000	0.686000	115.600000	0.700000	75.800000	0.831000
-180.000000	0.513000	-180.000000	0.513000	-180.000000	0.513000	-180.000000	0.513000	-180.000000	0.513000	-180.000000	0.513000	-180.000000	0.513000	-180.000000	0.513000	-180.000000	0.513000	-180.000000	0.513000	-180.000000	0.513000	-180.000000	0.513000	-180.000000	0.513000	-180.000000	0.513000	-180.000000	0.512000	-180.000000	0.512000	-180.000000	0.512000	-180.000000	0.512000	-180.000000	0.513000	-180.000000	0.512000	180.000000	0.512000	180.000000	0.512000	142.600000	0.081000	144.100000	0.054000	-143.400000	0.014000
-180.000000	0.513000	-180.000000	0.513000	-180.000000	0.513000	-180.000000	0.513000	-180.000000	0.513000	-180.000000	0.513000	-180.000000	0.513000	-180.000000	0.513000	-180.000000	0.513000	-180.000000	0.513000	-180.000000	0.513000	-180.000000	0.513000	-180.000000	0.513000	-180.000000	0.513000	-180.000000	0.513000	-180.000000	0.513000	-180.000000	0.513000	180.000000	0.513000	-180.000000	0.512000	180.000000	0.513000	-180.000000	0.512000	-180.000000	0.512000	122.200000	0.685000	117.100000	0.699000	-116.000000	0.013000
-180.000000	0.513000	-180.000000	0.513000	-180.000000	0.513000	-180.000000	0.513000	-180.000000	0.513000	-180.000000	0.513000	-180.000000	0.513000	-180.000000	0.513000	-180.000000	0.513000	-180.000000	0.513000	-180.000000	0.513000	-180.000000	0.513000	-180.000000	0.513000	-180.000000	0.513000	-180.000000	0.513000	-180.000000	0.512000	-180.000000	0.512000	-180.000000	0.512000	-180.000000	0.513000	-180.000000	0.512000	180.000000	0.512000	180.000000	0.512000	148.900000	0.101000	150.000000	0.077000	-172.700000	0.824000
-180.000000	0.513000	-180.000000	0.513000	-180.000000	0.513000	-180.000000	0.513000	-180.000000	0.513000	-180.000000	0.513000	-180.000000	0.513000	-180.000000	0.513000	-180.000000	0.513000	-180.000000	0.513000	-180.000000	0.513000	-180.000000	0.513000	-180.000000	0.513000	-180.000000	0.513000	-180.000000	0.512000	-180.000000	0.513000	-180.000000	0.513000	180.000000	0.513000	-180.000000	0.512000	180.000000	0.513000	-180.000000	0.512000	-180.000000	0.512000	123.500000	0.679000	118.900000	0.692000	-111.800000	0.027000
-180.000000	0.513000	-180.000000	0.513000	-180.000000	0.513000	-180.000000	0.513000	-180.000000	0.513000	-180.000000	0.513000	-180.000000	0.513000	-180.000000	0.513000	-180.000000	0.513000	-180.000000	0.513000	-180.000000	0.513000	-180.000000	0.513000	-180.000000	0.513000	-180.000000	0.513000	-180.000000	0.513000	-180.000000	0.512000	-180.000000	0.512000	-180.000000	0.512000	-180.000000	0.513000	-180.000000	0.512000	180.000000	0.512000	180.000000	0.512000	135.100000	0.076000	138.200000	0.063000	-148.600000	0.014000
-180.000000	0.513000	-180.000000	0.513000	-180.000000	0.513000	-180.000000	0.513000	-180.000000	0.513000	-180.000000	0.513000	-180.000000	0.513000	-180.000000	0.513000	-180.000000	0.513000	-180.000000	0.513000	-180.000000	0.513000	-180.000000	0.513000	-180.000000	0.513000	-180.000000	0.513000	-180.000000	0.513000	-180.000000	0.513000	-180.000000	0.513000	180.000000	0.513000	-180.000000	0.512000	180.000000	0.513000	-180.000000	0.512000	-180.000000	0.512000	124.100000	0.682000	120.900000	0.690000	82.200000	0.822000
-180.000000	0.513000	-180.000000	0.513000	-180.000000	0.513000	-180.000000	0.513000	-180.000000	0.513000	-180.000000	0.513000	-180.000000	0.513000	-180.000000	0.513000	-180.000000	0.513000	-180.000000	0.513000	-180.000000	0.513000	-180.000000	0.513000	-180.000000	0.513000	-180.000000	0.513000	-180.000000	0.512000	-180.000000	0.512000	-180.000000	0.512000	-180.000000	0.512000	-180.000000	0.513000	-180.000000	0.512000	180.000000	0.512000	180.000000	0.512000	178.800000	0.480000	147.600000	0.095000	126.600000	0.021000
-180.000000	0.513000	-180.000000	0.513000	-180.000000	0.513000	-180.000000	0.513000	-180.000000	0.513000	-180.000000	0.513000	-180.000000	0.513000	-180.000000	0.513000	-180.000000	0.513000	-180.000000	0.513000	-180.000000	0.513000	-180.000000	0.513000	-180.000000	0.513000	-180.000000	0.513000	-180.000000	0.513000	-180.000000	0.513000	-180.000000	0.513000	180.000000	0.513000	-180.000000	0.512000	180.000000	0.513000	-180.000000	0.512000	-180.000000	0.512000	179.600000	0.522000	122.800000	0.681000	109.900000	0.021000
-180.000000	0.513000	-180.000000	0.513000	-180.000000	0.513000	-180.000000	0.513000	-180.000000	0.513000	-180.000000	0.513000	-180.000000	0.513000	-180.000000	0.513000	-180.000000	0.513000	-180.000000	0.513000	-180.000000	0.513000	-180.000000	0.513000	-180.000000	0.513000	-180.000000	0.513000	-180.000000	0.513000	-180.000000	0.512000	-180.000000	0.512000	-180.000000	0.512000	-180.000000	0.513000	-180.000000	0.512000	180.000000	0.512000	180.000000	0.512000	179.900000	0.509000	129.000000	0.068000	166.500000	0.823000
-180.000000	0.513000	-180.000000	0.513000	-180.000000	0.513000	-180.000000	0.513000	-180.000000	0.513000	-180.000000	0.513000	-180.000000	0.513000	-180.000000	0.513000	-180.000000	0.513000	-180.000000	0.513000	-180.000000	0.513000	-180.000000	0.513000	-180.000000	0.513000	-180.000000	0.513000	-180.000000	0.512000	-180.000000	0.513000	-180.000000	0.513000	180.000000	0.513000	-180.000000	0.512000	180.000000	0.513000	-180.000000	0.512000	-180.000000	0.512000	180.000000	0.513000	125.300000	0.681000	-96.600000	0.014000
-180.000000	0.513000	-180.000000	0.513000	-180.000000	0.513000	-180.000000	0.513000	-180.000000	0.513000	-180.000000	0.513000	-180.000000	0.513000	-180.000000	0.513000	-180.000000	0.513000	-180.000000	0.513000	-180.000000	0.513000	-180.000000	0.513000	-180.000000	0.513000	-180.000000	0.513000	-180.000000	0.513000	-180.000000	0.512000	-180.000000	0.512000	-180.000000	0.512000	-180.000000	0.513000	-180.000000	0.512000	180.000000	0.512000	180.000000	0.512000	-180.000000	0.512000	178.900000	0.481000	-146.800000	0.018000
-180.000000	0.513000	-180.000000	0.513000	-180.000000	0.513000	-180.000000	0.513000	-180.000000	0.513000	-180.000000	0.513000	-180.000000	0.513000	-180.000000	0.513000	-180.000000	0.513000	-180.000000	0.513000	-180.000000	0.513000	-180.000000	0.513000	-180.000000	0.513000	-180.000000	0.513000	-180.000000	0.513000	-180.000000	0.513000	-180.000000	0.513000	180.000000	0.513000	-180.000000	0.512000	180.000000	0.513000	-180.000000	0.512000	-180.000000	0.512000	180.000000	0.512000	179.600000	0.521000	74.100000	0.824000
-180.000000	0.513000	-180.000000	0.513000	-180.000000	0.513000	-180.000000	0.513000	-180.000000	0.513000	-180.000000	0.513000	-180.000000	0.513000	-180.000000	0.513000	-180.000000	0.513000	-180.000000	0.513000	-180.000000	0.513000	-180.000000	0.513000	-180.000000	0.513000	-180.000000	0.513000	-180.000000	0.512000	-180.000000	0.512000	-180.000000	0.512000	-180.000000	0.512000	-180.000000	0.513000	-180.000000	0.512000	180.000000	0.512000	180.000000	0.512000	-180.000000	0.512000	179.900000	0.509000	-139.000000	0.021000
-180.000000	0.513000	-180.000000	0.513000	-180.000000	0.513000	-180.000000	0.513000	-180.000000	0.513000	-180.000000	0.513000	-180.000000	0.513000	-180.000000	0.513000	-180.000000	0.513000	-180.000000	0.513000	-180.000000	0.513000	-180.000000	0.513000	-180.000000	0.513000	-180.000000	0.513000	-180.000000	0.513000	-180.000000	0.513000	-180.000000	0.513000	180.000000	0.513000	-180.000000	0.512000	180.000000	0.513000	-180.000000	0.512000	-180.000000	0.512000	180.000000	0.512000	-180.000000	0.513000	-114.800000	0.019000
-180.000000	0.513000	-180.000000	0.513000	-180.000000	0.513000	-180.000000	0.513000	-180.000000	0.513000	-180.000000	0.513000	-180.000000	0.513000	-180.000000	0.513000	-180.000000	0.513000	-180.000000	0.513000	-180.000000	0.513000	-180.000000	0.513000	-180.000000	0.513000	-180.000000	0.513000	-180.000000	0.513000	-180.000000	0.512000	-180.000000	0.512000	-180.000000	0.512000	-180.000000	0.513000	-180.000000	0.512000	180.000000	0.512000	180.000000	0.512000	-180.000000	0.512000	-180.000000	0.512000	-171.300000	0.819000
-180.000000	0.513000	-180.000000	0.513000	-180.000000	0.513000	-180.000000	0.513000	-180.000000	0.513000	-180.000000	0.513000	-180.000000	0.513000	-180.000000	0.513000	-180.000000	0.513000	-180.000000	0.513000	-180.000000	0.513000	-180.000000	0.513000	-180.000000	0.513000	-180.000000	0.513000	-180.000000	0.512000	-180.000000	0.513000	-180.000000	0.513000	180.000000	0.513000	-180.000000	0.512000	180.000000	0.513000	-180.000000	0.512000	-180.000000	0.512000	180.000000	0.512000	-180.000000	0.512000	-112.200000	0.027000
-180.000000	0.513000	-180.000000	0.513000	-180.000000	0.513000	-180.000000	0.513000	-180.000000	0.513000	-180.000000	0.513000	-180.000000	0.513000	-180.000000	0.513000	-180.000000	0.513000	-180.000000	0.513000	-180.000000	0.513000	-180.000000	0.513000	-180.000000	0.513000	-180.000000	0.513000	-180.000000	0.513000	-180.000000	0.512000	-180.000000	0.512000	-180.000000	0.512000	-180.000000	0.513000	-180.000000	0.512000	180.000000	0.512000	180.000000	0.512000	-180.000000	0.512000	-180.000000	0.512000	-150.200000	0.009000
-180.000000	0.513000	-180.000000	0.513000	-180.000000	0.513000	-180.000000	0.513000	-180.000000	0.513000	-180.000000	0.513000	-180.000000	0.513000	-180.000000	0.513000	-180.000000	0.513000	-180.000000	0.513000	-180.000000	0.513000	-180.000000	0.513000	-180.000000	0.513000	-180.000000	0.513000	-180.000000	0.513000	-180.000000	0.513000	-180.000000	0.513000	180.000000	0.513000	-180.000000	0.512000	180.000000	0.513000	-180.000000	0.512000	-180.000000	0.512000	180.000000	0.512000	-180.000000	0.512000	81.700000	0.824000
-180.000000	0.513000	-180.000000	0.513000	-180.000000	0.513000	-180.000000	0.513000	-180.000000	0.513000	-180.000000	0.513000	-180.000000	0.513000	-180.000000	0.513000	-180.000000	0.513000	-180.000000	0.513000	-180.000000	0.513000	-180.000000	0.513000	-180.000000	0.513000	-180.000000	0.513000	-180.000000	0.512000	-180.000000	0.512000	-180.000000	0.512000	-180.000000	0.512000	-180.000000	0.513000	-180.000000	0.512000	180.000000	0.512000	180.000000	0.512000	-180.000000	0.512000	-180.000000	0.512000	126.500000	0.023000
-180.000000	0.513000	-180.000000	0.513000	-180.000000	0.513000	-180.000000	0.513000	-180.000000	0.513000	-180.000000	0.513000	-180.000000	0.513000	-180.000000	0.513000	-180.000000	0.513000	-180.000000	0.513000	-180.000000	0.513000	-180.000000	0.513000	-180.000000	0.513000	-180.000000	0.513000	-180.000000	0.513000	-180.000000	0.513000	-180.000000	0.513000	180.000000	0.513000	-180.000000	0.512000	180.000000	0.513000	-180.000000	0.512000	-180.000000	0.512000	180.000000	0.512000	-180.000000	0.512000	113.800000	0.021000
-180.000000	0.513000	-180.000000	0.513000	-180.000000	0.513000	-180.000000	0.513000	-180.000000	0.513000	-180.000000	0.513000	-180.000000	0.513000	-180.000000	0.513000	-180.000000	0.513000	-180.000000	0.513000	-180.000000	0.513000	-180.000000	0.513000	-180.000000	0.513000	-180.000000	0.513000	-180.000000	0.513000	-180.000000	0.512000	-180.000000	0.512000	-180.000000	0.512000	-180.000000	0.513000	-180.000000	0.512000	180.000000	0.512000	180.000000	0.512000	-180.000000	0.512000	-180.000000	0.512000	166.700000	0.822000
-180.000000	0.513000	-180.000000	0.513000	-180.000000	0.513000	-180.000000	0.513000	-180.000000	0.513000	-180.000000	0.513000	-180.000000	0.513000	-180.000000	0.513000	-180.000000	0.513000	-180.000000	0.513000	-180.000000	0.513000	-180.000000	0.513000	-180.000000	0.513000	-180.000000	0.513000	-180.000000	0.512000	-180.000000	0.513000	-180.000000	0.513000	180.000000	0.513000	-180.000000	0.512000	180.000000	0.513000	-180.000000	0.512000	-180.000000	0.512000	180.000000	0.512000	-180.000000	0.512000	-98.600000	0.017000
-180.000000	0.513000	-180.000000	0.513000	-180.000000	0.513000	-180.000000	0.513000	-180.000000	0.513000	-180.000000	0.513000	-180.000000	0.513000	-180.000000	0.513000	-180.000000	0.513000	-180.000000	0.513000	-180.000000	0.513000	-180.000000	0.513000	-180.000000	0.513000	-180.000000	0.513000	-180.000000	0.513000	-180.000000	0.512000	-180.000000	0.512000	-180.000000	0.512000	-180.000000	0.513000	-180.000000	0.512000	180.000000	0.512000	180.000000	0.512000	-180.000000	0.512000	-180.000000	0.512000	-143.000000	0.013000
-180.000000	0.513000	-180.000000	0.513000	-180.000000	0.513000	-180.000000	0.513000	-180.000000	0.513000	-180.000000	0.513000	-180.000000	0.513000	-180.000000	0.513000	-180.000000	0.513000	-180.000000	0.513000	-180.000000	0.513000	-180.000000	0.513000	-180.000000	0.513000	-180.000000	0.513000	-180.000000	0.513000	-180.000000	0.513000	-180.000000	0.513000	180.000000	0.513000	-180.000000	0.512000	180.000000	0.513000	-180.000000	0.512000	-180.000000	0.512000	180.000000	0.512000	-180.000000	0.512000	70.500000	0.828000
-180.000000	0.513000	-180.000000	0.513000	-180.000000	0.513000	-180.000000	0.513000	-180.000000	0.513000	-180.000000	0.513000	-180.000000	0.513000	-180.000000	0.513000	-180.000000	0.513000	-180.000000	0.513000	-180.000000	0.513000	-180.000000	0.513000	-180.000000	0.513000	-180.000000	0.513000	-180.000000	0.512000	-180.000000	0.512000	-180.000000	0.512000	-180.000000	0.512000	-180.000000	0.513000	-180.000000	0.512000	180.000000	0.512000	180.000000	0.512000	-180.000000	0.512000	-180.000000	0.512000	-137.400000	0.018000
-180.000000	0.513000	-180.000000	0.513000	-180.000000	0.513000	-180.000000	0.513000	-180.000000	0.513000	-180.000000	0.513000	-180.000000	0.513000	-180.000000	0.513000	-180.000000	0.513000	-180.000000	0.513000	-180.000000	0.513000	-180.000000	0.513000	-180.000000	0.513000	-180.000000	0.513000	-180.000000	0.513000	-180.000000	0.513000	-180.000000	0.513000	180.000000	0.513000	-180.000000	0.512000	180.000000	0.513000	-180.000000	0.512000	-180.000000	0.512000	180.000000	0.512000	-180.000000	0.512000	-111.500000	0.019000
-180.000000	0.513000	-180.000000	0.513000	-180.000000	0.513000	-180.000000	0.513000	-180.000000	0.513000	-180.000000	0.513000	-180.000000	0.513000	-180.000000	0.513000	-180.000000	0.513000	-180.000000	0.513000	-180.000000	0.513000	-180.000000	0.513000	-180.000000	0.513000	-180.000000	0.513000	-180.000000	0.513000	-180.000000	0.512000	-180.000000	0.512000	-180.000000	0.512000	-180.000000	0.513000	-180.000000	0.512000	180.000000	0.512000	180.000000	0.512000	-180.000000	0.512000	-180.000000	0.512000	-173.100000	0.821000
-180.000000	0.513000	-180.000000	0.513000	-180.000000	0.513000	-180.000000	0.513000	-180.000000	0.513000	-180.000000	0.513000	-180.000000	0.513000	-180.000000	0.513000	-180.000000	0.513000	-180.000000	0.513000	-180.000000	0.513000	-180.000000	0.513000	-180.000000	0.513000	-180.000000	0.513000	-180.000000	0.512000	-180.000000	0.513000	-180.000000	0.513000	180.000000	0.513000	-180.000000	0.512000	180.000000	0.513000	-180.000000	0.512000	-180.000000	0.512000	180.000000	0.512000	-180.000000	0.512000	99.300000	0.025000
-180.000000	0.513000	-180.000000	0.513000	-180.000000	0.513000	-180.000000	0.513000	-180.000000	0.513000	-180.000000	0.513000	-180.000000	0.513000	-180.000000	0.513000	-180.000000	0.513000	-180.000000	0.513000	-180.000000	0.513000	-180.000000	0.513000	-180.000000	0.513000	-180.000000	0.513000	-180.000000	0.513000	-180.000000	0.512000	-180.000000	0.512000	-180.000000	0.512000	-180.000000	0.513000	-180.000000	0.512000	180.000000	0.512000	180.000000	0.512000	-180.000000	0.512000	-180.000000	0.512000	150.200000	0.010000
-180.000000	0.513000	-180.000000	0.513000	-180.000000	0.513000	-180.000000	0.513000	-180.000000	0.513000	-180.000000	0.513000	-180.000000	0.513000	-180.000000	0.513000	-180.000000	0.513000	-180.000000	0.513000	-180.000000	0.513000	-180.000000	0.513000	-180.000000	0.513000	-180.000000	0.513000	-180.000000	0.513000	-180.000000	0.513000	-180.000000	0.513000	180.000000	0.513000	-180.000000	0.512000	180.000000	0.513000	-180.000000	0.512000	-180.000000	0.512000	180.000000	0.512000	-180.000000	0.512000	-75.500000	0.824000
-180.000000	0.513000	-180.000000	0.513000	-180.000000	0.513000	-180.000000	0.513000	-180.000000	0.513000	-180.000000	0.513000	-180.000000	0.513000	-180.000000	0.513000	-180.000000	0.513000	-180.000000	0.513000	-180.000000	0.513000	-180.000000	0.513000	-180.000000	0.513000	-180.000000	0.513000	-180.000000	0.512000	-180.000000	0.512000	-180.000000	0.512000	-180.000000	0.512000	-180.000000	0.513000	-180.000000	0.512000	180.000000	0.512000	180.000000	0.512000	-180.000000	0.512000	-180.000000	0.512000	143.200000	0.025000
-180.000000	0.513000	-180.000000	0.513000	-180.000000	0.513000	-180.000000	0.513000	-180.000000	0.513000	-180.000000	0.513000	-180.000000	0.513000	-180.000000	0.513000	-180.000000	0.513000	-180.000000	0.513000	-180.000000	0.513000	-180.000000	0.513000	-180.000000	0.513000	-180.000000	0.513000	-180.000000	0.513000	-180.000000	0.513000	-180.000000	0.513000	180.000000	0.513000	-180.000000	0.512000	180.000000	0.513000	-180.000000	0.512000	-180.000000	0.512000	180.000000	0.512000	-180.000000	0.512000	110.400000	0.017000
-180.000000	0.513000	-180.000000	0.513000	-180.000000	0.513000	-180.000000	0.513000	-180.000000	0.513000	-180.000000	0.513000	-180.000000	0.513000	-180.000000	0.513000	-180.000000	0.513000	-180.000000	0.513000	-180.000000	0.513000	-180.000000	0.513000	-180.000000	0.513000	-180.000000	0.513000	-180.000000	0.513000	-180.000000	0.512000	-180.000000	0.512000	-180.000000	0.512000	-180.000000	0.513000	-180.000000	0.512000	180.000000	0.512000	180.000000	0.512000	-180.000000	0.512000	-180.000000	0.512000	171.200000	0.817000
-180.000000	0.513000	-180.000000	0.513000	-180.000000	0.513000	-180.000000	0.513000	-180.000000	0.513000	-180.000000	0.513000	-180.000000	0.513000	-180.000000	0.513000	-180.000000	0.513000	-180.000000	0.513000	-180.000000	0.513000	-180.000000	0.513000	-180.000000	0.513000	-180.000000	0.513000	-180.000000	0.512000	-180.000000	0.513000	-180.000000	0.513000	180.000000	0.513000	-180.000000	0.512000	180.000000	0.513000	-180.000000	0.512000	-180.000000	0.512000	180.000000	0.512000	-180.000000	0.512000	-92.500000	0.030000
-180.000000	0.513000	-180.000000	0.513000	-180.000000	0.513000	-180.000000	0.513000	-180.000000	0.513000	-180.000000	0.513000	-180.000000	0.513000	-180.000000	0.513000	-180.000000	0.513000	-180.000000	0.513000	-180.000000	0.513000	-180.000000	0.513000	-180.000000	0.513000	-180.000000	0.513000	-180.000000	0.513000	-180.000000	0.512000	-180.000000	0.512000	-180.000000	0.512000	-180.000000	0.513000	-180.000000	0.512000	180.000000	0.512000	180.000000	0.512000	-180.000000	0.512000	-180.000000	0.512000	-158.600000	0.010000
-180.000000	0.513000	-180.000000	0.513000	-180.000000	0.513000	-180.000000	0.513000	-180.000000	0.513000	-180.000000	0.513000	-180.000000	0.513000	-180.000000	0.513000	-180.000000	0.513000	-180.000000	0.513000	-180.000000	0.513000	-180.000000	0.513000	-180.000000	0.513000	-180.000000	0.513000	-180.000000	0.513000	-180.000000	0.513000	-180.000000	0.513000	180.000000	0.513000	-180.000000	0.512000	180.000000	0.513000	-180.000000	0.512000	-180.000000	0.512000	180.000000	0.512000	-180.000000	0.512000	78.500000	0.819000
-180.000000	0.513000	-180.000000	0.513000	-180.000000	0.513000	-180.000000	0.513000	-180.000000	0.513000	-180.000000	0.513000	-180.000000	0.513000	-180.000000	0.513000	-180.000000	0.513000	-180.000000	0.513000	-180.000000	0.513000	-180.000000	0.513000	-180.000000	0.513000	-180.000000	0.513000	-180.000000	0.512000	-180.000000	0.512000	-180.000000	0.512000	-180.000000	0.512000	-180.000000	0.513000	-180.000000	0.512000	180.000000	0.512000	180.000000	0.512000	-180.000000	0.512000	-180.000000	0.512000	-136.700000	0.031000
-180.000000	0.513000	-180.000000	0.513000	-180.000000	0.513000	-180.000000	0.513000	-180.000000	0.513000	-180.000000	0.513000	-180.000000	0.513000	-180.000000	0.513000	-180.000000	0.513000	-180.000000	0.513000	-180.000000	0.513000	-180.000000	0.513000	-180.000000	0.513000	-180.000000	0.513000	-180.000000	0.513000	-180.000000	0.513000	-180.000000	0.513000	180.000000	0.513000	-180.000000	0.512000	180.000000	0.513000	-180.000000	0.512000	-180.000000	0.512000	180.000000	0.512000	-180.000000	0.512000	-120.300000	0.018000
-180.000000	0.513000	-180.000000	0.513000	-180.000000	0.513000	-180.000000	0.513000	-180.000000	0.513000	-180.000000	0.513000	-180.000000	0.513000	-180.000000	0.513000	-180.000000	0.513000	-180.000000	0.513000	-180.000000	0.513000	-180.000000	0.513000	-180.000000	0.513000	-180.000000	0.513000	-180.000000	0.513000	-180.000000	0.512000	-180.000000	0.512000	-180.000000	0.512000	-180.000000	0.513000	-180.000000	0.512000	180.000000	0.512000	180.000000	0.512000	-180.000000	0.512000	-180.000000	0.512000	-166.400000	0.817000
-180.000000	0.513000	-180.000000	0.513000	-180.000000	0.513000	-180.000000	0.513000	-180.000000	0.513000	-180.000000	0.513000	-180.000000	0.513000	-180.000000	0.513000	-180.000000	0.513000	-180.000000	0.513000	-180.000000	0.513000	-180.000000	0.513000	-180.000000	0.513000	-180.000000	0.513000	-180.000000	0.512000	-180.000000	0.513000	-180.000000	0.513000	180.000000	0.513000	-180.000000	0.512000	180.000000	0.513000	-180.000000	0.512000	-180.000000	0.512000	180.000000	0.512000	-180.000000	0.512000	-117.700000	0.025000
-180.000000	0.513000	-180.000000	0.513000	-180.000000	0.513000	-180.000000	0.513000	-180.000000	0.513000	-180.000000	0.513000	-180.000000	0.513000	-180.000000	0.513000	-180.000000	0.513000	-180.000000	0.513000	-180.000000	0.513000	-180.000000	0.513000	-180.000000	0.513000	-180.000000	0.513000	-180.000000	0.513000	-180.000000	0.512000	-180.000000	0.512000	-180.000000	0.512000	-180.000000	0.513000	-180.000000	0.512000	180.000000	0.512000	180.000000	0.512000	-180.000000	0.512000	-180.000000	0.512000	-146.400000	0.013000
-180.000000	0.513000	-180.000000	0.513000	-180.000000	0.513000	-180.000000	0.513000	-180.000000	0.513000	-180.000000	0.513000	-180.000000	0.513000	-180.000000	0.513000	-180.000000	0.513000	-180.000000	0.513000	-180.000000	0.513000	-180.000000	0.513000	-180.000000	0.513000	-180.000000	0.513000	-180.000000	0.513000	-180.000000	0.513000	-180.000000	0.513000	180.000000	0.513000	-180.000000	0.512000	180.000000	0.513000	-180.000000	0.512000	-180.000000	0.512000	180.000000	0.512000	-180.000000	0.512000	83.900000	0.824000
-180.000000	0.513000	-180.000000	0.513000	-180.000000	0.513000	-180.000000	0.513000	-180.000000	0.513000	-180.000000	0.513000	-180.000000	0.513000	-180.000000	0.513000	-180.000000	0.513000	-180.000000	0.513000	-180.000000	0.513000	-180.000000	0.513000	-180.000000	0.513000	-180.000000	0.513000	-180.000000	0.512000	-180.000000	0.512000	-180.000000	0.512000	-180.000000	0.512000	-180.000000	0.513000	-180.000000	0.512000	180.000000	0.512000	180.000000	0.512000	-180.000000	0.512000	-180.000000	0.512000	122.300000	0.018000
-180.000000	0.513000	-180.000000	0.513000	-180.000000	0.513000	-180.000000	0.513000	-180.000000	0.513000	-180.000000	0.513000	-180.000000	0.513000	-180.000000	0.513000	-180.000000	0.513000	-180.000000	0.513000	-180.000000	0.513000	-180.000000	0.513000	-180.000000	0.513000	-180.000000	0.513000	-180.000000	0.513000	-180.000000	0.513000	-180.000000	0.513000	180.000000	0.513000	-180.000000	0.512000	180.000000	0.513000	-180.000000	0.512000	-180.000000	0.512000	180.000000	0.512000	-180.000000	0.512000	110.400000	0.025000
-180.000000	0.513000	-180.000000	0.513000	-180.000000	0.513000	-180.000000	0.513000	-180.000000	0.513000	-180.000000	0.513000	-180.000000	0.513000	-180.000000	0.513000	-180.000000	0.513000	-180.000000	0.513000	-180.000000	0.513000	-180.000000	0.513000	-180.000000	0.513000	-180.000000	0.513000	-180.000000	0.513000	-180.000000	0.512000	-180.000000	0.512000	-180.000000	0.512000	-180.000000	0.513000	-180.000000	0.512000	180.000000	0.512000	180.000000	0.512000	-180.000000	0.512000	-180.000000	0.512000	161.100000	0.822000
-180.000000	0.513000	-180.000000	0.513000	-180.000000	0.513000	-180.000000	0.513000	-180.000000	0.513000	-180.000000	0.513000	-180.000000	0.513000	-180.000000	0.513000	-180.000000	0.513000	-180.000000	0.513000	-180.000000	0.513000	-180.000000	0.513000	-180.000000	0.513000	-180.000000	0.513000	-180.000000	0.512000	-180.000000	0.513000	-180.000000	0.513000	180.000000	0.513000	-180.000000	0.512000	180.000000	0.513000	-180.000000	0.512000	-180.000000	0.512000	180.000000	0.512000	-180.000000	0.512000	-94.000000	0.013000
-180.000000	0.513000	-180.000000	0.513000	-180.000000	0.513000	-180.000000	0.513000	-180.000000	0.513000	-180.000000	0.513000	-180.000000	0.513000	-180.000000	0.513000	-180.000000	0.513000	-180.000000	0.513000	-180.000000	0.513000	-180.000000	0.513000	-180.000000	0.513000	-180.000000	0.513000	-180.000000	0.513000	-180.000000	0.512000	-180.000000	0.512000	-180.000000	0.512000	-180.000000	0.513000	-180.000000	0.512000	180.000000	0.512000	180.000000	0.512000	-180.000000	0.512000	-180.000000	0.512000	-147.600000	0.017000
-180.000000	0.513000	-180.000000	0.513000	-180.000000	0.513000	-180.000000	0.513000	-180.000000	0.513000	-180.000000	0.513000	-180.000000	0.513000	-180.000000	0.513000	-180.000000	0.513000	-180.000000	0.513000	-180.000000	0.513000	-180.000000	0.513000	-180.000000	0.513000	-180.000000	0.513000	-180.000000	0.513000	-180.000000	0.513000	-180.000000	0.513000	180.000000	0.513000	-180.000000	0.512000	180.000000	0.513000	-180.000000	0.512000	-180.000000	0.512000	180.000000	0.512000	-180.000000	0.512000	72.800000	0.824000
-180.000000	0.513000	-180.000000	0.513000	-180.000000	0.513000	-180.000000	0.513000	-180.000000	0.513000	-180.000000	0.513000	-180.000000	0.513000	-180.000000	0.513000	-180.000000	0.513000	-180.000000	0.513000	-180.000000	0.513000	-180.000000	0.513000	-180.000000	0.513000	-180.000000	0.513000	-180.000000	0.512000	-180.000000	0.512000	-180.000000	0.512000	-180.000000	0.512000	-180.000000	0.513000	-180.000000	0.512000	180.000000	0.512000	180.000000	0.512000	-180.000000	0.512000	-180.000000	0.512000	-135.000000	0.022000
-180.000000	0.442000	-180.000000	0.442000	-180.000000	0.000000	-180.000000	0.000000	-180.000000	0.000000	-180.000000	0.000000	-180.000000	0.000000	-180.000000	0.000000	-180.000000	0.000000	-180.000000	0.000000	-180.000000	0.000000	-180.000000	0.000000	-180.000000	0.000000	-180.000000	0.000000	-180.000000	0.000000	-180.000000	0.000000	-180.000000	0.000000	-180.000000	0.000000	-180.000000	0.000000	-180.000000	0.000000	-180.000000	0.000000	-180.000000	0.000000	-180.000000	0.000000	-180.000000	0.000000	-180.000000	0.000000
-180.000000	0.535000	-180.000000	0.535000	90.000000	0.751000	90.000000	0.751000	90.000000	0.751000	90.000000	0.751000	90.000000	0.751000	90.000000	0.751000	90.000000	0.751000	90.000000	0.751000	90.000000	0.751000	90.000000	0.000000	90.000000	0.000000	90.000000	0.000000	90.000000	0.000000	90.000000	0.000000	90.000000	0.000000	90.000000	0.000000	90.000000	0.000000	90.000000	0.000000	90.000000	0.000000	90.000000	0.000000	90.000000	0.000000	90.000000	0.000000	90.000000	0.000000
-180.000000	0.507000	-180.000000	0.507000	-180.000000	0.471000	-180.000000	0.471000	-180.000000	0.471000	-180.000000	0.471000	-180.000000	0.471000	-180.000000	0.471000	-180.000000	0.471000	-180.000000	0.471000	-180.000000	0.471000	-180.000000	0.820000	-180.000000	0.000000	-180.000000	0.000000	-180.000000	0.000000	-180.000000	0.000000	-180.000000	0.000000	-180.000000	0.000000	-180.000000	0.000000	-180.000000	0.000000	-180.000000	0.000000	-180.000000	0.000000	-180.000000	0.000000	-180.000000	0.000000	-180.000000	0.000000
-180.000000	0.514000	-180.000000	0.514000	-180.000000	0.525000	-180.000000	0.525000	-180.000000	0.525000	-180.000000	0.525000	-180.000000	0.525000	-180.000000	0.525000	-180.000000	0.525000	-180.000000	0.525000	-180.000000	0.525000	-180.000000	0.472000	-135.000000	0.910000	-135.000000	0.910000	-135.000000	0.910000	-135.000000	0.910000	-135.000000	0.910000	-135.000000	0.000000	-135.000000	0.000000	-135.000000	0.000000	-135.000000	0.000000	-135.000000	0.000000	-135.000000	0.000000	-135.000000	0.000000	-135.000000	0.000000
-180.000000	0.512000	-180.000000	0.512000	-180.000000	0.509000	-180.000000	0.509000	-180.000000	0.509000	-180.000000	0.509000	-180.000000	0.509000	-180.000000	0.509000	-180.000000	0.509000	-180.000000	0.509000	-180.000000	0.509000	-180.000000	0.525000	-180.000000	0.462000	-180.000000	0.462000	-180.000000	0.461000	-180.000000	0.461000	-180.000000	0.461000	-180.000000	0.000000	-180.000000	0.000000	-180.000000	0.000000	-180.000000	0.000000	-180.000000	0.000000	-180.000000	0.000000	-180.000000	0.000000	-180.000000	0.000000
-180.000000	0.513000	-180.000000	0.513000	-180.000000	0.514000	-180.000000	0.514000	-180.000000	0.514000	-180.000000	0.514000	-180.000000	0.514000	-180.000000	0.514000	-180.000000	0.514000	-180.000000	0.514000	-180.000000	0.514000	-180.000000	0.509000	-180.000000	0.528000	-180.000000	0.528000	-180.000000	0.529000	-180.000000	0.528000	-180.000000	0.528000	-90.000000	0.986000	-90.000000	0.000000	-90.000000	0.000000	-90.000000	0.000000	-90.000000	0.000000	-90.000000	0.000000	-90.000000	0.000000	-90.000000	0.000000
-180.000000	0.513000	-180.000000	0.513000	-180.000000	0.512000	-180.000000	0.512000	-180.000000	0.512000	-180.000000	0.512000	-180.000000	0.512000	-180.000000	0.512000	-180.000000	0.512000	-180.000000	0.512000	-180.000000	0.512000	-180.000000	0.514000	-180.000000	0.508000	-180.000000	0.508000	-180.000000	0.508000	-180.000000	0.508000	-180.000000	0.508000	-180.000000	0.026000	-180.000000	1.007000	-180.000000	0.000000	-180.000000	0.000000	-180.000000	0.000000	-180.000000	0.000000	-180.000000	0.000000	-180.000000	0.000000
-180.000000	0.513000	-180.000000	0.513000	-180.000000	0.513000	-180.000000	0.513000	-180.000000	0.513000	-180.000000	0.513000	-180.000000	0.513000	-180.000000	0.513000	-180.000000	0.513000	-180.000000	0.513000	-180.000000	0.513000	-180.000000	0.512000	-180.000000	0.514000	-180.000000	0.514000	-180.000000	0.514000	-180.000000	0.514000	-180.000000	0.514000	96.900000	0.738000	-180.000000	0.046000	112.500000	1.040000	112.500000	1.040000	112.500000	1.040000	112.500000	0.000000	112.500000	0.000000	112.500000	0.000000
-180.000000	0.513000	-180.000000	0.513000	-180.000000	0.513000	-180.000000	0.513000	-180.000000	0.513000	-180.000000	0.513000	-180.000000	0.513000	-180.000000	0.513000	-180.000000	0.513000	-180.000000	0.513000	-180.000000	0.513000	-180.000000	0.513000	-180.000000	0.512000	-180.000000	0.512000	-180.000000	0.512000	-180.000000	0.512000	-180.000000	0.512000	179.500000	0.470000	-102.300000	0.728000	-180.000000	0.014000	-180.000000	0.011000	-180.000000	0.008000	-180.000000	0.000000	-180.000000	0.000000	-180.000000	0.000000
-180.000000	0.513000	-180.000000	0.513000	-180.000000	0.513000	-180.000000	0.513000	-180.000000	0.513000	-180.000000	0.513000	-180.000000	0.513000	-180.000000	0.513000	-180.000000	0.513000	-180.000000	0.513000	-180.000000	0.513000	-180.000000	0.513000	-180.000000	0.513000	-180.000000	0.513000	-180.000000	0.513000	-180.000000	0.513000	-180.000000	0.513000	179.800000	0.526000	-160.800000	0.029000	-93.700000	0.744000	-92.900000	0.746000	-92.100000	0.747000	-90.000000	1.078000	-90.000000	0.000000	-90.000000	0.000000
-180.000000	0.513000	-180.000000	0.513000	-180.000000	0.513000	-180.000000	0.513000	-180.000000	0.513000	-180.000000	0.513000	-180.000000	0.513000	-180.000000	0.513000	-180.000000	0.513000	-180.000000	0.513000	-180.000000	0.513000	-180.000000	0.513000	-180.000000	0.513000	-180.000000	0.513000	-180.000000	0.512000	-180.000000	0.512000	-180.000000	0.512000	180.000000	0.509000	-105.500000	0.724000	-173.700000	0.020000	-174.900000	0.015000	-176.200000	0.012000	-180.000000	0.006000	-180.000000	0.000000	-180.000000	0.000000
-180.000000	0.513000	-180.000000	0.513000	-180.000000	0.513000	-180.000000	0.513000	-180.000000	0.513000	-180.000000	0.513000	-180.000000	0.513000	-180.000000	0.513000	-180.000000	0.513000	-180.000000	0.513000	-180.000000	0.513000	-180.000000	0.513000	-180.000000	0.513000	-180.000000	0.513000	-180.000000	0.513000	-180.000000	0.513000	-180.000000	0.513000	-180.000000	0.513000	-179.500000	0.474000	-98.000000	0.738000	-96.200000	0.741000	-94.900000	0.744000	91.600000	0.748000	135.000000	1.110000	135.000000	0.000000
-180.000000	0.513000	-180.000000	0.513000	-180.000000	0.513000	-180.000000	0.513000	-180.000000	0.513000	-180.000000	0.513000	-180.000000	0.513000	-180.000000	0.513000	-180.000000	0.513000	-180.000000	0.513000	-180.000000	0.513000	-180.000000	0.513000	-180.000000	0.513000	-180.000000	0.513000	-180.000000	0.512000	-180.000000	0.512000	-180.000000	0.512000	180.000000	0.512000	-179.800000	0.524000	-171.500000	0.036000	-173.200000	0.026000	-174.300000	0.019000	177.000000	0.009000	-180.000000	0.004000	-180.000000	0.000000
-180.000000	0.513000	-180.000000	0.513000	-180.000000	0.513000	-180.000000	0.513000	-180.000000	0.513000	-180.000000	0.513000	-180.000000	0.513000	-180.000000	0.513000	-180.000000	0.513000	-180.000000	0.513000	-180.000000	0.513000	-180.000000	0.513000	-180.000000	0.513000	-180.000000	0.513000	-180.000000	0.513000	-180.000000	0.513000	-180.000000	0.513000	-180.000000	0.513000	-180.000000	0.509000	-102.700000	0.728000	-99.700000	0.735000	-97.500000	0.739000	93.800000	0.746000	88.700000	0.022000	90.000000	0.000000
-180.000000	0.513000	-180.000000	0.513000	-180.000000	0.513000	-180.000000	0.513000	-180.000000	0.513000	-180.000000	0.513000	-180.000000	0.513000	-180.000000	0.513000	-180.000000	0.513000	-180.000000	0.513000	-180.000000	0.513000	-180.000000	0.513000	-180.000000	0.513000	-180.000000	0.513000	-180.000000	0.512000	-180.000000	0.512000	-180.000000	0.512000	180.000000	0.512000	-180.000000	0.513000	-165.300000	0.043000	-168.200000	0.029000	-171.000000	0.023000	175.600000	0.015000	-179.900000	0.802000	-180.000000	0.000000
-180.000000	0.513000	-180.000000	0.513000	-180.000000	0.513000	-180.000000	0.513000	-180.000000	0.513000	-180.000000	0.513000	-180.000000	0.513000	-180.000000	0.513000	-180.000000	0.513000	-180.000000	0.513000	-180.000000	0.513000	-180.000000	0.513000	-180.000000	0.513000	-180.000000	0.513000	-180.000000	0.513000	-180.000000	0.513000	-180.000000	0.513000	-180.000000	0.513000	-180.000000	0.512000	-106.700000	0.720000	-102.400000	0.729000	-99.900000	0.734000	96.000000	0.742000	-111.300000	0.075000	-123.400000	1.156000
-180.000000	0.513000	-180.000000	0.513000	-180.000000	0.513000	-180.000000	0.513000	-180.000000	0.513000	-180.000000	0.513000	-180.000000	0.513000	-180.000000	0.513000	-180.000000	0.513000	-180.000000	0.513000	-180.000000	0.513000	-180.000000	0.513000	-180.000000	0.513000	-180.000000	0.513000	-180.000000	0.512000	-180.000000	0.512000	-180.000000	0.512000	180.000000	0.512000	-180.000000	0.513000	-166.100000	0.077000	-167.400000	0.042000	-169.200000	0.030000	172.600000	0.017000	-133.300000	0.665000	180.000000	0.004000
-180.000000	0.513000	-180.000000	0.513000	-180.000000	0.513000	-180.000000	0.513000	-180.000000	0.513000	-180.000000	0.513000	-180.000000	0.513000	-180.000000	0.513000	-180.000000	0.513000	-180.000000	0.513000	-180.000000	0.513000	-180.000000	0.513000	-180.000000	0.513000	-180.000000	0.513000	-180.000000	0.513000	-180.000000	0.513000	-180.000000	0.513000	-180.000000	0.513000	-180.000000	0.512000	-113.800000	0.703000	-105.700000	0.722000	-102.300000	0.730000	97.800000	0.739000	-178.900000	0.485000	88.700000	0.014000
-180.000000	0.513000	-180.000000	0.513000	-180.000000	0.513000	-180.000000	0.513000	-180.000000	0.513000	-180.000000	0.513000	-180.000000	0.513000	-180.000000	0.513000	-180.000000	0.513000	-180.000000	0.513000	-180.000000	0.513000	-180.000000	0.513000	-180.000000	0.513000	-180.000000	0.513000	-180.000000	0.512000	-180.000000	0.512000	-180.000000	0.512000	180.000000	0.512000	-180.000000	0.513000	-178.700000	0.474000	-161.900000	0.045000	-165.900000	0.033000	171.700000	0.023000	-179.700000	0.520000	-177.600000	0.007000
-180.000000	0.513000	-180.000000	0.513000	-180.000000	0.513000	-180.000000	0.513000	-180.000000	0.513000	-180.000000	0.513000	-180.000000	0.513000	-180.000000	0.513000	-180.000000	0.513000	-180.000000	0.513000	-180.000000	0.513000	-180.000000	0.513000	-180.000000	0.513000	-180.000000	0.513000	-180.000000	0.513000	-180.000000	0.513000	-180.000000	0.513000	-180.000000	0.513000	-180.000000	0.512000	-179.600000	0.524000	-108.400000	0.716000	-104.300000	0.726000	99.600000	0.735000	-179.900000	0.510000	-110.600000	0.895000
-180.000000	0.513000	-180.000000	0.513000	-180.000000	0.513000	-180.000000	0.513000	-180.000000	0.513000	-180.000000	0.513000	-180.000000	0.513000	-180.000000	0.513000	-180.000000	0.513000	-180.000000	0.513000	-180.000000	0.513000	-180.000000	0.513000	-180.000000	0.513000	-180.000000	0.513000	-180.000000	0.512000	-180.000000	0.512000	-180.000000	0.512000	180.000000	0.512000	-180.000000	0.513000	-179.900000	0.509000	-162.200000	0.063000	-164.700000	0.040000	168.800000	0.025000	-180.000000	0.513000	-165.000000	0.008000
-180.000000	0.513000	-180.000000	0.513000	-180.000000	0.513000	-180.000000	0.513000	-180.000000	0.513000	-180.000000	0.513000	-180.000000	0.513000	-180.000000	0.513000	-180.000000	0.513000	-180.000000	0.513000	-180.000000	0.513000	-180.000000	0.513000	-180.000000	0.513000	-180.000000	0.513000	-180.000000	0.513000	-180.000000	0.513000	-180.000000	0.513000	-180.000000	0.513000	-180.000000	0.512000	-180.000000	0.513000	-112.000000	0.708000	-106.300000	0.721000	101.300000	0.732000	-180.000000	0.512000	-99.200000	0.017000
-180.000000	0.513000	-180.000000	0.513000	-180.000000	0.513000	-180.000000	0.513000	-180.000000	0.513000	-180.000000	0.513000	-180.000000	0.513000	-180.000000	0.513000	-180.000000	0.513000	-180.000000	0.513000	-180.000000	0.513000	-180.000000	0.513000	-180.000000	0.513000	-180.000000	0.513000	-180.000000	0.512000	-180.000000	0.512000	-180.000000	0.512000	180.000000	0.512000	-180.000000	0.513000	180.000000	0.512000	-155.000000	0.061000	-161.600000	0.044000	167.800000	0.030000	-180.000000	0.512000	-177.300000	0.812000
-180.000000	0.513000	-180.000000	0.513000	-180.000000	0.513000	-180.000000	0.513000	-180.000000	0.513000	-180.000000	0.513000	-180.000000	0.513000	-180.000000	0.513000	-180.000000	0.513000	-180.000000	0.513000	-180.000000	0.513000	-180.000000	0.513000	-180.000000	0.513000	-180.000000	0.513000	-180.000000	0.513000	-180.000000	0.513000	-180.000000	0.513000	-180.000000	0.513000	-180.000000	0.512000	-180.000000	0.512000	-114.100000	0.703000	-108.300000	0.717000	102.800000	0.729000	-180.000000	0.512000	-87.700000	0.049000
-180.000000	0.513000	-180.000000	0.513000	-180.000000	0.513000	-180.000000	0.513000	-180.000000	0.513000	-180.000000	0.513000	-180.000000	0.513000	-180.000000	0.513000	-180.000000	0.513000	-180.000000	0.513000	-180.000000	0.513000	-180.000000	0.513000	-180.000000	0.513000	-180.000000	0.513000	-180.000000	0.512000	-180.000000	0.512000	-180.000000	0.512000	180.000000	0.512000	-180.000000	0.513000	180.000000	0.513000	-179.000000	0.475000	-160.100000	0.051000	165.400000	0.032000	-180.000000	0.512000	-174.200000	0.010000
-180.000000	0.513000	-180.000000	0.513000	-180.000000	0.513000	-180.000000	0.513000	-180.000000	0.513000	-180.000000	0.513000	-180.000000	0.513000	-180.000000	0.513000	-180.000000	0.513000	-180.000000	0.513000	-180.000000	0.513000	-180.000000	0.513000	-180.000000	0.513000	-180.000000	0.513000	-180.000000	0.513000	-180.000000	0.513000	-180.000000	0.513000	-180.000000	0.513000	-180.000000	0.512000	-180.000000	0.512000	-179.700000	0.524000	-110.300000	0.712000	104.300000	0.726000	-180.000000	0.512000	87.500000	0.806000
-180.000000	0.513000	-180.000000	0.513000	-180.000000	0.513000	-180.000000	0.513000	-180.000000	0.513000	-180.000000	0.513000	-180.000000	0.513000	-180.000000	0.513000	-180.000000	0.513000	-180.000000	0.513000	-180.000000	0.513000	-180.000000	0.513000	-180.000000	0.513000	-180.000000	0.513000	-180.000000	0.512000	-180.000000	0.512000	-180.000000	0.512000	180.000000	0.512000	-180.000000	0.513000	180.000000	0.512000	-179.900000	0.509000	-157.300000	0.056000	164.400000	0.037000	-180.000000	0.512000	-149.900000	0.047000
-180.000000	0.513000	-180.000000	0.513000	-180.000000	0.513000	-180.000000	0.513000	-180.000000	0.513000	-180.000000	0.513000	-180.000000	0.513000	-180.000000	0.513000	-180.000000	0.513000	-180.000000	0.513000	-180.000000	0.513000	-180.000000	0.513000	-180.000000	0.513000	-180.000000	0.513000	-180.000000	0.513000	-180.000000	0.513000	-180.000000	0.513000	-180.000000	0.513000	-180.000000	0.512000	-180.000000	0.513000	-180.000000	0.513000	-112.300000	0.708000	105.700000	0.722000	-180.000000	0.512000	-109.800000	0.020000
-180.000000	0.513000	-180.000000	0.513000	-180.000000	0.513000	-180.000000	0.513000	-180.000000	0.513000	-180.000000	0.513000	-180.000000	0.513000	-180.000000	0.513000	-180.000000	0.513000	-180.000000	0.513000	-180.000000	0.513000	-180.000000	0.513000	-180.000000	0.513000	-180.000000	0.513000	-180.000000	0.512000	-180.000000	0.512000	-180.000000	0.512000	180.000000	0.512000	-180.000000	0.513000	180.000000	0.512000	180.000000	0.512000	-155.700000	0.063000	162.100000	0.040000	-180.000000	0.512000	-165.400000	0.803000
-180.000000	0.513000	-180.000000	0.513000	-180.000000	0.513000	-180.000000	0.513000	-180.000000	0.513000	-180.000000	0.513000	-180.000000	0.513000	-180.000000	0.513000	-180.000000	0.513000	-180.000000	0.513000	-180.000000	0.513000	-180.000000	0.513000	-180.000000	0.513000	-180.000000	0.513000	-180.000000	0.513000	-180.000000	0.513000	-180.000000	0.513000	-180.000000	0.513000	-180.000000	0.512000	-180.000000	0.512000	-180.000000	0.512000	-114.300000	0.703000	107.300000	0.719000	-180.000000	0.512000	85.500000	0.039000
-180.000000	0.513000	-180.000000	0.513000	-180.000000	0.513000	-180.000000	0.513000	-180.000000	0.513000	-180.000000	0.513000	-180.000000	0.513000	-180.000000	0.513000	-180.000000	0.513000	-180.000000	0.513000	-180.000000	0.513000	-180.000000	0.513000	-180.000000	0.513000	-180.000000	0.513000	-180.000000	0.512000	-180.000000	0.512000	-180.000000	0.512000	180.000000	0.512000	-180.000000	0.513000	180.000000	0.513000	180.000000	0.512000	-153.600000	0.069000	160.500000	0.044000	-180.000000	0.512000	166.900000	0.012000
-180.000000	0.513000	-180.000000	0.513000	-180.000000	0.513000	-180.000000	0.513000	-180.000000	0.513000	-180.000000	0.513000	-180.000000	0.513000	-180.000000	0.513000	-180.000000	0.513000	-180.000000	0.513000	-180.000000	0.513000	-180.000000	0.513000	-180.000000	0.513000	-180.000000	0.513000	-180.000000	0.513000	-180.000000	0.513000	-180.000000	0.513000	-180.000000	0.513000	-180.000000	0.512000	-180.000000	0.512000	-180.000000	0.512000	-116.200000	0.698000	108.700000	0.716000	-180.000000	0.512000	-82.200000	0.811000
-180.000000	0.513000	-180.000000	0.513000	-180.000000	0.513000	-180.000000	0.513000	-180.000000	0.513000	-180.000000	0.513000	-180.000000	0.513000	-180.000000	0.513000	-180.000000	0.513000	-180.000000	0.513000	-180.000000	0.513000	-180.000000	0.513000	-180.000000	0.513000	-180.000000	0.513000	-180.000000	0.512000	-180.000000	0.512000	-180.000000	0.512000	180.000000	0.512000	-180.000000	0.513000	180.000000	0.512000	180.000000	0.512000	-152.900000	0.079000	158.600000	0.047000	-180.000000	0.512000	137.000000	0.038000
-180.000000	0.513000	-180.000000	0.513000	-180.000000	0.513000	-180.000000	0.513000	-180.000000	0.513000	-180.000000	0.513000	-180.000000	0.513000	-180.000000	0.513000	-180.000000	0.513000	-180.000000	0.513000	-180.000000	0.513000	-180.000000	0.513000	-180.000000	0.513000	-180.000000	0.513000	-180.000000	0.513000	-180.000000	0.513000	-180.000000	0.513000	-180.000000	0.513000	-180.000000	0.512000	-180.000000	0.513000	-180.000000	0.512000	-118.300000	0.693000	110.100000	0.713000	-180.000000	0.512000	118.100000	0.023000
-180.000000	0.513000	-180.000000	0.513000	-180.000000	0.513000	-180.000000	0.513000	-180.000000	0.513000	-180.000000	0.513000	-180.000000	0.513000	-180.000000	0.513000	-180.000000	0.513000	-180.000000	0.513000	-180.000000	0.513000	-180.000000	0.513000	-180.000000	0.513000	-180.000000	0.513000	-180.000000	0.512000	-180.000000	0.512000	-180.000000	0.512000	180.000000	0.512000	-180.000000	0.513000	180.000000	0.512000	180.000000	0.512000	-150.000000	0.082000	157.200000	0.052000	-180.000000	0.512000	164.800000	0.811000
-180.000000	0.513000	-180.000000	0.513000	-180.000000	0.513000	-180.000000	0.513000	-180.000000	0.513000	-180.000000	0.513000	-180.000000	0.513000	-180.000000	0.513000	-180.000000	0.513000	-180.000000	0.513000	-180.000000	0.513000	-180.000000	0.513000	-180.000000	0.513000	-180.000000	0.513000	-180.000000	0.513000	-180.000000	0.513000	-180.000000	0.513000	-180.000000	0.513000	-180.000000	0.512000	-180.000000	0.512000	-180.000000	0.512000	-119.800000	0.689000	111.600000	0.709000	-180.000000	0.512000	115.500000	0.028000
-180.000000	0.513000	-180.000000	0.513000	-180.000000	0.513000	-180.000000	0.513000	-180.000000	0.513000	-180.000000	0.513000	-180.000000	0.513000	-180.000000	0.513000	-180.000000	0.513000	-180.000000	0.513000	-180.000000	0.513000	-180.000000	0.513000	-180.000000	0.513000	-180.000000	0.513000	-180.000000	0.512000	-180.000000	0.512000	-180.000000	0.512000	180.000000	0.512000	-180.000000	0.513000	180.000000	0.513000	180.000000	0.512000	-178.600000	0.477000	154.900000	0.056000	-180.000000	0.512000	150.700000	0.010000
-180.000000	0.513000	-180.000000	0.513000	-180.000000	0.513000	-180.000000	0.513000	-180.000000	0.513000	-180.000000	0.513000	-180.000000	0.513000	-180.000000	0.513000	-180.000000	0.513000	-180.000000	0.513000	-180.000000	0.513000	-180.000000	0.513000	-180.000000	0.513000	-180.000000	0.513000	-180.000000	0.513000	-180.000000	0.513000	-180.000000	0.513000	-180.000000	0.513000	-180.000000	0.512000	-180.000000	0.512000	-180.000000	0.512000	-179.500000	0.523000	113.200000	0.706000	-180.000000	0.512000	-84.000000	0.823000
-180.000000	0.513000	-180.000000	0.513000	-180.000000	0.513000	-180.000000	0.513000	-180.000000	0.513000	-180.000000	0.513000	-180.000000	0.513000	-180.000000	0.513000	-180.000000	0.513000	-180.000000	0.513000	-180.000000	0.513000	-180.000000	0.513000	-180.000000	0.513000	-180.000000	0.513000	-180.000000	0.512000	-180.000000	0.512000	-180.000000	0.512000	180.000000	0.512000	-180.000000	0.513000	180.000000	0.512000	180.000000	0.512000	-179.900000	0.509000	153.000000	0.060000	-180.000000	0.512000	-124.300000	0.022000
-180.000000	0.513000	-180.000000	0.513000	-180.000000	0.513000	-180.000000	0.513000	-180.000000	0.513000	-180.000000	0.513000	-180.000000	0.513000	-180.000000	0.513000	-180.000000	0.513000	-180.000000	0.513000	-180.000000	0.513000	-180.000000	0.513000	-180.000000	0.513000	-180.000000	0.513000	-180.000000	0.513000	-180.000000	0.513000	-180.000000	0.513000	-180.000000	0.513000	-180.000000	0.512000	-180.000000	0.513000	-180.000000	0.512000	180.000000	0.513000	114.700000	0.702000	-180.000000	0.512000	-113.600000	0.026000
-180.000000	0.513000	-180.000000	0.513000	-180.000000	0.513000	-180.000000	0.513000	-180.000000	0.513000	-180.000000	0.513000	-180.000000	0.513000	-180.000000	0.513000	-180.000000	0.513000	-180.000000	0.513000	-180.000000	0.513000	-180.000000	0.513000	-180.000000	0.513000	-180.000000	0.513000	-180.000000	0.512000	-180.000000	0.512000	-180.000000	0.512000	180.000000	0.512000	-180.000000	0.513000	180.000000	0.512000	180.000000	0.512000	-180.000000	0.512000	151.600000	0.066000	-180.000000	0.512000	-165.200000	0.820000
-180.000000	0.513000	-180.000000	0.513000	-180.000000	0.513000	-180.000000	0.513000	-180.000000	0.513000	-180.000000	0.513000	-180.000000	0.513000	-180.000000	0.513000	-180.000000	0.513000	-180.000000	0.513000	-180.000000	0.513000	-180.000000	0.513000	-180.000000	0.513000	-180.000000	0.513000	-180.000000	0.513000	-180.000000	0.513000	-180.000000	0.513000	-180.000000	0.513000	-180.000000	0.512000	-180.000000	0.512000	-180.000000	0.512000	180.000000	0.512000	116.300000	0.698000	-180.000000	0.512000	97.400000	0.016000
-180.000000	0.513000	-180.000000	0.513000	-180.000000	0.513000	-180.000000	0.513000	-180.000000	0.513000	-180.000000	0.513000	-180.000000	0.513000	-180.000000	0.513000	-180.000000	0.513000	-180.000000	0.513000	-180.000000	0.513000	-180.000000	0.513000	-180.000000	0.513000	-180.000000	0.513000	-180.000000	0.512000	-180.000000	0.512000	-180.000000	0.512000	180.000000	0.512000	-180.000000	0.513000	180.000000	0.513000	180.000000	0.512000	-180.000000	0.512000	149.200000	0.070000	-180.000000	0.512000	144.500000	0.014000
-180.000000	0.513000	-180.000000	0.513000	-180.000000	0.513000	-180.000000	0.513000	-180.000000	0.513000	-180.000000	0.513000	-180.000000	0.513000	-180.000000	0.513000	-180.000000	0.513000	-180.000000	0.513000	-180.000000	0.513000	-180.000000	0.513000	-180.000000	0.513000	-180.000000	0.513000	-180.000000	0.513000	-180.000000	0.513000	-180.000000	0.513000	-180.000000	0.513000	-180.000000	0.512000	-180.000000	0.512000	-180.000000	0.512000	180.000000	0.512000	117.900000	0.695000	-180.000000	0.512000	-71.300000	0.827000
-180.000000	0.513000	-180.000000	0.513000	-180.000000	0.513000	-180.000000	0.513000	-180.000000	0.513000	-180.000000	0.513000	-180.000000	0.513000	-180.000000	0.513000	-180.000000	0.513000	-180.000000	0.513000	-180.000000	0.513000	-180.000000	0.513000	-180.000000	0.513000	-180.000000	0.513000	-180.000000	0.512000	-180.000000	0.512000	-180.000000	0.512000	180.000000	0.512000	-180.000000	0.513000	180.000000	0.512000	180.000000	0.512000	-180.000000	0.512000	147.800000	0.075000	-180.000000	0.512000	137.200000	0.019000
-180.000000	0.513000	-180.000000	0.513000	-180.000000	0.513000	-180.000000	0.513000	-180.000000	0.513000	-180.000000	0.513000	-180.000000	0.513000	-180.000000	0.513000	-180.000000	0.513000	-180.000000	0.513000	-180.000000	0.513000	-180.000000	0.513000	-180.000000	0.513000	-180.000000	0.513000	-180.000000	0.513000	-180.000000	0.513000	-180.000000	0.513000	-180.000000	0.513000	-180.000000	0.512000	-180.000000	0.513000	-180.000000	0.512000	180.000000	0.512000	119.300000	0.691000	-180.000000	0.512000	112.500000	0.021000
-180.000000	0.513000	-180.000000	0.513000	-180.000000	0.513000	-180.000000	0.513000	-180.000000	0.513000	-180.000000	0.513000	-180.000000	0.513000	-180.000000	0.513000	-180.000000	0.513000	-180.000000	0.513000	-180.000000	0.513000	-180.000000	0.513000	-180.000000	0.513000	-180.000000	0.513000	-180.000000	0.512000	-180.000000	0.512000	-180.000000	0.512000	180.000000	0.512000	-180.000000	0.513000	180.000000	0.512000	180.000000	0.512000	-180.000000	0.512000	146.800000	0.081000	-180.000000	0.512000	172.500000	0.819000
-180.000000	0.513000	-180.000000	0.513000	-180.000000	0.513000	-180.000000	0.513000	-180.000000	0.513000	-180.000000	0.513000	-180.000000	0.513000	-180.000000	0.513000	-180.000000	0.513000	-180.000000	0.513000	-180.000000	0.513000	-180.000000	0.513000	-180.000000	0.513000	-180.000000	0.513000	-180.000000	0.513000	-180.000000	0.513000	-180.000000	0.513000	-180.000000	0.513000	-180.000000	0.512000	-180.000000	0.512000	-180.000000	0.512000	180.000000	0.512000	120.700000	0.687000	-180.000000	0.512000	-99.600000	0.026000
-180.000000	0.513000	-180.000000	0.513000	-180.000000	0.513000	-180.000000	0.513000	-180.000000	0.513000	-180.000000	0.513000	-180.000000	0.513000	-180.000000	0.513000	-180.000000	0.513000	-180.000000	0.513000	-180.000000	0.513000	-180.000000	0.513000	-180.000000	0.513000	-180.000000	0.513000	-180.000000	0.512000	-180.000000	0.512000	-180.000000	0.512000	180.000000	0.512000	-180.000000	0.513000	180.000000	0.513000	180.000000	0.512000	-180.000000	0.512000	145.700000	0.086000	-180.000000	0.512000	-148.900000	0.010000
-180.000000	0.513000	-180.000000	0.513000	-180.000000	0.513000	-180.000000	0.513000	-180.000000	0.513000	-180.000000	0.513000	-180.000000	0.513000	-180.000000	0.513000	-180.000000	0.513000	-180.000000	0.513000	-180.000000	0.513000	-180.000000	0.513000	-180.000000	0.513000	-180.000000	0.513000	-180.000000	0.513000	-180.000000	0.513000	-180.000000	0.513000	-180.000000	0.513000	-180.000000	0.512000	-180.000000	0.512000	-180.000000	0.512000	180.000000	0.512000	121.900000	0.684000	-180.000000	0.512000	74.700000	0.825000
-180.000000	0.513000	-180.000000	0.513000	-180.000000	0.513000	-180.000000	0.513000	-180.000000	0.513000	-180.000000	0.513000	-180.000000	0.513000	-180.000000	0.513000	-180.000000	0.513000	-180.000000	0.513000	-180.000000	0.513000	-180.000000	0.513000	-180.000000	0.513000	-180.000000	0.513000	-180.000000	0.512000	-180.000000	0.512000	-180.000000	0.512000	180.000000	0.512000	-180.000000	0.513000	180.000000	0.512000	180.000000	0.512000	-180.000000	0.512000	145.200000	0.091000	-180.000000	0.512000	-144.800000	0.024000
-180.000000	0.513000	-180.000000	0.513000	-180.000000	0.513000	-180.000000	0.513000	-180.000000	0.513000	-180.000000	0.513000	-180.000000	0.513000	-180.000000	0.513000	-180.000000	0.513000	-180.000000	0.513000	-180.000000	0.513000	-180.000000	0.513000	-180.000000	0.513000	-180.000000	0.513000	-180.000000	0.513000	-180.000000	0.513000	-180.000000	0.513000	-180.000000	0.513000	-180.000000	0.512000	-180.000000	0.513000	-180.000000	0.512000	180.000000	0.512000	122.900000	0.681000	-180.000000	0.512000	-107.500000	0.018000
-180.000000	0.513000	-180.000000	0.513000	-180.000000	0.513000	-180.000000	0.513000	-180.000000	0.513000	-180.000000	0.513000	-180.000000	0.513000	-180.000000	0.513000	-180.000000	0.513000	-180.000000	0.513000	-180.000000	0.513000	-180.000000	0.513000	-180.000000	0.513000	-180.000000	0.513000	-180.000000	0.512000	-180.000000	0.512000	-180.000000	0.512000	180.000000	0.512000	-180.000000	0.513000	180.000000	0.512000	180.000000	0.512000	-180.000000	0.512000	145.100000	0.096000	-180.000000	0.512000	-172.500000	0.816000
-180.000000	0.513000	-180.000000	0.513000	-180.000000	0.513000	-180.000000	0.513000	-180.000000	0.513000	-180.000000	0.513000	-180.000000	0.513000	-180.000000	0.513000	-180.000000	0.513000	-180.000000	0.513000	-180.000000	0.513000	-180.000000	0.513000	-180.000000	0.513000	-180.000000	0.513000	-180.000000	0.513000	-180.000000	0.513000	-180.000000	0.513000	-180.000000	0.513000	-180.000000	0.512000	-180.000000	0.512000	-180.000000	0.512000	180.000000	0.512000	123.800000	0.679000	-180.000000	0.512000	94.000000	0.031000
-180.000000	0.513000	-180.000000	0.513000	-180.000000	0.513000	-180.000000	0.513000	-180.000000	0.513000	-180.000000	0.513000	-180.000000	0.513000	-180.000000	0.513000	-180.000000	0.513000	-180.000000	0.513000	-180.000000	0.513000	-180.000000	0.513000	-180.000000	0.513000	-180.000000	0.513000	-180.000000	0.512000	-180.000000	0.512000	-180.000000	0.512000	180.000000	0.512000	-180.000000	0.513000	180.000000	0.513000	180.000000	0.512000	-180.000000	0.512000	143.100000	0.095000	-180.000000	0.512000	157.700000	0.013000
-180.000000	0.513000	-180.000000	0.513000	-180.000000	0.513000	-180.000000	0.513000	-180.000000	0.513000	-180.000000	0.513000	-180.000000	0.513000	-180.000000	0.513000	-180.000000	0.513000	-180.000000	0.513000	-180.000000	0.513000	-180.000000	0.513000	-180.000000	0.513000	-180.000000	0.513000	-180.000000	0.513000	-180.000000	0.513000	-180.000000	0.513000	-180.000000	0.513000	-180.000000	0.512000	-180.000000	0.512000	-180.000000	0.512000	180.000000	0.512000	124.300000	0.678000	-180.000000	0.512000	-79.400000	0.817000
-180.000000	0.513000	-180.000000	0.513000	-180.000000	0.513000	-180.000000	0.513000	-180.000000	0.513000	-180.000000	0.513000	-180.000000	0.513000	-180.000000	0.513000	-180.000000	0.513000	-180.000000	0.513000	-180.000000	0.513000	-180.000000	0.513000	-180.000000	0.513000	-180.000000	0.513000	-180.000000	0.512000	-180.000000	0.512000	-180.000000	0.512000	180.000000	0.512000	-180.000000	0.513000	180.000000	0.512000	180.000000	0.512000	-180.000000	0.512000	178.500000	0.479000	-180.000000	0.512000	145.700000	0.032000
-180.000000	0.513000	-180.000000	0.513000	-180.000000	0.513000	-180.000000	0.513000	-180.000000	0.513000	-180.000000	0.513000	-180.000000	0.513000	-180.000000	0.513000	-180.000000	0.513000	-180.000000	0.513000	-180.000000	0.513000	-180.000000	0.513000	-180.000000	0.513000	-180.000000	0.513000	-180.000000	0.513000	-180.000000	0.513000	-180.000000	0.513000	-180.000000	0.513000	-180.000000	0.512000	-180.000000	0.513000	-180.000000	0.512000	180.000000	0.512000	179.500000	0.522000	-180.000000	0.512000	110.700000	0.018000
-180.000000	0.513000	-180.000000	0.513000	-180.000000	0.513000	-180.000000	0.513000	-180.000000	0.513000	-180.000000	0.513000	-180.000000	0.513000	-180.000000	0.513000	-180.000000	0.513000	-180.000000	0.513000	-180.000000	0.513000	-180.000000	0.513000	-180.000000	0.513000	-180.000000	0.513000	-180.000000	0.512000	-180.000000	0.512000	-180.000000	0.512000	180.000000	0.512000	-180.000000	0.513000	180.000000	0.512000	180.000000	0.512000	-180.000000	0.512000	179.900000	0.509000	-180.000000	0.512000	169.000000	0.812000
-180.000000	0.513000	-180.000000	0.513000	-180.000000	0.513000	-180.000000	0.513000	-180.000000	0.513000	-180.000000	0.513000	-180.000000	0.513000	-180.000000	0.513000	-180.000000	0.513000	-180.000000	0.513000	-180.000000	0.513000	-180.000000	0.513000	-180.000000	0.513000	-180.000000	0.513000	-180.000000	0.513000	-180.000000	0.513000	-180.000000	0.513000	-180.000000	0.513000	-180.000000	0.512000	-180.000000	0.512000	-180.000000	0.512000	180.000000	0.512000	180.000000	0.513000	-180.000000	0.512000	-90.700000	0.034000
-180.000000	0.513000	-180.000000	0.513000	-180.000000	0.513000	-180.000000	0.513000	-180.000000	0.513000	-180.000000	0.513000	-180.000000	0.513000	-180.000000	0.513000	-180.000000	0.513000	-180.000000	0.513000	-180.000000	0.513000	-180.000000	0.513000	-180.000000	0.513000	-180.000000	0.513000	-180.000000	0.512000	-180.000000	0.512000	-180.000000	0.512000	180.000000	0.512000	-180.000000	0.513000	180.000000	0.513000	180.000000	0.512000	-180.000000	0.512000	-180.000000	0.512000	-180.000000	0.512000	-158.700000	0.011000
-180.000000	0.513000	-180.000000	0.513000	-180.000000	0.513000	-180.000000	0.513000	-180.000000	0.513000	-180.000000	0.513000	-180.000000	0.513000	-180.000000	0.513000	-180.000000	0.513000	-180.000000	0.513000	-180.000000	0.513000	-180.000000	0.513000	-180.000000	0.513000	-180.000000	0.513000	-180.000000	0.513000	-180.000000	0.513000	-180.000000	0.513000	-180.000000	0.513000	-180.000000	0.512000	-180.000000	0.512000	-180.000000	0.512000	180.000000	0.512000	180.000000	0.512000	-180.000000	0.512000	78.200000	0.817000
-180.000000	0.513000	-180.000000	0.513000	-180.000000	0.513000	-180.000000	0.513000	-180.000000	0.513000	-180.000000	0.513000	-180.000000	0.513000	-180.000000	0.513000	-180.000000	0.513000	-180.000000	0.513000	-180.000000	0.513000	-180.000000	0.513000	-180.000000	0.513000	-180.000000	0.513000	-180.000000	0.512000	-180.000000	0.512000	-180.000000	0.512000	180.000000	0.512000	-180.000000	0.513000	180.000000	0.512000	180.000000	0.512000	-180.000000	0.512000	-180.000000	0.512000	-180.000000	0.512000	-139.700000	0.031000
-180.000000	0.513000	-180.000000	0.513000	-180.000000	0.513000	-180.000000	0.513000	-180.000000	0.513000	-180.000000	0.513000	-180.000000	0.513000	-180.000000	0.513000	-180.000000	0.513000	-180.000000	0.513000	-180.000000	0.513000	-180.000000	0.513000	-180.000000	0.513000	-180.000000	0.513000	-180.000000	0.513000	-180.000000	0.513000	-180.000000	0.513000	-180.000000	0.513000	-180.000000	0.512000	-180.000000	0.513000	-180.000000	0.512000	180.000000	0.512000	180.000000	0.512000	-180.000000	0.512000	-113.600000	0.022000
-180.000000	0.513000	-180.000000	0.513000	-180.000000	0.513000	-180.000000	0.513000	-180.000000	0.513000	-180.000000	0.513000	-180.000000	0.513000	-180.000000	0.513000	-180.000000	0.513000	-180.000000	0.513000	-180.000000	0.513000	-180.000000	0.513000	-180.000000	0.513000	-180.000000	0.513000	-180.000000	0.512000	-180.000000	0.512000	-180.000000	0.512000	180.000000	0.512000	-180.000000	0.513000	180.000000	0.512000	180.000000	0.512000	-180.000000	0.512000	-180.000000	0.512000	-180.000000	0.512000	-168.400000	0.813000
-180.000000	0.513000	-180.000000	0.513000	-180.000000	0.513000	-180.000000	0.513000	-180.000000	0.513000	-180.000000	0.513000	-180.000000	0.513000	-180.000000	0.513000	-180.000000	0.513000	-180.000000	0.513000	-180.000000	0.513000	-180.000000	0.513000	-180.000000	0.513000	-180.000000	0.513000	-180.000000	0.513000	-180.000000	0.513000	-180.000000	0.513000	-180.000000	0.513000	-180.000000	0.512000	-180.000000	0.512000	-180.000000	0.512000	180.000000	0.512000	180.000000	0.512000	-180.000000	0.512000	92.200000	0.029000
-180.000000	0.513000	-180.000000	0.513000	-180.000000	0.513000	-180.000000	0.513000	-180.000000	0.513000	-180.000000	0.513000	-180.000000	0.513000	-180.000000	0.513000	-180.000000	0.513000	-180.000000	0.513000	-180.000000	0.513000	-180.000000	0.513000	-180.000000	0.513000	-180.000000	0.513000	-180.000000	0.512000	-180.000000	0.512000	-180.000000	0.512000	180.000000	0.512000	-180.000000	0.513000	180.000000	0.513000	180.000000	0.512000	-180.000000	0.512000	-180.000000	0.512000	-180.000000	0.512000	156.000000	0.010000
-180.000000	0.513000	-180.000000	0.513000	-180.000000	0.513000	-180.000000	0.513000	-180.000000	0.513000	-180.000000	0.513000	-180.000000	0.513000	-180.000000	0.513000	-180.000000	0.513000	-180.000000	0.513000	-180.000000	0.513000	-180.000000	0.513000	-180.000000	0.513000	-180.000000	0.513000	-180.000000	0.513000	-180.000000	0.513000	-180.000000	0.513000	-180.000000	0.513000	-180.000000	0.512000	-180.000000	0.512000	-180.000000	0.512000	180.000000	0.512000	180.000000	0.512000	-180.000000	0.512000	-76.500000	0.820000
-180.000000	0.513000	-180.000000	0.513000	-180.000000	0.513000	-180.000000	0.513000	-180.000000	0.513000	-180.000000	0.513000	-180.000000	0.513000	-180.000000	0.513000	-180.000000	0.513000	-180.000000	0.513000	-180.000000	0.513000	-180.000000	0.513000	-180.000000	0.513000	-180.000000	0.513000	-180.000000	0.512000	-180.000000	0.512000	-180.000000	0.512000	180.000000	0.512000	-180.000000	0.513000	180.000000	0.512000	180.000000	0.512000	-180.000000	0.512000	-180.000000	0.512000	-180.000000	0.512000	136.900000	0.029000
-180.000000	0.513000	-180.000000	0.513000	-180.000000	0.513000	-180.000000	0.513000	-180.000000	0.513000	-180.000000	0.513000	-180.000000	0.513000	-180.000000	0.513000	-180.000000	0.513000	-180.000000	0.513000	-180.000000	0.513000	-180.000000	0.513000	-180.000000	0.513000	-180.000000	0.513000	-180.000000	0.513000	-180.000000	0.513000	-180.000000	0.513000	-180.000000	0.513000	-180.000000	0.512000	-180.000000	0.513000	-180.000000	0.512000	180.000000	0.512000	180.000000	0.512000	-180.000000	0.512000	114.900000	0.022000
-180.000000	0.513000	-180.000000	0.513000	-180.000000	0.513000	-180.000000	0.513000	-180.000000	0.513000	-180.000000	0.513000	-180.000000	0.513000	-180.000000	0.513000	-180.000000	0.513000	-180.000000	0.513000	-180.000000	0.513000	-180.000000	0.513000	-180.000000	0.513000	-180.000000	0.513000	-180.000000	0.512000	-180.000000	0.512000	-180.000000	0.512000	180.000000	0.512000	-180.000000	0.513000	180.000000	0.512000	180.000000	0.512000	-180.000000	0.512000	-180.000000	0.512000	-180.000000	0.512000	168.400000	0.815000
-180.000000	0.513000	-180.000000	0.513000	-180.000000	0.513000	-180.000000	0.513000	-180.000000	0.513000	-180.000000	0.513000	-180.000000	0.513000	-180.000000	0.513000	-180.000000	0.513000	-180.000000	0.513000	-180.000000	0.513000	-180.000000	0.513000	-180.000000	0.513000	-180.000000	0.513000	-180.000000	0.513000	-180.000000	0.513000	-180.000000	0.513000	-180.000000	0.513000	-180.000000	0.512000	-180.000000	0.512000	-180.000000	0.512000	180.000000	0.512000	180.000000	0.512000	-180.000000	0.512000	-94.600000	0.027000
-180.000000	0.513000	-180.000000	0.513000	-180.000000	0.513000	-180.000000	0.513000	-180.000000	0.513000	-180.000000	0.513000	-180.000000	0.513000	-180.000000	0.513000	-180.000000	0.513000	-180.000000	0.513000	-180.000000	0.513000	-180.000000	0.513000	-180.000000	0.513000	-180.000000	0.513000	-180.000000	0.512000	-180.000000	0.512000	-180.000000	0.512000	180.000000	0.512000	-180.000000	0.513000	180.000000	0.513000	180.000000	0.512000	-180.000000	0.512000	-180.000000	0.512000	-180.000000	0.512000	-152.300000	0.009000
-180.000000	0.513000	-180.000000	0.513000	-180.000000	0.513000	-180.000000	0.513000	-180.000000	0.513000	-180.000000	0.513000	-180.000000	0.513000	-180.000000	0.513000	-180.000000	0.513000	-180.000000	0.513000	-180.000000	0.513000	-180.000000	0.513000	-180.000000	0.513000	-180.000000	0.513000	-180.000000	0.513000	-180.000000	0.513000	-180.000000	0.513000	-180.000000	0.513000	-180.000000	0.512000	-180.000000	0.512000	-180.000000	0.512000	180.000000	0.512000	180.000000	0.512000	-180.000000	0.512000	74.500000	0.823000
-180.000000	0.513000	-180.000000	0.513000	-180.000000	0.513000	-180.000000	0.513000	-180.000000	0.513000	-180.000000	0.513000	-180.000000	0.513000	-180.000000	0.513000	-180.000000	0.513000	-180.000000	0.513000	-180.000000	0.513000	-180.000000	0.513000	-180.000000	0.513000	-180.000000	0.513000	-180.000000	0.512000	-180.000000	0.512000	-180.000000	0.512000	180.000000	0.512000	-180.000000	0.513000	180.000000	0.512000	180.000000	0.512000	-180.000000	0.512000	-180.000000	0.512000	-180.000000	0.512000	-137.200000	0.026000
-180.000000	0.513000	-180.000000	0.513000	-180.000000	0.513000	-180.000000	0.513000	-180.000000	0.513000	-180.000000	0.513000	-180.000000	0.513000	-180.000000	0.513000	-180.000000	0.513000	-180.000000	0.513000	-180.000000	0.513000	-180.000000	0.513000	-180.000000	0.513000	-180.000000	0.513000	-180.000000	0.513000	-180.000000	0.513000	-180.000000	0.513000	-180.000000	0.513000	-180.000000	0.512000	-180.000000	0.513000	-180.000000	0.512000	180.000000	0.512000	180.000000	0.512000	-180.000000	0.512000	-113.300000	0.021000
-180.000000	0.513000	-180.000000	0.513000	-180.000000	0.513000	-180.000000	0.513000	-180.000000	0.513000	-180.000000	0.513000	-180.000000	0.513000	-180.000000	0.513000	-180.000000	0.513000	-180.000000	0.513000	-180.000000	0.513000	-180.000000	0.513000	-180.000000	0.513000	-180.000000	0.513000	-180.000000	0.512000	-180.000000	0.512000	-180.000000	0.512000	180.000000	0.512000	-180.000000	0.513000	180.000000	0.512000	180.000000	0.512000	-180.000000	0.512000	-180.000000	0.512000	-180.000000	0.512000	-169.800000	0.816000
-180.000000	0.513000	-180.000000	0.513000	-180.000000	0.513000	-180.000000	0.513000	-180.000000	0.513000	-180.000000	0.513000	-180.000000	0.513000	-180.000000	0.513000	-180.000000	0.513000	-180.000000	0.513000	-180.000000	0.513000	-180.000000	0.513000	-180.000000	0.513000	-180.000000	0.513000	-180.000000	0.513000	-180.000000	0.513000	-180.000000	0.513000	-180.000000	0.513000	-180.000000	0.512000	-180.000000	0.512000	-180.000000	0.512000	180.000000	0.512000	180.000000	0.512000	-180.000000	0.512000	96.500000	0.027000
-180.000000	0.513000	-180.000000	0.513000	-180.000000	0.513000	-180.000000	0.513000	-180.000000	0.513000	-180.000000	0.513000	-180.000000	0.513000	-180.000000	0.513000	-180.000000	0.513000	-180.000000	0.513000	-180.000000	0.513000	-180.000000	0.513000	-180.000000	0.513000	-180.000000	0.513000	-180.000000	0.512000	-180.000000	0.512000	-180.000000	0.512000	180.000000	0.512000	-180.000000	0.513000	180.000000	0.513000	180.000000	0.512000	-180.000000	0.512000	-180.000000	0.512000	-180.000000	0.512000	150.800000	0.010000
-180.000000	0.513000	-180.000000	0.513000	-180.000000	0.513000	-180.000000	0.513000	-180.000000	0.513000	-180.000000	0.513000	-180.000000	0.513000	-180.000000	0.513000	-180.000000	0.513000	-180.000000	0.513000	-180.000000	0.513000	-180.000000	0.513000	-180.000000	0.513000	-180.000000	0.513000	-180.000000	0.513000	-180.000000	0.513000	-180.000000	0.513000	-180.000000	0.513000	-180.000000	0.512000	-180.000000	0.512000	-180.000000	0.512000	180.000000	0.512000	180.000000	0.512000	-180.000000	0.512000	-74.600000	0.823000
-180.000000	0.513000	-180.000000	0.513000	-180.000000	0.513000	-180.000000	0.513000	-180.000000	0.513000	-180.000000	0.513000	-180.000000	0.513000	-180.000000	0.513000	-180.000000	0.513000	-180.000000	0.513000	-180.000000	0.513000	-180.000000	0.513000	-180.000000	0.513000	-180.000000	0.513000	-180.000000	0.512000	-180.000000	0.512000	-180.000000	0.512000	180.000000	0.512000	-180.000000	0.513000	180.000000	0.512000	180.000000	0.512000	-180.000000	0.512000	-180.000000	0.512000	-180.000000	0.512000	140.600000	0.025000
-180.000000	0.513000	-180.000000	0.513000	-180.000000	0.513000	-180.000000	0.513000	-180.000000	0.513000	-180.000000	0.513000	-180.000000	0.513000	-180.000000	0.513000	-180.000000	0.513000	-180.000000	0.513000	-180.000000	0.513000	-180.000000	0.513000	-180.000000	0.513000	-180.000000	0.513000	-180.000000	0.513000	-180.000000	0.513000	-180.000000	0.513000	-180.000000	0.513000	-180.000000	0.512000	-180.000000	0.513000	-180.000000	0.512000	180.000000	0.512000	180.000000	0.512000	-180.000000	0.512000	110.200000	0.021000
-180.000000	0.513000	-180.000000	0.513000	-180.000000	0.513000	-180.000000	0.513000	-180.000000	0.513000	-180.000000	0.513000	-180.000000	0.513000	-180.000000	0.513000	-180.000000	0.513000	-180.000000	0.513000	-180.000000	0.513000	-180.000000	0.513000	-180.000000	0.513000	-180.000000	0.513000	-180.000000	0.512000	-180.000000	0.512000	-180.000000	0.512000	180.000000	0.512000	-180.000000	0.513000	180.000000	0.512000	180.000000	0.512000	-180.000000	0.512000	-180.000000	0.512000	-180.000000	0.512000	171.300000	0.815000
-180.000000	0.513000	-180.000000	0.513000	-180.000000	0.513000	-180.000000	0.513000	-180.000000	0.513000	-180.000000	0.513000	-180.000000	0.513000	-180.000000	0.513000	-180.000000	0.513000	-180.000000	0.513000	-180.000000	0.513000	-180.000000	0.513000	-180.000000	0.513000	-180.000000	0.513000	-180.000000	0.513000	-180.000000	0.513000	-180.000000	0.513000	-180.000000	0.513000	-180.000000	0.512000	-180.000000	0.512000	-180.000000	0.512000	180.000000	0.512000	180.000000	0.512000	-180.000000	0.512000	-95.200000	0.029000
-180.000000	0.513000	-180.000000	0.513000	-180.000000	0.513000	-180.000000	0.513000	-180.000000	0.513000	-180.000000	0.513000	-180.000000	0.513000	-180.000000	0.513000	-180.000000	0.513000	-180.000000	0.513000	-180.000000	0.513000	-180.000000	0.513000	-180.000000	0.513000	-180.000000	0.513000	-180.000000	0.512000	-180.000000	0.512000	-180.000000	0.512000	180.000000	0.512000	-180.000000	0.513000	180.000000	0.513000	180.000000	0.512000	-180.000000	0.512000	-180.000000	0.512000	-180.000000	0.512000	-154.500000	0.012000
-180.000000	0.513000	-180.000000	0.513000	-180.000000	0.513000	-180.000000	0.513000	-180.000000	0.513000	-180.000000	0.513000	-180.000000	0.513000	-180.000000	0.513000	-180.000000	0.513000	-180.000000	0.513000	-180.000000	0.513000	-180.000000	0.513000	-180.000000	0.513000	-180.000000	0.513000	-180.000000	0.513000	-180.000000	0.513000	-180.000000	0.513000	-180.000000	0.513000	-180.000000	0.512000	-180.000000	0.512000	-180.000000	0.512000	180.000000	0.512000	180.000000	0.512000	-180.000000	0.512000	77.300000	0.820000
-180.000000	0.513000	-180.000000	0.513000	-180.000000	0.513000	-180.000000	0.513000	-180.000000	0.513000	-180.000000	0.513000	-180.000000	0.513000	-180.000000	0.513000	-180.000000	0.513000	-180.000000	0.513000	-180.000000	0.513000	-180.000000	0.513000	-180.000000	0.513000	-180.000000	0.513000	-180.000000	0.512000	-180.000000	0.512000	-180.000000	0.512000	180.000000	0.512000	-180.000000	0.513000	180.000000	0.512000	180.000000	0.512000	-180.000000	0.512000	-180.000000	0.512000	-180.000000	0.512000	-143.300000	0.028000
-180.000000	0.513000	-180.000000	0.513000	-180.000000	0.513000	-180.000000	0.513000	-180.000000	0.513000	-180.000000	0.513000	-180.000000	0.513000	-180.000000	0.513000	-180.000000	0.513000	-180.000000	0.513000	-180.000000	0.513000	-180.000000	0.513000	-180.000000	0.513000	-180.000000	0.513000	-180.000000	0.513000	-180.000000	0.513000	-180.000000	0.513000	-180.000000	0.513000	-180.000000	0.512000	-180.000000	0.513000	-180.000000	0.512000	180.000000	0.512000	180.000000	0.512000	-180.000000	0.512000	-111.200000	0.019000
-180.000000	0.513000	-180.000000	0.513000	-180.000000	0.513000	-180.000000	0.513000	-180.000000	0.513000	-180.000000	0.513000	-180.000000	0.513000	-180.000000	0.513000	-180.000000	0.513000	-180.000000	0.513000	-180.000000	0.513000	-180.000000	0.513000	-180.000000	0.513000	-180.000000	0.513000	-180.000000	0.512000	-180.000000	0.512000	-180.000000	0.512000	180.000000	0.512000	-180.000000	0.513000	180.000000	0.512000	180.000000	0.512000	-180.000000	0.512000	-180.000000	0.512000	-180.000000	0.512000	-170.100000	0.814000
-180.000000	0.513000	-180.000000	0.513000	-180.000000	0.513000	-180.000000	0.513000	-180.000000	0.513000	-180.000000	0.513000	-180.000000	0.513000	-180.000000	0.513000	-180.000000	0.513000	-180.000000	0.513000	-180.000000	0.513000	-180.000000	0.513000	-180.000000	0.513000	-180.000000	0.513000	-180.000000	0.513000	-180.000000	0.513000	-180.000000	0.513000	-180.000000	0.513000	-180.000000	0.512000	-180.000000	0.512000	-180.000000	0.512000	180.000000	0.512000	180.000000	0.512000	-180.000000	0.512000	93.200000	0.032000
-180.000000	0.513000	-180.000000	0.513000	-180.000000	0.513000	-180.000000	0.513000	-180.000000	0.513000	-180.000000	0.513000	-180.000000	0.513000	-180.000000	0.513000	-180.000000	0.513000	-180.000000	0.513000	-180.000000	0.513000	-180.000000	0.513000	-180.000000	0.513000	-180.000000	0.513000	-180.000000	0.512000	-180.000000	0.512000	-180.000000	0.512000	180.000000	0.512000	-180.000000	0.513000	180.000000	0.513000	180.000000	0.512000	-180.000000	0.512000	-180.000000	0.512000	-180.000000	0.512000	156.300000	0.010000
-180.000000	0.513000	-180.000000	0.513000	-180.000000	0.513000	-180.000000	0.513000	-180.000000	0.513000	-180.000000	0.513000	-180.000000	0.513000	-180.000000	0.513000	-180.000000	0.513000	-180.000000	0.513000	-180.000000	0.513000	-180.000000	0.513000	-180.000000	0.513000	-180.000000	0.513000	-180.000000	0.513000	-180.000000	0.513000	-180.000000	0.513000	-180.000000	0.513000	-180.000000	0.512000	-180.000000	0.512000	-180.000000	0.512000	180.000000	0.512000	180.000000	0.512000	-180.000000	0.512000	-77.200000	0.819000
-180.000000	0.513000	-180.000000	0.513000	-180.000000	0.513000	-180.000000	0.513000	-180.000000	0.513000	-180.000000	0.513000	-180.000000	0.513000	-180.000000	0.513000	-180.000000	0.513000	-180.000000	0.513000	-180.000000	0.513000	-180.000000	0.513000	-180.000000	0.513000	-180.000000	0.513000	-180.000000	0.512000	-180.000000	0.512000	-180.000000	0.512000	180.000000	0.512000	-180.000000	0.513000	180.000000	0.512000	180.000000	0.512000	-180.000000	0.512000	-180.000000	0.512000	-180.000000	0.512000	140.600000	0.030000
-180.000000	0.513000	-180.000000	0.513000	-180.000000	0.513000	-180.000000	0.513000	-180.000000	0.513000	-180.000000	0.513000	-180.000000	0.513000	-180.000000	0.513000	-180.000000	0.513000	-180.000000	0.513000	-180.000000	0.513000	-180.000000	0.513000	-180.000000	0.513000	-180.000000	0.513000	-180.000000	0.513000	-180.000000	0.513000	-180.000000	0.513000	-180.000000	0.513000	-180.000000	0.512000	-180.000000	0.513000	-180.000000	0.512000	180.000000	0.512000	180.000000	0.512000	-180.000000	0.512000	111.700000	0.021000
-180.000000	0.513000	-180.000000	0.513000	-180.000000	0.513000	-180.000000	0.513000	-180.000000	0.513000	-180.000000	0.513000	-180.000000	0.513000	-180.000000	0.513000	-180.000000	0.513000	-180.000000	0.513000	-180.000000	0.513000	-180.000000	0.513000	-180.000000	0.513000	-180.000000	0.513000	-180.000000	0.512000	-180.000000	0.512000	-180.000000	0.512000	180.000000	0.512000	-180.000000	0.513000	180.000000	0.512000	180.000000	0.512000	-180.000000	0.512000	-180.000000	0.512000	-180.000000	0.512000	169.200000	0.813000
-180.000000	0.513000	-180.000000	0.513000	-180.000000	0.513000	-180.000000	0.513000	-180.000000	0.513000	-180.000000	0.513000	-180.000000	0.513000	-180.000000	0.513000	-180.000000	0.513000	-180.000000	0.513000	-180.000000	0.513000	-180.000000	0.513000	-180.000000	0.513000	-180.000000	0.513000	-180.000000	0.513000	-180.000000	0.513000	-180.000000	0.513000	-180.000000	0.513000	-180.000000	0.512000	-180.000000	0.512000	-180.000000	0.512000	180.000000	0.512000	180.000000	0.512000	-180.000000	0.512000	-93.300000	0.030000
-180.000000	0.513000	-180.000000	0.513000	-180.000000	0.513000	-180.000000	0.513000	-180.000000	0.513000	-180.000000	0.513000	-180.000000	0.513000	-180.000000	0.513000	-180.000000	0.513000	-180.000000	0.513000	-180.000000	0.513000	-180.000000	0.513000	-180.000000	0.513000	-180.000000	0.513000	-180.000000	0.512000	-180.000000	0.512000	-180.000000	0.512000	180.000000	0.512000	-180.000000	0.513000	180.000000	0.513000	180.000000	0.512000	-180.000000	0.512000	-180.000000	0.512000	-180.000000	0.512000	-155.500000	0.011000
-180.000000	0.513000	-180.000000	0.513000	-180.000000	0.513000	-180.000000	0.513000	-180.000000	0.513000	-180.000000	0.513000	-180.000000	0.513000	-180.000000	0.513000	-180.000000	0.513000	-180.000000	0.513000	-180.000000	0.513000	-180.000000	0.513000	-180.000000	0.513000	-180.000000	0.513000	-180.000000	0.513000	-180.000000	0.513000	-180.000000	0.513000	-180.000000	0.513000	-180.000000	0.512000	-180.000000	0.512000	-180.000000	0.512000	180.000000	0.512000	180.000000	0.512000	-180.000000	0.512000	76.900000	0.820000
-180.000000	0.513000	-180.000000	0.513000	-180.000000	0.513000	-180.000000	0.513000	-180.000000	0.513000	-180.000000	0.513000	-180.000000	0.513000	-180.000000	0.513000	-180.000000	0.513000	-180.000000	0.513000	-180.000000	0.513000	-180.000000	0.513000	-180.000000	0.513000	-180.000000	0.513000	-180.000000	0.512000	-180.000000	0.512000	-180.000000	0.512000	180.000000	0.512000	-180.000000	0.513000	180.000000	0.512000	180.000000	0.512000	-180.000000	0.512000	-180.000000	0.512000	-180.000000	0.512000	-139.900000	0.028000
-180.000000	0.442000	-180.000000	0.442000	-180.000000	0.000000	-180.000000	0.000000	-180.000000	0.000000	-180.000000	0.000000	-180.000000	0.000000	-180.000000	0.000000	-180.000000	0.000000	-180.000000	0.000000	-180.000000	0.000000	-180.000000	0.000000	-180.000000	0.000000	-180.000000	0.000000	-180.000000	0.000000	-180.000000	0.000000	-180.000000	0.000000	-180.000000	0.000000	-180.000000	0.000000	-180.000000	0.000000	-180.000000	0.000000	-180.000000	0.000000	-180.000000	0.000000	-180.000000	0.000000	-180.000000	0.000000
-180.000000	0.535000	-180.000000	0.535000	90.000000	0.751000	90.000000	0.751000	90.000000	0.751000	90.000000	0.751000	90.000000	0.751000	90.000000	0.751000	90.000000	0.751000	90.000000	0.751000	90.000000	0.751000	90.000000	0.000000	90.000000	0.000000	90.000000	0.000000	90.000000	0.000000	90.000000	0.000000	90.000000	0.000000	90.000000	0.000000	90.000000	0.000000	90.000000	0.000000	90.000000	0.000000	90.000000	0.000000	90.000000	0.000000	90.000000	0.000000	90.000000	0.000000
-180.000000	0.507000	-180.000000	0.507000	-180.000000	0.471000	-180.000000	0.471000	-180.000000	0.471000	-180.000000	0.471000	-180.000000	0.471000	-180.000000	0.471000	-180.000000	0.471000	-180.000000	0.471000	-180.000000	0.471000	-180.000000	0.820000	-180.000000	0.000000	-180.000000	0.000000	-180.000000	0.000000	-180.000000	0.000000	-180.000000	0.000000	-180.000000	0.000000	-180.000000	0.000000	-180.000000	0.000000	-180.000000	0.000000	-180.000000	0.000000	-180.000000	0.000000	-180.000000	0.000000	-180.000000	0.000000
-180.000000	0.514000	-180.000000	0.514000	-180.000000	0.525000	-180.000000	0.525000	-180.000000	0.525000	-180.000000	0.525000	-180.000000	0.525000	-180.000000	0.525000	-180.000000	0.525000	-180.000000	0.525000	-180.000000	0.525000	-180.000000	0.472000	-135.000000	0.910000	-135.000000	0.910000	-135.000000	0.910000	-135.000000	0.910000	-135.000000	0.910000	-135.000000	0.000000	-135.000000	0.000000	-135.000000	0.000000	-135.000000	0.000000	-135.000000	0.000000	-135.000000	0.000000	-135.000000	0.000000	-135.000000	0.000000
-180.000000	0.512000	-180.000000	0.512000	-180.000000	0.509000	-180.000000	0.509000	-180.000000	0.509000	-180.000000	0.509000	-180.000000	0.509000	-180.000000	0.509000	-180.000000	0.509000	-180.000000	0.509000	-180.000000	0.509000	-180.000000	0.525000	-180.000000	0.462000	-180.000000	0.462000	-180.000000	0.461000	-180.000000	0.461000	-180.000000	0.461000	-180.000000	0.942000	-180.000000	0.000000	-180.000000	0.000000	-180.000000	0.000000	-180.000000	0.000000	-180.000000	0.000000	-180.000000	0.000000	-180.000000	0.000000
-180.000000	0.513000	-180.000000	0.513000	-180.000000	0.514000	-180.000000	0.514000	-180.000000	0.514000	-180.000000	0.514000	-180.000000	0.514000	-180.000000	0.514000	-180.000000	0.514000	-180.000000	0.514000	-180.000000	0.514000	-180.000000	0.509000	-180.000000	0.528000	-180.000000	0.528000	-180.000000	0.528000	-180.000000	0.528000	-180.000000	0.528000	-180.000000	0.461000	-90.000000	0.986000	-90.000000	0.000000	-90.000000	0.000000	-90.000000	0.000000	-90.000000	0.000000	-90.000000	0.000000	-90.000000	0.000000
-180.000000	0.513000	-180.000000	0.513000	-180.000000	0.512000	-180.000000	0.512000	-180.000000	0.512000	-180.000000	0.512000	-180.000000	0.512000	-180.000000	0.512000	-180.000000	0.512000	-180.000000	0.512000	-180.000000	0.512000	-180.000000	0.514000	-180.000000	0.508000	-180.000000	0.508000	-180.000000	0.508000	-180.000000	0.508000	-180.000000	0.508000	-180.000000	0.528000	-180.000000	0.019000	-180.000000	0.000000	-180.000000	0.000000	-180.000000	0.000000	-180.000000	0.000000	-180.000000	0.000000	-180.000000	0.000000
-180.000000	0.513000	-180.000000	0.513000	-180.000000	0.513000	-180.000000	0.513000	-180.000000	0.513000	-180.000000	0.513000	-180.000000	0.513000	-180.000000	0.513000	-180.000000	0.513000	-180.000000	0.513000	-180.000000	0.513000	-180.000000	0.512000	-180.000000	0.514000	-180.000000	0.514000	-180.000000	0.514000	-180.000000	0.514000	-180.000000	0.514000	-180.000000	0.508000	95.100000	0.742000	112.500000	1.040000	112.500000	1.040000	112.500000	1.040000	112.500000	0.000000	112.500000	0.000000	112.500000	0.000000
-180.000000	0.513000	-180.000000	0.513000	-180.000000	0.513000	-180.000000	0.513000	-180.000000	0.513000	-180.000000	0.513000	-180.000000	0.513000	-180.000000	0.513000	-180.000000	0.513000	-180.000000	0.513000	-180.000000	0.513000	-180.000000	0.513000	-180.000000	0.512000	-180.000000	0.512000	-180.000000	0.512000	-180.000000	0.512000	-180.000000	0.512000	-180.000000	0.514000	172.100000	0.029000	-180.000000	0.014000	-180.000000	0.011000	-180.000000	0.009000	-180.000000	1.055000	-180.000000	0.000000	-180.000000	0.000000
-180.000000	0.513000	-180.000000	0.513000	-180.000000	0.513000	-180.000000	0.513000	-180.000000	0.513000	-180.000000	0.513000	-180.000000	0.513000	-180.000000	0.513000	-180.000000	0.513000	-180.000000	0.513000	-180.000000	0.513000	-180.000000	0.513000	-180.000000	0.513000	-180.000000	0.513000	-180.000000	0.513000	-180.000000	0.513000	-180.000000	0.513000	-180.000000	0.512000	100.800000	0.732000	-93.700000	0.744000	-92.900000	0.746000	-92.400000	0.747000	-115.900000	0.019000	-90.000000	0.000000	-90.000000	0.000000
-180.000000	0.513000	-180.000000	0.513000	-180.000000	0.513000	-180.000000	0.513000	-180.000000	0.513000	-180.000000	0.513000	-180.000000	0.513000	-180.000000	0.513000	-180.000000	0.513000	-180.000000	0.513000	-180.000000	0.513000	-180.000000	0.513000	-180.000000	0.513000	-180.000000	0.513000	-180.000000	0.512000	-180.000000	0.512000	-180.000000	0.512000	-180.000000	0.513000	179.500000	0.472000	-173.800000	0.021000	-174.900000	0.015000	-175.700000	0.012000	-134.200000	0.013000	-180.000000	0.000000	-180.000000	0.000000
-180.000000	0.513000	-180.000000	0.513000	-180.000000	0.513000	-180.000000	0.513000	-180.000000	0.513000	-180.000000	0.513000	-180.000000	0.513000	-180.000000	0.513000	-180.000000	0.513000	-180.000000	0.513000	-180.000000	0.513000	-180.000000	0.513000	-180.000000	0.513000	-180.000000	0.513000	-180.000000	0.513000	-180.000000	0.513000	-180.000000	0.513000	-180.000000	0.512000	179.800000	0.525000	-98.200000	0.738000	-96.200000	0.741000	-95.100000	0.744000	76.200000	0.831000	135.000000	1.110000	135.000000	0.000000
-180.000000	0.513000	-180.000000	0.513000	-180.000000	0.513000	-180.000000	0.513000	-180.000000	0.513000	-180.000000	0.513000	-180.000000	0.513000	-180.000000	0.513000	-180.000000	0.513000	-180.000000	0.513000	-180.000000	0.513000	-180.000000	0.513000	-180.000000	0.513000	-180.000000	0.513000	-180.000000	0.512000	-180.000000	0.512000	-180.000000	0.512000	-180.000000	0.513000	-180.000000	0.509000	-171.200000	0.036000	-173.300000	0.027000	-174.400000	0.020000	141.000000	0.016000	-180.000000	0.005000	-180.000000	0.000000
-180.000000	0.513000	-180.000000	0.513000	-180.000000	0.513000	-180.000000	0.513000	-180.000000	0.513000	-180.000000	0.513000	-180.000000	0.513000	-180.000000	0.513000	-180.000000	0.513000	-180.000000	0.513000	-180.000000	0.513000	-180.000000	0.513000	-180.000000	0.513000	-180.000000	0.513000	-180.000000	0.513000	-180.000000	0.513000	-180.000000	0.513000	-180.000000	0.512000	180.000000	0.513000	-102.800000	0.728000	-99.900000	0.734000	-97.700000	0.739000	112.100000	0.714000	88.400000	0.023000	90.000000	1.134000
-180.000000	0.513000	-180.000000	0.513000	-180.000000	0.513000	-180.000000	0.513000	-180.000000	0.513000	-180.000000	0.513000	-180.000000	0.513000	-180.000000	0.513000	-180.000000	0.513000	-180.000000	0.513000	-180.000000	0.513000	-180.000000	0.513000	-180.000000	0.513000	-180.000000	0.513000	-180.000000	0.512000	-180.000000	0.512000	-180.000000	0.512000	-180.000000	0.513000	-180.000000	0.512000	-165.600000	0.046000	-167.900000	0.031000	-170.600000	0.023000	179.700000	0.477000	180.000000	0.801000	-180.000000	0.004000
-180.000000	0.513000	-180.000000	0.513000	-180.000000	0.513000	-180.000000	0.513000	-180.000000	0.513000	-180.000000	0.513000	-180.000000	0.513000	-180.000000	0.513000	-180.000000	0.513000	-180.000000	0.513000	-180.000000	0.513000	-180.000000	0.513000	-180.000000	0.513000	-180.000000	0.513000	-180.000000	0.513000	-180.000000	0.513000	-180.000000	0.513000	-180.000000	0.512000	180.000000	0.513000	-107.200000	0.719000	-103.000000	0.728000	-100.100000	0.734000	179.900000	0.523000	-115.600000	0.077000	-88.600000	0.018000
-180.000000	0.513000	-180.000000	0.513000	-180.000000	0.513000	-180.000000	0.513000	-180.000000	0.513000	-180.000000	0.513000	-180.000000	0.513000	-180.000000	0.513000	-180.000000	0.513000	-180.000000	0.513000	-180.000000	0.513000	-180.000000	0.513000	-180.000000	0.513000	-180.000000	0.513000	-180.000000	0.512000	-180.000000	0.512000	-180.000000	0.512000	-180.000000	0.513000	-180.000000	0.512000	-179.200000	0.473000	-166.700000	0.044000	-169.200000	0.031000	-180.000000	0.509000	-131.800000	0.666000	177.400000	0.008000
-180.000000	0.513000	-180.000000	0.513000	-180.000000	0.513000	-180.000000	0.513000	-180.000000	0.513000	-180.000000	0.513000	-180.000000	0.513000	-180.000000	0.513000	-180.000000	0.513000	-180.000000	0.513000	-180.000000	0.513000	-180.000000	0.513000	-180.000000	0.513000	-180.000000	0.513000	-180.000000	0.513000	-180.000000	0.513000	-180.000000	0.513000	-180.000000	0.512000	180.000000	0.513000	-179.700000	0.524000	-106.400000	0.721000	-102.500000	0.729000	180.000000	0.513000	-178.900000	0.484000	109.400000	0.893000
-180.000000	0.513000	-180.000000	0.513000	-180.000000	0.513000	-180.000000	0.513000	-180.000000	0.513000	-180.000000	0.513000	-180.000000	0.513000	-180.000000	0.513000	-180.000000	0.513000	-180.000000	0.513000	-180.000000	0.513000	-180.000000	0.513000	-180.000000	0.513000	-180.000000	0.513000	-180.000000	0.512000	-180.000000	0.512000	-180.000000	0.512000	-180.000000	0.513000	-180.000000	0.512000	-179.900000	0.509000	-161.300000	0.047000	-165.600000	0.034000	-180.000000	0.512000	-179.700000	0.520000	163.100000	0.008000
-180.000000	0.513000	-180.000000	0.513000	-180.000000	0.513000	-180.000000	0.513000	-180.000000	0.513000	-180.000000	0.513000	-180.000000	0.513000	-180.000000	0.513000	-180.000000	0.513000	-180.000000	0.513000	-180.000000	0.513000	-180.000000	0.513000	-180.000000	0.513000	-180.000000	0.513000	-180.000000	0.513000	-180.000000	0.513000	-180.000000	0.513000	-180.000000	0.512000	180.000000	0.513000	-180.000000	0.513000	-109.000000	0.715000	-104.600000	0.725000	180.000000	0.512000	-179.900000	0.510000	100.200000	0.018000
-180.000000	0.513000	-180.000000	0.513000	-180.000000	0.513000	-180.000000	0.513000	-180.000000	0.513000	-180.000000	0.513000	-180.000000	0.513000	-180.000000	0.513000	-180.000000	0.513000	-180.000000	0.513000	-180.000000	0.513000	-180.000000	0.513000	-180.000000	0.513000	-180.000000	0.513000	-180.000000	0.512000	-180.000000	0.512000	-180.000000	0.512000	-180.000000	0.513000	-180.000000	0.512000	180.000000	0.512000	-162.100000	0.067000	-164.400000	0.042000	-180.000000	0.512000	-180.000000	0.512000	177.300000	0.812000
-180.000000	0.513000	-180.000000	0.513000	-180.000000	0.513000	-180.000000	0.513000	-180.000000	0.513000	-180.000000	0.513000	-180.000000	0.513000	-180.000000	0.513000	-180.000000	0.513000	-180.000000	0.513000	-180.000000	0.513000	-180.000000	0.513000	-180.000000	0.513000	-180.000000	0.513000	-180.000000	0.513000	-180.000000	0.513000	-180.000000	0.513000	-180.000000	0.512000	180.000000	0.513000	-180.000000	0.512000	-112.900000	0.705000	-106.800000	0.720000	180.000000	0.512000	-180.000000	0.512000	92.700000	0.049000
-180.000000	0.513000	-180.000000	0.513000	-180.000000	0.513000	-180.000000	0.513000	-180.000000	0.513000	-180.000000	0.513000	-180.000000	0.513000	-180.000000	0.513000	-180.000000	0.513000	-180.000000	0.513000	-180.000000	0.513000	-180.000000	0.513000	-180.000000	0.513000	-180.000000	0.513000	-180.000000	0.512000	-180.000000	0.512000	-180.000000	0.512000	-180.000000	0.513000	-180.000000	0.512000	180.000000	0.512000	-155.000000	0.068000	-160.900000	0.045000	-180.000000	0.512000	-180.000000	0.512000	165.300000	0.011000
-180.000000	0.513000	-180.000000	0.513000	-180.000000	0.513000	-180.000000	0.513000	-180.000000	0.513000	-180.000000	0.513000	-180.000000	0.513000	-180.000000	0.513000	-180.000000	0.513000	-180.000000	0.513000	-180.000000	0.513000	-180.000000	0.513000	-180.000000	0.513000	-180.000000	0.513000	-180.000000	0.513000	-180.000000	0.513000	-180.000000	0.513000	-180.000000	0.512000	180.000000	0.513000	-180.000000	0.512000	-115.500000	0.700000	-108.800000	0.716000	180.000000	0.512000	-180.000000	0.512000	-83.700000	0.810000
-180.000000	0.513000	-180.000000	0.513000	-180.000000	0.513000	-180.000000	0.513000	-180.000000	0.513000	-180.000000	0.513000	-180.000000	0.513000	-180.000000	0.513000	-180.000000	0.513000	-180.000000	0.513000	-180.000000	0.513000	-180.000000	0.513000	-180.000000	0.513000	-180.000000	0.513000	-180.000000	0.512000	-180.000000	0.512000	-180.000000	0.512000	-180.000000	0.513000	-180.000000	0.512000	180.000000	0.512000	-178.800000	0.475000	-160.000000	0.054000	-180.000000	0.512000	-180.000000	0.512000	162.600000	0.038000
-180.000000	0.513000	-180.000000	0.513000	-180.000000	0.513000	-180.000000	0.513000	-180.000000	0.513000	-180.000000	0.513000	-180.000000	0.513000	-180.000000	0.513000	-180.000000	0.513000	-180.000000	0.513000	-180.000000	0.513000	-180.000000	0.513000	-180.000000	0.513000	-180.000000	0.513000	-180.000000	0.513000	-180.000000	0.513000	-180.000000	0.513000	-180.000000	0.512000	180.000000	0.513000	-180.000000	0.512000	-179.600000	0.524000	-111.000000	0.711000	180.000000	0.512000	-180.000000	0.512000	96.600000	0.028000
-180.000000	0.513000	-180.000000	0.513000	-180.000000	0.513000	-180.000000	0.513000	-180.000000	0.513000	-180.000000	0.513000	-180.000000	0.513000	-180.000000	0.513000	-180.000000	0.513000	-180.000000	0.513000	-180.000000	0.513000	-180.000000	0.513000	-180.000000	0.513000	-180.000000	0.513000	-180.000000	0.512000	-180.000000	0.512000	-180.000000	0.512000	-180.000000	0.513000	-180.000000	0.512000	180.000000	0.512000	-179.900000	0.509000	-156.200000	0.056000	-180.000000	0.512000	-180.000000	0.512000	172.800000	0.794000
-180.000000	0.513000	-180.000000	0.513000	-180.000000	0.513000	-180.000000	0.513000	-180.000000	0.513000	-180.000000	0.513000	-180.000000	0.513000	-180.000000	0.513000	-180.000000	0.513000	-180.000000	0.513000	-180.000000	0.513000	-180.000000	0.513000	-180.000000	0.513000	-180.000000	0.513000	-180.000000	0.513000	-180.000000	0.513000	-180.000000	0.513000	-180.000000	0.512000	180.000000	0.513000	-180.000000	0.512000	-180.000000	0.513000	-112.800000	0.707000	180.000000	0.512000	-180.000000	0.512000	-85.500000	0.048000
-180.000000	0.513000	-180.000000	0.513000	-180.000000	0.513000	-180.000000	0.513000	-180.000000	0.513000	-180.000000	0.513000	-180.000000	0.513000	-180.000000	0.513000	-180.000000	0.513000	-180.000000	0.513000	-180.000000	0.513000	-180.000000	0.513000	-180.000000	0.513000	-180.000000	0.513000	-180.000000	0.512000	-180.000000	0.512000	-180.000000	0.512000	-180.000000	0.513000	-180.000000	0.512000	180.000000	0.512000	180.000000	0.512000	-156.700000	0.069000	-180.000000	0.512000	-180.000000	0.512000	-166.700000	0.025000
-180.000000	0.513000	-180.000000	0.513000	-180.000000	0.513000	-180.000000	0.513000	-180.000000	0.513000	-180.000000	0.513000	-180.000000	0.513000	-180.000000	0.513000	-180.000000	0.513000	-180.000000	0.513000	-180.000000	0.513000	-180.000000	0.513000	-180.000000	0.513000	-180.000000	0.513000	-180.000000	0.513000	-180.000000	0.513000	-180.000000	0.513000	-180.000000	0.512000	180.000000	0.513000	-180.000000	0.512000	-180.000000	0.512000	-115.100000	0.701000	180.000000	0.512000	-180.000000	0.512000	85.600000	0.801000
-180.000000	0.513000	-180.000000	0.513000	-180.000000	0.513000	-180.000000	0.513000	-180.000000	0.513000	-180.000000	0.513000	-180.000000	0.513000	-180.000000	0.513000	-180.000000	0.513000	-180.000000	0.513000	-180.000000	0.513000	-180.000000	0.513000	-180.000000	0.513000	-180.000000	0.513000	-180.000000	0.512000	-180.000000	0.512000	-180.000000	0.512000	-180.000000	0.513000	-180.000000	0.512000	180.000000	0.512000	180.000000	0.512000	-151.300000	0.067000	-180.000000	0.512000	-180.000000	0.512000	-159.800000	0.037000
-180.000000	0.513000	-180.000000	0.513000	-180.000000	0.513000	-180.000000	0.513000	-180.000000	0.513000	-180.000000	0.513000	-180.000000	0.513000	-180.000000	0.513000	-180.000000	0.513000	-180.000000	0.513000	-180.000000	0.513000	-180.000000	0.513000	-180.000000	0.513000	-180.000000	0.513000	-180.000000	0.513000	-180.000000	0.513000	-180.000000	0.513000	-180.000000	0.512000	180.000000	0.513000	-180.000000	0.512000	-180.000000	0.512000	-116.600000	0.698000	180.000000	0.512000	-180.000000	0.512000	-98.000000	0.032000
-180.000000	0.513000	-180.000000	0.513000	-180.000000	0.513000	-180.000000	0.513000	-180.000000	0.513000	-180.000000	0.513000	-180.000000	0.513000	-180.000000	0.513000	-180.000000	0.513000	-180.000000	0.513000	-180.000000	0.513000	-180.000000	0.513000	-180.000000	0.513000	-180.000000	0.513000	-180.000000	0.512000	-180.000000	0.512000	-180.000000	0.512000	-180.000000	0.513000	-180.000000	0.512000	180.000000	0.512000	180.000000	0.512000	-178.900000	0.476000	-180.000000	0.512000	-180.000000	0.512000	-172.600000	0.793000
-180.000000	0.513000	-180.000000	0.513000	-180.000000	0.513000	-180.000000	0.513000	-180.000000	0.513000	-180.000000	0.513000	-180.000000	0.513000	-180.000000	0.513000	-180.000000	0.513000	-180.000000	0.513000	-180.000000	0.513000	-180.000000	0.513000	-180.000000	0.513000	-180.000000	0.513000	-180.000000	0.513000	-180.000000	0.513000	-180.000000	0.513000	-180.000000	0.512000	180.000000	0.513000	-180.000000	0.512000	-180.000000	0.512000	-179.600000	0.523000	180.000000	0.512000	-180.000000	0.512000	85.400000	0.046000
-180.000000	0.513000	-180.000000	0.513000	-180.000000	0.513000	-180.000000	0.513000	-180.000000	0.513000	-180.000000	0.513000	-180.000000	0.513000	-180.000000	0.513000	-180.000000	0.513000	-180.000000	0.513000	-180.000000	0.513000	-180.000000	0.513000	-180.000000	0.513000	-180.000000	0.513000	-180.000000	0.512000	-180.000000	0.512000	-180.000000	0.512000	-180.000000	0.513000	-180.000000	0.512000	180.000000	0.512000	180.000000	0.512000	-179.900000	0.509000	-180.000000	0.512000	-180.000000	0.512000	169.400000	0.023000
-180.000000	0.513000	-180.000000	0.513000	-180.000000	0.513000	-180.000000	0.513000	-180.000000	0.513000	-180.000000	0.513000	-180.000000	0.513000	-180.000000	0.513000	-180.000000	0.513000	-180.000000	0.513000	-180.000000	0.513000	-180.000000	0.513000	-180.000000	0.513000	-180.000000	0.513000	-180.000000	0.513000	-180.000000	0.513000	-180.000000	0.513000	-180.000000	0.512000	180.000000	0.513000	-180.000000	0.512000	-180.000000	0.512000	-180.000000	0.513000	180.000000	0.512000	-180.000000	0.512000	-86.700000	0.801000
-180.000000	0.513000	-180.000000	0.513000	-180.000000	0.513000	-180.000000	0.513000	-180.000000	0.513000	-180.000000	0.513000	-180.000000	0.513000	-180.000000	0.513000	-180.000000	0.513000	-180.000000	0.513000	-180.000000	0.513000	-180.000000	0.513000	-180.000000	0.513000	-180.000000	0.513000	-180.000000	0.512000	-180.000000	0.512000	-180.000000	0.512000	-180.000000	0.513000	-180.000000	0.512000	180.000000	0.512000	180.000000	0.512000	180.000000	0.512000	-180.000000	0.512000	-180.000000	0.512000	158.300000	0.041000
-180.000000	0.513000	-180.000000	0.513000	-180.000000	0.513000	-180.000000	0.513000	-180.000000	0.513000	-180.000000	0.513000	-180.000000	0.513000	-180.000000	0.513000	-180.000000	0.513000	-180.000000	0.513000	-180.000000	0.513000	-180.000000	0.513000	-180.000000	0.513000	-180.000000	0.513000	-180.000000	0.513000	-180.000000	0.513000	-180.000000	0.513000	-180.000000	0.512000	180.000000	0.513000	-180.000000	0.512000	-180.000000	0.512000	-180.000000	0.512000	180.000000	0.512000	-180.000000	0.512000	99.000000	0.031000
-180.000000	0.513000	-180.000000	0.513000	-180.000000	0.513000	-180.000000	0.513000	-180.000000	0.513000	-180.000000	0.513000	-180.000000	0.513000	-180.000000	0.513000	-180.000000	0.513000	-180.000000	0.513000	-180.000000	0.513000	-180.000000	0.513000	-180.000000	0.513000	-180.000000	0.513000	-180.000000	0.512000	-180.000000	0.512000	-180.000000	0.512000	-180.000000	0.513000	-180.000000	0.512000	180.000000	0.512000	180.000000	0.512000	180.000000	0.512000	-180.000000	0.512000	-180.000000	0.512000	171.400000	0.793000
-180.000000	0.513000	-180.000000	0.513000	-180.000000	0.513000	-180.000000	0.513000	-180.000000	0.513000	-180.000000	0.513000	-180.000000	0.513000	-180.000000	0.513000	-180.000000	0.513000	-180.000000	0.513000	-180.000000	0.513000	-180.000000	0.513000	-180.000000	0.513000	-180.000000	0.513000	-180.000000	0.513000	-180.000000	0.513000	-180.000000	0.513000	-180.000000	0.512000	180.000000	0.513000	-180.000000	0.512000	-180.000000	0.512000	-180.000000	0.512000	180.000000	0.512000	-180.000000	0.512000	-85.300000	0.045000
-180.000000	0.513000	-180.000000	0.513000	-180.000000	0.513000	-180.000000	0.513000	-180.000000	0.513000	-180.000000	0.513000	-180.000000	0.513000	-180.000000	0.513000	-180.000000	0.513000	-180.000000	0.513000	-180.000000	0.513000	-180.000000	0.513000	-180.000000	0.513000	-180.000000	0.513000	-180.000000	0.512000	-180.000000	0.512000	-180.000000	0.512000	-180.000000	0.513000	-180.000000	0.512000	180.000000	0.512000	180.000000	0.512000	180.000000	0.512000	-180.000000	0.512000	-180.000000	0.512000	-169.100000	0.023000
-180.000000	0.513000	-180.000000	0.513000	-180.000000	0.513000	-180.000000	0.513000	-180.000000	0.513000	-180.000000	0.513000	-180.000000	0.513000	-180.000000	0.513000	-180.000000	0.513000	-180.000000	0.513000	-180.000000	0.513000	-180.000000	0.513000	-180.000000	0.513000	-180.000000	0.513000	-180.000000	0.513000	-180.000000	0.513000	-180.000000	0.513000	-180.000000	0.512000	180.000000	0.513000	-180.000000	0.512000	-180.000000	0.512000	-180.000000	0.512000	180.000000	0.512000	-180.000000	0.512000	86.400000	0.802000
-180.000000	0.513000	-180.000000	0.513000	-180.000000	0.513000	-180.000000	0.513000	-180.000000	0.513000	-180.000000	0.513000	-180.000000	0.513000	-180.000000	0.513000	-180.000000	0.513000	-180.000000	0.513000	-180.000000	0.513000	-180.000000	0.513000	-180.000000	0.513000	-180.000000	0.513000	-180.000000	0.512000	-180.000000	0.512000	-180.000000	0.512000	-180.000000	0.513000	-180.000000	0.512000	180.000000	0.512000	180.000000	0.512000	180.000000	0.512000	-180.000000	0.512000	-180.000000	0.512000	-156.900000	0.040000
-180.000000	0.513000	-180.000000	0.513000	-180.000000	0.513000	-180.000000	0.513000	-180.000000	0.513000	-180.000000	0.513000	-180.000000	0.513000	-180.000000	0.513000	-180.000000	0.513000	-180.000000	0.513000	-180.000000	0.513000	-180.000000	0.513000	-180.000000	0.513000	-180.000000	0.513000	-180.000000	0.513000	-180.000000	0.513000	-180.000000	0.513000	-180.000000	0.512000	180.000000	0.513000	-180.000000	0.512000	-180.000000	0.512000	-180.000000	0.512000	180.000000	0.512000	-180.000000	0.512000	-101.100000	0.029000
-180.000000	0.513000	-180.000000	0.513000	-180.000000	0.513000	-180.000000	0.513000	-180.000000	0.513000	-180.000000	0.513000	-180.000000	0.513000	-180.000000	0.513000	-180.000000	0.513000	-180.000000	0.513000	-180.000000	0.513000	-180.000000	0.513000	-180.000000	0.513000	-180.000000	0.513000	-180.000000	0.512000	-180.000000	0.512000	-180.000000	0.512000	-180.000000	0.513000	-180.000000	0.512000	180.000000	0.512000	180.000000	0.512000	180.000000	0.512000	-180.000000	0.512000	-180.000000	0.512000	-170.700000	0.796000
-180.000000	0.513000	-180.000000	0.513000	-180.000000	0.513000	-180.000000	0.513000	-180.000000	0.513000	-180.000000	0.513000	-180.000000	0.513000	-180.000000	0.513000	-180.000000	0.513000	-180.000000	0.513000	-180.000000	0.513000	-180.000000	0.513000	-180.000000	0.513000	-180.000000	0.513000	-180.000000	0.513000	-180.000000	0.513000	-180.000000	0.513000	-180.000000	0.512000	180.000000	0.513000	-180.000000	0.512000	-180.000000	0.512000	-180.000000	0.512000	180.000000	0.512000	-180.000000	0.512000	85.000000	0.043000
-180.000000	0.513000	-180.000000	0.513000	-180.000000	0.513000	-180.000000	0.513000	-180.000000	0.513000	-180.000000	0.513000	-180.000000	0.513000	-180.000000	0.513000	-180.000000	0.513000	-180.000000	0.513000	-180.000000	0.513000	-180.000000	0.513000	-180.000000	0.513000	-180.000000	0.513000	-180.000000	0.512000	-180.000000	0.512000	-180.000000	0.512000	-180.000000	0.513000	-180.000000	0.512000	180.000000	0.512000	180.000000	0.512000	180.000000	0.512000	-180.000000	0.512000	-180.000000	0.512000	170.900000	0.020000
-180.000000	0.513000	-180.000000	0.513000	-180.000000	0.513000	-180.000000	0.513000	-180.000000	0.513000	-180.000000	0.513000	-180.000000	0.513000	-180.000000	0.513000	-180.000000	0.513000	-180.000000	0.513000	-180.000000	0.513000	-180.000000	0.513000	-180.000000	0.513000	-180.000000	0.513000	-180.000000	0.513000	-180.000000	0.513000	-180.000000	0.513000	-180.000000	0.512000	180.000000	0.513000	-180.000000	0.512000	-180.000000	0.512000	-180.000000	0.512000	180.000000	0.512000	-180.000000	0.512000	-86.700000	0.803000
-180.000000	0.513000	-180.000000	0.513000	-180.000000	0.513000	-180.000000	0.513000	-180.000000	0.513000	-180.000000	0.513000	-180.000000	0.513000	-180.000000	0.513000	-180.000000	0.513000	-180.000000	0.513000	-180.000000	0.513000	-180.000000	0.513000	-180.000000	0.513000	-180.000000	0.513000	-180.000000	0.512000	-180.000000	0.512000	-180.000000	0.512000	-180.000000	0.513000	-180.000000	0.512000	180.000000	0.512000	180.000000	0.512000	180.000000	0.512000	-180.000000	0.512000	-180.000000	0.512000	152.100000	0.043000
-180.000000	0.513000	-180.000000	0.513000	-180.000000	0.513000	-180.000000	0.513000	-180.000000	0.513000	-180.000000	0.513000	-180.000000	0.513000	-180.000000	0.513000	-180.000000	0.513000	-180.000000	0.513000	-180.000000	0.513000	-180.000000	0.513000	-180.000000	0.513000	-180.000000	0.513000	-180.000000	0.513000	-180.000000	0.513000	-180.000000	0.513000	-180.000000	0.512000	180.000000	0.513000	-180.000000	0.512000	-180.000000	0.512000	-180.000000	0.512000	180.000000	0.512000	-180.000000	0.512000	104.400000	0.027000
-180.000000	0.513000	-180.000000	0.513000	-180.000000	0.513000	-180.000000	0.513000	-180.000000	0.513000	-180.000000	0.513000	-180.000000	0.513000	-180.000000	0.513000	-180.000000	0.513000	-180.000000	0.513000	-180.000000	0.513000	-180.000000	0.513000	-180.000000	0.513000	-180.000000	0.513000	-180.000000	0.512000	-180.000000	0.512000	-180.000000	0.512000	-180.000000	0.513000	-180.000000	0.512000	180.000000	0.512000	180.000000	0.512000	180.000000	0.512000	-180.000000	0.512000	-180.000000	0.512000	168.800000	0.798000
-180.000000	0.513000	-180.000000	0.513000	-180.000000	0.513000	-180.000000	0.513000	-180.000000	0.513000	-180.000000	0.513000	-180.000000	0.513000	-180.000000	0.513000	-180.000000	0.513000	-180.000000	0.513000	-180.000000	0.513000	-180.000000	0.513000	-180.000000	0.513000	-180.000000	0.513000	-180.000000	0.513000	-180.000000	0.513000	-180.000000	0.513000	-180.000000	0.512000	180.000000	0.513000	-180.000000	0.512000	-180.000000	0.512000	-180.000000	0.512000	180.000000	0.512000	-180.000000	0.512000	-87.000000	0.041000
-180.000000	0.513000	-180.000000	0.513000	-180.000000	0.513000	-180.000000	0.513000	-180.000000	0.513000	-180.000000	0.513000	-180.000000	0.513000	-180.000000	0.513000	-180.000000	0.513000	-180.000000	0.513000	-180.000000	0.513000	-180.000000	0.513000	-180.000000	0.513000	-180.000000	0.513000	-180.000000	0.512000	-180.000000	0.512000	-180.000000	0.512000	-180.000000	0.513000	-180.000000	0.512000	180.000000	0.512000	180.000000	0.512000	180.000000	0.512000	-180.000000	0.512000	-180.000000	0.512000	-166.400000	0.018000
-180.000000	0.513000	-180.000000	0.513000	-180.000000	0.513000	-180.000000	0.513000	-180.000000	0.513000	-180.000000	0.513000	-180.000000	0.513000	-180.000000	0.513000	-180.000000	0.513000	-180.000000	0.513000	-180.000000	0.513000	-180.000000	0.513000	-180.000000	0.513000	-180.000000	0.513000	-180.000000	0.513000	-180.000000	0.513000	-180.000000	0.513000	-180.000000	0.512000	180.000000	0.513000	-180.000000	0.512000	-180.000000	0.512000	-180.000000	0.512000	180.000000	0.512000	-180.000000	0.512000	84.000000	0.807000
-180.000000	0.513000	-180.000000	0.513000	-180.000000	0.513000	-180.000000	0.513000	-180.000000	0.513000	-180.000000	0.513000	-180.000000	0.513000	-180.000000	0.513000	-180.000000	0.513000	-180.000000	0.513000	-180.000000	0.513000	-180.000000	0.513000	-180.000000	0.513000	-180.000000	0.513000	-180.000000	0.512000	-180.000000	0.512000	-180.000000	0.512000	-180.000000	0.513000	-180.000000	0.512000	180.000000	0.512000	180.000000	0.512000	180.000000	0.512000	-180.000000	0.512000	-180.000000	0.512000	-150.100000	0.039000
-180.000000	0.513000	-180.000000	0.513000	-180.000000	0.513000	-180.000000	0.513000	-180.000000	0.513000	-180.000000	0.513000	-180.000000	0.513000	-180.000000	0.513000	-180.000000	0.513000	-180.000000	0.513000	-180.000000	0.513000	-180.000000	0.513000	-180.000000	0.513000	-180.000000	0.513000	-180.000000	0.513000	-180.000000	0.513000	-180.000000	0.513000	-180.000000	0.512000	180.000000	0.513000	-180.000000	0.512000	-180.000000	0.512000	-180.000000	0.512000	180.000000	0.512000	-180.000000	0.512000	-105.800000	0.025000
-180.000000	0.513000	-180.000000	0.513000	-180.000000	0.513000	-180.000000	0.513000	-180.000000	0.513000	-180.000000	0.513000	-180.000000	0.513000	-180.000000	0.513000	-180.000000	0.513000	-180.000000	0.513000	-180.000000	0.513000	-180.000000	0.513000	-180.000000	0.513000	-180.000000	0.513000	-180.000000	0.512000	-180.000000	0.512000	-180.000000	0.512000	-180.000000	0.513000	-180.000000	0.512000	180.000000	0.512000	180.000000	0.512000	180.000000	0.512000	-180.000000	0.512000	-180.000000	0.512000	-169.100000	0.802000
-180.000000	0.513000	-180.000000	0.513000	-180.000000	0.513000	-180.000000	0.513000	-180.000000	0.513000	-180.000000	0.513000	-180.000000	0.513000	-180.000000	0.513000	-180.000000	0.513000	-180.000000	0.513000	-180.000000	0.513000	-180.000000	0.513000	-180.000000	0.513000	-180.000000	0.513000	-180.000000	0.513000	-180.000000	0.513000	-180.000000	0.513000	-180.000000	0.512000	180.000000	0.513000	-180.000000	0.512000	-180.000000	0.512000	-180.000000	0.512000	180.000000	0.512000	-180.000000	0.512000	88.500000	0.039000
-180.000000	0.513000	-180.000000	0.513000	-180.000000	0.513000	-180.000000	0.513000	-180.000000	0.513000	-180.000000	0.513000	-180.000000	0.513000	-180.000000	0.513000	-180.000000	0.513000	-180.000000	0.513000	-180.000000	0.513000	-180.000000	0.513000	-180.000000	0.513000	-180.000000	0.513000	-180.000000	0.512000	-180.000000	0.512000	-180.000000	0.512000	-180.000000	0.513000	-180.000000	0.512000	180.000000	0.512000	180.000000	0.512000	180.000000	0.512000	-180.000000	0.512000	-180.000000	0.512000	164.300000	0.016000
-180.000000	0.513000	-180.000000	0.513000	-180.000000	0.513000	-180.000000	0.513000	-180.000000	0.513000	-180.000000	0.513000	-180.000000	0.513000	-180.000000	0.513000	-180.000000	0.513000	-180.000000	0.513000	-180.000000	0.513000	-180.000000	0.513000	-180.000000	0.513000	-180.000000	0.513000	-180.000000	0.513000	-180.000000	0.513000	-180.000000	0.513000	-180.000000	0.512000	180.000000	0.513000	-180.000000	0.512000	-180.000000	0.512000	-180.000000	0.512000	180.000000	0.512000	-180.000000	0.512000	-82.600000	0.810000
-180.000000	0.513000	-180.000000	0.513000	-180.000000	0.513000	-180.000000	0.513000	-180.000000	0.513000	-180.000000	0.513000	-180.000000	0.513000	-180.000000	0.513000	-180.000000	0.513000	-180.000000	0.513000	-180.000000	0.513000	-180.000000	0.513000	-180.000000	0.513000	-180.000000	0.513000	-180.000000	0.512000	-180.000000	0.512000	-180.000000	0.512000	-180.000000	0.513000	-180.000000	0.512000	180.000000	0.512000	180.000000	0.512000	180.000000	0.512000	-180.000000	0.512000	-180.000000	0.512000	148.100000	0.037000
-180.000000	0.513000	-180.000000	0.513000	-180.000000	0.513000	-180.000000	0.513000	-180.000000	0.513000	-180.000000	0.513000	-180.000000	0.513000	-180.000000	0.513000	-180.000000	0.513000	-180.000000	0.513000	-180.000000	0.513000	-180.000000	0.513000	-180.000000	0.513000	-180.000000	0.513000	-180.000000	0.513000	-180.000000	0.513000	-180.000000	0.513000	-180.000000	0.512000	180.000000	0.513000	-180.000000	0.512000	-180.000000	0.512000	-180.000000	0.512000	180.000000	0.512000	-180.000000	0.512000	107.400000	0.024000
-180.000000	0.513000	-180.000000	0.513000	-180.000000	0.513000	-180.000000	0.513000	-180.000000	0.513000	-180.000000	0.513000	-180.000000	0.513000	-180.000000	0.513000	-180.000000	0.513000	-180.000000	0.513000	-180.000000	0.513000	-180.000000	0.513000	-180.000000	0.513000	-180.000000	0.513000	-180.000000	0.512000	-180.000000	0.512000	-180.000000	0.512000	-180.000000	0.513000	-180.000000	0.512000	180.000000	0.512000	180.000000	0.512000	180.000000	0.512000	-180.000000	0.512000	-180.000000	0.512000	169.000000	0.805000
-180.000000	0.513000	-180.000000	0.513000	-180.000000	0.513000	-180.000000	0.513000	-180.000000	0.513000	-180.000000	0.513000	-180.000000	0.513000	-180.000000	0.513000	-180.000000	0.513000	-180.000000	0.513000	-180.000000	0.513000	-180.000000	0.513000	-180.000000	0.513000	-180.000000	0.513000	-180.000000	0.513000	-180.000000	0.513000	-180.000000	0.513000	-180.000000	0.512000	180.000000	0.513000	-180.000000	0.512000	-180.000000	0.512000	-180.000000	0.512000	180.000000	0.512000	-180.000000	0.512000	-89.400000	0.037000
-180.000000	0.513000	-180.000000	0.513000	-180.000000	0.513000	-180.000000	0.513000	-180.000000	0.513000	-180.000000	0.513000	-180.000000	0.513000	-180.000000	0.513000	-180.000000	0.513000	-180.000000	0.513000	-180.000000	0.513000	-180.000000	0.513000	-180.000000	0.513000	-180.000000	0.513000	-180.000000	0.512000	-180.000000	0.512000	-180.000000	0.512000	-180.000000	0.513000	-180.000000	0.512000	180.000000	0.512000	180.000000	0.512000	180.000000	0.512000	-180.000000	0.512000	-180.000000	0.512000	-163.000000	0.014000
-180.000000	0.513000	-180.000000	0.513000	-180.000000	0.513000	-180.000000	0.513000	-180.000000	0.513000	-180.000000	0.513000	-180.000000	0.513000	-180.000000	0.513000	-180.000000	0.513000	-180.000000	0.513000	-180.000000	0.513000	-180.000000	0.513000	-180.000000	0.513000	-180.000000	0.513000	-180.000000	0.513000	-180.000000	0.513000	-180.000000	0.513000	-180.000000	0.512000	180.000000	0.513000	-180.000000	0.512000	-180.000000	0.512000	-180.000000	0.512000	180.000000	0.512000	-180.000000	0.512000	81.500000	0.812000
-180.000000	0.513000	-180.000000	0.513000	-180.000000	0.513000	-180.000000	0.513000	-180.000000	0.513000	-180.000000	0.513000	-180.000000	0.513000	-180.000000	0.513000	-180.000000	0.513000	-180.000000	0.513000	-180.000000	0.513000	-180.000000	0.513000	-180.000000	0.513000	-180.000000	0.513000	-180.000000	0.512000	-180.000000	0.512000	-180.000000	0.512000	-180.000000	0.513000	-180.000000	0.512000	180.000000	0.512000	180.000000	0.512000	180.000000	0.512000	-180.000000	0.512000	-180.000000	0.512000	-145.300000	0.036000
-180.000000	0.513000	-180.000000	0.513000	-180.000000	0.513000	-180.000000	0.513000	-180.000000	0.513000	-180.000000	0.513000	-180.000000	0.513000	-180.000000	0.513000	-180.000000	0.513000	-180.000000	0.513000	-180.000000	0.513000	-180.000000	0.513000	-180.000000	0.513000	-180.000000	0.513000	-180.000000	0.513000	-180.000000	0.513000	-180.000000	0.513000	-180.000000	0.512000	180.000000	0.513000	-180.000000	0.512000	-180.000000	0.512000	-180.000000	0.512000	180.000000	0.512000	-180.000000	0.512000	-108.900000	0.024000
-180.000000	0.513000	-180.000000	0.513000	-180.000000	0.513000	-180.000000	0.513000	-180.000000	0.513000	-180.000000	0.513000	-180.000000	0.513000	-180.000000	0.513000	-180.000000	0.513000	-180.000000	0.513000	-180.000000	0.513000	-180.000000	0.513000	-180.000000	0.513000	-180.000000	0.513000	-180.000000	0.512000	-180.000000	0.512000	-180.000000	0.512000	-180.000000	0.513000	-180.000000	0.512000	180.000000	0.512000	180.000000	0.512000	180.000000	0.512000	-180.000000	0.512000	-180.000000	0.512000	-168.700000	0.806000
-180.000000	0.513000	-180.000000	0.513000	-180.000000	0.513000	-180.000000	0.513000	-180.000000	0.513000	-180.000000	0.513000	-180.000000	0.513000	-180.000000	0.513000	-180.000000	0.513000	-180.000000	0.513000	-180.000000	0.513000	-180.000000	0.513000	-180.000000	0.513000	-180.000000	0.513000	-180.000000	0.513000	-180.000000	0.513000	-180.000000	0.513000	-180.000000	0.512000	180.000000	0.513000	-180.000000	0.512000	-180.000000	0.512000	-180.000000	0.512000	180.000000	0.512000	-180.000000	0.512000	90.700000	0.035000
-180.000000	0.513000	-180.000000	0.513000	-180.000000	0.513000	-180.000000	0.513000	-180.000000	0.513000	-180.000000	0.513000	-180.000000	0.513000	-180.000000	0.513000	-180.000000	0.513000	-180.000000	0.513000	-180.000000	0.513000	-180.000000	0.513000	-180.000000	0.513000	-180.000000	0.513000	-180.000000	0.512000	-180.000000	0.512000	-180.000000	0.512000	-180.000000	0.513000	-180.000000	0.512000	180.000000	0.512000	180.000000	0.512000	180.000000	0.512000	-180.000000	0.512000	-180.000000	0.512000	159.600000	0.014000
-180.000000	0.513000	-180.000000	0.513000	-180.000000	0.513000	-180.000000	0.513000	-180.000000	0.513000	-180.000000	0.513000	-180.000000	0.513000	-180.000000	0.513000	-180.000000	0.513000	-180.000000	0.513000	-180.000000	0.513000	-180.000000	0.513000	-180.000000	0.513000	-180.000000	0.513000	-180.000000	0.513000	-180.000000	0.513000	-180.000000	0.513000	-180.000000	0.512000	180.000000	0.513000	-180.000000	0.512000	-180.000000	0.512000	-180.000000	0.512000	180.000000	0.512000	-180.000000	0.512000	-79.700000	0.815000
-180.000000	0.513000	-180.000000	0.513000	-180.000000	0.513000	-180.000000	0.513000	-180.000000	0.513000	-180.000000	0.513000	-180.000000	0.513000	-180.000000	0.513000	-180.000000	0.513000	-180.000000	0.513000	-180.000000	0.513000	-180.000000	0.513000	-180.000000	0.513000	-180.000000	0.513000	-180.000000	0.512000	-180.000000	0.512000	-180.000000	0.512000	-180.000000	0.513000	-180.000000	0.512000	180.000000	0.512000	180.000000	0.512000	180.000000	0.512000	-180.000000	0.512000	-180.000000	0.512000	144.800000	0.032000
-180.000000	0.513000	-180.000000	0.513000	-180.000000	0.513000	-180.000000	0.513000	-180.000000	0.513000	-180.000000	0.513000	-180.000000	0.513000	-180.000000	0.513000	-180.000000	0.513000	-180.000000	0.513000	-180.000000	0.513000	-180.000000	0.513000	-180.000000	0.513000	-180.000000	0.513000	-180.000000	0.513000	-180.000000	0.513000	-180.000000	0.513000	-180.000000	0.512000	180.000000	0.513000	-180.000000	0.512000	-180.000000	0.512000	-180.000000	0.512000	180.000000	0.512000	-180.000000	0.512000	109.400000	0.023000
-180.000000	0.513000	-180.000000	0.513000	-180.000000	0.513000	-180.000000	0.513000	-180.000000	0.513000	-180.000000	0.513000	-180.000000	0.513000	-180.000000	0.513000	-180.000000	0.513000	-180.000000	0.513000	-180.000000	0.513000	-180.000000	0.513000	-180.000000	0.513000	-180.000000	0.513000	-180.000000	0.512000	-180.000000	0.512000	-180.000000	0.512000	-180.000000	0.513000	-180.000000	0.512000	180.000000	0.512000	180.000000	0.512000	180.000000	0.512000	-180.000000	0.512000	-180.000000	0.512000	169.600000	0.809000
-180.000000	0.513000	-180.000000	0.513000	-180.000000	0.513000	-180.000000	0.513000	-180.000000	0.513000	-180.000000	0.513000	-180.000000	0.513000	-180.000000	0.513000	-180.000000	0.513000	-180.000000	0.513000	-180.000000	0.513000	-180.000000	0.513000	-180.000000	0.513000	-180.000000	0.513000	-180.000000	0.513000	-180.000000	0.513000	-180.000000	0.513000	-180.000000	0.512000	180.000000	0.513000	-180.000000	0.512000	-180.000000	0.512000	-180.000000	0.512000	180.000000	0.512000	-180.000000	0.512000	-92.000000	0.034000
-180.000000	0.513000	-180.000000	0.513000	-180.000000	0.513000	-180.000000	0.513000	-180.000000	0.513000	-180.000000	0.513000	-180.000000	0.513000	-180.000000	0.513000	-180.000000	0.513000	-180.000000	0.513000	-180.000000	0.513000	-180.000000	0.513000	-180.000000	0.513000	-180.000000	0.513000	-180.000000	0.512000	-180.000000	0.512000	-180.000000	0.512000	-180.000000	0.513000	-180.000000	0.512000	180.000000	0.512000	180.000000	0.512000	180.000000	0.512000	-180.000000	0.512000	-180.000000	0.512000	-157.900000	0.013000
-180.000000	0.513000	-180.000000	0.513000	-180.000000	0.513000	-180.000000	0.513000	-180.000000	0.513000	-180.000000	0.513000	-180.000000	0.513000	-180.000000	0.513000	-180.000000	0.513000	-180.000000	0.513000	-180.000000	0.513000	-180.000000	0.513000	-180.000000	0.513000	-180.000000	0.513000	-180.000000	0.513000	-180.000000	0.513000	-180.000000	0.513000	-180.000000	0.512000	180.000000	0.513000	-180.000000	0.512000	-180.000000	0.512000	-180.000000	0.512000	180.000000	0.512000	-180.000000	0.512000	78.700000	0.816000
-180.000000	0.513000	-180.000000	0.513000	-180.000000	0.513000	-180.000000	0.513000	-180.000000	0.513000	-180.000000	0.513000	-180.000000	0.513000	-180.000000	0.513000	-180.000000	0.513000	-180.000000	0.513000	-180.000000	0.513000	-180.000000	0.513000	-180.000000	0.513000	-180.000000	0.513000	-180.000000	0.512000	-180.000000	0.512000	-180.000000	0.512000	-180.000000	0.513000	-180.000000	0.512000	180.000000	0.512000	180.000000	0.512000	180.000000	0.512000	-180.000000	0.512000	-180.000000	0.512000	-144.700000	0.031000
-180.000000	0.513000	-180.000000	0.513000	-180.000000	0.513000	-180.000000	0.513000	-180.000000	0.513000	-180.000000	0.513000	-180.000000	0.513000	-180.000000	0.513000	-180.000000	0.513000	-180.000000	0.513000	-180.000000	0.513000	-180.000000	0.513000	-180.000000	0.513000	-180.000000	0.513000	-180.000000	0.513000	-180.000000	0.513000	-180.000000	0.513000	-180.000000	0.512000	180.000000	0.513000	-180.000000	0.512000	-180.000000	0.512000	-180.000000	0.512000	180.000000	0.512000	-180.000000	0.512000	-108.200000	0.024000
-180.000000	0.513000	-180.000000	0.513000	-180.000000	0.513000	-180.000000	0.513000	-180.000000	0.513000	-180.000000	0.513000	-180.000000	0.513000	-180.000000	0.513000	-180.000000	0.513000	-180.000000	0.513000	-180.000000	0.513000	-180.000000	0.513000	-180.000000	0.513000	-180.000000	0.513000	-180.000000	0.512000	-180.000000	0.512000	-180.000000	0.512000	-180.000000	0.513000	-180.000000	0.512000	180.000000	0.512000	180.000000	0.512000	180.000000	0.512000	-180.000000	0.512000	-180.000000	0.512000	-170.300000	0.809000
-180.000000	0.513000	-180.000000	0.513000	-180.000000	0.513000	-180.000000	0.513000	-180.000000	0.513000	-180.000000	0.513000	-180.000000	0.513000	-180.000000	0.513000	-180.000000	0.513000	-180.000000	0.513000	-180.000000	0.513000	-180.000000	0.513000	-180.000000	0.513000	-180.000000	0.513000	-180.000000	0.513000	-180.000000	0.513000	-180.000000	0.513000	-180.000000	0.512000	180.000000	0.513000	-180.000000	0.512000	-180.000000	0.512000	-180.000000	0.512000	180.000000	0.512000	-180.000000	0.512000	91.800000	0.033000
-180.000000	0.513000	-180.000000	0.513000	-180.000000	0.513000	-180.000000	0.513000	-180.000000	0.513000	-180.000000	0.513000	-180.000000	0.513000	-180.000000	0.513000	-180.000000	0.513000	-180.000000	0.513000	-180.000000	0.513000	-180.000000	0.513000	-180.000000	0.513000	-180.000000	0.513000	-180.000000	0.512000	-180.000000	0.512000	-180.000000	0.512000	-180.000000	0.513000	-180.000000	0.512000	180.000000	0.512000	180.000000	0.512000	180.000000	0.512000	-180.000000	0.512000	-180.000000	0.512000	159.500000	0.014000
-180.000000	0.513000	-180.000000	0.513000	-180.000000	0.513000	-180.000000	0.513000	-180.000000	0.513000	-180.000000	0.513000	-180.000000	0.513000	-180.000000	0.513000	-180.000000	0.513000	-180.000000	0.513000	-180.000000	0.513000	-180.000000	0.513000	-180.000000	0.513000	-180.000000	0.513000	-180.000000	0.513000	-180.000000	0.513000	-180.000000	0.513000	-180.000000	0.512000	180.000000	0.513000	-180.000000	0.512000	-180.000000	0.512000	-180.000000	0.512000	180.000000	0.512000	-180.000000	0.512000	-80.000000	0.815000
-180.000000	0.513000	-180.000000	0.513000	-180.000000	0.513000	-180.000000	0.513000	-180.000000	0.513000	-180.000000	0.513000	-180.000000	0.513000	-180.000000	0.513000	-180.000000	0.513000	-180.000000	0.513000	-180.000000	0.513000	-180.000000	0.513000	-180.000000	0.513000	-180.000000	0.513000	-180.000000	0.512000	-180.000000	0.512000	-180.000000	0.512000	-180.000000	0.513000	-180.000000	0.512000	180.000000	0.512000	180.000000	0.512000	180.000000	0.512000	-180.000000	0.512000	-180.000000	0.512000	145.500000	0.033000
-180.000000	0.513000	-180.000000	0.513000	-180.000000	0.513000	-180.000000	0.513000	-180.000000	0.513000	-180.000000	0.513000	-180.000000	0.513000	-180.000000	0.513000	-180.000000	0.513000	-180.000000	0.513000	-180.000000	0.513000	-180.000000	0.513000	-180.000000	0.513000	-180.000000	0.513000	-180.000000	0.513000	-180.000000	0.513000	-180.000000	0.513000	-180.000000	0.512000	180.000000	0.513000	-180.000000	0.512000	-180.000000	0.512000	-180.000000	0.512000	180.000000	0.512000	-180.000000	0.512000	109.100000	0.022000
-180.000000	0.513000	-180.000000	0.513000	-180.000000	0.513000	-180.000000	0.513000	-180.000000	0.513000	-180.000000	0.513000	-180.000000	0.513000	-180.000000	0.513000	-180.000000	0.513000	-180.000000	0.513000	-180.000000	0.513000	-180.000000	0.513000	-180.000000	0.513000	-180.000000	0.513000	-180.000000	0.512000	-180.000000	0.512000	-180.000000	0.512000	-180.000000	0.513000	-180.000000	0.512000	180.000000	0.512000	180.000000	0.512000	180.000000	0.512000	-180.000000	0.512000	-180.000000	0.512000	169.400000	0.809000
-180.000000	0.513000	-180.000000	0.513000	-180.000000	0.513000	-180.000000	0.513000	-180.000000	0.513000	-180.000000	0.513000	-180.000000	0.513000	-180.000000	0.513000	-180.000000	0.513000	-180.000000	0.513000	-180.000000	0.513000	-180.000000	0.513000	-180.000000	0.513000	-180.000000	0.513000	-180.000000	0.513000	-180.000000	0.513000	-180.000000	0.513000	-180.000000	0.512000	180.000000	0.513000	-180.000000	0.512000	-180.000000	0.512000	-180.000000	0.512000	180.000000	0.512000	-180.000000	0.512000	-92.200000	0.035000
-180.000000	0.513000	-180.000000	0.513000	-180.000000	0.513000	-180.000000	0.513000	-180.000000	0.513000	-180.000000	0.513000	-180.000000	0.513000	-180.000000	0.513000	-180.000000	0.513000	-180.000000	0.513000	-180.000000	0.513000	-180.000000	0.513000	-180.000000	0.513000	-180.000000	0.513000	-180.000000	0.512000	-180.000000	0.512000	-180.000000	0.512000	-180.000000	0.513000	-180.000000	0.512000	180.000000	0.512000	180.000000	0.512000	180.000000	0.512000	-180.000000	0.512000	-180.000000	0.512000	-158.300000	0.012000
-180.000000	0.513000	-180.000000	0.513000	-180.000000	0.513000	-180.000000	0.513000	-180.000000	0.513000	-180.000000	0.513000	-180.000000	0.513000	-180.000000	0.513000	-180.000000	0.513000	-180.000000	0.513000	-180.000000	0.513000	-180.000000	0.513000	-180.000000	0.513000	-180.000000	0.513000	-180.000000	0.513000	-180.000000	0.513000	-180.000000	0.513000	-180.000000	0.512000	180.000000	0.513000	-180.000000	0.512000	-180.000000	0.512000	-180.000000	0.512000	180.000000	0.512000	-180.000000	0.512000	78.800000	0.816000
-180.000000	0.513000	-180.000000	0.513000	-180.000000	0.513000	-180.000000	0.513000	-180.000000	0.513000	-180.000000	0.513000	-180.000000	0.513000	-180.000000	0.513000	-180.000000	0.513000	-180.000000	0.513000	-180.000000	0.513000	-180.000000	0.513000	-180.000000	0.513000	-180.000000	0.513000	-180.000000	0.512000	-180.000000	0.512000	-180.000000	0.512000	-180.000000	0.513000	-180.000000	0.512000	180.000000	0.512000	180.000000	0.512000	180.000000	0.512000	-180.000000	0.512000	-180.000000	0.512000	-144.900000	0.032000
-180.000000	0.513000	-180.000000	0.513000	-180.000000	0.513000	-180.000000	0.513000	-180.000000	0.513000	-180.000000	0.513000	-180.000000	0.513000	-180.000000	0.513000	-180.000000	0.513000	-180.000000	0.513000	-180.000000	0.513000	-180.000000	0.513000	-180.000000	0.513000	-180.000000	0.513000	-180.000000	0.513000	-180.000000	0.513000	-180.000000	0.513000	-180.000000	0.512000	180.000000	0.513000	-180.000000	0.512000	-180.000000	0.512000	-180.000000	0.512000	180.000000	0.512000	-180.000000	0.512000	-108.000000	0.023000
-180.000000	0.513000	-180.000000	0.513000	-180.000000	0.513000	-180.000000	0.513000	-180.000000	0.513000	-180.000000	0.513000	-180.000000	0.513000	-180.000000	0.513000	-180.000000	0.513000	-180.000000	0.513000	-180.000000	0.513000	-180.000000	0.513000	-180.000000	0.513000	-180.000000	0.513000	-180.000000	0.512000	-180.000000	0.512000	-180.000000	0.512000	-180.000000	0.513000	-180.000000	0.512000	180.000000	0.512000	180.000000	0.512000	180.000000	0.512000	-180.000000	0.512000	-180.000000	0.512000	-170.100000	0.809000
-180.000000	0.513000	-180.000000	0.513000	-180.000000	0.513000	-180.000000	0.513000	-180.000000	0.513000	-180.000000	0.513000	-180.000000	0.513000	-180.000000	0.513000	-180.000000	0.513000	-180.000000	0.513000	-180.000000	0.513000	-180.000000	0.513000	-180.000000	0.513000	-180.000000	0.513000	-180.000000	0.513000	-180.000000	0.513000	-180.000000	0.513000	-180.000000	0.512000	180.000000	0.513000	-180.000000	0.512000	-180.000000	0.512000	-180.000000	0.512000	180.000000	0.512000	-180.000000	0.512000	91.600000	0.033000
-180.000000	0.513000	-180.000000	0.513000	-180.000000	0.513000	-180.000000	0.513000	-180.000000	0.513000	-180.000000	0.513000	-180.000000	0.513000	-180.000000	0.513000	-180.000000	0.513000	-180.000000	0.513000	-180.000000	0.513000	-180.000000	0.513000	-180.000000	0.513000	-180.000000	0.513000	-180.000000	0.512000	-180.000000	0.512000	-180.000000	0.512000	-180.000000	0.513000	-180.000000	0.512000	180.000000	0.512000	180.000000	0.512000	180.000000	0.512000	-180.000000	0.512000	-180.000000	0.512000	158.900000	0.015000
-180.000000	0.513000	-180.000000	0.513000	-180.000000	0.513000	-180.000000	0.513000	-180.000000	0.513000	-180.000000	0.513000	-180.000000	0.513000	-180.000000	0.513000	-180.000000	0.513000	-180.000000	0.513000	-180.000000	0.513000	-180.000000	0.513000	-180.000000	0.513000	-180.000000	0.513000	-180.000000	0.513000	-180.000000	0.513000	-180.000000	0.513000	-180.000000	0.512000	180.000000	0.513000	-180.000000	0.512000	-180.000000	0.512000	-180.000000	0.512000	180.000000	0.512000	-180.000000	0.512000	-79.800000	0.815000
-180.000000	0.513000	-180.000000	0.513000	-180.000000	0.513000	-180.000000	0.513000	-180.000000	0.513000	-180.000000	0.513000	-180.000000	0.513000	-180.000000	0.513000	-180.000000	0.513000	-180.000000	0.513000	-180.000000	0.513000	-180.000000	0.513000	-180.000000	0.513000	-180.000000	0.513000	-180.000000	0.512000	-180.000000	0.512000	-180.000000	0.512000	-180.000000	0.513000	-180.000000	0.512000	180.000000	0.512000	180.000000	0.512000	180.000000	0.512000	-180.000000	0.512000	-180.000000	0.512000	146.100000	0.032000
-180.000000	0.513000	-180.000000	0.513000	-180.000000	0.513000	-180.000000	0.513000	-180.000000	0.513000	-180.000000	0.513000	-180.000000	0.513000	-180.000000	0.513000	-180.000000	0.513000	-180.000000	0.513000	-180.000000	0.513000	-180.000000	0.513000	-180.000000	0.513000	-180.000000	0.513000	-180.000000	0.513000	-180.000000	0.513000	-180.000000	0.513000	-180.000000	0.512000	180.000000	0.513000	-180.000000	0.512000	-180.000000	0.512000	-180.000000	0.512000	180.000000	0.512000	-180.000000	0.512000	108.400000	0.023000
-180.000000	0.513000	-180.000000	0.513000	-180.000000	0.513000	-180.000000	0.513000	-180.000000	0.513000	-180.000000	0.513000	-180.000000	0.513000	-180.000000	0.513000	-180.000000	0.513000	-180.000000	0.513000	-180.000000	0.513000	-180.000000	0.513000	-180.000000	0.513000	-180.000000	0.513000	-180.000000	0.512000	-180.000000	0.512000	-180.000000	0.512000	-180.000000	0.513000	-180.000000	0.512000	180.000000	0.512000	180.000000	0.512000	180.000000	0.512000	-180.000000	0.512000	-180.000000	0.512000	170.000000	0.808000
-180.000000	0.442000	-180.000000	0.442000	-180.000000	0.000000	-180.000000	0.000000	-180.000000	0.000000	-180.000000	0.000000	-180.000000	0.000000	-180.000000	0.000000	-180.000000	0.000000	-180.000000	0.000000	-180.000000	0.000000	-180.000000	0.000000	-180.000000	0.000000	-180.000000	0.000000	-180.000000	0.000000	-180.000000	0.000000	-180.000000	0.000000	-180.000000	0.000000	-180.000000	0.000000	-180.000000	0.000000	-180.000000	0.000000	-180.000000	0.000000	-180.000000	0.000000	-180.000000	0.000000	-180.000000	0.000000
-180.000000	0.535000	-180.000000	0.535000	90.000000	0.751000	90.000000	0.751000	90.000000	0.751000	90.000000	0.751000	90.000000	0.751000	90.000000	0.751000	90.000000	0.751000	90.000000	0.751000	90.000000	0.751000	90.000000	0.000000	90.000000	0.000000	90.000000	0.000000	90.000000	0.000000	90.000000	0.000000	90.000000	0.000000	90.000000	0.000000	90.000000	0.000000	90.000000	0.000000	90.000000	0.000000	90.000000	0.000000	90.000000	0.000000	90.000000	0.000000	90.000000	0.000000
-180.000000	0.507000	-180.000000	0.507000	-180.000000	0.471000	-180.000000	0.471000	-180.000000	0.471000	-180.000000	0.471000	-180.000000	0.471000	-180.000000	0.471000	-180.000000	0.471000	-180.000000	0.471000	-180.000000	0.471000	-180.000000	0.820000	-180.000000	0.000000	-180.000000	0.000000	-180.000000	0.000000	-180.000000	0.000000	-180.000000	0.000000	-180.000000	0.000000	-180.000000	0.000000	-180.000000	0.000000	-180.000000	0.000000	-180.000000	0.000000	-180.000000	0.000000	-180.000000	0.000000	-180.000000	0.000000
-180.000000	0.514000	-180.000000	0.514000	-180.000000	0.525000	-180.000000	0.525000	-180.000000	0.525000	-180.000000	0.525000	-180.000000	0.525000	-180.000000	0.525000	-180.000000	0.525000	-180.000000	0.525000	-180.000000	0.525000	-180.000000	0.472000	-135.000000	0.910000	-135.000000	0.910000	-135.000000	0.910000	-135.000000	0.910000	-135.000000	0.910000	-135.000000	0.000000	-135.000000	0.000000	-135.000000	0.000000	-135.000000	0.000000	-135.000000	0.000000	-135.000000	0.000000	-135.000000	0.000000	-135.000000	0.000000
-180.000000	0.512000	-180.000000	0.512000	-180.000000	0.509000	-180.000000	0.509000	-180.000000	0.509000	-180.000000	0.509000	-180.000000	0.509000	-180.000000	0.509000	-180.000000	0.509000	-180.000000	0.509000	-180.000000	0.509000	-180.000000	0.525000	-180.000000	0.462000	-180.000000	0.462000	-180.000000	0.461000	-180.000000	0.461000	-180.000000	0.461000	-180.000000	0.942000	-180.000000	0.000000	-180.000000	0.000000	-180.000000	0.000000	-180.000000	0.000000	-180.000000	0.000000	-180.000000	0.000000	-180.000000	0.000000
-180.000000	0.513000	-180.000000	0.513000	-180.000000	0.514000	-180.000000	0.514000	-180.000000	0.514000	-180.000000	0.514000	-180.000000	0.514000	-180.000000	0.514000	-180.000000	0.514000	-180.000000	0.514000	-180.000000	0.514000	-180.000000	0.509000	-180.000000	0.528000	-180.000000	0.528000	-180.000000	0.528000	-180.000000	0.528000	-180.000000	0.528000	-180.000000	0.461000	-90.000000	0.986000	-90.000000	0.000000	-90.000000	0.000000	-90.000000	0.000000	-90.000000	0.000000	-90.000000	0.000000	-90.000000	0.000000
-180.000000	0.513000	-180.000000	0.513000	-180.000000	0.512000	-180.000000	0.512000	-180.000000	0.512000	-180.000000	0.512000	-180.000000	0.512000	-180.000000	0.512000	-180.000000	0.512000	-180.000000	0.512000	-180.000000	0.512000	-180.000000	0.514000	-180.000000	0.508000	-180.000000	0.508000	-180.000000	0.508000	-180.000000	0.508000	-180.000000	0.508000	-180.000000	0.528000	-180.000000	0.020000	-180.000000	0.000000	-180.000000	0.000000	-180.000000	0.000000	-180.000000	0.000000	-180.000000	0.000000	-180.000000	0.000000
-180.000000	0.513000	-180.000000	0.513000	-180.000000	0.513000	-180.000000	0.513000	-180.000000	0.513000	-180.000000	0.513000	-180.000000	0.513000	-180.000000	0.513000	-180.000000	0.513000	-180.000000	0.513000	-180.000000	0.513000	-180.000000	0.512000	-180.000000	0.514000	-180.000000	0.514000	-180.000000	0.514000	-180.000000	0.514000	-180.000000	0.514000	-180.000000	0.508000	95.300000	0.741000	112.500000	1.040000	112.500000	1.040000	112.500000	1.040000	112.500000	1.040000	112.500000	0.000000	112.500000	0.000000
-180.000000	0.513000	-180.000000	0.513000	-180.000000	0.513000	-180.000000	0.513000	-180.000000	0.513000	-180.000000	0.513000	-180.000000	0.513000	-180.000000	0.513000	-180.000000	0.513000	-180.000000	0.513000	-180.000000	0.513000	-180.000000	0.513000	-180.000000	0.512000	-180.000000	0.512000	-180.000000	0.512000	-180.000000	0.512000	-180.000000	0.512000	-180.000000	0.514000	171.900000	0.032000	-180.000000	0.015000	-180.000000	0.012000	-180.000000	0.009000	-180.000000	0.007000	-180.000000	0.000000	-180.000000	0.000000
-180.000000	0.513000	-180.000000	0.513000	-180.000000	0.513000	-180.000000	0.513000	-180.000000	0.513000	-180.000000	0.513000	-180.000000	0.513000	-180.000000	0.513000	-180.000000	0.513000	-180.000000	0.513000	-180.000000	0.513000	-180.000000	0.513000	-180.000000	0.513000	-180.000000	0.513000	-180.000000	0.513000	-180.000000	0.513000	-180.000000	0.513000	-180.000000	0.512000	101.600000	0.730000	-94.000000	0.744000	-93.200000	0.745000	-92.400000	0.747000	-91.900000	0.748000	-90.000000	0.000000	-90.000000	0.000000
-180.000000	0.513000	-180.000000	0.513000	-180.000000	0.513000	-180.000000	0.513000	-180.000000	0.513000	-180.000000	0.513000	-180.000000	0.513000	-180.000000	0.513000	-180.000000	0.513000	-180.000000	0.513000	-180.000000	0.513000	-180.000000	0.513000	-180.000000	0.513000	-180.000000	0.512000	-180.000000	0.512000	-180.000000	0.512000	-180.000000	0.512000	-180.000000	0.513000	179.400000	0.472000	-173.400000	0.022000	-174.400000	0.017000	-175.700000	0.012000	-176.500000	0.010000	-180.000000	0.000000	-180.000000	0.000000
-180.000000	0.513000	-180.000000	0.513000	-180.000000	0.513000	-180.000000	0.513000	-180.000000	0.513000	-180.000000	0.513000	-180.000000	0.513000	-180.000000	0.513000	-180.000000	0.513000	-180.000000	0.513000	-180.000000	0.513000	-180.000000	0.513000	-180.000000	0.513000	-180.000000	0.513000	-180.000000	0.513000	-180.000000	0.513000	-180.000000	0.513000	-180.000000	0.512000	179.800000	0.525000	-98.600000	0.737000	-97.000000	0.740000	-95.100000	0.744000	-94.300000	0.745000	135.000000	1.110000	135.000000	0.000000
-180.000000	0.513000	-180.000000	0.513000	-180.000000	0.513000	-180.000000	0.513000	-180.000000	0.513000	-180.000000	0.513000	-180.000000	0.513000	-180.000000	0.513000	-180.000000	0.513000	-180.000000	0.513000	-180.000000	0.513000	-180.000000	0.513000	-180.000000	0.513000	-180.000000	0.512000	-180.000000	0.512000	-180.000000	0.512000	-180.000000	0.512000	-180.000000	0.513000	-180.000000	0.509000	-171.000000	0.039000	-172.400000	0.029000	-174.400000	0.021000	-175.100000	0.017000	-180.000000	0.005000	-180.000000	1.119000
-180.000000	0.513000	-180.000000	0.513000	-180.000000	0.513000	-180.000000	0.513000	-180.000000	0.513000	-180.000000	0.513000	-180.000000	0.513000	-180.000000	0.513000	-180.000000	0.513000	-180.000000	0.513000	-180.000000	0.513000	-180.000000	0.513000	-180.000000	0.513000	-180.000000	0.513000	-180.000000	0.513000	-180.000000	0.513000	-180.000000	0.513000	-180.000000	0.512000	-180.000000	0.513000	-103.600000	0.726000	-100.700000	0.732000	-98.000000	0.738000	-96.700000	0.741000	88.400000	0.026000	112.200000	0.012000
-180.000000	0.513000	-180.000000	0.513000	-180.000000	0.513000	-180.000000	0.513000	-180.000000	0.513000	-180.000000	0.513000	-180.000000	0.513000	-180.000000	0.513000	-180.000000	0.513000	-180.000000	0.513000	-180.000000	0.513000	-180.000000	0.513000	-180.000000	0.513000	-180.000000	0.512000	-180.000000	0.512000	-180.000000	0.512000	-180.000000	0.512000	-180.000000	0.513000	-180.000000	0.512000	-164.900000	0.050000	-167.300000	0.035000	-170.100000	0.024000	-171.700000	0.019000	180.000000	0.799000	142.700000	0.006000
-180.000000	0.513000	-180.000000	0.513000	-180.000000	0.513000	-180.000000	0.513000	-180.000000	0.513000	-180.000000	0.513000	-180.000000	0.513000	-180.000000	0.513000	-180.000000	0.513000	-180.000000	0.513000	-180.000000	0.513000	-180.000000	0.513000	-180.000000	0.513000	-180.000000	0.513000	-180.000000	0.513000	-180.000000	0.513000	-180.000000	0.513000	-180.000000	0.512000	-180.000000	0.513000	-108.300000	0.716000	-104.100000	0.726000	-100.500000	0.733000	-98.600000	0.737000	-120.500000	0.080000	-75.800000	0.833000
-180.000000	0.513000	-180.000000	0.513000	-180.000000	0.513000	-180.000000	0.513000	-180.000000	0.513000	-180.000000	0.513000	-180.000000	0.513000	-180.000000	0.513000	-180.000000	0.513000	-180.000000	0.513000	-180.000000	0.513000	-180.000000	0.513000	-180.000000	0.513000	-180.000000	0.512000	-180.000000	0.512000	-180.000000	0.512000	-180.000000	0.512000	-180.000000	0.513000	-180.000000	0.512000	-179.100000	0.473000	-165.300000	0.047000	-169.000000	0.034000	-170.900000	0.026000	-130.200000	0.668000	-129.800000	0.022000
-180.000000	0.513000	-180.000000	0.513000	-180.000000	0.513000	-180.000000	0.513000	-180.000000	0.513000	-180.000000	0.513000	-180.000000	0.513000	-180.000000	0.513000	-180.000000	0.513000	-180.000000	0.513000	-180.000000	0.513000	-180.000000	0.513000	-180.000000	0.513000	-180.000000	0.513000	-180.000000	0.513000	-180.000000	0.513000	-180.000000	0.513000	-180.000000	0.512000	-180.000000	0.513000	-179.700000	0.524000	-107.500000	0.718000	-103.200000	0.727000	-100.600000	0.733000	-178.800000	0.483000	-113.100000	0.019000
-180.000000	0.513000	-180.000000	0.513000	-180.000000	0.513000	-180.000000	0.513000	-180.000000	0.513000	-180.000000	0.513000	-180.000000	0.513000	-180.000000	0.513000	-180.000000	0.513000	-180.000000	0.513000	-180.000000	0.513000	-180.000000	0.513000	-180.000000	0.513000	-180.000000	0.512000	-180.000000	0.512000	-180.000000	0.512000	-180.000000	0.512000	-180.000000	0.513000	-180.000000	0.512000	-179.900000	0.509000	-161.100000	0.055000	-164.500000	0.036000	-167.500000	0.027000	-179.600000	0.521000	-169.200000	0.823000
-180.000000	0.513000	-180.000000	0.513000	-180.000000	0.513000	-180.000000	0.513000	-180.000000	0.513000	-180.000000	0.513000	-180.000000	0.513000	-180.000000	0.513000	-180.000000	0.513000	-180.000000	0.513000	-180.000000	0.513000	-180.000000	0.513000	-180.000000	0.513000	-180.000000	0.513000	-180.000000	0.513000	-180.000000	0.513000	-180.000000	0.513000	-180.000000	0.512000	-180.000000	0.513000	-180.000000	0.513000	-110.800000	0.711000	-105.500000	0.723000	-102.300000	0.730000	-179.900000	0.509000	103.600000	0.020000
-180.000000	0.513000	-180.000000	0.513000	-180.000000	0.513000	-180.000000	0.513000	-180.000000	0.513000	-180.000000	0.513000	-180.000000	0.513000	-180.000000	0.513000	-180.000000	0.513000	-180.000000	0.513000	-180.000000	0.513000	-180.000000	0.513000	-180.000000	0.513000	-180.000000	0.512000	-180.000000	0.512000	-180.000000	0.512000	-180.000000	0.512000	-180.000000	0.513000	-180.000000	0.512000	-180.000000	0.512000	-160.200000	0.073000	-163.800000	0.046000	-167.000000	0.034000	-180.000000	0.513000	137.700000	0.015000
-180.000000	0.513000	-180.000000	0.513000	-180.000000	0.513000	-180.000000	0.513000	-180.000000	0.513000	-180.000000	0.513000	-180.000000	0.513000	-180.000000	0.513000	-180.000000	0.513000	-180.000000	0.513000	-180.000000	0.513000	-180.000000	0.513000	-180.000000	0.513000	-180.000000	0.513000	-180.000000	0.513000	-180.000000	0.513000	-180.000000	0.513000	-180.000000	0.512000	-180.000000	0.513000	-180.000000	0.512000	-114.700000	0.701000	-107.900000	0.717000	-104.100000	0.726000	-180.000000	0.512000	-70.400000	0.829000
-180.000000	0.513000	-180.000000	0.513000	-180.000000	0.513000	-180.000000	0.513000	-180.000000	0.513000	-180.000000	0.513000	-180.000000	0.513000	-180.000000	0.513000	-180.000000	0.513000	-180.000000	0.513000	-180.000000	0.513000	-180.000000	0.513000	-180.000000	0.513000	-180.000000	0.512000	-180.000000	0.512000	-180.000000	0.512000	-180.000000	0.512000	-180.000000	0.513000	-180.000000	0.512000	-180.000000	0.512000	-178.700000	0.475000	-159.600000	0.049000	-163.600000	0.035000	-180.000000	0.512000	147.800000	0.014000
-180.000000	0.513000	-180.000000	0.513000	-180.000000	0.513000	-180.000000	0.513000	-180.000000	0.513000	-180.000000	0.513000	-180.000000	0.513000	-180.000000	0.513000	-180.000000	0.513000	-180.000000	0.513000	-180.000000	0.513000	-180.000000	0.513000	-180.000000	0.513000	-180.000000	0.513000	-180.000000	0.513000	-180.000000	0.513000	-180.000000	0.513000	-180.000000	0.512000	-180.000000	0.513000	-180.000000	0.512000	-179.600000	0.524000	-110.100000	0.713000	-105.600000	0.723000	-180.000000	0.512000	102.000000	0.023000
-180.000000	0.513000	-180.000000	0.513000	-180.000000	0.513000	-180.000000	0.513000	-180.000000	0.513000	-180.000000	0.513000	-180.000000	0.513000	-180.000000	0.513000	-180.000000	0.513000	-180.000000	0.513000	-180.000000	0.513000	-180.000000	0.513000	-180.000000	0.513000	-180.000000	0.512000	-180.000000	0.512000	-180.000000	0.512000	-180.000000	0.512000	-180.000000	0.513000	-180.000000	0.512000	-180.000000	0.512000	-179.900000	0.509000	-159.000000	0.060000	-163.300000	0.042000	-180.000000	0.512000	177.400000	0.814000
-180.000000	0.513000	-180.000000	0.513000	-180.000000	0.513000	-180.000000	0.513000	-180.000000	0.513000	-180.000000	0.513000	-180.000000	0.513000	-180.000000	0.513000	-180.000000	0.513000	-180.000000	0.513000	-180.000000	0.513000	-180.000000	0.513000	-180.000000	0.513000	-180.000000	0.513000	-180.000000	0.513000	-180.000000	0.513000	-180.000000	0.513000	-180.000000	0.512000	-180.000000	0.513000	-180.000000	0.512000	-180.000000	0.513000	-112.500000	0.707000	-107.200000	0.719000	-180.000000	0.512000	-99.400000	0.034000
-180.000000	0.513000	-180.000000	0.513000	-180.000000	0.513000	-180.000000	0.513000	-180.000000	0.513000	-180.000000	0.513000	-180.000000	0.513000	-180.000000	0.513000	-180.000000	0.513000	-180.000000	0.513000	-180.000000	0.513000	-180.000000	0.513000	-180.000000	0.513000	-180.000000	0.512000	-180.000000	0.512000	-180.000000	0.512000	-180.000000	0.512000	-180.000000	0.513000	-180.000000	0.512000	-180.000000	0.512000	-180.000000	0.512000	-154.700000	0.062000	-160.000000	0.043000	-180.000000	0.512000	-150.900000	0.019000
-180.000000	0.513000	-180.000000	0.513000	-180.000000	0.513000	-180.000000	0.513000	-180.000000	0.513000	-180.000000	0.513000	-180.000000	0.513000	-180.000000	0.513000	-180.000000	0.513000	-180.000000	0.513000	-180.000000	0.513000	-180.000000	0.513000	-180.000000	0.513000	-180.000000	0.513000	-180.000000	0.513000	-180.000000	0.513000	-180.000000	0.513000	-180.000000	0.512000	-180.000000	0.513000	-180.000000	0.512000	-180.000000	0.512000	-114.400000	0.703000	-108.700000	0.716000	-180.000000	0.512000	79.200000	0.816000
-180.000000	0.513000	-180.000000	0.513000	-180.000000	0.513000	-180.000000	0.513000	-180.000000	0.513000	-180.000000	0.513000	-180.000000	0.513000	-180.000000	0.513000	-180.000000	0.513000	-180.000000	0.513000	-180.000000	0.513000	-180.000000	0.513000	-180.000000	0.513000	-180.000000	0.512000	-180.000000	0.512000	-180.000000	0.512000	-180.000000	0.512000	-180.000000	0.513000	-180.000000	0.512000	-180.000000	0.512000	-180.000000	0.512000	-155.900000	0.077000	-159.600000	0.051000	-180.000000	0.512000	-167.200000	0.025000
-180.000000	0.513000	-180.000000	0.513000	-180.000000	0.513000	-180.000000	0.513000	-180.000000	0.513000	-180.000000	0.513000	-180.000000	0.513000	-180.000000	0.513000	-180.000000	0.513000	-180.000000	0.513000	-180.000000	0.513000	-180.000000	0.513000	-180.000000	0.513000	-180.000000	0.513000	-180.000000	0.513000	-180.000000	0.513000	-180.000000	0.513000	-180.000000	0.512000	-180.000000	0.513000	-180.000000	0.512000	-180.000000	0.512000	-116.900000	0.696000	-110.500000	0.712000	-180.000000	0.512000	-92.900000	0.030000
-180.000000	0.513000	-180.000000	0.513000	-180.000000	0.513000	-180.000000	0.513000	-180.000000	0.513000	-180.000000	0.513000	-180.000000	0.513000	-180.000000	0.513000	-180.000000	0.513000	-180.000000	0.513000	-180.000000	0.513000	-180.000000	0.513000	-180.000000	0.513000	-180.000000	0.512000	-180.000000	0.512000	-180.000000	0.512000	-180.000000	0.512000	-180.000000	0.513000	-180.000000	0.512000	-180.000000	0.512000	-180.000000	0.512000	-150.300000	0.075000	-155.800000	0.051000	-180.000000	0.512000	-176.700000	0.795000
-180.000000	0.513000	-180.000000	0.513000	-180.000000	0.513000	-180.000000	0.513000	-180.000000	0.513000	-180.000000	0.513000	-180.000000	0.513000	-180.000000	0.513000	-180.000000	0.513000	-180.000000	0.513000	-180.000000	0.513000	-180.000000	0.513000	-180.000000	0.513000	-180.000000	0.513000	-180.000000	0.513000	-180.000000	0.513000	-180.000000	0.513000	-180.000000	0.512000	-180.000000	0.513000	-180.000000	0.512000	-180.000000	0.512000	-118.400000	0.693000	-111.900000	0.709000	-180.000000	0.512000	89.400000	0.053000
-180.000000	0.513000	-180.000000	0.513000	-180.000000	0.513000	-180.000000	0.513000	-180.000000	0.513000	-180.000000	0.513000	-180.000000	0.513000	-180.000000	0.513000	-180.000000	0.513000	-180.000000	0.513000	-180.000000	0.513000	-180.000000	0.513000	-180.000000	0.513000	-180.000000	0.512000	-180.000000	0.512000	-180.000000	0.512000	-180.000000	0.512000	-180.000000	0.513000	-180.000000	0.512000	-180.000000	0.512000	-180.000000	0.512000	-178.700000	0.476000	-156.200000	0.061000	-180.000000	0.512000	157.200000	0.028000
-180.000000	0.513000	-180.000000	0.513000	-180.000000	0.513000	-180.000000	0.513000	-180.000000	0.513000	-180.000000	0.513000	-180.000000	0.513000	-180.000000	0.513000	-180.000000	0.513000	-180.000000	0.513000	-180.000000	0.513000	-180.000000	0.513000	-180.000000	0.513000	-180.000000	0.513000	-180.000000	0.513000	-180.000000	0.513000	-180.000000	0.513000	-180.000000	0.512000	-180.000000	0.513000	-180.000000	0.512000	-180.000000	0.512000	-179.600000	0.523000	-113.700000	0.704000	-180.000000	0.512000	-82.200000	0.804000
-180.000000	0.513000	-180.000000	0.513000	-180.000000	0.513000	-180.000000	0.513000	-180.000000	0.513000	-180.000000	0.513000	-180.000000	0.513000	-180.000000	0.513000	-180.000000	0.513000	-180.000000	0.513000	-180.000000	0.513000	-180.000000	0.513000	-180.000000	0.513000	-180.000000	0.512000	-180.000000	0.512000	-180.000000	0.512000	-180.000000	0.512000	-180.000000	0.513000	-180.000000	0.512000	-180.000000	0.512000	-180.000000	0.512000	-179.900000	0.509000	-151.700000	0.060000	-180.000000	0.512000	165.600000	0.025000
-180.000000	0.513000	-180.000000	0.513000	-180.000000	0.513000	-180.000000	0.513000	-180.000000	0.513000	-180.000000	0.513000	-180.000000	0.513000	-180.000000	0.513000	-180.000000	0.513000	-180.000000	0.513000	-180.000000	0.513000	-180.000000	0.513000	-180.000000	0.513000	-180.000000	0.513000	-180.000000	0.513000	-180.000000	0.513000	-180.000000	0.513000	-180.000000	0.512000	-180.000000	0.513000	-180.000000	0.512000	-180.000000	0.512000	-180.000000	0.513000	-115.200000	0.701000	-180.000000	0.512000	93.100000	0.040000
-180.000000	0.513000	-180.000000	0.513000	-180.000000	0.513000	-180.000000	0.513000	-180.000000	0.513000	-180.000000	0.513000	-180.000000	0.513000	-180.000000	0.513000	-180.000000	0.513000	-180.000000	0.513000	-180.000000	0.513000	-180.000000	0.513000	-180.000000	0.513000	-180.000000	0.512000	-180.000000	0.512000	-180.000000	0.512000	-180.000000	0.512000	-180.000000	0.513000	-180.000000	0.512000	-180.000000	0.512000	-180.000000	0.512000	180.000000	0.512000	-153.200000	0.073000	-180.000000	0.512000	176.900000	0.789000
-180.000000	0.513000	-180.000000	0.513000	-180.000000	0.513000	-180.000000	0.513000	-180.000000	0.513000	-180.000000	0.513000	-180.000000	0.513000	-180.000000	0.513000	-180.000000	0.513000	-180.000000	0.513000	-180.000000	0.513000	-180.000000	0.513000	-180.000000	0.513000	-180.000000	0.513000	-180.000000	0.513000	-180.000000	0.513000	-180.000000	0.513000	-180.000000	0.512000	-180.000000	0.513000	-180.000000	0.512000	-180.000000	0.512000	-180.000000	0.512000	-117.000000	0.696000	-180.000000	0.512000	-87.900000	0.052000
-180.000000	0.513000	-180.000000	0.513000	-180.000000	0.513000	-180.000000	0.513000	-180.000000	0.513000	-180.000000	0.513000	-180.000000	0.513000	-180.000000	0.513000	-180.000000	0.513000	-180.000000	0.513000	-180.000000	0.513000	-180.000000	0.513000	-180.000000	0.513000	-180.000000	0.512000	-180.000000	0.512000	-180.000000	0.512000	-180.000000	0.512000	-180.000000	0.513000	-180.000000	0.512000	-180.000000	0.512000	-180.000000	0.512000	180.000000	0.512000	-147.100000	0.068000	-180.000000	0.512000	-160.600000	0.029000
-180.000000	0.513000	-180.000000	0.513000	-180.000000	0.513000	-180.000000	0.513000	-180.000000	0.513000	-180.000000	0.513000	-180.000000	0.513000	-180.000000	0.513000	-180.000000	0.513000	-180.000000	0.513000	-180.000000	0.513000	-180.000000	0.513000	-180.000000	0.513000	-180.000000	0.513000	-180.000000	0.513000	-180.000000	0.513000	-180.000000	0.513000	-180.000000	0.512000	-180.000000	0.513000	-180.000000	0.512000	-180.000000	0.512000	-180.000000	0.512000	-118.300000	0.694000	-180.000000	0.512000	83.900000	0.802000
-180.000000	0.513000	-180.000000	0.513000	-180.000000	0.513000	-180.000000	0.513000	-180.000000	0.513000	-180.000000	0.513000	-180.000000	0.513000	-180.000000	0.513000	-180.000000	0.513000	-180.000000	0.513000	-180.000000	0.513000	-180.000000	0.513000	-180.000000	0.513000	-180.000000	0.512000	-180.000000	0.512000	-180.000000	0.512000	-180.000000	0.512000	-180.000000	0.513000	-180.000000	0.512000	-180.000000	0.512000	-180.000000	0.512000	180.000000	0.512000	-152.700000	0.090000	-180.000000	0.512000	-166.300000	0.029000
-180.000000	0.513000	-180.000000	0.513000	-180.000000	0.513000	-180.000000	0.513000	-180.000000	0.513000	-180.000000	0.513000	-180.000000	0.513000	-180.000000	0.513000	-180.000000	0.513000	-180.000000	0.513000	-180.000000	0.513000	-180.000000	0.513000	-180.000000	0.513000	-180.000000	0.513000	-180.000000	0.513000	-180.000000	0.513000	-180.000000	0.513000	-180.000000	0.512000	-180.000000	0.513000	-180.000000	0.512000	-180.000000	0.512000	-180.000000	0.512000	-120.400000	0.687000	-180.000000	0.512000	-92.300000	0.044000
-180.000000	0.513000	-180.000000	0.513000	-180.000000	0.513000	-180.000000	0.513000	-180.000000	0.513000	-180.000000	0.513000	-180.000000	0.513000	-180.000000	0.513000	-180.000000	0.513000	-180.000000	0.513000	-180.000000	0.513000	-180.000000	0.513000	-180.000000	0.513000	-180.000000	0.512000	-180.000000	0.512000	-180.000000	0.512000	-180.000000	0.512000	-180.000000	0.513000	-180.000000	0.512000	-180.000000	0.512000	-180.000000	0.512000	180.000000	0.512000	-140.800000	0.071000	-180.000000	0.512000	-176.400000	0.784000
-180.000000	0.513000	-180.000000	0.513000	-180.000000	0.513000	-180.000000	0.513000	-180.000000	0.513000	-180.000000	0.513000	-180.000000	0.513000	-180.000000	0.513000	-180.000000	0.513000	-180.000000	0.513000	-180.000000	0.513000	-180.000000	0.513000	-180.000000	0.513000	-180.000000	0.513000	-180.000000	0.513000	-180.000000	0.513000	-180.000000	0.513000	-180.000000	0.512000	-180.000000	0.513000	-180.000000	0.512000	-180.000000	0.512000	-180.000000	0.512000	-121.200000	0.688000	-180.000000	0.512000	87.800000	0.054000
-180.000000	0.513000	-180.000000	0.513000	-180.000000	0.513000	-180.000000	0.513000	-180.000000	0.513000	-180.000000	0.513000	-180.000000	0.513000	-180.000000	0.513000	-180.000000	0.513000	-180.000000	0.513000	-180.000000	0.513000	-180.000000	0.513000	-180.000000	0.513000	-180.000000	0.512000	-180.000000	0.512000	-180.000000	0.512000	-180.000000	0.512000	-180.000000	0.513000	-180.000000	0.512000	-180.000000	0.512000	-180.000000	0.512000	180.000000	0.512000	-178.800000	0.478000	-180.000000	0.512000	157.500000	0.033000
-180.000000	0.513000	-180.000000	0.513000	-180.000000	0.513000	-180.000000	0.513000	-180.000000	0.513000	-180.000000	0.513000	-180.000000	0.513000	-180.000000	0.513000	-180.000000	0.513000	-180.000000	0.513000	-180.000000	0.513000	-180.000000	0.513000	-180.000000	0.513000	-180.000000	0.513000	-180.000000	0.513000	-180.000000	0.513000	-180.000000	0.513000	-180.000000	0.512000	-180.000000	0.513000	-180.000000	0.512000	-180.000000	0.512000	-180.000000	0.512000	-179.600000	0.522000	-180.000000	0.512000	-83.300000	0.801000
-180.000000	0.513000	-180.000000	0.513000	-180.000000	0.513000	-180.000000	0.513000	-180.000000	0.513000	-180.000000	0.513000	-180.000000	0.513000	-180.000000	0.513000	-180.000000	0.513000	-180.000000	0.513000	-180.000000	0.513000	-180.000000	0.513000	-180.000000	0.513000	-180.000000	0.512000	-180.000000	0.512000	-180.000000	0.512000	-180.000000	0.512000	-180.000000	0.513000	-180.000000	0.512000	-180.000000	0.512000	-180.000000	0.512000	180.000000	0.512000	-179.900000	0.509000	-180.000000	0.512000	168.000000	0.024000
-180.000000	0.513000	-180.000000	0.513000	-180.000000	0.513000	-180.000000	0.513000	-180.000000	0.513000	-180.000000	0.513000	-180.000000	0.513000	-180.000000	0.513000	-180.000000	0.513000	-180.000000	0.513000	-180.000000	0.513000	-180.000000	0.513000	-180.000000	0.513000	-180.000000	0.513000	-180.000000	0.513000	-180.000000	0.513000	-180.000000	0.513000	-180.000000	0.512000	-180.000000	0.513000	-180.000000	0.512000	-180.000000	0.512000	-180.000000	0.512000	180.000000	0.513000	-180.000000	0.512000	101.300000	0.731000
-180.000000	0.513000	-180.000000	0.513000	-180.000000	0.513000	-180.000000	0.513000	-180.000000	0.513000	-180.000000	0.513000	-180.000000	0.513000	-180.000000	0.513000	-180.000000	0.513000	-180.000000	0.513000	-180.000000	0.513000	-180.000000	0.513000	-180.000000	0.513000	-180.000000	0.512000	-180.000000	0.512000	-180.000000	0.512000	-180.000000	0.512000	-180.000000	0.513000	-180.000000	0.512000	-180.000000	0.512000	-180.000000	0.512000	180.000000	0.512000	-180.000000	0.512000	-180.000000	0.512000	167.900000	0.028000
-180.000000	0.513000	-180.000000	0.513000	-180.000000	0.513000	-180.000000	0.513000	-180.000000	0.513000	-180.000000	0.513000	-180.000000	0.513000	-180.000000	0.513000	-180.000000	0.513000	-180.000000	0.513000	-180.000000	0.513000	-180.000000	0.513000	-180.000000	0.513000	-180.000000	0.513000	-180.000000	0.513000	-180.000000	0.513000	-180.000000	0.513000	-180.000000	0.512000	-180.000000	0.513000	-180.000000	0.512000	-180.000000	0.512000	-180.000000	0.512000	180.000000	0.512000	-180.000000	0.512000	102.400000	0.730000
-180.000000	0.513000	-180.000000	0.513000	-180.000000	0.513000	-180.000000	0.513000	-180.000000	0.513000	-180.000000	0.513000	-180.000000	0.513000	-180.000000	0.513000	-180.000000	0.513000	-180.000000	0.513000	-180.000000	0.513000	-180.000000	0.513000	-180.000000	0.513000	-180.000000	0.512000	-180.000000	0.512000	-180.000000	0.512000	-180.000000	0.512000	-180.000000	0.513000	-180.000000	0.512000	-180.000000	0.512000	-180.000000	0.512000	180.000000	0.512000	-180.000000	0.512000	-180.000000	0.512000	165.600000	0.027000
-180.000000	0.513000	-180.000000	0.513000	-180.000000	0.513000	-180.000000	0.513000	-180.000000	0.513000	-180.000000	0.513000	-180.000000	0.513000	-180.000000	0.513000	-180.000000	0.513000	-180.000000	0.513000	-180.000000	0.513000	-180.000000	0.513000	-180.000000	0.513000	-180.000000	0.513000	-180.000000	0.513000	-180.000000	0.513000	-180.000000	0.513000	-180.000000	0.512000	-180.000000	0.513000	-180.000000	0.512000	-180.000000	0.512000	-180.000000	0.512000	180.000000	0.512000	-180.000000	0.512000	103.100000	0.728000
-180.000000	0.513000	-180.000000	0.513000	-180.000000	0.513000	-180.000000	0.513000	-180.000000	0.513000	-180.000000	0.513000	-180.000000	0.513000	-180.000000	0.513000	-180.000000	0.513000	-180.000000	0.513000	-180.000000	0.513000	-180.000000	0.513000	-180.000000	0.513000	-180.000000	0.512000	-180.000000	0.512000	-180.000000	0.512000	-180.000000	0.512000	-180.000000	0.513000	-180.000000	0.512000	-180.000000	0.512000	-180.000000	0.512000	180.000000	0.512000	-180.000000	0.512000	-180.000000	0.512000	166.100000	0.032000
-180.000000	0.513000	-180.000000	0.513000	-180.000000	0.513000	-180.000000	0.513000	-180.000000	0.513000	-180.000000	0.513000	-180.000000	0.513000	-180.000000	0.513000	-180.000000	0.513000	-180.000000	0.513000	-180.000000	0.513000	-180.000000	0.513000	-180.000000	0.513000	-180.000000	0.513000	-180.000000	0.513000	-180.000000	0.513000	-180.000000	0.513000	-180.000000	0.512000	-180.000000	0.513000	-180.000000	0.512000	-180.000000	0.512000	-180.000000	0.512000	180.000000	0.512000	-180.000000	0.512000	104.000000	0.726000
-180.000000	0.513000	-180.000000	0.513000	-180.000000	0.513000	-180.000000	0.513000	-180.000000	0.513000	-180.000000	0.513000	-180.000000	0.513000	-180.000000	0.513000	-180.000000	0.513000	-180.000000	0.513000	-180.000000	0.513000	-180.000000	0.513000	-180.000000	0.513000	-180.000000	0.512000	-180.000000	0.512000	-180.000000	0.512000	-180.000000	0.512000	-180.000000	0.513000	-180.000000	0.512000	-180.000000	0.512000	-180.000000	0.512000	180.000000	0.512000	-180.000000	0.512000	-180.000000	0.512000	163.500000	0.031000
-180.000000	0.513000	-180.000000	0.513000	-180.000000	0.513000	-180.000000	0.513000	-180.000000	0.513000	-180.000000	0.513000	-180.000000	0.513000	-180.000000	0.513000	-180.000000	0.513000	-180.000000	0.513000	-180.000000	0.513000	-180.000000	0.513000	-180.000000	0.513000	-180.000000	0.513000	-180.000000	0.513000	-180.000000	0.513000	-180.000000	0.513000	-180.000000	0.512000	-180.000000	0.513000	-180.000000	0.512000	-180.000000	0.512000	-180.000000	0.512000	180.000000	0.512000	-180.000000	0.512000	104.800000	0.725000
-180.000000	0.513000	-180.000000	0.513000	-180.000000	0.513000	-180.000000	0.513000	-180.000000	0.513000	-180.000000	0.513000	-180.000000	0.513000	-180.000000	0.513000	-180.000000	0.513000	-180.000000	0.513000	-180.000000	0.513000	-180.000000	0.513000	-180.000000	0.513000	-180.000000	0.512000	-180.000000	0.512000	-180.000000	0.512000	-180.000000	0.512000	-180.000000	0.513000	-180.000000	0.512000	-180.000000	0.512000	-180.000000	0.512000	180.000000	0.512000	-180.000000	0.512000	-180.000000	0.512000	164.000000	0.036000
-180.000000	0.513000	-180.000000	0.513000	-180.000000	0.513000	-180.000000	0.513000	-180.000000	0.513000	-180.000000	0.513000	-180.000000	0.513000	-180.000000	0.513000	-180.000000	0.513000	-180.000000	0.513000	-180.000000	0.513000	-180.000000	0.513000	-180.000000	0.513000	-180.000000	0.513000	-180.000000	0.513000	-180.000000	0.513000	-180.000000	0.513000	-180.000000	0.512000	-180.000000	0.513000	-180.000000	0.512000	-180.000000	0.512000	-180.000000	0.512000	180.000000	0.512000	-180.000000	0.512000	105.700000	0.723000
-180.000000	0.513000	-180.000000	0.513000	-180.000000	0.513000	-180.000000	0.513000	-180.000000	0.513000	-180.000000	0.513000	-180.000000	0.513000	-180.000000	0.513000	-180.000000	0.513000	-180.000000	0.513000	-180.000000	0.513000	-180.000000	0.513000	-180.000000	0.513000	-180.000000	0.512000	-180.000000	0.512000	-180.000000	0.512000	-180.000000	0.512000	-180.000000	0.513000	-180.000000	0.512000	-180.000000	0.512000	-180.000000	0.512000	180.000000	0.512000	-180.000000	0.512000	-180.000000	0.512000	161.300000	0.034000
-180.000000	0.513000	-180.000000	0.513000	-180.000000	0.513000	-180.000000	0.513000	-180.000000	0.513000	-180.000000	0.513000	-180.000000	0.513000	-180.000000	0.513000	-180.000000	0.513000	-180.000000	0.513000	-180.000000	0.513000	-180.000000	0.513000	-180.000000	0.513000	-180.000000	0.513000	-180.000000	0.513000	-180.000000	0.513000	-180.000000	0.513000	-180.000000	0.512000	-180.000000	0.513000	-180.000000	0.512000	-180.000000	0.512000	-180.000000	0.512000	180.000000	0.512000	-180.000000	0.512000	106.400000	0.722000
-180.000000	0.513000	-180.000000	0.513000	-180.000000	0.513000	-180.000000	0.513000	-180.000000	0.513000	-180.000000	0.513000	-180.000000	0.513000	-180.000000	0.513000	-180.000000	0.513000	-180.000000	0.513000	-180.000000	0.513000	-180.000000	0.513000	-180.000000	0.513000	-180.000000	0.512000	-180.000000	0.512000	-180.000000	0.512000	-180.000000	0.512000	-180.000000	0.513000	-180.000000	0.512000	-180.000000	0.512000	-180.000000	0.512000	180.000000	0.512000	-180.000000	0.512000	-180.000000	0.512000	162.100000	0.039000
-180.000000	0.513000	-180.000000	0.513000	-180.000000	0.513000	-180.000000	0.513000	-180.000000	0.513000	-180.000000	0.513000	-180.000000	0.513000	-180.000000	0.513000	-180.000000	0.513000	-180.000000	0.513000	-180.000000	0.513000	-180.000000	0.513000	-180.000000	0.513000	-180.000000	0.513000	-180.000000	0.513000	-180.000000	0.513000	-180.000000	0.513000	-180.000000	0.512000	-180.000000	0.513000	-180.000000	0.512000	-180.000000	0.512000	-180.000000	0.512000	180.000000	0.512000	-180.000000	0.512000	107.100000	0.720000
-180.000000	0.513000	-180.000000	0.513000	-180.000000	0.513000	-180.000000	0.513000	-180.000000	0.513000	-180.000000	0.513000	-180.000000	0.513000	-180.000000	0.513000	-180.000000	0.513000	-180.000000	0.513000	-180.000000	0.513000	-180.000000	0.513000	-180.000000	0.513000	-180.000000	0.512000	-180.000000	0.512000	-180.000000	0.512000	-180.000000	0.512000	-180.000000	0.513000	-180.000000	0.512000	-180.000000	0.512000	-180.000000	0.512000	180.000000	0.512000	-180.000000	0.512000	-180.000000	0.512000	159.600000	0.038000
-180.000000	0.513000	-180.000000	0.513000	-180.000000	0.513000	-180.000000	0.513000	-180.000000	0.513000	-180.000000	0.513000	-180.000000	0.513000	-180.000000	0.513000	-180.000000	0.513000	-180.000000	0.513000	-180.000000	0.513000	-180.000000	0.513000	-180.000000	0.513000	-180.000000	0.513000	-180.000000	0.513000	-180.000000	0.513000	-180.000000	0.513000	-180.000000	0.512000	-180.000000	0.513000	-180.000000	0.512000	-180.000000	0.512000	-180.000000	0.512000	180.000000	0.512000	-180.000000	0.512000	107.900000	0.718000
-180.000000	0.513000	-180.000000	0.513000	-180.000000	0.513000	-180.000000	0.513000	-180.000000	0.513000	-180.000000	0.513000	-180.000000	0.513000	-180.000000	0.513000	-180.000000	0.513000	-180.000000	0.513000	-180.000000	0.513000	-180.000000	0.513000	-180.000000	0.513000	-180.000000	0.512000	-180.000000	0.512000	-180.000000	0.512000	-180.000000	0.512000	-180.000000	0.513000	-180.000000	0.512000	-180.000000	0.512000	-180.000000	0.512000	180.000000	0.512000	-180.000000	0.512000	-180.000000	0.512000	159.900000	0.043000
-180.000000	0.513000	-180.000000	0.513000	-180.000000	0.513000	-180.000000	0.513000	-180.000000	0.513000	-180.000000	0.513000	-180.000000	0.513000	-180.000000	0.513000	-180.000000	0.513000	-180.000000	0.513000	-180.000000	0.513000	-180.000000	0.513000	-180.000000	0.513000	-180.000000	0.513000	-180.000000	0.513000	-180.000000	0.513000	-180.000000	0.513000	-180.000000	0.512000	-180.000000	0.513000	-180.000000	0.512000	-180.000000	0.512000	-180.000000	0.512000	180.000000	0.512000	-180.000000	0.512000	108.800000	0.716000
-180.000000	0.513000	-180.000000	0.513000	-180.000000	0.513000	-180.000000	0.513000	-180.000000	0.513000	-180.000000	0.513000	-180.000000	0.513000	-180.000000	0.513000	-180.000000	0.513000	-180.000000	0.513000	-180.000000	0.513000	-180.000000	0.513000	-180.000000	0.513000	-180.000000	0.512000	-180.000000	0.512000	-180.000000	0.512000	-180.000000	0.512000	-180.000000	0.513000	-180.000000	0.512000	-180.000000	0.512000	-180.000000	0.512000	180.000000	0.512000	-180.000000	0.512000	-180.000000	0.512000	157.200000	0.042000
-180.000000	0.513000	-180.000000	0.513000	-180.000000	0.513000	-180.000000	0.513000	-180.000000	0.513000	-180.000000	0.513000	-180.000000	0.513000	-180.000000	0.513000	-180.000000	0.513000	-180.000000	0.513000	-180.000000	0.513000	-180.000000	0.513000	-180.000000	0.513000	-180.000000	0.513000	-180.000000	0.513000	-180.000000	0.513000	-180.000000	0.513000	-180.000000	0.512000	-180.000000	0.513000	-180.000000	0.512000	-180.000000	0.512000	-180.000000	0.512000	180.000000	0.512000	-180.000000	0.512000	109.700000	0.715000
-180.000000	0.513000	-180.000000	0.513000	-180.000000	0.513000	-180.000000	0.513000	-180.000000	0.513000	-180.000000	0.513000	-180.000000	0.513000	-180.000000	0.513000	-180.000000	0.513000	-180.000000	0.513000	-180.000000	0.513000	-180.000000	0.513000	-180.000000	0.513000	-180.000000	0.512000	-180.000000	0.512000	-180.000000	0.512000	-180.000000	0.512000	-180.000000	0.513000	-180.000000	0.512000	-180.000000	0.512000	-180.000000	0.512000	180.000000	0.512000	-180.000000	0.512000	-180.000000	0.512000	157.300000	0.047000
-180.000000	0.513000	-180.000000	0.513000	-180.000000	0.513000	-180.000000	0.513000	-180.000000	0.513000	-180.000000	0.513000	-180.000000	0.513000	-180.000000	0.513000	-180.000000	0.513000	-180.000000	0.513000	-180.000000	0.513000	-180.000000	0.513000	-180.000000	0.513000	-180.000000	0.513000	-180.000000	0.513000	-180.000000	0.513000	-180.000000	0.513000	-180.000000	0.512000	-180.000000	0.513000	-180.000000	0.512000	-180.000000	0.512000	-180.000000	0.512000	180.000000	0.512000	-180.000000	0.512000	110.600000	0.712000
-180.000000	0.513000	-180.000000	0.513000	-180.000000	0.513000	-180.000000	0.513000	-180.000000	0.513000	-180.000000	0.513000	-180.000000	0.513000	-180.000000	0.513000	-180.000000	0.513000	-180.000000	0.513000	-180.000000	0.513000	-180.000000	0.513000	-180.000000	0.513000	-180.000000	0.512000	-180.000000	0.512000	-180.000000	0.512000	-180.000000	0.512000	-180.000000	0.513000	-180.000000	0.512000	-180.000000	0.512000	-180.000000	0.512000	180.000000	0.512000	-180.000000	0.512000	-180.000000	0.512000	154.700000	0.047000
-180.000000	0.513000	-180.000000	0.513000	-180.000000	0.513000	-180.000000	0.513000	-180.000000	0.513000	-180.000000	0.513000	-180.000000	0.513000	-180.000000	0.513000	-180.000000	0.513000	-180.000000	0.513000	-180.000000	0.513000	-180.000000	0.513000	-180.000000	0.513000	-180.000000	0.513000	-180.000000	0.513000	-180.000000	0.513000	-180.000000	0.513000	-180.000000	0.512000	-180.000000	0.513000	-180.000000	0.512000	-180.000000	0.512000	-180.000000	0.512000	180.000000	0.512000	-180.000000	0.512000	111.600000	0.710000
-180.000000	0.513000	-180.000000	0.513000	-180.000000	0.513000	-180.000000	0.513000	-180.000000	0.513000	-180.000000	0.513000	-180.000000	0.513000	-180.000000	0.513000	-180.000000	0.513000	-180.000000	0.513000	-180.000000	0.513000	-180.000000	0.513000	-180.000000	0.513000	-180.000000	0.512000	-180.000000	0.512000	-180.000000	0.512000	-180.000000	0.512000	-180.000000	0.513000	-180.000000	0.512000	-180.000000	0.512000	-180.000000	0.512000	180.000000	0.512000	-180.000000	0.512000	-180.000000	0.512000	154.300000	0.052000
-180.000000	0.513000	-180.000000	0.513000	-180.000000	0.513000	-180.000000	0.513000	-180.000000	0.513000	-180.000000	0.513000	-180.000000	0.513000	-180.000000	0.513000	-180.000000	0.513000	-180.000000	0.513000	-180.000000	0.513000	-180.000000	0.513000	-180.000000	0.513000	-180.000000	0.513000	-180.000000	0.513000	-180.000000	0.513000	-180.000000	0.513000	-180.000000	0.512000	-180.000000	0.513000	-180.000000	0.512000	-180.000000	0.512000	-180.000000	0.512000	180.000000	0.512000	-180.000000	0.512000	112.700000	0.707000
-180.000000	0.513000	-180.000000	0.513000	-180.000000	0.513000	-180.000000	0.513000	-180.000000	0.513000	-180.000000	0.513000	-180.000000	0.513000	-180.000000	0.513000	-180.000000	0.513000	-180.000000	0.513000	-180.000000	0.513000	-180.000000	0.513000	-180.000000	0.513000	-180.000000	0.512000	-180.000000	0.512000	-180.000000	0.512000	-180.000000	0.512000	-180.000000	0.513000	-180.000000	0.512000	-180.000000	0.512000	-180.000000	0.512000	180.000000	0.512000	-180.000000	0.512000	-180.000000	0.512000	151.500000	0.053000
-180.000000	0.513000	-180.000000	0.513000	-180.000000	0.513000	-180.000000	0.513000	-180.000000	0.513000	-180.000000	0.513000	-180.000000	0.513000	-180.000000	0.513000	-180.000000	0.513000	-180.000000	0.513000	-180.000000	0.513000	-180.000000	0.513000	-180.000000	0.513000	-180.000000	0.513000	-180.000000	0.513000	-180.000000	0.513000	-180.000000	0.513000	-180.000000	0.512000	-180.000000	0.513000	-180.000000	0.512000	-180.000000	0.512000	-180.000000	0.512000	180.000000	0.512000	-180.000000	0.512000	114.000000	0.705000
-180.000000	0.513000	-180.000000	0.513000	-180.000000	0.513000	-180.000000	0.513000	-180.000000	0.513000	-180.000000	0.513000	-180.000000	0.513000	-180.000000	0.513000	-180.000000	0.513000	-180.000000	0.513000	-180.000000	0.513000	-180.000000	0.513000	-180.000000	0.513000	-180.000000	0.512000	-180.000000	0.512000	-180.000000	0.512000	-180.000000	0.512000	-180.000000	0.513000	-180.000000	0.512000	-180.000000	0.512000	-180.000000	0.512000	180.000000	0.512000	-180.000000	0.512000	-180.000000	0.512000	150.100000	0.058000
-180.000000	0.513000	-180.000000	0.513000	-180.000000	0.513000	-180.000000	0.513000	-180.000000	0.513000	-180.000000	0.513000	-180.000000	0.513000	-180.000000	0.513000	-180.000000	0.513000	-180.000000	0.513000	-180.000000	0.513000	-180.000000	0.513000	-180.000000	0.513000	-180.000000	0.513000	-180.000000	0.513000	-180.000000	0.513000	-180.000000	0.513000	-180.000000	0.512000	-180.000000	0.513000	-180.000000	0.512000	-180.000000	0.512000	-180.000000	0.512000	180.000000	0.512000	-180.000000	0.512000	115.400000	0.701000
-180.000000	0.513000	-180.000000	0.513000	-180.000000	0.513000	-180.000000	0.513000	-180.000000	0.513000	-180.000000	0.513000	-180.000000	0.513000	-180.000000	0.513000	-180.000000	0.513000	-180.000000	0.513000	-180.000000	0.513000	-180.000000	0.513000	-180.000000	0.513000	-180.000000	0.512000	-180.000000	0.512000	-180.000000	0.512000	-180.000000	0.512000	-180.000000	0.513000	-180.000000	0.512000	-180.000000	0.512000	-180.000000	0.512000	180.000000	0.512000	-180.000000	0.512000	-180.000000	0.512000	147.000000	0.061000
-180.000000	0.513000	-180.000000	0.513000	-180.000000	0.513000	-180.000000	0.513000	-180.000000	0.513000	-180.000000	0.513000	-180.000000	0.513000	-180.000000	0.513000	-180.000000	0.513000	-180.000000	0.513000	-180.000000	0.513000	-180.000000	0.513000	-180.000000	0.513000	-180.000000	0.513000	-180.000000	0.513000	-180.000000	0.513000	-180.000000	0.513000	-180.000000	0.512000	-180.000000	0.513000	-180.000000	0.512000	-180.000000	0.512000	-180.000000	0.512000	180.000000	0.512000	-180.000000	0.512000	117.200000	0.698000
-180.000000	0.513000	-180.000000	0.513000	-180.000000	0.513000	-180.000000	0.513000	-180.000000	0.513000	-180.000000	0.513000	-180.000000	0.513000	-180.000000	0.513000	-180.000000	0.513000	-180.000000	0.513000	-180.000000	0.513000	-180.000000	0.513000	-180.000000	0.513000	-180.000000	0.512000	-180.000000	0.512000	-180.000000	0.512000	-180.000000	0.512000	-180.000000	0.513000	-180.000000	0.512000	-180.000000	0.512000	-180.000000	0.512000	180.000000	0.512000	-180.000000	0.512000	-180.000000	0.512000	143.900000	0.066000
-180.000000	0.513000	-180.000000	0.513000	-180.000000	0.513000	-180.000000	0.513000	-180.000000	0.513000	-180.000000	0.513000	-180.000000	0.513000	-180.000000	0.513000	-180.000000	0.513000	-180.000000	0.513000	-180.000000	0.513000	-180.000000	0.513000	-180.000000	0.513000	-180.000000	0.513000	-180.000000	0.513000	-180.000000	0.513000	-180.000000	0.513000	-180.000000	0.512000	-180.000000	0.513000	-180.000000	0.512000	-180.000000	0.512000	-180.000000	0.512000	180.000000	0.512000	-180.000000	0.512000	119.200000	0.693000
-180.000000	0.513000	-180.000000	0.513000	-180.000000	0.513000	-180.000000	0.513000	-180.000000	0.513000	-180.000000	0.513000	-180.000000	0.513000	-180.000000	0.513000	-180.000000	0.513000	-180.000000	0.513000	-180.000000	0.513000	-180.000000	0.513000	-180.000000	0.513000	-180.000000	0.512000	-180.000000	0.512000	-180.000000	0.512000	-180.000000	0.512000	-180.000000	0.513000	-180.000000	0.512000	-180.000000	0.512000	-180.000000	0.512000	180.000000	0.512000	-180.000000	0.512000	-180.000000	0.512000	140.100000	0.073000
-180.000000	0.513000	-180.000000	0.513000	-180.000000	0.513000	-180.000000	0.513000	-180.000000	0.513000	-180.000000	0.513000	-180.000000	0.513000	-180.000000	0.513000	-180.000000	0.513000	-180.000000	0.513000	-180.000000	0.513000	-180.000000	0.513000	-180.000000	0.513000	-180.000000	0.513000	-180.000000	0.513000	-180.000000	0.513000	-180.000000	0.513000	-180.000000	0.512000	-180.000000	0.513000	-180.000000	0.512000	-180.000000	0.512000	-180.000000	0.512000	180.000000	0.512000	-180.000000	0.512000	121.800000	0.687000
-180.000000	0.513000	-180.000000	0.513000	-180.000000	0.513000	-180.000000	0.513000	-180.000000	0.513000	-180.000000	0.513000	-180.000000	0.513000	-180.000000	0.513000	-180.000000	0.513000	-180.000000	0.513000	-180.000000	0.513000	-180.000000	0.513000	-180.000000	0.513000	-180.000000	0.512000	-180.000000	0.512000	-180.000000	0.512000	-180.000000	0.512000	-180.000000	0.513000	-180.000000	0.512000	-180.000000	0.512000	-180.000000	0.512000	180.000000	0.512000	-180.000000	0.512000	-180.000000	0.512000	134.900000	0.081000
-180.000000	0.513000	-180.000000	0.513000	-180.000000	0.513000	-180.000000	0.513000	-180.000000	0.513000	-180.000000	0.513000	-180.000000	0.513000	-180.000000	0.513000	-180.000000	0.513000	-180.000000	0.513000	-180.000000	0.513000	-180.000000	0.513000	-180.000000	0.513000	-180.000000	0.513000	-180.000000	0.513000	-180.000000	0.513000	-180.000000	0.513000	-180.000000	0.512000	-180.000000	0.513000	-180.000000	0.512000	-180.000000	0.512000	-180.000000	0.512000	180.000000	0.512000	-180.000000	0.512000	124.900000	0.679000
-180.000000	0.513000	-180.000000	0.513000	-180.000000	0.513000	-180.000000	0.513000	-180.000000	0.513000	-180.000000	0.513000	-180.000000	0.513000	-180.000000	0.513000	-180.000000	0.513000	-180.000000	0.513000	-180.000000	0.513000	-180.000000	0.513000	-180.000000	0.513000	-180.000000	0.512000	-180.000000	0.512000	-180.000000	0.512000	-180.000000	0.512000	-180.000000	0.513000	-180.000000	0.512000	-180.000000	0.512000	-180.000000	0.512000	180.000000	0.512000	-180.000000	0.512000	-180.000000	0.512000	132.800000	0.095000
-180.000000	0.513000	-180.000000	0.513000	-180.000000	0.513000	-180.000000	0.513000	-180.000000	0.513000	-180.000000	0.513000	-180.000000	0.513000	-180.000000	0.513000	-180.000000	0.513000	-180.000000	0.513000	-180.000000	0.513000	-180.000000	0.513000	-180.000000	0.513000	-180.000000	0.513000	-180.000000	0.513000	-180.000000	0.513000	-180.000000	0.513000	-180.000000	0.512000	-180.000000	0.513000	-180.000000	0.512000	-180.000000	0.512000	-180.000000	0.512000	180.000000	0.512000	-180.000000	0.512000	127.800000	0.671000
-180.000000	0.513000	-180.000000	0.513000	-180.000000	0.513000	-180.000000	0.513000	-180.000000	0.513000	-180.000000	0.513000	-180.000000	0.513000	-180.000000	0.513000	-180.000000	0.513000	-180.000000	0.513000	-180.000000	0.513000	-180.000000	0.513000	-180.000000	0.513000	-180.000000	0.512000	-180.000000	0.512000	-180.000000	0.512000	-180.000000	0.512000	-180.000000	0.513000	-180.000000	0.512000	-180.000000	0.512000	-180.000000	0.512000	180.000000	0.512000	-180.000000	0.512000	-180.000000	0.512000	129.200000	0.101000
-180.000000	0.513000	-180.000000	0.513000	-180.000000	0.513000	-180.000000	0.513000	-180.000000	0.513000	-180.000000	0.513000	-180.000000	0.513000	-180.000000	0.513000	-180.000000	0.513000	-180.000000	0.513000	-180.000000	0.513000	-180.000000	0.513000	-180.000000	0.513000	-180.000000	0.513000	-180.000000	0.513000	-180.000000	0.513000	-180.000000	0.513000	-180.000000	0.512000	-180.000000	0.513000	-180.000000	0.512000	-180.000000	0.512000	-180.000000	0.512000	180.000000	0.512000	-180.000000	0.512000	129.900000	0.666000
-180.000000	0.513000	-180.000000	0.513000	-180.000000	0.513000	-180.000000	0.513000	-180.000000	0.513000	-180.000000	0.513000	-180.000000	0.513000	-180.000000	0.513000	-180.000000	0.513000	-180.000000	0.513000	-180.000000	0.513000	-180.000000	0.513000	-180.000000	0.513000	-180.000000	0.512000	-180.000000	0.512000	-180.000000	0.512000	-180.000000	0.512000	-180.000000	0.513000	-180.000000	0.512000	-180.000000	0.512000	-180.000000	0.512000	180.000000	0.512000	-180.000000	0.512000	-180.000000	0.512000	135.900000	0.118000
-180.000000	0.513000	-180.000000	0.513000	-180.000000	0.513000	-180.000000	0.513000	-180.000000	0.513000	-180.000000	0.513000	-180.000000	0.513000	-180.000000	0.513000	-180.000000	0.513000	-180.000000	0.513000	-180.000000	0.513000	-180.000000	0.513000	-180.000000	0.513000	-180.000000	0.513000	-180.000000	0.513000	-180.000000	0.513000	-180.000000	0.513000	-180.000000	0.512000	-180.000000	0.513000	-180.000000	0.512000	-180.000000	0.512000	-180.000000	0.512000	180.000000	0.512000	-180.000000	0.512000	130.200000	0.662000
-180.000000	0.513000	-180.000000	0.513000	-180.000000	0.513000	-180.000000	0.513000	-180.000000	0.513000	-180.000000	0.513000	-180.000000	0.513000	-180.000000	0.513000	-180.000000	0.513000	-180.000000	0.513000	-180.000000	0.513000	-180.000000	0.513000	-180.000000	0.513000	-180.000000	0.512000	-180.000000	0.512000	-180.000000	0.512000	-180.000000	0.512000	-180.000000	0.513000	-180.000000	0.512000	-180.000000	0.512000	-180.000000	0.512000	180.000000	0.512000	-180.000000	0.512000	-180.000000	0.512000	117.100000	0.090000
-180.000000	0.513000	-180.000000	0.513000	-180.000000	0.513000	-180.000000	0.513000	-180.000000	0.513000	-180.000000	0.513000	-180.000000	0.513000	-180.000000	0.513000	-180.000000	0.513000	-180.000000	0.513000	-180.000000	0.513000	-180.000000	0.513000	-180.000000	0.513000	-180.000000	0.513000	-180.000000	0.513000	-180.000000	0.513000	-180.000000	0.513000	-180.000000	0.512000	-180.000000	0.513000	-180.000000	0.512000	-180.000000	0.512000	-180.000000	0.512000	180.000000	0.512000	-180.000000	0.512000	132.900000	0.663000
-180.000000	0.513000	-180.000000	0.513000	-180.000000	0.513000	-180.000000	0.513000	-180.000000	0.513000	-180.000000	0.513000	-180.000000	0.513000	-180.000000	0.513000	-180.000000	0.513000	-180.000000	0.513000	-180.000000	0.513000	-180.000000	0.513000	-180.000000	0.513000	-180.000000	0.512000	-180.000000	0.512000	-180.000000	0.512000	-180.000000	0.512000	-180.000000	0.513000	-180.000000	0.512000	-180.000000	0.512000	-180.000000	0.512000	180.000000	0.512000	-180.000000	0.512000	-180.000000	0.512000	178.700000	0.483000
-180.000000	0.513000	-180.000000	0.513000	-180.000000	0.513000	-180.000000	0.513000	-180.000000	0.513000	-180.000000	0.513000	-180.000000	0.513000	-180.000000	0.513000	-180.000000	0.513000	-180.000000	0.513000	-180.000000	0.513000	-180.000000	0.513000	-180.000000	0.513000	-180.000000	0.513000	-180.000000	0.513000	-180.000000	0.513000	-180.000000	0.513000	-180.000000	0.512000	-180.000000	0.513000	-180.000000	0.512000	-180.000000	0.512000	-180.000000	0.512000	180.000000	0.512000	-180.000000	0.512000	179.600000	0.520000
-180.000000	0.513000	-180.000000	0.513000	-180.000000	0.513000	-180.000000	0.513000	-180.000000	0.513000	-180.000000	0.513000	-180.000000	0.513000	-180.000000	0.513000	-180.000000	0.513000	-180.000000	0.513000	-180.000000	0.513000	-180.000000	0.513000	-180.000000	0.513000	-180.000000	0.512000	-180.000000	0.512000	-180.000000	0.512000	-180.000000	0.512000	-180.000000	0.513000	-180.000000	0.512000	-180.000000	0.512000	-180.000000	0.512000	180.000000	0.512000	-180.000000	0.512000	-180.000000	0.512000	179.900000	0.509000
-180.000000	0.513000	-180.000000	0.513000	-180.000000	0.513000	-180.000000	0.513000	-180.000000	0.513000	-180.000000	0.513000	-180.000000	0.513000	-180.000000	0.513000	-180.000000	0.513000	-180.000000	0.513000	-180.000000	0.513000	-180.000000	0.513000	-180.000000	0.513000	-180.000000	0.513000	-180.000000	0.513000	-180.000000	0.513000	-180.000000	0.513000	-180.000000	0.512000	-180.000000	0.513000	-180.000000	0.512000	-180.000000	0.512000	-180.000000	0.512000	180.000000	0.512000	-180.000000	0.512000	-180.000000	0.512000
-180.000000	0.513000	-180.000000	0.513000	-180.000000	0.513000	-180.000000	0.513000	-180.000000	0.513000	-180.000000	0.513000	-180.000000	0.513000	-180.000000	0.513000	-180.000000	0.513000	-180.000000	0.513000	-180.000000	0.513000	-180.000000	0.513000	-180.000000	0.513000	-180.000000	0.512000	-180.000000	0.512000	-180.000000	0.512000	-180.000000	0.512000	-180.000000	0.513000	-180.000000	0.512000	-180.000000	0.512000	-180.000000	0.512000	180.000000	0.512000	-180.000000	0.512000	-180.000000	0.512000	-180.000000	0.512000
-180.000000	0.442000	-180.000000	0.442000	-180.000000	0.000000	-180.000000	0.000000	-180.000000	0.000000	-180.000000	0.000000	-180.000000	0.000000	-180.000000	0.000000	-180.000000	0.000000	-180.000000	0.000000	-180.000000	0.000000	-180.000000	0.000000	-180.000000	0.000000	-180.000000	0.000000	-180.000000	0.000000	-180.000000	0.000000	-180.000000	0.000000	-180.000000	0.000000	-180.000000	0.000000	-180.000000	0.000000	-180.000000	0.000000	-180.000000	0.000000	-180.000000	0.000000	-180.000000	0.000000	-180.000000	0.000000
-180.000000	0.535000	-180.000000	0.535000	90.000000	0.751000	90.000000	0.751000	90.000000	0.751000	90.000000	0.751000	90.000000	0.751000	90.000000	0.751000	90.000000	0.751000	90.000000	0.751000	90.000000	0.751000	90.000000	0.000000	90.000000	0.000000	90.000000	0.000000	90.000000	0.000000	90.000000	0.000000	90.000000	0.000000	90.000000	0.000000	90.000000	0.000000	90.000000	0.000000	90.000000	0.000000	90.000000	0.000000	90.000000	0.000000	90.000000	0.000000	90.000000	0.000000
-180.000000	0.507000	-180.000000	0.507000	-180.000000	0.471000	-180.000000	0.471000	-180.000000	0.471000	-180.000000	0.471000	-180.000000	0.471000	-180.000000	0.471000	-180.000000	0.471000	-180.000000	0.471000	-180.000000	0.471000	-180.000000	0.820000	-180.000000	0.820000	-180.000000	0.000000	-180.000000	0.000000	-180.000000	0.000000	-180.000000	0.000000	-180.000000	0.000000	-180.000000	0.000000	-180.000000	0.000000	-180.000000	0.000000	-180.000000	0.000000	-180.000000	0.000000	-180.000000	0.000000	-180.000000	0.000000
-180.000000	0.514000	-180.000000	0.514000	-180.000000	0.525000	-180.000000	0.525000	-180.000000	0.525000	-180.000000	0.525000	-180.000000	0.525000	-180.000000	0.525000	-180.000000	0.525000	-180.000000	0.525000	-180.000000	0.525000	-180.000000	0.472000	-180.000000	0.472000	-135.000000	0.910000	-135.000000	0.910000	-135.000000	0.910000	-135.000000	0.910000	-135.000000	0.000000	-135.000000	0.000000	-135.000000	0.000000	-135.000000	0.000000	-135.000000	0.000000	-135.000000	0.000000	-135.000000	0.000000	-135.000000	0.000000
-180.000000	0.512000	-180.000000	0.512000	-180.000000	0.509000	-180.000000	0.509000	-180.000000	0.509000	-180.000000	0.509000	-180.000000	0.509000	-180.000000	0.509000	-180.000000	0.509000	-180.000000	0.509000	-180.000000	0.509000	-180.000000	0.525000	-180.000000	0.525000	-180.000000	0.461000	-180.000000	0.461000	-180.000000	0.461000	-180.000000	0.461000	-180.000000	0.942000	-180.000000	0.000000	-180.000000	0.000000	-180.000000	0.000000	-180.000000	0.000000	-180.000000	0.000000	-180.000000	0.000000	-180.000000	0.000000
-180.000000	0.513000	-180.000000	0.513000	-180.000000	0.514000	-180.000000	0.514000	-180.000000	0.514000	-180.000000	0.514000	-180.000000	0.514000	-180.000000	0.514000	-180.000000	0.514000	-180.000000	0.514000	-180.000000	0.514000	-180.000000	0.509000	-180.000000	0.509000	-180.000000	0.528000	-180.000000	0.528000	-180.000000	0.528000	-180.000000	0.528000	-180.000000	0.461000	-90.000000	0.986000	-90.000000	0.000000	-90.000000	0.000000	-90.000000	0.000000	-90.000000	0.000000	-90.000000	0.000000	-90.000000	0.000000
-180.000000	0.513000	-180.000000	0.513000	-180.000000	0.512000	-180.000000	0.512000	-180.000000	0.512000	-180.000000	0.512000	-180.000000	0.512000	-180.000000	0.512000	-180.000000	0.512000	-180.000000	0.512000	-180.000000	0.512000	-180.000000	0.514000	-180.000000	0.514000	-180.000000	0.508000	-180.000000	0.508000	-180.000000	0.508000	-180.000000	0.508000	-180.000000	0.528000	-180.000000	0.022000	-180.000000	0.000000	-180.000000	0.000000	-180.000000	0.000000	-180.000000	0.000000	-180.000000	0.000000	-180.000000	0.000000
-180.000000	0.513000	-180.000000	0.513000	-180.000000	0.513000	-180.000000	0.513000	-180.000000	0.513000	-180.000000	0.513000	-180.000000	0.513000	-180.000000	0.513000	-180.000000	0.513000	-180.000000	0.513000	-180.000000	0.513000	-180.000000	0.512000	-180.000000	0.512000	-180.000000	0.514000	-180.000000	0.514000	-180.000000	0.514000	-180.000000	0.514000	-180.000000	0.508000	95.800000	0.740000	112.500000	1.040000	112.500000	1.040000	112.500000	1.040000	112.500000	1.040000	112.500000	0.000000	112.500000	0.000000
-180.000000	0.513000	-180.000000	0.513000	-180.000000	0.513000	-180.000000	0.513000	-180.000000	0.513000	-180.000000	0.513000	-180.000000	0.513000	-180.000000	0.513000	-180.000000	0.513000	-180.000000	0.513000	-180.000000	0.513000	-180.000000	0.513000	-180.000000	0.513000	-180.000000	0.512000	-180.000000	0.512000	-180.000000	0.512000	-180.000000	0.512000	-180.000000	0.514000	171.200000	0.034000	-180.000000	0.016000	-180.000000	0.012000	-180.000000	0.010000	-180.000000	0.008000	-180.000000	0.000000	-180.000000	0.000000
-180.000000	0.513000	-180.000000	0.513000	-180.000000	0.513000	-180.000000	0.513000	-180.000000	0.513000	-180.000000	0.513000	-180.000000	0.513000	-180.000000	0.513000	-180.000000	0.513000	-180.000000	0.513000	-180.000000	0.513000	-180.000000	0.513000	-180.000000	0.513000	-180.000000	0.513000	-180.000000	0.513000	-180.000000	0.513000	-180.000000	0.513000	-180.000000	0.512000	102.300000	0.729000	-94.200000	0.743000	-93.200000	0.745000	-92.700000	0.746000	-92.100000	0.747000	-90.000000	1.078000	-90.000000	0.000000
-180.000000	0.513000	-180.000000	0.513000	-180.000000	0.513000	-180.000000	0.513000	-180.000000	0.513000	-180.000000	0.513000	-180.000000	0.513000	-180.000000	0.513000	-180.000000	0.513000	-180.000000	0.513000	-180.000000	0.513000	-180.000000	0.513000	-180.000000	0.513000	-180.000000	0.512000	-180.000000	0.512000	-180.000000	0.512000	-180.000000	0.512000	-180.000000	0.513000	179.400000	0.472000	-173.100000	0.024000	-174.500000	0.018000	-175.200000	0.014000	-176.100000	0.011000	-180.000000	0.006000	-180.000000	0.000000
-180.000000	0.513000	-180.000000	0.513000	-180.000000	0.513000	-180.000000	0.513000	-180.000000	0.513000	-180.000000	0.513000	-180.000000	0.513000	-180.000000	0.513000	-180.000000	0.513000	-180.000000	0.513000	-180.000000	0.513000	-180.000000	0.513000	-180.000000	0.513000	-180.000000	0.513000	-180.000000	0.513000	-180.000000	0.513000	-180.000000	0.513000	-180.000000	0.512000	179.800000	0.525000	-99.200000	0.736000	-97.200000	0.740000	-95.900000	0.742000	-94.700000	0.744000	88.000000	0.041000	135.000000	1.110000
-180.000000	0.513000	-180.000000	0.513000	-180.000000	0.513000	-180.000000	0.513000	-180.000000	0.513000	-180.000000	0.513000	-180.000000	0.513000	-180.000000	0.513000	-180.000000	0.513000	-180.000000	0.513000	-180.000000	0.513000	-180.000000	0.513000	-180.000000	0.513000	-180.000000	0.512000	-180.000000	0.512000	-180.000000	0.512000	-180.000000	0.512000	-180.000000	0.513000	-180.000000	0.509000	-170.400000	0.042000	-172.000000	0.029000	-173.500000	0.023000	-174.700000	0.018000	-179.900000	0.787000	-180.000000	0.004000
-180.000000	0.513000	-180.000000	0.513000	-180.000000	0.513000	-180.000000	0.513000	-180.000000	0.513000	-180.000000	0.513000	-180.000000	0.513000	-180.000000	0.513000	-180.000000	0.513000	-180.000000	0.513000	-180.000000	0.513000	-180.000000	0.513000	-180.000000	0.513000	-180.000000	0.513000	-180.000000	0.513000	-180.000000	0.513000	-180.000000	0.513000	-180.000000	0.512000	-180.000000	0.513000	-104.500000	0.724000	-100.900000	0.732000	-98.800000	0.736000	-97.100000	0.740000	-127.100000	0.089000	88.700000	0.019000
-180.000000	0.513000	-180.000000	0.513000	-180.000000	0.513000	-180.000000	0.513000	-180.000000	0.513000	-180.000000	0.513000	-180.000000	0.513000	-180.000000	0.513000	-180.000000	0.513000	-180.000000	0.513000	-180.000000	0.513000	-180.000000	0.513000	-180.000000	0.513000	-180.000000	0.512000	-180.000000	0.512000	-180.000000	0.512000	-180.000000	0.512000	-180.000000	0.513000	-180.000000	0.512000	-164.500000	0.056000	-167.400000	0.036000	-169.400000	0.027000	-171.300000	0.020000	-128.900000	0.668000	-177.600000	0.012000
-180.000000	0.513000	-180.000000	0.513000	-180.000000	0.513000	-180.000000	0.513000	-180.000000	0.513000	-180.000000	0.513000	-180.000000	0.513000	-180.000000	0.513000	-180.000000	0.513000	-180.000000	0.513000	-180.000000	0.513000	-180.000000	0.513000	-180.000000	0.513000	-180.000000	0.513000	-180.000000	0.513000	-180.000000	0.513000	-180.000000	0.513000	-180.000000	0.512000	-180.000000	0.512000	-109.800000	0.713000	-104.300000	0.725000	-101.500000	0.731000	-99.100000	0.736000	-178.600000	0.482000	-114.600000	0.889000
-180.000000	0.513000	-180.000000	0.513000	-180.000000	0.513000	-180.000000	0.513000	-180.000000	0.513000	-180.000000	0.513000	-180.000000	0.513000	-180.000000	0.513000	-180.000000	0.513000	-180.000000	0.513000	-180.000000	0.513000	-180.000000	0.513000	-180.000000	0.513000	-180.000000	0.512000	-180.000000	0.512000	-180.000000	0.512000	-180.000000	0.512000	-180.000000	0.513000	-180.000000	0.512000	-179.000000	0.473000	-165.200000	0.049000	-167.700000	0.036000	-170.400000	0.028000	-179.500000	0.521000	-157.300000	0.009000
-180.000000	0.513000	-180.000000	0.513000	-180.000000	0.513000	-180.000000	0.513000	-180.000000	0.513000	-180.000000	0.513000	-180.000000	0.513000	-180.000000	0.513000	-180.000000	0.513000	-180.000000	0.513000	-180.000000	0.513000	-180.000000	0.513000	-180.000000	0.513000	-180.000000	0.513000	-180.000000	0.513000	-180.000000	0.513000	-180.000000	0.513000	-180.000000	0.512000	-180.000000	0.513000	-179.700000	0.524000	-108.000000	0.717000	-104.200000	0.725000	-101.300000	0.731000	-179.900000	0.509000	-103.000000	0.021000
-180.000000	0.513000	-180.000000	0.513000	-180.000000	0.513000	-180.000000	0.513000	-180.000000	0.513000	-180.000000	0.513000	-180.000000	0.513000	-180.000000	0.513000	-180.000000	0.513000	-180.000000	0.513000	-180.000000	0.513000	-180.000000	0.513000	-180.000000	0.513000	-180.000000	0.512000	-180.000000	0.512000	-180.000000	0.512000	-180.000000	0.512000	-180.000000	0.513000	-180.000000	0.512000	-179.900000	0.509000	-160.700000	0.057000	-163.900000	0.041000	-166.700000	0.030000	-180.000000	0.513000	-177.000000	0.813000
-180.000000	0.513000	-180.000000	0.513000	-180.000000	0.513000	-180.000000	0.513000	-180.000000	0.513000	-180.000000	0.513000	-180.000000	0.513000	-180.000000	0.513000	-180.000000	0.513000	-180.000000	0.513000	-180.000000	0.513000	-180.000000	0.513000	-180.000000	0.513000	-180.000000	0.513000	-180.000000	0.513000	-180.000000	0.513000	-180.000000	0.513000	-180.000000	0.512000	-180.000000	0.512000	-180.000000	0.513000	-111.300000	0.709000	-106.800000	0.720000	-103.300000	0.728000	180.000000	0.511000	-102.800000	0.046000
-180.000000	0.513000	-180.000000	0.513000	-180.000000	0.513000	-180.000000	0.513000	-180.000000	0.513000	-180.000000	0.513000	-180.000000	0.513000	-180.000000	0.513000	-180.000000	0.513000	-180.000000	0.513000	-180.000000	0.513000	-180.000000	0.513000	-180.000000	0.513000	-180.000000	0.512000	-180.000000	0.512000	-180.000000	0.512000	-180.000000	0.512000	-180.000000	0.513000	-180.000000	0.512000	180.000000	0.512000	-179.000000	0.474000	-161.900000	0.049000	-165.700000	0.036000	-180.000000	0.512000	-150.700000	0.012000
-180.000000	0.513000	-180.000000	0.513000	-180.000000	0.513000	-180.000000	0.513000	-180.000000	0.513000	-180.000000	0.513000	-180.000000	0.513000	-180.000000	0.513000	-180.000000	0.513000	-180.000000	0.513000	-180.000000	0.513000	-180.000000	0.513000	-180.000000	0.513000	-180.000000	0.513000	-180.000000	0.513000	-180.000000	0.513000	-180.000000	0.513000	-180.000000	0.512000	-180.000000	0.513000	-180.000000	0.512000	-179.700000	0.524000	-109.200000	0.714000	-105.000000	0.724000	180.000000	0.512000	78.500000	0.818000
-180.000000	0.513000	-180.000000	0.513000	-180.000000	0.513000	-180.000000	0.513000	-180.000000	0.513000	-180.000000	0.513000	-180.000000	0.513000	-180.000000	0.513000	-180.000000	0.513000	-180.000000	0.513000	-180.000000	0.513000	-180.000000	0.513000	-180.000000	0.513000	-180.000000	0.512000	-180.000000	0.512000	-180.000000	0.512000	-180.000000	0.512000	-180.000000	0.513000	-180.000000	0.512000	180.000000	0.512000	-179.900000	0.509000	-159.100000	0.056000	-162.900000	0.039000	-180.000000	0.512000	174.700000	0.024000
-180.000000	0.513000	-180.000000	0.513000	-180.000000	0.513000	-180.000000	0.513000	-180.000000	0.513000	-180.000000	0.513000	-180.000000	0.513000	-180.000000	0.513000	-180.000000	0.513000	-180.000000	0.513000	-180.000000	0.513000	-180.000000	0.513000	-180.000000	0.513000	-180.000000	0.513000	-180.000000	0.513000	-180.000000	0.513000	-180.000000	0.513000	-180.000000	0.512000	-180.000000	0.512000	-180.000000	0.512000	180.000000	0.513000	-111.700000	0.709000	-106.800000	0.720000	180.000000	0.512000	98.500000	0.736000
-180.000000	0.513000	-180.000000	0.513000	-180.000000	0.513000	-180.000000	0.513000	-180.000000	0.513000	-180.000000	0.513000	-180.000000	0.513000	-180.000000	0.513000	-180.000000	0.513000	-180.000000	0.513000	-180.000000	0.513000	-180.000000	0.513000	-180.000000	0.513000	-180.000000	0.512000	-180.000000	0.512000	-180.000000	0.512000	-180.000000	0.512000	-180.000000	0.513000	-180.000000	0.512000	180.000000	0.512000	-180.000000	0.512000	-156.900000	0.064000	-161.600000	0.046000	-180.000000	0.512000	168.000000	0.016000
-180.000000	0.513000	-180.000000	0.513000	-180.000000	0.513000	-180.000000	0.513000	-180.000000	0.513000	-180.000000	0.513000	-180.000000	0.513000	-180.000000	0.513000	-180.000000	0.513000	-180.000000	0.513000	-180.000000	0.513000	-180.000000	0.513000	-180.000000	0.513000	-180.000000	0.513000	-180.000000	0.513000	-180.000000	0.513000	-180.000000	0.513000	-180.000000	0.512000	-180.000000	0.513000	-180.000000	0.512000	180.000000	0.512000	-114.000000	0.703000	-108.700000	0.716000	180.000000	0.512000	99.600000	0.736000
-180.000000	0.513000	-180.000000	0.513000	-180.000000	0.513000	-180.000000	0.513000	-180.000000	0.513000	-180.000000	0.513000	-180.000000	0.513000	-180.000000	0.513000	-180.000000	0.513000	-180.000000	0.513000	-180.000000	0.513000	-180.000000	0.513000	-180.000000	0.513000	-180.000000	0.512000	-180.000000	0.512000	-180.000000	0.512000	-180.000000	0.512000	-180.000000	0.513000	-180.000000	0.512000	180.000000	0.512000	-180.000000	0.512000	-155.100000	0.073000	-158.400000	0.048000	-180.000000	0.512000	171.900000	0.028000
-180.000000	0.513000	-180.000000	0.513000	-180.000000	0.513000	-180.000000	0.513000	-180.000000	0.513000	-180.000000	0.513000	-180.000000	0.513000	-180.000000	0.513000	-180.000000	0.513000	-180.000000	0.513000	-180.000000	0.513000	-180.000000	0.513000	-180.000000	0.513000	-180.000000	0.513000	-180.000000	0.513000	-180.000000	0.513000	-180.000000	0.513000	-180.000000	0.512000	-180.000000	0.512000	-180.000000	0.512000	180.000000	0.512000	-116.400000	0.697000	-110.300000	0.712000	180.000000	0.512000	100.700000	0.733000
-180.000000	0.513000	-180.000000	0.513000	-180.000000	0.513000	-180.000000	0.513000	-180.000000	0.513000	-180.000000	0.513000	-180.000000	0.513000	-180.000000	0.513000	-180.000000	0.513000	-180.000000	0.513000	-180.000000	0.513000	-180.000000	0.513000	-180.000000	0.513000	-180.000000	0.512000	-180.000000	0.512000	-180.000000	0.512000	-180.000000	0.512000	-180.000000	0.513000	-180.000000	0.512000	180.000000	0.512000	-180.000000	0.512000	-154.200000	0.085000	-157.800000	0.056000	-180.000000	0.512000	165.900000	0.021000
-180.000000	0.513000	-180.000000	0.513000	-180.000000	0.513000	-180.000000	0.513000	-180.000000	0.513000	-180.000000	0.513000	-180.000000	0.513000	-180.000000	0.513000	-180.000000	0.513000	-180.000000	0.513000	-180.000000	0.513000	-180.000000	0.513000	-180.000000	0.513000	-180.000000	0.513000	-180.000000	0.513000	-180.000000	0.513000	-180.000000	0.513000	-180.000000	0.512000	-180.000000	0.513000	-180.000000	0.512000	180.000000	0.512000	-119.000000	0.691000	-112.200000	0.708000	180.000000	0.512000	101.600000	0.732000
-180.000000	0.513000	-180.000000	0.513000	-180.000000	0.513000	-180.000000	0.513000	-180.000000	0.513000	-180.000000	0.513000	-180.000000	0.513000	-180.000000	0.513000	-180.000000	0.513000	-180.000000	0.513000	-180.000000	0.513000	-180.000000	0.513000	-180.000000	0.513000	-180.000000	0.512000	-180.000000	0.512000	-180.000000	0.512000	-180.000000	0.512000	-180.000000	0.513000	-180.000000	0.512000	180.000000	0.512000	-180.000000	0.512000	-178.600000	0.476000	-154.100000	0.057000	-180.000000	0.512000	169.300000	0.031000
-180.000000	0.513000	-180.000000	0.513000	-180.000000	0.513000	-180.000000	0.513000	-180.000000	0.513000	-180.000000	0.513000	-180.000000	0.513000	-180.000000	0.513000	-180.000000	0.513000	-180.000000	0.513000	-180.000000	0.513000	-180.000000	0.513000	-180.000000	0.513000	-180.000000	0.513000	-180.000000	0.513000	-180.000000	0.513000	-180.000000	0.513000	-180.000000	0.512000	-180.000000	0.512000	-180.000000	0.512000	180.000000	0.512000	-179.500000	0.523000	-113.700000	0.705000	180.000000	0.512000	102.500000	0.729000
-180.000000	0.513000	-180.000000	0.513000	-180.000000	0.513000	-180.000000	0.513000	-180.000000	0.513000	-180.000000	0.513000	-180.000000	0.513000	-180.000000	0.513000	-180.000000	0.513000	-180.000000	0.513000	-180.000000	0.513000	-180.000000	0.513000	-180.000000	0.513000	-180.000000	0.512000	-180.000000	0.512000	-180.000000	0.512000	-180.000000	0.512000	-180.000000	0.513000	-180.000000	0.512000	180.000000	0.512000	-180.000000	0.512000	-179.900000	0.509000	-154.200000	0.066000	-180.000000	0.512000	164.300000	0.026000
-180.000000	0.513000	-180.000000	0.513000	-180.000000	0.513000	-180.000000	0.513000	-180.000000	0.513000	-180.000000	0.513000	-180.000000	0.513000	-180.000000	0.513000	-180.000000	0.513000	-180.000000	0.513000	-180.000000	0.513000	-180.000000	0.513000	-180.000000	0.513000	-180.000000	0.513000	-180.000000	0.513000	-180.000000	0.513000	-180.000000	0.513000	-180.000000	0.512000	-180.000000	0.513000	-180.000000	0.512000	180.000000	0.512000	-180.000000	0.513000	-115.400000	0.700000	180.000000	0.512000	103.400000	0.728000
-180.000000	0.513000	-180.000000	0.513000	-180.000000	0.513000	-180.000000	0.513000	-180.000000	0.513000	-180.000000	0.513000	-180.000000	0.513000	-180.000000	0.513000	-180.000000	0.513000	-180.000000	0.513000	-180.000000	0.513000	-180.000000	0.513000	-180.000000	0.513000	-180.000000	0.512000	-180.000000	0.512000	-180.000000	0.512000	-180.000000	0.512000	-180.000000	0.513000	-180.000000	0.512000	180.000000	0.512000	-180.000000	0.512000	-180.000000	0.512000	-150.500000	0.067000	-180.000000	0.512000	166.700000	0.035000
-180.000000	0.513000	-180.000000	0.513000	-180.000000	0.513000	-180.000000	0.513000	-180.000000	0.513000	-180.000000	0.513000	-180.000000	0.513000	-180.000000	0.513000	-180.000000	0.513000	-180.000000	0.513000	-180.000000	0.513000	-180.000000	0.513000	-180.000000	0.513000	-180.000000	0.513000	-180.000000	0.513000	-180.000000	0.513000	-180.000000	0.513000	-180.000000	0.512000	-180.000000	0.512000	-180.000000	0.512000	180.000000	0.512000	-180.000000	0.512000	-116.900000	0.697000	180.000000	0.512000	104.400000	0.725000
-180.000000	0.513000	-180.000000	0.513000	-180.000000	0.513000	-180.000000	0.513000	-180.000000	0.513000	-180.000000	0.513000	-180.000000	0.513000	-180.000000	0.513000	-180.000000	0.513000	-180.000000	0.513000	-180.000000	0.513000	-180.000000	0.513000	-180.000000	0.513000	-180.000000	0.512000	-180.000000	0.512000	-180.000000	0.512000	-180.000000	0.512000	-180.000000	0.513000	-180.000000	0.512000	180.000000	0.512000	-180.000000	0.512000	-180.000000	0.512000	-151.600000	0.079000	-180.000000	0.512000	162.200000	0.031000
-180.000000	0.513000	-180.000000	0.513000	-180.000000	0.513000	-180.000000	0.513000	-180.000000	0.513000	-180.000000	0.513000	-180.000000	0.513000	-180.000000	0.513000	-180.000000	0.513000	-180.000000	0.513000	-180.000000	0.513000	-180.000000	0.513000	-180.000000	0.513000	-180.000000	0.513000	-180.000000	0.513000	-180.000000	0.513000	-180.000000	0.513000	-180.000000	0.512000	-180.000000	0.513000	-180.000000	0.512000	180.000000	0.512000	-180.000000	0.512000	-118.700000	0.692000	180.000000	0.512000	105.400000	0.724000
-180.000000	0.513000	-180.000000	0.513000	-180.000000	0.513000	-180.000000	0.513000	-180.000000	0.513000	-180.000000	0.513000	-180.000000	0.513000	-180.000000	0.513000	-180.000000	0.513000	-180.000000	0.513000	-180.000000	0.513000	-180.000000	0.513000	-180.000000	0.513000	-180.000000	0.512000	-180.000000	0.512000	-180.000000	0.512000	-180.000000	0.512000	-180.000000	0.513000	-180.000000	0.512000	180.000000	0.512000	-180.000000	0.512000	-180.000000	0.512000	-146.300000	0.075000	-180.000000	0.512000	163.900000	0.039000
-180.000000	0.513000	-180.000000	0.513000	-180.000000	0.513000	-180.000000	0.513000	-180.000000	0.513000	-180.000000	0.513000	-180.000000	0.513000	-180.000000	0.513000	-180.000000	0.513000	-180.000000	0.513000	-180.000000	0.513000	-180.000000	0.513000	-180.000000	0.513000	-180.000000	0.513000	-180.000000	0.513000	-180.000000	0.513000	-180.000000	0.513000	-180.000000	0.512000	-180.000000	0.512000	-180.000000	0.512000	180.000000	0.512000	-180.000000	0.512000	-119.800000	0.690000	180.000000	0.512000	106.400000	0.721000
-180.000000	0.513000	-180.000000	0.513000	-180.000000	0.513000	-180.000000	0.513000	-180.000000	0.513000	-180.000000	0.513000	-180.000000	0.513000	-180.000000	0.513000	-180.000000	0.513000	-180.000000	0.513000	-180.000000	0.513000	-180.000000	0.513000	-180.000000	0.513000	-180.000000	0.512000	-180.000000	0.512000	-180.000000	0.512000	-180.000000	0.512000	-180.000000	0.513000	-180.000000	0.512000	180.000000	0.512000	-180.000000	0.512000	-180.000000	0.512000	-153.800000	0.102000	-180.000000	0.512000	159.900000	0.036000
-180.000000	0.513000	-180.000000	0.513000	-180.000000	0.513000	-180.000000	0.513000	-180.000000	0.513000	-180.000000	0.513000	-180.000000	0.513000	-180.000000	0.513000	-180.000000	0.513000	-180.000000	0.513000	-180.000000	0.513000	-180.000000	0.513000	-180.000000	0.513000	-180.000000	0.513000	-180.000000	0.513000	-180.000000	0.513000	-180.000000	0.513000	-180.000000	0.512000	-180.000000	0.513000	-180.000000	0.512000	180.000000	0.512000	-180.000000	0.512000	-122.300000	0.682000	180.000000	0.512000	107.400000	0.720000
-180.000000	0.513000	-180.000000	0.513000	-180.000000	0.513000	-180.000000	0.513000	-180.000000	0.513000	-180.000000	0.513000	-180.000000	0.513000	-180.000000	0.513000	-180.000000	0.513000	-180.000000	0.513000	-180.000000	0.513000	-180.000000	0.513000	-180.000000	0.513000	-180.000000	0.512000	-180.000000	0.512000	-180.000000	0.512000	-180.000000	0.512000	-180.000000	0.513000	-180.000000	0.512000	180.000000	0.512000	-180.000000	0.512000	-180.000000	0.512000	-137.000000	0.070000	-180.000000	0.512000	161.000000	0.042000
-180.000000	0.513000	-180.000000	0.513000	-180.000000	0.513000	-180.000000	0.513000	-180.000000	0.513000	-180.000000	0.513000	-180.000000	0.513000	-180.000000	0.513000	-180.000000	0.513000	-180.000000	0.513000	-180.000000	0.513000	-180.000000	0.513000	-180.000000	0.513000	-180.000000	0.513000	-180.000000	0.513000	-180.000000	0.513000	-180.000000	0.513000	-180.000000	0.512000	-180.000000	0.512000	-180.000000	0.512000	180.000000	0.512000	-180.000000	0.512000	-122.500000	0.686000	180.000000	0.512000	108.100000	0.717000
-180.000000	0.513000	-180.000000	0.513000	-180.000000	0.513000	-180.000000	0.513000	-180.000000	0.513000	-180.000000	0.513000	-180.000000	0.513000	-180.000000	0.513000	-180.000000	0.513000	-180.000000	0.513000	-180.000000	0.513000	-180.000000	0.513000	-180.000000	0.513000	-180.000000	0.512000	-180.000000	0.512000	-180.000000	0.512000	-180.000000	0.512000	-180.000000	0.513000	-180.000000	0.512000	180.000000	0.512000	-180.000000	0.512000	-180.000000	0.512000	-178.900000	0.479000	-180.000000	0.512000	158.100000	0.041000
-180.000000	0.513000	-180.000000	0.513000	-180.000000	0.513000	-180.000000	0.513000	-180.000000	0.513000	-180.000000	0.513000	-180.000000	0.513000	-180.000000	0.513000	-180.000000	0.513000	-180.000000	0.513000	-180.000000	0.513000	-180.000000	0.513000	-180.000000	0.513000	-180.000000	0.513000	-180.000000	0.513000	-180.000000	0.513000	-180.000000	0.513000	-180.000000	0.512000	-180.000000	0.513000	-180.000000	0.512000	180.000000	0.512000	-180.000000	0.512000	-179.600000	0.522000	180.000000	0.512000	109.100000	0.716000
-180.000000	0.513000	-180.000000	0.513000	-180.000000	0.513000	-180.000000	0.513000	-180.000000	0.513000	-180.000000	0.513000	-180.000000	0.513000	-180.000000	0.513000	-180.000000	0.513000	-180.000000	0.513000	-180.000000	0.513000	-180.000000	0.513000	-180.000000	0.513000	-180.000000	0.512000	-180.000000	0.512000	-180.000000	0.512000	-180.000000	0.512000	-180.000000	0.513000	-180.000000	0.512000	180.000000	0.512000	-180.000000	0.512000	-180.000000	0.512000	-179.900000	0.509000	-180.000000	0.512000	158.300000	0.046000
-180.000000	0.513000	-180.000000	0.513000	-180.000000	0.513000	-180.000000	0.513000	-180.000000	0.513000	-180.000000	0.513000	-180.000000	0.513000	-180.000000	0.513000	-180.000000	0.513000	-180.000000	0.513000	-180.000000	0.513000	-180.000000	0.513000	-180.000000	0.513000	-180.000000	0.513000	-180.000000	0.513000	-180.000000	0.513000	-180.000000	0.513000	-180.000000	0.512000	-180.000000	0.512000	-180.000000	0.512000	180.000000	0.512000	-180.000000	0.512000	180.000000	0.513000	180.000000	0.512000	110.000000	0.713000
-180.000000	0.513000	-180.000000	0.513000	-180.000000	0.513000	-180.000000	0.513000	-180.000000	0.513000	-180.000000	0.513000	-180.000000	0.513000	-180.000000	0.513000	-180.000000	0.513000	-180.000000	0.513000	-180.000000	0.513000	-180.000000	0.513000	-180.000000	0.513000	-180.000000	0.512000	-180.000000	0.512000	-180.000000	0.512000	-180.000000	0.512000	-180.000000	0.513000	-180.000000	0.512000	180.000000	0.512000	-180.000000	0.512000	-180.000000	0.512000	-180.000000	0.512000	-180.000000	0.512000	155.700000	0.046000
-180.000000	0.513000	-180.000000	0.513000	-180.000000	0.513000	-180.000000	0.513000	-180.000000	0.513000	-180.000000	0.513000	-180.000000	0.513000	-180.000000	0.513000	-180.000000	0.513000	-180.000000	0.513000	-180.000000	0.513000	-180.000000	0.513000	-180.000000	0.513000	-180.000000	0.513000	-180.000000	0.513000	-180.000000	0.513000	-180.000000	0.513000	-180.000000	0.512000	-180.000000	0.513000	-180.000000	0.512000	180.000000	0.512000	-180.000000	0.512000	180.000000	0.512000	180.000000	0.512000	111.000000	0.711000
-180.000000	0.513000	-180.000000	0.513000	-180.000000	0.513000	-180.000000	0.513000	-180.000000	0.513000	-180.000000	0.513000	-180.000000	0.513000	-180.000000	0.513000	-180.000000	0.513000	-180.000000	0.513000	-180.000000	0.513000	-180.000000	0.513000	-180.000000	0.513000	-180.000000	0.512000	-180.000000	0.512000	-180.000000	0.512000	-180.000000	0.512000	-180.000000	0.513000	-180.000000	0.512000	180.000000	0.512000	-180.000000	0.512000	-180.000000	0.512000	-180.000000	0.512000	-180.000000	0.512000	155.400000	0.052000
-180.000000	0.513000	-180.000000	0.513000	-180.000000	0.513000	-180.000000	0.513000	-180.000000	0.513000	-180.000000	0.513000	-180.000000	0.513000	-180.000000	0.513000	-180.000000	0.513000	-180.000000	0.513000	-180.000000	0.513000	-180.000000	0.513000	-180.000000	0.513000	-180.000000	0.513000	-180.000000	0.513000	-180.000000	0.513000	-180.000000	0.513000	-180.000000	0.512000	-180.000000	0.512000	-180.000000	0.512000	180.000000	0.512000	-180.000000	0.512000	180.000000	0.512000	180.000000	0.512000	112.300000	0.708000
-180.000000	0.513000	-180.000000	0.513000	-180.000000	0.513000	-180.000000	0.513000	-180.000000	0.513000	-180.000000	0.513000	-180.000000	0.513000	-180.000000	0.513000	-180.000000	0.513000	-180.000000	0.513000	-180.000000	0.513000	-180.000000	0.513000	-180.000000	0.513000	-180.000000	0.512000	-180.000000	0.512000	-180.000000	0.512000	-180.000000	0.512000	-180.000000	0.513000	-180.000000	0.512000	180.000000	0.512000	-180.000000	0.512000	-180.000000	0.512000	-180.000000	0.512000	-180.000000	0.512000	152.000000	0.052000
-180.000000	0.513000	-180.000000	0.513000	-180.000000	0.513000	-180.000000	0.513000	-180.000000	0.513000	-180.000000	0.513000	-180.000000	0.513000	-180.000000	0.513000	-180.000000	0.513000	-180.000000	0.513000	-180.000000	0.513000	-180.000000	0.513000	-180.000000	0.513000	-180.000000	0.513000	-180.000000	0.513000	-180.000000	0.513000	-180.000000	0.513000	-180.000000	0.512000	-180.000000	0.513000	-180.000000	0.512000	180.000000	0.512000	-180.000000	0.512000	180.000000	0.512000	180.000000	0.512000	113.600000	0.706000
-180.000000	0.513000	-180.000000	0.513000	-180.000000	0.513000	-180.000000	0.513000	-180.000000	0.513000	-180.000000	0.513000	-180.000000	0.513000	-180.000000	0.513000	-180.000000	0.513000	-180.000000	0.513000	-180.000000	0.513000	-180.000000	0.513000	-180.000000	0.513000	-180.000000	0.512000	-180.000000	0.512000	-180.000000	0.512000	-180.000000	0.512000	-180.000000	0.513000	-180.000000	0.512000	180.000000	0.512000	-180.000000	0.512000	-180.000000	0.512000	-180.000000	0.512000	-180.000000	0.512000	151.300000	0.058000
-180.000000	0.513000	-180.000000	0.513000	-180.000000	0.513000	-180.000000	0.513000	-180.000000	0.513000	-180.000000	0.513000	-180.000000	0.513000	-180.000000	0.513000	-180.000000	0.513000	-180.000000	0.513000	-180.000000	0.513000	-180.000000	0.513000	-180.000000	0.513000	-180.000000	0.513000	-180.000000	0.513000	-180.000000	0.513000	-180.000000	0.513000	-180.000000	0.512000	-180.000000	0.512000	-180.000000	0.512000	180.000000	0.512000	-180.000000	0.512000	180.000000	0.512000	180.000000	0.512000	115.000000	0.702000
-180.000000	0.513000	-180.000000	0.513000	-180.000000	0.513000	-180.000000	0.513000	-180.000000	0.513000	-180.000000	0.513000	-180.000000	0.513000	-180.000000	0.513000	-180.000000	0.513000	-180.000000	0.513000	-180.000000	0.513000	-180.000000	0.513000	-180.000000	0.513000	-180.000000	0.512000	-180.000000	0.512000	-180.000000	0.512000	-180.000000	0.512000	-180.000000	0.513000	-180.000000	0.512000	180.000000	0.512000	-180.000000	0.512000	-180.000000	0.512000	-180.000000	0.512000	-180.000000	0.512000	147.900000	0.060000
-180.000000	0.513000	-180.000000	0.513000	-180.000000	0.513000	-180.000000	0.513000	-180.000000	0.513000	-180.000000	0.513000	-180.000000	0.513000	-180.000000	0.513000	-180.000000	0.513000	-180.000000	0.513000	-180.000000	0.513000	-180.000000	0.513000	-180.000000	0.513000	-180.000000	0.513000	-180.000000	0.513000	-180.000000	0.513000	-180.000000	0.513000	-180.000000	0.512000	-180.000000	0.513000	-180.000000	0.512000	180.000000	0.512000	-180.000000	0.512000	180.000000	0.512000	180.000000	0.512000	116.600000	0.699000
-180.000000	0.513000	-180.000000	0.513000	-180.000000	0.513000	-180.000000	0.513000	-180.000000	0.513000	-180.000000	0.513000	-180.000000	0.513000	-180.000000	0.513000	-180.000000	0.513000	-180.000000	0.513000	-180.000000	0.513000	-180.000000	0.513000	-180.000000	0.513000	-180.000000	0.512000	-180.000000	0.512000	-180.000000	0.512000	-180.000000	0.512000	-180.000000	0.513000	-180.000000	0.512000	180.000000	0.512000	-180.000000	0.512000	-180.000000	0.512000	-180.000000	0.512000	-180.000000	0.512000	145.800000	0.066000
-180.000000	0.513000	-180.000000	0.513000	-180.000000	0.513000	-180.000000	0.513000	-180.000000	0.513000	-180.000000	0.513000	-180.000000	0.513000	-180.000000	0.513000	-180.000000	0.513000	-180.000000	0.513000	-180.000000	0.513000	-180.000000	0.513000	-180.000000	0.513000	-180.000000	0.513000	-180.000000	0.513000	-180.000000	0.513000	-180.000000	0.513000	-180.000000	0.512000	-180.000000	0.512000	-180.000000	0.512000	180.000000	0.512000	-180.000000	0.512000	180.000000	0.512000	180.000000	0.512000	118.500000	0.694000
-180.000000	0.513000	-180.000000	0.513000	-180.000000	0.513000	-180.000000	0.513000	-180.000000	0.513000	-180.000000	0.513000	-180.000000	0.513000	-180.000000	0.513000	-180.000000	0.513000	-180.000000	0.513000	-180.000000	0.513000	-180.000000	0.513000	-180.000000	0.513000	-180.000000	0.512000	-180.000000	0.512000	-180.000000	0.512000	-180.000000	0.512000	-180.000000	0.513000	-180.000000	0.512000	180.000000	0.512000	-180.000000	0.512000	-180.000000	0.512000	-180.000000	0.512000	-180.000000	0.512000	142.000000	0.071000
-180.000000	0.513000	-180.000000	0.513000	-180.000000	0.513000	-180.000000	0.513000	-180.000000	0.513000	-180.000000	0.513000	-180.000000	0.513000	-180.000000	0.513000	-180.000000	0.513000	-180.000000	0.513000	-180.000000	0.513000	-180.000000	0.513000	-180.000000	0.513000	-180.000000	0.513000	-180.000000	0.513000	-180.000000	0.513000	-180.000000	0.513000	-180.000000	0.512000	-180.000000	0.513000	-180.000000	0.512000	180.000000	0.512000	-180.000000	0.512000	180.000000	0.512000	180.000000	0.512000	120.700000	0.689000
-180.000000	0.513000	-180.000000	0.513000	-180.000000	0.513000	-180.000000	0.513000	-180.000000	0.513000	-180.000000	0.513000	-180.000000	0.513000	-180.000000	0.513000	-180.000000	0.513000	-180.000000	0.513000	-180.000000	0.513000	-180.000000	0.513000	-180.000000	0.513000	-180.000000	0.512000	-180.000000	0.512000	-180.000000	0.512000	-180.000000	0.512000	-180.000000	0.513000	-180.000000	0.512000	180.000000	0.512000	-180.000000	0.512000	-180.000000	0.512000	-180.000000	0.512000	-180.000000	0.512000	138.400000	0.079000
-180.000000	0.513000	-180.000000	0.513000	-180.000000	0.513000	-180.000000	0.513000	-180.000000	0.513000	-180.000000	0.513000	-180.000000	0.513000	-180.000000	0.513000	-180.000000	0.513000	-180.000000	0.513000	-180.000000	0.513000	-180.000000	0.513000	-180.000000	0.513000	-180.000000	0.513000	-180.000000	0.513000	-180.000000	0.513000	-180.000000	0.513000	-180.000000	0.512000	-180.000000	0.512000	-180.000000	0.512000	180.000000	0.512000	-180.000000	0.512000	180.000000	0.512000	180.000000	0.512000	123.300000	0.683000
-180.000000	0.513000	-180.000000	0.513000	-180.000000	0.513000	-180.000000	0.513000	-180.000000	0.513000	-180.000000	0.513000	-180.000000	0.513000	-180.000000	0.513000	-180.000000	0.513000	-180.000000	0.513000	-180.000000	0.513000	-180.000000	0.513000	-180.000000	0.513000	-180.000000	0.512000	-180.000000	0.512000	-180.000000	0.512000	-180.000000	0.512000	-180.000000	0.513000	-180.000000	0.512000	180.000000	0.512000	-180.000000	0.512000	-180.000000	0.512000	-180.000000	0.512000	-180.000000	0.512000	133.500000	0.086000
-180.000000	0.513000	-180.000000	0.513000	-180.000000	0.513000	-180.000000	0.513000	-180.000000	0.513000	-180.000000	0.513000	-180.000000	0.513000	-180.000000	0.513000	-180.000000	0.513000	-180.000000	0.513000	-180.000000	0.513000	-180.000000	0.513000	-180.000000	0.513000	-180.000000	0.513000	-180.000000	0.513000	-180.000000	0.513000	-180.000000	0.513000	-180.000000	0.512000	-180.000000	0.513000	-180.000000	0.512000	180.000000	0.512000	-180.000000	0.512000	180.000000	0.512000	180.000000	0.512000	126.200000	0.676000
[truncated: 19,140 more rows]
[truncated: 152 more columns]
