# Supplementary material for: Mathematical model studies of the comprehensive generation of major and minor phyllotactic patterns in plants with a predominant focus on orixate phyllotaxis
Source: PLoS Comput Biol. 2019 Jun 6;15(6):e1007044. doi: 10.1371/journal.pcbi.1007044 (PMC6553687; doi:10.1371/journal.pcbi.1007044)
Supplement: S4 Dataset — (ZIP) [file pcbi.1007044.s018.zip › EDC2/layout.txt]

Divergence angles and plastochron times are shown.
Data of L92~L93 to L99~L100.
Column A, B: B=0, Column C, D: B=0.01, Column E, F: B=0.02, and so on.
(Filename: large)
Row 1~99: A=100, Row 101~199: a=99: Row 201~299: a=98, and so on.
(Filename: medium)
Row 1~99: A=20, Row 101~199: a=19.8: Row 201~299: a=19.6, and so on.

Filenames indicate other conditions.
N3: N=1/3.
a1: ƒ¿=1.
gm1: ƒ¡=1, gm2: ƒ¡=2, gm3: ƒ¡=3.
